# Supplementary material for: An open source device for operant licking in rats
Source: PeerJ. 2017 Feb 14;5:e2981. doi: 10.7717/peerj.2981 (PMC5312574; doi:10.7717/peerj.2981)
Supplement: Supplemental Information 1 — The complete raw data and several R scripts that generated all the figures and statistical analysis were compressed using the Linux tar command. The bash program dataSummary.sh located in the sucrose and water subdirectory was used to generate summary statistics for each run. [file peerj-05-2981-s001.gz]

Archive with 84 entries (74 files):
- data/environment
- data/environment/EnvHSRatsHousingTSRB155_3170_2016-7.csv
- data/environment/env.r
- data/locomotion
- data/locomotion/locomotion_all_groups.r
- data/sucrose
- data/sucrose/fr.tab
- data/sucrose/lickStructure.r
- data/sucrose/fr
- data/sucrose/fr/ETOH_motion_Box01_S140_2E90EDD056D5.csv
- data/sucrose/fr/ETOH_lick_Box04_S117_2E90EDD21091.csv
- data/sucrose/fr/ETOH_lick_Box01_S140_2E90EDD056D5.csv
- data/sucrose/fr/ETOH_lick_Box05_S33_2E90EDD079FA.csv
- data/sucrose/fr/ETOH_lick_Box02_S122_2E90EDD08407.csv
- data/sucrose/fr/ETOH_lick_Box03_S116_2E90EDD08407.csv
- data/sucrose/fr/ETOH_motion_Box02_S122_2E90EDD08407.csv
- data/sucrose/fr/ETOH_motion_Box05_S33_2E90EDD079FA.csv
- data/sucrose/fr/ETOH_motion_Box03_S116_2E90EDD08407.csv
- data/sucrose/fr/ETOH_motion_Box04_S117_2E90EDD21091.csv
- data/sucrose/vr
- data/sucrose/vr/ETOH_lick_Box01_S147_2E90EDD21091.csv
- data/sucrose/vr/ETOH_motion_Box05_S34_2E90EDD21091.csv
- data/sucrose/vr/ETOH_lick_Box04_S118_2E90EDD051D2.csv
- data/sucrose/vr/ETOH_motion_Box03_S121_2E90EDD21091.csv
- data/sucrose/vr/ETOH_motion_Box04_S118_2E90EDD051D2.csv
- data/sucrose/vr/ETOH_lick_Box02_S121_2E90EDD08407.csv
- data/sucrose/vr/ETOH_lick_Box05_S34_2E90EDD21091.csv
- data/sucrose/vr/ETOH_lick_Box03_S121_2E90EDD21091.csv
- data/sucrose/vr/ETOH_motion_Box01_S147_2E90EDD21091.csv
- data/sucrose/vr/ETOH_motion_Box02_S121_2E90EDD08407.csv
- data/sucrose/dataSummary.sh
- data/sucrose/lickTimeCourse.r
- data/sucrose/lickSummary.r
- data/sucrose/pr.tab
- data/sucrose/vr.tab
- data/sucrose/pr
- data/sucrose/pr/ETOH_lick_Box01_S142_2E90EDD056D5.csv
- data/sucrose/pr/ETOH_motion_Box04_S125_2E90EDD21091.csv
- data/sucrose/pr/ETOH_motion_Box02_S123_1E003E3B0C17.csv
- data/sucrose/pr/ETOH_lick_Box03_S115_2E90EDD235B4.csv
- data/sucrose/pr/ETOH_lick_Box02_S123_1E003E3B0C17.csv
- data/sucrose/pr/ETOH_lick_Box04_S125_2E90EDD21091.csv
- data/sucrose/pr/ETOH_lick_Box05_S35_2E90EDD21091.csv
- data/sucrose/pr/ETOH_motion_Box03_S115_2E90EDD235B4.csv
- data/sucrose/pr/ETOH_motion_Box05_S35_2E90EDD21091.csv
- data/sucrose/pr/ETOH_motion_Box01_S142_2E90EDD056D5.csv
- data/water
- data/water/water_pr
- data/water/water_pr/ETOH_lick_Box03_S123_2E90EDD39616.csv
- data/water/water_pr/ETOH_motion_Box04_S116_2E90EDD21091.csv
- data/water/water_pr/ETOH_motion_Box03_S123_2E90EDD39616.csv
- data/water/water_pr/ETOH_motion_Box02_S120_2E90EDD071F2.csv
- data/water/water_pr/ETOH_lick_Box02_S120_2E90EDD071F2.csv
- data/water/water_pr/ETOH_lick_Box05_S46_2E90EDD056D5.csv
- data/water/water_pr/ETOH_motion_Box01_S138_2E90EDD056D5.csv
- data/water/water_pr/ETOH_lick_Box01_S138_2E90EDD056D5.csv
- data/water/water_pr/ETOH_motion_Box05_S46_2E90EDD056D5.csv
- data/water/water_pr/ETOH_lick_Box04_S116_2E90EDD21091.csv
- data/water/water_vr
- data/water/water_vr/ETOH_lick_Box04_S115_2E90EDD21091.csv
- data/water/water_vr/ETOH_lick_Box01_S137_2E90EDD056D5.csv
- data/water/water_vr/ETOH_motion_Box03_S122_000008296D4C.csv
- data/water/water_vr/ETOH_lick_Box02_S119_2E90EDD051D2.csv
- data/water/water_vr/ETOH_motion_Box02_S119_2E90EDD051D2.csv
- data/water/water_vr/ETOH_motion_Box05_S31_2E90EDD051D2.csv
- data/water/water_vr/ETOH_motion_Box04_S115_2E90EDD21091.csv
- data/water/water_vr/ETOH_motion_Box01_S137_2E90EDD056D5.csv
- data/water/water_vr/ETOH_lick_Box03_S122_000008296D4C.csv
- data/water/water_vr/ETOH_lick_Box05_S31_2E90EDD051D2.csv
- data/water/water_pr.tab
- data/water/water_vr.tab
- data/water/water_fr
- data/water/water_fr/ETOH_motion_Box04_S113_2E90EDD235B4.csv
- data/water/water_fr/ETOH_motion_Box05_S29_2E90EDD056D5.csv
- data/water/water_fr/ETOH_lick_Box04_S113_2E90EDD235B4.csv
- data/water/water_fr/ETOH_motion_Box02_S118_2E90EDD08407.csv
- data/water/water_fr/ETOH_motion_Box01_S136_2E90EDD051D2.csv
- data/water/water_fr/ETOH_lick_Box05_S29_2E90EDD056D5.csv
- data/water/water_fr/ETOH_lick_Box02_S118_2E90EDD08407.csv
- data/water/water_fr/ETOH_lick_Box03_S124_2E90EDD21091.csv
- data/water/water_fr/ETOH_motion_Box03_S124_2E90EDD21091.csv
- data/water/water_fr/ETOH_lick_Box01_S136_2E90EDD051D2.csv
- data/water/dataSummary.sh
- data/water/water_fr.tab
