# Supplementary material for: An open source device for operant licking in rats
Source: PeerJ. 2017 Feb 14;5:e2981. doi: 10.7717/peerj.2981 (PMC5312574; doi:10.7717/peerj.2981)
Supplement: Supplemental Information 1 — The complete raw data and several R scripts that generated all the figures and statistical analysis were compressed using the Linux tar command. The bash program dataSummary.sh located in the sucrose and water subdirectory was used to generate summary statistics for each run. [file peerj-05-2981-s001.gz › data/environment/EnvHSRatsHousingTSRB155_3170_2016-7.csv]

2016-07-01	00:00:03	TSRB155_3170_	22.6957666016	50.525442749	100599	510.0
2016-07-01	00:10:03	TSRB155_3170_	22.6796789551	50.4138049316	100605	511.0
2016-07-01	00:20:04	TSRB155_3170_	22.6850415039	50.3146228027	100603	511.0
2016-07-01	00:30:03	TSRB155_3170_	22.6796789551	50.5969104004	100613	511.0
2016-07-01	00:40:03	TSRB155_3170_	22.6689538574	50.5250283203	100609	510.0
2016-07-01	00:50:03	TSRB155_3170_	22.5760534668	50.5197875977	100610	510.0
2016-07-01	01:00:03	TSRB155_3170_	22.5975036621	50.3981317139	100594	510.0
2016-07-01	01:10:03	TSRB155_3170_	22.5921411133	50.3431171875	100586	510.0
2016-07-01	01:20:03	TSRB155_3170_	22.6796789551	50.4977282715	100594	511.0
2016-07-01	01:30:03	TSRB155_3170_	22.6796789551	50.5663928223	100595	511.0
2016-07-01	01:40:03	TSRB155_3170_	22.6135913086	51.0727359619	100576	511.0
2016-07-01	01:50:04	TSRB155_3170_	22.5975036621	51.0755390625	100561	511.0
2016-07-01	02:00:04	TSRB155_3170_	22.6028662109	51.0390008545	100556	511.0
2016-07-01	02:10:03	TSRB155_3170_	22.6743164062	50.7326307373	100562	511.0
2016-07-01	02:20:03	TSRB155_3170_	22.6243164063	50.5021401367	100551	511.0
2016-07-01	02:30:03	TSRB155_3170_	22.6904040527	50.4535606689	100567	511.0
2016-07-01	02:40:04	TSRB155_3170_	22.5921411133	50.5643696289	100572	511.0
2016-07-01	02:50:03	TSRB155_3170_	22.6743164062	50.2351113281	100597	511.0
2016-07-01	03:00:03	TSRB155_3170_	22.6850415039	50.317840332	100604	511.0
2016-07-01	03:10:03	TSRB155_3170_	22.6582287598	50.3997404785	100579	511.0
2016-07-01	03:20:04	TSRB155_3170_	22.6904040527	50.1636436768	100583	511.0
2016-07-01	03:30:04	TSRB155_3170_	22.6743164062	50.3435316162	100597	511.0
2016-07-01	03:40:03	TSRB155_3170_	22.6689538574	50.4639931641	100602	511.0
2016-07-01	03:50:03	TSRB155_3170_	22.5814160156	50.7334106445	100600	511.0
2016-07-01	04:00:03	TSRB155_3170_	22.6796789551	50.8547010498	100612	511.0
2016-07-01	04:10:03	TSRB155_3170_	22.6904040527	50.6748131104	100637	511.0
2016-07-01	04:20:03	TSRB155_3170_	22.5867785645	50.5872578125	100622	511.0
2016-07-01	04:30:03	TSRB155_3170_	22.6028662109	50.5981047363	100695	511.0
2016-07-01	04:40:03	TSRB155_3170_	22.6028662109	51.2662739258	100709	511.0
2016-07-01	04:50:03	TSRB155_3170_	22.6904040527	50.7848421631	100688	511.0
2016-07-01	05:00:03	TSRB155_3170_	22.5867785645	50.7366281738	100676	511.0
2016-07-01	05:10:03	TSRB155_3170_	22.5975036621	50.6619429932	100683	511.0
2016-07-01	05:20:03	TSRB155_3170_	22.6689538574	50.3146228027	100686	511.0
2016-07-01	05:30:03	TSRB155_3170_	22.6635913086	50.3632022705	100708	511.0
2016-07-01	05:40:04	TSRB155_3170_	22.6743164062	50.4579725342	100698	511.0
2016-07-01	05:50:03	TSRB155_3170_	22.6689538574	50.7478895264	100683	511.0
2016-07-01	06:00:03	TSRB155_3170_	22.6082287598	50.7812102051	100665	511.0
2016-07-01	06:10:03	TSRB155_3170_	22.6957666016	50.3897224121	100679	511.0
2016-07-01	06:20:03	TSRB155_3170_	22.6082287598	50.4226286621	100683	511.0
2016-07-01	06:30:03	TSRB155_3170_	22.6743164062	50.3206434326	100671	511.0
2016-07-01	06:40:03	TSRB155_3170_	22.6082287598	50.3005583496	100659	511.0
2016-07-01	06:50:03	TSRB155_3170_	22.6528662109	50.54309021	100675	511.0
2016-07-01	07:00:04	TSRB155_3170_	22.5975036621	51.0618890381	100694	511.0
2016-07-01	07:10:03	TSRB155_3170_	22.7833044434	52.1252269287	100717	1295.0
2016-07-01	07:20:03	TSRB155_3170_	22.876204834	52.2967055664	100739	1310.0
2016-07-01	07:30:03	TSRB155_3170_	22.5975036621	51.4951557617	100751	850.0
2016-07-01	07:40:03	TSRB155_3170_	22.6528662109	51.0237420654	100766	896.0
2016-07-01	07:50:03	TSRB155_3170_	22.6635913086	50.9811832275	100788	860.0
2016-07-01	08:00:03	TSRB155_3170_	22.5921411133	51.104447876	100797	897.0
2016-07-01	08:10:03	TSRB155_3170_	22.6957666016	50.9526888428	100802	899.0
2016-07-01	08:20:03	TSRB155_3170_	22.6528662109	50.8177484131	100818	899.0
2016-07-01	08:30:03	TSRB155_3170_	22.6689538574	50.7462807617	100819	898.0
2016-07-01	08:40:03	TSRB155_3170_	22.6743164062	50.7189807129	100813	898.0
2016-07-01	08:50:04	TSRB155_3170_	22.6635913086	50.895651123	100813	898.0
2016-07-01	09:00:03	TSRB155_3170_	22.5921411133	50.7398457031	100824	898.0
2016-07-01	09:10:03	TSRB155_3170_	22.6850415039	50.6748131104	100826	898.0
2016-07-01	09:20:04	TSRB155_3170_	22.5921411133	50.8892160645	100812	899.0
2016-07-01	09:30:03	TSRB155_3170_	22.5599658203	50.9514455566	100834	0.0
2016-07-01	09:40:04	TSRB155_3170_	22.4117028809	51.4220303955	100852	0.0
2016-07-01	09:50:03	TSRB155_3170_	22.3080773926	51.7416361084	100849	0.0
2016-07-01	10:00:03	TSRB155_3170_	22.2044519043	52.020291748	100836	0.0
2016-07-01	10:10:03	TSRB155_3170_	22.2866271973	51.4011164551	100839	0.0
2016-07-01	10:20:03	TSRB155_3170_	22.2973522949	51.2686136475	100844	0.0
2016-07-01	10:30:03	TSRB155_3170_	22.3027148438	51.4440897217	100850	0.0
2016-07-01	10:40:03	TSRB155_3170_	22.2098144531	51.719527832	100844	0.0
2016-07-01	10:50:03	TSRB155_3170_	22.3795275879	51.1698459473	100851	0.0
2016-07-01	11:00:04	TSRB155_3170_	22.3795275879	50.9502022705	100838	0.0
2016-07-01	11:10:03	TSRB155_3170_	22.3795275879	51.2308811035	100850	0.0
2016-07-01	11:20:03	TSRB155_3170_	22.3848901367	50.3932564697	100856	0.0
2016-07-01	11:30:03	TSRB155_3170_	22.3080773926	50.2615335693	100855	0.0
2016-07-01	11:40:03	TSRB155_3170_	22.2044519043	51.4340227051	100832	0.0
2016-07-01	11:50:03	TSRB155_3170_	22.1937268066	51.891786377	100852	3.0
2016-07-01	12:00:03	TSRB155_3170_	22.1883642578	51.6612957764	100852	0.0
2016-07-01	12:10:03	TSRB155_3170_	22.2044519043	51.7592835693	100850	0.0
2016-07-01	12:20:03	TSRB155_3170_	22.2312646484	51.5292073975	100844	0.0
2016-07-01	12:30:03	TSRB155_3170_	22.1937268066	51.4356314697	100827	0.0
2016-07-01	12:40:03	TSRB155_3170_	22.3688024902	50.8919702148	100837	0.0
2016-07-01	12:50:03	TSRB155_3170_	22.2259020996	51.6954453125	100833	0.0
2016-07-01	13:00:03	TSRB155_3170_	22.3795275879	51.6946654053	100823	0.0
2016-07-01	13:10:03	TSRB155_3170_	22.2098144531	51.3930726318	100816	0.0
2016-07-01	13:20:03	TSRB155_3170_	22.2259020996	51.2910874023	100820	0.0
2016-07-01	13:30:03	TSRB155_3170_	22.1990893555	51.5653311768	100825	0.0
2016-07-01	13:40:03	TSRB155_3170_	22.1990893555	51.6356044922	100804	0.0
2016-07-01	13:50:03	TSRB155_3170_	22.1990893555	52.2367178955	100803	0.0
2016-07-01	14:00:03	TSRB155_3170_	22.3348901367	51.2630074463	100800	1209.0
2016-07-01	14:10:03	TSRB155_3170_	22.5653283691	51.6625880127	100792	0.0
2016-07-01	14:20:03	TSRB155_3170_	22.3134399414	51.6304127197	100802	0.0
2016-07-01	14:30:03	TSRB155_3170_	22.4224279785	51.6999061279	100787	0.0
2016-07-01	14:40:03	TSRB155_3170_	22.4009777832	51.5332537842	100779	0.0
2016-07-01	14:50:03	TSRB155_3170_	22.3134399414	51.4091602783	100787	0.0
2016-07-01	15:00:03	TSRB155_3170_	22.2973522949	51.1754521484	100788	0.0
2016-07-01	15:10:03	TSRB155_3170_	22.3027148438	51.3449075928	100793	0.0
2016-07-01	15:20:03	TSRB155_3170_	22.2312646484	51.65127771	100789	0.0
2016-07-01	15:30:03	TSRB155_3170_	22.3348901367	51.5360568848	100776	0.0
2016-07-01	15:40:03	TSRB155_3170_	22.2419897461	51.5629425049	100777	0.0
2016-07-01	15:50:04	TSRB155_3170_	22.3241650391	51.5862451172	100775	0.0
2016-07-01	16:00:03	TSRB155_3170_	22.3241650391	51.7159448242	100765	0.0
2016-07-01	16:10:03	TSRB155_3170_	22.5814160156	50.9731394043	100751	1267.0
2016-07-01	16:20:03	TSRB155_3170_	22.6582287598	50.7446719971	100750	0.0
2016-07-01	16:30:03	TSRB155_3170_	22.3795275879	51.3605808105	100757	0.0
2016-07-01	16:40:03	TSRB155_3170_	22.3188024902	51.0963551025	100766	0.0
2016-07-01	16:50:03	TSRB155_3170_	22.4438781738	51.4148154297	100761	0.0
2016-07-01	17:00:03	TSRB155_3170_	22.3080773926	51.727986084	100761	0.0
2016-07-01	17:10:03	TSRB155_3170_	22.2866271973	51.707901001	100751	0.0
2016-07-01	17:20:03	TSRB155_3170_	22.2312646484	51.7275716553	100753	0.0
2016-07-01	17:30:03	TSRB155_3170_	22.3348901367	51.20197229	100757	0.0
2016-07-01	17:40:03	TSRB155_3170_	22.2812646484	51.2910874023	100734	0.0
2016-07-01	17:50:03	TSRB155_3170_	22.215177002	51.6388220215	100731	0.0
2016-07-01	18:00:03	TSRB155_3170_	22.3080773926	51.7416361084	100729	0.0
2016-07-01	18:10:03	TSRB155_3170_	22.3241650391	51.5541187744	100733	0.0
2016-07-01	18:20:03	TSRB155_3170_	22.2312646484	51.4818222656	100728	0.0
2016-07-01	18:30:03	TSRB155_3170_	22.3080773926	51.5388599854	100728	0.0
2016-07-01	18:40:03	TSRB155_3170_	22.2259020996	51.7014659424	100745	0.0
2016-07-01	18:50:04	TSRB155_3170_	22.2919897461	51.4774104004	100739	0.0
2016-07-01	19:00:03	TSRB155_3170_	22.2919897461	52.1106501465	100758	0.0
2016-07-01	19:10:03	TSRB155_3170_	22.3134399414	52.1034351807	100774	0.0
2016-07-01	19:20:03	TSRB155_3170_	22.356340332	51.8705559082	100777	0.0
2016-07-01	19:30:03	TSRB155_3170_	22.2919897461	51.9596710205	100760	0.0
2016-07-01	19:40:03	TSRB155_3170_	22.3188024902	51.6440627441	100763	0.0
2016-07-01	19:50:03	TSRB155_3170_	22.3027148438	51.2822636719	100765	0.0
2016-07-01	20:00:04	TSRB155_3170_	22.3241650391	51.4047484131	100760	0.0
2016-07-01	20:10:03	TSRB155_3170_	22.2919897461	52.1046295166	100755	0.0
2016-07-01	20:20:03	TSRB155_3170_	22.3080773926	51.6440627441	100759	0.0
2016-07-01	20:30:04	TSRB155_3170_	22.2973522949	51.6942509766	100765	0.0
2016-07-01	20:40:04	TSRB155_3170_	22.3241650391	51.2810693359	100772	0.0
2016-07-01	20:50:03	TSRB155_3170_	22.3348901367	51.1545871582	100789	0.0
2016-07-01	21:00:03	TSRB155_3170_	22.3080773926	51.4914748535	100795	235.0
2016-07-01	21:10:03	TSRB155_3170_	22.488515625	51.547732666	100795	486.0
2016-07-01	21:20:03	TSRB155_3170_	22.4777905273	51.5429063721	100807	495.0
2016-07-01	21:30:03	TSRB155_3170_	22.5046032715	51.2779007568	100826	500.0
2016-07-01	21:40:04	TSRB155_3170_	22.5867785645	51.0418039551	100827	503.0
2016-07-01	21:50:03	TSRB155_3170_	22.570690918	51.1514185791	100844	506.0
2016-07-01	22:00:03	TSRB155_3170_	22.5099658203	51.0397807617	100856	506.0
2016-07-01	22:10:03	TSRB155_3170_	22.570690918	50.7775782471	100880	507.0
2016-07-01	22:20:03	TSRB155_3170_	22.5867785645	50.7518869629	100888	508.0
2016-07-01	22:30:03	TSRB155_3170_	22.5653283691	51.0016337891	100893	508.0
2016-07-01	22:40:03	TSRB155_3170_	22.4831530762	50.9951987305	100892	509.0
2016-07-01	22:50:03	TSRB155_3170_	22.5599658203	50.820137085	100886	509.0
2016-07-01	23:00:03	TSRB155_3170_	22.5046032715	50.8261577148	100886	509.0
2016-07-01	23:10:03	TSRB155_3170_	22.4992407227	50.9847662354	100878	509.0
2016-07-01	23:20:03	TSRB155_3170_	22.5760534668	51.1698948975	100880	510.0
2016-07-01	23:30:03	TSRB155_3170_	22.5653283691	51.401579834	100891	510.0
2016-07-01	23:40:03	TSRB155_3170_	22.5260534668	51.1072509766	100887	510.0
2016-07-01	23:50:03	TSRB155_3170_	22.5046032715	51.0823395996	100879	510.0
2016-07-02	00:00:03	TSRB155_3170_	22.4938781738	50.9008428955	100891	510.0
2016-07-02	00:10:03	TSRB155_3170_	22.4938781738	50.9618780518	100900	510.0
2016-07-02	00:20:04	TSRB155_3170_	22.570690918	51.0582570801	100881	510.0
2016-07-02	00:30:03	TSRB155_3170_	22.6028662109	50.787230835	100870	510.0
2016-07-02	00:40:03	TSRB155_3170_	22.5760534668	50.8157252197	100882	510.0
2016-07-02	00:50:03	TSRB155_3170_	22.5546032715	51.2457744141	100897	510.0
2016-07-02	01:00:04	TSRB155_3170_	22.570690918	50.7699488525	100903	510.0
2016-07-02	01:10:03	TSRB155_3170_	22.520690918	50.8462427979	100893	510.0
2016-07-02	01:20:03	TSRB155_3170_	22.4992407227	51.0092631836	100889	510.0
2016-07-02	01:30:03	TSRB155_3170_	22.5760534668	50.6663548584	100876	510.0
2016-07-02	01:40:03	TSRB155_3170_	22.5867785645	50.7045018311	100881	510.0
2016-07-02	01:50:04	TSRB155_3170_	22.5046032715	51.1694804688	100871	510.0
2016-07-02	02:00:03	TSRB155_3170_	22.5653283691	51.2277125244	100863	510.0
2016-07-02	02:10:03	TSRB155_3170_	22.5814160156	51.0325657959	100839	510.0
2016-07-02	02:20:03	TSRB155_3170_	22.5099658203	51.0458013916	100859	510.0
2016-07-02	02:30:03	TSRB155_3170_	22.5046032715	51.1068365479	100852	510.0
2016-07-02	02:40:03	TSRB155_3170_	22.5867785645	50.9562718506	100877	510.0
2016-07-02	02:50:03	TSRB155_3170_	22.5099658203	50.7651225586	100857	510.0
2016-07-02	03:00:03	TSRB155_3170_	22.5492407227	50.8169195557	100861	510.0
2016-07-02	03:10:03	TSRB155_3170_	22.5099658203	50.5699758301	100853	510.0
2016-07-02	03:20:03	TSRB155_3170_	22.570690918	50.7209549561	100846	510.0
2016-07-02	03:30:03	TSRB155_3170_	22.5653283691	50.9667043457	100844	510.0
2016-07-02	03:40:04	TSRB155_3170_	22.520690918	50.9514455566	100847	510.0
2016-07-02	03:50:04	TSRB155_3170_	22.570690918	51.120901001	100852	510.0
2016-07-02	04:00:03	TSRB155_3170_	22.5760534668	51.0554539795	100829	510.0
2016-07-02	04:10:03	TSRB155_3170_	22.5099658203	50.7346049805	100828	510.0
2016-07-02	04:20:03	TSRB155_3170_	22.5099658203	50.9024516602	100839	510.0
2016-07-02	04:30:03	TSRB155_3170_	22.5153283691	50.6065140381	100838	511.0
2016-07-02	04:40:03	TSRB155_3170_	22.4992407227	50.8245489502	100853	511.0
2016-07-02	04:50:03	TSRB155_3170_	22.570690918	50.7562988281	100863	511.0
2016-07-02	05:00:03	TSRB155_3170_	22.5760534668	50.6342285156	100861	511.0
2016-07-02	05:10:03	TSRB155_3170_	22.570690918	50.8064870605	100875	511.0
2016-07-02	05:20:03	TSRB155_3170_	22.5099658203	50.7301931152	100889	511.0
2016-07-02	05:30:03	TSRB155_3170_	22.570690918	50.7944458008	100897	511.0
2016-07-02	05:40:03	TSRB155_3170_	22.4831530762	51.0714926758	100913	511.0
2016-07-02	05:50:03	TSRB155_3170_	22.4831530762	50.9325548096	100939	511.0
2016-07-02	06:00:03	TSRB155_3170_	22.5046032715	50.986375	100951	511.0
2016-07-02	06:10:03	TSRB155_3170_	22.5867785645	50.9104954834	100938	511.0
2016-07-02	06:20:03	TSRB155_3170_	22.5046032715	51.2975714111	100940	511.0
2016-07-02	06:30:03	TSRB155_3170_	22.4992407227	51.1646541748	100948	511.0
2016-07-02	06:40:03	TSRB155_3170_	22.5153283691	50.9116898193	100942	511.0
2016-07-02	06:50:03	TSRB155_3170_	22.5046032715	50.9771368408	100942	511.0
2016-07-02	07:00:03	TSRB155_3170_	22.5046032715	50.9574661865	100966	511.0
2016-07-02	07:10:03	TSRB155_3170_	22.5153283691	50.8751516113	100964	511.0
2016-07-02	07:20:03	TSRB155_3170_	22.4938781738	50.8610871582	100977	511.0
2016-07-02	07:30:03	TSRB155_3170_	22.4992407227	51.1831304932	101001	511.0
2016-07-02	07:40:03	TSRB155_3170_	22.5099658203	50.9514455566	100997	511.0
2016-07-02	07:50:03	TSRB155_3170_	22.4938781738	51.2196687012	100986	510.0
2016-07-02	08:00:03	TSRB155_3170_	22.488515625	51.3096126709	100991	510.0
2016-07-02	08:10:03	TSRB155_3170_	22.4992407227	51.0092631836	100986	510.0
2016-07-02	08:20:03	TSRB155_3170_	22.4831530762	51.2072130127	100983	511.0
2016-07-02	08:30:03	TSRB155_3170_	22.488515625	51.3308920898	100986	510.0
2016-07-02	08:40:03	TSRB155_3170_	22.488515625	51.1766954346	100989	511.0
2016-07-02	08:50:03	TSRB155_3170_	22.4938781738	51.0196956787	100991	511.0
2016-07-02	09:00:03	TSRB155_3170_	22.4992407227	51.0076544189	100971	510.0
2016-07-02	09:10:03	TSRB155_3170_	22.4938781738	51.0654720459	100973	0.0
2016-07-02	09:20:03	TSRB155_3170_	22.3956152344	51.617177124	100976	0.0
2016-07-02	09:30:03	TSRB155_3170_	22.3134399414	51.6304127197	100972	0.0
2016-07-02	09:40:03	TSRB155_3170_	22.4117028809	51.8432558594	100990	0.0
2016-07-02	09:50:03	TSRB155_3170_	22.3188024902	51.6227833252	100988	0.0
2016-07-02	10:00:04	TSRB155_3170_	22.3027148438	51.6838184814	100994	0.0
2016-07-02	10:10:03	TSRB155_3170_	22.3027148438	51.5340336914	100992	0.0
2016-07-02	10:20:03	TSRB155_3170_	22.3080773926	51.650083374	101000	0.0
2016-07-02	10:30:03	TSRB155_3170_	22.2366271973	51.1172200928	100993	0.0
2016-07-02	10:40:03	TSRB155_3170_	22.215177002	51.287869873	100987	0.0
2016-07-02	10:50:03	TSRB155_3170_	22.2973522949	51.4195927734	100989	0.0
2016-07-02	11:00:03	TSRB155_3170_	22.215177002	51.7319835205	100988	0.0
2016-07-02	11:10:03	TSRB155_3170_	22.2259020996	52.4278671875	100978	0.0
2016-07-02	11:20:03	TSRB155_3170_	22.3134399414	51.9797561035	100970	0.0
2016-07-02	11:30:03	TSRB155_3170_	22.3027148438	51.3830545654	100966	0.0
2016-07-02	11:40:03	TSRB155_3170_	22.3027148438	51.4669779053	100961	0.0
2016-07-02	11:50:04	TSRB155_3170_	22.2366271973	51.5139486084	100943	0.0
2016-07-02	12:00:03	TSRB155_3170_	22.2973522949	51.5340336914	100923	0.0
2016-07-02	12:10:03	TSRB155_3170_	22.2259020996	51.8022568359	100928	0.0
2016-07-02	12:20:03	TSRB155_3170_	22.3134399414	51.6059157715	100926	0.0
2016-07-02	12:30:03	TSRB155_3170_	22.3027148438	51.8653151855	100915	0.0
2016-07-02	12:40:03	TSRB155_3170_	22.2205395508	51.6862071533	100914	0.0
2016-07-02	12:50:03	TSRB155_3170_	22.2866271973	50.767876709	100898	0.0
2016-07-02	13:00:03	TSRB155_3170_	22.3188024902	51.9127003174	100904	2.0
2016-07-02	13:10:03	TSRB155_3170_	22.2205395508	52.1532089844	100894	0.0
2016-07-02	13:20:04	TSRB155_3170_	22.3295275879	51.748071167	100895	0.0
2016-07-02	13:30:03	TSRB155_3170_	22.3134399414	51.5159718018	100880	0.0
2016-07-02	13:40:03	TSRB155_3170_	22.3080773926	51.6043070068	100874	1.0
2016-07-02	13:50:03	TSRB155_3170_	22.3080773926	51.6609302979	100867	0.0
2016-07-02	14:00:03	TSRB155_3170_	22.2312646484	52.1150620117	100858	0.0
2016-07-02	14:10:03	TSRB155_3170_	22.3134399414	51.5464893799	100857	0.0
2016-07-02	14:20:03	TSRB155_3170_	22.2919897461	51.6316070557	100838	0.0
2016-07-02	14:30:03	TSRB155_3170_	22.3080773926	51.7203566895	100835	0.0
2016-07-02	14:40:03	TSRB155_3170_	22.3027148438	51.6806009521	100820	0.0
2016-07-02	14:50:04	TSRB155_3170_	22.2919897461	51.6621246338	100809	0.0
2016-07-02	15:00:03	TSRB155_3170_	22.2919897461	51.7492655029	100805	0.0
2016-07-02	15:10:03	TSRB155_3170_	22.5314160156	51.4276855469	100800	1245.0
2016-07-02	15:20:03	TSRB155_3170_	22.4224279785	51.4055772705	100797	0.0
2016-07-02	15:30:04	TSRB155_3170_	22.2919897461	52.0970001221	100784	0.0
2016-07-02	15:40:03	TSRB155_3170_	22.3027148438	52.0697000732	100768	0.0
2016-07-02	15:50:04	TSRB155_3170_	22.2419897461	51.9733210449	100766	0.0
2016-07-02	16:00:03	TSRB155_3170_	22.2973522949	52.0697000732	100768	0.0
2016-07-02	16:10:03	TSRB155_3170_	22.3027148438	52.3917434082	100772	0.0
2016-07-02	16:20:03	TSRB155_3170_	22.3080773926	51.987385498	100756	0.0
2016-07-02	16:30:03	TSRB155_3170_	22.3241650391	52.4270872803	100752	0.0
2016-07-02	16:40:03	TSRB155_3170_	22.3134399414	52.2010085449	100757	0.0
2016-07-02	16:50:04	TSRB155_3170_	22.3134399414	52.0424000244	100756	0.0
2016-07-02	17:00:03	TSRB155_3170_	22.3188024902	52.158449707	100753	0.0
2016-07-02	17:10:04	TSRB155_3170_	22.2919897461	52.4495610352	100737	0.0
2016-07-02	17:20:03	TSRB155_3170_	22.2973522949	52.3519876709	100746	0.0
2016-07-02	17:30:04	TSRB155_3170_	22.3188024902	52.1982054443	100729	0.0
2016-07-02	17:40:03	TSRB155_3170_	22.2812646484	52.2600205078	100719	0.0
2016-07-02	17:50:03	TSRB155_3170_	22.3134399414	52.2652612305	100714	0.0
2016-07-02	18:00:03	TSRB155_3170_	22.2205395508	52.2355235596	100708	0.0
2016-07-02	18:10:03	TSRB155_3170_	22.3080773926	51.9950148926	100705	0.0
2016-07-02	18:20:03	TSRB155_3170_	22.3027148438	52.0468118896	100697	0.0
2016-07-02	18:30:03	TSRB155_3170_	22.2919897461	52.0114680176	100695	0.0
2016-07-02	18:40:04	TSRB155_3170_	22.215177002	52.0371593018	100692	0.0
2016-07-02	18:50:03	TSRB155_3170_	22.2044519043	52.2873205566	100690	0.0
2016-07-02	19:00:04	TSRB155_3170_	22.2919897461	52.1046295166	100686	0.0
2016-07-02	19:10:03	TSRB155_3170_	22.3295275879	51.8564914551	100677	0.0
2016-07-02	19:20:03	TSRB155_3170_	22.2866271973	52.0877619629	100681	0.0
2016-07-02	19:30:03	TSRB155_3170_	22.2866271973	51.988579834	100688	0.0
2016-07-02	19:40:04	TSRB155_3170_	22.3080773926	51.7187479248	100681	0.0
2016-07-02	19:50:03	TSRB155_3170_	22.3027148438	51.7705449219	100682	0.0
2016-07-02	20:00:03	TSRB155_3170_	22.3027148438	52.0970001221	100674	0.0
2016-07-02	20:10:03	TSRB155_3170_	22.4117028809	51.9576967773	100685	0.0
2016-07-02	20:20:03	TSRB155_3170_	22.3134399414	51.6882303467	100693	0.0
2016-07-02	20:30:03	TSRB155_3170_	22.3027148438	51.499104248	100690	0.0
2016-07-02	20:40:03	TSRB155_3170_	22.3134399414	51.5312305908	100698	0.0
2016-07-02	20:50:03	TSRB155_3170_	22.3402526855	51.4995186768	100707	0.0
2016-07-02	21:00:04	TSRB155_3170_	22.3188024902	51.410769043	100704	235.0
2016-07-02	21:10:03	TSRB155_3170_	22.488515625	51.0196956787	100715	487.0
2016-07-02	21:20:03	TSRB155_3170_	22.4992407227	51.1510041504	100718	496.0
2016-07-02	21:30:03	TSRB155_3170_	22.5046032715	50.9482280273	100726	501.0
2016-07-02	21:40:03	TSRB155_3170_	22.488515625	51.1417659912	100719	504.0
2016-07-02	21:50:03	TSRB155_3170_	22.4938781738	51.0349544678	100721	506.0
2016-07-02	22:00:03	TSRB155_3170_	22.5814160156	50.7731663818	100706	507.0
2016-07-02	22:10:03	TSRB155_3170_	22.4992407227	50.9466192627	100709	508.0
2016-07-02	22:20:03	TSRB155_3170_	22.5153283691	50.6920461426	100702	508.0
2016-07-02	22:30:04	TSRB155_3170_	22.4992407227	51.0365632324	100721	509.0
2016-07-02	22:40:03	TSRB155_3170_	22.4992407227	50.8337871094	100726	509.0
2016-07-02	22:50:03	TSRB155_3170_	22.4992407227	50.8032695313	100719	509.0
2016-07-02	23:00:03	TSRB155_3170_	22.4938781738	50.8671077881	100719	510.0
2016-07-02	23:10:03	TSRB155_3170_	22.5760534668	50.8631103516	100731	510.0
2016-07-02	23:20:03	TSRB155_3170_	22.5046032715	50.8795634766	100741	510.0
2016-07-02	23:30:03	TSRB155_3170_	22.488515625	50.9968074951	100745	510.0
2016-07-02	23:40:03	TSRB155_3170_	22.5867785645	50.8952366943	100744	510.0
2016-07-02	23:50:03	TSRB155_3170_	22.5653283691	50.9683131104	100746	510.0
2016-07-03	00:00:03	TSRB155_3170_	22.5153283691	51.0947952881	100747	510.0
2016-07-03	00:10:03	TSRB155_3170_	22.5153283691	50.9056691895	100746	510.0
2016-07-03	00:20:03	TSRB155_3170_	22.5153283691	51.0582570801	100730	510.0
2016-07-03	00:30:03	TSRB155_3170_	22.570690918	51.13615979	100728	509.0
2016-07-03	00:40:03	TSRB155_3170_	22.5814160156	51.0723215332	100707	510.0
2016-07-03	00:50:03	TSRB155_3170_	22.5546032715	51.3296977539	100696	509.0
2016-07-03	01:00:03	TSRB155_3170_	22.5599658203	51.287138916	100680	509.0
2016-07-03	01:10:04	TSRB155_3170_	22.5760534668	50.9377955322	100678	509.0
2016-07-03	01:20:03	TSRB155_3170_	22.488515625	51.0714926758	100685	509.0
2016-07-03	01:30:03	TSRB155_3170_	22.570690918	51.1787186279	100665	510.0
2016-07-03	01:40:03	TSRB155_3170_	22.4992407227	51.1449835205	100657	510.0
2016-07-03	01:50:03	TSRB155_3170_	22.4992407227	51.1068365479	100663	510.0
2016-07-03	02:00:03	TSRB155_3170_	22.5099658203	51.1253128662	100672	510.0
2016-07-03	02:10:03	TSRB155_3170_	22.5153283691	51.0658864746	100653	510.0
2016-07-03	02:20:03	TSRB155_3170_	22.4831530762	50.9542486572	100655	510.0
2016-07-03	02:30:03	TSRB155_3170_	22.5760534668	51.1225097656	100651	510.0
2016-07-03	02:40:03	TSRB155_3170_	22.5760534668	50.7775782471	100646	510.0
2016-07-03	02:50:03	TSRB155_3170_	22.5099658203	50.7880107422	100633	510.0
2016-07-03	03:00:03	TSRB155_3170_	22.5153283691	50.6767873535	100637	510.0
2016-07-03	03:10:03	TSRB155_3170_	22.5653283691	50.8478515625	100627	511.0
2016-07-03	03:20:03	TSRB155_3170_	22.5760534668	51.3742797852	100612	510.0
2016-07-03	03:30:03	TSRB155_3170_	22.5046032715	51.3694534912	100599	510.0
2016-07-03	03:40:03	TSRB155_3170_	22.570690918	51.2429713135	100600	510.0
2016-07-03	03:50:03	TSRB155_3170_	22.5046032715	51.1100540771	100595	510.0
2016-07-03	04:00:03	TSRB155_3170_	22.520690918	51.06427771	100594	510.0
2016-07-03	04:10:03	TSRB155_3170_	22.5975036621	50.9703363037	100595	510.0
2016-07-03	04:20:03	TSRB155_3170_	22.5814160156	51.0249364014	100597	510.0
2016-07-03	04:30:03	TSRB155_3170_	22.5760534668	51.2233006592	100581	510.0
2016-07-03	04:40:03	TSRB155_3170_	22.5599658203	51.2947683105	100589	510.0
2016-07-03	04:50:03	TSRB155_3170_	22.5760534668	50.9149073486	100593	510.0
2016-07-03	05:00:03	TSRB155_3170_	22.570690918	51.0751246338	100582	510.0
2016-07-03	05:10:03	TSRB155_3170_	22.570690918	50.9775512695	100599	510.0
2016-07-03	05:20:03	TSRB155_3170_	22.5921411133	50.8450484619	100611	510.0
2016-07-03	05:30:03	TSRB155_3170_	22.5760534668	50.840222168	100625	510.0
2016-07-03	05:40:03	TSRB155_3170_	22.5153283691	50.9803543701	100622	510.0
2016-07-03	05:50:04	TSRB155_3170_	22.570690918	51.006460083	100632	510.0
2016-07-03	06:00:03	TSRB155_3170_	22.4992407227	50.8779547119	100627	510.0
2016-07-03	06:10:03	TSRB155_3170_	22.488515625	50.8823665771	100636	510.0
2016-07-03	06:20:03	TSRB155_3170_	22.488515625	50.7679256592	100642	510.0
2016-07-03	06:30:03	TSRB155_3170_	22.5599658203	50.6538991699	100661	510.0
2016-07-03	06:40:03	TSRB155_3170_	22.5867785645	50.574802124	100673	510.0
2016-07-03	06:50:04	TSRB155_3170_	22.4992407227	50.9161016846	100673	510.0
2016-07-03	07:00:03	TSRB155_3170_	22.5099658203	51.3754741211	100677	510.0
2016-07-03	07:10:03	TSRB155_3170_	22.5099658203	51.1634598389	100679	510.0
2016-07-03	07:20:03	TSRB155_3170_	22.4831530762	51.2638363037	100688	510.0
2016-07-03	07:30:03	TSRB155_3170_	22.4938781738	51.2136480713	100690	510.0
2016-07-03	07:40:03	TSRB155_3170_	22.5046032715	51.2534038086	100694	510.0
2016-07-03	07:50:03	TSRB155_3170_	22.5814160156	50.9317749023	100701	510.0
2016-07-03	08:00:03	TSRB155_3170_	22.4938781738	51.2196687012	100691	511.0
2016-07-03	08:10:03	TSRB155_3170_	22.5760534668	51.084362793	100702	511.0
2016-07-03	08:20:03	TSRB155_3170_	22.4992407227	51.1542216797	100691	510.0
2016-07-03	08:30:04	TSRB155_3170_	22.5760534668	51.2124537354	100696	510.0
2016-07-03	08:40:03	TSRB155_3170_	22.520690918	51.2337331543	100688	500.0
2016-07-03	08:50:03	TSRB155_3170_	22.5099658203	51.3847122803	100680	506.0
2016-07-03	09:00:03	TSRB155_3170_	22.4617028809	51.5625770264	100665	0.0
2016-07-03	09:10:03	TSRB155_3170_	22.3902526855	51.7665474854	100671	0.0
2016-07-03	09:20:03	TSRB155_3170_	22.5260534668	51.6870849609	100665	1243.0
2016-07-03	09:30:03	TSRB155_3170_	22.4009777832	51.6432828369	100680	0.0
2016-07-03	09:40:03	TSRB155_3170_	22.2919897461	51.5645512695	100687	0.0
2016-07-03	09:50:03	TSRB155_3170_	22.3027148438	51.7416361084	100670	0.0
2016-07-03	10:00:03	TSRB155_3170_	22.2759020996	52.1319295654	100655	0.0
2016-07-03	10:10:03	TSRB155_3170_	22.2205395508	52.1608383789	100667	0.0
2016-07-03	10:20:03	TSRB155_3170_	22.3348901367	52.2090523682	100685	0.0
2016-07-03	10:30:03	TSRB155_3170_	22.2312646484	52.4126083984	100692	0.0
2016-07-03	10:40:03	TSRB155_3170_	22.2919897461	52.7989044189	100706	0.0
2016-07-03	10:50:03	TSRB155_3170_	22.215177002	53.2699036865	100694	0.0
2016-07-03	11:00:03	TSRB155_3170_	22.1383642578	53.2100628662	100701	0.0
2016-07-03	11:10:03	TSRB155_3170_	22.2259020996	53.11612146	100705	0.0
2016-07-03	11:20:03	TSRB155_3170_	22.3134399414	53.041850708	100726	0.0
2016-07-03	11:30:03	TSRB155_3170_	22.215177002	53.1221420898	100722	0.0
2016-07-03	11:40:03	TSRB155_3170_	22.2866271973	53.0490656738	100727	0.0
2016-07-03	11:50:03	TSRB155_3170_	22.2259020996	52.8017075195	100732	0.0
2016-07-03	12:00:03	TSRB155_3170_	22.3188024902	52.3246876221	100723	0.0
2016-07-03	12:10:03	TSRB155_3170_	22.2973522949	52.647925293	100712	0.0
2016-07-03	12:20:03	TSRB155_3170_	22.406340332	52.3146695557	100730	0.0
2016-07-03	12:30:03	TSRB155_3170_	22.4009777832	52.2749138184	100718	0.0
2016-07-03	12:40:03	TSRB155_3170_	22.2419897461	52.4310847168	100710	0.0
2016-07-03	12:50:04	TSRB155_3170_	22.3241650391	52.0014499512	100706	0.0
2016-07-03	13:00:03	TSRB155_3170_	22.3188024902	52.272890625	100675	0.0
2016-07-03	13:10:03	TSRB155_3170_	22.3027148438	52.2146585693	100689	0.0
2016-07-03	13:20:03	TSRB155_3170_	22.3080773926	52.3399464111	100655	0.0
2016-07-03	13:30:03	TSRB155_3170_	22.2812646484	52.6294489746	100647	0.0
2016-07-03	13:40:04	TSRB155_3170_	22.3241650391	52.7688012695	100658	1.0
2016-07-03	13:50:03	TSRB155_3170_	22.2919897461	52.5623931885	100641	0.0
2016-07-03	14:00:03	TSRB155_3170_	22.3241650391	52.2134642334	100625	0.0
2016-07-03	14:10:03	TSRB155_3170_	22.3348901367	52.3082344971	100630	0.0
2016-07-03	14:20:03	TSRB155_3170_	22.2866271973	52.570022583	100616	0.0
2016-07-03	14:30:03	TSRB155_3170_	22.3027148438	52.3198613281	100613	0.0
2016-07-03	14:40:03	TSRB155_3170_	22.3348901367	52.2243111572	100581	0.0
2016-07-03	14:50:04	TSRB155_3170_	22.4831530762	52.2311606445	100560	1245.0
2016-07-03	15:00:03	TSRB155_3170_	22.488515625	52.1717342529	100558	0.0
2016-07-03	15:10:03	TSRB155_3170_	22.4224279785	52.1135021973	100549	0.0
2016-07-03	15:20:03	TSRB155_3170_	22.3956152344	51.9741499023	100535	0.0
2016-07-03	15:30:03	TSRB155_3170_	22.3134399414	52.2331348877	100530	0.0
2016-07-03	15:40:03	TSRB155_3170_	22.3848901367	52.5616132812	100511	0.0
2016-07-03	15:50:03	TSRB155_3170_	22.2919897461	53.0872126465	100469	0.0
2016-07-03	16:00:03	TSRB155_3170_	22.3134399414	52.912151001	100438	0.0
2016-07-03	16:10:04	TSRB155_3170_	22.2973522949	52.7089604492	100444	0.0
2016-07-03	16:20:04	TSRB155_3170_	22.3295275879	52.5812839355	100441	0.0
2016-07-03	16:30:04	TSRB155_3170_	22.3348901367	52.5905220947	100446	0.0
2016-07-03	16:40:03	TSRB155_3170_	22.3241650391	52.4286960449	100411	0.0
2016-07-03	16:50:03	TSRB155_3170_	22.3848901367	52.5049899902	100402	0.0
2016-07-03	17:00:03	TSRB155_3170_	22.3134399414	52.4086109619	100389	0.0
2016-07-03	17:10:04	TSRB155_3170_	22.3134399414	52.3993728027	100387	0.0
2016-07-03	17:20:03	TSRB155_3170_	22.3134399414	52.4832961426	100396	0.0
2016-07-03	17:30:03	TSRB155_3170_	22.5153283691	52.4391774902	100379	1260.0
2016-07-03	17:40:03	TSRB155_3170_	22.6743164062	52.4890002441	100381	1272.0
2016-07-03	17:50:03	TSRB155_3170_	22.3956152344	51.9773674316	100365	0.0
2016-07-03	18:00:03	TSRB155_3170_	22.3188024902	52.1737084961	100364	0.0
2016-07-03	18:10:03	TSRB155_3170_	22.3027148438	51.8697270508	100367	0.0
2016-07-03	18:20:03	TSRB155_3170_	22.3027148438	51.8729445801	100356	0.0
2016-07-03	18:30:03	TSRB155_3170_	22.2919897461	51.9580622559	100361	0.0
2016-07-03	18:40:03	TSRB155_3170_	22.3027148438	51.9857767334	100359	0.0
2016-07-03	18:50:03	TSRB155_3170_	22.3027148438	52.0102736816	100372	0.0
2016-07-03	19:00:03	TSRB155_3170_	22.3741650391	51.8870090332	100388	0.0
2016-07-03	19:10:03	TSRB155_3170_	22.2866271973	52.0512237549	100391	0.0
2016-07-03	19:20:03	TSRB155_3170_	22.3134399414	52.0118824463	100381	0.0
2016-07-03	19:30:03	TSRB155_3170_	22.2973522949	52.0833500977	100393	0.0
2016-07-03	19:40:03	TSRB155_3170_	22.2205395508	52.1118444824	100404	0.0
2016-07-03	19:50:03	TSRB155_3170_	22.3080773926	52.1323439941	100382	0.0
2016-07-03	20:00:03	TSRB155_3170_	22.2259020996	52.2311116943	100371	0.0
2016-07-03	20:10:03	TSRB155_3170_	22.2366271973	52.1259089355	100370	0.0
2016-07-03	20:20:03	TSRB155_3170_	22.2366271973	52.0496149902	100372	0.0
2016-07-03	20:30:03	TSRB155_3170_	22.3188024902	51.8243651123	100380	0.0
2016-07-03	20:40:03	TSRB155_3170_	22.2366271973	51.8938095703	100405	0.0
2016-07-03	20:50:03	TSRB155_3170_	22.3134399414	51.9524560547	100412	0.0
2016-07-03	21:00:03	TSRB155_3170_	22.3241650391	51.7862181396	100415	235.0
2016-07-03	21:10:03	TSRB155_3170_	22.4117028809	51.4846743164	100417	488.0
2016-07-03	21:20:03	TSRB155_3170_	22.488515625	51.2011923828	100428	495.0
2016-07-03	21:30:03	TSRB155_3170_	22.5153283691	51.0947952881	100440	501.0
2016-07-03	21:40:03	TSRB155_3170_	22.520690918	51.042998291	100426	503.0
2016-07-03	21:50:03	TSRB155_3170_	22.5099658203	51.079536499	100430	505.0
2016-07-03	22:00:04	TSRB155_3170_	22.5921411133	51.104447876	100420	506.0
2016-07-03	22:10:03	TSRB155_3170_	22.5260534668	51.1056422119	100432	507.0
2016-07-03	22:20:03	TSRB155_3170_	22.5046032715	51.2184743652	100439	507.0
2016-07-03	22:30:03	TSRB155_3170_	22.5099658203	51.2060186768	100454	508.0
2016-07-03	22:40:03	TSRB155_3170_	22.5546032715	51.3509771729	100457	509.0
2016-07-03	22:50:03	TSRB155_3170_	22.570690918	51.0658864746	100476	509.0
2016-07-03	23:00:03	TSRB155_3170_	22.4992407227	51.2076274414	100481	509.0
2016-07-03	23:10:03	TSRB155_3170_	22.5046032715	51.1498098145	100478	509.0
2016-07-03	23:20:03	TSRB155_3170_	22.570690918	51.0871658936	100473	509.0
2016-07-03	23:30:03	TSRB155_3170_	22.570690918	50.9225367432	100462	509.0
2016-07-03	23:40:03	TSRB155_3170_	22.5099658203	50.9558574219	100484	509.0
2016-07-03	23:50:04	TSRB155_3170_	22.5760534668	50.9454249268	100484	509.0
2016-07-04	00:00:03	TSRB155_3170_	22.5599658203	51.0413895264	100492	509.0
2016-07-04	00:10:03	TSRB155_3170_	22.4992407227	51.0076544189	100486	509.0
2016-07-04	00:20:03	TSRB155_3170_	22.5760534668	51.2734888916	100483	509.0
2016-07-04	00:30:03	TSRB155_3170_	22.4992407227	51.0915777588	100472	509.0
2016-07-04	00:40:03	TSRB155_3170_	22.5099658203	51.1999980469	100476	510.0
2016-07-04	00:50:04	TSRB155_3170_	22.4938781738	51.1465922852	100470	509.0
2016-07-04	01:00:03	TSRB155_3170_	22.5546032715	51.2686625977	100482	510.0
2016-07-04	01:10:03	TSRB155_3170_	22.4992407227	51.2823126221	100484	510.0
2016-07-04	01:20:03	TSRB155_3170_	22.5046032715	51.3280889893	100484	510.0
2016-07-04	01:30:03	TSRB155_3170_	22.4938781738	51.4730474854	100478	510.0
2016-07-04	01:40:03	TSRB155_3170_	22.5099658203	51.2489919434	100463	510.0
2016-07-04	01:50:04	TSRB155_3170_	22.520690918	51.1421804199	100458	509.0
2016-07-04	02:00:03	TSRB155_3170_	22.4831530762	51.2927451172	100451	510.0
2016-07-04	02:10:03	TSRB155_3170_	22.5760534668	51.1056422119	100447	510.0
2016-07-04	02:20:03	TSRB155_3170_	22.570690918	51.1682861328	100443	510.0
2016-07-04	02:30:03	TSRB155_3170_	22.5975036621	50.9703363037	100442	510.0
2016-07-04	02:40:03	TSRB155_3170_	22.5921411133	50.9883981934	100432	510.0
2016-07-04	02:50:03	TSRB155_3170_	22.4992407227	51.1755010986	100414	510.0
2016-07-04	03:00:03	TSRB155_3170_	22.4992407227	51.2212774658	100414	510.0
2016-07-04	03:10:03	TSRB155_3170_	22.4992407227	51.2762919922	100402	510.0
2016-07-04	03:20:03	TSRB155_3170_	22.5760534668	51.1590479736	100389	510.0
2016-07-04	03:30:04	TSRB155_3170_	22.5546032715	51.1771098633	100408	510.0
2016-07-04	03:40:03	TSRB155_3170_	22.4831530762	51.3461508789	100408	510.0
2016-07-04	03:50:03	TSRB155_3170_	22.4992407227	51.1755010986	100414	510.0
2016-07-04	04:00:03	TSRB155_3170_	22.488515625	51.4256623535	100417	510.0
2016-07-04	04:10:03	TSRB155_3170_	22.5153283691	51.2337331543	100412	510.0
2016-07-04	04:20:03	TSRB155_3170_	22.488515625	51.2959626465	100412	510.0
2016-07-04	04:30:03	TSRB155_3170_	22.4938781738	51.2959626465	100414	510.0
2016-07-04	04:40:03	TSRB155_3170_	22.5046032715	51.1313334961	100418	510.0
2016-07-04	04:50:03	TSRB155_3170_	22.5492407227	51.1771098633	100428	510.0
2016-07-04	05:00:03	TSRB155_3170_	22.488515625	51.1706748047	100417	510.0
2016-07-04	05:10:03	TSRB155_3170_	22.4938781738	51.137354126	100415	510.0
2016-07-04	05:20:03	TSRB155_3170_	22.5046032715	51.1787186279	100413	510.0
2016-07-04	05:30:03	TSRB155_3170_	22.5599658203	51.1710892334	100413	509.0
2016-07-04	05:40:03	TSRB155_3170_	22.5867785645	51.0401951904	100399	510.0
2016-07-04	05:50:03	TSRB155_3170_	22.5599658203	51.2473831787	100407	510.0
2016-07-04	06:00:03	TSRB155_3170_	22.4992407227	51.1678717041	100413	510.0
2016-07-04	06:10:03	TSRB155_3170_	22.4992407227	51.1755010986	100404	510.0
2016-07-04	06:20:03	TSRB155_3170_	22.488515625	51.2196687012	100400	510.0
2016-07-04	06:30:04	TSRB155_3170_	22.4670654297	51.2742687988	100390	510.0
2016-07-04	06:40:03	TSRB155_3170_	22.570690918	51.1530273437	100388	510.0
2016-07-04	06:50:03	TSRB155_3170_	22.5814160156	51.3513916016	100405	510.0
2016-07-04	07:00:03	TSRB155_3170_	22.5653283691	51.2734888916	100390	510.0
2016-07-04	07:10:03	TSRB155_3170_	22.5599658203	51.3525859375	100392	510.0
2016-07-04	07:20:03	TSRB155_3170_	22.570690918	51.4718531494	100388	510.0
2016-07-04	07:30:03	TSRB155_3170_	22.5099658203	51.4320974121	100391	510.0
2016-07-04	07:40:03	TSRB155_3170_	22.4938781738	51.5629914551	100404	510.0
2016-07-04	07:50:03	TSRB155_3170_	22.4992407227	51.5051738281	100396	509.0
2016-07-04	08:00:03	TSRB155_3170_	22.5046032715	51.438118042	100395	510.0
2016-07-04	08:10:03	TSRB155_3170_	22.5760534668	51.5802734375	100419	509.0
2016-07-04	08:20:03	TSRB155_3170_	22.5099658203	51.4304886475	100470	509.0
2016-07-04	08:30:03	TSRB155_3170_	22.5653283691	51.438118042	100515	509.0
2016-07-04	08:40:03	TSRB155_3170_	22.5099658203	51.6272441406	100530	509.0
2016-07-04	08:50:03	TSRB155_3170_	22.4777905273	51.9854112549	100542	509.0
2016-07-04	09:00:03	TSRB155_3170_	22.6796789551	51.710802002	100557	890.0
2016-07-04	09:10:03	TSRB155_3170_	22.5921411133	51.8673873291	100545	896.0
2016-07-04	09:20:03	TSRB155_3170_	22.5814160156	52.2211425781	100562	896.0
2016-07-04	09:30:03	TSRB155_3170_	22.5760534668	52.1219604492	100569	896.0
2016-07-04	09:40:03	TSRB155_3170_	22.5653283691	51.9569168701	100575	895.0
2016-07-04	09:50:03	TSRB155_3170_	22.570690918	51.8473022461	100578	895.0
2016-07-04	10:00:03	TSRB155_3170_	22.6528662109	51.8384785156	100569	895.0
2016-07-04	10:10:03	TSRB155_3170_	22.6367785645	52.2303807373	100576	898.0
2016-07-04	10:20:03	TSRB155_3170_	22.6582287598	52.1300042725	100579	898.0
2016-07-04	10:30:03	TSRB155_3170_	22.6635913086	51.4176674805	100575	898.0
2016-07-04	10:40:03	TSRB155_3170_	22.6689538574	51.2100650635	100564	898.0
2016-07-04	10:50:03	TSRB155_3170_	22.6904040527	51.1936119385	100562	898.0
2016-07-04	11:00:03	TSRB155_3170_	22.6475036621	51.5409321289	100549	898.0
2016-07-04	11:10:03	TSRB155_3170_	22.6475036621	51.6340936279	100558	0.0
2016-07-04	11:20:03	TSRB155_3170_	22.3741650391	52.2532199707	100572	0.0
2016-07-04	11:30:03	TSRB155_3170_	22.215177002	52.5712169189	100565	0.0
2016-07-04	11:40:04	TSRB155_3170_	22.1937268066	52.624208252	100563	0.0
2016-07-04	11:50:03	TSRB155_3170_	22.1937268066	52.4105852051	100563	0.0
2016-07-04	12:00:04	TSRB155_3170_	22.183001709	52.1768770752	100581	0.0
2016-07-04	12:10:03	TSRB155_3170_	22.1776391602	52.2318916016	100578	0.0
2016-07-04	12:20:03	TSRB155_3170_	22.1883642578	52.1419476318	100572	0.0
2016-07-04	12:30:04	TSRB155_3170_	22.2205395508	52.0447886963	100588	0.0
2016-07-04	12:40:03	TSRB155_3170_	22.1990893555	52.3266618652	100573	0.0
2016-07-04	12:50:03	TSRB155_3170_	22.1937268066	52.4242352295	100540	0.0
2016-07-04	13:00:03	TSRB155_3170_	22.2044519043	52.2551942139	100552	0.0
2016-07-04	13:10:03	TSRB155_3170_	22.2044519043	52.0078360596	100542	0.0
2016-07-04	13:20:03	TSRB155_3170_	22.1883642578	52.0291154785	100533	0.0
2016-07-04	13:30:03	TSRB155_3170_	22.2205395508	52.0371593018	100513	0.0
2016-07-04	13:40:04	TSRB155_3170_	22.2044519043	52.0704799805	100509	0.0
2016-07-04	13:50:03	TSRB155_3170_	22.1990893555	52.5173967285	100524	0.0
2016-07-04	14:00:03	TSRB155_3170_	22.2705395508	52.6049520264	100532	0.0
2016-07-04	14:10:03	TSRB155_3170_	22.1990893555	52.8623282471	100507	0.0
2016-07-04	14:20:03	TSRB155_3170_	22.4831530762	53.070394043	100476	1261.0
2016-07-04	14:30:03	TSRB155_3170_	22.5921411133	53.1186080322	100463	1273.0
2016-07-04	14:40:03	TSRB155_3170_	22.6635913086	53.0487491455	100461	1295.0
2016-07-04	14:50:03	TSRB155_3170_	22.7564916992	52.7733110352	100467	1295.0
2016-07-04	15:00:03	TSRB155_3170_	22.6850415039	51.6666343994	100542	1301.0
2016-07-04	15:10:03	TSRB155_3170_	22.7564916992	50.6049542236	100452	1310.0
2016-07-04	15:20:03	TSRB155_3170_	22.761854248	50.3684429932	100543	1309.0
2016-07-04	15:30:03	TSRB155_3170_	22.7833044434	49.9552613525	100522	1308.0
2016-07-04	15:40:03	TSRB155_3170_	22.7404040527	49.9608675537	100456	1309.0
2016-07-04	15:50:03	TSRB155_3170_	22.5653283691	51.1590479736	100463	0.0
2016-07-04	16:00:03	TSRB155_3170_	22.406340332	51.9195498047	100483	0.0
2016-07-04	16:10:03	TSRB155_3170_	22.3795275879	52.4821018066	100424	0.0
2016-07-04	16:20:03	TSRB155_3170_	22.3027148438	52.5105961914	100454	0.0
2016-07-04	16:30:03	TSRB155_3170_	22.3027148438	52.7547368164	100456	0.0
2016-07-04	16:40:03	TSRB155_3170_	22.3027148438	53.0233743896	100442	0.0
2016-07-04	16:50:03	TSRB155_3170_	22.3241650391	53.2739500732	100417	0.0
2016-07-04	17:00:03	TSRB155_3170_	22.3241650391	53.9758543701	100393	0.0
2016-07-04	17:10:03	TSRB155_3170_	22.2205395508	54.3504746094	100401	0.0
2016-07-04	17:20:03	TSRB155_3170_	22.3456152344	54.1943037109	100346	0.0
2016-07-04	17:30:03	TSRB155_3170_	22.4224279785	54.2284532471	100343	0.0
2016-07-04	17:40:03	TSRB155_3170_	22.3348901367	54.4139473877	100349	1.0
2016-07-04	17:50:04	TSRB155_3170_	22.3295275879	54.6319822998	100396	0.0
2016-07-04	18:00:03	TSRB155_3170_	22.3080773926	54.9094436035	100339	0.0
2016-07-04	18:10:03	TSRB155_3170_	22.3027148438	54.9764993896	100315	0.0
2016-07-04	18:20:03	TSRB155_3170_	22.3402526855	55.0793134766	100346	0.0
2016-07-04	18:30:03	TSRB155_3170_	22.3188024902	55.3186278076	100316	0.0
2016-07-04	18:40:03	TSRB155_3170_	22.3188024902	55.0439696045	100351	0.0
2016-07-04	18:50:04	TSRB155_3170_	22.3080773926	54.283833252	100349	0.0
2016-07-04	19:00:03	TSRB155_3170_	22.2973522949	54.2729863281	100362	0.0
2016-07-04	19:10:03	TSRB155_3170_	22.2312646484	53.7798787842	100409	0.0
2016-07-04	19:20:03	TSRB155_3170_	22.2812646484	53.131380249	100396	0.0
2016-07-04	19:30:03	TSRB155_3170_	22.2366271973	52.9972686768	100415	0.0
2016-07-04	19:40:03	TSRB155_3170_	22.3188024902	52.4728636475	100436	0.0
2016-07-04	19:50:03	TSRB155_3170_	22.3402526855	52.630277832	100457	0.0
2016-07-04	20:00:03	TSRB155_3170_	22.3027148438	52.5427225342	100476	0.0
2016-07-04	20:10:04	TSRB155_3170_	22.2312646484	52.3515732422	100448	0.0
2016-07-04	20:20:03	TSRB155_3170_	22.3402526855	52.0548557129	100442	0.0
2016-07-04	20:30:04	TSRB155_3170_	22.2919897461	52.1732940674	100424	0.0
2016-07-04	20:40:03	TSRB155_3170_	22.2312646484	52.3226644287	100413	0.0
2016-07-04	20:50:03	TSRB155_3170_	22.3027148438	52.0223149414	100421	0.0
2016-07-04	21:00:03	TSRB155_3170_	22.2919897461	52.1046295166	100439	456.0
2016-07-04	21:10:04	TSRB155_3170_	22.4777905273	51.6649766846	100442	489.0
2016-07-04	21:20:04	TSRB155_3170_	22.5153283691	51.4457474365	100460	497.0
2016-07-04	21:30:03	TSRB155_3170_	22.5814160156	51.2538182373	100462	501.0
2016-07-04	21:40:03	TSRB155_3170_	22.5867785645	51.2188887939	100476	504.0
2016-07-04	21:50:03	TSRB155_3170_	22.570690918	51.4200561523	100478	506.0
2016-07-04	22:00:03	TSRB155_3170_	22.4992407227	51.4654180908	100485	507.0
2016-07-04	22:10:03	TSRB155_3170_	22.5599658203	51.516020752	100487	508.0
2016-07-04	22:20:03	TSRB155_3170_	22.5921411133	51.3682591553	100476	508.0
2016-07-04	22:30:03	TSRB155_3170_	22.570690918	51.1819361572	100502	508.0
2016-07-04	22:40:03	TSRB155_3170_	22.5599658203	51.3373271484	100506	508.0
2016-07-04	22:50:03	TSRB155_3170_	22.4831530762	51.4300742188	100508	508.0
2016-07-04	23:00:03	TSRB155_3170_	22.5760534668	51.120901001	100504	509.0
2016-07-04	23:10:03	TSRB155_3170_	22.5760534668	51.1682861328	100520	509.0
2016-07-04	23:20:03	TSRB155_3170_	22.570690918	51.120901001	100493	509.0
2016-07-04	23:30:04	TSRB155_3170_	22.570690918	51.13615979	100511	509.0
2016-07-04	23:40:03	TSRB155_3170_	22.5814160156	51.1988037109	100511	509.0
2016-07-04	23:50:03	TSRB155_3170_	22.5760534668	51.1835449219	100494	509.0
2016-07-05	00:00:03	TSRB155_3170_	22.5546032715	51.4610062256	100496	509.0
2016-07-05	00:10:03	TSRB155_3170_	22.570690918	51.4276855469	100486	509.0
2016-07-05	00:20:03	TSRB155_3170_	22.5814160156	51.3987767334	100482	509.0
2016-07-05	00:30:03	TSRB155_3170_	22.5867785645	51.3317209473	100471	510.0
2016-07-05	00:40:03	TSRB155_3170_	22.570690918	51.3056152344	100491	510.0
2016-07-05	00:50:03	TSRB155_3170_	22.488515625	51.4866975098	100491	510.0
2016-07-05	01:00:03	TSRB155_3170_	22.5760534668	51.3361328125	100490	510.0
2016-07-05	01:10:03	TSRB155_3170_	22.5153283691	51.3694534912	100484	510.0
2016-07-05	01:20:03	TSRB155_3170_	22.488515625	51.6300472412	100491	510.0
2016-07-05	01:30:03	TSRB155_3170_	22.4938781738	51.6698029785	100484	510.0
2016-07-05	01:40:03	TSRB155_3170_	22.5099658203	51.4320974121	100476	510.0
2016-07-05	01:50:03	TSRB155_3170_	22.4831530762	51.6376766357	100479	510.0
2016-07-05	02:00:03	TSRB155_3170_	22.570690918	51.4031885986	100465	510.0
2016-07-05	02:10:03	TSRB155_3170_	22.4938781738	51.6681942139	100467	510.0
2016-07-05	02:20:03	TSRB155_3170_	22.4992407227	51.5874884033	100462	510.0
2016-07-05	02:30:03	TSRB155_3170_	22.5046032715	51.6517410889	100448	510.0
2016-07-05	02:40:03	TSRB155_3170_	22.570690918	51.7115819092	100460	510.0
2016-07-05	02:50:03	TSRB155_3170_	22.5046032715	51.8713847656	100456	510.0
2016-07-05	03:00:03	TSRB155_3170_	22.5099658203	51.9416580811	100452	510.0
2016-07-05	03:10:03	TSRB155_3170_	22.5546032715	51.9324199219	100465	510.0
2016-07-05	03:20:03	TSRB155_3170_	22.5099658203	51.9416580811	100460	510.0
2016-07-05	03:30:03	TSRB155_3170_	22.5653283691	51.8593435059	100476	510.0
2016-07-05	03:40:03	TSRB155_3170_	22.5867785645	51.9557225342	100488	510.0
2016-07-05	03:50:03	TSRB155_3170_	22.570690918	51.7846583252	100490	510.0
2016-07-05	04:00:03	TSRB155_3170_	22.5760534668	51.7938964844	100502	510.0
2016-07-05	04:10:03	TSRB155_3170_	22.5867785645	51.5545821533	100517	510.0
2016-07-05	04:20:03	TSRB155_3170_	22.4992407227	51.6392854004	100521	510.0
2016-07-05	04:30:03	TSRB155_3170_	22.488515625	51.7613557129	100545	510.0
2016-07-05	04:40:03	TSRB155_3170_	22.570690918	51.494741333	100560	510.0
2016-07-05	04:50:04	TSRB155_3170_	22.4938781738	51.5384945068	100574	510.0
2016-07-05	05:00:03	TSRB155_3170_	22.5099658203	51.323677124	100577	510.0
2016-07-05	05:10:03	TSRB155_3170_	22.570690918	51.3192652588	100575	510.0
2016-07-05	05:20:03	TSRB155_3170_	22.5653283691	51.4413355713	100564	510.0
2016-07-05	05:30:03	TSRB155_3170_	22.5046032715	51.3983623047	100566	510.0
2016-07-05	05:40:03	TSRB155_3170_	22.5099658203	51.360215332	100554	510.0
2016-07-05	05:50:03	TSRB155_3170_	22.5046032715	51.3923416748	100546	510.0
2016-07-05	06:00:03	TSRB155_3170_	22.488515625	51.4834799805	100538	510.0
2016-07-05	06:10:03	TSRB155_3170_	22.5814160156	51.2843358154	100550	510.0
2016-07-05	06:20:03	TSRB155_3170_	22.5153283691	51.4473562012	100566	510.0
2016-07-05	06:30:04	TSRB155_3170_	22.4831530762	51.5750327148	100582	510.0
2016-07-05	06:40:04	TSRB155_3170_	22.570690918	51.4184473877	100606	510.0
2016-07-05	06:50:03	TSRB155_3170_	22.5546032715	51.4915238037	100615	510.0
2016-07-05	07:00:04	TSRB155_3170_	22.5153283691	51.3955592041	100624	510.0
2016-07-05	07:10:03	TSRB155_3170_	22.5921411133	51.3088327637	100632	509.0
2016-07-05	07:20:03	TSRB155_3170_	22.5153283691	51.4397268066	100652	509.0
2016-07-05	07:30:03	TSRB155_3170_	22.4938781738	51.5537532959	100671	509.0
2016-07-05	07:40:03	TSRB155_3170_	22.570690918	51.1498098145	100687	510.0
2016-07-05	07:50:03	TSRB155_3170_	22.4938781738	50.9602692871	100697	510.0
2016-07-05	08:00:03	TSRB155_3170_	22.4992407227	51.4654180908	100698	510.0
2016-07-05	08:10:03	TSRB155_3170_	22.5867785645	52.7965646973	100724	511.0
2016-07-05	08:20:03	TSRB155_3170_	22.6635913086	52.4934121094	100751	511.0
2016-07-05	08:30:04	TSRB155_3170_	22.6904040527	52.9576108398	100761	510.0
2016-07-05	08:40:04	TSRB155_3170_	22.7725793457	52.9214870605	100771	511.0
2016-07-05	08:50:03	TSRB155_3170_	22.7993920898	53.2636154785	100766	510.0
2016-07-05	09:00:03	TSRB155_3170_	22.8976550293	53.4856967773	100765	511.0
2016-07-05	09:10:03	TSRB155_3170_	22.8601171875	52.938769043	100805	511.0
2016-07-05	09:20:03	TSRB155_3170_	22.7993920898	52.746425415	100815	511.0
2016-07-05	09:30:03	TSRB155_3170_	22.7993920898	52.336046875	100800	0.0
2016-07-05	09:40:03	TSRB155_3170_	22.488515625	51.1799129639	100798	0.0
2016-07-05	09:50:04	TSRB155_3170_	22.3956152344	51.7223798828	100804	0.0
2016-07-05	10:00:03	TSRB155_3170_	22.456340332	52.3451871338	100799	0.0
2016-07-05	10:10:03	TSRB155_3170_	22.2205395508	52.0889562988	100795	0.0
2016-07-05	10:20:03	TSRB155_3170_	22.1937268066	51.4721696777	100804	0.0
2016-07-05	10:30:03	TSRB155_3170_	22.1615515137	51.752434082	100813	0.0
2016-07-05	10:40:03	TSRB155_3170_	21.3539978027	54.37675	100816	0.0
2016-07-05	10:50:03	TSRB155_3170_	21.571973877	54.0688200684	100820	0.0
2016-07-05	11:00:03	TSRB155_3170_	21.4022607422	54.7285310059	100815	0.0
2016-07-05	11:10:04	TSRB155_3170_	21.4290734863	54.9104421387	100805	0.0
2016-07-05	11:20:03	TSRB155_3170_	21.5237109375	54.3992727051	100802	1258.0
2016-07-05	11:30:03	TSRB155_3170_	22.2598144531	52.1423620605	100811	1271.0
2016-07-05	11:40:03	TSRB155_3170_	22.0150256348	52.4864157715	100819	0.0
2016-07-05	11:50:03	TSRB155_3170_	21.7363244629	53.2123536377	100814	0.0
2016-07-05	12:00:03	TSRB155_3170_	21.5505236816	53.9555734863	100811	0.0
2016-07-05	12:10:03	TSRB155_3170_	21.8935754395	52.9895413818	100799	0.0
2016-07-05	12:20:03	TSRB155_3170_	21.7738623047	53.1533416748	100785	0.0
2016-07-05	12:30:03	TSRB155_3170_	21.8989379883	52.8020240479	100775	0.0
2016-07-05	12:40:04	TSRB155_3170_	21.5826989746	53.2878187256	100760	0.0
2016-07-05	12:50:03	TSRB155_3170_	21.489798584	53.9431177979	100757	0.0
2016-07-05	13:00:03	TSRB155_3170_	21.5934240723	54.1346815186	100764	0.0
2016-07-05	13:10:03	TSRB155_3170_	21.3808105469	54.5373817139	100747	0.0
2016-07-05	13:20:03	TSRB155_3170_	21.3915356445	54.2277940674	100730	0.0
2016-07-05	13:30:03	TSRB155_3170_	21.6916870117	53.610690918	100718	0.0
2016-07-05	13:40:03	TSRB155_3170_	21.3647229004	54.8638369141	100725	0.0
2016-07-05	13:50:03	TSRB155_3170_	21.2932727051	54.657428833	100707	0.0
2016-07-05	14:00:03	TSRB155_3170_	21.7184997559	53.8504196777	100700	1.0
2016-07-05	14:10:04	TSRB155_3170_	21.4737109375	54.5333842773	100699	0.0
2016-07-05	14:20:03	TSRB155_3170_	21.4451611328	54.684777832	100704	0.0
2016-07-05	14:30:03	TSRB155_3170_	21.0109460449	56.2201624756	100684	0.0
2016-07-05	14:40:03	TSRB155_3170_	21.3808105469	54.8289074707	100689	0.0
2016-07-05	14:50:03	TSRB155_3170_	21.5005236816	54.9092478027	100665	0.0
2016-07-05	15:00:03	TSRB155_3170_	21.1950097656	55.7186945801	100667	1168.0
2016-07-05	15:10:03	TSRB155_3170_	20.9931213379	56.6843612061	100664	0.0
2016-07-05	15:20:04	TSRB155_3170_	21.6648742676	55.0277351074	100675	1250.0
2016-07-05	15:30:03	TSRB155_3170_	21.571973877	55.4039641113	100654	0.0
2016-07-05	15:40:03	TSRB155_3170_	20.9448583984	57.4328217773	100649	0.0
2016-07-05	15:50:03	TSRB155_3170_	21.5558862305	55.1244796143	100655	0.0
2016-07-05	16:00:03	TSRB155_3170_	21.4683483887	55.4015264893	100652	0.0
2016-07-05	16:10:03	TSRB155_3170_	21.7077746582	55.0345845947	100648	0.0
2016-07-05	16:20:03	TSRB155_3170_	21.1950097656	56.6310043945	100655	0.0
2016-07-05	16:30:03	TSRB155_3170_	21.4737109375	55.719157959	100636	0.0
2016-07-05	16:40:03	TSRB155_3170_	21.7953125	54.9450550537	100650	0.0
2016-07-05	16:50:04	TSRB155_3170_	21.2164599609	56.8221536865	100627	0.0
2016-07-05	17:00:04	TSRB155_3170_	21.6541491699	55.2076230469	100616	1242.0
2016-07-05	17:10:03	TSRB155_3170_	21.2718225098	56.793244873	100610	0.0
2016-07-05	17:20:03	TSRB155_3170_	21.521973877	55.8404483643	100598	0.0
2016-07-05	17:30:03	TSRB155_3170_	21.4237109375	55.8657252197	100593	0.0
2016-07-05	17:40:03	TSRB155_3170_	21.4237109375	55.9829692383	100605	0.0
2016-07-05	17:50:03	TSRB155_3170_	21.6148742676	55.4871075439	100575	0.0
2016-07-05	18:00:03	TSRB155_3170_	21.7238623047	55.3064396973	100558	0.0
2016-07-05	18:10:03	TSRB155_3170_	21.0967468262	57.3489473877	100561	0.0
2016-07-05	18:20:03	TSRB155_3170_	21.6863244629	55.3104371338	100551	0.0
2016-07-05	18:30:03	TSRB155_3170_	21.5112487793	56.1086715088	100550	0.0
2016-07-05	18:40:03	TSRB155_3170_	20.9609460449	57.5400477295	100550	0.0
2016-07-05	18:50:03	TSRB155_3170_	21.5773364258	55.4039641113	100545	0.0
2016-07-05	19:00:03	TSRB155_3170_	21.6524121094	55.4646337891	100542	0.0
2016-07-05	19:10:03	TSRB155_3170_	21.6470495605	55.52727771	100557	0.0
2016-07-05	19:20:04	TSRB155_3170_	21.102109375	57.2317033691	100564	0.0
2016-07-05	19:30:03	TSRB155_3170_	21.7184997559	55.6144185791	100547	0.0
2016-07-05	19:40:03	TSRB155_3170_	21.5005236816	56.2231124268	100541	0.0
2016-07-05	19:50:03	TSRB155_3170_	21.5166113281	56.3178826904	100538	0.0
2016-07-05	20:00:03	TSRB155_3170_	21.0752966309	58.0018577881	100541	0.0
2016-07-05	20:10:03	TSRB155_3170_	21.152109375	57.4132000732	100545	0.0
2016-07-05	20:20:03	TSRB155_3170_	20.9555834961	57.864894165	100558	0.0
2016-07-05	20:30:03	TSRB155_3170_	21.5612487793	56.1560566406	100562	0.0
2016-07-05	20:40:04	TSRB155_3170_	21.1628344727	57.3766618652	100564	0.0
2016-07-05	20:50:04	TSRB155_3170_	21.184284668	57.8256018066	100578	0.0
2016-07-05	21:00:03	TSRB155_3170_	21.3593603516	57.0639056396	100581	463.0
2016-07-05	21:10:03	TSRB155_3170_	21.5773364258	56.1516447754	100583	486.0
2016-07-05	21:20:03	TSRB155_3170_	21.3915356445	57.4016221924	100589	494.0
2016-07-05	21:30:03	TSRB155_3170_	21.184284668	57.5525523682	100588	499.0
2016-07-05	21:40:03	TSRB155_3170_	21.8989379883	55.4646827393	100591	502.0
2016-07-05	21:50:03	TSRB155_3170_	21.4629858398	57.1928254395	100587	502.0
2016-07-05	22:00:04	TSRB155_3170_	21.4683483887	57.0679520264	100594	504.0
2016-07-05	22:10:03	TSRB155_3170_	21.2557348633	57.3546025391	100603	504.0
2016-07-05	22:20:03	TSRB155_3170_	21.2235595703	57.9689515381	100604	505.0
2016-07-05	22:30:03	TSRB155_3170_	21.3325476074	57.07875	100593	505.0
2016-07-05	22:40:03	TSRB155_3170_	21.3486352539	56.688456543	100594	506.0
2016-07-05	22:50:03	TSRB155_3170_	21.4790734863	56.7338674316	100586	506.0
2016-07-05	23:00:03	TSRB155_3170_	21.6809619141	56.0930472412	100600	507.0
2016-07-05	23:10:03	TSRB155_3170_	21.2610974121	57.2232940674	100609	507.0
2016-07-05	23:20:03	TSRB155_3170_	21.2503723145	57.1241119385	100595	505.0
2016-07-05	23:30:03	TSRB155_3170_	21.4683483887	56.3568095703	100597	505.0
2016-07-05	23:40:03	TSRB155_3170_	21.7899499512	55.4546157227	100595	505.0
2016-07-05	23:50:03	TSRB155_3170_	21.6863244629	55.7497244873	100594	505.0
2016-07-06	00:00:03	TSRB155_3170_	21.2289221191	57.1678651123	100611	505.0
2016-07-06	00:10:03	TSRB155_3170_	21.1735595703	57.1951651611	100614	506.0
2016-07-06	00:20:04	TSRB155_3170_	21.4737109375	56.2090479736	100613	506.0
2016-07-06	00:30:03	TSRB155_3170_	21.3432727051	56.3648044434	100626	506.0
2016-07-06	00:40:03	TSRB155_3170_	21.5880615234	56.1396035156	100624	506.0
2016-07-06	00:50:03	TSRB155_3170_	21.3325476074	56.5354542236	100624	506.0
2016-07-06	01:00:03	TSRB155_3170_	21.6541491699	55.9231773682	100613	506.0
2016-07-06	01:10:03	TSRB155_3170_	21.3432727051	56.3403074951	100604	506.0
2016-07-06	01:20:03	TSRB155_3170_	21.4790734863	56.1632716064	100607	506.0
2016-07-06	01:30:03	TSRB155_3170_	21.2503723145	56.6342219238	100595	506.0
2016-07-06	01:40:04	TSRB155_3170_	21.2503723145	56.2908991699	100607	506.0
2016-07-06	01:50:03	TSRB155_3170_	21.5558862305	55.1855147705	100588	506.0
2016-07-06	02:00:03	TSRB155_3170_	21.877487793	54.6463143311	100581	506.0
2016-07-06	02:10:03	TSRB155_3170_	21.5558862305	55.6693841553	100581	506.0
2016-07-06	02:20:03	TSRB155_3170_	21.2396472168	56.264793457	100573	506.0
2016-07-06	02:30:03	TSRB155_3170_	21.3271850586	56.2302784424	100562	506.0
2016-07-06	02:40:03	TSRB155_3170_	21.3271850586	56.6041187744	100559	506.0
2016-07-06	02:50:03	TSRB155_3170_	21.5934240723	55.3569934082	100555	506.0
2016-07-06	03:00:04	TSRB155_3170_	21.7577746582	55.2237106934	100555	507.0
2016-07-06	03:10:03	TSRB155_3170_	21.5558862305	55.8460545654	100557	507.0
2016-07-06	03:20:03	TSRB155_3170_	21.3539978027	56.4350777588	100576	507.0
2016-07-06	03:30:03	TSRB155_3170_	21.3379101562	56.1419432373	100566	507.0
2016-07-06	03:40:03	TSRB155_3170_	21.5773364258	55.1598234863	100563	507.0
2016-07-06	03:50:03	TSRB155_3170_	21.4737109375	55.5862407227	100561	507.0
2016-07-06	04:00:03	TSRB155_3170_	21.6970495605	55.2722901611	100569	506.0
2016-07-06	04:10:04	TSRB155_3170_	21.3432727051	56.2547753906	100596	507.0
2016-07-06	04:20:03	TSRB155_3170_	21.2396472168	56.3334580078	100606	507.0
2016-07-06	04:30:03	TSRB155_3170_	21.4522607422	55.5263999023	100607	507.0
2016-07-06	04:40:03	TSRB155_3170_	21.7524121094	54.7490794678	100611	507.0
2016-07-06	04:50:03	TSRB155_3170_	21.6809619141	55.1164847412	100620	507.0
2016-07-06	05:00:03	TSRB155_3170_	21.2450097656	56.415772583	100645	506.0
2016-07-06	05:10:03	TSRB155_3170_	21.3271850586	56.5948806152	100645	506.0
2016-07-06	05:20:04	TSRB155_3170_	21.3593603516	56.3620013428	100645	507.0
2016-07-06	05:30:03	TSRB155_3170_	21.3593603516	56.4688128662	100648	507.0
2016-07-06	05:40:03	TSRB155_3170_	21.1681970215	56.4278138428	100665	507.0
2016-07-06	05:50:03	TSRB155_3170_	21.6970495605	55.2570313721	100677	507.0
2016-07-06	06:00:03	TSRB155_3170_	21.4629858398	55.7464580078	100677	506.0
2016-07-06	06:10:03	TSRB155_3170_	21.6863244629	55.2967871094	100691	507.0
2016-07-06	06:20:03	TSRB155_3170_	21.3808105469	56.2845130615	100705	507.0
2016-07-06	06:30:03	TSRB155_3170_	21.5987866211	55.3983579102	100704	508.0
2016-07-06	06:40:03	TSRB155_3170_	21.2610974121	56.7121246338	100725	507.0
2016-07-06	06:50:03	TSRB155_3170_	21.5934240723	55.7111630859	100725	507.0
2016-07-06	07:00:03	TSRB155_3170_	21.4629858398	56.2941656494	100741	507.0
2016-07-06	07:10:04	TSRB155_3170_	21.4200854492	56.0753018799	100746	507.0
2016-07-06	07:20:03	TSRB155_3170_	21.4522607422	56.0010311279	100742	510.0
2016-07-06	07:30:03	TSRB155_3170_	21.8060375977	54.9177550049	100746	509.0
2016-07-06	07:40:03	TSRB155_3170_	21.7899499512	55.2622720947	100746	509.0
2016-07-06	07:50:03	TSRB155_3170_	22.0079260254	54.9788391113	100730	253.0
2016-07-06	08:00:03	TSRB155_3170_	22.1776391602	54.1605196533	100743	504.0
2016-07-06	08:10:03	TSRB155_3170_	22.2919897461	53.7585993652	100767	507.0
2016-07-06	08:20:04	TSRB155_3170_	22.3741650391	53.4586643066	100761	508.0
2016-07-06	08:30:03	TSRB155_3170_	22.3795275879	53.3365939941	100762	508.0
2016-07-06	08:40:03	TSRB155_3170_	22.488515625	53.2185700684	100757	508.0
2016-07-06	08:50:03	TSRB155_3170_	22.4117028809	53.2394350586	100763	508.0
2016-07-06	09:00:03	TSRB155_3170_	21.763137207	55.2313400879	100761	0.0
2016-07-06	09:10:03	TSRB155_3170_	21.713137207	55.1795430908	100761	0.0
2016-07-06	09:20:03	TSRB155_3170_	21.6809619141	55.3072196045	100745	0.0
2016-07-06	09:30:04	TSRB155_3170_	21.2771850586	56.4499221191	100755	0.0
2016-07-06	09:40:04	TSRB155_3170_	21.1789221191	57.1373475342	100747	0.0
2016-07-06	09:50:03	TSRB155_3170_	21.4844360352	55.9588867188	100746	0.0
2016-07-06	10:00:03	TSRB155_3170_	21.2825476074	57.07875	100746	0.0
2016-07-06	10:10:03	TSRB155_3170_	21.2932727051	56.5860568848	100720	0.0
2016-07-06	10:20:03	TSRB155_3170_	21.2664599609	56.3567606201	100704	0.0
2016-07-06	10:30:03	TSRB155_3170_	21.5826989746	55.4545667725	100705	0.0
2016-07-06	10:40:03	TSRB155_3170_	21.2271850586	56.304963623	100703	0.0
2016-07-06	10:50:04	TSRB155_3170_	21.2771850586	56.1937402344	100721	0.0
2016-07-06	11:00:04	TSRB155_3170_	21.2396472168	56.1427231445	100742	0.0
2016-07-06	11:10:03	TSRB155_3170_	21.2164599609	56.5153691406	100762	0.0
2016-07-06	11:20:03	TSRB155_3170_	21.2610974121	56.0636260986	100758	0.0
2016-07-06	11:30:03	TSRB155_3170_	21.2289221191	55.9547913818	100759	0.0
2016-07-06	11:40:03	TSRB155_3170_	21.6416870117	54.7153443604	100740	0.0
2016-07-06	11:50:03	TSRB155_3170_	21.439798584	55.2798706055	100735	0.0
2016-07-06	12:00:03	TSRB155_3170_	20.9663085937	56.7863464355	100737	0.0
2016-07-06	12:10:04	TSRB155_3170_	21.7077746582	54.3752391357	100738	0.0
2016-07-06	12:20:03	TSRB155_3170_	21.3700854492	55.6022794189	100720	0.0
2016-07-06	12:30:03	TSRB155_3170_	21.0752966309	56.4759788818	100734	1108.0
2016-07-06	12:40:03	TSRB155_3170_	21.2896472168	55.6941976318	100710	1259.0
2016-07-06	12:50:03	TSRB155_3170_	21.9650256348	53.5529222412	100708	1270.0
2016-07-06	13:00:03	TSRB155_3170_	21.7416870117	54.2057836914	100699	1275.0
2016-07-06	13:10:03	TSRB155_3170_	21.6809619141	54.5519095459	100685	1295.0
2016-07-06	13:20:03	TSRB155_3170_	21.2557348633	55.7295415039	100646	1.0
2016-07-06	13:30:04	TSRB155_3170_	21.0270336914	56.6980112305	100594	0.0
2016-07-06	13:40:03	TSRB155_3170_	21.2771850586	55.4079125977	100588	0.0
2016-07-06	13:50:03	TSRB155_3170_	21.8114001465	54.0022276611	100578	0.0
2016-07-06	14:00:04	TSRB155_3170_	21.2986352539	55.7331734619	100575	0.0
2016-07-06	14:10:03	TSRB155_3170_	21.7899499512	54.0736953125	100552	0.0
2016-07-06	14:20:04	TSRB155_3170_	21.5487866211	54.4948718262	100546	0.0
2016-07-06	14:30:03	TSRB155_3170_	21.2932727051	55.462927124	100535	0.0
2016-07-06	14:40:03	TSRB155_3170_	21.6524121094	54.3294627686	100535	0.0
2016-07-06	14:50:03	TSRB155_3170_	21.8596630859	53.6537131348	100523	0.0
2016-07-06	15:00:03	TSRB155_3170_	21.8596630859	54.2275264893	100512	0.0
2016-07-06	15:10:03	TSRB155_3170_	21.5166113281	55.4236347656	100516	0.0
2016-07-06	15:20:03	TSRB155_3170_	21.407623291	55.7524786377	100494	0.0
2016-07-06	15:30:03	TSRB155_3170_	21.5005236816	55.1991647949	100490	0.0
2016-07-06	15:40:03	TSRB155_3170_	21.3432727051	55.411130127	100476	0.0
2016-07-06	15:50:03	TSRB155_3170_	21.7077746582	54.4760300293	100463	0.0
2016-07-06	16:00:03	TSRB155_3170_	21.5880615234	54.9341591797	100455	1133.0
2016-07-06	16:10:03	TSRB155_3170_	21.3379101562	56.0198729248	100455	1250.0
2016-07-06	16:20:03	TSRB155_3170_	21.621973877	55.6312371826	100457	1260.0
2016-07-06	16:30:03	TSRB155_3170_	21.2664599609	56.3354812012	100465	0.0
2016-07-06	16:40:03	TSRB155_3170_	21.5129858398	55.2292679443	100461	0.0
2016-07-06	16:50:03	TSRB155_3170_	21.8006750488	54.58969104	100469	0.0
2016-07-06	17:00:03	TSRB155_3170_	21.2164599609	56.2880960693	100464	0.0
2016-07-06	17:10:03	TSRB155_3170_	21.3147229004	56.1805046387	100431	0.0
2016-07-06	17:20:03	TSRB155_3170_	21.2450097656	56.1230524902	100415	0.0
2016-07-06	17:30:03	TSRB155_3170_	21.2396472168	56.3073522949	100409	0.0
2016-07-06	17:40:03	TSRB155_3170_	21.4737109375	55.5131643066	100465	0.0
2016-07-06	17:50:03	TSRB155_3170_	21.7453125	54.6322498779	100485	0.0
2016-07-06	18:00:03	TSRB155_3170_	21.7077746582	55.1185079346	100484	0.0
2016-07-06	18:10:03	TSRB155_3170_	21.3468981934	56.2680599365	100471	0.0
2016-07-06	18:20:03	TSRB155_3170_	21.0806591797	56.6438255615	100496	0.0
2016-07-06	18:30:03	TSRB155_3170_	21.6595117187	55.2702669678	100495	0.0
2016-07-06	18:40:03	TSRB155_3170_	21.6202368164	55.6702130127	100500	0.0
2016-07-06	18:50:03	TSRB155_3170_	21.2932727051	56.3342868652	100501	0.0
2016-07-06	19:00:03	TSRB155_3170_	21.375447998	56.0022254639	100452	0.0
2016-07-06	19:10:03	TSRB155_3170_	21.7292248535	55.1233342285	100391	0.0
2016-07-06	19:20:03	TSRB155_3170_	21.5326989746	55.7962807617	100400	0.0
2016-07-06	19:30:03	TSRB155_3170_	21.6148742676	55.7143806152	100415	0.0
2016-07-06	19:40:04	TSRB155_3170_	21.2218225098	56.8526712646	100423	0.0
2016-07-06	19:50:03	TSRB155_3170_	21.3379101562	56.143552002	100433	0.0
2016-07-06	20:00:03	TSRB155_3170_	21.7399499512	55.1739368896	100423	0.0
2016-07-06	20:10:03	TSRB155_3170_	21.6041491699	55.5738339844	100409	0.0
2016-07-06	20:20:04	TSRB155_3170_	21.0645715332	57.3392947998	100411	0.0
2016-07-06	20:30:03	TSRB155_3170_	21.2557348633	56.28487854	100411	0.0
2016-07-06	20:40:03	TSRB155_3170_	21.7345874023	55.079166626	100411	0.0
2016-07-06	20:50:03	TSRB155_3170_	21.407623291	55.7677374268	100413	0.0
2016-07-06	21:00:03	TSRB155_3170_	21.3968981934	55.7536729736	100401	232.0
2016-07-06	21:10:03	TSRB155_3170_	21.2503723145	56.2467315674	100429	477.0
2016-07-06	21:20:03	TSRB155_3170_	21.2610974121	56.2391021729	100432	490.0
2016-07-06	21:30:03	TSRB155_3170_	21.7899499512	55.042628418	100433	497.0
2016-07-06	21:40:03	TSRB155_3170_	21.7577746582	55.0924022217	100436	498.0
2016-07-06	21:50:03	TSRB155_3170_	21.8238623047	54.7996821289	100439	501.0
2016-07-06	22:00:03	TSRB155_3170_	21.8828503418	54.5138115234	100431	502.0
2016-07-06	22:10:03	TSRB155_3170_	21.7184997559	54.7462763672	100423	503.0
2016-07-06	22:20:03	TSRB155_3170_	21.7899499512	54.3330947266	100433	503.0
2016-07-06	22:30:03	TSRB155_3170_	21.5344360352	54.9807154541	100423	503.0
2016-07-06	22:40:03	TSRB155_3170_	21.9918383789	53.7412684326	100421	504.0
2016-07-06	22:50:03	TSRB155_3170_	21.5987866211	55.2975670166	100416	504.0
2016-07-06	23:00:03	TSRB155_3170_	21.3647229004	55.8142937012	100405	504.0
2016-07-06	23:10:03	TSRB155_3170_	21.457623291	56.0484162598	100401	504.0
2016-07-06	23:20:03	TSRB155_3170_	21.457623291	55.865310791	100396	505.0
2016-07-06	23:30:04	TSRB155_3170_	21.425447998	55.430020874	100392	505.0
2016-07-06	23:40:03	TSRB155_3170_	21.9864758301	53.7272039795	100384	505.0
2016-07-06	23:50:03	TSRB155_3170_	21.8114001465	54.2463682861	100387	505.0
2016-07-07	00:00:03	TSRB155_3170_	21.5505236816	55.3549702148	100386	505.0
2016-07-07	00:10:03	TSRB155_3170_	21.4522607422	55.0244686279	100396	505.0
2016-07-07	00:20:03	TSRB155_3170_	21.2557348633	55.5906036377	100394	505.0
2016-07-07	00:30:03	TSRB155_3170_	21.152109375	55.9086005859	100394	505.0
2016-07-07	00:40:03	TSRB155_3170_	21.5058862305	55.2830881348	100389	505.0
2016-07-07	00:50:03	TSRB155_3170_	21.2610974121	55.8303323975	100384	505.0
2016-07-07	01:00:03	TSRB155_3170_	21.3808105469	55.4376502686	100390	505.0
2016-07-07	01:10:03	TSRB155_3170_	21.3432727051	55.3942625732	100384	505.0
2016-07-07	01:20:03	TSRB155_3170_	21.3647229004	54.8758781738	100387	505.0
2016-07-07	01:30:03	TSRB155_3170_	21.9864758301	53.4846721191	100394	505.0
2016-07-07	01:40:03	TSRB155_3170_	21.7792248535	54.3298771973	100392	506.0
2016-07-07	01:50:03	TSRB155_3170_	21.571973877	55.0377531738	100392	506.0
2016-07-07	02:00:03	TSRB155_3170_	21.4361730957	55.6544908447	100401	506.0
2016-07-07	02:10:03	TSRB155_3170_	21.489798584	55.4613673096	100390	506.0
2016-07-07	02:20:03	TSRB155_3170_	21.3593603516	55.5151385498	100396	506.0
2016-07-07	02:30:03	TSRB155_3170_	21.2610974121	55.6853739014	100400	506.0
2016-07-07	02:40:03	TSRB155_3170_	21.4147229004	55.2665860596	100405	506.0
2016-07-07	02:50:03	TSRB155_3170_	21.6041491699	54.3607602539	100394	506.0
2016-07-07	03:00:03	TSRB155_3170_	21.3700854492	55.5336148682	100404	506.0
2016-07-07	03:10:03	TSRB155_3170_	21.7077746582	54.3234421387	100404	506.0
2016-07-07	03:20:03	TSRB155_3170_	21.713137207	54.2945333252	100420	506.0
2016-07-07	03:30:03	TSRB155_3170_	21.4308105469	54.9401308594	100428	506.0
2016-07-07	03:40:03	TSRB155_3170_	21.4468981934	54.9389365234	100430	506.0
2016-07-07	03:50:03	TSRB155_3170_	21.6702368164	54.7089093018	100428	506.0
2016-07-07	04:00:03	TSRB155_3170_	21.6648742676	54.4189923096	100434	507.0
2016-07-07	04:10:03	TSRB155_3170_	21.5773364258	54.9859561768	100442	507.0
2016-07-07	04:20:03	TSRB155_3170_	21.7845874023	54.0339395752	100463	507.0
2016-07-07	04:30:03	TSRB155_3170_	21.539798584	54.7305541992	100494	507.0
2016-07-07	04:40:03	TSRB155_3170_	21.6916870117	54.4025391846	100500	507.0
2016-07-07	04:50:04	TSRB155_3170_	21.6595117187	54.3318514404	100503	507.0
2016-07-07	05:00:03	TSRB155_3170_	21.4737109375	54.8309306641	100515	508.0
2016-07-07	05:10:03	TSRB155_3170_	21.713137207	53.479796875	100540	507.0
2016-07-07	05:20:03	TSRB155_3170_	21.4629858398	54.5912019043	100538	507.0
2016-07-07	05:30:03	TSRB155_3170_	21.6970495605	53.6395997314	100547	507.0
2016-07-07	05:40:03	TSRB155_3170_	21.7953125	53.3946791992	100568	507.0
2016-07-07	05:50:03	TSRB155_3170_	21.6702368164	53.814661377	100574	507.0
2016-07-07	06:00:04	TSRB155_3170_	21.5505236816	54.3294138184	100593	507.0
2016-07-07	06:10:03	TSRB155_3170_	21.2718225098	54.4618676758	100594	506.0
2016-07-07	06:20:03	TSRB155_3170_	21.5290734863	54.1551320801	100612	506.0
2016-07-07	06:30:03	TSRB155_3170_	21.8882128906	53.1879056396	100636	508.0
2016-07-07	06:40:03	TSRB155_3170_	21.6148742676	53.700220459	100632	507.0
2016-07-07	06:50:03	TSRB155_3170_	21.2557348633	54.9955108643	100626	507.0
2016-07-07	07:00:03	TSRB155_3170_	21.2450097656	54.9007406006	100640	506.0
2016-07-07	07:10:03	TSRB155_3170_	21.3432727051	54.7550021973	100658	506.0
2016-07-07	07:20:03	TSRB155_3170_	21.5880615234	54.2186048584	100654	507.0
2016-07-07	07:30:03	TSRB155_3170_	21.4844360352	54.9044215088	100653	508.0
2016-07-07	07:40:03	TSRB155_3170_	21.6809619141	55.8870535889	100655	510.0
2016-07-07	07:50:04	TSRB155_3170_	22.2973522949	54.7765263672	100647	510.0
2016-07-07	08:00:03	TSRB155_3170_	22.0740136719	55.2414560547	100650	511.0
2016-07-07	08:10:03	TSRB155_3170_	21.9757507324	54.1146943359	100633	508.0
2016-07-07	08:20:03	TSRB155_3170_	22.3134399414	53.9192310791	100628	511.0
2016-07-07	08:30:03	TSRB155_3170_	21.7024121094	54.8695410156	100634	507.0
2016-07-07	08:40:03	TSRB155_3170_	21.6434240723	54.7237536621	100642	507.0
2016-07-07	08:50:03	TSRB155_3170_	21.9060375977	54.1853331299	100628	508.0
2016-07-07	09:00:03	TSRB155_3170_	21.0270336914	56.9558018799	100630	0.0
2016-07-07	09:10:03	TSRB155_3170_	21.2003723145	56.6494807129	100610	0.0
2016-07-07	09:20:03	TSRB155_3170_	21.6541491699	55.1939730225	100621	0.0
2016-07-07	09:30:03	TSRB155_3170_	21.2557348633	56.3519343262	100620	0.0
2016-07-07	09:40:03	TSRB155_3170_	21.7345874023	54.7266057129	100619	0.0
2016-07-07	09:50:03	TSRB155_3170_	21.6470495605	55.2281225586	100621	0.0
2016-07-07	10:00:03	TSRB155_3170_	21.0806591797	56.6345874023	100619	0.0
2016-07-07	10:10:03	TSRB155_3170_	21.3647229004	54.7309196777	100619	0.0
2016-07-07	10:20:03	TSRB155_3170_	21.9203881836	53.3730343018	100635	1225.0
2016-07-07	10:30:03	TSRB155_3170_	21.9650256348	52.9807176514	100620	1268.0
2016-07-07	10:40:03	TSRB155_3170_	21.5612487793	54.2045404053	100625	1275.0
2016-07-07	10:50:04	TSRB155_3170_	22.0472009277	52.8546499023	100619	0.0
2016-07-07	11:00:03	TSRB155_3170_	21.9596630859	52.9730882568	100626	0.0
2016-07-07	11:10:03	TSRB155_3170_	21.5558862305	54.1936934814	100636	0.0
2016-07-07	11:20:03	TSRB155_3170_	21.5273364258	54.4366397705	100632	1.0
2016-07-07	11:30:03	TSRB155_3170_	21.5826989746	54.5374306641	100627	0.0
2016-07-07	11:40:03	TSRB155_3170_	21.2503723145	55.5584772949	100655	0.0
2016-07-07	11:50:03	TSRB155_3170_	21.6202368164	54.1487459717	100654	0.0
2016-07-07	12:00:03	TSRB155_3170_	22.1169140625	52.9807666016	100690	1255.0
2016-07-07	12:10:03	TSRB155_3170_	21.4468981934	55.0899156494	100742	1272.0
2016-07-07	12:20:03	TSRB155_3170_	21.7255993652	53.9552080078	100751	1295.0
2016-07-07	12:30:04	TSRB155_3170_	21.7416870117	54.0821046143	100771	1295.0
2016-07-07	12:40:03	TSRB155_3170_	21.7684997559	53.7893845215	100776	0.0
2016-07-07	12:50:03	TSRB155_3170_	21.5451611328	54.7185129395	100768	1272.0
2016-07-07	13:00:03	TSRB155_3170_	21.5451611328	54.5093017578	100757	1295.0
2016-07-07	13:10:03	TSRB155_3170_	21.5290734863	53.9780472412	100753	0.0
2016-07-07	13:20:03	TSRB155_3170_	21.1681970215	56.0065883789	100750	0.0
2016-07-07	13:30:03	TSRB155_3170_	22.0293762207	53.405989502	100736	1.0
2016-07-07	13:40:03	TSRB155_3170_	21.5558862305	53.9479440918	100693	0.0
2016-07-07	13:50:03	TSRB155_3170_	21.4415356445	54.738963501	100701	0.0
2016-07-07	14:00:04	TSRB155_3170_	21.3700854492	54.9810809326	100690	0.0
2016-07-07	14:10:03	TSRB155_3170_	21.7345874023	54.1086247559	100679	0.0
2016-07-07	14:20:04	TSRB155_3170_	21.4415356445	54.738963501	100683	0.0
2016-07-07	14:30:03	TSRB155_3170_	21.3647229004	54.9521721191	100691	0.0
2016-07-07	14:40:03	TSRB155_3170_	21.8221252441	53.7902133789	100679	0.0
2016-07-07	14:50:03	TSRB155_3170_	22.018651123	53.8512974854	100670	1.0
2016-07-07	15:00:04	TSRB155_3170_	22.3241650391	52.5431369629	100693	1.0
2016-07-07	15:10:03	TSRB155_3170_	21.4522607422	55.0489655762	100679	0.0
2016-07-07	15:20:03	TSRB155_3170_	21.2718225098	55.5175272217	100655	0.0
2016-07-07	15:30:04	TSRB155_3170_	21.7524121094	54.5278270264	100650	0.0
2016-07-07	15:40:03	TSRB155_3170_	21.7292248535	54.627423584	100652	0.0
2016-07-07	15:50:03	TSRB155_3170_	21.8667626953	53.7749545898	100630	0.0
2016-07-07	16:00:03	TSRB155_3170_	21.8935754395	54.2668677979	100616	0.0
2016-07-07	16:10:03	TSRB155_3170_	21.7238623047	54.2503657227	100581	0.0
2016-07-07	16:20:03	TSRB155_3170_	21.5826989746	55.3521671143	100591	1181.0
2016-07-07	16:30:03	TSRB155_3170_	21.3432727051	56.2274753418	100574	0.0
2016-07-07	16:40:04	TSRB155_3170_	21.2110974121	56.8418243408	100552	0.0
2016-07-07	16:50:03	TSRB155_3170_	21.8382128906	54.3644411621	100555	0.0
2016-07-07	17:00:03	TSRB155_3170_	21.5880615234	55.2393349609	100541	0.0
2016-07-07	17:10:03	TSRB155_3170_	21.5666113281	55.3931171875	100531	0.0
2016-07-07	17:20:03	TSRB155_3170_	21.5880615234	55.4164197998	100496	0.0
2016-07-07	17:30:03	TSRB155_3170_	21.4844360352	55.3834645996	100463	0.0
2016-07-07	17:40:03	TSRB155_3170_	21.5934240723	55.0610557861	100455	0.0
2016-07-07	17:50:03	TSRB155_3170_	21.9150256348	54.2945822754	100425	0.0
2016-07-07	18:00:03	TSRB155_3170_	21.5487866211	55.5477282715	100411	0.0
2016-07-07	18:10:04	TSRB155_3170_	21.5273364258	55.66497229	100416	0.0
2016-07-07	18:20:03	TSRB155_3170_	21.5005236816	55.8095163574	100427	0.0
2016-07-07	18:30:03	TSRB155_3170_	21.2664599609	56.5109572754	100431	0.0
2016-07-07	18:40:03	TSRB155_3170_	21.7560375977	54.9024962158	100425	0.0
2016-07-07	18:50:03	TSRB155_3170_	21.7238623047	55.1201166992	100433	0.0
2016-07-07	19:00:03	TSRB155_3170_	21.2879101562	56.2427341309	100407	0.0
2016-07-07	19:10:03	TSRB155_3170_	21.2610974121	56.5213897705	100397	0.0
2016-07-07	19:20:04	TSRB155_3170_	21.375447998	56.1287076416	100355	0.0
2016-07-07	19:30:03	TSRB155_3170_	21.6202368164	55.5830721436	100322	0.0
2016-07-07	19:40:03	TSRB155_3170_	21.2057348633	56.9944122314	100330	0.0
2016-07-07	19:50:03	TSRB155_3170_	21.3379101562	56.2122165527	100345	0.0
2016-07-07	20:00:03	TSRB155_3170_	21.7953125	54.5772353516	100337	0.0
2016-07-07	20:10:03	TSRB155_3170_	21.521973877	56.0982390137	100352	0.0
2016-07-07	20:20:03	TSRB155_3170_	21.3915356445	56.5836682129	100387	0.0
2016-07-07	20:30:03	TSRB155_3170_	21.2325476074	57.0711206055	100384	0.0
2016-07-07	20:40:04	TSRB155_3170_	20.9394958496	57.7761445312	100404	0.0
2016-07-07	20:50:04	TSRB155_3170_	21.3432727051	56.2487547607	100398	0.0
2016-07-07	21:00:03	TSRB155_3170_	21.5880615234	55.2409437256	100409	233.0
2016-07-07	21:10:03	TSRB155_3170_	21.5826989746	55.2774819336	100414	482.0
2016-07-07	21:20:03	TSRB155_3170_	22.0025634766	54.1777526855	100435	492.0
2016-07-07	21:30:04	TSRB155_3170_	21.2771850586	56.3981251221	100449	497.0
2016-07-07	21:40:03	TSRB155_3170_	21.1360217285	56.6165255127	100478	499.0
2016-07-07	21:50:03	TSRB155_3170_	21.5666113281	54.7293598633	100495	502.0
2016-07-07	22:00:04	TSRB155_3170_	21.375447998	55.5886293945	100499	503.0
2016-07-07	22:10:03	TSRB155_3170_	21.375447998	55.8861757813	100517	503.0
2016-07-07	22:20:03	TSRB155_3170_	21.6863244629	54.4635743408	100508	504.0
2016-07-07	22:30:03	TSRB155_3170_	21.5826989746	54.9586561279	100518	504.0
2016-07-07	22:40:03	TSRB155_3170_	21.7184997559	54.7920527344	100514	504.0
2016-07-07	22:50:03	TSRB155_3170_	21.7024121094	54.810114624	100517	505.0
2016-07-07	23:00:03	TSRB155_3170_	21.6648742676	55.0201057129	100510	505.0
2016-07-07	23:10:03	TSRB155_3170_	21.3647229004	55.8676994629	100514	505.0
2016-07-07	23:20:03	TSRB155_3170_	21.2450097656	55.6407918701	100494	505.0
2016-07-07	23:30:03	TSRB155_3170_	21.4147229004	55.5641324463	100506	505.0
2016-07-07	23:40:03	TSRB155_3170_	21.8560375977	54.10140979	100496	506.0
2016-07-07	23:50:03	TSRB155_3170_	21.4361730957	55.7657142334	100495	506.0
