# Supplementary material for: An open source device for operant licking in rats
Source: PeerJ. 2017 Feb 14;5:e2981. doi: 10.7717/peerj.2981 (PMC5312574; doi:10.7717/peerj.2981)
Supplement: Supplemental Information 1 — The complete raw data and several R scripts that generated all the figures and statistical analysis were compressed using the Linux tar command. The bash program dataSummary.sh located in the sucrose and water subdirectory was used to generate summary statistics for each run. [file peerj-05-2981-s001.gz › data/locomotion/locomotion_all_groups.r]

bins<-function(x){
	x<-x[,"seconds"]/60
	x<-hist(x, breaks=c(0:61))
	x$counts
}

#fr sucrose
b1<-read.table(file="../sucrose/fr/ETOH_motion_Box01_S140_2E90EDD056D5.csv", sep="\t", header=T)
b2<-read.table(file="../sucrose/fr/ETOH_motion_Box02_S122_2E90EDD08407.csv", sep="\t", header=T)
b3<-read.table(file="../sucrose/fr/ETOH_motion_Box03_S116_2E90EDD08407.csv", sep="\t", header=T)
b4<-read.table(file="../sucrose/fr/ETOH_motion_Box04_S117_2E90EDD21091.csv", sep="\t", header=T)
b5<-read.table(file="../sucrose/fr/ETOH_motion_Box05_S33_2E90EDD079FA.csv", sep="\t", header=T)
b1y<-bins(b1)
b2y<-bins(b2)
b3y<-bins(b3)
b4y<-bins(b4)
b5y<-bins(b5)
ys<-cbind(b1y, b2y, b3y, b4y, b5y)[1:60,]
y_sucfr<-apply(ys,1,mean)
err_sucfr<-apply(ys,1,function(x) sd(x)/sqrt(length(x)))

## vr sucrose
b1<-read.table(file="../sucrose/vr/ETOH_motion_Box01_S147_2E90EDD21091.csv", sep="\t", header=T)
b2<-read.table(file="../sucrose/vr/ETOH_motion_Box02_S121_2E90EDD08407.csv", sep="\t", header=T)
b3<-read.table(file="../sucrose/vr/ETOH_motion_Box03_S121_2E90EDD21091.csv", sep="\t", header=T)
b4<-read.table(file="../sucrose/vr/ETOH_motion_Box04_S118_2E90EDD051D2.csv", sep="\t", header=T)
b5<-read.table(file="../sucrose/vr/ETOH_motion_Box05_S34_2E90EDD21091.csv", sep="\t", header=T)


b1y<-bins(b1)
b2y<-bins(b2)
b3y<-bins(b3)
b4y<-bins(b4)
b5y<-bins(b5)
ys<-cbind(b1y, b2y, b3y, b4y, b5y)[1:60,]
y_sucvr<-apply(ys,1,mean)
err_sucvr<-apply(ys,1,function(x) sd(x)/sqrt(length(x)))

#waterFR 
b1<-read.table(file="../water/water_fr/ETOH_motion_Box01_S136_2E90EDD051D2.csv", sep="\t", header=T)
b2<-read.table(file="../water/water_fr/ETOH_motion_Box02_S118_2E90EDD08407.csv", sep="\t", header=T)
b4<-read.table(file="../water/water_fr/ETOH_motion_Box04_S113_2E90EDD235B4.csv", sep="\t", header=T)
b5<-read.table(file="../water/water_fr/ETOH_motion_Box05_S29_2E90EDD056D5.csv", sep="\t", header=T)
b1y<-bins(b1)
b2y<-bins(b2)
b3y<-bins(b3)
b4y<-bins(b4)
b5y<-bins(b5)
ys<-cbind(b1y, b2y, b3y, b4y, b5y)[1:60,]
y_watfr<-apply(ys,1,mean)
err_watfr<-apply(ys,1,function(x) sd(x)/sqrt(length(x)))

#water VR
b1<-read.table(file="../water/water_vr/ETOH_motion_Box01_S137_2E90EDD056D5.csv", sep="\t", header=T)
b2<-read.table(file="../water/water_vr/ETOH_motion_Box02_S119_2E90EDD051D2.csv", sep="\t", header=T)
b3<-read.table(file="../water/water_vr/ETOH_motion_Box02_S119_2E90EDD051D2.csv", sep="\t", header=T)
b4<-read.table(file="../water/water_vr/ETOH_motion_Box04_S115_2E90EDD21091.csv", sep="\t", header=T)
b5<-read.table(file="../water/water_vr/ETOH_motion_Box05_S31_2E90EDD051D2.csv", sep="\t", header=T)
b1y<-bins(b1)
b2y<-bins(b2)
b3y<-bins(b3)
b4y<-bins(b4)
b5y<-bins(b5)
ys<-cbind(b1y, b2y, b3y, b4y, b5y)[1:60,]
y_watvr<-apply(ys,1,mean)
err_watvr<-apply(ys,1,function(x) sd(x)/sqrt(length(x)))
dev.off()


ti<-"../../figures/locomotion.eps"
postscript(file=ti,width=8,height=6,onefile=F,horizontal=F,paper="special") 
par(mfrow=c(2,2))
y<-y_sucfr
err<-err_sucfr
x<-barplot(y, beside=T, col="royalblue", ylim=c(0,25), main="Sucrose FR 10", xlab="Minutes", ylab="Activity Counts")
arrows(x, y , x, y + err, angle = 90, length = .02, code = 3) 
#
y<-y_sucvr
err<-err_sucvr
x<-barplot(y, beside=T, col="royalblue", ylim=c(0,25), main="Sucrose VR 10", xlab="Minutes", ylab="Activity Counts")
arrows(x, y , x, y + err, angle = 90, length = .02, code = 3) 
#
y<-y_watfr
err<-err_watfr
x<-barplot(y, beside=T, col="royalblue", ylim=c(0,25), main="Water FR 10", xlab="Minutes", ylab="Activity Counts")
arrows(x, y , x, y + err, angle = 90, length = .02, code = 3) 
#
y<-y_watvr
err<-err_watvr
x<-barplot(y, beside=T, col="royalblue", ylim=c(0,25), main="Water VR 10", xlab="Minutes", ylab="Activity Counts")
arrows(x, y , x, y + err, angle = 90, length = .02, code = 3) 
dev.off()
