# Supplementary material for: An open source device for operant licking in rats
Source: PeerJ. 2017 Feb 14;5:e2981. doi: 10.7717/peerj.2981 (PMC5312574; doi:10.7717/peerj.2981)
Supplement: Supplemental Information 1 — The complete raw data and several R scripts that generated all the figures and statistical analysis were compressed using the Linux tar command. The bash program dataSummary.sh located in the sucrose and water subdirectory was used to generate summary statistics for each run. [file peerj-05-2981-s001.gz › data/sucrose/fr.tab]

126	2E90EDD056D5	2016-08-28	EtOH_Box01_S140	REWARD
94	2E90EDD08407	2016-08-28	EtOH_Box02_S122	REWARD
99	2E90EDD21091	2016-08-28	EtOH_Box04_S117	REWARD
53	2E90EDD079FA	2016-08-28	EtOH_Box05_S33	REWARD
72	2E90EDD08407	2016-08-29	EtOH_Box03_S116	REWARD
8104	2E90EDD056D5	2016-08-28	EtOH_Box01_S140	ACTIVE
26	2E90EDD056D5	2016-08-28	EtOH_Box01_S140	INACTIVE
5689	2E90EDD08407	2016-08-28	EtOH_Box02_S122	ACTIVE
6	2E90EDD08407	2016-08-28	EtOH_Box02_S122	INACTIVE
5664	2E90EDD21091	2016-08-28	EtOH_Box04_S117	ACTIVE
88	2E90EDD21091	2016-08-28	EtOH_Box04_S117	INACTIVE
2066	2E90EDD079FA	2016-08-28	EtOH_Box05_S33	ACTIVE
49	2E90EDD079FA	2016-08-28	EtOH_Box05_S33	INACTIVE
2989	2E90EDD08407	2016-08-29	EtOH_Box03_S116	ACTIVE
35	2E90EDD08407	2016-08-29	EtOH_Box03_S116	INACTIVE
