# Supplementary material for: An open source device for operant licking in rats
Source: PeerJ. 2017 Feb 14;5:e2981. doi: 10.7717/peerj.2981 (PMC5312574; doi:10.7717/peerj.2981)
Supplement: Supplemental Information 1 — The complete raw data and several R scripts that generated all the figures and statistical analysis were compressed using the Linux tar command. The bash program dataSummary.sh located in the sucrose and water subdirectory was used to generate summary statistics for each run. [file peerj-05-2981-s001.gz › data/sucrose/lickStructure.r]

# surcrose fr data 
d1<-read.table(file="fr/ETOH_lick_Box01_S140_2E90EDD056D5.csv", sep="\t", header=T)
d2<-read.table(file="fr/ETOH_lick_Box02_S122_2E90EDD08407.csv", sep="\t", header=T)
d3<-read.table(file="fr/ETOH_lick_Box03_S116_2E90EDD08407.csv", sep="\t", header=T)
d4<-read.table(file="fr/ETOH_lick_Box04_S117_2E90EDD21091.csv", sep="\t", header=T)
d5<-read.table(file="fr/ETOH_lick_Box05_S33_2E90EDD079FA.csv", sep="\t", header=T)

# water fr data
w1<-read.table(file="../water/water_fr/ETOH_lick_Box01_S136_2E90EDD051D2.csv", sep="\t", header=T)
w2<-read.table(file="../water/water_fr/ETOH_lick_Box02_S118_2E90EDD08407.csv", sep="\t", header=T)
w3<-read.table(file="../water/water_fr/ETOH_lick_Box03_S124_2E90EDD21091.csv", sep="\t", header=T)
w4<-read.table(file="../water/water_fr/ETOH_lick_Box04_S113_2E90EDD235B4.csv", sep="\t", header=T)
w5<-read.table(file="../water/water_fr/ETOH_lick_Box05_S29_2E90EDD056D5.csv", sep="\t", header=T)


threshold<-0.5 ## for defining cluster 
cluster<-function(d0, event="ACTIVE"){
	act<-subset(d0, EventType==event)$seconds
	act1<-c(0,act[1:(length(act)-1)])
	dif0<-act-act1
	dif<-dif0< threshold
	clusterSize=NULL
	cnt=0
	j=0
	for (i in dif0) {
		if (i<1) {
			cnt=cnt+1
		} else {
			if (cnt>2) {
				j=j+1
				clusterSize[j]=cnt
				cnt=0
			}
		}
	}
	clusterSize
}

#interlicking interval, act
ili<-function(d0, event="ACTIVE"){
	act<-subset(d0, EventType==event)$seconds
	act0<-c(0,act[1:(length(act)-1)])
	dif0<-act-act0
	dif0[dif0<threshold]
}

#interlick interval for active
d1a<-ili(d1, "ACTIVE")
d2a<-ili(d2, "ACTIVE")
d3a<-ili(d3, "ACTIVE")
d4a<-ili(d4, "ACTIVE")
d5a<-ili(d5, "ACTIVE")
#interlick interval for inactive
d1i<-ili(d1, "INACTIVE")
d2i<-ili(d2, "INACTIVE")
d3i<-ili(d3, "INACTIVE")
d4i<-ili(d4, "INACTIVE")
d5i<-ili(d5, "INACTIVE")
#cluster size for active
d1ac<-cluster(d1)
d2ac<-cluster(d2)
d3ac<-cluster(d3)
d4ac<-cluster(d4)
d5ac<-cluster(d5)
#cluster size for inactive
d1ic<-cluster(d1, "INACTIVE")
d2ic<-cluster(d2, "INACTIVE")
d3ic<-cluster(d3, "INACTIVE")
d4ic<-cluster(d4, "INACTIVE")
d5ic<-cluster(d5, "INACTIVE")

## water data
#interlick interval for active
w1a<-ili(w1, "ACTIVE")
w2a<-ili(w2, "ACTIVE")
w3a<-ili(w3, "ACTIVE") # null
w4a<-ili(w4, "ACTIVE")
w5a<-ili(w5, "ACTIVE")
#interlick interval for inactive
w1i<-ili(w1, "INACTIVE")
w2i<-ili(w2, "INACTIVE")
w3i<-ili(w3, "INACTIVE")
w4i<-ili(w4, "INACTIVE")
w5i<-ili(w5, "INACTIVE")
#cluster size for active
w1ac<-cluster(w1)
w2ac<-cluster(w2)
w3ac<-cluster(w3)  #null
w4ac<-cluster(w4)
w5ac<-cluster(w5)
#cluster size for inactive
w1ic<-cluster(w1, "INACTIVE")
w2ic<-cluster(w2, "INACTIVE")
w3ic<-cluster(w3, "INACTIVE")
w4ic<-cluster(w4, "INACTIVE")
w5ic<-cluster(w5, "INACTIVE")


ti<-"../../figures/lickStructure.eps"
postscript(file=ti,width=11*.8,height=8.5*.6,onefile=F,horizontal=F,paper="special")  
par(mfcol=c(2,4), font.lab=2)
histcol<-"tomato"
brks<-c(0:52)*4
hist(c(d1ac,d2ac,d4ac,d5ac),breaks=brks,  main="Sucrose\nActive Spout", col=histcol, ylim=c(0,80),  xlab="Cluster Size", xlim=c(0,150))
hist(c(w1ac,w2ac,w4ac,w5ac),breaks=brks,  main="Water\nActive Spout", col=histcol, ylim=c(0,80), xlab="Cluster Size", xlim=c(0,150))
hist(c(d1ic,d2ic,d4ic,d5ic),breaks=brks,  main="Sucrose\nInactive Spout", col=histcol, ylim=c(0,80), xlab="Cluster Size", xlim=c(0,150))
hist(c(w1ic,w2ic,w4ic,w5ic),breaks=brks,  main="Water\nInactive Spout", col=histcol, ylim=c(0,80), xlab="Cluster Size", xlim=c(0,150))
histcol<-"royalblue"
brks=c(0:20)/40
hist(c(d1a,d2a,d4a,d5a), breaks=brks, main="Sucrose\nActive Spout", col=histcol, xlab="ILI, Seconds")
hist(c(w1a,w2a,w4a,w5a), breaks=brks, main="Water\nActive Spout", col=histcol, xlab="ILI, Seconds", ylim=c(0,80))
hist(c(d1i,d2i,d4i,d5i), breaks=brks, main="Sucrose\nInactive Spout", col=histcol, xlab="ILI, Seconds",ylim=c(0,80))
hist(c(w1i,w2i,w4i,w5i), breaks=brks, main="Water\nInactive Spout", col=histcol, xlab="ILI, Seconds", ylim=c(0,80))
dev.off()

# cluster size mean and se, active spout
dac<-c(mean(d1ac), mean(d2ac), mean(d3ac), mean(d4ac), mean(d5ac))
wac<-c(mean(w1ac), mean(w2ac), mean(w3ac), mean(w4ac), mean(w5ac))
dic<-c(mean(d1ic), mean(d2ic), mean(d3ic), mean(d4ic), mean(d5ic))
wic<-c(mean(w1ic), mean(w2ic), mean(w3ic), mean(w4ic), mean(w5ic))

c(mean(dac), sd(dac)/sqrt(5))
c(mean(wac), sd(wac)/sqrt(5))


# cluster size mean and se, inactive spout
c(mean(dic), sd(dic)/sqrt(5))
c(mean(wic), sd(wic)/sqrt(5))


# interlick interval mean and se, active spout
da<-c(mean(d1a), mean(d2a), mean(d3a), mean(d4a), mean(d5a))
wa<-c(mean(w1a), mean(w2a), mean(w3a), mean(w4a), mean(w5a))
di<-c(mean(d1i), mean(d2i), mean(d3i), mean(d4i), mean(d5i))
wi<-c(mean(w1i), mean(w2i), mean(w3i), mean(w4i), mean(w5i))

c(mean(da), sd(da)/sqrt(5))
c(mean(wa), sd(wa)/sqrt(5))

# interlick interval  mean and se, inactive spout

c(mean(di), sd(di)/sqrt(5))
c(mean(wi), sd(wi)/sqrt(5))

t.test( dac , wac)
t.test( dic , wic)
t.test( da , wa)
t.test( di , wi)
