# Supplementary material for: An open source device for operant licking in rats
Source: PeerJ. 2017 Feb 14;5:e2981. doi: 10.7717/peerj.2981 (PMC5312574; doi:10.7717/peerj.2981)
Supplement: Supplemental Information 1 — The complete raw data and several R scripts that generated all the figures and statistical analysis were compressed using the Linux tar command. The bash program dataSummary.sh located in the sucrose and water subdirectory was used to generate summary statistics for each run. [file peerj-05-2981-s001.gz › data/sucrose/fr/ETOH_motion_Box01_S140_2E90EDD056D5.csv]

RatID	date	boxid	EventType	fr	seconds
2E90EDD056D5	2016-08-28	EtOH_Box01_S140	Motion	0	2.25772714615
2E90EDD056D5	2016-08-28	EtOH_Box01_S140	Motion	0	4.26061105728
2E90EDD056D5	2016-08-28	EtOH_Box01_S140	Motion	0	7.63682413101
2E90EDD056D5	2016-08-28	EtOH_Box01_S140	Motion	0	9.63945794106
2E90EDD056D5	2016-08-28	EtOH_Box01_S140	Motion	0	12.7880311012
2E90EDD056D5	2016-08-28	EtOH_Box01_S140	Motion	0	14.7921259403
2E90EDD056D5	2016-08-28	EtOH_Box01_S140	Motion	0	20.9403860569
2E90EDD056D5	2016-08-28	EtOH_Box01_S140	Motion	0	22.9430661201
2E90EDD056D5	2016-08-28	EtOH_Box01_S140	Motion	0	27.4635570049
2E90EDD056D5	2016-08-28	EtOH_Box01_S140	Motion	0	29.4662101269
2E90EDD056D5	2016-08-28	EtOH_Box01_S140	Motion	0	32.7177660465
2E90EDD056D5	2016-08-28	EtOH_Box01_S140	Motion	0	34.7205250263
2E90EDD056D5	2016-08-28	EtOH_Box01_S140	Motion	0	39.3539731503
2E90EDD056D5	2016-08-28	EtOH_Box01_S140	Motion	0	41.3566510677
2E90EDD056D5	2016-08-28	EtOH_Box01_S140	Motion	0	45.8962459564
2E90EDD056D5	2016-08-28	EtOH_Box01_S140	Motion	0	47.8988950253
2E90EDD056D5	2016-08-28	EtOH_Box01_S140	Motion	0	51.1196911335
2E90EDD056D5	2016-08-28	EtOH_Box01_S140	Motion	0	53.1223380566
2E90EDD056D5	2016-08-28	EtOH_Box01_S140	Motion	0	56.6742041111
2E90EDD056D5	2016-08-28	EtOH_Box01_S140	Motion	0	58.6768400669
2E90EDD056D5	2016-08-28	EtOH_Box01_S140	Motion	0	62.9269959927
2E90EDD056D5	2016-08-28	EtOH_Box01_S140	Motion	0	64.9296360016
2E90EDD056D5	2016-08-28	EtOH_Box01_S140	Motion	0	70.0878760815
2E90EDD056D5	2016-08-28	EtOH_Box01_S140	Motion	0	72.0905339718
2E90EDD056D5	2016-08-28	EtOH_Box01_S140	Motion	0	77.5172140598
2E90EDD056D5	2016-08-28	EtOH_Box01_S140	Motion	0	79.5198950768
2E90EDD056D5	2016-08-28	EtOH_Box01_S140	Motion	0	83.2872359753
2E90EDD056D5	2016-08-28	EtOH_Box01_S140	Motion	0	85.2898931503
2E90EDD056D5	2016-08-28	EtOH_Box01_S140	Motion	0	89.0812020302
2E90EDD056D5	2016-08-28	EtOH_Box01_S140	Motion	0	91.0838739872
2E90EDD056D5	2016-08-28	EtOH_Box01_S140	Motion	0	95.3086240292
2E90EDD056D5	2016-08-28	EtOH_Box01_S140	Motion	0	97.3112671375
2E90EDD056D5	2016-08-28	EtOH_Box01_S140	Motion	0	100.765028954
2E90EDD056D5	2016-08-28	EtOH_Box01_S140	Motion	0	102.767683029
2E90EDD056D5	2016-08-28	EtOH_Box01_S140	Motion	0	106.177395105
2E90EDD056D5	2016-08-28	EtOH_Box01_S140	Motion	0	108.18006897
2E90EDD056D5	2016-08-28	EtOH_Box01_S140	Motion	0	112.044460058
2E90EDD056D5	2016-08-28	EtOH_Box01_S140	Motion	0	114.047106028
2E90EDD056D5	2016-08-28	EtOH_Box01_S140	Motion	0	121.74108696
2E90EDD056D5	2016-08-28	EtOH_Box01_S140	Motion	0	123.743761063
2E90EDD056D5	2016-08-28	EtOH_Box01_S140	Motion	0	129.575111151
2E90EDD056D5	2016-08-28	EtOH_Box01_S140	Motion	0	131.577773094
2E90EDD056D5	2016-08-28	EtOH_Box01_S140	Motion	0	139.10443902
2E90EDD056D5	2016-08-28	EtOH_Box01_S140	Motion	0	141.107097149
2E90EDD056D5	2016-08-28	EtOH_Box01_S140	Motion	0	147.635075092
2E90EDD056D5	2016-08-28	EtOH_Box01_S140	Motion	0	149.637573004
2E90EDD056D5	2016-08-28	EtOH_Box01_S140	Motion	0	153.206691027
2E90EDD056D5	2016-08-28	EtOH_Box01_S140	Motion	0	155.209306002
2E90EDD056D5	2016-08-28	EtOH_Box01_S140	Motion	0	166.403057098
2E90EDD056D5	2016-08-28	EtOH_Box01_S140	Motion	0	168.405744076
2E90EDD056D5	2016-08-28	EtOH_Box01_S140	Motion	0	171.705014944
2E90EDD056D5	2016-08-28	EtOH_Box01_S140	Motion	0	173.709129095
2E90EDD056D5	2016-08-28	EtOH_Box01_S140	Motion	0	176.88161397
2E90EDD056D5	2016-08-28	EtOH_Box01_S140	Motion	0	178.887788057
2E90EDD056D5	2016-08-28	EtOH_Box01_S140	Motion	0	183.596769094
2E90EDD056D5	2016-08-28	EtOH_Box01_S140	Motion	0	185.599426031
2E90EDD056D5	2016-08-28	EtOH_Box01_S140	Motion	0	198.848819017
2E90EDD056D5	2016-08-28	EtOH_Box01_S140	Motion	0	200.851500988
2E90EDD056D5	2016-08-28	EtOH_Box01_S140	Motion	0	205.42367506
2E90EDD056D5	2016-08-28	EtOH_Box01_S140	Motion	0	207.426101923
2E90EDD056D5	2016-08-28	EtOH_Box01_S140	Motion	0	211.999891996
2E90EDD056D5	2016-08-28	EtOH_Box01_S140	Motion	0	214.002159119
2E90EDD056D5	2016-08-28	EtOH_Box01_S140	Motion	0	217.638548136
2E90EDD056D5	2016-08-28	EtOH_Box01_S140	Motion	0	219.64120698
2E90EDD056D5	2016-08-28	EtOH_Box01_S140	Motion	0	222.945091009
2E90EDD056D5	2016-08-28	EtOH_Box01_S140	Motion	0	224.950098038
2E90EDD056D5	2016-08-28	EtOH_Box01_S140	Motion	0	229.307997942
2E90EDD056D5	2016-08-28	EtOH_Box01_S140	Motion	0	231.310688019
2E90EDD056D5	2016-08-28	EtOH_Box01_S140	Motion	0	237.334723949
2E90EDD056D5	2016-08-28	EtOH_Box01_S140	Motion	0	239.337171078
2E90EDD056D5	2016-08-28	EtOH_Box01_S140	Motion	0	242.940186024
2E90EDD056D5	2016-08-28	EtOH_Box01_S140	Motion	0	244.942811012
2E90EDD056D5	2016-08-28	EtOH_Box01_S140	Motion	0	251.515759945
2E90EDD056D5	2016-08-28	EtOH_Box01_S140	Motion	0	253.518430948
2E90EDD056D5	2016-08-28	EtOH_Box01_S140	Motion	0	259.753298998
2E90EDD056D5	2016-08-28	EtOH_Box01_S140	Motion	0	261.755802155
2E90EDD056D5	2016-08-28	EtOH_Box01_S140	Motion	0	267.192085028
2E90EDD056D5	2016-08-28	EtOH_Box01_S140	Motion	0	269.194752932
2E90EDD056D5	2016-08-28	EtOH_Box01_S140	Motion	0	274.432664156
2E90EDD056D5	2016-08-28	EtOH_Box01_S140	Motion	0	276.435172081
2E90EDD056D5	2016-08-28	EtOH_Box01_S140	Motion	0	280.836149931
2E90EDD056D5	2016-08-28	EtOH_Box01_S140	Motion	0	282.838652134
2E90EDD056D5	2016-08-28	EtOH_Box01_S140	Motion	0	287.720293045
2E90EDD056D5	2016-08-28	EtOH_Box01_S140	Motion	0	289.722947121
2E90EDD056D5	2016-08-28	EtOH_Box01_S140	Motion	0	293.54541111
2E90EDD056D5	2016-08-28	EtOH_Box01_S140	Motion	0	295.548052073
2E90EDD056D5	2016-08-28	EtOH_Box01_S140	Motion	0	299.881288052
2E90EDD056D5	2016-08-28	EtOH_Box01_S140	Motion	0	301.883834124
2E90EDD056D5	2016-08-28	EtOH_Box01_S140	Motion	0	305.024096012
2E90EDD056D5	2016-08-28	EtOH_Box01_S140	Motion	0	307.026745081
2E90EDD056D5	2016-08-28	EtOH_Box01_S140	Motion	0	319.242696047
2E90EDD056D5	2016-08-28	EtOH_Box01_S140	Motion	0	321.245358944
2E90EDD056D5	2016-08-28	EtOH_Box01_S140	Motion	0	327.435858965
2E90EDD056D5	2016-08-28	EtOH_Box01_S140	Motion	0	329.438364029
2E90EDD056D5	2016-08-28	EtOH_Box01_S140	Motion	0	334.963568926
2E90EDD056D5	2016-08-28	EtOH_Box01_S140	Motion	0	336.966251135
2E90EDD056D5	2016-08-28	EtOH_Box01_S140	Motion	0	340.357634068
2E90EDD056D5	2016-08-28	EtOH_Box01_S140	Motion	0	342.360123158
2E90EDD056D5	2016-08-28	EtOH_Box01_S140	Motion	0	345.725137949
2E90EDD056D5	2016-08-28	EtOH_Box01_S140	Motion	0	347.727784157
2E90EDD056D5	2016-08-28	EtOH_Box01_S140	Motion	0	351.778851032
2E90EDD056D5	2016-08-28	EtOH_Box01_S140	Motion	0	353.781516075
2E90EDD056D5	2016-08-28	EtOH_Box01_S140	Motion	0	358.413016081
2E90EDD056D5	2016-08-28	EtOH_Box01_S140	Motion	0	360.415702105
2E90EDD056D5	2016-08-28	EtOH_Box01_S140	Motion	0	364.038351059
2E90EDD056D5	2016-08-28	EtOH_Box01_S140	Motion	0	366.04083395
2E90EDD056D5	2016-08-28	EtOH_Box01_S140	Motion	0	372.149450064
2E90EDD056D5	2016-08-28	EtOH_Box01_S140	Motion	0	374.152086973
2E90EDD056D5	2016-08-28	EtOH_Box01_S140	Motion	0	381.270565987
2E90EDD056D5	2016-08-28	EtOH_Box01_S140	Motion	0	383.273245096
2E90EDD056D5	2016-08-28	EtOH_Box01_S140	Motion	0	388.195084095
2E90EDD056D5	2016-08-28	EtOH_Box01_S140	Motion	0	390.197754145
2E90EDD056D5	2016-08-28	EtOH_Box01_S140	Motion	0	394.068582058
2E90EDD056D5	2016-08-28	EtOH_Box01_S140	Motion	0	396.071099043
2E90EDD056D5	2016-08-28	EtOH_Box01_S140	Motion	0	399.453861952
2E90EDD056D5	2016-08-28	EtOH_Box01_S140	Motion	0	401.456468105
2E90EDD056D5	2016-08-28	EtOH_Box01_S140	Motion	0	406.87353301
2E90EDD056D5	2016-08-28	EtOH_Box01_S140	Motion	0	408.875972033
2E90EDD056D5	2016-08-28	EtOH_Box01_S140	Motion	0	412.479748011
2E90EDD056D5	2016-08-28	EtOH_Box01_S140	Motion	0	414.482346058
2E90EDD056D5	2016-08-28	EtOH_Box01_S140	Motion	0	418.418967962
2E90EDD056D5	2016-08-28	EtOH_Box01_S140	Motion	0	420.421618938
2E90EDD056D5	2016-08-28	EtOH_Box01_S140	Motion	0	424.808248043
2E90EDD056D5	2016-08-28	EtOH_Box01_S140	Motion	0	426.810961962
2E90EDD056D5	2016-08-28	EtOH_Box01_S140	Motion	0	433.340739965
2E90EDD056D5	2016-08-28	EtOH_Box01_S140	Motion	0	435.343369961
2E90EDD056D5	2016-08-28	EtOH_Box01_S140	Motion	0	438.777724981
2E90EDD056D5	2016-08-28	EtOH_Box01_S140	Motion	0	440.780380964
2E90EDD056D5	2016-08-28	EtOH_Box01_S140	Motion	0	443.967184067
2E90EDD056D5	2016-08-28	EtOH_Box01_S140	Motion	0	445.969828129
2E90EDD056D5	2016-08-28	EtOH_Box01_S140	Motion	0	451.43303895
2E90EDD056D5	2016-08-28	EtOH_Box01_S140	Motion	0	453.435716152
2E90EDD056D5	2016-08-28	EtOH_Box01_S140	Motion	0	457.031394958
2E90EDD056D5	2016-08-28	EtOH_Box01_S140	Motion	0	459.033908129
2E90EDD056D5	2016-08-28	EtOH_Box01_S140	Motion	0	464.661808014
2E90EDD056D5	2016-08-28	EtOH_Box01_S140	Motion	0	466.664472103
2E90EDD056D5	2016-08-28	EtOH_Box01_S140	Motion	0	471.190077066
2E90EDD056D5	2016-08-28	EtOH_Box01_S140	Motion	0	473.192738056
2E90EDD056D5	2016-08-28	EtOH_Box01_S140	Motion	0	480.489464045
2E90EDD056D5	2016-08-28	EtOH_Box01_S140	Motion	0	482.492125034
2E90EDD056D5	2016-08-28	EtOH_Box01_S140	Motion	0	489.076306105
2E90EDD056D5	2016-08-28	EtOH_Box01_S140	Motion	0	491.078971148
2E90EDD056D5	2016-08-28	EtOH_Box01_S140	Motion	0	496.225882053
2E90EDD056D5	2016-08-28	EtOH_Box01_S140	Motion	0	498.228423119
2E90EDD056D5	2016-08-28	EtOH_Box01_S140	Motion	0	501.55885601
2E90EDD056D5	2016-08-28	EtOH_Box01_S140	Motion	0	503.56150794
2E90EDD056D5	2016-08-28	EtOH_Box01_S140	Motion	0	507.233958006
2E90EDD056D5	2016-08-28	EtOH_Box01_S140	Motion	0	509.236437082
2E90EDD056D5	2016-08-28	EtOH_Box01_S140	Motion	0	512.859929085
2E90EDD056D5	2016-08-28	EtOH_Box01_S140	Motion	0	514.862535954
2E90EDD056D5	2016-08-28	EtOH_Box01_S140	Motion	0	518.251940012
2E90EDD056D5	2016-08-28	EtOH_Box01_S140	Motion	0	520.254471064
2E90EDD056D5	2016-08-28	EtOH_Box01_S140	Motion	0	523.776853085
2E90EDD056D5	2016-08-28	EtOH_Box01_S140	Motion	0	525.779505968
2E90EDD056D5	2016-08-28	EtOH_Box01_S140	Motion	0	529.023151159
2E90EDD056D5	2016-08-28	EtOH_Box01_S140	Motion	0	531.025814056
2E90EDD056D5	2016-08-28	EtOH_Box01_S140	Motion	0	535.674306154
2E90EDD056D5	2016-08-28	EtOH_Box01_S140	Motion	0	537.676912069
2E90EDD056D5	2016-08-28	EtOH_Box01_S140	Motion	0	541.314728975
2E90EDD056D5	2016-08-28	EtOH_Box01_S140	Motion	0	543.317265034
2E90EDD056D5	2016-08-28	EtOH_Box01_S140	Motion	0	546.726249933
2E90EDD056D5	2016-08-28	EtOH_Box01_S140	Motion	0	548.728863955
2E90EDD056D5	2016-08-28	EtOH_Box01_S140	Motion	0	552.45738101
2E90EDD056D5	2016-08-28	EtOH_Box01_S140	Motion	0	554.460034132
2E90EDD056D5	2016-08-28	EtOH_Box01_S140	Motion	0	557.580492973
2E90EDD056D5	2016-08-28	EtOH_Box01_S140	Motion	0	559.583142042
2E90EDD056D5	2016-08-28	EtOH_Box01_S140	Motion	0	564.424570084
2E90EDD056D5	2016-08-28	EtOH_Box01_S140	Motion	0	566.427072048
2E90EDD056D5	2016-08-28	EtOH_Box01_S140	Motion	0	570.639096022
2E90EDD056D5	2016-08-28	EtOH_Box01_S140	Motion	0	572.641596079
2E90EDD056D5	2016-08-28	EtOH_Box01_S140	Motion	0	575.975296974
2E90EDD056D5	2016-08-28	EtOH_Box01_S140	Motion	0	577.977973938
2E90EDD056D5	2016-08-28	EtOH_Box01_S140	Motion	0	582.711271048
2E90EDD056D5	2016-08-28	EtOH_Box01_S140	Motion	0	584.713937044
2E90EDD056D5	2016-08-28	EtOH_Box01_S140	Motion	0	587.914798021
2E90EDD056D5	2016-08-28	EtOH_Box01_S140	Motion	0	589.917442083
2E90EDD056D5	2016-08-28	EtOH_Box01_S140	Motion	0	593.146049976
2E90EDD056D5	2016-08-28	EtOH_Box01_S140	Motion	0	595.148690939
2E90EDD056D5	2016-08-28	EtOH_Box01_S140	Motion	0	599.672827005
2E90EDD056D5	2016-08-28	EtOH_Box01_S140	Motion	0	601.675486088
2E90EDD056D5	2016-08-28	EtOH_Box01_S140	Motion	0	604.94670701
2E90EDD056D5	2016-08-28	EtOH_Box01_S140	Motion	0	606.948405981
2E90EDD056D5	2016-08-28	EtOH_Box01_S140	Motion	0	611.254388094
2E90EDD056D5	2016-08-28	EtOH_Box01_S140	Motion	0	613.257038116
2E90EDD056D5	2016-08-28	EtOH_Box01_S140	Motion	0	616.693248034
2E90EDD056D5	2016-08-28	EtOH_Box01_S140	Motion	0	618.69572711
2E90EDD056D5	2016-08-28	EtOH_Box01_S140	Motion	0	623.225664139
2E90EDD056D5	2016-08-28	EtOH_Box01_S140	Motion	0	625.228356123
2E90EDD056D5	2016-08-28	EtOH_Box01_S140	Motion	0	629.219460011
2E90EDD056D5	2016-08-28	EtOH_Box01_S140	Motion	0	631.221944094
2E90EDD056D5	2016-08-28	EtOH_Box01_S140	Motion	0	634.658180952
2E90EDD056D5	2016-08-28	EtOH_Box01_S140	Motion	0	636.660761118
2E90EDD056D5	2016-08-28	EtOH_Box01_S140	Motion	0	641.105452061
2E90EDD056D5	2016-08-28	EtOH_Box01_S140	Motion	0	643.108103991
2E90EDD056D5	2016-08-28	EtOH_Box01_S140	Motion	0	646.438657999
2E90EDD056D5	2016-08-28	EtOH_Box01_S140	Motion	0	648.441353083
2E90EDD056D5	2016-08-28	EtOH_Box01_S140	Motion	0	653.492141962
2E90EDD056D5	2016-08-28	EtOH_Box01_S140	Motion	0	655.496170044
2E90EDD056D5	2016-08-28	EtOH_Box01_S140	Motion	0	659.409475088
2E90EDD056D5	2016-08-28	EtOH_Box01_S140	Motion	0	661.412137985
2E90EDD056D5	2016-08-28	EtOH_Box01_S140	Motion	0	667.229663134
2E90EDD056D5	2016-08-28	EtOH_Box01_S140	Motion	0	669.232120991
2E90EDD056D5	2016-08-28	EtOH_Box01_S140	Motion	0	675.912723064
2E90EDD056D5	2016-08-28	EtOH_Box01_S140	Motion	0	677.914521933
2E90EDD056D5	2016-08-28	EtOH_Box01_S140	Motion	0	682.603461981
2E90EDD056D5	2016-08-28	EtOH_Box01_S140	Motion	0	684.606084108
2E90EDD056D5	2016-08-28	EtOH_Box01_S140	Motion	0	691.591433048
2E90EDD056D5	2016-08-28	EtOH_Box01_S140	Motion	0	693.594110012
2E90EDD056D5	2016-08-28	EtOH_Box01_S140	Motion	0	700.632825136
2E90EDD056D5	2016-08-28	EtOH_Box01_S140	Motion	0	702.635339022
2E90EDD056D5	2016-08-28	EtOH_Box01_S140	Motion	0	707.328132153
2E90EDD056D5	2016-08-28	EtOH_Box01_S140	Motion	0	709.330820084
2E90EDD056D5	2016-08-28	EtOH_Box01_S140	Motion	0	713.153530121
2E90EDD056D5	2016-08-28	EtOH_Box01_S140	Motion	0	715.155990124
2E90EDD056D5	2016-08-28	EtOH_Box01_S140	Motion	0	718.342432022
2E90EDD056D5	2016-08-28	EtOH_Box01_S140	Motion	0	720.344983101
2E90EDD056D5	2016-08-28	EtOH_Box01_S140	Motion	0	723.562638998
2E90EDD056D5	2016-08-28	EtOH_Box01_S140	Motion	0	725.565129042
2E90EDD056D5	2016-08-28	EtOH_Box01_S140	Motion	0	729.241516113
2E90EDD056D5	2016-08-28	EtOH_Box01_S140	Motion	0	731.244181156
2E90EDD056D5	2016-08-28	EtOH_Box01_S140	Motion	0	735.090765953
2E90EDD056D5	2016-08-28	EtOH_Box01_S140	Motion	0	737.093429089
2E90EDD056D5	2016-08-28	EtOH_Box01_S140	Motion	0	742.127715111
2E90EDD056D5	2016-08-28	EtOH_Box01_S140	Motion	0	744.130403042
2E90EDD056D5	2016-08-28	EtOH_Box01_S140	Motion	0	753.088202953
2E90EDD056D5	2016-08-28	EtOH_Box01_S140	Motion	0	755.090837955
2E90EDD056D5	2016-08-28	EtOH_Box01_S140	Motion	0	760.612843037
2E90EDD056D5	2016-08-28	EtOH_Box01_S140	Motion	0	762.615510941
2E90EDD056D5	2016-08-28	EtOH_Box01_S140	Motion	0	765.979282141
2E90EDD056D5	2016-08-28	EtOH_Box01_S140	Motion	0	767.981985092
2E90EDD056D5	2016-08-28	EtOH_Box01_S140	Motion	0	773.308990955
2E90EDD056D5	2016-08-28	EtOH_Box01_S140	Motion	0	775.311567068
2E90EDD056D5	2016-08-28	EtOH_Box01_S140	Motion	0	779.062906981
2E90EDD056D5	2016-08-28	EtOH_Box01_S140	Motion	0	781.065577984
2E90EDD056D5	2016-08-28	EtOH_Box01_S140	Motion	0	785.364993095
2E90EDD056D5	2016-08-28	EtOH_Box01_S140	Motion	0	787.367835999
2E90EDD056D5	2016-08-28	EtOH_Box01_S140	Motion	0	790.494446993
2E90EDD056D5	2016-08-28	EtOH_Box01_S140	Motion	0	792.497128963
2E90EDD056D5	2016-08-28	EtOH_Box01_S140	Motion	0	796.39645195
2E90EDD056D5	2016-08-28	EtOH_Box01_S140	Motion	0	798.398914099
2E90EDD056D5	2016-08-28	EtOH_Box01_S140	Motion	0	801.751798153
2E90EDD056D5	2016-08-28	EtOH_Box01_S140	Motion	0	803.754434109
2E90EDD056D5	2016-08-28	EtOH_Box01_S140	Motion	0	808.616658926
2E90EDD056D5	2016-08-28	EtOH_Box01_S140	Motion	0	810.619333982
2E90EDD056D5	2016-08-28	EtOH_Box01_S140	Motion	0	813.751587152
2E90EDD056D5	2016-08-28	EtOH_Box01_S140	Motion	0	815.75425005
2E90EDD056D5	2016-08-28	EtOH_Box01_S140	Motion	0	821.580971003
2E90EDD056D5	2016-08-28	EtOH_Box01_S140	Motion	0	823.583511114
2E90EDD056D5	2016-08-28	EtOH_Box01_S140	Motion	0	827.284693956
2E90EDD056D5	2016-08-28	EtOH_Box01_S140	Motion	0	829.28736496
2E90EDD056D5	2016-08-28	EtOH_Box01_S140	Motion	0	834.119460106
2E90EDD056D5	2016-08-28	EtOH_Box01_S140	Motion	0	836.122126102
2E90EDD056D5	2016-08-28	EtOH_Box01_S140	Motion	0	841.309184074
2E90EDD056D5	2016-08-28	EtOH_Box01_S140	Motion	0	843.311608076
2E90EDD056D5	2016-08-28	EtOH_Box01_S140	Motion	0	846.977122068
2E90EDD056D5	2016-08-28	EtOH_Box01_S140	Motion	0	848.979676008
2E90EDD056D5	2016-08-28	EtOH_Box01_S140	Motion	0	855.622405052
2E90EDD056D5	2016-08-28	EtOH_Box01_S140	Motion	0	857.625070095
2E90EDD056D5	2016-08-28	EtOH_Box01_S140	Motion	0	864.637506008
2E90EDD056D5	2016-08-28	EtOH_Box01_S140	Motion	0	866.640185118
2E90EDD056D5	2016-08-28	EtOH_Box01_S140	Motion	0	874.112780094
2E90EDD056D5	2016-08-28	EtOH_Box01_S140	Motion	0	876.115308046
2E90EDD056D5	2016-08-28	EtOH_Box01_S140	Motion	0	879.30232811
2E90EDD056D5	2016-08-28	EtOH_Box01_S140	Motion	0	881.304978132
2E90EDD056D5	2016-08-28	EtOH_Box01_S140	Motion	0	884.53493309
2E90EDD056D5	2016-08-28	EtOH_Box01_S140	Motion	0	886.537562132
2E90EDD056D5	2016-08-28	EtOH_Box01_S140	Motion	0	890.995864153
2E90EDD056D5	2016-08-28	EtOH_Box01_S140	Motion	0	892.998398066
2E90EDD056D5	2016-08-28	EtOH_Box01_S140	Motion	0	899.015115976
2E90EDD056D5	2016-08-28	EtOH_Box01_S140	Motion	0	901.017776966
2E90EDD056D5	2016-08-28	EtOH_Box01_S140	Motion	0	906.208353996
2E90EDD056D5	2016-08-28	EtOH_Box01_S140	Motion	0	908.210915089
2E90EDD056D5	2016-08-28	EtOH_Box01_S140	Motion	0	911.47161293
2E90EDD056D5	2016-08-28	EtOH_Box01_S140	Motion	0	913.474173069
2E90EDD056D5	2016-08-28	EtOH_Box01_S140	Motion	0	917.962015152
2E90EDD056D5	2016-08-28	EtOH_Box01_S140	Motion	0	919.964583158
2E90EDD056D5	2016-08-28	EtOH_Box01_S140	Motion	0	923.913481951
2E90EDD056D5	2016-08-28	EtOH_Box01_S140	Motion	0	925.916140079
2E90EDD056D5	2016-08-28	EtOH_Box01_S140	Motion	0	929.950171947
2E90EDD056D5	2016-08-28	EtOH_Box01_S140	Motion	0	931.953202009
2E90EDD056D5	2016-08-28	EtOH_Box01_S140	Motion	0	939.762588024
2E90EDD056D5	2016-08-28	EtOH_Box01_S140	Motion	0	941.765130997
2E90EDD056D5	2016-08-28	EtOH_Box01_S140	Motion	0	947.005980015
2E90EDD056D5	2016-08-28	EtOH_Box01_S140	Motion	0	949.008671999
2E90EDD056D5	2016-08-28	EtOH_Box01_S140	Motion	0	953.886544943
2E90EDD056D5	2016-08-28	EtOH_Box01_S140	Motion	0	955.889189005
2E90EDD056D5	2016-08-28	EtOH_Box01_S140	Motion	0	963.768278122
2E90EDD056D5	2016-08-28	EtOH_Box01_S140	Motion	0	965.771019936
2E90EDD056D5	2016-08-28	EtOH_Box01_S140	Motion	0	971.009321928
2E90EDD056D5	2016-08-28	EtOH_Box01_S140	Motion	0	973.011953115
2E90EDD056D5	2016-08-28	EtOH_Box01_S140	Motion	0	976.439171076
2E90EDD056D5	2016-08-28	EtOH_Box01_S140	Motion	0	978.441842079
2E90EDD056D5	2016-08-28	EtOH_Box01_S140	Motion	0	983.024781942
2E90EDD056D5	2016-08-28	EtOH_Box01_S140	Motion	0	985.027342081
2E90EDD056D5	2016-08-28	EtOH_Box01_S140	Motion	0	992.546528101
2E90EDD056D5	2016-08-28	EtOH_Box01_S140	Motion	0	994.549086094
2E90EDD056D5	2016-08-28	EtOH_Box01_S140	Motion	0	998.367443085
2E90EDD056D5	2016-08-28	EtOH_Box01_S140	Motion	0	1000.36991906
2E90EDD056D5	2016-08-28	EtOH_Box01_S140	Motion	0	1003.58487296
2E90EDD056D5	2016-08-28	EtOH_Box01_S140	Motion	0	1005.58742094
2E90EDD056D5	2016-08-28	EtOH_Box01_S140	Motion	0	1009.12718296
2E90EDD056D5	2016-08-28	EtOH_Box01_S140	Motion	0	1011.12976813
2E90EDD056D5	2016-08-28	EtOH_Box01_S140	Motion	0	1021.54433012
2E90EDD056D5	2016-08-28	EtOH_Box01_S140	Motion	0	1023.54703999
2E90EDD056D5	2016-08-28	EtOH_Box01_S140	Motion	0	1026.78651595
2E90EDD056D5	2016-08-28	EtOH_Box01_S140	Motion	0	1028.78842497
2E90EDD056D5	2016-08-28	EtOH_Box01_S140	Motion	0	1032.08460593
2E90EDD056D5	2016-08-28	EtOH_Box01_S140	Motion	0	1034.08727098
2E90EDD056D5	2016-08-28	EtOH_Box01_S140	Motion	0	1038.55852795
2E90EDD056D5	2016-08-28	EtOH_Box01_S140	Motion	0	1040.56118011
2E90EDD056D5	2016-08-28	EtOH_Box01_S140	Motion	0	1043.85679102
2E90EDD056D5	2016-08-28	EtOH_Box01_S140	Motion	0	1045.85946393
2E90EDD056D5	2016-08-28	EtOH_Box01_S140	Motion	0	1050.44854498
2E90EDD056D5	2016-08-28	EtOH_Box01_S140	Motion	0	1052.45106912
2E90EDD056D5	2016-08-28	EtOH_Box01_S140	Motion	0	1055.7004261
2E90EDD056D5	2016-08-28	EtOH_Box01_S140	Motion	0	1057.70308113
2E90EDD056D5	2016-08-28	EtOH_Box01_S140	Motion	0	1061.87606502
2E90EDD056D5	2016-08-28	EtOH_Box01_S140	Motion	0	1063.87840796
2E90EDD056D5	2016-08-28	EtOH_Box01_S140	Motion	0	1067.47147894
2E90EDD056D5	2016-08-28	EtOH_Box01_S140	Motion	0	1069.47413301
2E90EDD056D5	2016-08-28	EtOH_Box01_S140	Motion	0	1075.56760812
2E90EDD056D5	2016-08-28	EtOH_Box01_S140	Motion	0	1077.57028699
2E90EDD056D5	2016-08-28	EtOH_Box01_S140	Motion	0	1082.96136999
2E90EDD056D5	2016-08-28	EtOH_Box01_S140	Motion	0	1084.96400499
2E90EDD056D5	2016-08-28	EtOH_Box01_S140	Motion	0	1099.75948501
2E90EDD056D5	2016-08-28	EtOH_Box01_S140	Motion	0	1101.76221895
2E90EDD056D5	2016-08-28	EtOH_Box01_S140	Motion	0	1108.0167861
2E90EDD056D5	2016-08-28	EtOH_Box01_S140	Motion	0	1110.01942897
2E90EDD056D5	2016-08-28	EtOH_Box01_S140	Motion	0	1113.94791198
2E90EDD056D5	2016-08-28	EtOH_Box01_S140	Motion	0	1115.95057297
2E90EDD056D5	2016-08-28	EtOH_Box01_S140	Motion	0	1119.08588195
2E90EDD056D5	2016-08-28	EtOH_Box01_S140	Motion	0	1121.08838916
2E90EDD056D5	2016-08-28	EtOH_Box01_S140	Motion	0	1125.79029512
2E90EDD056D5	2016-08-28	EtOH_Box01_S140	Motion	0	1127.79302216
2E90EDD056D5	2016-08-28	EtOH_Box01_S140	Motion	0	1133.34597206
2E90EDD056D5	2016-08-28	EtOH_Box01_S140	Motion	0	1135.34840393
2E90EDD056D5	2016-08-28	EtOH_Box01_S140	Motion	0	1138.62904501
2E90EDD056D5	2016-08-28	EtOH_Box01_S140	Motion	0	1140.631706
2E90EDD056D5	2016-08-28	EtOH_Box01_S140	Motion	0	1144.82702494
2E90EDD056D5	2016-08-28	EtOH_Box01_S140	Motion	0	1146.829458
2E90EDD056D5	2016-08-28	EtOH_Box01_S140	Motion	0	1150.17347813
2E90EDD056D5	2016-08-28	EtOH_Box01_S140	Motion	0	1152.17591906
2E90EDD056D5	2016-08-28	EtOH_Box01_S140	Motion	0	1158.50779104
2E90EDD056D5	2016-08-28	EtOH_Box01_S140	Motion	0	1160.51050615
2E90EDD056D5	2016-08-28	EtOH_Box01_S140	Motion	0	1164.82722116
2E90EDD056D5	2016-08-28	EtOH_Box01_S140	Motion	0	1166.82988
2E90EDD056D5	2016-08-28	EtOH_Box01_S140	Motion	0	1170.83161116
2E90EDD056D5	2016-08-28	EtOH_Box01_S140	Motion	0	1172.83427501
2E90EDD056D5	2016-08-28	EtOH_Box01_S140	Motion	0	1176.4194901
2E90EDD056D5	2016-08-28	EtOH_Box01_S140	Motion	0	1178.42218208
2E90EDD056D5	2016-08-28	EtOH_Box01_S140	Motion	0	1182.84591913
2E90EDD056D5	2016-08-28	EtOH_Box01_S140	Motion	0	1184.84860396
2E90EDD056D5	2016-08-28	EtOH_Box01_S140	Motion	0	1190.28463197
2E90EDD056D5	2016-08-28	EtOH_Box01_S140	Motion	0	1192.28732514
2E90EDD056D5	2016-08-28	EtOH_Box01_S140	Motion	0	1196.00801802
2E90EDD056D5	2016-08-28	EtOH_Box01_S140	Motion	0	1198.01070309
2E90EDD056D5	2016-08-28	EtOH_Box01_S140	Motion	0	1203.25697899
2E90EDD056D5	2016-08-28	EtOH_Box01_S140	Motion	0	1205.25950694
2E90EDD056D5	2016-08-28	EtOH_Box01_S140	Motion	0	1208.47755814
2E90EDD056D5	2016-08-28	EtOH_Box01_S140	Motion	0	1210.47944498
2E90EDD056D5	2016-08-28	EtOH_Box01_S140	Motion	0	1214.44379115
2E90EDD056D5	2016-08-28	EtOH_Box01_S140	Motion	0	1216.44630313
2E90EDD056D5	2016-08-28	EtOH_Box01_S140	Motion	0	1220.37291408
2E90EDD056D5	2016-08-28	EtOH_Box01_S140	Motion	0	1222.37541509
2E90EDD056D5	2016-08-28	EtOH_Box01_S140	Motion	0	1225.86549211
2E90EDD056D5	2016-08-28	EtOH_Box01_S140	Motion	0	1227.86817598
2E90EDD056D5	2016-08-28	EtOH_Box01_S140	Motion	0	1231.74682093
2E90EDD056D5	2016-08-28	EtOH_Box01_S140	Motion	0	1233.74947596
2E90EDD056D5	2016-08-28	EtOH_Box01_S140	Motion	0	1238.05812407
2E90EDD056D5	2016-08-28	EtOH_Box01_S140	Motion	0	1240.06072998
2E90EDD056D5	2016-08-28	EtOH_Box01_S140	Motion	0	1243.96041298
2E90EDD056D5	2016-08-28	EtOH_Box01_S140	Motion	0	1245.96294403
2E90EDD056D5	2016-08-28	EtOH_Box01_S140	Motion	0	1249.89573908
2E90EDD056D5	2016-08-28	EtOH_Box01_S140	Motion	0	1251.89841104
2E90EDD056D5	2016-08-28	EtOH_Box01_S140	Motion	0	1255.21536398
2E90EDD056D5	2016-08-28	EtOH_Box01_S140	Motion	0	1257.21806192
2E90EDD056D5	2016-08-28	EtOH_Box01_S140	Motion	0	1261.59948206
2E90EDD056D5	2016-08-28	EtOH_Box01_S140	Motion	0	1263.60219193
2E90EDD056D5	2016-08-28	EtOH_Box01_S140	Motion	0	1267.18610597
2E90EDD056D5	2016-08-28	EtOH_Box01_S140	Motion	0	1269.18846011
2E90EDD056D5	2016-08-28	EtOH_Box01_S140	Motion	0	1272.38935113
2E90EDD056D5	2016-08-28	EtOH_Box01_S140	Motion	0	1274.39197493
2E90EDD056D5	2016-08-28	EtOH_Box01_S140	Motion	0	1278.08915997
2E90EDD056D5	2016-08-28	EtOH_Box01_S140	Motion	0	1280.09184194
2E90EDD056D5	2016-08-28	EtOH_Box01_S140	Motion	0	1283.40394807
2E90EDD056D5	2016-08-28	EtOH_Box01_S140	Motion	0	1285.40658092
2E90EDD056D5	2016-08-28	EtOH_Box01_S140	Motion	0	1288.77896404
2E90EDD056D5	2016-08-28	EtOH_Box01_S140	Motion	0	1290.78182793
2E90EDD056D5	2016-08-28	EtOH_Box01_S140	Motion	0	1295.60597706
2E90EDD056D5	2016-08-28	EtOH_Box01_S140	Motion	0	1297.60841703
2E90EDD056D5	2016-08-28	EtOH_Box01_S140	Motion	0	1301.47305799
2E90EDD056D5	2016-08-28	EtOH_Box01_S140	Motion	0	1303.47569704
2E90EDD056D5	2016-08-28	EtOH_Box01_S140	Motion	0	1308.00865293
2E90EDD056D5	2016-08-28	EtOH_Box01_S140	Motion	0	1310.01130915
2E90EDD056D5	2016-08-28	EtOH_Box01_S140	Motion	0	1314.19903994
2E90EDD056D5	2016-08-28	EtOH_Box01_S140	Motion	0	1316.20158315
2E90EDD056D5	2016-08-28	EtOH_Box01_S140	Motion	0	1321.52230906
2E90EDD056D5	2016-08-28	EtOH_Box01_S140	Motion	0	1323.52485704
2E90EDD056D5	2016-08-28	EtOH_Box01_S140	Motion	0	1328.40369415
2E90EDD056D5	2016-08-28	EtOH_Box01_S140	Motion	0	1330.40636802
2E90EDD056D5	2016-08-28	EtOH_Box01_S140	Motion	0	1335.20707798
2E90EDD056D5	2016-08-28	EtOH_Box01_S140	Motion	0	1337.20966506
2E90EDD056D5	2016-08-28	EtOH_Box01_S140	Motion	0	1341.37590098
2E90EDD056D5	2016-08-28	EtOH_Box01_S140	Motion	0	1343.37842607
2E90EDD056D5	2016-08-28	EtOH_Box01_S140	Motion	0	1347.78992105
2E90EDD056D5	2016-08-28	EtOH_Box01_S140	Motion	0	1349.7925961
2E90EDD056D5	2016-08-28	EtOH_Box01_S140	Motion	0	1355.23426795
2E90EDD056D5	2016-08-28	EtOH_Box01_S140	Motion	0	1357.23673415
2E90EDD056D5	2016-08-28	EtOH_Box01_S140	Motion	0	1363.49371505
2E90EDD056D5	2016-08-28	EtOH_Box01_S140	Motion	0	1365.496243
2E90EDD056D5	2016-08-28	EtOH_Box01_S140	Motion	0	1370.298316
2E90EDD056D5	2016-08-28	EtOH_Box01_S140	Motion	0	1372.30104494
2E90EDD056D5	2016-08-28	EtOH_Box01_S140	Motion	0	1383.40750909
2E90EDD056D5	2016-08-28	EtOH_Box01_S140	Motion	0	1385.41017914
2E90EDD056D5	2016-08-28	EtOH_Box01_S140	Motion	0	1390.78585696
2E90EDD056D5	2016-08-28	EtOH_Box01_S140	Motion	0	1392.78831816
2E90EDD056D5	2016-08-28	EtOH_Box01_S140	Motion	0	1400.42511511
2E90EDD056D5	2016-08-28	EtOH_Box01_S140	Motion	0	1402.42780113
2E90EDD056D5	2016-08-28	EtOH_Box01_S140	Motion	0	1406.06484699
2E90EDD056D5	2016-08-28	EtOH_Box01_S140	Motion	0	1408.06746507
2E90EDD056D5	2016-08-28	EtOH_Box01_S140	Motion	0	1413.33399916
2E90EDD056D5	2016-08-28	EtOH_Box01_S140	Motion	0	1415.33649898
2E90EDD056D5	2016-08-28	EtOH_Box01_S140	Motion	0	1427.26834702
2E90EDD056D5	2016-08-28	EtOH_Box01_S140	Motion	0	1429.27101994
2E90EDD056D5	2016-08-28	EtOH_Box01_S140	Motion	0	1433.41841602
2E90EDD056D5	2016-08-28	EtOH_Box01_S140	Motion	0	1435.42088199
2E90EDD056D5	2016-08-28	EtOH_Box01_S140	Motion	0	1440.17540908
2E90EDD056D5	2016-08-28	EtOH_Box01_S140	Motion	0	1442.17806101
2E90EDD056D5	2016-08-28	EtOH_Box01_S140	Motion	0	1446.67864394
2E90EDD056D5	2016-08-28	EtOH_Box01_S140	Motion	0	1448.68115997
2E90EDD056D5	2016-08-28	EtOH_Box01_S140	Motion	0	1452.05205011
2E90EDD056D5	2016-08-28	EtOH_Box01_S140	Motion	0	1454.05463815
2E90EDD056D5	2016-08-28	EtOH_Box01_S140	Motion	0	1457.32825708
2E90EDD056D5	2016-08-28	EtOH_Box01_S140	Motion	0	1459.33093596
2E90EDD056D5	2016-08-28	EtOH_Box01_S140	Motion	0	1462.7398591
2E90EDD056D5	2016-08-28	EtOH_Box01_S140	Motion	0	1464.74251199
2E90EDD056D5	2016-08-28	EtOH_Box01_S140	Motion	0	1469.90108895
2E90EDD056D5	2016-08-28	EtOH_Box01_S140	Motion	0	1471.90377593
2E90EDD056D5	2016-08-28	EtOH_Box01_S140	Motion	0	1475.42590809
2E90EDD056D5	2016-08-28	EtOH_Box01_S140	Motion	0	1477.42853999
2E90EDD056D5	2016-08-28	EtOH_Box01_S140	Motion	0	1480.78224206
2E90EDD056D5	2016-08-28	EtOH_Box01_S140	Motion	0	1482.78486514
2E90EDD056D5	2016-08-28	EtOH_Box01_S140	Motion	0	1486.93475699
2E90EDD056D5	2016-08-28	EtOH_Box01_S140	Motion	0	1488.93728304
2E90EDD056D5	2016-08-28	EtOH_Box01_S140	Motion	0	1493.05916309
2E90EDD056D5	2016-08-28	EtOH_Box01_S140	Motion	0	1495.06182504
2E90EDD056D5	2016-08-28	EtOH_Box01_S140	Motion	0	1499.01675701
2E90EDD056D5	2016-08-28	EtOH_Box01_S140	Motion	0	1501.01944208
2E90EDD056D5	2016-08-28	EtOH_Box01_S140	Motion	0	1506.28614497
2E90EDD056D5	2016-08-28	EtOH_Box01_S140	Motion	0	1508.28839493
2E90EDD056D5	2016-08-28	EtOH_Box01_S140	Motion	0	1512.08503413
2E90EDD056D5	2016-08-28	EtOH_Box01_S140	Motion	0	1514.08754802
2E90EDD056D5	2016-08-28	EtOH_Box01_S140	Motion	0	1517.42649198
2E90EDD056D5	2016-08-28	EtOH_Box01_S140	Motion	0	1519.42889905
2E90EDD056D5	2016-08-28	EtOH_Box01_S140	Motion	0	1523.41134214
2E90EDD056D5	2016-08-28	EtOH_Box01_S140	Motion	0	1525.41371107
2E90EDD056D5	2016-08-28	EtOH_Box01_S140	Motion	0	1528.96717811
2E90EDD056D5	2016-08-28	EtOH_Box01_S140	Motion	0	1530.96965003
2E90EDD056D5	2016-08-28	EtOH_Box01_S140	Motion	0	1535.03387904
2E90EDD056D5	2016-08-28	EtOH_Box01_S140	Motion	0	1537.03643394
2E90EDD056D5	2016-08-28	EtOH_Box01_S140	Motion	0	1540.5875411
2E90EDD056D5	2016-08-28	EtOH_Box01_S140	Motion	0	1542.59011698
2E90EDD056D5	2016-08-28	EtOH_Box01_S140	Motion	0	1547.16271901
2E90EDD056D5	2016-08-28	EtOH_Box01_S140	Motion	0	1549.16531396
2E90EDD056D5	2016-08-28	EtOH_Box01_S140	Motion	0	1553.83052015
2E90EDD056D5	2016-08-28	EtOH_Box01_S140	Motion	0	1555.83292103
2E90EDD056D5	2016-08-28	EtOH_Box01_S140	Motion	0	1561.30168295
2E90EDD056D5	2016-08-28	EtOH_Box01_S140	Motion	0	1563.30424714
2E90EDD056D5	2016-08-28	EtOH_Box01_S140	Motion	0	1566.52037406
2E90EDD056D5	2016-08-28	EtOH_Box01_S140	Motion	0	1568.52296209
2E90EDD056D5	2016-08-28	EtOH_Box01_S140	Motion	0	1577.63434505
2E90EDD056D5	2016-08-28	EtOH_Box01_S140	Motion	0	1579.63670993
2E90EDD056D5	2016-08-28	EtOH_Box01_S140	Motion	0	1583.65978408
2E90EDD056D5	2016-08-28	EtOH_Box01_S140	Motion	0	1585.66223812
2E90EDD056D5	2016-08-28	EtOH_Box01_S140	Motion	0	1590.63064408
2E90EDD056D5	2016-08-28	EtOH_Box01_S140	Motion	0	1592.63307095
2E90EDD056D5	2016-08-28	EtOH_Box01_S140	Motion	0	1597.29453707
2E90EDD056D5	2016-08-28	EtOH_Box01_S140	Motion	0	1599.29693198
2E90EDD056D5	2016-08-28	EtOH_Box01_S140	Motion	0	1604.06594801
2E90EDD056D5	2016-08-28	EtOH_Box01_S140	Motion	0	1606.06849909
2E90EDD056D5	2016-08-28	EtOH_Box01_S140	Motion	0	1612.35213995
2E90EDD056D5	2016-08-28	EtOH_Box01_S140	Motion	0	1614.35464096
2E90EDD056D5	2016-08-28	EtOH_Box01_S140	Motion	0	1618.655653
2E90EDD056D5	2016-08-28	EtOH_Box01_S140	Motion	0	1620.65793109
2E90EDD056D5	2016-08-28	EtOH_Box01_S140	Motion	0	1624.99039507
2E90EDD056D5	2016-08-28	EtOH_Box01_S140	Motion	0	1626.99296808
2E90EDD056D5	2016-08-28	EtOH_Box01_S140	Motion	0	1631.31406212
2E90EDD056D5	2016-08-28	EtOH_Box01_S140	Motion	0	1633.31644607
2E90EDD056D5	2016-08-28	EtOH_Box01_S140	Motion	0	1637.94198704
2E90EDD056D5	2016-08-28	EtOH_Box01_S140	Motion	0	1639.94583392
2E90EDD056D5	2016-08-28	EtOH_Box01_S140	Motion	0	1643.47594213
2E90EDD056D5	2016-08-28	EtOH_Box01_S140	Motion	0	1645.47857094
2E90EDD056D5	2016-08-28	EtOH_Box01_S140	Motion	0	1648.78250313
2E90EDD056D5	2016-08-28	EtOH_Box01_S140	Motion	0	1650.78817201
2E90EDD056D5	2016-08-28	EtOH_Box01_S140	Motion	0	1654.23230004
2E90EDD056D5	2016-08-28	EtOH_Box01_S140	Motion	0	1656.23490596
2E90EDD056D5	2016-08-28	EtOH_Box01_S140	Motion	0	1660.30565906
2E90EDD056D5	2016-08-28	EtOH_Box01_S140	Motion	0	1662.30823612
2E90EDD056D5	2016-08-28	EtOH_Box01_S140	Motion	0	1665.82040906
2E90EDD056D5	2016-08-28	EtOH_Box01_S140	Motion	0	1667.82275295
2E90EDD056D5	2016-08-28	EtOH_Box01_S140	Motion	0	1671.68067598
2E90EDD056D5	2016-08-28	EtOH_Box01_S140	Motion	0	1673.68310809
2E90EDD056D5	2016-08-28	EtOH_Box01_S140	Motion	0	1676.95554113
2E90EDD056D5	2016-08-28	EtOH_Box01_S140	Motion	0	1678.95819998
2E90EDD056D5	2016-08-28	EtOH_Box01_S140	Motion	0	1682.42354894
2E90EDD056D5	2016-08-28	EtOH_Box01_S140	Motion	0	1684.42596412
2E90EDD056D5	2016-08-28	EtOH_Box01_S140	Motion	0	1690.57536912
2E90EDD056D5	2016-08-28	EtOH_Box01_S140	Motion	0	1692.57773495
2E90EDD056D5	2016-08-28	EtOH_Box01_S140	Motion	0	1698.03173614
2E90EDD056D5	2016-08-28	EtOH_Box01_S140	Motion	0	1700.03432012
2E90EDD056D5	2016-08-28	EtOH_Box01_S140	Motion	0	1703.58469415
2E90EDD056D5	2016-08-28	EtOH_Box01_S140	Motion	0	1705.58720708
2E90EDD056D5	2016-08-28	EtOH_Box01_S140	Motion	0	1709.54478002
2E90EDD056D5	2016-08-28	EtOH_Box01_S140	Motion	0	1711.54725194
2E90EDD056D5	2016-08-28	EtOH_Box01_S140	Motion	0	1717.58677101
2E90EDD056D5	2016-08-28	EtOH_Box01_S140	Motion	0	1719.58841014
2E90EDD056D5	2016-08-28	EtOH_Box01_S140	Motion	0	1723.93568897
2E90EDD056D5	2016-08-28	EtOH_Box01_S140	Motion	0	1725.93827009
2E90EDD056D5	2016-08-28	EtOH_Box01_S140	Motion	0	1730.01640415
2E90EDD056D5	2016-08-28	EtOH_Box01_S140	Motion	0	1732.01881814
2E90EDD056D5	2016-08-28	EtOH_Box01_S140	Motion	0	1735.18523812
2E90EDD056D5	2016-08-28	EtOH_Box01_S140	Motion	0	1737.18736815
2E90EDD056D5	2016-08-28	EtOH_Box01_S140	Motion	0	1740.55325413
2E90EDD056D5	2016-08-28	EtOH_Box01_S140	Motion	0	1742.55571103
2E90EDD056D5	2016-08-28	EtOH_Box01_S140	Motion	0	1747.03488898
2E90EDD056D5	2016-08-28	EtOH_Box01_S140	Motion	0	1749.03726101
2E90EDD056D5	2016-08-28	EtOH_Box01_S140	Motion	0	1752.52838612
2E90EDD056D5	2016-08-28	EtOH_Box01_S140	Motion	0	1754.53074908
2E90EDD056D5	2016-08-28	EtOH_Box01_S140	Motion	0	1758.67283201
2E90EDD056D5	2016-08-28	EtOH_Box01_S140	Motion	0	1760.67524099
2E90EDD056D5	2016-08-28	EtOH_Box01_S140	Motion	0	1768.04229593
2E90EDD056D5	2016-08-28	EtOH_Box01_S140	Motion	0	1770.04490709
2E90EDD056D5	2016-08-28	EtOH_Box01_S140	Motion	0	1773.79182816
2E90EDD056D5	2016-08-28	EtOH_Box01_S140	Motion	0	1775.79430103
2E90EDD056D5	2016-08-28	EtOH_Box01_S140	Motion	0	1779.18565202
2E90EDD056D5	2016-08-28	EtOH_Box01_S140	Motion	0	1781.18813396
2E90EDD056D5	2016-08-28	EtOH_Box01_S140	Motion	0	1787.99770093
2E90EDD056D5	2016-08-28	EtOH_Box01_S140	Motion	0	1790.00023794
2E90EDD056D5	2016-08-28	EtOH_Box01_S140	Motion	0	1794.54246902
2E90EDD056D5	2016-08-28	EtOH_Box01_S140	Motion	0	1796.54507899
2E90EDD056D5	2016-08-28	EtOH_Box01_S140	Motion	0	1801.23927712
2E90EDD056D5	2016-08-28	EtOH_Box01_S140	Motion	0	1803.24185109
2E90EDD056D5	2016-08-28	EtOH_Box01_S140	Motion	0	1806.77688503
2E90EDD056D5	2016-08-28	EtOH_Box01_S140	Motion	0	1808.77952814
2E90EDD056D5	2016-08-28	EtOH_Box01_S140	Motion	0	1813.91061711
2E90EDD056D5	2016-08-28	EtOH_Box01_S140	Motion	0	1815.91316605
2E90EDD056D5	2016-08-28	EtOH_Box01_S140	Motion	0	1819.24979401
2E90EDD056D5	2016-08-28	EtOH_Box01_S140	Motion	0	1821.25241613
2E90EDD056D5	2016-08-28	EtOH_Box01_S140	Motion	0	1824.97955608
2E90EDD056D5	2016-08-28	EtOH_Box01_S140	Motion	0	1826.98173594
2E90EDD056D5	2016-08-28	EtOH_Box01_S140	Motion	0	1830.59495902
2E90EDD056D5	2016-08-28	EtOH_Box01_S140	Motion	0	1832.59718394
2E90EDD056D5	2016-08-28	EtOH_Box01_S140	Motion	0	1836.03331304
2E90EDD056D5	2016-08-28	EtOH_Box01_S140	Motion	0	1838.03542805
2E90EDD056D5	2016-08-28	EtOH_Box01_S140	Motion	0	1841.39636016
2E90EDD056D5	2016-08-28	EtOH_Box01_S140	Motion	0	1843.39875293
2E90EDD056D5	2016-08-28	EtOH_Box01_S140	Motion	0	1847.83466601
2E90EDD056D5	2016-08-28	EtOH_Box01_S140	Motion	0	1849.83694005
2E90EDD056D5	2016-08-28	EtOH_Box01_S140	Motion	0	1853.615381
2E90EDD056D5	2016-08-28	EtOH_Box01_S140	Motion	0	1855.61771512
2E90EDD056D5	2016-08-28	EtOH_Box01_S140	Motion	0	1859.29388094
2E90EDD056D5	2016-08-28	EtOH_Box01_S140	Motion	0	1861.29649496
2E90EDD056D5	2016-08-28	EtOH_Box01_S140	Motion	0	1867.30687809
2E90EDD056D5	2016-08-28	EtOH_Box01_S140	Motion	0	1869.30938911
2E90EDD056D5	2016-08-28	EtOH_Box01_S140	Motion	0	1872.74923897
2E90EDD056D5	2016-08-28	EtOH_Box01_S140	Motion	0	1874.75172615
2E90EDD056D5	2016-08-28	EtOH_Box01_S140	Motion	0	1878.33414793
2E90EDD056D5	2016-08-28	EtOH_Box01_S140	Motion	0	1880.33664513
2E90EDD056D5	2016-08-28	EtOH_Box01_S140	Motion	0	1884.90429807
2E90EDD056D5	2016-08-28	EtOH_Box01_S140	Motion	0	1886.90691209
2E90EDD056D5	2016-08-28	EtOH_Box01_S140	Motion	0	1891.91269708
2E90EDD056D5	2016-08-28	EtOH_Box01_S140	Motion	0	1893.91537714
2E90EDD056D5	2016-08-28	EtOH_Box01_S140	Motion	0	1898.6258471
2E90EDD056D5	2016-08-28	EtOH_Box01_S140	Motion	0	1900.62809706
2E90EDD056D5	2016-08-28	EtOH_Box01_S140	Motion	0	1904.34904003
2E90EDD056D5	2016-08-28	EtOH_Box01_S140	Motion	0	1906.35171914
2E90EDD056D5	2016-08-28	EtOH_Box01_S140	Motion	0	1912.7231741
2E90EDD056D5	2016-08-28	EtOH_Box01_S140	Motion	0	1914.72551799
2E90EDD056D5	2016-08-28	EtOH_Box01_S140	Motion	0	1917.90916014
2E90EDD056D5	2016-08-28	EtOH_Box01_S140	Motion	0	1919.91368008
2E90EDD056D5	2016-08-28	EtOH_Box01_S140	Motion	0	1924.59958506
2E90EDD056D5	2016-08-28	EtOH_Box01_S140	Motion	0	1926.60180807
2E90EDD056D5	2016-08-28	EtOH_Box01_S140	Motion	0	1929.93868613
2E90EDD056D5	2016-08-28	EtOH_Box01_S140	Motion	0	1931.94075608
2E90EDD056D5	2016-08-28	EtOH_Box01_S140	Motion	0	1936.77259207
2E90EDD056D5	2016-08-28	EtOH_Box01_S140	Motion	0	1938.77480793
2E90EDD056D5	2016-08-28	EtOH_Box01_S140	Motion	0	1942.32155704
2E90EDD056D5	2016-08-28	EtOH_Box01_S140	Motion	0	1944.32417107
2E90EDD056D5	2016-08-28	EtOH_Box01_S140	Motion	0	1950.44283295
2E90EDD056D5	2016-08-28	EtOH_Box01_S140	Motion	0	1952.4450891
2E90EDD056D5	2016-08-28	EtOH_Box01_S140	Motion	0	1956.01950407
2E90EDD056D5	2016-08-28	EtOH_Box01_S140	Motion	0	1958.02204514
2E90EDD056D5	2016-08-28	EtOH_Box01_S140	Motion	0	1961.38187313
2E90EDD056D5	2016-08-28	EtOH_Box01_S140	Motion	0	1963.38453293
2E90EDD056D5	2016-08-28	EtOH_Box01_S140	Motion	0	1967.84826112
2E90EDD056D5	2016-08-28	EtOH_Box01_S140	Motion	0	1969.85081911
2E90EDD056D5	2016-08-28	EtOH_Box01_S140	Motion	0	1973.57203197
2E90EDD056D5	2016-08-28	EtOH_Box01_S140	Motion	0	1975.57454014
2E90EDD056D5	2016-08-28	EtOH_Box01_S140	Motion	0	1978.70658398
2E90EDD056D5	2016-08-28	EtOH_Box01_S140	Motion	0	1980.71168399
2E90EDD056D5	2016-08-28	EtOH_Box01_S140	Motion	0	1984.7655561
2E90EDD056D5	2016-08-28	EtOH_Box01_S140	Motion	0	1986.7679081
2E90EDD056D5	2016-08-28	EtOH_Box01_S140	Motion	0	1993.85265803
2E90EDD056D5	2016-08-28	EtOH_Box01_S140	Motion	0	1995.8551681
2E90EDD056D5	2016-08-28	EtOH_Box01_S140	Motion	0	1999.34253311
2E90EDD056D5	2016-08-28	EtOH_Box01_S140	Motion	0	2001.34509206
2E90EDD056D5	2016-08-28	EtOH_Box01_S140	Motion	0	2006.53366113
2E90EDD056D5	2016-08-28	EtOH_Box01_S140	Motion	0	2008.53867698
2E90EDD056D5	2016-08-28	EtOH_Box01_S140	Motion	0	2013.11847711
2E90EDD056D5	2016-08-28	EtOH_Box01_S140	Motion	0	2015.12097907
2E90EDD056D5	2016-08-28	EtOH_Box01_S140	Motion	0	2019.794806
2E90EDD056D5	2016-08-28	EtOH_Box01_S140	Motion	0	2021.79736805
2E90EDD056D5	2016-08-28	EtOH_Box01_S140	Motion	0	2027.41810107
2E90EDD056D5	2016-08-28	EtOH_Box01_S140	Motion	0	2029.42047095
2E90EDD056D5	2016-08-28	EtOH_Box01_S140	Motion	0	2034.60315704
2E90EDD056D5	2016-08-28	EtOH_Box01_S140	Motion	0	2036.60578108
2E90EDD056D5	2016-08-28	EtOH_Box01_S140	Motion	0	2039.80259705
2E90EDD056D5	2016-08-28	EtOH_Box01_S140	Motion	0	2041.80518699
2E90EDD056D5	2016-08-28	EtOH_Box01_S140	Motion	0	2045.85817409
2E90EDD056D5	2016-08-28	EtOH_Box01_S140	Motion	0	2047.86070299
2E90EDD056D5	2016-08-28	EtOH_Box01_S140	Motion	0	2051.16979098
2E90EDD056D5	2016-08-28	EtOH_Box01_S140	Motion	0	2053.17191005
2E90EDD056D5	2016-08-28	EtOH_Box01_S140	Motion	0	2058.00818515
2E90EDD056D5	2016-08-28	EtOH_Box01_S140	Motion	0	2060.01086497
2E90EDD056D5	2016-08-28	EtOH_Box01_S140	Motion	0	2064.75976706
2E90EDD056D5	2016-08-28	EtOH_Box01_S140	Motion	0	2066.76234794
2E90EDD056D5	2016-08-28	EtOH_Box01_S140	Motion	0	2070.80932307
2E90EDD056D5	2016-08-28	EtOH_Box01_S140	Motion	0	2072.81197
2E90EDD056D5	2016-08-28	EtOH_Box01_S140	Motion	0	2078.28936195
2E90EDD056D5	2016-08-28	EtOH_Box01_S140	Motion	0	2080.2918961
2E90EDD056D5	2016-08-28	EtOH_Box01_S140	Motion	0	2085.10652304
2E90EDD056D5	2016-08-28	EtOH_Box01_S140	Motion	0	2087.10915303
2E90EDD056D5	2016-08-28	EtOH_Box01_S140	Motion	0	2093.56500316
2E90EDD056D5	2016-08-28	EtOH_Box01_S140	Motion	0	2095.56751108
2E90EDD056D5	2016-08-28	EtOH_Box01_S140	Motion	0	2099.07282114
2E90EDD056D5	2016-08-28	EtOH_Box01_S140	Motion	0	2101.07535601
2E90EDD056D5	2016-08-28	EtOH_Box01_S140	Motion	0	2104.33233404
2E90EDD056D5	2016-08-28	EtOH_Box01_S140	Motion	0	2106.33499193
2E90EDD056D5	2016-08-28	EtOH_Box01_S140	Motion	0	2113.88356495
2E90EDD056D5	2016-08-28	EtOH_Box01_S140	Motion	0	2115.88620806
2E90EDD056D5	2016-08-28	EtOH_Box01_S140	Motion	0	2120.77974415
2E90EDD056D5	2016-08-28	EtOH_Box01_S140	Motion	0	2122.78225493
2E90EDD056D5	2016-08-28	EtOH_Box01_S140	Motion	0	2125.97013116
2E90EDD056D5	2016-08-28	EtOH_Box01_S140	Motion	0	2127.97275496
2E90EDD056D5	2016-08-28	EtOH_Box01_S140	Motion	0	2131.55685997
2E90EDD056D5	2016-08-28	EtOH_Box01_S140	Motion	0	2133.55926108
2E90EDD056D5	2016-08-28	EtOH_Box01_S140	Motion	0	2136.93677711
2E90EDD056D5	2016-08-28	EtOH_Box01_S140	Motion	0	2138.93930006
2E90EDD056D5	2016-08-28	EtOH_Box01_S140	Motion	0	2143.29527211
2E90EDD056D5	2016-08-28	EtOH_Box01_S140	Motion	0	2145.29790592
2E90EDD056D5	2016-08-28	EtOH_Box01_S140	Motion	0	2152.509022
2E90EDD056D5	2016-08-28	EtOH_Box01_S140	Motion	0	2154.51160502
2E90EDD056D5	2016-08-28	EtOH_Box01_S140	Motion	0	2158.03738499
2E90EDD056D5	2016-08-28	EtOH_Box01_S140	Motion	0	2160.03937411
2E90EDD056D5	2016-08-28	EtOH_Box01_S140	Motion	0	2164.66830516
2E90EDD056D5	2016-08-28	EtOH_Box01_S140	Motion	0	2166.67089701
2E90EDD056D5	2016-08-28	EtOH_Box01_S140	Motion	0	2169.96628904
2E90EDD056D5	2016-08-28	EtOH_Box01_S140	Motion	0	2171.96879411
2E90EDD056D5	2016-08-28	EtOH_Box01_S140	Motion	0	2175.80122399
2E90EDD056D5	2016-08-28	EtOH_Box01_S140	Motion	0	2177.80370808
2E90EDD056D5	2016-08-28	EtOH_Box01_S140	Motion	0	2183.51022816
2E90EDD056D5	2016-08-28	EtOH_Box01_S140	Motion	0	2185.51288414
2E90EDD056D5	2016-08-28	EtOH_Box01_S140	Motion	0	2191.16559696
2E90EDD056D5	2016-08-28	EtOH_Box01_S140	Motion	0	2193.1680851
2E90EDD056D5	2016-08-28	EtOH_Box01_S140	Motion	0	2197.75395513
2E90EDD056D5	2016-08-28	EtOH_Box01_S140	Motion	0	2199.75657797
2E90EDD056D5	2016-08-28	EtOH_Box01_S140	Motion	0	2204.00330997
2E90EDD056D5	2016-08-28	EtOH_Box01_S140	Motion	0	2206.00597811
2E90EDD056D5	2016-08-28	EtOH_Box01_S140	Motion	0	2209.570122
2E90EDD056D5	2016-08-28	EtOH_Box01_S140	Motion	0	2211.57268405
2E90EDD056D5	2016-08-28	EtOH_Box01_S140	Motion	0	2218.33902097
2E90EDD056D5	2016-08-28	EtOH_Box01_S140	Motion	0	2220.34155107
2E90EDD056D5	2016-08-28	EtOH_Box01_S140	Motion	0	2225.368958
2E90EDD056D5	2016-08-28	EtOH_Box01_S140	Motion	0	2227.37162495
2E90EDD056D5	2016-08-28	EtOH_Box01_S140	Motion	0	2231.91018701
2E90EDD056D5	2016-08-28	EtOH_Box01_S140	Motion	0	2233.91287613
2E90EDD056D5	2016-08-28	EtOH_Box01_S140	Motion	0	2241.85240698
2E90EDD056D5	2016-08-28	EtOH_Box01_S140	Motion	0	2243.85494614
2E90EDD056D5	2016-08-28	EtOH_Box01_S140	Motion	0	2247.88202095
2E90EDD056D5	2016-08-28	EtOH_Box01_S140	Motion	0	2249.8846941
2E90EDD056D5	2016-08-28	EtOH_Box01_S140	Motion	0	2254.16501808
2E90EDD056D5	2016-08-28	EtOH_Box01_S140	Motion	0	2256.16763997
2E90EDD056D5	2016-08-28	EtOH_Box01_S140	Motion	0	2259.76658201
2E90EDD056D5	2016-08-28	EtOH_Box01_S140	Motion	0	2261.76839304
2E90EDD056D5	2016-08-28	EtOH_Box01_S140	Motion	0	2265.85718107
2E90EDD056D5	2016-08-28	EtOH_Box01_S140	Motion	0	2267.85985994
2E90EDD056D5	2016-08-28	EtOH_Box01_S140	Motion	0	2271.94321299
2E90EDD056D5	2016-08-28	EtOH_Box01_S140	Motion	0	2273.94589496
2E90EDD056D5	2016-08-28	EtOH_Box01_S140	Motion	0	2280.94809508
2E90EDD056D5	2016-08-28	EtOH_Box01_S140	Motion	0	2282.95080113
2E90EDD056D5	2016-08-28	EtOH_Box01_S140	Motion	0	2287.84672213
2E90EDD056D5	2016-08-28	EtOH_Box01_S140	Motion	0	2289.84841108
2E90EDD056D5	2016-08-28	EtOH_Box01_S140	Motion	0	2293.31717205
2E90EDD056D5	2016-08-28	EtOH_Box01_S140	Motion	0	2295.31984901
2E90EDD056D5	2016-08-28	EtOH_Box01_S140	Motion	0	2302.93129992
2E90EDD056D5	2016-08-28	EtOH_Box01_S140	Motion	0	2304.93814898
2E90EDD056D5	2016-08-28	EtOH_Box01_S140	Motion	0	2310.06764793
2E90EDD056D5	2016-08-28	EtOH_Box01_S140	Motion	0	2312.07016301
2E90EDD056D5	2016-08-28	EtOH_Box01_S140	Motion	0	2321.84454107
2E90EDD056D5	2016-08-28	EtOH_Box01_S140	Motion	0	2323.84722114
2E90EDD056D5	2016-08-28	EtOH_Box01_S140	Motion	0	2327.21404409
2E90EDD056D5	2016-08-28	EtOH_Box01_S140	Motion	0	2329.21656704
2E90EDD056D5	2016-08-28	EtOH_Box01_S140	Motion	0	2332.8472271
2E90EDD056D5	2016-08-28	EtOH_Box01_S140	Motion	0	2334.84965706
2E90EDD056D5	2016-08-28	EtOH_Box01_S140	Motion	0	2339.94717002
2E90EDD056D5	2016-08-28	EtOH_Box01_S140	Motion	0	2341.9494431
2E90EDD056D5	2016-08-28	EtOH_Box01_S140	Motion	0	2345.30569005
2E90EDD056D5	2016-08-28	EtOH_Box01_S140	Motion	0	2347.30825114
2E90EDD056D5	2016-08-28	EtOH_Box01_S140	Motion	0	2350.74308515
2E90EDD056D5	2016-08-28	EtOH_Box01_S140	Motion	0	2352.74556208
2E90EDD056D5	2016-08-28	EtOH_Box01_S140	Motion	0	2355.91848993
2E90EDD056D5	2016-08-28	EtOH_Box01_S140	Motion	0	2357.921067
2E90EDD056D5	2016-08-28	EtOH_Box01_S140	Motion	0	2363.26094699
2E90EDD056D5	2016-08-28	EtOH_Box01_S140	Motion	0	2365.26362109
2E90EDD056D5	2016-08-28	EtOH_Box01_S140	Motion	0	2369.80321312
2E90EDD056D5	2016-08-28	EtOH_Box01_S140	Motion	0	2371.80587411
2E90EDD056D5	2016-08-28	EtOH_Box01_S140	Motion	0	2382.00434899
2E90EDD056D5	2016-08-28	EtOH_Box01_S140	Motion	0	2384.00708008
2E90EDD056D5	2016-08-28	EtOH_Box01_S140	Motion	0	2388.20359993
2E90EDD056D5	2016-08-28	EtOH_Box01_S140	Motion	0	2390.20613813
2E90EDD056D5	2016-08-28	EtOH_Box01_S140	Motion	0	2393.38886714
2E90EDD056D5	2016-08-28	EtOH_Box01_S140	Motion	0	2395.39155507
2E90EDD056D5	2016-08-28	EtOH_Box01_S140	Motion	0	2400.31339192
2E90EDD056D5	2016-08-28	EtOH_Box01_S140	Motion	0	2402.31593013
2E90EDD056D5	2016-08-28	EtOH_Box01_S140	Motion	0	2405.66259098
2E90EDD056D5	2016-08-28	EtOH_Box01_S140	Motion	0	2407.66517615
2E90EDD056D5	2016-08-28	EtOH_Box01_S140	Motion	0	2410.91933608
2E90EDD056D5	2016-08-28	EtOH_Box01_S140	Motion	0	2412.92199016
2E90EDD056D5	2016-08-28	EtOH_Box01_S140	Motion	0	2419.205966
2E90EDD056D5	2016-08-28	EtOH_Box01_S140	Motion	0	2421.20860696
2E90EDD056D5	2016-08-28	EtOH_Box01_S140	Motion	0	2425.7864151
2E90EDD056D5	2016-08-28	EtOH_Box01_S140	Motion	0	2427.789078
2E90EDD056D5	2016-08-28	EtOH_Box01_S140	Motion	0	2434.83723307
2E90EDD056D5	2016-08-28	EtOH_Box01_S140	Motion	0	2436.83995914
2E90EDD056D5	2016-08-28	EtOH_Box01_S140	Motion	0	2441.476156
2E90EDD056D5	2016-08-28	EtOH_Box01_S140	Motion	0	2443.47866201
2E90EDD056D5	2016-08-28	EtOH_Box01_S140	Motion	0	2447.17462611
2E90EDD056D5	2016-08-28	EtOH_Box01_S140	Motion	0	2449.17730904
2E90EDD056D5	2016-08-28	EtOH_Box01_S140	Motion	0	2452.39594507
2E90EDD056D5	2016-08-28	EtOH_Box01_S140	Motion	0	2454.39858794
2E90EDD056D5	2016-08-28	EtOH_Box01_S140	Motion	0	2461.31070614
2E90EDD056D5	2016-08-28	EtOH_Box01_S140	Motion	0	2463.31338811
2E90EDD056D5	2016-08-28	EtOH_Box01_S140	Motion	0	2469.38004899
2E90EDD056D5	2016-08-28	EtOH_Box01_S140	Motion	0	2471.38263607
2E90EDD056D5	2016-08-28	EtOH_Box01_S140	Motion	0	2476.08245897
2E90EDD056D5	2016-08-28	EtOH_Box01_S140	Motion	0	2478.08512712
2E90EDD056D5	2016-08-28	EtOH_Box01_S140	Motion	0	2481.82252693
2E90EDD056D5	2016-08-28	EtOH_Box01_S140	Motion	0	2483.82495713
2E90EDD056D5	2016-08-28	EtOH_Box01_S140	Motion	0	2487.26498008
2E90EDD056D5	2016-08-28	EtOH_Box01_S140	Motion	0	2489.26750803
2E90EDD056D5	2016-08-28	EtOH_Box01_S140	Motion	0	2494.25367308
2E90EDD056D5	2016-08-28	EtOH_Box01_S140	Motion	0	2496.2563591
2E90EDD056D5	2016-08-28	EtOH_Box01_S140	Motion	0	2503.52148199
2E90EDD056D5	2016-08-28	EtOH_Box01_S140	Motion	0	2505.52417707
2E90EDD056D5	2016-08-28	EtOH_Box01_S140	Motion	0	2511.81206512
2E90EDD056D5	2016-08-28	EtOH_Box01_S140	Motion	0	2513.81465316
2E90EDD056D5	2016-08-28	EtOH_Box01_S140	Motion	0	2517.14606404
2E90EDD056D5	2016-08-28	EtOH_Box01_S140	Motion	0	2519.14872003
2E90EDD056D5	2016-08-28	EtOH_Box01_S140	Motion	0	2524.16680503
2E90EDD056D5	2016-08-28	EtOH_Box01_S140	Motion	0	2526.17090011
2E90EDD056D5	2016-08-28	EtOH_Box01_S140	Motion	0	2529.62723494
2E90EDD056D5	2016-08-28	EtOH_Box01_S140	Motion	0	2531.62992811
2E90EDD056D5	2016-08-28	EtOH_Box01_S140	Motion	0	2536.29680896
2E90EDD056D5	2016-08-28	EtOH_Box01_S140	Motion	0	2538.29937005
2E90EDD056D5	2016-08-28	EtOH_Box01_S140	Motion	0	2541.70107603
2E90EDD056D5	2016-08-28	EtOH_Box01_S140	Motion	0	2543.70367599
2E90EDD056D5	2016-08-28	EtOH_Box01_S140	Motion	0	2548.07921815
2E90EDD056D5	2016-08-28	EtOH_Box01_S140	Motion	0	2550.08189201
2E90EDD056D5	2016-08-28	EtOH_Box01_S140	Motion	0	2558.18549013
2E90EDD056D5	2016-08-28	EtOH_Box01_S140	Motion	0	2560.19122314
2E90EDD056D5	2016-08-28	EtOH_Box01_S140	Motion	0	2565.46900415
2E90EDD056D5	2016-08-28	EtOH_Box01_S140	Motion	0	2567.4716661
2E90EDD056D5	2016-08-28	EtOH_Box01_S140	Motion	0	2570.90894413
2E90EDD056D5	2016-08-28	EtOH_Box01_S140	Motion	0	2572.91150999
2E90EDD056D5	2016-08-28	EtOH_Box01_S140	Motion	0	2579.06397796
2E90EDD056D5	2016-08-28	EtOH_Box01_S140	Motion	0	2581.06650996
2E90EDD056D5	2016-08-28	EtOH_Box01_S140	Motion	0	2584.78819203
2E90EDD056D5	2016-08-28	EtOH_Box01_S140	Motion	0	2586.79086304
2E90EDD056D5	2016-08-28	EtOH_Box01_S140	Motion	0	2589.94910598
2E90EDD056D5	2016-08-28	EtOH_Box01_S140	Motion	0	2591.9517591
2E90EDD056D5	2016-08-28	EtOH_Box01_S140	Motion	0	2595.12551594
2E90EDD056D5	2016-08-28	EtOH_Box01_S140	Motion	0	2597.12813807
2E90EDD056D5	2016-08-28	EtOH_Box01_S140	Motion	0	2602.07256603
2E90EDD056D5	2016-08-28	EtOH_Box01_S140	Motion	0	2604.07511497
2E90EDD056D5	2016-08-28	EtOH_Box01_S140	Motion	0	2615.75484109
2E90EDD056D5	2016-08-28	EtOH_Box01_S140	Motion	0	2617.75755215
2E90EDD056D5	2016-08-28	EtOH_Box01_S140	Motion	0	2636.78259802
2E90EDD056D5	2016-08-28	EtOH_Box01_S140	Motion	0	2638.78525901
2E90EDD056D5	2016-08-28	EtOH_Box01_S140	Motion	0	2655.22845006
2E90EDD056D5	2016-08-28	EtOH_Box01_S140	Motion	0	2657.23112106
2E90EDD056D5	2016-08-28	EtOH_Box01_S140	Motion	0	2662.01188493
2E90EDD056D5	2016-08-28	EtOH_Box01_S140	Motion	0	2664.01451612
2E90EDD056D5	2016-08-28	EtOH_Box01_S140	Motion	0	2667.44927502
2E90EDD056D5	2016-08-28	EtOH_Box01_S140	Motion	0	2669.45189214
2E90EDD056D5	2016-08-28	EtOH_Box01_S140	Motion	0	2677.11804008
2E90EDD056D5	2016-08-28	EtOH_Box01_S140	Motion	0	2679.12074614
2E90EDD056D5	2016-08-28	EtOH_Box01_S140	Motion	0	2683.06190014
2E90EDD056D5	2016-08-28	EtOH_Box01_S140	Motion	0	2685.06455994
2E90EDD056D5	2016-08-28	EtOH_Box01_S140	Motion	0	2688.33874512
2E90EDD056D5	2016-08-28	EtOH_Box01_S140	Motion	0	2690.3414011
2E90EDD056D5	2016-08-28	EtOH_Box01_S140	Motion	0	2695.36099195
2E90EDD056D5	2016-08-28	EtOH_Box01_S140	Motion	0	2697.363451
2E90EDD056D5	2016-08-28	EtOH_Box01_S140	Motion	0	2700.72987604
2E90EDD056D5	2016-08-28	EtOH_Box01_S140	Motion	0	2702.73239207
2E90EDD056D5	2016-08-28	EtOH_Box01_S140	Motion	0	2705.89037108
2E90EDD056D5	2016-08-28	EtOH_Box01_S140	Motion	0	2707.8929801
2E90EDD056D5	2016-08-28	EtOH_Box01_S140	Motion	0	2712.33249307
2E90EDD056D5	2016-08-28	EtOH_Box01_S140	Motion	0	2714.33504105
2E90EDD056D5	2016-08-28	EtOH_Box01_S140	Motion	0	2719.48907113
2E90EDD056D5	2016-08-28	EtOH_Box01_S140	Motion	0	2721.49163914
2E90EDD056D5	2016-08-28	EtOH_Box01_S140	Motion	0	2728.81280398
2E90EDD056D5	2016-08-28	EtOH_Box01_S140	Motion	0	2730.81547308
2E90EDD056D5	2016-08-28	EtOH_Box01_S140	Motion	0	2734.45411706
2E90EDD056D5	2016-08-28	EtOH_Box01_S140	Motion	0	2736.45665407
2E90EDD056D5	2016-08-28	EtOH_Box01_S140	Motion	0	2741.1878531
2E90EDD056D5	2016-08-28	EtOH_Box01_S140	Motion	0	2743.19039106
2E90EDD056D5	2016-08-28	EtOH_Box01_S140	Motion	0	2748.90266204
2E90EDD056D5	2016-08-28	EtOH_Box01_S140	Motion	0	2750.90533113
2E90EDD056D5	2016-08-28	EtOH_Box01_S140	Motion	0	2754.19654894
2E90EDD056D5	2016-08-28	EtOH_Box01_S140	Motion	0	2756.19896913
2E90EDD056D5	2016-08-28	EtOH_Box01_S140	Motion	0	2762.49432492
2E90EDD056D5	2016-08-28	EtOH_Box01_S140	Motion	0	2764.4969461
2E90EDD056D5	2016-08-28	EtOH_Box01_S140	Motion	0	2768.65988207
2E90EDD056D5	2016-08-28	EtOH_Box01_S140	Motion	0	2770.66253304
2E90EDD056D5	2016-08-28	EtOH_Box01_S140	Motion	0	2775.49968195
2E90EDD056D5	2016-08-28	EtOH_Box01_S140	Motion	0	2777.50225115
2E90EDD056D5	2016-08-28	EtOH_Box01_S140	Motion	0	2785.5086081
2E90EDD056D5	2016-08-28	EtOH_Box01_S140	Motion	0	2787.51110792
2E90EDD056D5	2016-08-28	EtOH_Box01_S140	Motion	0	2795.64006305
2E90EDD056D5	2016-08-28	EtOH_Box01_S140	Motion	0	2797.64273596
2E90EDD056D5	2016-08-28	EtOH_Box01_S140	Motion	0	2801.15723896
2E90EDD056D5	2016-08-28	EtOH_Box01_S140	Motion	0	2803.15974402
2E90EDD056D5	2016-08-28	EtOH_Box01_S140	Motion	0	2806.59509206
2E90EDD056D5	2016-08-28	EtOH_Box01_S140	Motion	0	2808.59773207
2E90EDD056D5	2016-08-28	EtOH_Box01_S140	Motion	0	2811.95662594
2E90EDD056D5	2016-08-28	EtOH_Box01_S140	Motion	0	2813.95927715
2E90EDD056D5	2016-08-28	EtOH_Box01_S140	Motion	0	2818.99397397
2E90EDD056D5	2016-08-28	EtOH_Box01_S140	Motion	0	2820.99663806
2E90EDD056D5	2016-08-28	EtOH_Box01_S140	Motion	0	2824.28216195
2E90EDD056D5	2016-08-28	EtOH_Box01_S140	Motion	0	2826.28481507
2E90EDD056D5	2016-08-28	EtOH_Box01_S140	Motion	0	2829.62329912
2E90EDD056D5	2016-08-28	EtOH_Box01_S140	Motion	0	2831.62594914
2E90EDD056D5	2016-08-28	EtOH_Box01_S140	Motion	0	2835.30514503
2E90EDD056D5	2016-08-28	EtOH_Box01_S140	Motion	0	2837.30771208
2E90EDD056D5	2016-08-28	EtOH_Box01_S140	Motion	0	2842.56027603
2E90EDD056D5	2016-08-28	EtOH_Box01_S140	Motion	0	2844.56281805
2E90EDD056D5	2016-08-28	EtOH_Box01_S140	Motion	0	2858.513587
2E90EDD056D5	2016-08-28	EtOH_Box01_S140	Motion	0	2860.51628304
2E90EDD056D5	2016-08-28	EtOH_Box01_S140	Motion	0	2863.93112993
2E90EDD056D5	2016-08-28	EtOH_Box01_S140	Motion	0	2865.93371511
2E90EDD056D5	2016-08-28	EtOH_Box01_S140	Motion	0	2870.1888361
2E90EDD056D5	2016-08-28	EtOH_Box01_S140	Motion	0	2872.19432497
2E90EDD056D5	2016-08-28	EtOH_Box01_S140	Motion	0	2877.75896692
2E90EDD056D5	2016-08-28	EtOH_Box01_S140	Motion	0	2879.76163507
2E90EDD056D5	2016-08-28	EtOH_Box01_S140	Motion	0	2888.08129597
2E90EDD056D5	2016-08-28	EtOH_Box01_S140	Motion	0	2890.08381701
2E90EDD056D5	2016-08-28	EtOH_Box01_S140	Motion	0	2899.73364997
2E90EDD056D5	2016-08-28	EtOH_Box01_S140	Motion	0	2901.73632812
2E90EDD056D5	2016-08-28	EtOH_Box01_S140	Motion	0	2908.37699795
2E90EDD056D5	2016-08-28	EtOH_Box01_S140	Motion	0	2910.37953806
2E90EDD056D5	2016-08-28	EtOH_Box01_S140	Motion	0	2913.54885602
2E90EDD056D5	2016-08-28	EtOH_Box01_S140	Motion	0	2915.55151415
2E90EDD056D5	2016-08-28	EtOH_Box01_S140	Motion	0	2918.96205997
2E90EDD056D5	2016-08-28	EtOH_Box01_S140	Motion	0	2920.96662402
2E90EDD056D5	2016-08-28	EtOH_Box01_S140	Motion	0	2936.02523112
2E90EDD056D5	2016-08-28	EtOH_Box01_S140	Motion	0	2938.02796006
2E90EDD056D5	2016-08-28	EtOH_Box01_S140	Motion	0	2943.77387404
2E90EDD056D5	2016-08-28	EtOH_Box01_S140	Motion	0	2945.77641892
2E90EDD056D5	2016-08-28	EtOH_Box01_S140	Motion	0	2952.90831804
2E90EDD056D5	2016-08-28	EtOH_Box01_S140	Motion	0	2954.91097212
2E90EDD056D5	2016-08-28	EtOH_Box01_S140	Motion	0	2959.18495703
2E90EDD056D5	2016-08-28	EtOH_Box01_S140	Motion	0	2961.18742013
2E90EDD056D5	2016-08-28	EtOH_Box01_S140	Motion	0	2965.24782515
2E90EDD056D5	2016-08-28	EtOH_Box01_S140	Motion	0	2967.25034213
2E90EDD056D5	2016-08-28	EtOH_Box01_S140	Motion	0	2991.83813715
2E90EDD056D5	2016-08-28	EtOH_Box01_S140	Motion	0	2993.84087706
2E90EDD056D5	2016-08-28	EtOH_Box01_S140	Motion	0	2997.42856097
2E90EDD056D5	2016-08-28	EtOH_Box01_S140	Motion	0	2999.43106508
2E90EDD056D5	2016-08-28	EtOH_Box01_S140	Motion	0	3012.29832792
2E90EDD056D5	2016-08-28	EtOH_Box01_S140	Motion	0	3014.301054
2E90EDD056D5	2016-08-28	EtOH_Box01_S140	Motion	0	3019.52355814
2E90EDD056D5	2016-08-28	EtOH_Box01_S140	Motion	0	3021.52607703
2E90EDD056D5	2016-08-28	EtOH_Box01_S140	Motion	0	3025.64451194
2E90EDD056D5	2016-08-28	EtOH_Box01_S140	Motion	0	3027.64693093
2E90EDD056D5	2016-08-28	EtOH_Box01_S140	Motion	0	3031.03874302
2E90EDD056D5	2016-08-28	EtOH_Box01_S140	Motion	0	3033.04128695
2E90EDD056D5	2016-08-28	EtOH_Box01_S140	Motion	0	3036.45198894
2E90EDD056D5	2016-08-28	EtOH_Box01_S140	Motion	0	3038.45458007
2E90EDD056D5	2016-08-28	EtOH_Box01_S140	Motion	0	3041.64601612
2E90EDD056D5	2016-08-28	EtOH_Box01_S140	Motion	0	3043.64846611
2E90EDD056D5	2016-08-28	EtOH_Box01_S140	Motion	0	3048.52522492
2E90EDD056D5	2016-08-28	EtOH_Box01_S140	Motion	0	3050.52790999
2E90EDD056D5	2016-08-28	EtOH_Box01_S140	Motion	0	3054.05104494
2E90EDD056D5	2016-08-28	EtOH_Box01_S140	Motion	0	3056.05359697
2E90EDD056D5	2016-08-28	EtOH_Box01_S140	Motion	0	3059.33397794
2E90EDD056D5	2016-08-28	EtOH_Box01_S140	Motion	0	3061.33647394
2E90EDD056D5	2016-08-28	EtOH_Box01_S140	Motion	0	3064.66997695
2E90EDD056D5	2016-08-28	EtOH_Box01_S140	Motion	0	3066.672611
2E90EDD056D5	2016-08-28	EtOH_Box01_S140	Motion	0	3071.31252098
2E90EDD056D5	2016-08-28	EtOH_Box01_S140	Motion	0	3073.31516504
2E90EDD056D5	2016-08-28	EtOH_Box01_S140	Motion	0	3079.22836804
2E90EDD056D5	2016-08-28	EtOH_Box01_S140	Motion	0	3081.23106694
2E90EDD056D5	2016-08-28	EtOH_Box01_S140	Motion	0	3086.42334008
2E90EDD056D5	2016-08-28	EtOH_Box01_S140	Motion	0	3088.42586994
2E90EDD056D5	2016-08-28	EtOH_Box01_S140	Motion	0	3091.71840096
2E90EDD056D5	2016-08-28	EtOH_Box01_S140	Motion	0	3093.721035
2E90EDD056D5	2016-08-28	EtOH_Box01_S140	Motion	0	3097.18672299
2E90EDD056D5	2016-08-28	EtOH_Box01_S140	Motion	0	3099.18923306
2E90EDD056D5	2016-08-28	EtOH_Box01_S140	Motion	0	3102.42421913
2E90EDD056D5	2016-08-28	EtOH_Box01_S140	Motion	0	3104.42675614
2E90EDD056D5	2016-08-28	EtOH_Box01_S140	Motion	0	3109.29404116
2E90EDD056D5	2016-08-28	EtOH_Box01_S140	Motion	0	3111.29658699
2E90EDD056D5	2016-08-28	EtOH_Box01_S140	Motion	0	3116.24303508
2E90EDD056D5	2016-08-28	EtOH_Box01_S140	Motion	0	3118.24569392
2E90EDD056D5	2016-08-28	EtOH_Box01_S140	Motion	0	3122.06133413
2E90EDD056D5	2016-08-28	EtOH_Box01_S140	Motion	0	3124.06379795
2E90EDD056D5	2016-08-28	EtOH_Box01_S140	Motion	0	3127.39095116
2E90EDD056D5	2016-08-28	EtOH_Box01_S140	Motion	0	3129.3934381
2E90EDD056D5	2016-08-28	EtOH_Box01_S140	Motion	0	3133.54096413
2E90EDD056D5	2016-08-28	EtOH_Box01_S140	Motion	0	3135.54362392
2E90EDD056D5	2016-08-28	EtOH_Box01_S140	Motion	0	3139.51808405
2E90EDD056D5	2016-08-28	EtOH_Box01_S140	Motion	0	3141.52077603
2E90EDD056D5	2016-08-28	EtOH_Box01_S140	Motion	0	3145.26060414
2E90EDD056D5	2016-08-28	EtOH_Box01_S140	Motion	0	3147.26312304
2E90EDD056D5	2016-08-28	EtOH_Box01_S140	Motion	0	3151.024508
2E90EDD056D5	2016-08-28	EtOH_Box01_S140	Motion	0	3153.02716494
2E90EDD056D5	2016-08-28	EtOH_Box01_S140	Motion	0	3158.79542208
2E90EDD056D5	2016-08-28	EtOH_Box01_S140	Motion	0	3160.79809999
2E90EDD056D5	2016-08-28	EtOH_Box01_S140	Motion	0	3165.27832794
2E90EDD056D5	2016-08-28	EtOH_Box01_S140	Motion	0	3167.28091097
2E90EDD056D5	2016-08-28	EtOH_Box01_S140	Motion	0	3172.18994999
2E90EDD056D5	2016-08-28	EtOH_Box01_S140	Motion	0	3174.19248796
2E90EDD056D5	2016-08-28	EtOH_Box01_S140	Motion	0	3177.61180711
2E90EDD056D5	2016-08-28	EtOH_Box01_S140	Motion	0	3179.61445403
2E90EDD056D5	2016-08-28	EtOH_Box01_S140	Motion	0	3183.29111409
2E90EDD056D5	2016-08-28	EtOH_Box01_S140	Motion	0	3185.29380012
2E90EDD056D5	2016-08-28	EtOH_Box01_S140	Motion	0	3189.22761607
2E90EDD056D5	2016-08-28	EtOH_Box01_S140	Motion	0	3191.22946906
2E90EDD056D5	2016-08-28	EtOH_Box01_S140	Motion	0	3195.79839897
2E90EDD056D5	2016-08-28	EtOH_Box01_S140	Motion	0	3197.80037093
2E90EDD056D5	2016-08-28	EtOH_Box01_S140	Motion	0	3201.59472609
2E90EDD056D5	2016-08-28	EtOH_Box01_S140	Motion	0	3203.59739804
2E90EDD056D5	2016-08-28	EtOH_Box01_S140	Motion	0	3207.29953694
2E90EDD056D5	2016-08-28	EtOH_Box01_S140	Motion	0	3209.30219698
2E90EDD056D5	2016-08-28	EtOH_Box01_S140	Motion	0	3213.22927999
2E90EDD056D5	2016-08-28	EtOH_Box01_S140	Motion	0	3215.23193598
2E90EDD056D5	2016-08-28	EtOH_Box01_S140	Motion	0	3218.50346112
2E90EDD056D5	2016-08-28	EtOH_Box01_S140	Motion	0	3220.50612116
2E90EDD056D5	2016-08-28	EtOH_Box01_S140	Motion	0	3224.89958405
2E90EDD056D5	2016-08-28	EtOH_Box01_S140	Motion	0	3226.90210605
2E90EDD056D5	2016-08-28	EtOH_Box01_S140	Motion	0	3231.23853397
2E90EDD056D5	2016-08-28	EtOH_Box01_S140	Motion	0	3233.24119401
2E90EDD056D5	2016-08-28	EtOH_Box01_S140	Motion	0	3237.79022813
2E90EDD056D5	2016-08-28	EtOH_Box01_S140	Motion	0	3239.79288316
2E90EDD056D5	2016-08-28	EtOH_Box01_S140	Motion	0	3243.28389502
2E90EDD056D5	2016-08-28	EtOH_Box01_S140	Motion	0	3245.28657198
2E90EDD056D5	2016-08-28	EtOH_Box01_S140	Motion	0	3251.65888214
2E90EDD056D5	2016-08-28	EtOH_Box01_S140	Motion	0	3253.66147494
2E90EDD056D5	2016-08-28	EtOH_Box01_S140	Motion	0	3257.9626081
2E90EDD056D5	2016-08-28	EtOH_Box01_S140	Motion	0	3259.96526694
2E90EDD056D5	2016-08-28	EtOH_Box01_S140	Motion	0	3281.0543561
2E90EDD056D5	2016-08-28	EtOH_Box01_S140	Motion	0	3283.05705214
2E90EDD056D5	2016-08-28	EtOH_Box01_S140	Motion	0	3288.72347498
2E90EDD056D5	2016-08-28	EtOH_Box01_S140	Motion	0	3290.72600508
2E90EDD056D5	2016-08-28	EtOH_Box01_S140	Motion	0	3294.55854297
2E90EDD056D5	2016-08-28	EtOH_Box01_S140	Motion	0	3296.56121302
2E90EDD056D5	2016-08-28	EtOH_Box01_S140	Motion	0	3314.39578915
2E90EDD056D5	2016-08-28	EtOH_Box01_S140	Motion	0	3316.39843512
2E90EDD056D5	2016-08-28	EtOH_Box01_S140	Motion	0	3321.258147
2E90EDD056D5	2016-08-28	EtOH_Box01_S140	Motion	0	3323.26065493
2E90EDD056D5	2016-08-28	EtOH_Box01_S140	Motion	0	3327.15094209
2E90EDD056D5	2016-08-28	EtOH_Box01_S140	Motion	0	3329.15358305
2E90EDD056D5	2016-08-28	EtOH_Box01_S140	Motion	0	3333.22493911
2E90EDD056D5	2016-08-28	EtOH_Box01_S140	Motion	0	3335.22758007
2E90EDD056D5	2016-08-28	EtOH_Box01_S140	Motion	0	3338.88836598
2E90EDD056D5	2016-08-28	EtOH_Box01_S140	Motion	0	3340.89102006
2E90EDD056D5	2016-08-28	EtOH_Box01_S140	Motion	0	3345.37212396
2E90EDD056D5	2016-08-28	EtOH_Box01_S140	Motion	0	3347.37472606
2E90EDD056D5	2016-08-28	EtOH_Box01_S140	Motion	0	3352.221416
2E90EDD056D5	2016-08-28	EtOH_Box01_S140	Motion	0	3354.22395897
2E90EDD056D5	2016-08-28	EtOH_Box01_S140	Motion	0	3359.02608895
2E90EDD056D5	2016-08-28	EtOH_Box01_S140	Motion	0	3361.02876711
2E90EDD056D5	2016-08-28	EtOH_Box01_S140	Motion	0	3364.83296013
2E90EDD056D5	2016-08-28	EtOH_Box01_S140	Motion	0	3366.83561301
2E90EDD056D5	2016-08-28	EtOH_Box01_S140	Motion	0	3370.59539604
2E90EDD056D5	2016-08-28	EtOH_Box01_S140	Motion	0	3372.59804606
2E90EDD056D5	2016-08-28	EtOH_Box01_S140	Motion	0	3375.78933907
2E90EDD056D5	2016-08-28	EtOH_Box01_S140	Motion	0	3377.791991
2E90EDD056D5	2016-08-28	EtOH_Box01_S140	Motion	0	3382.73356509
2E90EDD056D5	2016-08-28	EtOH_Box01_S140	Motion	0	3384.73620796
2E90EDD056D5	2016-08-28	EtOH_Box01_S140	Motion	0	3387.95876098
2E90EDD056D5	2016-08-28	EtOH_Box01_S140	Motion	0	3389.96142507
2E90EDD056D5	2016-08-28	EtOH_Box01_S140	Motion	0	3395.39017606
2E90EDD056D5	2016-08-28	EtOH_Box01_S140	Motion	0	3397.39268994
2E90EDD056D5	2016-08-28	EtOH_Box01_S140	Motion	0	3403.94077611
2E90EDD056D5	2016-08-28	EtOH_Box01_S140	Motion	0	3405.94342399
2E90EDD056D5	2016-08-28	EtOH_Box01_S140	Motion	0	3411.385885
2E90EDD056D5	2016-08-28	EtOH_Box01_S140	Motion	0	3413.38839698
2E90EDD056D5	2016-08-28	EtOH_Box01_S140	Motion	0	3416.68338013
2E90EDD056D5	2016-08-28	EtOH_Box01_S140	Motion	0	3418.68589711
2E90EDD056D5	2016-08-28	EtOH_Box01_S140	Motion	0	3426.72313905
2E90EDD056D5	2016-08-28	EtOH_Box01_S140	Motion	0	3428.72581601
2E90EDD056D5	2016-08-28	EtOH_Box01_S140	Motion	0	3443.20432496
2E90EDD056D5	2016-08-28	EtOH_Box01_S140	Motion	0	3445.20700598
2E90EDD056D5	2016-08-28	EtOH_Box01_S140	Motion	0	3450.17894602
2E90EDD056D5	2016-08-28	EtOH_Box01_S140	Motion	0	3452.1814661
2E90EDD056D5	2016-08-28	EtOH_Box01_S140	Motion	0	3461.03231311
2E90EDD056D5	2016-08-28	EtOH_Box01_S140	Motion	0	3463.0350101
2E90EDD056D5	2016-08-28	EtOH_Box01_S140	Motion	0	3466.95198512
2E90EDD056D5	2016-08-28	EtOH_Box01_S140	Motion	0	3468.95446396
2E90EDD056D5	2016-08-28	EtOH_Box01_S140	Motion	0	3472.2059021
2E90EDD056D5	2016-08-28	EtOH_Box01_S140	Motion	0	3474.20840812
2E90EDD056D5	2016-08-28	EtOH_Box01_S140	Motion	0	3477.3608501
2E90EDD056D5	2016-08-28	EtOH_Box01_S140	Motion	0	3479.36334705
2E90EDD056D5	2016-08-28	EtOH_Box01_S140	Motion	0	3484.20451403
2E90EDD056D5	2016-08-28	EtOH_Box01_S140	Motion	0	3486.20711112
2E90EDD056D5	2016-08-28	EtOH_Box01_S140	Motion	0	3489.58530211
2E90EDD056D5	2016-08-28	EtOH_Box01_S140	Motion	0	3491.58790207
2E90EDD056D5	2016-08-28	EtOH_Box01_S140	Motion	0	3495.5707221
2E90EDD056D5	2016-08-28	EtOH_Box01_S140	Motion	0	3497.57326603
2E90EDD056D5	2016-08-28	EtOH_Box01_S140	Motion	0	3501.58312392
2E90EDD056D5	2016-08-28	EtOH_Box01_S140	Motion	0	3503.58578205
2E90EDD056D5	2016-08-28	EtOH_Box01_S140	Motion	0	3508.32819104
2E90EDD056D5	2016-08-28	EtOH_Box01_S140	Motion	0	3510.33064795
2E90EDD056D5	2016-08-28	EtOH_Box01_S140	Motion	0	3516.52070093
2E90EDD056D5	2016-08-28	EtOH_Box01_S140	Motion	0	3518.52319813
2E90EDD056D5	2016-08-28	EtOH_Box01_S140	Motion	0	3528.52106309
2E90EDD056D5	2016-08-28	EtOH_Box01_S140	Motion	0	3530.52373004
2E90EDD056D5	2016-08-28	EtOH_Box01_S140	Motion	0	3534.45342612
2E90EDD056D5	2016-08-28	EtOH_Box01_S140	Motion	0	3536.45593309
2E90EDD056D5	2016-08-28	EtOH_Box01_S140	Motion	0	3540.56520915
2E90EDD056D5	2016-08-28	EtOH_Box01_S140	Motion	0	3542.56778812
2E90EDD056D5	2016-08-28	EtOH_Box01_S140	Motion	0	3546.03641105
2E90EDD056D5	2016-08-28	EtOH_Box01_S140	Motion	0	3548.0390451
2E90EDD056D5	2016-08-28	EtOH_Box01_S140	Motion	0	3551.65617013
2E90EDD056D5	2016-08-28	EtOH_Box01_S140	Motion	0	3553.65867805
2E90EDD056D5	2016-08-28	EtOH_Box01_S140	Motion	0	3560.55217409
2E90EDD056D5	2016-08-28	EtOH_Box01_S140	Motion	0	3562.55470896
2E90EDD056D5	2016-08-28	EtOH_Box01_S140	Motion	0	3565.791008
2E90EDD056D5	2016-08-28	EtOH_Box01_S140	Motion	0	3567.79365802
2E90EDD056D5	2016-08-28	EtOH_Box01_S140	Motion	0	3571.94410801
2E90EDD056D5	2016-08-28	EtOH_Box01_S140	Motion	0	3573.94658709
2E90EDD056D5	2016-08-28	EtOH_Box01_S140	Motion	0	3581.83623195
2E90EDD056D5	2016-08-28	EtOH_Box01_S140	Motion	0	3583.83886409
2E90EDD056D5	2016-08-28	EtOH_Box01_S140	Motion	0	3587.30967402
2E90EDD056D5	2016-08-28	EtOH_Box01_S140	Motion	0	3589.31232095
2E90EDD056D5	2016-08-28	EtOH_Box01_S140	Motion	0	3593.58866596
2E90EDD056D5	2016-08-28	EtOH_Box01_S140	Motion	0	3595.59106612
2E90EDD056D5	2016-08-28	EtOH_Box01_S140	SessionEnd	0	3600.00000501
