# Supplementary material for: An open source device for operant licking in rats
Source: PeerJ. 2017 Feb 14;5:e2981. doi: 10.7717/peerj.2981 (PMC5312574; doi:10.7717/peerj.2981)
Supplement: Supplemental Information 1 — The complete raw data and several R scripts that generated all the figures and statistical analysis were compressed using the Linux tar command. The bash program dataSummary.sh located in the sucrose and water subdirectory was used to generate summary statistics for each run. [file peerj-05-2981-s001.gz › data/sucrose/fr/ETOH_lick_Box04_S117_2E90EDD21091.csv]

RatID	date	boxid	EventType	fr10	seconds
2E90EDD21091	2016-08-28	EtOH_Box04_S117	ACTIVE	0	2.30743193626
2E90EDD21091	2016-08-28	EtOH_Box04_S117	ACTIVE	0	2.42171287537
2E90EDD21091	2016-08-28	EtOH_Box04_S117	ACTIVE	0	2.55730199814
2E90EDD21091	2016-08-28	EtOH_Box04_S117	ACTIVE	0	2.70376706123
2E90EDD21091	2016-08-28	EtOH_Box04_S117	ACTIVE	0	2.81770396233
2E90EDD21091	2016-08-28	EtOH_Box04_S117	ACTIVE	0	2.93169403076
2E90EDD21091	2016-08-28	EtOH_Box04_S117	ACTIVE	0	3.08892607689
2E90EDD21091	2016-08-28	EtOH_Box04_S117	ACTIVE	0	3.24612498283
2E90EDD21091	2016-08-28	EtOH_Box04_S117	ACTIVE	0	3.37092995644
2E90EDD21091	2016-08-28	EtOH_Box04_S117	ACTIVE	0	3.5067858696
2E90EDD21091	2016-08-28	EtOH_Box04_S117	REWARD	10	3.5067858696
2E90EDD21091	2016-08-28	EtOH_Box04_S117	ACTIVE	0	3.76731705666
2E90EDD21091	2016-08-28	EtOH_Box04_S117	ACTIVE	0	3.89623904228
2E90EDD21091	2016-08-28	EtOH_Box04_S117	ACTIVE	0	4.02492189407
2E90EDD21091	2016-08-28	EtOH_Box04_S117	ACTIVE	0	4.16447591782
2E90EDD21091	2016-08-28	EtOH_Box04_S117	ACTIVE	0	4.31487703323
2E90EDD21091	2016-08-28	EtOH_Box04_S117	ACTIVE	0	4.44461894035
2E90EDD21091	2016-08-28	EtOH_Box04_S117	ACTIVE	0	4.58420491219
2E90EDD21091	2016-08-28	EtOH_Box04_S117	ACTIVE	0	4.72375392914
2E90EDD21091	2016-08-28	EtOH_Box04_S117	ACTIVE	0	4.87401509285
2E90EDD21091	2016-08-28	EtOH_Box04_S117	ACTIVE	0	5.02432107925
2E90EDD21091	2016-08-28	EtOH_Box04_S117	ACTIVE	0	5.16391992569
2E90EDD21091	2016-08-28	EtOH_Box04_S117	ACTIVE	0	5.30357789993
2E90EDD21091	2016-08-28	EtOH_Box04_S117	ACTIVE	0	5.453799963
2E90EDD21091	2016-08-28	EtOH_Box04_S117	ACTIVE	0	5.59071993828
2E90EDD21091	2016-08-28	EtOH_Box04_S117	ACTIVE	0	5.7410030365
2E90EDD21091	2016-08-28	EtOH_Box04_S117	ACTIVE	0	5.89118790627
2E90EDD21091	2016-08-28	EtOH_Box04_S117	ACTIVE	0	6.03091096878
2E90EDD21091	2016-08-28	EtOH_Box04_S117	ACTIVE	0	7.12184405327
2E90EDD21091	2016-08-28	EtOH_Box04_S117	ACTIVE	0	7.25072288513
2E90EDD21091	2016-08-28	EtOH_Box04_S117	ACTIVE	0	41.8247718811
2E90EDD21091	2016-08-28	EtOH_Box04_S117	ACTIVE	0	41.9188249111
2E90EDD21091	2016-08-28	EtOH_Box04_S117	ACTIVE	0	42.0449440479
2E90EDD21091	2016-08-28	EtOH_Box04_S117	ACTIVE	0	42.2032930851
2E90EDD21091	2016-08-28	EtOH_Box04_S117	INACTIVE	0	54.2844769955
2E90EDD21091	2016-08-28	EtOH_Box04_S117	INACTIVE	0	54.3973960876
2E90EDD21091	2016-08-28	EtOH_Box04_S117	INACTIVE	0	54.6184389591
2E90EDD21091	2016-08-28	EtOH_Box04_S117	INACTIVE	0	54.7311549187
2E90EDD21091	2016-08-28	EtOH_Box04_S117	INACTIVE	0	54.9628269672
2E90EDD21091	2016-08-28	EtOH_Box04_S117	INACTIVE	0	55.2377929688
2E90EDD21091	2016-08-28	EtOH_Box04_S117	INACTIVE	0	55.4154450893
2E90EDD21091	2016-08-28	EtOH_Box04_S117	ACTIVE	0	58.5329380035
2E90EDD21091	2016-08-28	EtOH_Box04_S117	INACTIVE	0	60.7779638767
2E90EDD21091	2016-08-28	EtOH_Box04_S117	INACTIVE	0	62.7394359112
2E90EDD21091	2016-08-28	EtOH_Box04_S117	INACTIVE	0	62.8847329617
2E90EDD21091	2016-08-28	EtOH_Box04_S117	INACTIVE	0	63.2254879475
2E90EDD21091	2016-08-28	EtOH_Box04_S117	INACTIVE	0	63.3609960079
2E90EDD21091	2016-08-28	EtOH_Box04_S117	INACTIVE	0	63.4857470989
2E90EDD21091	2016-08-28	EtOH_Box04_S117	INACTIVE	0	63.5995900631
2E90EDD21091	2016-08-28	EtOH_Box04_S117	INACTIVE	0	63.7351939678
2E90EDD21091	2016-08-28	EtOH_Box04_S117	INACTIVE	0	64.0437018871
2E90EDD21091	2016-08-28	EtOH_Box04_S117	INACTIVE	0	64.1575570107
2E90EDD21091	2016-08-28	EtOH_Box04_S117	INACTIVE	0	64.2714259624
2E90EDD21091	2016-08-28	EtOH_Box04_S117	INACTIVE	0	64.4825870991
2E90EDD21091	2016-08-28	EtOH_Box04_S117	INACTIVE	0	64.8234360218
2E90EDD21091	2016-08-28	EtOH_Box04_S117	INACTIVE	0	64.948141098
2E90EDD21091	2016-08-28	EtOH_Box04_S117	INACTIVE	0	66.8028280735
2E90EDD21091	2016-08-28	EtOH_Box04_S117	INACTIVE	0	67.7379488945
2E90EDD21091	2016-08-28	EtOH_Box04_S117	ACTIVE	0	147.688878059
2E90EDD21091	2016-08-28	EtOH_Box04_S117	ACTIVE	0	148.054065943
2E90EDD21091	2016-08-28	EtOH_Box04_S117	ACTIVE	0	148.170469046
2E90EDD21091	2016-08-28	EtOH_Box04_S117	ACTIVE	0	148.297564983
2E90EDD21091	2016-08-28	EtOH_Box04_S117	ACTIVE	0	148.435473919
2E90EDD21091	2016-08-28	EtOH_Box04_S117	REWARD	10	148.435473919
2E90EDD21091	2016-08-28	EtOH_Box04_S117	ACTIVE	0	148.68604207
2E90EDD21091	2016-08-28	EtOH_Box04_S117	ACTIVE	0	148.815016985
2E90EDD21091	2016-08-28	EtOH_Box04_S117	ACTIVE	0	148.954571962
2E90EDD21091	2016-08-28	EtOH_Box04_S117	ACTIVE	0	149.083221912
2E90EDD21091	2016-08-28	EtOH_Box04_S117	ACTIVE	0	149.233577013
2E90EDD21091	2016-08-28	EtOH_Box04_S117	ACTIVE	0	149.351427078
2E90EDD21091	2016-08-28	EtOH_Box04_S117	ACTIVE	0	149.480103016
2E90EDD21091	2016-08-28	EtOH_Box04_S117	ACTIVE	0	149.598193884
2E90EDD21091	2016-08-28	EtOH_Box04_S117	ACTIVE	0	149.716142893
2E90EDD21091	2016-08-28	EtOH_Box04_S117	ACTIVE	0	149.866656065
2E90EDD21091	2016-08-28	EtOH_Box04_S117	ACTIVE	0	149.984637022
2E90EDD21091	2016-08-28	EtOH_Box04_S117	ACTIVE	0	150.103611946
2E90EDD21091	2016-08-28	EtOH_Box04_S117	ACTIVE	0	150.232331038
2E90EDD21091	2016-08-28	EtOH_Box04_S117	ACTIVE	0	150.371877909
2E90EDD21091	2016-08-28	EtOH_Box04_S117	ACTIVE	0	150.511312962
2E90EDD21091	2016-08-28	EtOH_Box04_S117	ACTIVE	0	150.629230022
2E90EDD21091	2016-08-28	EtOH_Box04_S117	ACTIVE	0	150.75792408
2E90EDD21091	2016-08-28	EtOH_Box04_S117	ACTIVE	0	150.897474051
2E90EDD21091	2016-08-28	EtOH_Box04_S117	ACTIVE	0	151.015433073
2E90EDD21091	2016-08-28	EtOH_Box04_S117	ACTIVE	0	151.165756941
2E90EDD21091	2016-08-28	EtOH_Box04_S117	ACTIVE	0	151.305253029
2E90EDD21091	2016-08-28	EtOH_Box04_S117	ACTIVE	0	151.44512701
2E90EDD21091	2016-08-28	EtOH_Box04_S117	ACTIVE	0	151.573879004
2E90EDD21091	2016-08-28	EtOH_Box04_S117	ACTIVE	0	151.724207878
2E90EDD21091	2016-08-28	EtOH_Box04_S117	ACTIVE	0	151.863602877
2E90EDD21091	2016-08-28	EtOH_Box04_S117	ACTIVE	0	151.992269039
2E90EDD21091	2016-08-28	EtOH_Box04_S117	ACTIVE	0	152.131818056
2E90EDD21091	2016-08-28	EtOH_Box04_S117	ACTIVE	0	152.260528088
2E90EDD21091	2016-08-28	EtOH_Box04_S117	ACTIVE	0	152.410948992
2E90EDD21091	2016-08-28	EtOH_Box04_S117	ACTIVE	0	152.528800011
2E90EDD21091	2016-08-28	EtOH_Box04_S117	ACTIVE	0	152.67941308
2E90EDD21091	2016-08-28	EtOH_Box04_S117	ACTIVE	0	152.808257103
2E90EDD21091	2016-08-28	EtOH_Box04_S117	ACTIVE	0	152.947757006
2E90EDD21091	2016-08-28	EtOH_Box04_S117	ACTIVE	0	153.065608978
2E90EDD21091	2016-08-28	EtOH_Box04_S117	ACTIVE	0	153.19425106
2E90EDD21091	2016-08-28	EtOH_Box04_S117	ACTIVE	0	153.367124081
2E90EDD21091	2016-08-28	EtOH_Box04_S117	ACTIVE	0	153.50675106
2E90EDD21091	2016-08-28	EtOH_Box04_S117	ACTIVE	0	153.647207022
2E90EDD21091	2016-08-28	EtOH_Box04_S117	ACTIVE	0	153.797892094
2E90EDD21091	2016-08-28	EtOH_Box04_S117	ACTIVE	0	153.959065914
2E90EDD21091	2016-08-28	EtOH_Box04_S117	ACTIVE	0	154.120142937
2E90EDD21091	2016-08-28	EtOH_Box04_S117	ACTIVE	0	154.238077879
2E90EDD21091	2016-08-28	EtOH_Box04_S117	ACTIVE	0	154.399189949
2E90EDD21091	2016-08-28	EtOH_Box04_S117	ACTIVE	0	154.582035065
2E90EDD21091	2016-08-28	EtOH_Box04_S117	ACTIVE	0	154.732443094
2E90EDD21091	2016-08-28	EtOH_Box04_S117	ACTIVE	0	154.893593073
2E90EDD21091	2016-08-28	EtOH_Box04_S117	ACTIVE	0	155.184356928
2E90EDD21091	2016-08-28	EtOH_Box04_S117	ACTIVE	0	155.334671021
2E90EDD21091	2016-08-28	EtOH_Box04_S117	ACTIVE	0	155.484972
2E90EDD21091	2016-08-28	EtOH_Box04_S117	ACTIVE	0	155.905483007
2E90EDD21091	2016-08-28	EtOH_Box04_S117	ACTIVE	0	155.991100073
2E90EDD21091	2016-08-28	EtOH_Box04_S117	ACTIVE	0	187.390987873
2E90EDD21091	2016-08-28	EtOH_Box04_S117	ACTIVE	0	187.496865988
2E90EDD21091	2016-08-28	EtOH_Box04_S117	ACTIVE	0	187.613215923
2E90EDD21091	2016-08-28	EtOH_Box04_S117	ACTIVE	0	187.740562916
2E90EDD21091	2016-08-28	EtOH_Box04_S117	ACTIVE	0	187.878522873
2E90EDD21091	2016-08-28	EtOH_Box04_S117	ACTIVE	0	188.005534887
2E90EDD21091	2016-08-28	EtOH_Box04_S117	ACTIVE	0	188.15415287
2E90EDD21091	2016-08-28	EtOH_Box04_S117	ACTIVE	0	188.508200884
2E90EDD21091	2016-08-28	EtOH_Box04_S117	ACTIVE	0	188.700803995
2E90EDD21091	2016-08-28	EtOH_Box04_S117	ACTIVE	0	189.087225914
2E90EDD21091	2016-08-28	EtOH_Box04_S117	REWARD	10	189.087225914
2E90EDD21091	2016-08-28	EtOH_Box04_S117	ACTIVE	0	189.328165054
2E90EDD21091	2016-08-28	EtOH_Box04_S117	ACTIVE	0	189.457252026
2E90EDD21091	2016-08-28	EtOH_Box04_S117	ACTIVE	0	189.575253963
2E90EDD21091	2016-08-28	EtOH_Box04_S117	ACTIVE	0	189.725697041
2E90EDD21091	2016-08-28	EtOH_Box04_S117	ACTIVE	0	189.843621016
2E90EDD21091	2016-08-28	EtOH_Box04_S117	ACTIVE	0	189.972229958
2E90EDD21091	2016-08-28	EtOH_Box04_S117	ACTIVE	0	190.090039015
2E90EDD21091	2016-08-28	EtOH_Box04_S117	ACTIVE	0	190.207866907
2E90EDD21091	2016-08-28	EtOH_Box04_S117	ACTIVE	0	190.33652401
2E90EDD21091	2016-08-28	EtOH_Box04_S117	ACTIVE	0	190.465162039
2E90EDD21091	2016-08-28	EtOH_Box04_S117	ACTIVE	0	190.572185993
2E90EDD21091	2016-08-28	EtOH_Box04_S117	ACTIVE	0	190.714308977
2E90EDD21091	2016-08-28	EtOH_Box04_S117	ACTIVE	0	190.832189083
2E90EDD21091	2016-08-28	EtOH_Box04_S117	ACTIVE	0	190.983586073
2E90EDD21091	2016-08-28	EtOH_Box04_S117	ACTIVE	0	191.101554871
2E90EDD21091	2016-08-28	EtOH_Box04_S117	ACTIVE	0	191.230172873
2E90EDD21091	2016-08-28	EtOH_Box04_S117	ACTIVE	0	191.369646072
2E90EDD21091	2016-08-28	EtOH_Box04_S117	ACTIVE	0	191.487561941
2E90EDD21091	2016-08-28	EtOH_Box04_S117	ACTIVE	0	191.627028942
2E90EDD21091	2016-08-28	EtOH_Box04_S117	ACTIVE	0	191.766530991
2E90EDD21091	2016-08-28	EtOH_Box04_S117	ACTIVE	0	191.905945063
2E90EDD21091	2016-08-28	EtOH_Box04_S117	ACTIVE	0	192.034574032
2E90EDD21091	2016-08-28	EtOH_Box04_S117	ACTIVE	0	192.195633888
2E90EDD21091	2016-08-28	EtOH_Box04_S117	ACTIVE	0	192.345932007
2E90EDD21091	2016-08-28	EtOH_Box04_S117	ACTIVE	0	192.496171951
2E90EDD21091	2016-08-28	EtOH_Box04_S117	ACTIVE	0	192.625031948
2E90EDD21091	2016-08-28	EtOH_Box04_S117	ACTIVE	0	192.764591932
2E90EDD21091	2016-08-28	EtOH_Box04_S117	ACTIVE	0	192.904022932
2E90EDD21091	2016-08-28	EtOH_Box04_S117	ACTIVE	0	193.043479919
2E90EDD21091	2016-08-28	EtOH_Box04_S117	ACTIVE	0	193.182920933
2E90EDD21091	2016-08-28	EtOH_Box04_S117	ACTIVE	0	193.311544895
2E90EDD21091	2016-08-28	EtOH_Box04_S117	ACTIVE	0	193.472512007
2E90EDD21091	2016-08-28	EtOH_Box04_S117	ACTIVE	0	193.622801065
2E90EDD21091	2016-08-28	EtOH_Box04_S117	ACTIVE	0	193.773047924
2E90EDD21091	2016-08-28	EtOH_Box04_S117	ACTIVE	0	193.923392057
2E90EDD21091	2016-08-28	EtOH_Box04_S117	ACTIVE	0	194.062849998
2E90EDD21091	2016-08-28	EtOH_Box04_S117	ACTIVE	0	194.202248096
2E90EDD21091	2016-08-28	EtOH_Box04_S117	ACTIVE	0	194.343347073
2E90EDD21091	2016-08-28	EtOH_Box04_S117	ACTIVE	0	223.408185959
2E90EDD21091	2016-08-28	EtOH_Box04_S117	ACTIVE	0	223.504149914
2E90EDD21091	2016-08-28	EtOH_Box04_S117	ACTIVE	0	223.632373095
2E90EDD21091	2016-08-28	EtOH_Box04_S117	ACTIVE	0	223.749820948
2E90EDD21091	2016-08-28	EtOH_Box04_S117	ACTIVE	0	223.878064871
2E90EDD21091	2016-08-28	EtOH_Box04_S117	ACTIVE	0	224.017019033
2E90EDD21091	2016-08-28	EtOH_Box04_S117	ACTIVE	0	224.155966043
2E90EDD21091	2016-08-28	EtOH_Box04_S117	ACTIVE	0	224.284209013
2E90EDD21091	2016-08-28	EtOH_Box04_S117	ACTIVE	0	224.423783064
2E90EDD21091	2016-08-28	EtOH_Box04_S117	ACTIVE	0	224.562849998
2E90EDD21091	2016-08-28	EtOH_Box04_S117	REWARD	10	224.562849998
2E90EDD21091	2016-08-28	EtOH_Box04_S117	ACTIVE	0	224.836097956
2E90EDD21091	2016-08-28	EtOH_Box04_S117	ACTIVE	0	224.965061903
2E90EDD21091	2016-08-28	EtOH_Box04_S117	ACTIVE	0	225.094050884
2E90EDD21091	2016-08-28	EtOH_Box04_S117	ACTIVE	0	225.2227211
2E90EDD21091	2016-08-28	EtOH_Box04_S117	ACTIVE	0	225.329813957
2E90EDD21091	2016-08-28	EtOH_Box04_S117	ACTIVE	0	225.469439983
2E90EDD21091	2016-08-28	EtOH_Box04_S117	ACTIVE	0	225.587339878
2E90EDD21091	2016-08-28	EtOH_Box04_S117	ACTIVE	0	225.705319881
2E90EDD21091	2016-08-28	EtOH_Box04_S117	ACTIVE	0	225.812434912
2E90EDD21091	2016-08-28	EtOH_Box04_S117	ACTIVE	0	225.942280054
2E90EDD21091	2016-08-28	EtOH_Box04_S117	ACTIVE	0	226.071008921
2E90EDD21091	2016-08-28	EtOH_Box04_S117	ACTIVE	0	226.178447008
2E90EDD21091	2016-08-28	EtOH_Box04_S117	ACTIVE	0	226.307110071
2E90EDD21091	2016-08-28	EtOH_Box04_S117	ACTIVE	0	226.425116062
2E90EDD21091	2016-08-28	EtOH_Box04_S117	ACTIVE	0	226.576142073
2E90EDD21091	2016-08-28	EtOH_Box04_S117	ACTIVE	0	226.704941034
2E90EDD21091	2016-08-28	EtOH_Box04_S117	ACTIVE	0	226.822794914
2E90EDD21091	2016-08-28	EtOH_Box04_S117	ACTIVE	0	226.951345921
2E90EDD21091	2016-08-28	EtOH_Box04_S117	ACTIVE	0	227.079936028
2E90EDD21091	2016-08-28	EtOH_Box04_S117	ACTIVE	0	227.208579063
2E90EDD21091	2016-08-28	EtOH_Box04_S117	ACTIVE	0	227.337323904
2E90EDD21091	2016-08-28	EtOH_Box04_S117	ACTIVE	0	227.476779938
2E90EDD21091	2016-08-28	EtOH_Box04_S117	ACTIVE	0	227.594600916
2E90EDD21091	2016-08-28	EtOH_Box04_S117	ACTIVE	0	227.73406291
2E90EDD21091	2016-08-28	EtOH_Box04_S117	ACTIVE	0	227.862713099
2E90EDD21091	2016-08-28	EtOH_Box04_S117	ACTIVE	0	228.012929916
2E90EDD21091	2016-08-28	EtOH_Box04_S117	ACTIVE	0	228.152316093
2E90EDD21091	2016-08-28	EtOH_Box04_S117	ACTIVE	0	228.302628994
2E90EDD21091	2016-08-28	EtOH_Box04_S117	ACTIVE	0	228.431266069
2E90EDD21091	2016-08-28	EtOH_Box04_S117	ACTIVE	0	228.581548929
2E90EDD21091	2016-08-28	EtOH_Box04_S117	ACTIVE	0	228.721083879
2E90EDD21091	2016-08-28	EtOH_Box04_S117	ACTIVE	0	228.860596895
2E90EDD21091	2016-08-28	EtOH_Box04_S117	ACTIVE	0	229.010828972
2E90EDD21091	2016-08-28	EtOH_Box04_S117	ACTIVE	0	229.150243044
2E90EDD21091	2016-08-28	EtOH_Box04_S117	ACTIVE	0	229.290858984
2E90EDD21091	2016-08-28	EtOH_Box04_S117	ACTIVE	0	229.343900919
2E90EDD21091	2016-08-28	EtOH_Box04_S117	ACTIVE	0	229.450886965
2E90EDD21091	2016-08-28	EtOH_Box04_S117	ACTIVE	0	229.60107708
2E90EDD21091	2016-08-28	EtOH_Box04_S117	ACTIVE	0	229.74098587
2E90EDD21091	2016-08-28	EtOH_Box04_S117	ACTIVE	0	229.88112092
2E90EDD21091	2016-08-28	EtOH_Box04_S117	ACTIVE	0	230.031456947
2E90EDD21091	2016-08-28	EtOH_Box04_S117	ACTIVE	0	230.192488909
2E90EDD21091	2016-08-28	EtOH_Box04_S117	ACTIVE	0	230.515625954
2E90EDD21091	2016-08-28	EtOH_Box04_S117	ACTIVE	0	230.655301094
2E90EDD21091	2016-08-28	EtOH_Box04_S117	ACTIVE	0	239.594235897
2E90EDD21091	2016-08-28	EtOH_Box04_S117	ACTIVE	0	239.70153594
2E90EDD21091	2016-08-28	EtOH_Box04_S117	ACTIVE	0	239.841053963
2E90EDD21091	2016-08-28	EtOH_Box04_S117	ACTIVE	0	239.991328955
2E90EDD21091	2016-08-28	EtOH_Box04_S117	ACTIVE	0	240.130856037
2E90EDD21091	2016-08-28	EtOH_Box04_S117	ACTIVE	0	240.281150103
2E90EDD21091	2016-08-28	EtOH_Box04_S117	ACTIVE	0	240.420655966
2E90EDD21091	2016-08-28	EtOH_Box04_S117	ACTIVE	0	240.56014204
2E90EDD21091	2016-08-28	EtOH_Box04_S117	ACTIVE	0	240.700273037
2E90EDD21091	2016-08-28	EtOH_Box04_S117	ACTIVE	0	240.851825953
2E90EDD21091	2016-08-28	EtOH_Box04_S117	ACTIVE	0	240.991425037
2E90EDD21091	2016-08-28	EtOH_Box04_S117	ACTIVE	0	241.141797066
2E90EDD21091	2016-08-28	EtOH_Box04_S117	ACTIVE	0	241.281305075
2E90EDD21091	2016-08-28	EtOH_Box04_S117	ACTIVE	0	241.431662083
2E90EDD21091	2016-08-28	EtOH_Box04_S117	ACTIVE	0	241.603724003
2E90EDD21091	2016-08-28	EtOH_Box04_S117	ACTIVE	0	241.732549906
2E90EDD21091	2016-08-28	EtOH_Box04_S117	ACTIVE	0	241.89376688
2E90EDD21091	2016-08-28	EtOH_Box04_S117	ACTIVE	0	242.044118881
2E90EDD21091	2016-08-28	EtOH_Box04_S117	ACTIVE	0	242.194525003
2E90EDD21091	2016-08-28	EtOH_Box04_S117	ACTIVE	0	242.344994068
2E90EDD21091	2016-08-28	EtOH_Box04_S117	ACTIVE	0	242.506160975
2E90EDD21091	2016-08-28	EtOH_Box04_S117	ACTIVE	0	242.656737089
2E90EDD21091	2016-08-28	EtOH_Box04_S117	ACTIVE	0	242.817897081
2E90EDD21091	2016-08-28	EtOH_Box04_S117	ACTIVE	0	242.968108892
2E90EDD21091	2016-08-28	EtOH_Box04_S117	ACTIVE	0	243.129214048
2E90EDD21091	2016-08-28	EtOH_Box04_S117	ACTIVE	0	243.301066875
2E90EDD21091	2016-08-28	EtOH_Box04_S117	ACTIVE	0	243.483747959
2E90EDD21091	2016-08-28	EtOH_Box04_S117	ACTIVE	0	243.655673981
2E90EDD21091	2016-08-28	EtOH_Box04_S117	ACTIVE	0	243.795160055
2E90EDD21091	2016-08-28	EtOH_Box04_S117	ACTIVE	0	243.978760958
2E90EDD21091	2016-08-28	EtOH_Box04_S117	ACTIVE	0	244.129164934
2E90EDD21091	2016-08-28	EtOH_Box04_S117	ACTIVE	0	244.344274044
2E90EDD21091	2016-08-28	EtOH_Box04_S117	ACTIVE	0	244.581156969
2E90EDD21091	2016-08-28	EtOH_Box04_S117	ACTIVE	0	244.872087002
2E90EDD21091	2016-08-28	EtOH_Box04_S117	ACTIVE	0	245.033056974
2E90EDD21091	2016-08-28	EtOH_Box04_S117	ACTIVE	0	245.17208004
2E90EDD21091	2016-08-28	EtOH_Box04_S117	ACTIVE	0	245.343733072
2E90EDD21091	2016-08-28	EtOH_Box04_S117	ACTIVE	0	245.590769053
2E90EDD21091	2016-08-28	EtOH_Box04_S117	ACTIVE	0	245.740573883
2E90EDD21091	2016-08-28	EtOH_Box04_S117	ACTIVE	0	245.868772984
2E90EDD21091	2016-08-28	EtOH_Box04_S117	ACTIVE	0	246.018568039
2E90EDD21091	2016-08-28	EtOH_Box04_S117	ACTIVE	0	246.179231882
2E90EDD21091	2016-08-28	EtOH_Box04_S117	ACTIVE	0	246.307463884
2E90EDD21091	2016-08-28	EtOH_Box04_S117	REWARD	10	246.307463884
2E90EDD21091	2016-08-28	EtOH_Box04_S117	ACTIVE	0	246.602387905
2E90EDD21091	2016-08-28	EtOH_Box04_S117	ACTIVE	0	246.752976894
2E90EDD21091	2016-08-28	EtOH_Box04_S117	ACTIVE	0	246.892484903
2E90EDD21091	2016-08-28	EtOH_Box04_S117	ACTIVE	0	247.042787075
2E90EDD21091	2016-08-28	EtOH_Box04_S117	ACTIVE	0	247.18228507
2E90EDD21091	2016-08-28	EtOH_Box04_S117	ACTIVE	0	247.289376974
2E90EDD21091	2016-08-28	EtOH_Box04_S117	ACTIVE	0	247.439764977
2E90EDD21091	2016-08-28	EtOH_Box04_S117	ACTIVE	0	247.546900034
2E90EDD21091	2016-08-28	EtOH_Box04_S117	ACTIVE	0	247.664833069
2E90EDD21091	2016-08-28	EtOH_Box04_S117	ACTIVE	0	247.78281188
2E90EDD21091	2016-08-28	EtOH_Box04_S117	ACTIVE	0	247.912688971
2E90EDD21091	2016-08-28	EtOH_Box04_S117	ACTIVE	0	248.052196026
2E90EDD21091	2016-08-28	EtOH_Box04_S117	ACTIVE	0	248.191699982
2E90EDD21091	2016-08-28	EtOH_Box04_S117	ACTIVE	0	248.309664011
2E90EDD21091	2016-08-28	EtOH_Box04_S117	ACTIVE	0	248.449112892
2E90EDD21091	2016-08-28	EtOH_Box04_S117	ACTIVE	0	248.577713013
2E90EDD21091	2016-08-28	EtOH_Box04_S117	ACTIVE	0	248.717113972
2E90EDD21091	2016-08-28	EtOH_Box04_S117	ACTIVE	0	248.845743895
2E90EDD21091	2016-08-28	EtOH_Box04_S117	ACTIVE	0	248.985136986
2E90EDD21091	2016-08-28	EtOH_Box04_S117	ACTIVE	0	249.124492884
2E90EDD21091	2016-08-28	EtOH_Box04_S117	ACTIVE	0	249.263901949
2E90EDD21091	2016-08-28	EtOH_Box04_S117	ACTIVE	0	249.403347969
2E90EDD21091	2016-08-28	EtOH_Box04_S117	ACTIVE	0	249.553555965
2E90EDD21091	2016-08-28	EtOH_Box04_S117	ACTIVE	0	249.703747988
2E90EDD21091	2016-08-28	EtOH_Box04_S117	ACTIVE	0	249.843196869
2E90EDD21091	2016-08-28	EtOH_Box04_S117	ACTIVE	0	249.993522882
2E90EDD21091	2016-08-28	EtOH_Box04_S117	ACTIVE	0	250.122155905
2E90EDD21091	2016-08-28	EtOH_Box04_S117	ACTIVE	0	250.261652946
2E90EDD21091	2016-08-28	EtOH_Box04_S117	ACTIVE	0	250.412085056
2E90EDD21091	2016-08-28	EtOH_Box04_S117	ACTIVE	0	250.551572084
2E90EDD21091	2016-08-28	EtOH_Box04_S117	ACTIVE	0	257.308495998
2E90EDD21091	2016-08-28	EtOH_Box04_S117	ACTIVE	0	257.437532902
2E90EDD21091	2016-08-28	EtOH_Box04_S117	ACTIVE	0	257.544755936
2E90EDD21091	2016-08-28	EtOH_Box04_S117	ACTIVE	0	257.857441902
2E90EDD21091	2016-08-28	EtOH_Box04_S117	ACTIVE	0	257.986205101
2E90EDD21091	2016-08-28	EtOH_Box04_S117	ACTIVE	0	258.136521101
2E90EDD21091	2016-08-28	EtOH_Box04_S117	ACTIVE	0	258.265311956
2E90EDD21091	2016-08-28	EtOH_Box04_S117	ACTIVE	0	258.383157015
2E90EDD21091	2016-08-28	EtOH_Box04_S117	ACTIVE	0	258.533430099
2E90EDD21091	2016-08-28	EtOH_Box04_S117	ACTIVE	0	258.662576914
2E90EDD21091	2016-08-28	EtOH_Box04_S117	ACTIVE	0	258.812915087
2E90EDD21091	2016-08-28	EtOH_Box04_S117	ACTIVE	0	258.995568991
2E90EDD21091	2016-08-28	EtOH_Box04_S117	ACTIVE	0	259.14588809
2E90EDD21091	2016-08-28	EtOH_Box04_S117	ACTIVE	0	259.274780989
2E90EDD21091	2016-08-28	EtOH_Box04_S117	ACTIVE	0	259.414288998
2E90EDD21091	2016-08-28	EtOH_Box04_S117	ACTIVE	0	259.575304985
2E90EDD21091	2016-08-28	EtOH_Box04_S117	ACTIVE	0	259.726545095
2E90EDD21091	2016-08-28	EtOH_Box04_S117	ACTIVE	0	259.909282923
2E90EDD21091	2016-08-28	EtOH_Box04_S117	ACTIVE	0	260.070327997
2E90EDD21091	2016-08-28	EtOH_Box04_S117	ACTIVE	0	260.231380939
2E90EDD21091	2016-08-28	EtOH_Box04_S117	ACTIVE	0	260.435738087
2E90EDD21091	2016-08-28	EtOH_Box04_S117	ACTIVE	0	260.586605072
2E90EDD21091	2016-08-28	EtOH_Box04_S117	ACTIVE	0	260.747643948
2E90EDD21091	2016-08-28	EtOH_Box04_S117	ACTIVE	0	260.89781189
2E90EDD21091	2016-08-28	EtOH_Box04_S117	ACTIVE	0	261.03717494
2E90EDD21091	2016-08-28	EtOH_Box04_S117	ACTIVE	0	261.187498093
2E90EDD21091	2016-08-28	EtOH_Box04_S117	ACTIVE	0	261.34862709
2E90EDD21091	2016-08-28	EtOH_Box04_S117	ACTIVE	0	261.509819031
2E90EDD21091	2016-08-28	EtOH_Box04_S117	ACTIVE	0	261.670974016
2E90EDD21091	2016-08-28	EtOH_Box04_S117	ACTIVE	0	261.842851877
2E90EDD21091	2016-08-28	EtOH_Box04_S117	ACTIVE	0	261.9930861
2E90EDD21091	2016-08-28	EtOH_Box04_S117	ACTIVE	0	262.121749878
2E90EDD21091	2016-08-28	EtOH_Box04_S117	ACTIVE	0	262.250636101
2E90EDD21091	2016-08-28	EtOH_Box04_S117	ACTIVE	0	262.422514915
2E90EDD21091	2016-08-28	EtOH_Box04_S117	ACTIVE	0	262.629832029
2E90EDD21091	2016-08-28	EtOH_Box04_S117	ACTIVE	0	262.845010042
2E90EDD21091	2016-08-28	EtOH_Box04_S117	ACTIVE	0	262.985714912
2E90EDD21091	2016-08-28	EtOH_Box04_S117	ACTIVE	0	263.136015892
2E90EDD21091	2016-08-28	EtOH_Box04_S117	ACTIVE	0	263.29717803
2E90EDD21091	2016-08-28	EtOH_Box04_S117	ACTIVE	0	263.447474003
2E90EDD21091	2016-08-28	EtOH_Box04_S117	ACTIVE	0	263.597685099
2E90EDD21091	2016-08-28	EtOH_Box04_S117	ACTIVE	0	263.758696079
2E90EDD21091	2016-08-28	EtOH_Box04_S117	ACTIVE	0	263.930685043
2E90EDD21091	2016-08-28	EtOH_Box04_S117	ACTIVE	0	264.113311052
2E90EDD21091	2016-08-28	EtOH_Box04_S117	ACTIVE	0	264.285480976
2E90EDD21091	2016-08-28	EtOH_Box04_S117	ACTIVE	0	264.435864925
2E90EDD21091	2016-08-28	EtOH_Box04_S117	ACTIVE	0	264.586672068
2E90EDD21091	2016-08-28	EtOH_Box04_S117	ACTIVE	0	264.780189037
2E90EDD21091	2016-08-28	EtOH_Box04_S117	ACTIVE	0	264.909018993
2E90EDD21091	2016-08-28	EtOH_Box04_S117	ACTIVE	0	265.10243392
2E90EDD21091	2016-08-28	EtOH_Box04_S117	ACTIVE	0	265.382328987
2E90EDD21091	2016-08-28	EtOH_Box04_S117	ACTIVE	0	265.716227055
2E90EDD21091	2016-08-28	EtOH_Box04_S117	ACTIVE	0	265.909739017
2E90EDD21091	2016-08-28	EtOH_Box04_S117	ACTIVE	0	266.071811914
2E90EDD21091	2016-08-28	EtOH_Box04_S117	ACTIVE	0	266.276278973
2E90EDD21091	2016-08-28	EtOH_Box04_S117	ACTIVE	0	266.427242041
2E90EDD21091	2016-08-28	EtOH_Box04_S117	ACTIVE	0	266.577349901
2E90EDD21091	2016-08-28	EtOH_Box04_S117	ACTIVE	0	266.716475964
2E90EDD21091	2016-08-28	EtOH_Box04_S117	ACTIVE	0	266.877275944
2E90EDD21091	2016-08-28	EtOH_Box04_S117	ACTIVE	0	267.005510092
2E90EDD21091	2016-08-28	EtOH_Box04_S117	ACTIVE	0	267.12293005
2E90EDD21091	2016-08-28	EtOH_Box04_S117	ACTIVE	0	267.305244923
2E90EDD21091	2016-08-28	EtOH_Box04_S117	ACTIVE	0	267.401087999
2E90EDD21091	2016-08-28	EtOH_Box04_S117	ACTIVE	0	267.518657923
2E90EDD21091	2016-08-28	EtOH_Box04_S117	ACTIVE	0	267.701202869
2E90EDD21091	2016-08-28	EtOH_Box04_S117	REWARD	10	267.701202869
2E90EDD21091	2016-08-28	EtOH_Box04_S117	ACTIVE	0	268.0181849
2E90EDD21091	2016-08-28	EtOH_Box04_S117	ACTIVE	0	268.136310101
2E90EDD21091	2016-08-28	EtOH_Box04_S117	ACTIVE	0	268.275870085
2E90EDD21091	2016-08-28	EtOH_Box04_S117	ACTIVE	0	268.404500008
2E90EDD21091	2016-08-28	EtOH_Box04_S117	ACTIVE	0	268.565634966
2E90EDD21091	2016-08-28	EtOH_Box04_S117	ACTIVE	0	268.672698975
2E90EDD21091	2016-08-28	EtOH_Box04_S117	ACTIVE	0	268.812373877
2E90EDD21091	2016-08-28	EtOH_Box04_S117	ACTIVE	0	268.941112995
2E90EDD21091	2016-08-28	EtOH_Box04_S117	ACTIVE	0	269.059067965
2E90EDD21091	2016-08-28	EtOH_Box04_S117	ACTIVE	0	269.187826872
2E90EDD21091	2016-08-28	EtOH_Box04_S117	ACTIVE	0	269.316736937
2E90EDD21091	2016-08-28	EtOH_Box04_S117	ACTIVE	0	269.456500053
2E90EDD21091	2016-08-28	EtOH_Box04_S117	ACTIVE	0	269.57447505
2E90EDD21091	2016-08-28	EtOH_Box04_S117	ACTIVE	0	269.724858046
2E90EDD21091	2016-08-28	EtOH_Box04_S117	ACTIVE	0	269.842761993
2E90EDD21091	2016-08-28	EtOH_Box04_S117	ACTIVE	0	269.983503103
2E90EDD21091	2016-08-28	EtOH_Box04_S117	ACTIVE	0	270.112267017
2E90EDD21091	2016-08-28	EtOH_Box04_S117	ACTIVE	0	270.251811981
2E90EDD21091	2016-08-28	EtOH_Box04_S117	ACTIVE	0	270.391364098
2E90EDD21091	2016-08-28	EtOH_Box04_S117	ACTIVE	0	270.530821085
2E90EDD21091	2016-08-28	EtOH_Box04_S117	ACTIVE	0	270.670294046
2E90EDD21091	2016-08-28	EtOH_Box04_S117	ACTIVE	0	270.820616007
2E90EDD21091	2016-08-28	EtOH_Box04_S117	ACTIVE	0	270.949271917
2E90EDD21091	2016-08-28	EtOH_Box04_S117	ACTIVE	0	271.09948802
2E90EDD21091	2016-08-28	EtOH_Box04_S117	ACTIVE	0	271.249782085
2E90EDD21091	2016-08-28	EtOH_Box04_S117	ACTIVE	0	271.389523983
2E90EDD21091	2016-08-28	EtOH_Box04_S117	ACTIVE	0	271.540118933
2E90EDD21091	2016-08-28	EtOH_Box04_S117	ACTIVE	0	271.679821014
2E90EDD21091	2016-08-28	EtOH_Box04_S117	ACTIVE	0	274.923924923
2E90EDD21091	2016-08-28	EtOH_Box04_S117	ACTIVE	0	275.042069912
2E90EDD21091	2016-08-28	EtOH_Box04_S117	ACTIVE	0	275.246637106
2E90EDD21091	2016-08-28	EtOH_Box04_S117	ACTIVE	0	275.375431061
2E90EDD21091	2016-08-28	EtOH_Box04_S117	ACTIVE	0	275.514930964
2E90EDD21091	2016-08-28	EtOH_Box04_S117	ACTIVE	0	275.675958872
2E90EDD21091	2016-08-28	EtOH_Box04_S117	ACTIVE	0	276.12974
2E90EDD21091	2016-08-28	EtOH_Box04_S117	ACTIVE	0	276.291153908
2E90EDD21091	2016-08-28	EtOH_Box04_S117	ACTIVE	0	276.430803061
2E90EDD21091	2016-08-28	EtOH_Box04_S117	ACTIVE	0	276.602850914
2E90EDD21091	2016-08-28	EtOH_Box04_S117	ACTIVE	0	276.644998074
2E90EDD21091	2016-08-28	EtOH_Box04_S117	ACTIVE	0	278.849869967
2E90EDD21091	2016-08-28	EtOH_Box04_S117	ACTIVE	0	279.11914897
2E90EDD21091	2016-08-28	EtOH_Box04_S117	ACTIVE	0	279.247907877
2E90EDD21091	2016-08-28	EtOH_Box04_S117	ACTIVE	0	279.398190022
2E90EDD21091	2016-08-28	EtOH_Box04_S117	ACTIVE	0	279.613190889
2E90EDD21091	2016-08-28	EtOH_Box04_S117	ACTIVE	0	279.741847992
2E90EDD21091	2016-08-28	EtOH_Box04_S117	ACTIVE	0	283.221493006
2E90EDD21091	2016-08-28	EtOH_Box04_S117	ACTIVE	0	283.761082888
2E90EDD21091	2016-08-28	EtOH_Box04_S117	ACTIVE	0	283.922403097
2E90EDD21091	2016-08-28	EtOH_Box04_S117	INACTIVE	0	294.276055098
2E90EDD21091	2016-08-28	EtOH_Box04_S117	INACTIVE	0	294.391396999
2E90EDD21091	2016-08-28	EtOH_Box04_S117	INACTIVE	0	294.614543915
2E90EDD21091	2016-08-28	EtOH_Box04_S117	INACTIVE	0	294.859191895
2E90EDD21091	2016-08-28	EtOH_Box04_S117	INACTIVE	0	295.093113899
2E90EDD21091	2016-08-28	EtOH_Box04_S117	INACTIVE	0	295.618778944
2E90EDD21091	2016-08-28	EtOH_Box04_S117	INACTIVE	0	295.744754076
2E90EDD21091	2016-08-28	EtOH_Box04_S117	INACTIVE	0	296.476571083
2E90EDD21091	2016-08-28	EtOH_Box04_S117	INACTIVE	0	296.66762805
2E90EDD21091	2016-08-28	EtOH_Box04_S117	INACTIVE	0	296.923124075
2E90EDD21091	2016-08-28	EtOH_Box04_S117	INACTIVE	0	297.124552965
2E90EDD21091	2016-08-28	EtOH_Box04_S117	INACTIVE	0	297.325985909
2E90EDD21091	2016-08-28	EtOH_Box04_S117	INACTIVE	0	297.440883875
2E90EDD21091	2016-08-28	EtOH_Box04_S117	INACTIVE	0	297.71865797
2E90EDD21091	2016-08-28	EtOH_Box04_S117	INACTIVE	0	297.833684921
2E90EDD21091	2016-08-28	EtOH_Box04_S117	INACTIVE	0	298.315931082
2E90EDD21091	2016-08-28	EtOH_Box04_S117	INACTIVE	0	298.982191086
2E90EDD21091	2016-08-28	EtOH_Box04_S117	INACTIVE	0	299.183832884
2E90EDD21091	2016-08-28	EtOH_Box04_S117	INACTIVE	0	299.655297995
2E90EDD21091	2016-08-28	EtOH_Box04_S117	INACTIVE	0	299.903002024
2E90EDD21091	2016-08-28	EtOH_Box04_S117	INACTIVE	0	300.018020868
2E90EDD21091	2016-08-28	EtOH_Box04_S117	INACTIVE	0	300.143877029
2E90EDD21091	2016-08-28	EtOH_Box04_S117	INACTIVE	0	300.323781013
2E90EDD21091	2016-08-28	EtOH_Box04_S117	INACTIVE	0	300.536031961
2E90EDD21091	2016-08-28	EtOH_Box04_S117	INACTIVE	0	300.683492899
2E90EDD21091	2016-08-28	EtOH_Box04_S117	INACTIVE	0	300.809346914
2E90EDD21091	2016-08-28	EtOH_Box04_S117	INACTIVE	0	300.945976019
2E90EDD21091	2016-08-28	EtOH_Box04_S117	INACTIVE	0	301.094444036
2E90EDD21091	2016-08-28	EtOH_Box04_S117	INACTIVE	0	301.220304012
2E90EDD21091	2016-08-28	EtOH_Box04_S117	INACTIVE	0	301.378680944
2E90EDD21091	2016-08-28	EtOH_Box04_S117	INACTIVE	0	301.52628994
2E90EDD21091	2016-08-28	EtOH_Box04_S117	INACTIVE	0	301.825159073
2E90EDD21091	2016-08-28	EtOH_Box04_S117	INACTIVE	0	302.199625969
2E90EDD21091	2016-08-28	EtOH_Box04_S117	INACTIVE	0	302.325444937
2E90EDD21091	2016-08-28	EtOH_Box04_S117	INACTIVE	0	302.613393068
2E90EDD21091	2016-08-28	EtOH_Box04_S117	INACTIVE	0	302.728588104
2E90EDD21091	2016-08-28	EtOH_Box04_S117	INACTIVE	0	302.85450387
2E90EDD21091	2016-08-28	EtOH_Box04_S117	INACTIVE	0	302.991124868
2E90EDD21091	2016-08-28	EtOH_Box04_S117	INACTIVE	0	303.106059074
2E90EDD21091	2016-08-28	EtOH_Box04_S117	INACTIVE	0	303.242578983
2E90EDD21091	2016-08-28	EtOH_Box04_S117	INACTIVE	0	303.389973879
2E90EDD21091	2016-08-28	EtOH_Box04_S117	INACTIVE	0	303.526727915
2E90EDD21091	2016-08-28	EtOH_Box04_S117	INACTIVE	0	303.684983969
2E90EDD21091	2016-08-28	EtOH_Box04_S117	INACTIVE	0	303.832422972
2E90EDD21091	2016-08-28	EtOH_Box04_S117	INACTIVE	0	304.001493931
2E90EDD21091	2016-08-28	EtOH_Box04_S117	INACTIVE	0	304.159749031
2E90EDD21091	2016-08-28	EtOH_Box04_S117	INACTIVE	0	304.339691877
2E90EDD21091	2016-08-28	EtOH_Box04_S117	INACTIVE	0	304.670883894
2E90EDD21091	2016-08-28	EtOH_Box04_S117	INACTIVE	0	304.82168293
2E90EDD21091	2016-08-28	EtOH_Box04_S117	INACTIVE	0	304.936677933
2E90EDD21091	2016-08-28	EtOH_Box04_S117	INACTIVE	0	305.084172964
2E90EDD21091	2016-08-28	EtOH_Box04_S117	INACTIVE	0	305.231558084
2E90EDD21091	2016-08-28	EtOH_Box04_S117	INACTIVE	0	305.389867067
2E90EDD21091	2016-08-28	EtOH_Box04_S117	INACTIVE	0	305.580468893
2E90EDD21091	2016-08-28	EtOH_Box04_S117	INACTIVE	0	305.836308002
2E90EDD21091	2016-08-28	EtOH_Box04_S117	ACTIVE	0	307.195275068
2E90EDD21091	2016-08-28	EtOH_Box04_S117	ACTIVE	0	307.302047014
2E90EDD21091	2016-08-28	EtOH_Box04_S117	ACTIVE	0	307.441179991
2E90EDD21091	2016-08-28	EtOH_Box04_S117	ACTIVE	0	307.580154896
2E90EDD21091	2016-08-28	EtOH_Box04_S117	ACTIVE	0	307.730122089
2E90EDD21091	2016-08-28	EtOH_Box04_S117	ACTIVE	0	312.063314915
2E90EDD21091	2016-08-28	EtOH_Box04_S117	ACTIVE	0	316.818190098
2E90EDD21091	2016-08-28	EtOH_Box04_S117	ACTIVE	0	387.916244984
2E90EDD21091	2016-08-28	EtOH_Box04_S117	ACTIVE	0	388.03384304
2E90EDD21091	2016-08-28	EtOH_Box04_S117	ACTIVE	0	388.194434881
2E90EDD21091	2016-08-28	EtOH_Box04_S117	REWARD	10	388.194434881
2E90EDD21091	2016-08-28	EtOH_Box04_S117	ACTIVE	0	388.424449921
2E90EDD21091	2016-08-28	EtOH_Box04_S117	ACTIVE	0	388.586189985
2E90EDD21091	2016-08-28	EtOH_Box04_S117	ACTIVE	0	388.725843906
2E90EDD21091	2016-08-28	EtOH_Box04_S117	ACTIVE	0	388.865456104
2E90EDD21091	2016-08-28	EtOH_Box04_S117	ACTIVE	0	388.950893879
2E90EDD21091	2016-08-28	EtOH_Box04_S117	ACTIVE	0	389.079566002
2E90EDD21091	2016-08-28	EtOH_Box04_S117	ACTIVE	0	389.197540045
2E90EDD21091	2016-08-28	EtOH_Box04_S117	ACTIVE	0	389.315425873
2E90EDD21091	2016-08-28	EtOH_Box04_S117	ACTIVE	0	389.433263063
2E90EDD21091	2016-08-28	EtOH_Box04_S117	ACTIVE	0	389.540235043
2E90EDD21091	2016-08-28	EtOH_Box04_S117	ACTIVE	0	389.658021927
2E90EDD21091	2016-08-28	EtOH_Box04_S117	ACTIVE	0	389.765014887
2E90EDD21091	2016-08-28	EtOH_Box04_S117	ACTIVE	0	389.882770061
2E90EDD21091	2016-08-28	EtOH_Box04_S117	ACTIVE	0	390.011451006
2E90EDD21091	2016-08-28	EtOH_Box04_S117	ACTIVE	0	390.118433952
2E90EDD21091	2016-08-28	EtOH_Box04_S117	ACTIVE	0	390.247023106
2E90EDD21091	2016-08-28	EtOH_Box04_S117	ACTIVE	0	390.35406208
2E90EDD21091	2016-08-28	EtOH_Box04_S117	ACTIVE	0	390.482662916
2E90EDD21091	2016-08-28	EtOH_Box04_S117	ACTIVE	0	390.622133017
2E90EDD21091	2016-08-28	EtOH_Box04_S117	ACTIVE	0	390.750843048
2E90EDD21091	2016-08-28	EtOH_Box04_S117	ACTIVE	0	390.868695974
2E90EDD21091	2016-08-28	EtOH_Box04_S117	ACTIVE	0	390.986476898
2E90EDD21091	2016-08-28	EtOH_Box04_S117	ACTIVE	0	391.125838041
2E90EDD21091	2016-08-28	EtOH_Box04_S117	ACTIVE	0	391.243799925
2E90EDD21091	2016-08-28	EtOH_Box04_S117	ACTIVE	0	391.384484053
2E90EDD21091	2016-08-28	EtOH_Box04_S117	ACTIVE	0	391.513463974
2E90EDD21091	2016-08-28	EtOH_Box04_S117	ACTIVE	0	391.653338909
2E90EDD21091	2016-08-28	EtOH_Box04_S117	ACTIVE	0	391.782167912
2E90EDD21091	2016-08-28	EtOH_Box04_S117	ACTIVE	0	391.921742916
2E90EDD21091	2016-08-28	EtOH_Box04_S117	ACTIVE	0	392.061250925
2E90EDD21091	2016-08-28	EtOH_Box04_S117	ACTIVE	0	392.189907074
2E90EDD21091	2016-08-28	EtOH_Box04_S117	ACTIVE	0	392.318594933
2E90EDD21091	2016-08-28	EtOH_Box04_S117	ACTIVE	0	392.468874931
2E90EDD21091	2016-08-28	EtOH_Box04_S117	ACTIVE	0	392.597811937
2E90EDD21091	2016-08-28	EtOH_Box04_S117	ACTIVE	0	392.737318993
2E90EDD21091	2016-08-28	EtOH_Box04_S117	ACTIVE	0	392.898459911
2E90EDD21091	2016-08-28	EtOH_Box04_S117	ACTIVE	0	393.027095079
2E90EDD21091	2016-08-28	EtOH_Box04_S117	ACTIVE	0	399.944577932
2E90EDD21091	2016-08-28	EtOH_Box04_S117	ACTIVE	0	400.054399014
2E90EDD21091	2016-08-28	EtOH_Box04_S117	ACTIVE	0	400.356029987
2E90EDD21091	2016-08-28	EtOH_Box04_S117	ACTIVE	0	400.484731913
2E90EDD21091	2016-08-28	EtOH_Box04_S117	ACTIVE	0	400.624324083
2E90EDD21091	2016-08-28	EtOH_Box04_S117	ACTIVE	0	400.763881922
2E90EDD21091	2016-08-28	EtOH_Box04_S117	ACTIVE	0	400.90339303
2E90EDD21091	2016-08-28	EtOH_Box04_S117	ACTIVE	0	401.06475687
2E90EDD21091	2016-08-28	EtOH_Box04_S117	ACTIVE	0	401.20438695
2E90EDD21091	2016-08-28	EtOH_Box04_S117	ACTIVE	0	401.365531921
2E90EDD21091	2016-08-28	EtOH_Box04_S117	ACTIVE	0	401.537590981
2E90EDD21091	2016-08-28	EtOH_Box04_S117	ACTIVE	0	401.666411877
2E90EDD21091	2016-08-28	EtOH_Box04_S117	ACTIVE	0	401.827468872
2E90EDD21091	2016-08-28	EtOH_Box04_S117	ACTIVE	0	401.988456964
2E90EDD21091	2016-08-28	EtOH_Box04_S117	ACTIVE	0	402.160399914
2E90EDD21091	2016-08-28	EtOH_Box04_S117	ACTIVE	0	402.343008995
2E90EDD21091	2016-08-28	EtOH_Box04_S117	ACTIVE	0	402.504127026
2E90EDD21091	2016-08-28	EtOH_Box04_S117	ACTIVE	0	402.654417038
2E90EDD21091	2016-08-28	EtOH_Box04_S117	ACTIVE	0	402.858957052
2E90EDD21091	2016-08-28	EtOH_Box04_S117	ACTIVE	0	403.030910015
2E90EDD21091	2016-08-28	EtOH_Box04_S117	ACTIVE	0	403.214790106
2E90EDD21091	2016-08-28	EtOH_Box04_S117	ACTIVE	0	403.397584915
2E90EDD21091	2016-08-28	EtOH_Box04_S117	ACTIVE	0	403.591054916
2E90EDD21091	2016-08-28	EtOH_Box04_S117	ACTIVE	0	403.719793081
2E90EDD21091	2016-08-28	EtOH_Box04_S117	ACTIVE	0	403.870089054
2E90EDD21091	2016-08-28	EtOH_Box04_S117	ACTIVE	0	404.04214406
2E90EDD21091	2016-08-28	EtOH_Box04_S117	ACTIVE	0	404.18163991
2E90EDD21091	2016-08-28	EtOH_Box04_S117	ACTIVE	0	404.331870079
2E90EDD21091	2016-08-28	EtOH_Box04_S117	ACTIVE	0	404.546923876
2E90EDD21091	2016-08-28	EtOH_Box04_S117	ACTIVE	0	404.794436932
2E90EDD21091	2016-08-28	EtOH_Box04_S117	ACTIVE	0	404.933834076
2E90EDD21091	2016-08-28	EtOH_Box04_S117	ACTIVE	0	405.678458929
2E90EDD21091	2016-08-28	EtOH_Box04_S117	ACTIVE	0	405.818037033
2E90EDD21091	2016-08-28	EtOH_Box04_S117	ACTIVE	0	405.957518101
2E90EDD21091	2016-08-28	EtOH_Box04_S117	ACTIVE	0	406.107841015
2E90EDD21091	2016-08-28	EtOH_Box04_S117	ACTIVE	0	406.294941902
2E90EDD21091	2016-08-28	EtOH_Box04_S117	ACTIVE	0	406.434449911
2E90EDD21091	2016-08-28	EtOH_Box04_S117	ACTIVE	0	406.573905945
2E90EDD21091	2016-08-28	EtOH_Box04_S117	ACTIVE	0	406.735121012
2E90EDD21091	2016-08-28	EtOH_Box04_S117	ACTIVE	0	406.885462046
2E90EDD21091	2016-08-28	EtOH_Box04_S117	ACTIVE	0	407.035708904
2E90EDD21091	2016-08-28	EtOH_Box04_S117	ACTIVE	0	407.196702003
2E90EDD21091	2016-08-28	EtOH_Box04_S117	ACTIVE	0	407.346986055
2E90EDD21091	2016-08-28	EtOH_Box04_S117	ACTIVE	0	407.464780092
2E90EDD21091	2016-08-28	EtOH_Box04_S117	ACTIVE	0	407.593597889
2E90EDD21091	2016-08-28	EtOH_Box04_S117	ACTIVE	0	407.722268105
2E90EDD21091	2016-08-28	EtOH_Box04_S117	ACTIVE	0	407.850925922
2E90EDD21091	2016-08-28	EtOH_Box04_S117	ACTIVE	0	408.055238962
2E90EDD21091	2016-08-28	EtOH_Box04_S117	ACTIVE	0	408.129807949
2E90EDD21091	2016-08-28	EtOH_Box04_S117	ACTIVE	0	408.388247967
2E90EDD21091	2016-08-28	EtOH_Box04_S117	ACTIVE	0	408.527473927
2E90EDD21091	2016-08-28	EtOH_Box04_S117	ACTIVE	0	408.731662989
2E90EDD21091	2016-08-28	EtOH_Box04_S117	ACTIVE	0	408.946572065
2E90EDD21091	2016-08-28	EtOH_Box04_S117	ACTIVE	0	409.074852943
2E90EDD21091	2016-08-28	EtOH_Box04_S117	ACTIVE	0	409.20301795
2E90EDD21091	2016-08-28	EtOH_Box04_S117	ACTIVE	0	433.131701946
2E90EDD21091	2016-08-28	EtOH_Box04_S117	ACTIVE	0	433.26019001
2E90EDD21091	2016-08-28	EtOH_Box04_S117	ACTIVE	0	433.464051008
2E90EDD21091	2016-08-28	EtOH_Box04_S117	ACTIVE	0	433.581438065
2E90EDD21091	2016-08-28	EtOH_Box04_S117	REWARD	10	433.581438065
2E90EDD21091	2016-08-28	EtOH_Box04_S117	ACTIVE	0	433.94145298
2E90EDD21091	2016-08-28	EtOH_Box04_S117	ACTIVE	0	434.059532881
2E90EDD21091	2016-08-28	EtOH_Box04_S117	ACTIVE	0	434.199198008
2E90EDD21091	2016-08-28	EtOH_Box04_S117	ACTIVE	0	434.295587063
2E90EDD21091	2016-08-28	EtOH_Box04_S117	ACTIVE	0	434.435085058
2E90EDD21091	2016-08-28	EtOH_Box04_S117	ACTIVE	0	434.542126894
2E90EDD21091	2016-08-28	EtOH_Box04_S117	ACTIVE	0	434.660147905
2E90EDD21091	2016-08-28	EtOH_Box04_S117	ACTIVE	0	434.778176069
2E90EDD21091	2016-08-28	EtOH_Box04_S117	ACTIVE	0	434.89603591
2E90EDD21091	2016-08-28	EtOH_Box04_S117	ACTIVE	0	435.013943911
2E90EDD21091	2016-08-28	EtOH_Box04_S117	ACTIVE	0	435.131833076
2E90EDD21091	2016-08-28	EtOH_Box04_S117	ACTIVE	0	435.260694027
2E90EDD21091	2016-08-28	EtOH_Box04_S117	ACTIVE	0	435.378589869
2E90EDD21091	2016-08-28	EtOH_Box04_S117	ACTIVE	0	435.50839901
2E90EDD21091	2016-08-28	EtOH_Box04_S117	ACTIVE	0	435.62647891
2E90EDD21091	2016-08-28	EtOH_Box04_S117	ACTIVE	0	435.765987873
2E90EDD21091	2016-08-28	EtOH_Box04_S117	ACTIVE	0	435.873008966
2E90EDD21091	2016-08-28	EtOH_Box04_S117	ACTIVE	0	436.012407064
2E90EDD21091	2016-08-28	EtOH_Box04_S117	ACTIVE	0	436.141058922
2E90EDD21091	2016-08-28	EtOH_Box04_S117	ACTIVE	0	436.269747972
2E90EDD21091	2016-08-28	EtOH_Box04_S117	ACTIVE	0	436.409218073
2E90EDD21091	2016-08-28	EtOH_Box04_S117	ACTIVE	0	436.548613071
2E90EDD21091	2016-08-28	EtOH_Box04_S117	ACTIVE	0	436.677715063
2E90EDD21091	2016-08-28	EtOH_Box04_S117	ACTIVE	0	436.828110933
2E90EDD21091	2016-08-28	EtOH_Box04_S117	ACTIVE	0	436.959538937
2E90EDD21091	2016-08-28	EtOH_Box04_S117	ACTIVE	0	437.099135876
2E90EDD21091	2016-08-28	EtOH_Box04_S117	ACTIVE	0	437.238518
2E90EDD21091	2016-08-28	EtOH_Box04_S117	ACTIVE	0	437.388874054
2E90EDD21091	2016-08-28	EtOH_Box04_S117	ACTIVE	0	437.52834487
2E90EDD21091	2016-08-28	EtOH_Box04_S117	ACTIVE	0	437.67859602
2E90EDD21091	2016-08-28	EtOH_Box04_S117	ACTIVE	0	437.807278872
2E90EDD21091	2016-08-28	EtOH_Box04_S117	ACTIVE	0	449.312241077
2E90EDD21091	2016-08-28	EtOH_Box04_S117	ACTIVE	0	449.473443985
2E90EDD21091	2016-08-28	EtOH_Box04_S117	ACTIVE	0	449.580442905
2E90EDD21091	2016-08-28	EtOH_Box04_S117	ACTIVE	0	449.774275064
2E90EDD21091	2016-08-28	EtOH_Box04_S117	ACTIVE	0	449.881304026
2E90EDD21091	2016-08-28	EtOH_Box04_S117	ACTIVE	0	450.010931969
2E90EDD21091	2016-08-28	EtOH_Box04_S117	ACTIVE	0	450.150382042
2E90EDD21091	2016-08-28	EtOH_Box04_S117	ACTIVE	0	450.300761938
2E90EDD21091	2016-08-28	EtOH_Box04_S117	ACTIVE	0	450.461829901
2E90EDD21091	2016-08-28	EtOH_Box04_S117	ACTIVE	0	450.6121521
2E90EDD21091	2016-08-28	EtOH_Box04_S117	ACTIVE	0	450.881328106
2E90EDD21091	2016-08-28	EtOH_Box04_S117	ACTIVE	0	451.010024071
2E90EDD21091	2016-08-28	EtOH_Box04_S117	ACTIVE	0	451.311640978
2E90EDD21091	2016-08-28	EtOH_Box04_S117	ACTIVE	0	451.472716093
2E90EDD21091	2016-08-28	EtOH_Box04_S117	ACTIVE	0	451.623104095
2E90EDD21091	2016-08-28	EtOH_Box04_S117	ACTIVE	0	451.784554005
2E90EDD21091	2016-08-28	EtOH_Box04_S117	ACTIVE	0	451.902543068
2E90EDD21091	2016-08-28	EtOH_Box04_S117	ACTIVE	0	453.404079914
2E90EDD21091	2016-08-28	EtOH_Box04_S117	ACTIVE	0	454.646044016
2E90EDD21091	2016-08-28	EtOH_Box04_S117	ACTIVE	0	460.417339087
2E90EDD21091	2016-08-28	EtOH_Box04_S117	ACTIVE	0	460.567440987
2E90EDD21091	2016-08-28	EtOH_Box04_S117	ACTIVE	0	460.695962906
2E90EDD21091	2016-08-28	EtOH_Box04_S117	ACTIVE	0	474.294280052
2E90EDD21091	2016-08-28	EtOH_Box04_S117	ACTIVE	0	474.963031054
2E90EDD21091	2016-08-28	EtOH_Box04_S117	ACTIVE	0	475.177871943
2E90EDD21091	2016-08-28	EtOH_Box04_S117	ACTIVE	0	475.306292057
2E90EDD21091	2016-08-28	EtOH_Box04_S117	ACTIVE	0	475.43452692
2E90EDD21091	2016-08-28	EtOH_Box04_S117	ACTIVE	0	475.573728085
2E90EDD21091	2016-08-28	EtOH_Box04_S117	REWARD	10	475.573728085
2E90EDD21091	2016-08-28	EtOH_Box04_S117	ACTIVE	0	475.879899979
2E90EDD21091	2016-08-28	EtOH_Box04_S117	ACTIVE	0	476.01978898
2E90EDD21091	2016-08-28	EtOH_Box04_S117	ACTIVE	0	476.149712086
2E90EDD21091	2016-08-28	EtOH_Box04_S117	ACTIVE	0	476.300131083
2E90EDD21091	2016-08-28	EtOH_Box04_S117	ACTIVE	0	476.417996883
2E90EDD21091	2016-08-28	EtOH_Box04_S117	ACTIVE	0	476.568239927
2E90EDD21091	2016-08-28	EtOH_Box04_S117	ACTIVE	0	476.686162949
2E90EDD21091	2016-08-28	EtOH_Box04_S117	ACTIVE	0	476.825702906
2E90EDD21091	2016-08-28	EtOH_Box04_S117	ACTIVE	0	476.943499088
2E90EDD21091	2016-08-28	EtOH_Box04_S117	ACTIVE	0	477.072072983
2E90EDD21091	2016-08-28	EtOH_Box04_S117	ACTIVE	0	477.190469027
2E90EDD21091	2016-08-28	EtOH_Box04_S117	ACTIVE	0	477.330142021
2E90EDD21091	2016-08-28	EtOH_Box04_S117	ACTIVE	0	477.45887208
2E90EDD21091	2016-08-28	EtOH_Box04_S117	ACTIVE	0	477.58758688
2E90EDD21091	2016-08-28	EtOH_Box04_S117	ACTIVE	0	477.737879992
2E90EDD21091	2016-08-28	EtOH_Box04_S117	ACTIVE	0	477.866539955
2E90EDD21091	2016-08-28	EtOH_Box04_S117	ACTIVE	0	477.995387077
2E90EDD21091	2016-08-28	EtOH_Box04_S117	ACTIVE	0	478.135191917
2E90EDD21091	2016-08-28	EtOH_Box04_S117	ACTIVE	0	478.274657011
2E90EDD21091	2016-08-28	EtOH_Box04_S117	ACTIVE	0	478.414154053
2E90EDD21091	2016-08-28	EtOH_Box04_S117	ACTIVE	0	478.564970016
2E90EDD21091	2016-08-28	EtOH_Box04_S117	ACTIVE	0	478.704474926
2E90EDD21091	2016-08-28	EtOH_Box04_S117	ACTIVE	0	478.833115101
2E90EDD21091	2016-08-28	EtOH_Box04_S117	ACTIVE	0	478.972733021
2E90EDD21091	2016-08-28	EtOH_Box04_S117	ACTIVE	0	479.112272024
2E90EDD21091	2016-08-28	EtOH_Box04_S117	ACTIVE	0	479.251715899
2E90EDD21091	2016-08-28	EtOH_Box04_S117	ACTIVE	0	479.413971901
2E90EDD21091	2016-08-28	EtOH_Box04_S117	ACTIVE	0	480.504191875
2E90EDD21091	2016-08-28	EtOH_Box04_S117	ACTIVE	0	480.600568056
2E90EDD21091	2016-08-28	EtOH_Box04_S117	ACTIVE	0	502.167599916
2E90EDD21091	2016-08-28	EtOH_Box04_S117	ACTIVE	0	502.296226978
2E90EDD21091	2016-08-28	EtOH_Box04_S117	ACTIVE	0	502.40289402
2E90EDD21091	2016-08-28	EtOH_Box04_S117	ACTIVE	0	502.53112793
2E90EDD21091	2016-08-28	EtOH_Box04_S117	ACTIVE	0	502.649092913
2E90EDD21091	2016-08-28	EtOH_Box04_S117	ACTIVE	0	502.777433872
2E90EDD21091	2016-08-28	EtOH_Box04_S117	ACTIVE	0	502.894836903
2E90EDD21091	2016-08-28	EtOH_Box04_S117	ACTIVE	0	503.01217103
2E90EDD21091	2016-08-28	EtOH_Box04_S117	ACTIVE	0	503.151154041
2E90EDD21091	2016-08-28	EtOH_Box04_S117	ACTIVE	0	503.268614054
2E90EDD21091	2016-08-28	EtOH_Box04_S117	REWARD	10	503.268614054
2E90EDD21091	2016-08-28	EtOH_Box04_S117	ACTIVE	0	503.542872906
2E90EDD21091	2016-08-28	EtOH_Box04_S117	ACTIVE	0	503.671918869
2E90EDD21091	2016-08-28	EtOH_Box04_S117	ACTIVE	0	503.80085206
2E90EDD21091	2016-08-28	EtOH_Box04_S117	ACTIVE	0	503.907880068
2E90EDD21091	2016-08-28	EtOH_Box04_S117	ACTIVE	0	504.036559105
2E90EDD21091	2016-08-28	EtOH_Box04_S117	ACTIVE	0	504.143650055
2E90EDD21091	2016-08-28	EtOH_Box04_S117	ACTIVE	0	504.261538982
2E90EDD21091	2016-08-28	EtOH_Box04_S117	ACTIVE	0	504.401081085
2E90EDD21091	2016-08-28	EtOH_Box04_S117	ACTIVE	0	504.518943071
2E90EDD21091	2016-08-28	EtOH_Box04_S117	ACTIVE	0	504.636838913
2E90EDD21091	2016-08-28	EtOH_Box04_S117	ACTIVE	0	504.754851103
2E90EDD21091	2016-08-28	EtOH_Box04_S117	ACTIVE	0	504.872683048
2E90EDD21091	2016-08-28	EtOH_Box04_S117	ACTIVE	0	505.00129509
2E90EDD21091	2016-08-28	EtOH_Box04_S117	ACTIVE	0	505.129885912
2E90EDD21091	2016-08-28	EtOH_Box04_S117	ACTIVE	0	505.247736931
2E90EDD21091	2016-08-28	EtOH_Box04_S117	ACTIVE	0	505.365695
2E90EDD21091	2016-08-28	EtOH_Box04_S117	ACTIVE	0	505.494334936
2E90EDD21091	2016-08-28	EtOH_Box04_S117	ACTIVE	0	505.622932911
2E90EDD21091	2016-08-28	EtOH_Box04_S117	ACTIVE	0	505.752837896
2E90EDD21091	2016-08-28	EtOH_Box04_S117	ACTIVE	0	505.870853901
2E90EDD21091	2016-08-28	EtOH_Box04_S117	ACTIVE	0	506.010365963
2E90EDD21091	2016-08-28	EtOH_Box04_S117	ACTIVE	0	506.12843895
2E90EDD21091	2016-08-28	EtOH_Box04_S117	ACTIVE	0	506.267981052
2E90EDD21091	2016-08-28	EtOH_Box04_S117	ACTIVE	0	506.407572031
2E90EDD21091	2016-08-28	EtOH_Box04_S117	ACTIVE	0	506.536412001
2E90EDD21091	2016-08-28	EtOH_Box04_S117	ACTIVE	0	506.666060925
2E90EDD21091	2016-08-28	EtOH_Box04_S117	ACTIVE	0	506.805783987
2E90EDD21091	2016-08-28	EtOH_Box04_S117	ACTIVE	0	506.956180096
2E90EDD21091	2016-08-28	EtOH_Box04_S117	ACTIVE	0	507.084903955
2E90EDD21091	2016-08-28	EtOH_Box04_S117	ACTIVE	0	507.224358082
2E90EDD21091	2016-08-28	EtOH_Box04_S117	ACTIVE	0	507.342185974
2E90EDD21091	2016-08-28	EtOH_Box04_S117	ACTIVE	0	507.492613077
2E90EDD21091	2016-08-28	EtOH_Box04_S117	ACTIVE	0	507.632081032
2E90EDD21091	2016-08-28	EtOH_Box04_S117	ACTIVE	0	507.760870934
2E90EDD21091	2016-08-28	EtOH_Box04_S117	ACTIVE	0	507.900454998
2E90EDD21091	2016-08-28	EtOH_Box04_S117	ACTIVE	0	508.029200077
2E90EDD21091	2016-08-28	EtOH_Box04_S117	ACTIVE	0	508.179483891
2E90EDD21091	2016-08-28	EtOH_Box04_S117	ACTIVE	0	526.253846884
2E90EDD21091	2016-08-28	EtOH_Box04_S117	ACTIVE	0	526.437648058
2E90EDD21091	2016-08-28	EtOH_Box04_S117	ACTIVE	0	545.863324881
2E90EDD21091	2016-08-28	EtOH_Box04_S117	ACTIVE	0	546.090161085
2E90EDD21091	2016-08-28	EtOH_Box04_S117	ACTIVE	0	546.295140982
2E90EDD21091	2016-08-28	EtOH_Box04_S117	ACTIVE	0	546.424648046
2E90EDD21091	2016-08-28	EtOH_Box04_S117	ACTIVE	0	546.565224886
2E90EDD21091	2016-08-28	EtOH_Box04_S117	ACTIVE	0	546.683885098
2E90EDD21091	2016-08-28	EtOH_Box04_S117	ACTIVE	0	546.834958076
2E90EDD21091	2016-08-28	EtOH_Box04_S117	ACTIVE	0	546.975270033
2E90EDD21091	2016-08-28	EtOH_Box04_S117	REWARD	10	546.975270033
2E90EDD21091	2016-08-28	EtOH_Box04_S117	ACTIVE	0	547.249579906
2E90EDD21091	2016-08-28	EtOH_Box04_S117	ACTIVE	0	547.400278091
2E90EDD21091	2016-08-28	EtOH_Box04_S117	ACTIVE	0	547.529035091
2E90EDD21091	2016-08-28	EtOH_Box04_S117	ACTIVE	0	547.679426908
2E90EDD21091	2016-08-28	EtOH_Box04_S117	ACTIVE	0	547.808239937
2E90EDD21091	2016-08-28	EtOH_Box04_S117	ACTIVE	0	547.936975956
2E90EDD21091	2016-08-28	EtOH_Box04_S117	ACTIVE	0	548.065766096
2E90EDD21091	2016-08-28	EtOH_Box04_S117	ACTIVE	0	548.183662891
2E90EDD21091	2016-08-28	EtOH_Box04_S117	ACTIVE	0	548.301491022
2E90EDD21091	2016-08-28	EtOH_Box04_S117	ACTIVE	0	548.419269085
2E90EDD21091	2016-08-28	EtOH_Box04_S117	ACTIVE	0	548.558692932
2E90EDD21091	2016-08-28	EtOH_Box04_S117	ACTIVE	0	548.687545061
2E90EDD21091	2016-08-28	EtOH_Box04_S117	ACTIVE	0	548.816171885
2E90EDD21091	2016-08-28	EtOH_Box04_S117	ACTIVE	0	548.944916964
2E90EDD21091	2016-08-28	EtOH_Box04_S117	ACTIVE	0	549.063905001
2E90EDD21091	2016-08-28	EtOH_Box04_S117	ACTIVE	0	549.203305006
2E90EDD21091	2016-08-28	EtOH_Box04_S117	ACTIVE	0	549.321172953
2E90EDD21091	2016-08-28	EtOH_Box04_S117	ACTIVE	0	549.460682869
2E90EDD21091	2016-08-28	EtOH_Box04_S117	ACTIVE	0	549.600084066
2E90EDD21091	2016-08-28	EtOH_Box04_S117	ACTIVE	0	549.728750944
2E90EDD21091	2016-08-28	EtOH_Box04_S117	ACTIVE	0	549.868345976
2E90EDD21091	2016-08-28	EtOH_Box04_S117	ACTIVE	0	550.007771969
2E90EDD21091	2016-08-28	EtOH_Box04_S117	ACTIVE	0	550.13637495
2E90EDD21091	2016-08-28	EtOH_Box04_S117	ACTIVE	0	550.492367029
2E90EDD21091	2016-08-28	EtOH_Box04_S117	ACTIVE	0	550.934468031
2E90EDD21091	2016-08-28	EtOH_Box04_S117	ACTIVE	0	553.584598064
2E90EDD21091	2016-08-28	EtOH_Box04_S117	ACTIVE	0	556.350332975
2E90EDD21091	2016-08-28	EtOH_Box04_S117	ACTIVE	0	556.479311943
2E90EDD21091	2016-08-28	EtOH_Box04_S117	ACTIVE	0	556.629976988
2E90EDD21091	2016-08-28	EtOH_Box04_S117	ACTIVE	0	566.727914095
2E90EDD21091	2016-08-28	EtOH_Box04_S117	ACTIVE	0	567.040663958
2E90EDD21091	2016-08-28	EtOH_Box04_S117	ACTIVE	0	572.921773911
2E90EDD21091	2016-08-28	EtOH_Box04_S117	ACTIVE	0	573.02977109
2E90EDD21091	2016-08-28	EtOH_Box04_S117	ACTIVE	0	573.180862904
2E90EDD21091	2016-08-28	EtOH_Box04_S117	ACTIVE	0	573.331861973
2E90EDD21091	2016-08-28	EtOH_Box04_S117	ACTIVE	0	573.46125102
2E90EDD21091	2016-08-28	EtOH_Box04_S117	ACTIVE	0	573.633778095
2E90EDD21091	2016-08-28	EtOH_Box04_S117	ACTIVE	0	573.773941994
2E90EDD21091	2016-08-28	EtOH_Box04_S117	ACTIVE	0	573.924978018
2E90EDD21091	2016-08-28	EtOH_Box04_S117	ACTIVE	0	575.783741951
2E90EDD21091	2016-08-28	EtOH_Box04_S117	REWARD	10	575.783741951
2E90EDD21091	2016-08-28	EtOH_Box04_S117	ACTIVE	0	578.166725874
2E90EDD21091	2016-08-28	EtOH_Box04_S117	ACTIVE	0	586.363137007
2E90EDD21091	2016-08-28	EtOH_Box04_S117	ACTIVE	0	586.751425982
2E90EDD21091	2016-08-28	EtOH_Box04_S117	ACTIVE	0	586.891113997
2E90EDD21091	2016-08-28	EtOH_Box04_S117	ACTIVE	0	587.019908905
2E90EDD21091	2016-08-28	EtOH_Box04_S117	ACTIVE	0	587.170217991
2E90EDD21091	2016-08-28	EtOH_Box04_S117	ACTIVE	0	587.299051046
2E90EDD21091	2016-08-28	EtOH_Box04_S117	ACTIVE	0	587.341170073
2E90EDD21091	2016-08-28	EtOH_Box04_S117	ACTIVE	0	587.459014893
2E90EDD21091	2016-08-28	EtOH_Box04_S117	ACTIVE	0	587.587641954
2E90EDD21091	2016-08-28	EtOH_Box04_S117	ACTIVE	0	587.727098942
2E90EDD21091	2016-08-28	EtOH_Box04_S117	ACTIVE	0	587.877400875
2E90EDD21091	2016-08-28	EtOH_Box04_S117	ACTIVE	0	606.791871071
2E90EDD21091	2016-08-28	EtOH_Box04_S117	ACTIVE	0	607.051578045
2E90EDD21091	2016-08-28	EtOH_Box04_S117	ACTIVE	0	607.256728888
2E90EDD21091	2016-08-28	EtOH_Box04_S117	ACTIVE	0	607.375315905
2E90EDD21091	2016-08-28	EtOH_Box04_S117	ACTIVE	0	607.504707098
2E90EDD21091	2016-08-28	EtOH_Box04_S117	ACTIVE	0	607.644963026
2E90EDD21091	2016-08-28	EtOH_Box04_S117	ACTIVE	0	607.774410009
2E90EDD21091	2016-08-28	EtOH_Box04_S117	ACTIVE	0	607.925287008
2E90EDD21091	2016-08-28	EtOH_Box04_S117	ACTIVE	0	608.097977877
2E90EDD21091	2016-08-28	EtOH_Box04_S117	ACTIVE	0	608.227310896
2E90EDD21091	2016-08-28	EtOH_Box04_S117	REWARD	10	608.227310896
2E90EDD21091	2016-08-28	EtOH_Box04_S117	ACTIVE	0	608.534506083
2E90EDD21091	2016-08-28	EtOH_Box04_S117	ACTIVE	0	608.663354874
2E90EDD21091	2016-08-28	EtOH_Box04_S117	ACTIVE	0	608.792008877
2E90EDD21091	2016-08-28	EtOH_Box04_S117	ACTIVE	0	608.93157506
2E90EDD21091	2016-08-28	EtOH_Box04_S117	ACTIVE	0	609.060293913
2E90EDD21091	2016-08-28	EtOH_Box04_S117	ACTIVE	0	609.178128958
2E90EDD21091	2016-08-28	EtOH_Box04_S117	ACTIVE	0	609.296060085
2E90EDD21091	2016-08-28	EtOH_Box04_S117	ACTIVE	0	609.413933992
2E90EDD21091	2016-08-28	EtOH_Box04_S117	ACTIVE	0	609.531720877
2E90EDD21091	2016-08-28	EtOH_Box04_S117	ACTIVE	0	609.649502993
2E90EDD21091	2016-08-28	EtOH_Box04_S117	ACTIVE	0	609.767462015
2E90EDD21091	2016-08-28	EtOH_Box04_S117	ACTIVE	0	609.885328054
2E90EDD21091	2016-08-28	EtOH_Box04_S117	ACTIVE	0	610.025984049
2E90EDD21091	2016-08-28	EtOH_Box04_S117	ACTIVE	0	610.15466094
2E90EDD21091	2016-08-28	EtOH_Box04_S117	ACTIVE	0	610.261698008
2E90EDD21091	2016-08-28	EtOH_Box04_S117	ACTIVE	0	610.4010849
2E90EDD21091	2016-08-28	EtOH_Box04_S117	ACTIVE	0	610.529731035
2E90EDD21091	2016-08-28	EtOH_Box04_S117	ACTIVE	0	610.64755702
2E90EDD21091	2016-08-28	EtOH_Box04_S117	ACTIVE	0	610.776211023
2E90EDD21091	2016-08-28	EtOH_Box04_S117	ACTIVE	0	610.91563797
2E90EDD21091	2016-08-28	EtOH_Box04_S117	ACTIVE	0	611.044248104
2E90EDD21091	2016-08-28	EtOH_Box04_S117	ACTIVE	0	611.194421053
2E90EDD21091	2016-08-28	EtOH_Box04_S117	ACTIVE	0	611.323004961
2E90EDD21091	2016-08-28	EtOH_Box04_S117	ACTIVE	0	611.451600075
2E90EDD21091	2016-08-28	EtOH_Box04_S117	ACTIVE	0	611.58028698
2E90EDD21091	2016-08-28	EtOH_Box04_S117	ACTIVE	0	611.719929934
2E90EDD21091	2016-08-28	EtOH_Box04_S117	ACTIVE	0	611.848875999
2E90EDD21091	2016-08-28	EtOH_Box04_S117	ACTIVE	0	611.999284029
2E90EDD21091	2016-08-28	EtOH_Box04_S117	ACTIVE	0	612.149477005
2E90EDD21091	2016-08-28	EtOH_Box04_S117	ACTIVE	0	612.288927078
2E90EDD21091	2016-08-28	EtOH_Box04_S117	ACTIVE	0	617.803009987
2E90EDD21091	2016-08-28	EtOH_Box04_S117	ACTIVE	0	617.931717873
2E90EDD21091	2016-08-28	EtOH_Box04_S117	ACTIVE	0	618.071101904
2E90EDD21091	2016-08-28	EtOH_Box04_S117	ACTIVE	0	618.210530043
2E90EDD21091	2016-08-28	EtOH_Box04_S117	ACTIVE	0	618.479660988
2E90EDD21091	2016-08-28	EtOH_Box04_S117	ACTIVE	0	620.338579893
2E90EDD21091	2016-08-28	EtOH_Box04_S117	ACTIVE	0	622.664978027
2E90EDD21091	2016-08-28	EtOH_Box04_S117	ACTIVE	0	625.095561981
2E90EDD21091	2016-08-28	EtOH_Box04_S117	ACTIVE	0	625.289171934
2E90EDD21091	2016-08-28	EtOH_Box04_S117	INACTIVE	0	635.405670881
2E90EDD21091	2016-08-28	EtOH_Box04_S117	ACTIVE	0	649.24643302
2E90EDD21091	2016-08-28	EtOH_Box04_S117	ACTIVE	0	649.441050053
2E90EDD21091	2016-08-28	EtOH_Box04_S117	ACTIVE	0	649.830916882
2E90EDD21091	2016-08-28	EtOH_Box04_S117	ACTIVE	0	649.960772038
2E90EDD21091	2016-08-28	EtOH_Box04_S117	ACTIVE	0	650.100941896
2E90EDD21091	2016-08-28	EtOH_Box04_S117	ACTIVE	0	650.230371952
2E90EDD21091	2016-08-28	EtOH_Box04_S117	ACTIVE	0	650.370573044
2E90EDD21091	2016-08-28	EtOH_Box04_S117	ACTIVE	0	650.53253293
2E90EDD21091	2016-08-28	EtOH_Box04_S117	ACTIVE	0	650.684590101
2E90EDD21091	2016-08-28	EtOH_Box04_S117	ACTIVE	0	650.813970089
2E90EDD21091	2016-08-28	EtOH_Box04_S117	REWARD	10	650.813970089
2E90EDD21091	2016-08-28	EtOH_Box04_S117	ACTIVE	0	651.120713949
2E90EDD21091	2016-08-28	EtOH_Box04_S117	ACTIVE	0	651.260439873
2E90EDD21091	2016-08-28	EtOH_Box04_S117	ACTIVE	0	651.400099993
2E90EDD21091	2016-08-28	EtOH_Box04_S117	ACTIVE	0	651.496378899
2E90EDD21091	2016-08-28	EtOH_Box04_S117	ACTIVE	0	651.635865927
2E90EDD21091	2016-08-28	EtOH_Box04_S117	ACTIVE	0	651.764570951
2E90EDD21091	2016-08-28	EtOH_Box04_S117	ACTIVE	0	651.871921062
2E90EDD21091	2016-08-28	EtOH_Box04_S117	ACTIVE	0	652.011446953
2E90EDD21091	2016-08-28	EtOH_Box04_S117	ACTIVE	0	652.118412971
2E90EDD21091	2016-08-28	EtOH_Box04_S117	ACTIVE	0	652.257869959
2E90EDD21091	2016-08-28	EtOH_Box04_S117	ACTIVE	0	652.375714064
2E90EDD21091	2016-08-28	EtOH_Box04_S117	ACTIVE	0	652.493561029
2E90EDD21091	2016-08-28	EtOH_Box04_S117	ACTIVE	0	652.63300395
2E90EDD21091	2016-08-28	EtOH_Box04_S117	ACTIVE	0	652.772610903
2E90EDD21091	2016-08-28	EtOH_Box04_S117	ACTIVE	0	652.890563965
2E90EDD21091	2016-08-28	EtOH_Box04_S117	ACTIVE	0	653.019239902
2E90EDD21091	2016-08-28	EtOH_Box04_S117	ACTIVE	0	653.126225948
2E90EDD21091	2016-08-28	EtOH_Box04_S117	ACTIVE	0	653.254978895
2E90EDD21091	2016-08-28	EtOH_Box04_S117	ACTIVE	0	653.362000942
2E90EDD21091	2016-08-28	EtOH_Box04_S117	ACTIVE	0	653.490681887
2E90EDD21091	2016-08-28	EtOH_Box04_S117	ACTIVE	0	653.620415926
2E90EDD21091	2016-08-28	EtOH_Box04_S117	ACTIVE	0	653.738439083
2E90EDD21091	2016-08-28	EtOH_Box04_S117	ACTIVE	0	653.877929926
2E90EDD21091	2016-08-28	EtOH_Box04_S117	ACTIVE	0	654.006567955
2E90EDD21091	2016-08-28	EtOH_Box04_S117	ACTIVE	0	654.135112047
2E90EDD21091	2016-08-28	EtOH_Box04_S117	ACTIVE	0	654.263731003
2E90EDD21091	2016-08-28	EtOH_Box04_S117	ACTIVE	0	654.413944006
2E90EDD21091	2016-08-28	EtOH_Box04_S117	ACTIVE	0	654.553333998
2E90EDD21091	2016-08-28	EtOH_Box04_S117	ACTIVE	0	654.68268609
2E90EDD21091	2016-08-28	EtOH_Box04_S117	ACTIVE	0	654.822232962
2E90EDD21091	2016-08-28	EtOH_Box04_S117	ACTIVE	0	654.940201044
2E90EDD21091	2016-08-28	EtOH_Box04_S117	ACTIVE	0	655.07968688
2E90EDD21091	2016-08-28	EtOH_Box04_S117	ACTIVE	0	655.219167948
2E90EDD21091	2016-08-28	EtOH_Box04_S117	ACTIVE	0	655.369447947
2E90EDD21091	2016-08-28	EtOH_Box04_S117	ACTIVE	0	655.519733906
2E90EDD21091	2016-08-28	EtOH_Box04_S117	ACTIVE	0	659.628448009
2E90EDD21091	2016-08-28	EtOH_Box04_S117	ACTIVE	0	659.800484896
2E90EDD21091	2016-08-28	EtOH_Box04_S117	ACTIVE	0	659.950773001
2E90EDD21091	2016-08-28	EtOH_Box04_S117	ACTIVE	0	660.079416037
2E90EDD21091	2016-08-28	EtOH_Box04_S117	ACTIVE	0	660.143147945
2E90EDD21091	2016-08-28	EtOH_Box04_S117	ACTIVE	0	660.261074066
2E90EDD21091	2016-08-28	EtOH_Box04_S117	ACTIVE	0	660.400583029
2E90EDD21091	2016-08-28	EtOH_Box04_S117	ACTIVE	0	660.529167891
2E90EDD21091	2016-08-28	EtOH_Box04_S117	ACTIVE	0	660.679529905
2E90EDD21091	2016-08-28	EtOH_Box04_S117	ACTIVE	0	661.013468981
2E90EDD21091	2016-08-28	EtOH_Box04_S117	ACTIVE	0	661.152993917
2E90EDD21091	2016-08-28	EtOH_Box04_S117	ACTIVE	0	661.281573057
2E90EDD21091	2016-08-28	EtOH_Box04_S117	ACTIVE	0	661.421079874
2E90EDD21091	2016-08-28	EtOH_Box04_S117	ACTIVE	0	661.603900909
2E90EDD21091	2016-08-28	EtOH_Box04_S117	ACTIVE	0	676.250633955
2E90EDD21091	2016-08-28	EtOH_Box04_S117	ACTIVE	0	676.564042091
2E90EDD21091	2016-08-28	EtOH_Box04_S117	ACTIVE	0	676.69470787
2E90EDD21091	2016-08-28	EtOH_Box04_S117	ACTIVE	0	676.856735945
2E90EDD21091	2016-08-28	EtOH_Box04_S117	ACTIVE	0	677.007869005
2E90EDD21091	2016-08-28	EtOH_Box04_S117	ACTIVE	0	677.138915062
2E90EDD21091	2016-08-28	EtOH_Box04_S117	ACTIVE	0	677.311582088
2E90EDD21091	2016-08-28	EtOH_Box04_S117	ACTIVE	0	677.430197954
2E90EDD21091	2016-08-28	EtOH_Box04_S117	ACTIVE	0	677.743516922
2E90EDD21091	2016-08-28	EtOH_Box04_S117	ACTIVE	0	677.883953094
2E90EDD21091	2016-08-28	EtOH_Box04_S117	REWARD	10	677.883953094
2E90EDD21091	2016-08-28	EtOH_Box04_S117	ACTIVE	0	678.169095993
2E90EDD21091	2016-08-28	EtOH_Box04_S117	ACTIVE	0	678.31959796
2E90EDD21091	2016-08-28	EtOH_Box04_S117	ACTIVE	0	678.459100008
2E90EDD21091	2016-08-28	EtOH_Box04_S117	ACTIVE	0	678.598537922
2E90EDD21091	2016-08-28	EtOH_Box04_S117	ACTIVE	0	678.727238894
2E90EDD21091	2016-08-28	EtOH_Box04_S117	ACTIVE	0	678.855850935
2E90EDD21091	2016-08-28	EtOH_Box04_S117	ACTIVE	0	678.984427929
2E90EDD21091	2016-08-28	EtOH_Box04_S117	ACTIVE	0	679.123797894
2E90EDD21091	2016-08-28	EtOH_Box04_S117	ACTIVE	0	679.252433062
2E90EDD21091	2016-08-28	EtOH_Box04_S117	ACTIVE	0	679.402667046
2E90EDD21091	2016-08-28	EtOH_Box04_S117	ACTIVE	0	679.52043891
2E90EDD21091	2016-08-28	EtOH_Box04_S117	ACTIVE	0	679.649069071
2E90EDD21091	2016-08-28	EtOH_Box04_S117	ACTIVE	0	679.777704
2E90EDD21091	2016-08-28	EtOH_Box04_S117	ACTIVE	0	679.906301022
2E90EDD21091	2016-08-28	EtOH_Box04_S117	ACTIVE	0	680.024043083
2E90EDD21091	2016-08-28	EtOH_Box04_S117	ACTIVE	0	680.163390875
2E90EDD21091	2016-08-28	EtOH_Box04_S117	ACTIVE	0	680.313817024
2E90EDD21091	2016-08-28	EtOH_Box04_S117	ACTIVE	0	680.443638086
2E90EDD21091	2016-08-28	EtOH_Box04_S117	ACTIVE	0	680.583142042
2E90EDD21091	2016-08-28	EtOH_Box04_S117	ACTIVE	0	680.733432055
2E90EDD21091	2016-08-28	EtOH_Box04_S117	ACTIVE	0	680.872850895
2E90EDD21091	2016-08-28	EtOH_Box04_S117	ACTIVE	0	680.990581989
2E90EDD21091	2016-08-28	EtOH_Box04_S117	ACTIVE	0	681.151586056
2E90EDD21091	2016-08-28	EtOH_Box04_S117	ACTIVE	0	681.291018009
2E90EDD21091	2016-08-28	EtOH_Box04_S117	ACTIVE	0	681.41960001
2E90EDD21091	2016-08-28	EtOH_Box04_S117	ACTIVE	0	681.569900036
2E90EDD21091	2016-08-28	EtOH_Box04_S117	INACTIVE	0	683.341974974
2E90EDD21091	2016-08-28	EtOH_Box04_S117	ACTIVE	0	693.74941802
2E90EDD21091	2016-08-28	EtOH_Box04_S117	ACTIVE	0	693.910652876
2E90EDD21091	2016-08-28	EtOH_Box04_S117	ACTIVE	0	693.996134043
2E90EDD21091	2016-08-28	EtOH_Box04_S117	ACTIVE	0	694.178730965
2E90EDD21091	2016-08-28	EtOH_Box04_S117	ACTIVE	0	694.29654789
2E90EDD21091	2016-08-28	EtOH_Box04_S117	ACTIVE	0	697.451575994
2E90EDD21091	2016-08-28	EtOH_Box04_S117	ACTIVE	0	716.476830006
2E90EDD21091	2016-08-28	EtOH_Box04_S117	ACTIVE	0	716.662837029
2E90EDD21091	2016-08-28	EtOH_Box04_S117	ACTIVE	0	716.748980045
2E90EDD21091	2016-08-28	EtOH_Box04_S117	ACTIVE	0	717.309843063
2E90EDD21091	2016-08-28	EtOH_Box04_S117	ACTIVE	0	718.206590891
2E90EDD21091	2016-08-28	EtOH_Box04_S117	ACTIVE	0	725.325633049
2E90EDD21091	2016-08-28	EtOH_Box04_S117	ACTIVE	0	725.509166002
2E90EDD21091	2016-08-28	EtOH_Box04_S117	ACTIVE	0	741.143941879
2E90EDD21091	2016-08-28	EtOH_Box04_S117	ACTIVE	0	741.273488045
2E90EDD21091	2016-08-28	EtOH_Box04_S117	ACTIVE	0	741.44609189
2E90EDD21091	2016-08-28	EtOH_Box04_S117	REWARD	10	741.44609189
2E90EDD21091	2016-08-28	EtOH_Box04_S117	ACTIVE	0	741.709728003
2E90EDD21091	2016-08-28	EtOH_Box04_S117	ACTIVE	0	741.849457979
2E90EDD21091	2016-08-28	EtOH_Box04_S117	ACTIVE	0	741.999891043
2E90EDD21091	2016-08-28	EtOH_Box04_S117	ACTIVE	0	742.128746033
2E90EDD21091	2016-08-28	EtOH_Box04_S117	ACTIVE	0	742.268331051
2E90EDD21091	2016-08-28	EtOH_Box04_S117	ACTIVE	0	742.39696002
2E90EDD21091	2016-08-28	EtOH_Box04_S117	ACTIVE	0	742.54715395
2E90EDD21091	2016-08-28	EtOH_Box04_S117	ACTIVE	0	742.643335104
2E90EDD21091	2016-08-28	EtOH_Box04_S117	ACTIVE	0	742.771946907
2E90EDD21091	2016-08-28	EtOH_Box04_S117	ACTIVE	0	742.889822006
2E90EDD21091	2016-08-28	EtOH_Box04_S117	ACTIVE	0	743.007708073
2E90EDD21091	2016-08-28	EtOH_Box04_S117	ACTIVE	0	743.114688873
2E90EDD21091	2016-08-28	EtOH_Box04_S117	ACTIVE	0	743.233530045
2E90EDD21091	2016-08-28	EtOH_Box04_S117	ACTIVE	0	743.351497889
2E90EDD21091	2016-08-28	EtOH_Box04_S117	ACTIVE	0	743.469283104
2E90EDD21091	2016-08-28	EtOH_Box04_S117	ACTIVE	0	743.597847939
2E90EDD21091	2016-08-28	EtOH_Box04_S117	ACTIVE	0	743.715569019
2E90EDD21091	2016-08-28	EtOH_Box04_S117	ACTIVE	0	743.855016947
2E90EDD21091	2016-08-28	EtOH_Box04_S117	ACTIVE	0	743.972783089
2E90EDD21091	2016-08-28	EtOH_Box04_S117	ACTIVE	0	744.10133791
2E90EDD21091	2016-08-28	EtOH_Box04_S117	ACTIVE	0	744.240837097
2E90EDD21091	2016-08-28	EtOH_Box04_S117	ACTIVE	0	744.380295992
2E90EDD21091	2016-08-28	EtOH_Box04_S117	ACTIVE	0	744.498128891
2E90EDD21091	2016-08-28	EtOH_Box04_S117	ACTIVE	0	744.637577057
2E90EDD21091	2016-08-28	EtOH_Box04_S117	ACTIVE	0	744.755378008
2E90EDD21091	2016-08-28	EtOH_Box04_S117	ACTIVE	0	744.905593872
2E90EDD21091	2016-08-28	EtOH_Box04_S117	ACTIVE	0	745.055878878
2E90EDD21091	2016-08-28	EtOH_Box04_S117	ACTIVE	0	745.184575081
2E90EDD21091	2016-08-28	EtOH_Box04_S117	ACTIVE	0	745.324053049
2E90EDD21091	2016-08-28	EtOH_Box04_S117	ACTIVE	0	745.463459969
2E90EDD21091	2016-08-28	EtOH_Box04_S117	ACTIVE	0	745.602953911
2E90EDD21091	2016-08-28	EtOH_Box04_S117	ACTIVE	0	745.753287077
2E90EDD21091	2016-08-28	EtOH_Box04_S117	ACTIVE	0	745.892772913
2E90EDD21091	2016-08-28	EtOH_Box04_S117	ACTIVE	0	753.836313009
2E90EDD21091	2016-08-28	EtOH_Box04_S117	ACTIVE	0	754.116241932
2E90EDD21091	2016-08-28	EtOH_Box04_S117	ACTIVE	0	754.26652503
2E90EDD21091	2016-08-28	EtOH_Box04_S117	ACTIVE	0	754.319499016
2E90EDD21091	2016-08-28	EtOH_Box04_S117	ACTIVE	0	754.404937983
2E90EDD21091	2016-08-28	EtOH_Box04_S117	ACTIVE	0	754.58751297
2E90EDD21091	2016-08-28	EtOH_Box04_S117	ACTIVE	0	775.307410002
2E90EDD21091	2016-08-28	EtOH_Box04_S117	ACTIVE	0	775.46946907
2E90EDD21091	2016-08-28	EtOH_Box04_S117	ACTIVE	0	775.663712978
2E90EDD21091	2016-08-28	EtOH_Box04_S117	ACTIVE	0	775.793305874
2E90EDD21091	2016-08-28	EtOH_Box04_S117	ACTIVE	0	775.922904968
2E90EDD21091	2016-08-28	EtOH_Box04_S117	ACTIVE	0	776.063112974
2E90EDD21091	2016-08-28	EtOH_Box04_S117	ACTIVE	0	776.203402042
2E90EDD21091	2016-08-28	EtOH_Box04_S117	ACTIVE	0	776.343688965
2E90EDD21091	2016-08-28	EtOH_Box04_S117	ACTIVE	0	776.483901024
2E90EDD21091	2016-08-28	EtOH_Box04_S117	ACTIVE	0	776.645727873
2E90EDD21091	2016-08-28	EtOH_Box04_S117	REWARD	10	776.645727873
2E90EDD21091	2016-08-28	EtOH_Box04_S117	ACTIVE	0	776.919975042
2E90EDD21091	2016-08-28	EtOH_Box04_S117	ACTIVE	0	777.070534945
2E90EDD21091	2016-08-28	EtOH_Box04_S117	ACTIVE	0	777.199263096
2E90EDD21091	2016-08-28	EtOH_Box04_S117	ACTIVE	0	777.338695049
2E90EDD21091	2016-08-28	EtOH_Box04_S117	ACTIVE	0	777.489176035
2E90EDD21091	2016-08-28	EtOH_Box04_S117	ACTIVE	0	777.585459948
2E90EDD21091	2016-08-28	EtOH_Box04_S117	ACTIVE	0	777.72506094
2E90EDD21091	2016-08-28	EtOH_Box04_S117	ACTIVE	0	777.842927933
2E90EDD21091	2016-08-28	EtOH_Box04_S117	ACTIVE	0	777.971539021
2E90EDD21091	2016-08-28	EtOH_Box04_S117	ACTIVE	0	778.078612089
2E90EDD21091	2016-08-28	EtOH_Box04_S117	ACTIVE	0	778.185610056
2E90EDD21091	2016-08-28	EtOH_Box04_S117	ACTIVE	0	778.304687977
2E90EDD21091	2016-08-28	EtOH_Box04_S117	ACTIVE	0	778.433357
2E90EDD21091	2016-08-28	EtOH_Box04_S117	ACTIVE	0	778.551183939
2E90EDD21091	2016-08-28	EtOH_Box04_S117	ACTIVE	0	778.690680027
2E90EDD21091	2016-08-28	EtOH_Box04_S117	ACTIVE	0	778.808485985
2E90EDD21091	2016-08-28	EtOH_Box04_S117	ACTIVE	0	778.937124014
2E90EDD21091	2016-08-28	EtOH_Box04_S117	ACTIVE	0	779.065856934
2E90EDD21091	2016-08-28	EtOH_Box04_S117	ACTIVE	0	779.194580078
2E90EDD21091	2016-08-28	EtOH_Box04_S117	ACTIVE	0	779.323246956
2E90EDD21091	2016-08-28	EtOH_Box04_S117	ACTIVE	0	779.451919079
2E90EDD21091	2016-08-28	EtOH_Box04_S117	ACTIVE	0	779.580641985
2E90EDD21091	2016-08-28	EtOH_Box04_S117	ACTIVE	0	779.72004509
2E90EDD21091	2016-08-28	EtOH_Box04_S117	ACTIVE	0	779.848607063
2E90EDD21091	2016-08-28	EtOH_Box04_S117	ACTIVE	0	779.977210045
2E90EDD21091	2016-08-28	EtOH_Box04_S117	ACTIVE	0	780.105787039
2E90EDD21091	2016-08-28	EtOH_Box04_S117	ACTIVE	0	780.256016016
2E90EDD21091	2016-08-28	EtOH_Box04_S117	ACTIVE	0	780.417016029
2E90EDD21091	2016-08-28	EtOH_Box04_S117	ACTIVE	0	780.556411028
2E90EDD21091	2016-08-28	EtOH_Box04_S117	ACTIVE	0	780.695955038
2E90EDD21091	2016-08-28	EtOH_Box04_S117	ACTIVE	0	793.546840906
2E90EDD21091	2016-08-28	EtOH_Box04_S117	ACTIVE	0	793.69738102
2E90EDD21091	2016-08-28	EtOH_Box04_S117	ACTIVE	0	793.880028009
2E90EDD21091	2016-08-28	EtOH_Box04_S117	ACTIVE	0	794.008626938
2E90EDD21091	2016-08-28	EtOH_Box04_S117	ACTIVE	0	794.158791065
2E90EDD21091	2016-08-28	EtOH_Box04_S117	ACTIVE	0	794.298223019
2E90EDD21091	2016-08-28	EtOH_Box04_S117	ACTIVE	0	794.448390007
2E90EDD21091	2016-08-28	EtOH_Box04_S117	ACTIVE	0	794.587739944
2E90EDD21091	2016-08-28	EtOH_Box04_S117	ACTIVE	0	794.748800993
2E90EDD21091	2016-08-28	EtOH_Box04_S117	ACTIVE	0	794.898931026
2E90EDD21091	2016-08-28	EtOH_Box04_S117	ACTIVE	0	795.049081087
2E90EDD21091	2016-08-28	EtOH_Box04_S117	ACTIVE	0	795.209958076
2E90EDD21091	2016-08-28	EtOH_Box04_S117	ACTIVE	0	795.381690025
2E90EDD21091	2016-08-28	EtOH_Box04_S117	ACTIVE	0	795.531754017
2E90EDD21091	2016-08-28	EtOH_Box04_S117	ACTIVE	0	795.672308922
2E90EDD21091	2016-08-28	EtOH_Box04_S117	ACTIVE	0	795.833611012
2E90EDD21091	2016-08-28	EtOH_Box04_S117	ACTIVE	0	796.016218901
2E90EDD21091	2016-08-28	EtOH_Box04_S117	ACTIVE	0	796.166423082
2E90EDD21091	2016-08-28	EtOH_Box04_S117	ACTIVE	0	796.31663394
2E90EDD21091	2016-08-28	EtOH_Box04_S117	ACTIVE	0	796.477560997
2E90EDD21091	2016-08-28	EtOH_Box04_S117	ACTIVE	0	796.638526917
2E90EDD21091	2016-08-28	EtOH_Box04_S117	ACTIVE	0	796.853686094
2E90EDD21091	2016-08-28	EtOH_Box04_S117	ACTIVE	0	797.005448103
2E90EDD21091	2016-08-28	EtOH_Box04_S117	ACTIVE	0	797.15652895
2E90EDD21091	2016-08-28	EtOH_Box04_S117	ACTIVE	0	797.318389893
2E90EDD21091	2016-08-28	EtOH_Box04_S117	ACTIVE	0	797.555747032
2E90EDD21091	2016-08-28	EtOH_Box04_S117	ACTIVE	0	797.695945024
2E90EDD21091	2016-08-28	EtOH_Box04_S117	ACTIVE	0	797.857842922
2E90EDD21091	2016-08-28	EtOH_Box04_S117	ACTIVE	0	798.052242041
2E90EDD21091	2016-08-28	EtOH_Box04_S117	ACTIVE	0	798.192471027
2E90EDD21091	2016-08-28	EtOH_Box04_S117	ACTIVE	0	799.327621937
2E90EDD21091	2016-08-28	EtOH_Box04_S117	REWARD	10	799.327621937
2E90EDD21091	2016-08-28	EtOH_Box04_S117	ACTIVE	0	803.233633041
2E90EDD21091	2016-08-28	EtOH_Box04_S117	ACTIVE	0	807.233263016
2E90EDD21091	2016-08-28	EtOH_Box04_S117	ACTIVE	0	807.362149
2E90EDD21091	2016-08-28	EtOH_Box04_S117	ACTIVE	0	807.652922869
2E90EDD21091	2016-08-28	EtOH_Box04_S117	ACTIVE	0	807.955533981
2E90EDD21091	2016-08-28	EtOH_Box04_S117	ACTIVE	0	808.084250927
2E90EDD21091	2016-08-28	EtOH_Box04_S117	ACTIVE	0	808.223615885
2E90EDD21091	2016-08-28	EtOH_Box04_S117	ACTIVE	0	818.251444101
2E90EDD21091	2016-08-28	EtOH_Box04_S117	ACTIVE	0	818.434262991
2E90EDD21091	2016-08-28	EtOH_Box04_S117	ACTIVE	0	818.724993944
2E90EDD21091	2016-08-28	EtOH_Box04_S117	ACTIVE	0	818.875272036
2E90EDD21091	2016-08-28	EtOH_Box04_S117	ACTIVE	0	819.137048006
2E90EDD21091	2016-08-28	EtOH_Box04_S117	ACTIVE	0	819.179311991
2E90EDD21091	2016-08-28	EtOH_Box04_S117	ACTIVE	0	819.275491953
2E90EDD21091	2016-08-28	EtOH_Box04_S117	ACTIVE	0	819.404239893
2E90EDD21091	2016-08-28	EtOH_Box04_S117	ACTIVE	0	819.555583
2E90EDD21091	2016-08-28	EtOH_Box04_S117	ACTIVE	0	819.695901871
2E90EDD21091	2016-08-28	EtOH_Box04_S117	ACTIVE	0	819.868565083
2E90EDD21091	2016-08-28	EtOH_Box04_S117	ACTIVE	0	819.998182058
2E90EDD21091	2016-08-28	EtOH_Box04_S117	ACTIVE	0	820.127547026
2E90EDD21091	2016-08-28	EtOH_Box04_S117	ACTIVE	0	820.278528929
2E90EDD21091	2016-08-28	EtOH_Box04_S117	ACTIVE	0	820.440335989
2E90EDD21091	2016-08-28	EtOH_Box04_S117	ACTIVE	0	820.62381506
2E90EDD21091	2016-08-28	EtOH_Box04_S117	ACTIVE	0	820.774837017
2E90EDD21091	2016-08-28	EtOH_Box04_S117	REWARD	10	820.774837017
2E90EDD21091	2016-08-28	EtOH_Box04_S117	ACTIVE	0	821.093312025
2E90EDD21091	2016-08-28	EtOH_Box04_S117	ACTIVE	0	821.243874073
2E90EDD21091	2016-08-28	EtOH_Box04_S117	ACTIVE	0	821.383452892
2E90EDD21091	2016-08-28	EtOH_Box04_S117	ACTIVE	0	821.512104988
2E90EDD21091	2016-08-28	EtOH_Box04_S117	ACTIVE	0	821.651558876
2E90EDD21091	2016-08-28	EtOH_Box04_S117	ACTIVE	0	821.791222095
2E90EDD21091	2016-08-28	EtOH_Box04_S117	ACTIVE	0	821.887567043
2E90EDD21091	2016-08-28	EtOH_Box04_S117	ACTIVE	0	822.016267061
2E90EDD21091	2016-08-28	EtOH_Box04_S117	ACTIVE	0	822.112541914
2E90EDD21091	2016-08-28	EtOH_Box04_S117	ACTIVE	0	822.252012014
2E90EDD21091	2016-08-28	EtOH_Box04_S117	ACTIVE	0	822.369890928
2E90EDD21091	2016-08-28	EtOH_Box04_S117	ACTIVE	0	822.498558998
2E90EDD21091	2016-08-28	EtOH_Box04_S117	ACTIVE	0	822.616384029
2E90EDD21091	2016-08-28	EtOH_Box04_S117	ACTIVE	0	822.734287977
2E90EDD21091	2016-08-28	EtOH_Box04_S117	ACTIVE	0	822.852087975
2E90EDD21091	2016-08-28	EtOH_Box04_S117	ACTIVE	0	822.980681896
2E90EDD21091	2016-08-28	EtOH_Box04_S117	ACTIVE	0	823.09959197
2E90EDD21091	2016-08-28	EtOH_Box04_S117	ACTIVE	0	823.22834897
2E90EDD21091	2016-08-28	EtOH_Box04_S117	ACTIVE	0	823.357038975
2E90EDD21091	2016-08-28	EtOH_Box04_S117	ACTIVE	0	823.48567605
2E90EDD21091	2016-08-28	EtOH_Box04_S117	ACTIVE	0	823.60345602
2E90EDD21091	2016-08-28	EtOH_Box04_S117	ACTIVE	0	823.742907047
2E90EDD21091	2016-08-28	EtOH_Box04_S117	ACTIVE	0	823.88242197
2E90EDD21091	2016-08-28	EtOH_Box04_S117	ACTIVE	0	824.011221886
2E90EDD21091	2016-08-28	EtOH_Box04_S117	ACTIVE	0	824.139970064
2E90EDD21091	2016-08-28	EtOH_Box04_S117	ACTIVE	0	824.290276051
2E90EDD21091	2016-08-28	EtOH_Box04_S117	ACTIVE	0	824.440542936
2E90EDD21091	2016-08-28	EtOH_Box04_S117	ACTIVE	0	824.590833902
2E90EDD21091	2016-08-28	EtOH_Box04_S117	ACTIVE	0	824.741103888
2E90EDD21091	2016-08-28	EtOH_Box04_S117	ACTIVE	0	824.880558968
2E90EDD21091	2016-08-28	EtOH_Box04_S117	ACTIVE	0	825.009263992
2E90EDD21091	2016-08-28	EtOH_Box04_S117	ACTIVE	0	825.148708105
2E90EDD21091	2016-08-28	EtOH_Box04_S117	ACTIVE	0	841.710947037
2E90EDD21091	2016-08-28	EtOH_Box04_S117	ACTIVE	0	841.831099033
2E90EDD21091	2016-08-28	EtOH_Box04_S117	ACTIVE	0	841.983340025
2E90EDD21091	2016-08-28	EtOH_Box04_S117	ACTIVE	0	842.103286982
2E90EDD21091	2016-08-28	EtOH_Box04_S117	ACTIVE	0	842.233903885
2E90EDD21091	2016-08-28	EtOH_Box04_S117	ACTIVE	0	842.386135101
2E90EDD21091	2016-08-28	EtOH_Box04_S117	ACTIVE	0	842.516618967
2E90EDD21091	2016-08-28	EtOH_Box04_S117	ACTIVE	0	842.65835309
2E90EDD21091	2016-08-28	EtOH_Box04_S117	ACTIVE	0	842.821314096
2E90EDD21091	2016-08-28	EtOH_Box04_S117	ACTIVE	0	842.941031933
2E90EDD21091	2016-08-28	EtOH_Box04_S117	REWARD	10	842.941031933
2E90EDD21091	2016-08-28	EtOH_Box04_S117	ACTIVE	0	843.238681078
2E90EDD21091	2016-08-28	EtOH_Box04_S117	ACTIVE	0	843.367526054
2E90EDD21091	2016-08-28	EtOH_Box04_S117	ACTIVE	0	843.496217012
2E90EDD21091	2016-08-28	EtOH_Box04_S117	ACTIVE	0	843.624945879
2E90EDD21091	2016-08-28	EtOH_Box04_S117	ACTIVE	0	843.753582001
2E90EDD21091	2016-08-28	EtOH_Box04_S117	ACTIVE	0	843.883315086
2E90EDD21091	2016-08-28	EtOH_Box04_S117	ACTIVE	0	843.99039197
2E90EDD21091	2016-08-28	EtOH_Box04_S117	ACTIVE	0	844.129844904
2E90EDD21091	2016-08-28	EtOH_Box04_S117	ACTIVE	0	844.24770093
2E90EDD21091	2016-08-28	EtOH_Box04_S117	ACTIVE	0	844.365539074
2E90EDD21091	2016-08-28	EtOH_Box04_S117	ACTIVE	0	844.494177103
2E90EDD21091	2016-08-28	EtOH_Box04_S117	ACTIVE	0	844.611985922
2E90EDD21091	2016-08-28	EtOH_Box04_S117	ACTIVE	0	844.751502037
2E90EDD21091	2016-08-28	EtOH_Box04_S117	ACTIVE	0	844.869270086
2E90EDD21091	2016-08-28	EtOH_Box04_S117	ACTIVE	0	844.987015963
2E90EDD21091	2016-08-28	EtOH_Box04_S117	ACTIVE	0	845.137173891
2E90EDD21091	2016-08-28	EtOH_Box04_S117	ACTIVE	0	845.255028963
2E90EDD21091	2016-08-28	EtOH_Box04_S117	ACTIVE	0	845.372869015
2E90EDD21091	2016-08-28	EtOH_Box04_S117	ACTIVE	0	845.490643978
2E90EDD21091	2016-08-28	EtOH_Box04_S117	ACTIVE	0	845.619240046
2E90EDD21091	2016-08-28	EtOH_Box04_S117	ACTIVE	0	845.737037897
2E90EDD21091	2016-08-28	EtOH_Box04_S117	ACTIVE	0	845.876437902
2E90EDD21091	2016-08-28	EtOH_Box04_S117	ACTIVE	0	846.015847921
2E90EDD21091	2016-08-28	EtOH_Box04_S117	ACTIVE	0	846.144412994
2E90EDD21091	2016-08-28	EtOH_Box04_S117	ACTIVE	0	846.294774055
2E90EDD21091	2016-08-28	EtOH_Box04_S117	ACTIVE	0	846.434299946
2E90EDD21091	2016-08-28	EtOH_Box04_S117	ACTIVE	0	846.58453989
2E90EDD21091	2016-08-28	EtOH_Box04_S117	ACTIVE	0	846.724031925
2E90EDD21091	2016-08-28	EtOH_Box04_S117	ACTIVE	0	846.852823973
2E90EDD21091	2016-08-28	EtOH_Box04_S117	ACTIVE	0	859.025570869
2E90EDD21091	2016-08-28	EtOH_Box04_S117	ACTIVE	0	859.240683079
2E90EDD21091	2016-08-28	EtOH_Box04_S117	ACTIVE	0	859.358531952
2E90EDD21091	2016-08-28	EtOH_Box04_S117	ACTIVE	0	859.508656025
2E90EDD21091	2016-08-28	EtOH_Box04_S117	ACTIVE	0	859.64804101
2E90EDD21091	2016-08-28	EtOH_Box04_S117	ACTIVE	0	859.798296928
2E90EDD21091	2016-08-28	EtOH_Box04_S117	ACTIVE	0	859.948610067
2E90EDD21091	2016-08-28	EtOH_Box04_S117	ACTIVE	0	860.098933935
2E90EDD21091	2016-08-28	EtOH_Box04_S117	ACTIVE	0	860.249191046
2E90EDD21091	2016-08-28	EtOH_Box04_S117	ACTIVE	0	860.399394989
2E90EDD21091	2016-08-28	EtOH_Box04_S117	ACTIVE	0	860.560312986
2E90EDD21091	2016-08-28	EtOH_Box04_S117	ACTIVE	0	860.710622072
2E90EDD21091	2016-08-28	EtOH_Box04_S117	ACTIVE	0	860.871656895
2E90EDD21091	2016-08-28	EtOH_Box04_S117	ACTIVE	0	861.043642998
2E90EDD21091	2016-08-28	EtOH_Box04_S117	ACTIVE	0	861.204674959
2E90EDD21091	2016-08-28	EtOH_Box04_S117	ACTIVE	0	861.355880022
2E90EDD21091	2016-08-28	EtOH_Box04_S117	ACTIVE	0	861.516982079
2E90EDD21091	2016-08-28	EtOH_Box04_S117	ACTIVE	0	861.699721098
2E90EDD21091	2016-08-28	EtOH_Box04_S117	ACTIVE	0	861.828341007
2E90EDD21091	2016-08-28	EtOH_Box04_S117	ACTIVE	0	861.978513956
2E90EDD21091	2016-08-28	EtOH_Box04_S117	ACTIVE	0	862.128818035
2E90EDD21091	2016-08-28	EtOH_Box04_S117	ACTIVE	0	862.300734043
2E90EDD21091	2016-08-28	EtOH_Box04_S117	ACTIVE	0	862.472596884
2E90EDD21091	2016-08-28	EtOH_Box04_S117	ACTIVE	0	862.601284981
2E90EDD21091	2016-08-28	EtOH_Box04_S117	ACTIVE	0	862.75168705
2E90EDD21091	2016-08-28	EtOH_Box04_S117	ACTIVE	0	862.923485041
2E90EDD21091	2016-08-28	EtOH_Box04_S117	ACTIVE	0	863.07404089
2E90EDD21091	2016-08-28	EtOH_Box04_S117	ACTIVE	0	863.237150908
2E90EDD21091	2016-08-28	EtOH_Box04_S117	ACTIVE	0	863.378566027
2E90EDD21091	2016-08-28	EtOH_Box04_S117	ACTIVE	0	863.552342892
2E90EDD21091	2016-08-28	EtOH_Box04_S117	ACTIVE	0	863.704523087
2E90EDD21091	2016-08-28	EtOH_Box04_S117	ACTIVE	0	863.845867872
2E90EDD21091	2016-08-28	EtOH_Box04_S117	ACTIVE	0	864.288681984
2E90EDD21091	2016-08-28	EtOH_Box04_S117	ACTIVE	0	865.609198093
2E90EDD21091	2016-08-28	EtOH_Box04_S117	ACTIVE	0	865.891335964
2E90EDD21091	2016-08-28	EtOH_Box04_S117	ACTIVE	0	866.021992922
2E90EDD21091	2016-08-28	EtOH_Box04_S117	REWARD	10	866.021992922
2E90EDD21091	2016-08-28	EtOH_Box04_S117	ACTIVE	0	866.321811914
2E90EDD21091	2016-08-28	EtOH_Box04_S117	ACTIVE	0	879.234308958
2E90EDD21091	2016-08-28	EtOH_Box04_S117	ACTIVE	0	879.395507097
2E90EDD21091	2016-08-28	EtOH_Box04_S117	ACTIVE	0	879.567291021
2E90EDD21091	2016-08-28	EtOH_Box04_S117	ACTIVE	0	879.695884943
2E90EDD21091	2016-08-28	EtOH_Box04_S117	ACTIVE	0	879.85691309
2E90EDD21091	2016-08-28	EtOH_Box04_S117	ACTIVE	0	879.985486031
2E90EDD21091	2016-08-28	EtOH_Box04_S117	ACTIVE	0	880.124851942
2E90EDD21091	2016-08-28	EtOH_Box04_S117	ACTIVE	0	880.275084972
2E90EDD21091	2016-08-28	EtOH_Box04_S117	ACTIVE	0	880.436058044
2E90EDD21091	2016-08-28	EtOH_Box04_S117	ACTIVE	0	880.618648052
2E90EDD21091	2016-08-28	EtOH_Box04_S117	ACTIVE	0	880.758015871
2E90EDD21091	2016-08-28	EtOH_Box04_S117	ACTIVE	0	880.901278019
2E90EDD21091	2016-08-28	EtOH_Box04_S117	ACTIVE	0	881.073189974
2E90EDD21091	2016-08-28	EtOH_Box04_S117	ACTIVE	0	881.234266043
2E90EDD21091	2016-08-28	EtOH_Box04_S117	ACTIVE	0	881.395279884
2E90EDD21091	2016-08-28	EtOH_Box04_S117	ACTIVE	0	881.599412918
2E90EDD21091	2016-08-28	EtOH_Box04_S117	ACTIVE	0	881.760426044
2E90EDD21091	2016-08-28	EtOH_Box04_S117	ACTIVE	0	881.91068697
2E90EDD21091	2016-08-28	EtOH_Box04_S117	ACTIVE	0	882.201337099
2E90EDD21091	2016-08-28	EtOH_Box04_S117	ACTIVE	0	882.514712095
2E90EDD21091	2016-08-28	EtOH_Box04_S117	ACTIVE	0	882.665122032
2E90EDD21091	2016-08-28	EtOH_Box04_S117	ACTIVE	0	882.804595947
2E90EDD21091	2016-08-28	EtOH_Box04_S117	ACTIVE	0	882.943963051
2E90EDD21091	2016-08-28	EtOH_Box04_S117	ACTIVE	0	883.083859921
2E90EDD21091	2016-08-28	EtOH_Box04_S117	ACTIVE	0	883.223212957
2E90EDD21091	2016-08-28	EtOH_Box04_S117	ACTIVE	0	883.362592936
2E90EDD21091	2016-08-28	EtOH_Box04_S117	ACTIVE	0	883.512763023
2E90EDD21091	2016-08-28	EtOH_Box04_S117	ACTIVE	0	883.662859917
2E90EDD21091	2016-08-28	EtOH_Box04_S117	ACTIVE	0	883.823879957
2E90EDD21091	2016-08-28	EtOH_Box04_S117	ACTIVE	0	883.963365078
2E90EDD21091	2016-08-28	EtOH_Box04_S117	ACTIVE	0	884.113633871
2E90EDD21091	2016-08-28	EtOH_Box04_S117	ACTIVE	0	884.296309948
2E90EDD21091	2016-08-28	EtOH_Box04_S117	ACTIVE	0	884.446527004
2E90EDD21091	2016-08-28	EtOH_Box04_S117	ACTIVE	0	884.618314981
2E90EDD21091	2016-08-28	EtOH_Box04_S117	ACTIVE	0	884.790176868
2E90EDD21091	2016-08-28	EtOH_Box04_S117	ACTIVE	0	884.95114994
2E90EDD21091	2016-08-28	EtOH_Box04_S117	ACTIVE	0	885.102725983
2E90EDD21091	2016-08-28	EtOH_Box04_S117	ACTIVE	0	885.242052078
2E90EDD21091	2016-08-28	EtOH_Box04_S117	ACTIVE	0	885.359972954
2E90EDD21091	2016-08-28	EtOH_Box04_S117	ACTIVE	0	885.49940896
2E90EDD21091	2016-08-28	EtOH_Box04_S117	ACTIVE	0	885.618232965
2E90EDD21091	2016-08-28	EtOH_Box04_S117	ACTIVE	0	885.746953964
2E90EDD21091	2016-08-28	EtOH_Box04_S117	ACTIVE	0	885.886509895
2E90EDD21091	2016-08-28	EtOH_Box04_S117	ACTIVE	0	886.004386902
2E90EDD21091	2016-08-28	EtOH_Box04_S117	ACTIVE	0	886.144196987
2E90EDD21091	2016-08-28	EtOH_Box04_S117	ACTIVE	0	886.307321072
2E90EDD21091	2016-08-28	EtOH_Box04_S117	ACTIVE	0	886.43781209
2E90EDD21091	2016-08-28	EtOH_Box04_S117	ACTIVE	0	886.568295002
2E90EDD21091	2016-08-28	EtOH_Box04_S117	ACTIVE	0	886.709592104
2E90EDD21091	2016-08-28	EtOH_Box04_S117	ACTIVE	0	886.872535944
2E90EDD21091	2016-08-28	EtOH_Box04_S117	ACTIVE	0	887.035393
2E90EDD21091	2016-08-28	EtOH_Box04_S117	ACTIVE	0	887.230799913
2E90EDD21091	2016-08-28	EtOH_Box04_S117	ACTIVE	0	887.523319006
2E90EDD21091	2016-08-28	EtOH_Box04_S117	ACTIVE	0	887.653883934
2E90EDD21091	2016-08-28	EtOH_Box04_S117	REWARD	10	887.653883934
2E90EDD21091	2016-08-28	EtOH_Box04_S117	ACTIVE	0	887.961782932
2E90EDD21091	2016-08-28	EtOH_Box04_S117	ACTIVE	0	888.090591908
2E90EDD21091	2016-08-28	EtOH_Box04_S117	ACTIVE	0	888.230043888
2E90EDD21091	2016-08-28	EtOH_Box04_S117	ACTIVE	0	888.358777046
2E90EDD21091	2016-08-28	EtOH_Box04_S117	ACTIVE	0	888.498172045
2E90EDD21091	2016-08-28	EtOH_Box04_S117	ACTIVE	0	888.615971088
2E90EDD21091	2016-08-28	EtOH_Box04_S117	ACTIVE	0	888.668911934
2E90EDD21091	2016-08-28	EtOH_Box04_S117	ACTIVE	0	888.754328966
2E90EDD21091	2016-08-28	EtOH_Box04_S117	ACTIVE	0	888.88291502
2E90EDD21091	2016-08-28	EtOH_Box04_S117	ACTIVE	0	889.011452913
2E90EDD21091	2016-08-28	EtOH_Box04_S117	ACTIVE	0	889.132150888
2E90EDD21091	2016-08-28	EtOH_Box04_S117	ACTIVE	0	889.250119925
2E90EDD21091	2016-08-28	EtOH_Box04_S117	ACTIVE	0	889.367985964
2E90EDD21091	2016-08-28	EtOH_Box04_S117	ACTIVE	0	889.474956989
2E90EDD21091	2016-08-28	EtOH_Box04_S117	ACTIVE	0	889.604618073
2E90EDD21091	2016-08-28	EtOH_Box04_S117	ACTIVE	0	889.744121075
2E90EDD21091	2016-08-28	EtOH_Box04_S117	ACTIVE	0	889.872791052
2E90EDD21091	2016-08-28	EtOH_Box04_S117	ACTIVE	0	889.990586042
2E90EDD21091	2016-08-28	EtOH_Box04_S117	ACTIVE	0	890.119189978
2E90EDD21091	2016-08-28	EtOH_Box04_S117	ACTIVE	0	890.247726917
2E90EDD21091	2016-08-28	EtOH_Box04_S117	ACTIVE	0	890.387170076
2E90EDD21091	2016-08-28	EtOH_Box04_S117	ACTIVE	0	890.504956007
2E90EDD21091	2016-08-28	EtOH_Box04_S117	ACTIVE	0	890.633539915
2E90EDD21091	2016-08-28	EtOH_Box04_S117	ACTIVE	0	890.783771992
2E90EDD21091	2016-08-28	EtOH_Box04_S117	ACTIVE	0	890.923171997
2E90EDD21091	2016-08-28	EtOH_Box04_S117	ACTIVE	0	891.051717043
2E90EDD21091	2016-08-28	EtOH_Box04_S117	ACTIVE	0	891.191148043
2E90EDD21091	2016-08-28	EtOH_Box04_S117	ACTIVE	0	891.330739021
2E90EDD21091	2016-08-28	EtOH_Box04_S117	ACTIVE	0	900.311956882
2E90EDD21091	2016-08-28	EtOH_Box04_S117	ACTIVE	0	900.508369923
2E90EDD21091	2016-08-28	EtOH_Box04_S117	ACTIVE	0	900.993648052
2E90EDD21091	2016-08-28	EtOH_Box04_S117	ACTIVE	0	901.988194942
2E90EDD21091	2016-08-28	EtOH_Box04_S117	ACTIVE	0	906.788605928
2E90EDD21091	2016-08-28	EtOH_Box04_S117	ACTIVE	0	907.144316912
2E90EDD21091	2016-08-28	EtOH_Box04_S117	ACTIVE	0	908.602446079
2E90EDD21091	2016-08-28	EtOH_Box04_S117	ACTIVE	0	908.938585043
2E90EDD21091	2016-08-28	EtOH_Box04_S117	ACTIVE	0	911.98703289
2E90EDD21091	2016-08-28	EtOH_Box04_S117	ACTIVE	0	920.385545015
2E90EDD21091	2016-08-28	EtOH_Box04_S117	ACTIVE	0	920.494730949
2E90EDD21091	2016-08-28	EtOH_Box04_S117	ACTIVE	0	928.105323076
2E90EDD21091	2016-08-28	EtOH_Box04_S117	ACTIVE	0	933.444680929
2E90EDD21091	2016-08-28	EtOH_Box04_S117	ACTIVE	0	933.607780933
2E90EDD21091	2016-08-28	EtOH_Box04_S117	ACTIVE	0	933.792352915
2E90EDD21091	2016-08-28	EtOH_Box04_S117	ACTIVE	0	933.944600105
2E90EDD21091	2016-08-28	EtOH_Box04_S117	REWARD	10	933.944600105
2E90EDD21091	2016-08-28	EtOH_Box04_S117	ACTIVE	0	934.253310919
2E90EDD21091	2016-08-28	EtOH_Box04_S117	ACTIVE	0	934.393146038
2E90EDD21091	2016-08-28	EtOH_Box04_S117	ACTIVE	0	934.521897078
2E90EDD21091	2016-08-28	EtOH_Box04_S117	ACTIVE	0	934.661884069
2E90EDD21091	2016-08-28	EtOH_Box04_S117	ACTIVE	0	934.77978301
2E90EDD21091	2016-08-28	EtOH_Box04_S117	ACTIVE	0	934.897558928
2E90EDD21091	2016-08-28	EtOH_Box04_S117	ACTIVE	0	935.02621007
2E90EDD21091	2016-08-28	EtOH_Box04_S117	ACTIVE	0	935.154776096
2E90EDD21091	2016-08-28	EtOH_Box04_S117	ACTIVE	0	935.283502102
2E90EDD21091	2016-08-28	EtOH_Box04_S117	ACTIVE	0	935.401359081
2E90EDD21091	2016-08-28	EtOH_Box04_S117	ACTIVE	0	935.508472919
2E90EDD21091	2016-08-28	EtOH_Box04_S117	ACTIVE	0	935.627456903
2E90EDD21091	2016-08-28	EtOH_Box04_S117	ACTIVE	0	935.745405912
2E90EDD21091	2016-08-28	EtOH_Box04_S117	ACTIVE	0	935.873984098
2E90EDD21091	2016-08-28	EtOH_Box04_S117	ACTIVE	0	935.991769075
2E90EDD21091	2016-08-28	EtOH_Box04_S117	ACTIVE	0	936.120502949
2E90EDD21091	2016-08-28	EtOH_Box04_S117	ACTIVE	0	936.238471031
2E90EDD21091	2016-08-28	EtOH_Box04_S117	ACTIVE	0	936.356345892
2E90EDD21091	2016-08-28	EtOH_Box04_S117	ACTIVE	0	936.495750904
2E90EDD21091	2016-08-28	EtOH_Box04_S117	ACTIVE	0	936.624327898
2E90EDD21091	2016-08-28	EtOH_Box04_S117	ACTIVE	0	936.731332064
2E90EDD21091	2016-08-28	EtOH_Box04_S117	ACTIVE	0	936.870999098
2E90EDD21091	2016-08-28	EtOH_Box04_S117	ACTIVE	0	936.999773026
2E90EDD21091	2016-08-28	EtOH_Box04_S117	ACTIVE	0	937.139270067
2E90EDD21091	2016-08-28	EtOH_Box04_S117	ACTIVE	0	937.278779984
2E90EDD21091	2016-08-28	EtOH_Box04_S117	ACTIVE	0	937.418260098
2E90EDD21091	2016-08-28	EtOH_Box04_S117	ACTIVE	0	937.546905041
2E90EDD21091	2016-08-28	EtOH_Box04_S117	ACTIVE	0	952.460226059
2E90EDD21091	2016-08-28	EtOH_Box04_S117	ACTIVE	0	952.752343893
2E90EDD21091	2016-08-28	EtOH_Box04_S117	ACTIVE	0	952.913582087
2E90EDD21091	2016-08-28	EtOH_Box04_S117	ACTIVE	0	953.074701071
2E90EDD21091	2016-08-28	EtOH_Box04_S117	ACTIVE	0	953.268141031
2E90EDD21091	2016-08-28	EtOH_Box04_S117	ACTIVE	0	953.407557964
2E90EDD21091	2016-08-28	EtOH_Box04_S117	ACTIVE	0	953.546883106
2E90EDD21091	2016-08-28	EtOH_Box04_S117	ACTIVE	0	953.718890905
2E90EDD21091	2016-08-28	EtOH_Box04_S117	ACTIVE	0	953.869112968
2E90EDD21091	2016-08-28	EtOH_Box04_S117	ACTIVE	0	954.041040897
2E90EDD21091	2016-08-28	EtOH_Box04_S117	ACTIVE	0	954.161062002
2E90EDD21091	2016-08-28	EtOH_Box04_S117	ACTIVE	0	954.324151039
2E90EDD21091	2016-08-28	EtOH_Box04_S117	ACTIVE	0	954.476378918
2E90EDD21091	2016-08-28	EtOH_Box04_S117	ACTIVE	0	954.607198
2E90EDD21091	2016-08-28	EtOH_Box04_S117	ACTIVE	0	954.770279884
2E90EDD21091	2016-08-28	EtOH_Box04_S117	ACTIVE	0	954.933331013
2E90EDD21091	2016-08-28	EtOH_Box04_S117	ACTIVE	0	955.085684061
2E90EDD21091	2016-08-28	EtOH_Box04_S117	ACTIVE	0	955.248769999
2E90EDD21091	2016-08-28	EtOH_Box04_S117	ACTIVE	0	955.43334794
2E90EDD21091	2016-08-28	EtOH_Box04_S117	REWARD	10	955.43334794
2E90EDD21091	2016-08-28	EtOH_Box04_S117	ACTIVE	0	955.644052029
2E90EDD21091	2016-08-28	EtOH_Box04_S117	ACTIVE	0	955.773458958
2E90EDD21091	2016-08-28	EtOH_Box04_S117	ACTIVE	0	955.934520006
2E90EDD21091	2016-08-28	EtOH_Box04_S117	ACTIVE	0	956.084839106
2E90EDD21091	2016-08-28	EtOH_Box04_S117	ACTIVE	0	956.235096931
2E90EDD21091	2016-08-28	EtOH_Box04_S117	ACTIVE	0	956.374567986
2E90EDD21091	2016-08-28	EtOH_Box04_S117	ACTIVE	0	956.51402092
2E90EDD21091	2016-08-28	EtOH_Box04_S117	ACTIVE	0	956.643877983
2E90EDD21091	2016-08-28	EtOH_Box04_S117	ACTIVE	0	956.772758961
2E90EDD21091	2016-08-28	EtOH_Box04_S117	ACTIVE	0	956.890589952
2E90EDD21091	2016-08-28	EtOH_Box04_S117	ACTIVE	0	957.01919508
2E90EDD21091	2016-08-28	EtOH_Box04_S117	ACTIVE	0	957.13696599
2E90EDD21091	2016-08-28	EtOH_Box04_S117	ACTIVE	0	957.25493598
2E90EDD21091	2016-08-28	EtOH_Box04_S117	ACTIVE	0	957.372838974
2E90EDD21091	2016-08-28	EtOH_Box04_S117	ACTIVE	0	957.501410007
2E90EDD21091	2016-08-28	EtOH_Box04_S117	ACTIVE	0	957.640770912
2E90EDD21091	2016-08-28	EtOH_Box04_S117	ACTIVE	0	957.758581877
2E90EDD21091	2016-08-28	EtOH_Box04_S117	ACTIVE	0	957.887168884
2E90EDD21091	2016-08-28	EtOH_Box04_S117	ACTIVE	0	958.015956879
2E90EDD21091	2016-08-28	EtOH_Box04_S117	ACTIVE	0	958.144524097
2E90EDD21091	2016-08-28	EtOH_Box04_S117	ACTIVE	0	958.273256063
2E90EDD21091	2016-08-28	EtOH_Box04_S117	ACTIVE	0	958.391063929
2E90EDD21091	2016-08-28	EtOH_Box04_S117	ACTIVE	0	958.53045702
2E90EDD21091	2016-08-28	EtOH_Box04_S117	ACTIVE	0	958.659144878
2E90EDD21091	2016-08-28	EtOH_Box04_S117	ACTIVE	0	958.798583984
2E90EDD21091	2016-08-28	EtOH_Box04_S117	ACTIVE	0	958.937983036
2E90EDD21091	2016-08-28	EtOH_Box04_S117	ACTIVE	0	959.077517986
2E90EDD21091	2016-08-28	EtOH_Box04_S117	ACTIVE	0	959.216878891
2E90EDD21091	2016-08-28	EtOH_Box04_S117	ACTIVE	0	959.356266975
2E90EDD21091	2016-08-28	EtOH_Box04_S117	ACTIVE	0	962.274651051
2E90EDD21091	2016-08-28	EtOH_Box04_S117	ACTIVE	0	962.316956997
2E90EDD21091	2016-08-28	EtOH_Box04_S117	ACTIVE	0	962.499559879
2E90EDD21091	2016-08-28	EtOH_Box04_S117	ACTIVE	0	962.63912487
2E90EDD21091	2016-08-28	EtOH_Box04_S117	ACTIVE	0	965.654069901
2E90EDD21091	2016-08-28	EtOH_Box04_S117	ACTIVE	0	967.414690971
2E90EDD21091	2016-08-28	EtOH_Box04_S117	ACTIVE	0	1008.99496889
2E90EDD21091	2016-08-28	EtOH_Box04_S117	ACTIVE	0	1009.13659596
2E90EDD21091	2016-08-28	EtOH_Box04_S117	ACTIVE	0	1009.28873897
2E90EDD21091	2016-08-28	EtOH_Box04_S117	ACTIVE	0	1009.494874
2E90EDD21091	2016-08-28	EtOH_Box04_S117	ACTIVE	0	1009.62537503
2E90EDD21091	2016-08-28	EtOH_Box04_S117	ACTIVE	0	1009.74511194
2E90EDD21091	2016-08-28	EtOH_Box04_S117	ACTIVE	0	1009.897228
2E90EDD21091	2016-08-28	EtOH_Box04_S117	ACTIVE	0	1010.02771902
2E90EDD21091	2016-08-28	EtOH_Box04_S117	ACTIVE	0	1010.158494
2E90EDD21091	2016-08-28	EtOH_Box04_S117	ACTIVE	0	1010.31069207
2E90EDD21091	2016-08-28	EtOH_Box04_S117	REWARD	10	1010.31069207
2E90EDD21091	2016-08-28	EtOH_Box04_S117	ACTIVE	0	1010.60846305
2E90EDD21091	2016-08-28	EtOH_Box04_S117	ACTIVE	0	1010.74818301
2E90EDD21091	2016-08-28	EtOH_Box04_S117	ACTIVE	0	1010.89850593
2E90EDD21091	2016-08-28	EtOH_Box04_S117	ACTIVE	0	1011.0283401
2E90EDD21091	2016-08-28	EtOH_Box04_S117	ACTIVE	0	1011.15696788
2E90EDD21091	2016-08-28	EtOH_Box04_S117	ACTIVE	0	1011.28595805
2E90EDD21091	2016-08-28	EtOH_Box04_S117	ACTIVE	0	1011.38230896
2E90EDD21091	2016-08-28	EtOH_Box04_S117	ACTIVE	0	1011.52172303
2E90EDD21091	2016-08-28	EtOH_Box04_S117	ACTIVE	0	1011.6286931
2E90EDD21091	2016-08-28	EtOH_Box04_S117	ACTIVE	0	1011.75736499
2E90EDD21091	2016-08-28	EtOH_Box04_S117	ACTIVE	0	1011.86448789
2E90EDD21091	2016-08-28	EtOH_Box04_S117	ACTIVE	0	1011.99307609
2E90EDD21091	2016-08-28	EtOH_Box04_S117	ACTIVE	0	1012.11082792
2E90EDD21091	2016-08-28	EtOH_Box04_S117	ACTIVE	0	1012.22873592
2E90EDD21091	2016-08-28	EtOH_Box04_S117	ACTIVE	0	1012.34681797
2E90EDD21091	2016-08-28	EtOH_Box04_S117	ACTIVE	0	1012.47543907
2E90EDD21091	2016-08-28	EtOH_Box04_S117	ACTIVE	0	1012.60412288
2E90EDD21091	2016-08-28	EtOH_Box04_S117	ACTIVE	0	1012.72200108
2E90EDD21091	2016-08-28	EtOH_Box04_S117	ACTIVE	0	1012.85070896
2E90EDD21091	2016-08-28	EtOH_Box04_S117	ACTIVE	0	1012.97938609
2E90EDD21091	2016-08-28	EtOH_Box04_S117	ACTIVE	0	1013.11882591
2E90EDD21091	2016-08-28	EtOH_Box04_S117	ACTIVE	0	1013.24745798
2E90EDD21091	2016-08-28	EtOH_Box04_S117	ACTIVE	0	1013.37607908
2E90EDD21091	2016-08-28	EtOH_Box04_S117	ACTIVE	0	1013.51546097
2E90EDD21091	2016-08-28	EtOH_Box04_S117	ACTIVE	0	1013.64407992
2E90EDD21091	2016-08-28	EtOH_Box04_S117	ACTIVE	0	1013.78357506
2E90EDD21091	2016-08-28	EtOH_Box04_S117	ACTIVE	0	1013.83650994
2E90EDD21091	2016-08-28	EtOH_Box04_S117	ACTIVE	0	1013.921839
2E90EDD21091	2016-08-28	EtOH_Box04_S117	ACTIVE	0	1014.06121898
2E90EDD21091	2016-08-28	EtOH_Box04_S117	ACTIVE	0	1014.20062089
2E90EDD21091	2016-08-28	EtOH_Box04_S117	ACTIVE	0	1014.34098601
2E90EDD21091	2016-08-28	EtOH_Box04_S117	ACTIVE	0	1014.49140406
2E90EDD21091	2016-08-28	EtOH_Box04_S117	ACTIVE	0	1014.62009001
2E90EDD21091	2016-08-28	EtOH_Box04_S117	ACTIVE	0	1014.7489109
2E90EDD21091	2016-08-28	EtOH_Box04_S117	ACTIVE	0	1067.77301002
2E90EDD21091	2016-08-28	EtOH_Box04_S117	ACTIVE	0	1067.92551398
2E90EDD21091	2016-08-28	EtOH_Box04_S117	ACTIVE	0	1068.04532003
2E90EDD21091	2016-08-28	EtOH_Box04_S117	ACTIVE	0	1068.17585802
2E90EDD21091	2016-08-28	EtOH_Box04_S117	ACTIVE	0	1068.30655694
2E90EDD21091	2016-08-28	EtOH_Box04_S117	ACTIVE	0	1068.44786
2E90EDD21091	2016-08-28	EtOH_Box04_S117	ACTIVE	0	1068.58935189
2E90EDD21091	2016-08-28	EtOH_Box04_S117	ACTIVE	0	1068.74169493
2E90EDD21091	2016-08-28	EtOH_Box04_S117	ACTIVE	0	1068.88308001
2E90EDD21091	2016-08-28	EtOH_Box04_S117	ACTIVE	0	1069.0460031
2E90EDD21091	2016-08-28	EtOH_Box04_S117	REWARD	10	1069.0460031
2E90EDD21091	2016-08-28	EtOH_Box04_S117	ACTIVE	0	1069.34338498
2E90EDD21091	2016-08-28	EtOH_Box04_S117	ACTIVE	0	1069.51565695
2E90EDD21091	2016-08-28	EtOH_Box04_S117	ACTIVE	0	1069.63356209
2E90EDD21091	2016-08-28	EtOH_Box04_S117	ACTIVE	0	1069.77304101
2E90EDD21091	2016-08-28	EtOH_Box04_S117	ACTIVE	0	1069.90160298
2E90EDD21091	2016-08-28	EtOH_Box04_S117	ACTIVE	0	1070.0410769
2E90EDD21091	2016-08-28	EtOH_Box04_S117	ACTIVE	0	1070.16981506
2E90EDD21091	2016-08-28	EtOH_Box04_S117	ACTIVE	0	1070.29848599
2E90EDD21091	2016-08-28	EtOH_Box04_S117	ACTIVE	0	1070.42715406
2E90EDD21091	2016-08-28	EtOH_Box04_S117	ACTIVE	0	1070.55573702
2E90EDD21091	2016-08-28	EtOH_Box04_S117	ACTIVE	0	1070.66272998
2E90EDD21091	2016-08-28	EtOH_Box04_S117	ACTIVE	0	1070.79128695
2E90EDD21091	2016-08-28	EtOH_Box04_S117	ACTIVE	0	1070.89824104
2E90EDD21091	2016-08-28	EtOH_Box04_S117	ACTIVE	0	1071.01595807
2E90EDD21091	2016-08-28	EtOH_Box04_S117	ACTIVE	0	1071.13371396
2E90EDD21091	2016-08-28	EtOH_Box04_S117	ACTIVE	0	1071.25151491
2E90EDD21091	2016-08-28	EtOH_Box04_S117	ACTIVE	0	1071.38127589
2E90EDD21091	2016-08-28	EtOH_Box04_S117	ACTIVE	0	1071.49917293
2E90EDD21091	2016-08-28	EtOH_Box04_S117	ACTIVE	0	1071.64935589
2E90EDD21091	2016-08-28	EtOH_Box04_S117	ACTIVE	0	1071.77810001
2E90EDD21091	2016-08-28	EtOH_Box04_S117	ACTIVE	0	1071.89588094
2E90EDD21091	2016-08-28	EtOH_Box04_S117	ACTIVE	0	1072.03521895
2E90EDD21091	2016-08-28	EtOH_Box04_S117	ACTIVE	0	1072.16376305
2E90EDD21091	2016-08-28	EtOH_Box04_S117	ACTIVE	0	1072.31416893
2E90EDD21091	2016-08-28	EtOH_Box04_S117	ACTIVE	0	1072.43214798
2E90EDD21091	2016-08-28	EtOH_Box04_S117	ACTIVE	0	1072.59326696
2E90EDD21091	2016-08-28	EtOH_Box04_S117	ACTIVE	0	1072.72191095
2E90EDD21091	2016-08-28	EtOH_Box04_S117	ACTIVE	0	1072.86140203
2E90EDD21091	2016-08-28	EtOH_Box04_S117	ACTIVE	0	1086.33951497
2E90EDD21091	2016-08-28	EtOH_Box04_S117	ACTIVE	0	1086.50072098
2E90EDD21091	2016-08-28	EtOH_Box04_S117	ACTIVE	0	1086.69467592
2E90EDD21091	2016-08-28	EtOH_Box04_S117	ACTIVE	0	1086.82337403
2E90EDD21091	2016-08-28	EtOH_Box04_S117	ACTIVE	0	1086.95197892
2E90EDD21091	2016-08-28	EtOH_Box04_S117	ACTIVE	0	1087.08063889
2E90EDD21091	2016-08-28	EtOH_Box04_S117	ACTIVE	0	1087.2200129
2E90EDD21091	2016-08-28	EtOH_Box04_S117	ACTIVE	0	1087.26221108
2E90EDD21091	2016-08-28	EtOH_Box04_S117	ACTIVE	0	1087.36934805
2E90EDD21091	2016-08-28	EtOH_Box04_S117	ACTIVE	0	1087.50870204
2E90EDD21091	2016-08-28	EtOH_Box04_S117	ACTIVE	0	1087.64805293
2E90EDD21091	2016-08-28	EtOH_Box04_S117	ACTIVE	0	1087.84148908
2E90EDD21091	2016-08-28	EtOH_Box04_S117	ACTIVE	0	1087.97013998
2E90EDD21091	2016-08-28	EtOH_Box04_S117	ACTIVE	0	1088.12034392
2E90EDD21091	2016-08-28	EtOH_Box04_S117	ACTIVE	0	1088.27078795
2E90EDD21091	2016-08-28	EtOH_Box04_S117	ACTIVE	0	1088.4318769
2E90EDD21091	2016-08-28	EtOH_Box04_S117	ACTIVE	0	1088.70198298
2E90EDD21091	2016-08-28	EtOH_Box04_S117	ACTIVE	0	1088.86318493
2E90EDD21091	2016-08-28	EtOH_Box04_S117	ACTIVE	0	1088.98092604
2E90EDD21091	2016-08-28	EtOH_Box04_S117	ACTIVE	0	1089.1528399
2E90EDD21091	2016-08-28	EtOH_Box04_S117	ACTIVE	0	1089.34854102
2E90EDD21091	2016-08-28	EtOH_Box04_S117	ACTIVE	0	1089.50073099
2E90EDD21091	2016-08-28	EtOH_Box04_S117	ACTIVE	0	1089.64203596
2E90EDD21091	2016-08-28	EtOH_Box04_S117	ACTIVE	0	1089.79414296
2E90EDD21091	2016-08-28	EtOH_Box04_S117	ACTIVE	0	1089.94625688
2E90EDD21091	2016-08-28	EtOH_Box04_S117	ACTIVE	0	1090.11994791
2E90EDD21091	2016-08-28	EtOH_Box04_S117	ACTIVE	0	1090.54264998
2E90EDD21091	2016-08-28	EtOH_Box04_S117	ACTIVE	0	1090.68415403
2E90EDD21091	2016-08-28	EtOH_Box04_S117	ACTIVE	0	1090.87954307
2E90EDD21091	2016-08-28	EtOH_Box04_S117	REWARD	10	1090.87954307
2E90EDD21091	2016-08-28	EtOH_Box04_S117	ACTIVE	0	1091.16572905
2E90EDD21091	2016-08-28	EtOH_Box04_S117	ACTIVE	0	1091.30548406
2E90EDD21091	2016-08-28	EtOH_Box04_S117	ACTIVE	0	1091.44494891
2E90EDD21091	2016-08-28	EtOH_Box04_S117	ACTIVE	0	1091.48703504
2E90EDD21091	2016-08-28	EtOH_Box04_S117	ACTIVE	0	1091.58319092
2E90EDD21091	2016-08-28	EtOH_Box04_S117	ACTIVE	0	1091.71177292
2E90EDD21091	2016-08-28	EtOH_Box04_S117	ACTIVE	0	1091.84038091
2E90EDD21091	2016-08-28	EtOH_Box04_S117	ACTIVE	0	1091.94741488
2E90EDD21091	2016-08-28	EtOH_Box04_S117	ACTIVE	0	1092.07604194
2E90EDD21091	2016-08-28	EtOH_Box04_S117	ACTIVE	0	1092.1937921
2E90EDD21091	2016-08-28	EtOH_Box04_S117	ACTIVE	0	1092.31183791
2E90EDD21091	2016-08-28	EtOH_Box04_S117	ACTIVE	0	1092.41887498
2E90EDD21091	2016-08-28	EtOH_Box04_S117	ACTIVE	0	1092.53787994
2E90EDD21091	2016-08-28	EtOH_Box04_S117	ACTIVE	0	1092.65584493
2E90EDD21091	2016-08-28	EtOH_Box04_S117	ACTIVE	0	1092.78459597
2E90EDD21091	2016-08-28	EtOH_Box04_S117	ACTIVE	0	1092.89163589
2E90EDD21091	2016-08-28	EtOH_Box04_S117	ACTIVE	0	1093.02028489
2E90EDD21091	2016-08-28	EtOH_Box04_S117	ACTIVE	0	1093.1489141
2E90EDD21091	2016-08-28	EtOH_Box04_S117	ACTIVE	0	1093.26673102
2E90EDD21091	2016-08-28	EtOH_Box04_S117	ACTIVE	0	1093.395473
2E90EDD21091	2016-08-28	EtOH_Box04_S117	ACTIVE	0	1093.50253701
2E90EDD21091	2016-08-28	EtOH_Box04_S117	ACTIVE	0	1093.64193487
2E90EDD21091	2016-08-28	EtOH_Box04_S117	ACTIVE	0	1093.78142691
2E90EDD21091	2016-08-28	EtOH_Box04_S117	ACTIVE	0	1093.90998507
2E90EDD21091	2016-08-28	EtOH_Box04_S117	ACTIVE	0	1094.04934692
2E90EDD21091	2016-08-28	EtOH_Box04_S117	ACTIVE	0	1094.16708589
2E90EDD21091	2016-08-28	EtOH_Box04_S117	ACTIVE	0	1094.30674791
2E90EDD21091	2016-08-28	EtOH_Box04_S117	ACTIVE	0	1094.44611096
2E90EDD21091	2016-08-28	EtOH_Box04_S117	ACTIVE	0	1094.5750711
2E90EDD21091	2016-08-28	EtOH_Box04_S117	ACTIVE	0	1094.714571
2E90EDD21091	2016-08-28	EtOH_Box04_S117	ACTIVE	0	1106.42098808
2E90EDD21091	2016-08-28	EtOH_Box04_S117	ACTIVE	0	1106.57155108
2E90EDD21091	2016-08-28	EtOH_Box04_S117	ACTIVE	0	1106.85156703
2E90EDD21091	2016-08-28	EtOH_Box04_S117	ACTIVE	0	1106.98131204
2E90EDD21091	2016-08-28	EtOH_Box04_S117	ACTIVE	0	1107.11002398
2E90EDD21091	2016-08-28	EtOH_Box04_S117	ACTIVE	0	1107.23862791
2E90EDD21091	2016-08-28	EtOH_Box04_S117	ACTIVE	0	1107.38892508
2E90EDD21091	2016-08-28	EtOH_Box04_S117	ACTIVE	0	1107.56071496
2E90EDD21091	2016-08-28	EtOH_Box04_S117	ACTIVE	0	1107.68938398
2E90EDD21091	2016-08-28	EtOH_Box04_S117	ACTIVE	0	1107.83955503
2E90EDD21091	2016-08-28	EtOH_Box04_S117	ACTIVE	0	1107.98973393
2E90EDD21091	2016-08-28	EtOH_Box04_S117	ACTIVE	0	1108.13995409
2E90EDD21091	2016-08-28	EtOH_Box04_S117	ACTIVE	0	1108.32269597
2E90EDD21091	2016-08-28	EtOH_Box04_S117	ACTIVE	0	1108.48384905
2E90EDD21091	2016-08-28	EtOH_Box04_S117	ACTIVE	0	1108.62323809
2E90EDD21091	2016-08-28	EtOH_Box04_S117	ACTIVE	0	1108.77348709
2E90EDD21091	2016-08-28	EtOH_Box04_S117	ACTIVE	0	1108.88049293
2E90EDD21091	2016-08-28	EtOH_Box04_S117	ACTIVE	0	1108.99830699
2E90EDD21091	2016-08-28	EtOH_Box04_S117	ACTIVE	0	1109.0728209
2E90EDD21091	2016-08-28	EtOH_Box04_S117	ACTIVE	0	1109.36344695
2E90EDD21091	2016-08-28	EtOH_Box04_S117	ACTIVE	0	1109.58919311
2E90EDD21091	2016-08-28	EtOH_Box04_S117	ACTIVE	0	1109.72861505
2E90EDD21091	2016-08-28	EtOH_Box04_S117	ACTIVE	0	1109.87884092
2E90EDD21091	2016-08-28	EtOH_Box04_S117	ACTIVE	0	1110.03982902
2E90EDD21091	2016-08-28	EtOH_Box04_S117	ACTIVE	0	1110.20187998
2E90EDD21091	2016-08-28	EtOH_Box04_S117	ACTIVE	0	1110.34148598
2E90EDD21091	2016-08-28	EtOH_Box04_S117	ACTIVE	0	1110.49172497
2E90EDD21091	2016-08-28	EtOH_Box04_S117	ACTIVE	0	1110.66354394
2E90EDD21091	2016-08-28	EtOH_Box04_S117	ACTIVE	0	1110.8137579
2E90EDD21091	2016-08-28	EtOH_Box04_S117	ACTIVE	0	1110.96407604
2E90EDD21091	2016-08-28	EtOH_Box04_S117	ACTIVE	0	1111.10563803
2E90EDD21091	2016-08-28	EtOH_Box04_S117	ACTIVE	0	1111.26864409
2E90EDD21091	2016-08-28	EtOH_Box04_S117	ACTIVE	0	1111.39968705
2E90EDD21091	2016-08-28	EtOH_Box04_S117	ACTIVE	0	1111.58438492
2E90EDD21091	2016-08-28	EtOH_Box04_S117	ACTIVE	0	1111.84489703
2E90EDD21091	2016-08-28	EtOH_Box04_S117	ACTIVE	0	1111.97550988
2E90EDD21091	2016-08-28	EtOH_Box04_S117	ACTIVE	0	1112.10601687
2E90EDD21091	2016-08-28	EtOH_Box04_S117	ACTIVE	0	1112.25827909
2E90EDD21091	2016-08-28	EtOH_Box04_S117	ACTIVE	0	1112.41062689
2E90EDD21091	2016-08-28	EtOH_Box04_S117	REWARD	10	1112.41062689
2E90EDD21091	2016-08-28	EtOH_Box04_S117	ACTIVE	0	1112.71878505
2E90EDD21091	2016-08-28	EtOH_Box04_S117	ACTIVE	0	1112.86925602
2E90EDD21091	2016-08-28	EtOH_Box04_S117	ACTIVE	0	1112.99793696
2E90EDD21091	2016-08-28	EtOH_Box04_S117	ACTIVE	0	1113.12654305
2E90EDD21091	2016-08-28	EtOH_Box04_S117	ACTIVE	0	1113.25521088
2E90EDD21091	2016-08-28	EtOH_Box04_S117	ACTIVE	0	1113.38384891
2E90EDD21091	2016-08-28	EtOH_Box04_S117	ACTIVE	0	1113.51250696
2E90EDD21091	2016-08-28	EtOH_Box04_S117	ACTIVE	0	1113.65187287
2E90EDD21091	2016-08-28	EtOH_Box04_S117	ACTIVE	0	1113.74817991
2E90EDD21091	2016-08-28	EtOH_Box04_S117	ACTIVE	0	1113.87673998
2E90EDD21091	2016-08-28	EtOH_Box04_S117	ACTIVE	0	1113.9947269
2E90EDD21091	2016-08-28	EtOH_Box04_S117	ACTIVE	0	1114.11377692
2E90EDD21091	2016-08-28	EtOH_Box04_S117	ACTIVE	0	1114.23163295
2E90EDD21091	2016-08-28	EtOH_Box04_S117	ACTIVE	0	1114.33865905
2E90EDD21091	2016-08-28	EtOH_Box04_S117	ACTIVE	0	1114.45637393
2E90EDD21091	2016-08-28	EtOH_Box04_S117	ACTIVE	0	1114.58500004
2E90EDD21091	2016-08-28	EtOH_Box04_S117	ACTIVE	0	1114.70281005
2E90EDD21091	2016-08-28	EtOH_Box04_S117	ACTIVE	0	1114.83147192
2E90EDD21091	2016-08-28	EtOH_Box04_S117	ACTIVE	0	1114.97105193
2E90EDD21091	2016-08-28	EtOH_Box04_S117	ACTIVE	0	1115.08894706
2E90EDD21091	2016-08-28	EtOH_Box04_S117	ACTIVE	0	1115.21757007
2E90EDD21091	2016-08-28	EtOH_Box04_S117	ACTIVE	0	1115.34623289
2E90EDD21091	2016-08-28	EtOH_Box04_S117	ACTIVE	0	1115.48570299
2E90EDD21091	2016-08-28	EtOH_Box04_S117	ACTIVE	0	1115.61429811
2E90EDD21091	2016-08-28	EtOH_Box04_S117	ACTIVE	0	1115.75395203
2E90EDD21091	2016-08-28	EtOH_Box04_S117	ACTIVE	0	1115.8826201
2E90EDD21091	2016-08-28	EtOH_Box04_S117	ACTIVE	0	1116.03286099
2E90EDD21091	2016-08-28	EtOH_Box04_S117	ACTIVE	0	1116.17243791
2E90EDD21091	2016-08-28	EtOH_Box04_S117	ACTIVE	0	1116.27961206
2E90EDD21091	2016-08-28	EtOH_Box04_S117	ACTIVE	0	1116.42982888
2E90EDD21091	2016-08-28	EtOH_Box04_S117	ACTIVE	0	1116.60169005
2E90EDD21091	2016-08-28	EtOH_Box04_S117	ACTIVE	0	1116.74119496
2E90EDD21091	2016-08-28	EtOH_Box04_S117	ACTIVE	0	1116.86986399
2E90EDD21091	2016-08-28	EtOH_Box04_S117	ACTIVE	0	1129.12733197
2E90EDD21091	2016-08-28	EtOH_Box04_S117	ACTIVE	0	1129.27768397
2E90EDD21091	2016-08-28	EtOH_Box04_S117	ACTIVE	0	1129.42796397
2E90EDD21091	2016-08-28	EtOH_Box04_S117	ACTIVE	0	1129.58917499
2E90EDD21091	2016-08-28	EtOH_Box04_S117	ACTIVE	0	1129.76103902
2E90EDD21091	2016-08-28	EtOH_Box04_S117	ACTIVE	0	1129.9005301
2E90EDD21091	2016-08-28	EtOH_Box04_S117	ACTIVE	0	1130.03994703
2E90EDD21091	2016-08-28	EtOH_Box04_S117	ACTIVE	0	1130.20094109
2E90EDD21091	2016-08-28	EtOH_Box04_S117	ACTIVE	0	1130.34033489
2E90EDD21091	2016-08-28	EtOH_Box04_S117	ACTIVE	0	1130.49057889
2E90EDD21091	2016-08-28	EtOH_Box04_S117	ACTIVE	0	1130.65197396
2E90EDD21091	2016-08-28	EtOH_Box04_S117	ACTIVE	0	1130.81307793
2E90EDD21091	2016-08-28	EtOH_Box04_S117	ACTIVE	0	1130.96327305
2E90EDD21091	2016-08-28	EtOH_Box04_S117	ACTIVE	0	1131.11348391
2E90EDD21091	2016-08-28	EtOH_Box04_S117	ACTIVE	0	1131.25289702
2E90EDD21091	2016-08-28	EtOH_Box04_S117	ACTIVE	0	1131.41388893
2E90EDD21091	2016-08-28	EtOH_Box04_S117	ACTIVE	0	1131.58674598
2E90EDD21091	2016-08-28	EtOH_Box04_S117	ACTIVE	0	1131.73700905
2E90EDD21091	2016-08-28	EtOH_Box04_S117	ACTIVE	0	1131.90892196
2E90EDD21091	2016-08-28	EtOH_Box04_S117	ACTIVE	0	1132.04831195
2E90EDD21091	2016-08-28	EtOH_Box04_S117	ACTIVE	0	1132.22013688
2E90EDD21091	2016-08-28	EtOH_Box04_S117	ACTIVE	0	1132.37065506
2E90EDD21091	2016-08-28	EtOH_Box04_S117	ACTIVE	0	1132.54323006
2E90EDD21091	2016-08-28	EtOH_Box04_S117	ACTIVE	0	1132.72828388
2E90EDD21091	2016-08-28	EtOH_Box04_S117	ACTIVE	0	1132.9020679
2E90EDD21091	2016-08-28	EtOH_Box04_S117	ACTIVE	0	1133.07576108
2E90EDD21091	2016-08-28	EtOH_Box04_S117	ACTIVE	0	1133.24948096
2E90EDD21091	2016-08-28	EtOH_Box04_S117	ACTIVE	0	1133.41236901
2E90EDD21091	2016-08-28	EtOH_Box04_S117	ACTIVE	0	1133.57522297
2E90EDD21091	2016-08-28	EtOH_Box04_S117	ACTIVE	0	1133.75979996
2E90EDD21091	2016-08-28	EtOH_Box04_S117	ACTIVE	0	1133.90109491
2E90EDD21091	2016-08-28	EtOH_Box04_S117	ACTIVE	0	1134.04235792
2E90EDD21091	2016-08-28	EtOH_Box04_S117	REWARD	10	1134.04235792
2E90EDD21091	2016-08-28	EtOH_Box04_S117	ACTIVE	0	1134.37174797
2E90EDD21091	2016-08-28	EtOH_Box04_S117	ACTIVE	0	1134.51151896
2E90EDD21091	2016-08-28	EtOH_Box04_S117	ACTIVE	0	1134.64019203
2E90EDD21091	2016-08-28	EtOH_Box04_S117	ACTIVE	0	1134.76906991
2E90EDD21091	2016-08-28	EtOH_Box04_S117	ACTIVE	0	1134.90860009
2E90EDD21091	2016-08-28	EtOH_Box04_S117	ACTIVE	0	1135.03717995
2E90EDD21091	2016-08-28	EtOH_Box04_S117	ACTIVE	0	1135.07926297
2E90EDD21091	2016-08-28	EtOH_Box04_S117	ACTIVE	0	1135.16472602
2E90EDD21091	2016-08-28	EtOH_Box04_S117	ACTIVE	0	1135.28260994
2E90EDD21091	2016-08-28	EtOH_Box04_S117	ACTIVE	0	1135.42309403
2E90EDD21091	2016-08-28	EtOH_Box04_S117	ACTIVE	0	1135.54102302
2E90EDD21091	2016-08-28	EtOH_Box04_S117	ACTIVE	0	1135.65879202
2E90EDD21091	2016-08-28	EtOH_Box04_S117	ACTIVE	0	1135.77667809
2E90EDD21091	2016-08-28	EtOH_Box04_S117	ACTIVE	0	1135.8944149
2E90EDD21091	2016-08-28	EtOH_Box04_S117	ACTIVE	0	1136.02289605
2E90EDD21091	2016-08-28	EtOH_Box04_S117	ACTIVE	0	1136.14061499
2E90EDD21091	2016-08-28	EtOH_Box04_S117	ACTIVE	0	1136.26921701
2E90EDD21091	2016-08-28	EtOH_Box04_S117	ACTIVE	0	1136.39774609
2E90EDD21091	2016-08-28	EtOH_Box04_S117	ACTIVE	0	1136.5154891
2E90EDD21091	2016-08-28	EtOH_Box04_S117	ACTIVE	0	1136.66571808
2E90EDD21091	2016-08-28	EtOH_Box04_S117	ACTIVE	0	1136.78356004
2E90EDD21091	2016-08-28	EtOH_Box04_S117	ACTIVE	0	1136.91212702
2E90EDD21091	2016-08-28	EtOH_Box04_S117	ACTIVE	0	1137.05145693
2E90EDD21091	2016-08-28	EtOH_Box04_S117	ACTIVE	0	1137.19078398
2E90EDD21091	2016-08-28	EtOH_Box04_S117	ACTIVE	0	1137.33025002
2E90EDD21091	2016-08-28	EtOH_Box04_S117	ACTIVE	0	1137.44823003
2E90EDD21091	2016-08-28	EtOH_Box04_S117	ACTIVE	0	1137.58769894
2E90EDD21091	2016-08-28	EtOH_Box04_S117	ACTIVE	0	1137.72740197
2E90EDD21091	2016-08-28	EtOH_Box04_S117	ACTIVE	0	1137.86696005
2E90EDD21091	2016-08-28	EtOH_Box04_S117	ACTIVE	0	1138.00636196
2E90EDD21091	2016-08-28	EtOH_Box04_S117	ACTIVE	0	1138.14590788
2E90EDD21091	2016-08-28	EtOH_Box04_S117	ACTIVE	0	1148.83228087
2E90EDD21091	2016-08-28	EtOH_Box04_S117	ACTIVE	0	1149.0150671
2E90EDD21091	2016-08-28	EtOH_Box04_S117	ACTIVE	0	1149.1760149
2E90EDD21091	2016-08-28	EtOH_Box04_S117	ACTIVE	0	1149.30476904
2E90EDD21091	2016-08-28	EtOH_Box04_S117	ACTIVE	0	1149.454988
2E90EDD21091	2016-08-28	EtOH_Box04_S117	ACTIVE	0	1149.60511589
2E90EDD21091	2016-08-28	EtOH_Box04_S117	ACTIVE	0	1149.75531697
2E90EDD21091	2016-08-28	EtOH_Box04_S117	ACTIVE	0	1149.90549207
2E90EDD21091	2016-08-28	EtOH_Box04_S117	ACTIVE	0	1150.099931
2E90EDD21091	2016-08-28	EtOH_Box04_S117	ACTIVE	0	1150.25021505
2E90EDD21091	2016-08-28	EtOH_Box04_S117	ACTIVE	0	1150.40050602
2E90EDD21091	2016-08-28	EtOH_Box04_S117	ACTIVE	0	1150.55097294
2E90EDD21091	2016-08-28	EtOH_Box04_S117	ACTIVE	0	1150.71199298
2E90EDD21091	2016-08-28	EtOH_Box04_S117	ACTIVE	0	1150.87308908
2E90EDD21091	2016-08-28	EtOH_Box04_S117	ACTIVE	0	1151.04488707
2E90EDD21091	2016-08-28	EtOH_Box04_S117	ACTIVE	0	1151.20581698
2E90EDD21091	2016-08-28	EtOH_Box04_S117	ACTIVE	0	1151.37764096
2E90EDD21091	2016-08-28	EtOH_Box04_S117	ACTIVE	0	1151.53877807
2E90EDD21091	2016-08-28	EtOH_Box04_S117	ACTIVE	0	1151.68903399
2E90EDD21091	2016-08-28	EtOH_Box04_S117	ACTIVE	0	1151.85015893
2E90EDD21091	2016-08-28	EtOH_Box04_S117	ACTIVE	0	1152.01114392
2E90EDD21091	2016-08-28	EtOH_Box04_S117	ACTIVE	0	1152.21536589
2E90EDD21091	2016-08-28	EtOH_Box04_S117	ACTIVE	0	1152.36564898
2E90EDD21091	2016-08-28	EtOH_Box04_S117	ACTIVE	0	1152.55914998
2E90EDD21091	2016-08-28	EtOH_Box04_S117	ACTIVE	0	1152.7095089
2E90EDD21091	2016-08-28	EtOH_Box04_S117	ACTIVE	0	1152.87062192
2E90EDD21091	2016-08-28	EtOH_Box04_S117	ACTIVE	0	1153.04244494
2E90EDD21091	2016-08-28	EtOH_Box04_S117	ACTIVE	0	1153.215312
2E90EDD21091	2016-08-28	EtOH_Box04_S117	ACTIVE	0	1153.37643099
2E90EDD21091	2016-08-28	EtOH_Box04_S117	ACTIVE	0	1153.53776693
2E90EDD21091	2016-08-28	EtOH_Box04_S117	ACTIVE	0	1153.72056794
2E90EDD21091	2016-08-28	EtOH_Box04_S117	ACTIVE	0	1153.87075305
2E90EDD21091	2016-08-28	EtOH_Box04_S117	ACTIVE	0	1154.04269195
2E90EDD21091	2016-08-28	EtOH_Box04_S117	ACTIVE	0	1154.20375204
2E90EDD21091	2016-08-28	EtOH_Box04_S117	ACTIVE	0	1154.38867688
2E90EDD21091	2016-08-28	EtOH_Box04_S117	ACTIVE	0	1154.53011894
2E90EDD21091	2016-08-28	EtOH_Box04_S117	ACTIVE	0	1154.67144799
2E90EDD21091	2016-08-28	EtOH_Box04_S117	ACTIVE	0	1154.82352805
2E90EDD21091	2016-08-28	EtOH_Box04_S117	ACTIVE	0	1154.95409298
2E90EDD21091	2016-08-28	EtOH_Box04_S117	ACTIVE	0	1155.09542489
2E90EDD21091	2016-08-28	EtOH_Box04_S117	ACTIVE	0	1155.22594404
2E90EDD21091	2016-08-28	EtOH_Box04_S117	ACTIVE	0	1155.37810087
2E90EDD21091	2016-08-28	EtOH_Box04_S117	ACTIVE	0	1155.51952195
2E90EDD21091	2016-08-28	EtOH_Box04_S117	REWARD	10	1155.51952195
2E90EDD21091	2016-08-28	EtOH_Box04_S117	ACTIVE	0	1155.82735705
2E90EDD21091	2016-08-28	EtOH_Box04_S117	ACTIVE	0	1155.97785091
2E90EDD21091	2016-08-28	EtOH_Box04_S117	ACTIVE	0	1156.14976597
2E90EDD21091	2016-08-28	EtOH_Box04_S117	ACTIVE	0	1156.28923798
2E90EDD21091	2016-08-28	EtOH_Box04_S117	ACTIVE	0	1156.45028996
2E90EDD21091	2016-08-28	EtOH_Box04_S117	ACTIVE	0	1156.60061908
2E90EDD21091	2016-08-28	EtOH_Box04_S117	ACTIVE	0	1156.75105
2E90EDD21091	2016-08-28	EtOH_Box04_S117	ACTIVE	0	1156.90139294
2E90EDD21091	2016-08-28	EtOH_Box04_S117	ACTIVE	0	1157.01919293
2E90EDD21091	2016-08-28	EtOH_Box04_S117	ACTIVE	0	1157.14908409
2E90EDD21091	2016-08-28	EtOH_Box04_S117	ACTIVE	0	1157.28863907
2E90EDD21091	2016-08-28	EtOH_Box04_S117	ACTIVE	0	1157.40672088
2E90EDD21091	2016-08-28	EtOH_Box04_S117	ACTIVE	0	1157.5139389
2E90EDD21091	2016-08-28	EtOH_Box04_S117	ACTIVE	0	1157.6209619
2E90EDD21091	2016-08-28	EtOH_Box04_S117	ACTIVE	0	1157.74960208
2E90EDD21091	2016-08-28	EtOH_Box04_S117	ACTIVE	0	1157.86746192
2E90EDD21091	2016-08-28	EtOH_Box04_S117	ACTIVE	0	1158.01771903
2E90EDD21091	2016-08-28	EtOH_Box04_S117	ACTIVE	0	1158.13547802
2E90EDD21091	2016-08-28	EtOH_Box04_S117	ACTIVE	0	1158.25327492
2E90EDD21091	2016-08-28	EtOH_Box04_S117	ACTIVE	0	1158.39274001
2E90EDD21091	2016-08-28	EtOH_Box04_S117	ACTIVE	0	1158.52134705
2E90EDD21091	2016-08-28	EtOH_Box04_S117	ACTIVE	0	1158.65029287
2E90EDD21091	2016-08-28	EtOH_Box04_S117	ACTIVE	0	1158.77912092
2E90EDD21091	2016-08-28	EtOH_Box04_S117	ACTIVE	0	1158.89703107
2E90EDD21091	2016-08-28	EtOH_Box04_S117	ACTIVE	0	1159.03642392
2E90EDD21091	2016-08-28	EtOH_Box04_S117	ACTIVE	0	1159.175776
2E90EDD21091	2016-08-28	EtOH_Box04_S117	ACTIVE	0	1159.30441308
2E90EDD21091	2016-08-28	EtOH_Box04_S117	ACTIVE	0	1159.44384599
2E90EDD21091	2016-08-28	EtOH_Box04_S117	ACTIVE	0	1159.59409308
2E90EDD21091	2016-08-28	EtOH_Box04_S117	ACTIVE	0	1159.7227211
2E90EDD21091	2016-08-28	EtOH_Box04_S117	ACTIVE	0	1159.87300706
2E90EDD21091	2016-08-28	EtOH_Box04_S117	ACTIVE	0	1160.00171494
2E90EDD21091	2016-08-28	EtOH_Box04_S117	ACTIVE	0	1160.15197706
2E90EDD21091	2016-08-28	EtOH_Box04_S117	ACTIVE	0	1160.29149294
2E90EDD21091	2016-08-28	EtOH_Box04_S117	ACTIVE	0	1160.44268203
2E90EDD21091	2016-08-28	EtOH_Box04_S117	ACTIVE	0	1182.00915098
2E90EDD21091	2016-08-28	EtOH_Box04_S117	ACTIVE	0	1182.11841202
2E90EDD21091	2016-08-28	EtOH_Box04_S117	ACTIVE	0	1182.25980306
2E90EDD21091	2016-08-28	EtOH_Box04_S117	ACTIVE	0	1182.39044189
2E90EDD21091	2016-08-28	EtOH_Box04_S117	ACTIVE	0	1182.52112699
2E90EDD21091	2016-08-28	EtOH_Box04_S117	ACTIVE	0	1182.66299009
2E90EDD21091	2016-08-28	EtOH_Box04_S117	ACTIVE	0	1182.81681299
2E90EDD21091	2016-08-28	EtOH_Box04_S117	ACTIVE	0	1182.9583199
2E90EDD21091	2016-08-28	EtOH_Box04_S117	ACTIVE	0	1183.11029196
2E90EDD21091	2016-08-28	EtOH_Box04_S117	ACTIVE	0	1183.26236606
2E90EDD21091	2016-08-28	EtOH_Box04_S117	REWARD	10	1183.26236606
2E90EDD21091	2016-08-28	EtOH_Box04_S117	ACTIVE	0	1183.561059
2E90EDD21091	2016-08-28	EtOH_Box04_S117	ACTIVE	0	1183.71161199
2E90EDD21091	2016-08-28	EtOH_Box04_S117	ACTIVE	0	1183.85107589
2E90EDD21091	2016-08-28	EtOH_Box04_S117	ACTIVE	0	1183.97971487
2E90EDD21091	2016-08-28	EtOH_Box04_S117	ACTIVE	0	1184.11923599
2E90EDD21091	2016-08-28	EtOH_Box04_S117	ACTIVE	0	1184.24792695
2E90EDD21091	2016-08-28	EtOH_Box04_S117	ACTIVE	0	1184.38735604
2E90EDD21091	2016-08-28	EtOH_Box04_S117	ACTIVE	0	1184.51592994
2E90EDD21091	2016-08-28	EtOH_Box04_S117	ACTIVE	0	1184.63380003
2E90EDD21091	2016-08-28	EtOH_Box04_S117	ACTIVE	0	1184.75163794
2E90EDD21091	2016-08-28	EtOH_Box04_S117	ACTIVE	0	1184.8693881
2E90EDD21091	2016-08-28	EtOH_Box04_S117	ACTIVE	0	1184.976372
2E90EDD21091	2016-08-28	EtOH_Box04_S117	ACTIVE	0	1185.09418297
2E90EDD21091	2016-08-28	EtOH_Box04_S117	ACTIVE	0	1185.21199703
2E90EDD21091	2016-08-28	EtOH_Box04_S117	ACTIVE	0	1185.32985091
2E90EDD21091	2016-08-28	EtOH_Box04_S117	ACTIVE	0	1185.43679404
2E90EDD21091	2016-08-28	EtOH_Box04_S117	ACTIVE	0	1185.56539392
2E90EDD21091	2016-08-28	EtOH_Box04_S117	ACTIVE	0	1185.70487595
2E90EDD21091	2016-08-28	EtOH_Box04_S117	ACTIVE	0	1185.82281494
2E90EDD21091	2016-08-28	EtOH_Box04_S117	ACTIVE	0	1185.94073009
2E90EDD21091	2016-08-28	EtOH_Box04_S117	ACTIVE	0	1186.0585351
2E90EDD21091	2016-08-28	EtOH_Box04_S117	ACTIVE	0	1186.19790506
2E90EDD21091	2016-08-28	EtOH_Box04_S117	ACTIVE	0	1186.32655406
2E90EDD21091	2016-08-28	EtOH_Box04_S117	ACTIVE	0	1186.46588492
2E90EDD21091	2016-08-28	EtOH_Box04_S117	ACTIVE	0	1186.60528398
2E90EDD21091	2016-08-28	EtOH_Box04_S117	ACTIVE	0	1186.72307897
2E90EDD21091	2016-08-28	EtOH_Box04_S117	ACTIVE	0	1186.8527379
2E90EDD21091	2016-08-28	EtOH_Box04_S117	ACTIVE	0	1186.98137403
2E90EDD21091	2016-08-28	EtOH_Box04_S117	ACTIVE	0	1187.13169408
2E90EDD21091	2016-08-28	EtOH_Box04_S117	ACTIVE	0	1187.26030493
2E90EDD21091	2016-08-28	EtOH_Box04_S117	ACTIVE	0	1187.40006804
2E90EDD21091	2016-08-28	EtOH_Box04_S117	ACTIVE	0	1195.31202507
2E90EDD21091	2016-08-28	EtOH_Box04_S117	ACTIVE	0	1195.46242809
2E90EDD21091	2016-08-28	EtOH_Box04_S117	ACTIVE	0	1195.64420104
2E90EDD21091	2016-08-28	EtOH_Box04_S117	ACTIVE	0	1195.9023509
2E90EDD21091	2016-08-28	EtOH_Box04_S117	ACTIVE	0	1196.04178691
2E90EDD21091	2016-08-28	EtOH_Box04_S117	ACTIVE	0	1196.17045999
2E90EDD21091	2016-08-28	EtOH_Box04_S117	ACTIVE	0	1196.33156896
2E90EDD21091	2016-08-28	EtOH_Box04_S117	ACTIVE	0	1196.46017599
2E90EDD21091	2016-08-28	EtOH_Box04_S117	ACTIVE	0	1196.59955406
2E90EDD21091	2016-08-28	EtOH_Box04_S117	ACTIVE	0	1196.803895
2E90EDD21091	2016-08-28	EtOH_Box04_S117	ACTIVE	0	1201.26513004
2E90EDD21091	2016-08-28	EtOH_Box04_S117	ACTIVE	0	1204.097013
2E90EDD21091	2016-08-28	EtOH_Box04_S117	ACTIVE	0	1204.86587811
2E90EDD21091	2016-08-28	EtOH_Box04_S117	ACTIVE	0	1205.88239598
2E90EDD21091	2016-08-28	EtOH_Box04_S117	ACTIVE	0	1210.07081699
2E90EDD21091	2016-08-28	EtOH_Box04_S117	ACTIVE	0	1221.26079106
2E90EDD21091	2016-08-28	EtOH_Box04_S117	ACTIVE	0	1221.564533
2E90EDD21091	2016-08-28	EtOH_Box04_S117	ACTIVE	0	1221.70601702
2E90EDD21091	2016-08-28	EtOH_Box04_S117	ACTIVE	0	1221.87981606
2E90EDD21091	2016-08-28	EtOH_Box04_S117	ACTIVE	0	1222.06443691
2E90EDD21091	2016-08-28	EtOH_Box04_S117	ACTIVE	0	1222.20593596
2E90EDD21091	2016-08-28	EtOH_Box04_S117	REWARD	10	1222.20593596
2E90EDD21091	2016-08-28	EtOH_Box04_S117	ACTIVE	0	1222.48139501
2E90EDD21091	2016-08-28	EtOH_Box04_S117	ACTIVE	0	1222.621176
2E90EDD21091	2016-08-28	EtOH_Box04_S117	ACTIVE	0	1222.7499969
2E90EDD21091	2016-08-28	EtOH_Box04_S117	ACTIVE	0	1222.87861204
2E90EDD21091	2016-08-28	EtOH_Box04_S117	ACTIVE	0	1223.00722504
2E90EDD21091	2016-08-28	EtOH_Box04_S117	ACTIVE	0	1223.12514901
2E90EDD21091	2016-08-28	EtOH_Box04_S117	ACTIVE	0	1223.24294209
2E90EDD21091	2016-08-28	EtOH_Box04_S117	ACTIVE	0	1223.38244605
2E90EDD21091	2016-08-28	EtOH_Box04_S117	ACTIVE	0	1223.51102495
2E90EDD21091	2016-08-28	EtOH_Box04_S117	ACTIVE	0	1223.63955903
2E90EDD21091	2016-08-28	EtOH_Box04_S117	ACTIVE	0	1223.76844192
2E90EDD21091	2016-08-28	EtOH_Box04_S117	ACTIVE	0	1223.88624907
2E90EDD21091	2016-08-28	EtOH_Box04_S117	ACTIVE	0	1224.00405097
2E90EDD21091	2016-08-28	EtOH_Box04_S117	ACTIVE	0	1224.1326189
2E90EDD21091	2016-08-28	EtOH_Box04_S117	ACTIVE	0	1224.26124096
2E90EDD21091	2016-08-28	EtOH_Box04_S117	ACTIVE	0	1224.36838388
2E90EDD21091	2016-08-28	EtOH_Box04_S117	ACTIVE	0	1224.48620796
2E90EDD21091	2016-08-28	EtOH_Box04_S117	ACTIVE	0	1224.61592388
2E90EDD21091	2016-08-28	EtOH_Box04_S117	ACTIVE	0	1224.75543594
2E90EDD21091	2016-08-28	EtOH_Box04_S117	ACTIVE	0	1224.89488602
2E90EDD21091	2016-08-28	EtOH_Box04_S117	ACTIVE	0	1225.02346802
2E90EDD21091	2016-08-28	EtOH_Box04_S117	ACTIVE	0	1225.1520381
2E90EDD21091	2016-08-28	EtOH_Box04_S117	ACTIVE	0	1225.28069091
2E90EDD21091	2016-08-28	EtOH_Box04_S117	ACTIVE	0	1225.42006588
2E90EDD21091	2016-08-28	EtOH_Box04_S117	ACTIVE	0	1225.55945492
2E90EDD21091	2016-08-28	EtOH_Box04_S117	ACTIVE	0	1225.66659498
2E90EDD21091	2016-08-28	EtOH_Box04_S117	ACTIVE	0	1225.81703305
2E90EDD21091	2016-08-28	EtOH_Box04_S117	ACTIVE	0	1225.96730804
2E90EDD21091	2016-08-28	EtOH_Box04_S117	ACTIVE	0	1226.10672498
2E90EDD21091	2016-08-28	EtOH_Box04_S117	ACTIVE	0	1226.34333706
2E90EDD21091	2016-08-28	EtOH_Box04_S117	ACTIVE	0	1226.48476601
2E90EDD21091	2016-08-28	EtOH_Box04_S117	ACTIVE	0	1236.90417504
2E90EDD21091	2016-08-28	EtOH_Box04_S117	ACTIVE	0	1237.05460787
2E90EDD21091	2016-08-28	EtOH_Box04_S117	ACTIVE	0	1237.19411588
2E90EDD21091	2016-08-28	EtOH_Box04_S117	ACTIVE	0	1237.34436893
2E90EDD21091	2016-08-28	EtOH_Box04_S117	ACTIVE	0	1237.47319794
2E90EDD21091	2016-08-28	EtOH_Box04_S117	ACTIVE	0	1237.61265087
2E90EDD21091	2016-08-28	EtOH_Box04_S117	ACTIVE	0	1237.76286507
2E90EDD21091	2016-08-28	EtOH_Box04_S117	ACTIVE	0	1237.91309905
2E90EDD21091	2016-08-28	EtOH_Box04_S117	ACTIVE	0	1238.07435703
2E90EDD21091	2016-08-28	EtOH_Box04_S117	ACTIVE	0	1238.21527195
2E90EDD21091	2016-08-28	EtOH_Box04_S117	ACTIVE	0	1238.35467792
2E90EDD21091	2016-08-28	EtOH_Box04_S117	ACTIVE	0	1238.56979799
2E90EDD21091	2016-08-28	EtOH_Box04_S117	ACTIVE	0	1238.80669594
2E90EDD21091	2016-08-28	EtOH_Box04_S117	ACTIVE	0	1239.16349006
2E90EDD21091	2016-08-28	EtOH_Box04_S117	ACTIVE	0	1239.34633708
2E90EDD21091	2016-08-28	EtOH_Box04_S117	ACTIVE	0	1239.49660587
2E90EDD21091	2016-08-28	EtOH_Box04_S117	ACTIVE	0	1239.62517905
2E90EDD21091	2016-08-28	EtOH_Box04_S117	ACTIVE	0	1239.77536106
2E90EDD21091	2016-08-28	EtOH_Box04_S117	ACTIVE	0	1239.92549801
2E90EDD21091	2016-08-28	EtOH_Box04_S117	ACTIVE	0	1240.07564902
2E90EDD21091	2016-08-28	EtOH_Box04_S117	ACTIVE	0	1240.25824809
2E90EDD21091	2016-08-28	EtOH_Box04_S117	ACTIVE	0	1240.6354661
2E90EDD21091	2016-08-28	EtOH_Box04_S117	ACTIVE	0	1240.7641089
2E90EDD21091	2016-08-28	EtOH_Box04_S117	ACTIVE	0	1241.25988293
2E90EDD21091	2016-08-28	EtOH_Box04_S117	ACTIVE	0	1241.30202293
2E90EDD21091	2016-08-28	EtOH_Box04_S117	ACTIVE	0	1241.39823508
2E90EDD21091	2016-08-28	EtOH_Box04_S117	ACTIVE	0	1241.54845095
2E90EDD21091	2016-08-28	EtOH_Box04_S117	ACTIVE	0	1241.70964694
2E90EDD21091	2016-08-28	EtOH_Box04_S117	ACTIVE	0	1241.87065411
2E90EDD21091	2016-08-28	EtOH_Box04_S117	ACTIVE	0	1242.02094698
2E90EDD21091	2016-08-28	EtOH_Box04_S117	ACTIVE	0	1242.16036201
2E90EDD21091	2016-08-28	EtOH_Box04_S117	ACTIVE	0	1242.37655592
2E90EDD21091	2016-08-28	EtOH_Box04_S117	ACTIVE	0	1242.60478592
2E90EDD21091	2016-08-28	EtOH_Box04_S117	ACTIVE	0	1242.81098509
2E90EDD21091	2016-08-28	EtOH_Box04_S117	ACTIVE	0	1242.93074894
2E90EDD21091	2016-08-28	EtOH_Box04_S117	ACTIVE	0	1243.1153419
2E90EDD21091	2016-08-28	EtOH_Box04_S117	ACTIVE	0	1243.57265401
2E90EDD21091	2016-08-28	EtOH_Box04_S117	ACTIVE	0	1243.83298707
2E90EDD21091	2016-08-28	EtOH_Box04_S117	ACTIVE	0	1243.9743309
2E90EDD21091	2016-08-28	EtOH_Box04_S117	ACTIVE	0	1247.46554708
2E90EDD21091	2016-08-28	EtOH_Box04_S117	ACTIVE	0	1249.09925508
2E90EDD21091	2016-08-28	EtOH_Box04_S117	REWARD	10	1249.09925508
2E90EDD21091	2016-08-28	EtOH_Box04_S117	ACTIVE	0	1253.88235188
2E90EDD21091	2016-08-28	EtOH_Box04_S117	ACTIVE	0	1263.00191903
2E90EDD21091	2016-08-28	EtOH_Box04_S117	ACTIVE	0	1263.17414188
2E90EDD21091	2016-08-28	EtOH_Box04_S117	ACTIVE	0	1263.32449102
2E90EDD21091	2016-08-28	EtOH_Box04_S117	ACTIVE	0	1263.46395302
2E90EDD21091	2016-08-28	EtOH_Box04_S117	ACTIVE	0	1263.62495708
2E90EDD21091	2016-08-28	EtOH_Box04_S117	ACTIVE	0	1263.85078597
2E90EDD21091	2016-08-28	EtOH_Box04_S117	ACTIVE	0	1264.01180291
2E90EDD21091	2016-08-28	EtOH_Box04_S117	ACTIVE	0	1264.1620059
2E90EDD21091	2016-08-28	EtOH_Box04_S117	ACTIVE	0	1264.312289
2E90EDD21091	2016-08-28	EtOH_Box04_S117	ACTIVE	0	1264.45171499
2E90EDD21091	2016-08-28	EtOH_Box04_S117	ACTIVE	0	1264.60186195
2E90EDD21091	2016-08-28	EtOH_Box04_S117	ACTIVE	0	1264.76296997
2E90EDD21091	2016-08-28	EtOH_Box04_S117	ACTIVE	0	1264.92394495
2E90EDD21091	2016-08-28	EtOH_Box04_S117	ACTIVE	0	1265.07410502
2E90EDD21091	2016-08-28	EtOH_Box04_S117	ACTIVE	0	1265.23532295
2E90EDD21091	2016-08-28	EtOH_Box04_S117	ACTIVE	0	1265.40727997
2E90EDD21091	2016-08-28	EtOH_Box04_S117	ACTIVE	0	1265.56832504
2E90EDD21091	2016-08-28	EtOH_Box04_S117	ACTIVE	0	1265.73048592
2E90EDD21091	2016-08-28	EtOH_Box04_S117	ACTIVE	0	1265.89168501
2E90EDD21091	2016-08-28	EtOH_Box04_S117	ACTIVE	0	1266.07438803
2E90EDD21091	2016-08-28	EtOH_Box04_S117	ACTIVE	0	1266.30340004
2E90EDD21091	2016-08-28	EtOH_Box04_S117	ACTIVE	0	1266.44289708
2E90EDD21091	2016-08-28	EtOH_Box04_S117	ACTIVE	0	1266.62566209
2E90EDD21091	2016-08-28	EtOH_Box04_S117	ACTIVE	0	1266.77594995
2E90EDD21091	2016-08-28	EtOH_Box04_S117	ACTIVE	0	1266.90457702
2E90EDD21091	2016-08-28	EtOH_Box04_S117	ACTIVE	0	1267.05491805
2E90EDD21091	2016-08-28	EtOH_Box04_S117	ACTIVE	0	1267.2051959
2E90EDD21091	2016-08-28	EtOH_Box04_S117	ACTIVE	0	1267.3555491
2E90EDD21091	2016-08-28	EtOH_Box04_S117	ACTIVE	0	1267.50592494
2E90EDD21091	2016-08-28	EtOH_Box04_S117	ACTIVE	0	1267.66706204
2E90EDD21091	2016-08-28	EtOH_Box04_S117	ACTIVE	0	1267.83894992
2E90EDD21091	2016-08-28	EtOH_Box04_S117	ACTIVE	0	1268.02169991
2E90EDD21091	2016-08-28	EtOH_Box04_S117	ACTIVE	0	1268.18270802
2E90EDD21091	2016-08-28	EtOH_Box04_S117	ACTIVE	0	1268.34373307
2E90EDD21091	2016-08-28	EtOH_Box04_S117	ACTIVE	0	1268.50472808
2E90EDD21091	2016-08-28	EtOH_Box04_S117	ACTIVE	0	1268.654984
2E90EDD21091	2016-08-28	EtOH_Box04_S117	ACTIVE	0	1268.96828794
2E90EDD21091	2016-08-28	EtOH_Box04_S117	ACTIVE	0	1269.10781693
2E90EDD21091	2016-08-28	EtOH_Box04_S117	ACTIVE	0	1269.24766803
2E90EDD21091	2016-08-28	EtOH_Box04_S117	ACTIVE	0	1269.37843108
2E90EDD21091	2016-08-28	EtOH_Box04_S117	ACTIVE	0	1269.51977396
2E90EDD21091	2016-08-28	EtOH_Box04_S117	ACTIVE	0	1269.67195296
2E90EDD21091	2016-08-28	EtOH_Box04_S117	ACTIVE	0	1269.82410908
2E90EDD21091	2016-08-28	EtOH_Box04_S117	ACTIVE	0	1269.97629309
2E90EDD21091	2016-08-28	EtOH_Box04_S117	ACTIVE	0	1270.13917804
2E90EDD21091	2016-08-28	EtOH_Box04_S117	ACTIVE	0	1270.30214
2E90EDD21091	2016-08-28	EtOH_Box04_S117	ACTIVE	0	1270.47607708
2E90EDD21091	2016-08-28	EtOH_Box04_S117	ACTIVE	0	1270.64980888
2E90EDD21091	2016-08-28	EtOH_Box04_S117	REWARD	10	1270.64980888
2E90EDD21091	2016-08-28	EtOH_Box04_S117	ACTIVE	0	1270.96971393
2E90EDD21091	2016-08-28	EtOH_Box04_S117	ACTIVE	0	1271.12032008
2E90EDD21091	2016-08-28	EtOH_Box04_S117	ACTIVE	0	1271.2600069
2E90EDD21091	2016-08-28	EtOH_Box04_S117	ACTIVE	0	1271.39950395
2E90EDD21091	2016-08-28	EtOH_Box04_S117	ACTIVE	0	1271.54977608
2E90EDD21091	2016-08-28	EtOH_Box04_S117	ACTIVE	0	1271.68920898
2E90EDD21091	2016-08-28	EtOH_Box04_S117	ACTIVE	0	1271.817837
2E90EDD21091	2016-08-28	EtOH_Box04_S117	ACTIVE	0	1271.95731902
2E90EDD21091	2016-08-28	EtOH_Box04_S117	ACTIVE	0	1272.09677505
2E90EDD21091	2016-08-28	EtOH_Box04_S117	ACTIVE	0	1272.19297004
2E90EDD21091	2016-08-28	EtOH_Box04_S117	ACTIVE	0	1272.32161498
2E90EDD21091	2016-08-28	EtOH_Box04_S117	ACTIVE	0	1272.45023203
2E90EDD21091	2016-08-28	EtOH_Box04_S117	ACTIVE	0	1272.54651189
2E90EDD21091	2016-08-28	EtOH_Box04_S117	ACTIVE	0	1272.67524505
2E90EDD21091	2016-08-28	EtOH_Box04_S117	ACTIVE	0	1272.79421592
2E90EDD21091	2016-08-28	EtOH_Box04_S117	ACTIVE	0	1272.9121151
2E90EDD21091	2016-08-28	EtOH_Box04_S117	ACTIVE	0	1273.04075789
2E90EDD21091	2016-08-28	EtOH_Box04_S117	ACTIVE	0	1273.16934109
2E90EDD21091	2016-08-28	EtOH_Box04_S117	ACTIVE	0	1273.29797888
2E90EDD21091	2016-08-28	EtOH_Box04_S117	ACTIVE	0	1273.42658901
2E90EDD21091	2016-08-28	EtOH_Box04_S117	ACTIVE	0	1273.56595206
2E90EDD21091	2016-08-28	EtOH_Box04_S117	ACTIVE	0	1273.69455409
2E90EDD21091	2016-08-28	EtOH_Box04_S117	ACTIVE	0	1273.82315493
2E90EDD21091	2016-08-28	EtOH_Box04_S117	ACTIVE	0	1273.96255708
2E90EDD21091	2016-08-28	EtOH_Box04_S117	ACTIVE	0	1274.09115195
2E90EDD21091	2016-08-28	EtOH_Box04_S117	ACTIVE	0	1274.23061609
2E90EDD21091	2016-08-28	EtOH_Box04_S117	ACTIVE	0	1274.36999798
2E90EDD21091	2016-08-28	EtOH_Box04_S117	ACTIVE	0	1274.48779297
2E90EDD21091	2016-08-28	EtOH_Box04_S117	ACTIVE	0	1274.62740993
2E90EDD21091	2016-08-28	EtOH_Box04_S117	ACTIVE	0	1274.766855
2E90EDD21091	2016-08-28	EtOH_Box04_S117	ACTIVE	0	1274.90620995
2E90EDD21091	2016-08-28	EtOH_Box04_S117	ACTIVE	0	1292.95861888
2E90EDD21091	2016-08-28	EtOH_Box04_S117	ACTIVE	0	1293.08951497
2E90EDD21091	2016-08-28	EtOH_Box04_S117	ACTIVE	0	1293.20931196
2E90EDD21091	2016-08-28	EtOH_Box04_S117	ACTIVE	0	1293.35075092
2E90EDD21091	2016-08-28	EtOH_Box04_S117	ACTIVE	0	1293.48131704
2E90EDD21091	2016-08-28	EtOH_Box04_S117	ACTIVE	0	1293.62291789
2E90EDD21091	2016-08-28	EtOH_Box04_S117	ACTIVE	0	1293.76435494
2E90EDD21091	2016-08-28	EtOH_Box04_S117	ACTIVE	0	1293.92744803
2E90EDD21091	2016-08-28	EtOH_Box04_S117	ACTIVE	0	1294.05818796
2E90EDD21091	2016-08-28	EtOH_Box04_S117	ACTIVE	0	1294.19981909
2E90EDD21091	2016-08-28	EtOH_Box04_S117	REWARD	10	1294.19981909
2E90EDD21091	2016-08-28	EtOH_Box04_S117	ACTIVE	0	1294.4975369
2E90EDD21091	2016-08-28	EtOH_Box04_S117	ACTIVE	0	1294.64805508
2E90EDD21091	2016-08-28	EtOH_Box04_S117	ACTIVE	0	1294.79839492
2E90EDD21091	2016-08-28	EtOH_Box04_S117	ACTIVE	0	1294.92702889
2E90EDD21091	2016-08-28	EtOH_Box04_S117	ACTIVE	0	1295.05556202
2E90EDD21091	2016-08-28	EtOH_Box04_S117	ACTIVE	0	1295.20620298
2E90EDD21091	2016-08-28	EtOH_Box04_S117	ACTIVE	0	1295.33498597
2E90EDD21091	2016-08-28	EtOH_Box04_S117	ACTIVE	0	1295.45278001
2E90EDD21091	2016-08-28	EtOH_Box04_S117	ACTIVE	0	1295.58136487
2E90EDD21091	2016-08-28	EtOH_Box04_S117	ACTIVE	0	1295.71013498
2E90EDD21091	2016-08-28	EtOH_Box04_S117	ACTIVE	0	1295.82791901
2E90EDD21091	2016-08-28	EtOH_Box04_S117	ACTIVE	0	1295.93491507
2E90EDD21091	2016-08-28	EtOH_Box04_S117	ACTIVE	0	1296.06352901
2E90EDD21091	2016-08-28	EtOH_Box04_S117	ACTIVE	0	1296.18140292
2E90EDD21091	2016-08-28	EtOH_Box04_S117	ACTIVE	0	1296.31008005
2E90EDD21091	2016-08-28	EtOH_Box04_S117	ACTIVE	0	1296.42789888
2E90EDD21091	2016-08-28	EtOH_Box04_S117	ACTIVE	0	1296.5564959
2E90EDD21091	2016-08-28	EtOH_Box04_S117	ACTIVE	0	1296.68668103
2E90EDD21091	2016-08-28	EtOH_Box04_S117	ACTIVE	0	1296.81550694
2E90EDD21091	2016-08-28	EtOH_Box04_S117	ACTIVE	0	1296.94418502
2E90EDD21091	2016-08-28	EtOH_Box04_S117	ACTIVE	0	1297.09437704
2E90EDD21091	2016-08-28	EtOH_Box04_S117	ACTIVE	0	1297.22302794
2E90EDD21091	2016-08-28	EtOH_Box04_S117	ACTIVE	0	1297.37324691
2E90EDD21091	2016-08-28	EtOH_Box04_S117	ACTIVE	0	1297.50187588
2E90EDD21091	2016-08-28	EtOH_Box04_S117	ACTIVE	0	1297.63089895
2E90EDD21091	2016-08-28	EtOH_Box04_S117	ACTIVE	0	1297.77063298
2E90EDD21091	2016-08-28	EtOH_Box04_S117	ACTIVE	0	1297.91003394
2E90EDD21091	2016-08-28	EtOH_Box04_S117	ACTIVE	0	1298.03857803
2E90EDD21091	2016-08-28	EtOH_Box04_S117	ACTIVE	0	1298.177948
2E90EDD21091	2016-08-28	EtOH_Box04_S117	ACTIVE	0	1317.85880089
2E90EDD21091	2016-08-28	EtOH_Box04_S117	ACTIVE	0	1318.00040293
2E90EDD21091	2016-08-28	EtOH_Box04_S117	ACTIVE	0	1318.12027192
2E90EDD21091	2016-08-28	EtOH_Box04_S117	ACTIVE	0	1318.25091505
2E90EDD21091	2016-08-28	EtOH_Box04_S117	ACTIVE	0	1318.4031539
2E90EDD21091	2016-08-28	EtOH_Box04_S117	ACTIVE	0	1318.55529189
2E90EDD21091	2016-08-28	EtOH_Box04_S117	ACTIVE	0	1318.70759988
2E90EDD21091	2016-08-28	EtOH_Box04_S117	ACTIVE	0	1318.84907007
2E90EDD21091	2016-08-28	EtOH_Box04_S117	ACTIVE	0	1319.00125289
2E90EDD21091	2016-08-28	EtOH_Box04_S117	ACTIVE	0	1319.16423202
2E90EDD21091	2016-08-28	EtOH_Box04_S117	REWARD	10	1319.16423202
2E90EDD21091	2016-08-28	EtOH_Box04_S117	ACTIVE	0	1319.46130395
2E90EDD21091	2016-08-28	EtOH_Box04_S117	ACTIVE	0	1319.59016895
2E90EDD21091	2016-08-28	EtOH_Box04_S117	ACTIVE	0	1319.74064493
2E90EDD21091	2016-08-28	EtOH_Box04_S117	ACTIVE	0	1319.86925006
[truncated: 3,853 more rows]
