# Supplementary material for: An open source device for operant licking in rats
Source: PeerJ. 2017 Feb 14;5:e2981. doi: 10.7717/peerj.2981 (PMC5312574; doi:10.7717/peerj.2981)
Supplement: Supplemental Information 1 — The complete raw data and several R scripts that generated all the figures and statistical analysis were compressed using the Linux tar command. The bash program dataSummary.sh located in the sucrose and water subdirectory was used to generate summary statistics for each run. [file peerj-05-2981-s001.gz › data/sucrose/fr/ETOH_lick_Box01_S140_2E90EDD056D5.csv]

RatID	date	boxid	EventType	fr10	seconds
2E90EDD056D5	2016-08-28	EtOH_Box01_S140	ACTIVE	0	65.915956974
2E90EDD056D5	2016-08-28	EtOH_Box01_S140	ACTIVE	0	66.127453804
2E90EDD056D5	2016-08-28	EtOH_Box01_S140	ACTIVE	0	66.4466907978
2E90EDD056D5	2016-08-28	EtOH_Box01_S140	ACTIVE	0	66.5606608391
2E90EDD056D5	2016-08-28	EtOH_Box01_S140	ACTIVE	0	66.6962008476
2E90EDD056D5	2016-08-28	EtOH_Box01_S140	ACTIVE	0	66.8100779057
2E90EDD056D5	2016-08-28	EtOH_Box01_S140	ACTIVE	0	66.9023079872
2E90EDD056D5	2016-08-28	EtOH_Box01_S140	ACTIVE	0	67.1566309929
2E90EDD056D5	2016-08-28	EtOH_Box01_S140	ACTIVE	0	67.2597689629
2E90EDD056D5	2016-08-28	EtOH_Box01_S140	ACTIVE	0	67.3952538967
2E90EDD056D5	2016-08-28	EtOH_Box01_S140	REWARD	10	67.3952538967
2E90EDD056D5	2016-08-28	EtOH_Box01_S140	ACTIVE	0	67.6347789764
2E90EDD056D5	2016-08-28	EtOH_Box01_S140	ACTIVE	0	67.8935768604
2E90EDD056D5	2016-08-28	EtOH_Box01_S140	ACTIVE	0	68.2818789482
2E90EDD056D5	2016-08-28	EtOH_Box01_S140	ACTIVE	0	68.4430978298
2E90EDD056D5	2016-08-28	EtOH_Box01_S140	ACTIVE	0	68.5502557755
2E90EDD056D5	2016-08-28	EtOH_Box01_S140	ACTIVE	0	68.744904995
2E90EDD056D5	2016-08-28	EtOH_Box01_S140	ACTIVE	0	68.895280838
2E90EDD056D5	2016-08-28	EtOH_Box01_S140	ACTIVE	0	69.0455358028
2E90EDD056D5	2016-08-28	EtOH_Box01_S140	ACTIVE	0	69.1418299675
2E90EDD056D5	2016-08-28	EtOH_Box01_S140	ACTIVE	0	69.324546814
2E90EDD056D5	2016-08-28	EtOH_Box01_S140	ACTIVE	0	69.7450568676
2E90EDD056D5	2016-08-28	EtOH_Box01_S140	ACTIVE	0	142.647160769
2E90EDD056D5	2016-08-28	EtOH_Box01_S140	ACTIVE	0	142.892353773
2E90EDD056D5	2016-08-28	EtOH_Box01_S140	ACTIVE	0	142.985932827
2E90EDD056D5	2016-08-28	EtOH_Box01_S140	ACTIVE	0	143.068707943
2E90EDD056D5	2016-08-28	EtOH_Box01_S140	ACTIVE	0	143.173174858
2E90EDD056D5	2016-08-28	EtOH_Box01_S140	ACTIVE	0	143.277471781
2E90EDD056D5	2016-08-28	EtOH_Box01_S140	ACTIVE	0	143.392594814
2E90EDD056D5	2016-08-28	EtOH_Box01_S140	ACTIVE	0	143.507778883
2E90EDD056D5	2016-08-28	EtOH_Box01_S140	ACTIVE	0	143.633824825
2E90EDD056D5	2016-08-28	EtOH_Box01_S140	ACTIVE	0	143.75967598
2E90EDD056D5	2016-08-28	EtOH_Box01_S140	REWARD	10	143.75967598
2E90EDD056D5	2016-08-28	EtOH_Box01_S140	ACTIVE	0	144.031582832
2E90EDD056D5	2016-08-28	EtOH_Box01_S140	ACTIVE	0	144.149750948
2E90EDD056D5	2016-08-28	EtOH_Box01_S140	ACTIVE	0	144.278526783
2E90EDD056D5	2016-08-28	EtOH_Box01_S140	ACTIVE	0	144.398741961
2E90EDD056D5	2016-08-28	EtOH_Box01_S140	ACTIVE	0	144.527654886
2E90EDD056D5	2016-08-28	EtOH_Box01_S140	ACTIVE	0	144.623901844
2E90EDD056D5	2016-08-28	EtOH_Box01_S140	ACTIVE	0	144.752646923
2E90EDD056D5	2016-08-28	EtOH_Box01_S140	ACTIVE	0	144.881270885
2E90EDD056D5	2016-08-28	EtOH_Box01_S140	ACTIVE	0	144.999101877
2E90EDD056D5	2016-08-28	EtOH_Box01_S140	ACTIVE	0	145.118078947
2E90EDD056D5	2016-08-28	EtOH_Box01_S140	ACTIVE	0	145.236013889
2E90EDD056D5	2016-08-28	EtOH_Box01_S140	ACTIVE	0	145.364753962
2E90EDD056D5	2016-08-28	EtOH_Box01_S140	ACTIVE	0	145.493584871
2E90EDD056D5	2016-08-28	EtOH_Box01_S140	ACTIVE	0	145.611437798
2E90EDD056D5	2016-08-28	EtOH_Box01_S140	ACTIVE	0	145.729226828
2E90EDD056D5	2016-08-28	EtOH_Box01_S140	ACTIVE	0	145.857783794
2E90EDD056D5	2016-08-28	EtOH_Box01_S140	ACTIVE	0	145.986566782
2E90EDD056D5	2016-08-28	EtOH_Box01_S140	ACTIVE	0	146.10461998
2E90EDD056D5	2016-08-28	EtOH_Box01_S140	ACTIVE	0	146.233290911
2E90EDD056D5	2016-08-28	EtOH_Box01_S140	ACTIVE	0	146.372889996
2E90EDD056D5	2016-08-28	EtOH_Box01_S140	ACTIVE	0	146.490804911
2E90EDD056D5	2016-08-28	EtOH_Box01_S140	ACTIVE	0	146.619520903
2E90EDD056D5	2016-08-28	EtOH_Box01_S140	ACTIVE	0	146.758969784
2E90EDD056D5	2016-08-28	EtOH_Box01_S140	ACTIVE	0	146.887931824
2E90EDD056D5	2016-08-28	EtOH_Box01_S140	ACTIVE	0	147.027507782
2E90EDD056D5	2016-08-28	EtOH_Box01_S140	ACTIVE	0	147.166978836
2E90EDD056D5	2016-08-28	EtOH_Box01_S140	ACTIVE	0	147.295623779
2E90EDD056D5	2016-08-28	EtOH_Box01_S140	ACTIVE	0	147.435222864
2E90EDD056D5	2016-08-28	EtOH_Box01_S140	ACTIVE	0	147.574754
2E90EDD056D5	2016-08-28	EtOH_Box01_S140	ACTIVE	0	147.725096941
2E90EDD056D5	2016-08-28	EtOH_Box01_S140	INACTIVE	0	152.278738976
2E90EDD056D5	2016-08-28	EtOH_Box01_S140	ACTIVE	0	204.002458811
2E90EDD056D5	2016-08-28	EtOH_Box01_S140	ACTIVE	0	204.096365929
2E90EDD056D5	2016-08-28	EtOH_Box01_S140	ACTIVE	0	204.331556797
2E90EDD056D5	2016-08-28	EtOH_Box01_S140	ACTIVE	0	204.425239801
2E90EDD056D5	2016-08-28	EtOH_Box01_S140	ACTIVE	0	204.940357924
2E90EDD056D5	2016-08-28	EtOH_Box01_S140	ACTIVE	0	205.033840895
2E90EDD056D5	2016-08-28	EtOH_Box01_S140	ACTIVE	0	205.159776926
2E90EDD056D5	2016-08-28	EtOH_Box01_S140	ACTIVE	0	205.361300945
2E90EDD056D5	2016-08-28	EtOH_Box01_S140	ACTIVE	0	205.476605892
2E90EDD056D5	2016-08-28	EtOH_Box01_S140	ACTIVE	0	205.591844797
2E90EDD056D5	2016-08-28	EtOH_Box01_S140	REWARD	10	205.591844797
2E90EDD056D5	2016-08-28	EtOH_Box01_S140	ACTIVE	0	205.841635942
2E90EDD056D5	2016-08-28	EtOH_Box01_S140	ACTIVE	0	206.122021914
2E90EDD056D5	2016-08-28	EtOH_Box01_S140	ACTIVE	0	206.261669874
2E90EDD056D5	2016-08-28	EtOH_Box01_S140	ACTIVE	0	206.390594006
2E90EDD056D5	2016-08-28	EtOH_Box01_S140	ACTIVE	0	206.519412994
2E90EDD056D5	2016-08-28	EtOH_Box01_S140	ACTIVE	0	206.648108006
2E90EDD056D5	2016-08-28	EtOH_Box01_S140	ACTIVE	0	206.776810884
2E90EDD056D5	2016-08-28	EtOH_Box01_S140	ACTIVE	0	206.895082951
2E90EDD056D5	2016-08-28	EtOH_Box01_S140	ACTIVE	0	207.012947798
2E90EDD056D5	2016-08-28	EtOH_Box01_S140	ACTIVE	0	207.130822897
2E90EDD056D5	2016-08-28	EtOH_Box01_S140	ACTIVE	0	207.259532928
2E90EDD056D5	2016-08-28	EtOH_Box01_S140	ACTIVE	0	207.377392769
2E90EDD056D5	2016-08-28	EtOH_Box01_S140	ACTIVE	0	207.516959906
2E90EDD056D5	2016-08-28	EtOH_Box01_S140	ACTIVE	0	207.645767927
2E90EDD056D5	2016-08-28	EtOH_Box01_S140	ACTIVE	0	207.763661861
2E90EDD056D5	2016-08-28	EtOH_Box01_S140	ACTIVE	0	207.892341852
2E90EDD056D5	2016-08-28	EtOH_Box01_S140	ACTIVE	0	208.03301096
2E90EDD056D5	2016-08-28	EtOH_Box01_S140	ACTIVE	0	208.16187191
2E90EDD056D5	2016-08-28	EtOH_Box01_S140	ACTIVE	0	208.301339865
2E90EDD056D5	2016-08-28	EtOH_Box01_S140	ACTIVE	0	208.430044889
2E90EDD056D5	2016-08-28	EtOH_Box01_S140	ACTIVE	0	208.569592953
2E90EDD056D5	2016-08-28	EtOH_Box01_S140	ACTIVE	0	208.709087849
2E90EDD056D5	2016-08-28	EtOH_Box01_S140	ACTIVE	0	208.848524809
2E90EDD056D5	2016-08-28	EtOH_Box01_S140	ACTIVE	0	208.987999916
2E90EDD056D5	2016-08-28	EtOH_Box01_S140	ACTIVE	0	233.274888992
2E90EDD056D5	2016-08-28	EtOH_Box01_S140	ACTIVE	0	233.380492926
2E90EDD056D5	2016-08-28	EtOH_Box01_S140	ACTIVE	0	233.517314911
2E90EDD056D5	2016-08-28	EtOH_Box01_S140	ACTIVE	0	233.794675827
2E90EDD056D5	2016-08-28	EtOH_Box01_S140	ACTIVE	0	234.017921925
2E90EDD056D5	2016-08-28	EtOH_Box01_S140	ACTIVE	0	234.210176945
2E90EDD056D5	2016-08-28	EtOH_Box01_S140	ACTIVE	0	234.337422848
2E90EDD056D5	2016-08-28	EtOH_Box01_S140	ACTIVE	0	234.475457907
2E90EDD056D5	2016-08-28	EtOH_Box01_S140	ACTIVE	0	234.602509975
2E90EDD056D5	2016-08-28	EtOH_Box01_S140	ACTIVE	0	234.742835999
2E90EDD056D5	2016-08-28	EtOH_Box01_S140	REWARD	10	234.742835999
2E90EDD056D5	2016-08-28	EtOH_Box01_S140	ACTIVE	0	234.972377777
2E90EDD056D5	2016-08-28	EtOH_Box01_S140	ACTIVE	0	235.11230588
2E90EDD056D5	2016-08-28	EtOH_Box01_S140	ACTIVE	0	235.251959801
2E90EDD056D5	2016-08-28	EtOH_Box01_S140	ACTIVE	0	235.359049797
2E90EDD056D5	2016-08-28	EtOH_Box01_S140	ACTIVE	0	235.477093935
2E90EDD056D5	2016-08-28	EtOH_Box01_S140	ACTIVE	0	235.595137835
2E90EDD056D5	2016-08-28	EtOH_Box01_S140	ACTIVE	0	235.723870993
2E90EDD056D5	2016-08-28	EtOH_Box01_S140	ACTIVE	0	235.885003805
2E90EDD056D5	2016-08-28	EtOH_Box01_S140	ACTIVE	0	235.981272936
2E90EDD056D5	2016-08-28	EtOH_Box01_S140	ACTIVE	0	236.088375807
2E90EDD056D5	2016-08-28	EtOH_Box01_S140	ACTIVE	0	236.206287861
2E90EDD056D5	2016-08-28	EtOH_Box01_S140	ACTIVE	0	236.334985971
2E90EDD056D5	2016-08-28	EtOH_Box01_S140	ACTIVE	0	236.452959776
2E90EDD056D5	2016-08-28	EtOH_Box01_S140	ACTIVE	0	236.592558861
2E90EDD056D5	2016-08-28	EtOH_Box01_S140	ACTIVE	0	236.721450806
2E90EDD056D5	2016-08-28	EtOH_Box01_S140	ACTIVE	0	236.850150824
2E90EDD056D5	2016-08-28	EtOH_Box01_S140	ACTIVE	0	236.978936911
2E90EDD056D5	2016-08-28	EtOH_Box01_S140	ACTIVE	0	237.107766867
2E90EDD056D5	2016-08-28	EtOH_Box01_S140	ACTIVE	0	237.237593889
2E90EDD056D5	2016-08-28	EtOH_Box01_S140	ACTIVE	0	237.366339922
2E90EDD056D5	2016-08-28	EtOH_Box01_S140	ACTIVE	0	237.495260954
2E90EDD056D5	2016-08-28	EtOH_Box01_S140	ACTIVE	0	237.624082804
2E90EDD056D5	2016-08-28	EtOH_Box01_S140	ACTIVE	0	237.742048979
2E90EDD056D5	2016-08-28	EtOH_Box01_S140	ACTIVE	0	237.870672941
2E90EDD056D5	2016-08-28	EtOH_Box01_S140	ACTIVE	0	237.988550901
2E90EDD056D5	2016-08-28	EtOH_Box01_S140	ACTIVE	0	238.117320776
2E90EDD056D5	2016-08-28	EtOH_Box01_S140	ACTIVE	0	238.24618578
2E90EDD056D5	2016-08-28	EtOH_Box01_S140	ACTIVE	0	238.364063978
2E90EDD056D5	2016-08-28	EtOH_Box01_S140	ACTIVE	0	238.492807865
2E90EDD056D5	2016-08-28	EtOH_Box01_S140	ACTIVE	0	238.621439934
2E90EDD056D5	2016-08-28	EtOH_Box01_S140	ACTIVE	0	238.739326954
2E90EDD056D5	2016-08-28	EtOH_Box01_S140	ACTIVE	0	238.878961802
2E90EDD056D5	2016-08-28	EtOH_Box01_S140	ACTIVE	0	239.007669926
2E90EDD056D5	2016-08-28	EtOH_Box01_S140	ACTIVE	0	239.147266865
2E90EDD056D5	2016-08-28	EtOH_Box01_S140	ACTIVE	0	239.275993824
2E90EDD056D5	2016-08-28	EtOH_Box01_S140	ACTIVE	0	239.415486813
2E90EDD056D5	2016-08-28	EtOH_Box01_S140	ACTIVE	0	239.555089951
2E90EDD056D5	2016-08-28	EtOH_Box01_S140	ACTIVE	0	239.683810949
2E90EDD056D5	2016-08-28	EtOH_Box01_S140	ACTIVE	0	239.816451788
2E90EDD056D5	2016-08-28	EtOH_Box01_S140	ACTIVE	0	239.956568003
2E90EDD056D5	2016-08-28	EtOH_Box01_S140	ACTIVE	0	240.086900949
2E90EDD056D5	2016-08-28	EtOH_Box01_S140	ACTIVE	0	240.215749979
2E90EDD056D5	2016-08-28	EtOH_Box01_S140	ACTIVE	0	240.355328798
2E90EDD056D5	2016-08-28	EtOH_Box01_S140	ACTIVE	0	240.505807877
2E90EDD056D5	2016-08-28	EtOH_Box01_S140	ACTIVE	0	240.657343864
2E90EDD056D5	2016-08-28	EtOH_Box01_S140	ACTIVE	0	240.796876907
2E90EDD056D5	2016-08-28	EtOH_Box01_S140	ACTIVE	0	253.968199968
2E90EDD056D5	2016-08-28	EtOH_Box01_S140	ACTIVE	0	254.064570904
2E90EDD056D5	2016-08-28	EtOH_Box01_S140	ACTIVE	0	254.539291859
2E90EDD056D5	2016-08-28	EtOH_Box01_S140	ACTIVE	0	254.690646887
2E90EDD056D5	2016-08-28	EtOH_Box01_S140	ACTIVE	0	254.895218849
2E90EDD056D5	2016-08-28	EtOH_Box01_S140	ACTIVE	0	255.011631966
2E90EDD056D5	2016-08-28	EtOH_Box01_S140	ACTIVE	0	255.138645887
2E90EDD056D5	2016-08-28	EtOH_Box01_S140	ACTIVE	0	255.276549816
2E90EDD056D5	2016-08-28	EtOH_Box01_S140	ACTIVE	0	255.436248779
2E90EDD056D5	2016-08-28	EtOH_Box01_S140	ACTIVE	0	255.53083992
2E90EDD056D5	2016-08-28	EtOH_Box01_S140	ACTIVE	0	255.658068895
2E90EDD056D5	2016-08-28	EtOH_Box01_S140	ACTIVE	0	255.936591864
2E90EDD056D5	2016-08-28	EtOH_Box01_S140	ACTIVE	0	256.020511866
2E90EDD056D5	2016-08-28	EtOH_Box01_S140	ACTIVE	0	256.125956774
2E90EDD056D5	2016-08-28	EtOH_Box01_S140	REWARD	10	256.125956774
2E90EDD056D5	2016-08-28	EtOH_Box01_S140	ACTIVE	0	256.36616993
2E90EDD056D5	2016-08-28	EtOH_Box01_S140	ACTIVE	0	256.495286942
2E90EDD056D5	2016-08-28	EtOH_Box01_S140	ACTIVE	0	256.624222994
2E90EDD056D5	2016-08-28	EtOH_Box01_S140	ACTIVE	0	256.774671793
2E90EDD056D5	2016-08-28	EtOH_Box01_S140	ACTIVE	0	256.892914772
2E90EDD056D5	2016-08-28	EtOH_Box01_S140	ACTIVE	0	257.010872841
2E90EDD056D5	2016-08-28	EtOH_Box01_S140	ACTIVE	0	257.128815889
2E90EDD056D5	2016-08-28	EtOH_Box01_S140	ACTIVE	0	257.257542849
2E90EDD056D5	2016-08-28	EtOH_Box01_S140	ACTIVE	0	257.386303902
2E90EDD056D5	2016-08-28	EtOH_Box01_S140	ACTIVE	0	257.515088797
2E90EDD056D5	2016-08-28	EtOH_Box01_S140	ACTIVE	0	257.65461278
2E90EDD056D5	2016-08-28	EtOH_Box01_S140	ACTIVE	0	257.772443771
2E90EDD056D5	2016-08-28	EtOH_Box01_S140	ACTIVE	0	257.890282869
2E90EDD056D5	2016-08-28	EtOH_Box01_S140	ACTIVE	0	258.029789925
2E90EDD056D5	2016-08-28	EtOH_Box01_S140	ACTIVE	0	258.15852499
2E90EDD056D5	2016-08-28	EtOH_Box01_S140	ACTIVE	0	258.276429892
2E90EDD056D5	2016-08-28	EtOH_Box01_S140	ACTIVE	0	258.394376993
2E90EDD056D5	2016-08-28	EtOH_Box01_S140	ACTIVE	0	258.535164833
2E90EDD056D5	2016-08-28	EtOH_Box01_S140	ACTIVE	0	258.653133869
2E90EDD056D5	2016-08-28	EtOH_Box01_S140	ACTIVE	0	258.782058001
2E90EDD056D5	2016-08-28	EtOH_Box01_S140	ACTIVE	0	258.921590805
2E90EDD056D5	2016-08-28	EtOH_Box01_S140	ACTIVE	0	259.050241947
2E90EDD056D5	2016-08-28	EtOH_Box01_S140	ACTIVE	0	259.178950787
2E90EDD056D5	2016-08-28	EtOH_Box01_S140	ACTIVE	0	259.318403006
2E90EDD056D5	2016-08-28	EtOH_Box01_S140	ACTIVE	0	259.458019972
2E90EDD056D5	2016-08-28	EtOH_Box01_S140	ACTIVE	0	259.597503901
2E90EDD056D5	2016-08-28	EtOH_Box01_S140	ACTIVE	0	259.736963987
2E90EDD056D5	2016-08-28	EtOH_Box01_S140	ACTIVE	0	259.876465797
2E90EDD056D5	2016-08-28	EtOH_Box01_S140	ACTIVE	0	260.026973963
2E90EDD056D5	2016-08-28	EtOH_Box01_S140	ACTIVE	0	270.852806807
2E90EDD056D5	2016-08-28	EtOH_Box01_S140	ACTIVE	0	270.938417912
2E90EDD056D5	2016-08-28	EtOH_Box01_S140	ACTIVE	0	271.153723001
2E90EDD056D5	2016-08-28	EtOH_Box01_S140	ACTIVE	0	271.768984795
2E90EDD056D5	2016-08-28	EtOH_Box01_S140	ACTIVE	0	271.865278006
2E90EDD056D5	2016-08-28	EtOH_Box01_S140	ACTIVE	0	271.983599901
2E90EDD056D5	2016-08-28	EtOH_Box01_S140	ACTIVE	0	272.231287956
2E90EDD056D5	2016-08-28	EtOH_Box01_S140	ACTIVE	0	272.641213894
2E90EDD056D5	2016-08-28	EtOH_Box01_S140	ACTIVE	0	272.740059853
2E90EDD056D5	2016-08-28	EtOH_Box01_S140	ACTIVE	0	272.857965946
2E90EDD056D5	2016-08-28	EtOH_Box01_S140	ACTIVE	0	272.987626791
2E90EDD056D5	2016-08-28	EtOH_Box01_S140	ACTIVE	0	273.106240988
2E90EDD056D5	2016-08-28	EtOH_Box01_S140	ACTIVE	0	273.235081911
2E90EDD056D5	2016-08-28	EtOH_Box01_S140	ACTIVE	0	273.385448933
2E90EDD056D5	2016-08-28	EtOH_Box01_S140	ACTIVE	0	273.503506899
2E90EDD056D5	2016-08-28	EtOH_Box01_S140	ACTIVE	0	273.621355772
2E90EDD056D5	2016-08-28	EtOH_Box01_S140	ACTIVE	0	273.750006914
2E90EDD056D5	2016-08-28	EtOH_Box01_S140	ACTIVE	0	273.889498949
2E90EDD056D5	2016-08-28	EtOH_Box01_S140	ACTIVE	0	274.01817584
2E90EDD056D5	2016-08-28	EtOH_Box01_S140	ACTIVE	0	274.179369926
2E90EDD056D5	2016-08-28	EtOH_Box01_S140	ACTIVE	0	274.297208786
2E90EDD056D5	2016-08-28	EtOH_Box01_S140	ACTIVE	0	274.415112972
2E90EDD056D5	2016-08-28	EtOH_Box01_S140	ACTIVE	0	274.533073902
2E90EDD056D5	2016-08-28	EtOH_Box01_S140	ACTIVE	0	274.813237906
2E90EDD056D5	2016-08-28	EtOH_Box01_S140	ACTIVE	0	274.931211948
2E90EDD056D5	2016-08-28	EtOH_Box01_S140	ACTIVE	0	275.103215933
2E90EDD056D5	2016-08-28	EtOH_Box01_S140	ACTIVE	0	275.221096992
2E90EDD056D5	2016-08-28	EtOH_Box01_S140	ACTIVE	0	275.328090906
2E90EDD056D5	2016-08-28	EtOH_Box01_S140	ACTIVE	0	275.445941925
2E90EDD056D5	2016-08-28	EtOH_Box01_S140	ACTIVE	0	275.736739874
2E90EDD056D5	2016-08-28	EtOH_Box01_S140	ACTIVE	0	275.843798876
2E90EDD056D5	2016-08-28	EtOH_Box01_S140	ACTIVE	0	275.961753845
2E90EDD056D5	2016-08-28	EtOH_Box01_S140	ACTIVE	0	276.090460777
2E90EDD056D5	2016-08-28	EtOH_Box01_S140	ACTIVE	0	276.209534883
2E90EDD056D5	2016-08-28	EtOH_Box01_S140	ACTIVE	0	276.347749949
2E90EDD056D5	2016-08-28	EtOH_Box01_S140	ACTIVE	0	276.496709824
2E90EDD056D5	2016-08-28	EtOH_Box01_S140	ACTIVE	0	276.602268934
2E90EDD056D5	2016-08-28	EtOH_Box01_S140	ACTIVE	0	276.719008923
2E90EDD056D5	2016-08-28	EtOH_Box01_S140	ACTIVE	0	276.846271992
2E90EDD056D5	2016-08-28	EtOH_Box01_S140	ACTIVE	0	276.973443985
2E90EDD056D5	2016-08-28	EtOH_Box01_S140	ACTIVE	0	277.100614786
2E90EDD056D5	2016-08-28	EtOH_Box01_S140	ACTIVE	0	277.227651834
2E90EDD056D5	2016-08-28	EtOH_Box01_S140	ACTIVE	0	277.354647875
2E90EDD056D5	2016-08-28	EtOH_Box01_S140	REWARD	10	277.354647875
2E90EDD056D5	2016-08-28	EtOH_Box01_S140	ACTIVE	0	277.854347944
2E90EDD056D5	2016-08-28	EtOH_Box01_S140	ACTIVE	0	278.147813797
2E90EDD056D5	2016-08-28	EtOH_Box01_S140	ACTIVE	0	278.255129814
2E90EDD056D5	2016-08-28	EtOH_Box01_S140	ACTIVE	0	278.383920908
2E90EDD056D5	2016-08-28	EtOH_Box01_S140	ACTIVE	0	278.523543835
2E90EDD056D5	2016-08-28	EtOH_Box01_S140	ACTIVE	0	278.630642891
2E90EDD056D5	2016-08-28	EtOH_Box01_S140	ACTIVE	0	278.76509881
2E90EDD056D5	2016-08-28	EtOH_Box01_S140	ACTIVE	0	278.88298583
2E90EDD056D5	2016-08-28	EtOH_Box01_S140	ACTIVE	0	279.011684895
2E90EDD056D5	2016-08-28	EtOH_Box01_S140	ACTIVE	0	279.129592896
2E90EDD056D5	2016-08-28	EtOH_Box01_S140	ACTIVE	0	279.247512817
2E90EDD056D5	2016-08-28	EtOH_Box01_S140	ACTIVE	0	279.365403891
2E90EDD056D5	2016-08-28	EtOH_Box01_S140	ACTIVE	0	279.472541809
2E90EDD056D5	2016-08-28	EtOH_Box01_S140	ACTIVE	0	279.590487003
2E90EDD056D5	2016-08-28	EtOH_Box01_S140	ACTIVE	0	279.719175816
2E90EDD056D5	2016-08-28	EtOH_Box01_S140	ACTIVE	0	279.837147951
2E90EDD056D5	2016-08-28	EtOH_Box01_S140	ACTIVE	0	279.955243826
2E90EDD056D5	2016-08-28	EtOH_Box01_S140	ACTIVE	0	280.085122824
2E90EDD056D5	2016-08-28	EtOH_Box01_S140	ACTIVE	0	280.213998795
2E90EDD056D5	2016-08-28	EtOH_Box01_S140	ACTIVE	0	280.342731953
2E90EDD056D5	2016-08-28	EtOH_Box01_S140	ACTIVE	0	280.471461773
2E90EDD056D5	2016-08-28	EtOH_Box01_S140	ACTIVE	0	280.600268841
2E90EDD056D5	2016-08-28	EtOH_Box01_S140	ACTIVE	0	280.72911191
2E90EDD056D5	2016-08-28	EtOH_Box01_S140	ACTIVE	0	280.86863184
2E90EDD056D5	2016-08-28	EtOH_Box01_S140	ACTIVE	0	282.545430899
2E90EDD056D5	2016-08-28	EtOH_Box01_S140	ACTIVE	0	282.609509945
2E90EDD056D5	2016-08-28	EtOH_Box01_S140	ACTIVE	0	282.716620922
2E90EDD056D5	2016-08-28	EtOH_Box01_S140	ACTIVE	0	294.054450989
2E90EDD056D5	2016-08-28	EtOH_Box01_S140	ACTIVE	0	294.271101952
2E90EDD056D5	2016-08-28	EtOH_Box01_S140	ACTIVE	0	294.378417969
2E90EDD056D5	2016-08-28	EtOH_Box01_S140	ACTIVE	0	294.701868773
2E90EDD056D5	2016-08-28	EtOH_Box01_S140	ACTIVE	0	294.982017994
2E90EDD056D5	2016-08-28	EtOH_Box01_S140	ACTIVE	0	295.221596003
2E90EDD056D5	2016-08-28	EtOH_Box01_S140	ACTIVE	0	295.2747159
2E90EDD056D5	2016-08-28	EtOH_Box01_S140	ACTIVE	0	295.381850004
2E90EDD056D5	2016-08-28	EtOH_Box01_S140	ACTIVE	0	295.629694939
2E90EDD056D5	2016-08-28	EtOH_Box01_S140	ACTIVE	0	295.747750998
2E90EDD056D5	2016-08-28	EtOH_Box01_S140	ACTIVE	0	296.039058924
2E90EDD056D5	2016-08-28	EtOH_Box01_S140	ACTIVE	0	296.146327972
2E90EDD056D5	2016-08-28	EtOH_Box01_S140	ACTIVE	0	296.264304876
2E90EDD056D5	2016-08-28	EtOH_Box01_S140	ACTIVE	0	296.403899908
2E90EDD056D5	2016-08-28	EtOH_Box01_S140	ACTIVE	0	296.543541908
2E90EDD056D5	2016-08-28	EtOH_Box01_S140	ACTIVE	0	296.672381878
2E90EDD056D5	2016-08-28	EtOH_Box01_S140	ACTIVE	0	296.866057873
2E90EDD056D5	2016-08-28	EtOH_Box01_S140	ACTIVE	0	296.973387957
2E90EDD056D5	2016-08-28	EtOH_Box01_S140	ACTIVE	0	297.221611977
2E90EDD056D5	2016-08-28	EtOH_Box01_S140	ACTIVE	0	297.350503922
2E90EDD056D5	2016-08-28	EtOH_Box01_S140	ACTIVE	0	297.502283812
2E90EDD056D5	2016-08-28	EtOH_Box01_S140	ACTIVE	0	297.651333809
2E90EDD056D5	2016-08-28	EtOH_Box01_S140	ACTIVE	0	297.789415836
2E90EDD056D5	2016-08-28	EtOH_Box01_S140	ACTIVE	0	297.938219786
2E90EDD056D5	2016-08-28	EtOH_Box01_S140	ACTIVE	0	298.130824804
2E90EDD056D5	2016-08-28	EtOH_Box01_S140	ACTIVE	0	298.268972874
2E90EDD056D5	2016-08-28	EtOH_Box01_S140	ACTIVE	0	298.569230795
2E90EDD056D5	2016-08-28	EtOH_Box01_S140	ACTIVE	0	298.750446796
2E90EDD056D5	2016-08-28	EtOH_Box01_S140	ACTIVE	0	299.342408895
2E90EDD056D5	2016-08-28	EtOH_Box01_S140	ACTIVE	0	299.447957993
2E90EDD056D5	2016-08-28	EtOH_Box01_S140	REWARD	10	299.447957993
2E90EDD056D5	2016-08-28	EtOH_Box01_S140	ACTIVE	0	299.83997798
2E90EDD056D5	2016-08-28	EtOH_Box01_S140	ACTIVE	0	300.023149967
2E90EDD056D5	2016-08-28	EtOH_Box01_S140	ACTIVE	0	300.143220901
2E90EDD056D5	2016-08-28	EtOH_Box01_S140	ACTIVE	0	300.412647963
2E90EDD056D5	2016-08-28	EtOH_Box01_S140	ACTIVE	0	300.519790888
2E90EDD056D5	2016-08-28	EtOH_Box01_S140	ACTIVE	0	300.626823902
2E90EDD056D5	2016-08-28	EtOH_Box01_S140	ACTIVE	0	300.75574398
2E90EDD056D5	2016-08-28	EtOH_Box01_S140	ACTIVE	0	300.873681784
2E90EDD056D5	2016-08-28	EtOH_Box01_S140	ACTIVE	0	300.969977856
2E90EDD056D5	2016-08-28	EtOH_Box01_S140	ACTIVE	0	301.077081919
2E90EDD056D5	2016-08-28	EtOH_Box01_S140	ACTIVE	0	301.195101976
2E90EDD056D5	2016-08-28	EtOH_Box01_S140	ACTIVE	0	301.325051785
2E90EDD056D5	2016-08-28	EtOH_Box01_S140	ACTIVE	0	301.453929901
2E90EDD056D5	2016-08-28	EtOH_Box01_S140	ACTIVE	0	301.593593836
2E90EDD056D5	2016-08-28	EtOH_Box01_S140	ACTIVE	0	301.722273827
2E90EDD056D5	2016-08-28	EtOH_Box01_S140	ACTIVE	0	301.851059914
2E90EDD056D5	2016-08-28	EtOH_Box01_S140	ACTIVE	0	301.969195843
2E90EDD056D5	2016-08-28	EtOH_Box01_S140	ACTIVE	0	302.087339878
2E90EDD056D5	2016-08-28	EtOH_Box01_S140	ACTIVE	0	302.216025829
2E90EDD056D5	2016-08-28	EtOH_Box01_S140	ACTIVE	0	302.333817959
2E90EDD056D5	2016-08-28	EtOH_Box01_S140	ACTIVE	0	302.462547779
2E90EDD056D5	2016-08-28	EtOH_Box01_S140	ACTIVE	0	302.591356993
2E90EDD056D5	2016-08-28	EtOH_Box01_S140	ACTIVE	0	302.709280968
2E90EDD056D5	2016-08-28	EtOH_Box01_S140	ACTIVE	0	302.848883867
2E90EDD056D5	2016-08-28	EtOH_Box01_S140	ACTIVE	0	302.966740847
2E90EDD056D5	2016-08-28	EtOH_Box01_S140	ACTIVE	0	303.106301785
2E90EDD056D5	2016-08-28	EtOH_Box01_S140	ACTIVE	0	303.235077858
2E90EDD056D5	2016-08-28	EtOH_Box01_S140	ACTIVE	0	303.363752842
2E90EDD056D5	2016-08-28	EtOH_Box01_S140	ACTIVE	0	303.503226995
2E90EDD056D5	2016-08-28	EtOH_Box01_S140	ACTIVE	0	303.642659903
2E90EDD056D5	2016-08-28	EtOH_Box01_S140	ACTIVE	0	303.782130003
2E90EDD056D5	2016-08-28	EtOH_Box01_S140	ACTIVE	0	303.92176795
2E90EDD056D5	2016-08-28	EtOH_Box01_S140	ACTIVE	0	304.072160959
2E90EDD056D5	2016-08-28	EtOH_Box01_S140	ACTIVE	0	304.222608805
2E90EDD056D5	2016-08-28	EtOH_Box01_S140	INACTIVE	0	305.899471998
2E90EDD056D5	2016-08-28	EtOH_Box01_S140	ACTIVE	0	320.920629978
2E90EDD056D5	2016-08-28	EtOH_Box01_S140	ACTIVE	0	321.188602924
2E90EDD056D5	2016-08-28	EtOH_Box01_S140	ACTIVE	0	321.479186773
2E90EDD056D5	2016-08-28	EtOH_Box01_S140	ACTIVE	0	321.822455883
2E90EDD056D5	2016-08-28	EtOH_Box01_S140	ACTIVE	0	321.93193388
2E90EDD056D5	2016-08-28	EtOH_Box01_S140	ACTIVE	0	322.092004776
2E90EDD056D5	2016-08-28	EtOH_Box01_S140	ACTIVE	0	322.229954958
2E90EDD056D5	2016-08-28	EtOH_Box01_S140	ACTIVE	0	322.324538946
2E90EDD056D5	2016-08-28	EtOH_Box01_S140	ACTIVE	0	322.451677799
2E90EDD056D5	2016-08-28	EtOH_Box01_S140	ACTIVE	0	322.567992926
2E90EDD056D5	2016-08-28	EtOH_Box01_S140	REWARD	10	322.567992926
2E90EDD056D5	2016-08-28	EtOH_Box01_S140	ACTIVE	0	322.840463877
2E90EDD056D5	2016-08-28	EtOH_Box01_S140	ACTIVE	0	322.969407797
2E90EDD056D5	2016-08-28	EtOH_Box01_S140	ACTIVE	0	323.076563835
2E90EDD056D5	2016-08-28	EtOH_Box01_S140	ACTIVE	0	323.194434881
2E90EDD056D5	2016-08-28	EtOH_Box01_S140	ACTIVE	0	323.301444769
2E90EDD056D5	2016-08-28	EtOH_Box01_S140	ACTIVE	0	323.408628941
2E90EDD056D5	2016-08-28	EtOH_Box01_S140	ACTIVE	0	323.526595831
2E90EDD056D5	2016-08-28	EtOH_Box01_S140	ACTIVE	0	323.644513845
2E90EDD056D5	2016-08-28	EtOH_Box01_S140	ACTIVE	0	323.762288809
2E90EDD056D5	2016-08-28	EtOH_Box01_S140	ACTIVE	0	323.890999794
2E90EDD056D5	2016-08-28	EtOH_Box01_S140	ACTIVE	0	324.138739824
2E90EDD056D5	2016-08-28	EtOH_Box01_S140	ACTIVE	0	324.256623983
2E90EDD056D5	2016-08-28	EtOH_Box01_S140	ACTIVE	0	324.374459982
2E90EDD056D5	2016-08-28	EtOH_Box01_S140	ACTIVE	0	324.492397785
2E90EDD056D5	2016-08-28	EtOH_Box01_S140	ACTIVE	0	324.621164799
2E90EDD056D5	2016-08-28	EtOH_Box01_S140	ACTIVE	0	324.749846935
2E90EDD056D5	2016-08-28	EtOH_Box01_S140	ACTIVE	0	324.878544807
2E90EDD056D5	2016-08-28	EtOH_Box01_S140	ACTIVE	0	325.007129908
2E90EDD056D5	2016-08-28	EtOH_Box01_S140	ACTIVE	0	325.125030994
2E90EDD056D5	2016-08-28	EtOH_Box01_S140	ACTIVE	0	325.242897987
2E90EDD056D5	2016-08-28	EtOH_Box01_S140	ACTIVE	0	325.361873865
2E90EDD056D5	2016-08-28	EtOH_Box01_S140	ACTIVE	0	325.490625858
2E90EDD056D5	2016-08-28	EtOH_Box01_S140	ACTIVE	0	325.619329929
2E90EDD056D5	2016-08-28	EtOH_Box01_S140	ACTIVE	0	325.747960806
2E90EDD056D5	2016-08-28	EtOH_Box01_S140	ACTIVE	0	325.876568794
2E90EDD056D5	2016-08-28	EtOH_Box01_S140	ACTIVE	0	325.994440794
2E90EDD056D5	2016-08-28	EtOH_Box01_S140	ACTIVE	0	326.133952856
2E90EDD056D5	2016-08-28	EtOH_Box01_S140	ACTIVE	0	326.262658834
2E90EDD056D5	2016-08-28	EtOH_Box01_S140	ACTIVE	0	326.39129281
2E90EDD056D5	2016-08-28	EtOH_Box01_S140	ACTIVE	0	326.541642904
2E90EDD056D5	2016-08-28	EtOH_Box01_S140	ACTIVE	0	326.67035079
2E90EDD056D5	2016-08-28	EtOH_Box01_S140	ACTIVE	0	326.788198948
2E90EDD056D5	2016-08-28	EtOH_Box01_S140	ACTIVE	0	326.927951813
2E90EDD056D5	2016-08-28	EtOH_Box01_S140	ACTIVE	0	327.05682683
2E90EDD056D5	2016-08-28	EtOH_Box01_S140	ACTIVE	0	327.207229853
2E90EDD056D5	2016-08-28	EtOH_Box01_S140	ACTIVE	0	327.357530832
2E90EDD056D5	2016-08-28	EtOH_Box01_S140	ACTIVE	0	327.497016907
2E90EDD056D5	2016-08-28	EtOH_Box01_S140	ACTIVE	0	327.647400856
2E90EDD056D5	2016-08-28	EtOH_Box01_S140	ACTIVE	0	327.809442997
2E90EDD056D5	2016-08-28	EtOH_Box01_S140	ACTIVE	0	336.051828861
2E90EDD056D5	2016-08-28	EtOH_Box01_S140	ACTIVE	0	336.245598793
2E90EDD056D5	2016-08-28	EtOH_Box01_S140	ACTIVE	0	336.363547802
2E90EDD056D5	2016-08-28	EtOH_Box01_S140	ACTIVE	0	336.654374838
2E90EDD056D5	2016-08-28	EtOH_Box01_S140	ACTIVE	0	337.011506796
2E90EDD056D5	2016-08-28	EtOH_Box01_S140	ACTIVE	0	337.281150818
2E90EDD056D5	2016-08-28	EtOH_Box01_S140	ACTIVE	0	337.453108788
2E90EDD056D5	2016-08-28	EtOH_Box01_S140	ACTIVE	0	337.668382883
2E90EDD056D5	2016-08-28	EtOH_Box01_S140	ACTIVE	0	337.818780899
2E90EDD056D5	2016-08-28	EtOH_Box01_S140	ACTIVE	0	337.925909996
2E90EDD056D5	2016-08-28	EtOH_Box01_S140	ACTIVE	0	338.0438869
2E90EDD056D5	2016-08-28	EtOH_Box01_S140	ACTIVE	0	338.507686853
2E90EDD056D5	2016-08-28	EtOH_Box01_S140	ACTIVE	0	338.60401392
2E90EDD056D5	2016-08-28	EtOH_Box01_S140	ACTIVE	0	339.046000957
2E90EDD056D5	2016-08-28	EtOH_Box01_S140	ACTIVE	0	339.207149982
2E90EDD056D5	2016-08-28	EtOH_Box01_S140	ACTIVE	0	339.789851904
2E90EDD056D5	2016-08-28	EtOH_Box01_S140	ACTIVE	0	339.90783
2E90EDD056D5	2016-08-28	EtOH_Box01_S140	ACTIVE	0	340.015927792
2E90EDD056D5	2016-08-28	EtOH_Box01_S140	ACTIVE	0	340.133883953
2E90EDD056D5	2016-08-28	EtOH_Box01_S140	ACTIVE	0	340.231639862
2E90EDD056D5	2016-08-28	EtOH_Box01_S140	ACTIVE	0	340.360387802
2E90EDD056D5	2016-08-28	EtOH_Box01_S140	ACTIVE	0	340.467535973
2E90EDD056D5	2016-08-28	EtOH_Box01_S140	ACTIVE	0	340.585519791
2E90EDD056D5	2016-08-28	EtOH_Box01_S140	ACTIVE	0	340.703439951
2E90EDD056D5	2016-08-28	EtOH_Box01_S140	ACTIVE	0	340.821264982
2E90EDD056D5	2016-08-28	EtOH_Box01_S140	ACTIVE	0	341.068783998
2E90EDD056D5	2016-08-28	EtOH_Box01_S140	ACTIVE	0	341.186655998
2E90EDD056D5	2016-08-28	EtOH_Box01_S140	ACTIVE	0	341.304571867
2E90EDD056D5	2016-08-28	EtOH_Box01_S140	ACTIVE	0	341.435686827
2E90EDD056D5	2016-08-28	EtOH_Box01_S140	ACTIVE	0	341.553781986
2E90EDD056D5	2016-08-28	EtOH_Box01_S140	ACTIVE	0	341.69330883
2E90EDD056D5	2016-08-28	EtOH_Box01_S140	ACTIVE	0	341.811184883
2E90EDD056D5	2016-08-28	EtOH_Box01_S140	ACTIVE	0	341.940091848
2E90EDD056D5	2016-08-28	EtOH_Box01_S140	ACTIVE	0	342.079785824
2E90EDD056D5	2016-08-28	EtOH_Box01_S140	ACTIVE	0	342.305757999
2E90EDD056D5	2016-08-28	EtOH_Box01_S140	ACTIVE	0	342.553432941
2E90EDD056D5	2016-08-28	EtOH_Box01_S140	ACTIVE	0	342.671483994
2E90EDD056D5	2016-08-28	EtOH_Box01_S140	ACTIVE	0	342.79875493
2E90EDD056D5	2016-08-28	EtOH_Box01_S140	ACTIVE	0	342.915172815
2E90EDD056D5	2016-08-28	EtOH_Box01_S140	ACTIVE	0	343.009701967
2E90EDD056D5	2016-08-28	EtOH_Box01_S140	ACTIVE	0	343.158293962
2E90EDD056D5	2016-08-28	EtOH_Box01_S140	ACTIVE	0	343.643202782
2E90EDD056D5	2016-08-28	EtOH_Box01_S140	ACTIVE	0	343.867572784
2E90EDD056D5	2016-08-28	EtOH_Box01_S140	ACTIVE	0	344.254062891
2E90EDD056D5	2016-08-28	EtOH_Box01_S140	ACTIVE	0	344.478579998
2E90EDD056D5	2016-08-28	EtOH_Box01_S140	ACTIVE	0	345.977124929
2E90EDD056D5	2016-08-28	EtOH_Box01_S140	REWARD	10	345.977124929
2E90EDD056D5	2016-08-28	EtOH_Box01_S140	ACTIVE	0	346.260470867
2E90EDD056D5	2016-08-28	EtOH_Box01_S140	ACTIVE	0	346.357043982
2E90EDD056D5	2016-08-28	EtOH_Box01_S140	ACTIVE	0	346.431777
2E90EDD056D5	2016-08-28	EtOH_Box01_S140	ACTIVE	0	346.560449839
2E90EDD056D5	2016-08-28	EtOH_Box01_S140	ACTIVE	0	346.743291855
2E90EDD056D5	2016-08-28	EtOH_Box01_S140	ACTIVE	0	346.9056499
2E90EDD056D5	2016-08-28	EtOH_Box01_S140	ACTIVE	0	347.023718834
2E90EDD056D5	2016-08-28	EtOH_Box01_S140	ACTIVE	0	347.325325966
2E90EDD056D5	2016-08-28	EtOH_Box01_S140	ACTIVE	0	347.432537794
2E90EDD056D5	2016-08-28	EtOH_Box01_S140	ACTIVE	0	347.539603949
2E90EDD056D5	2016-08-28	EtOH_Box01_S140	ACTIVE	0	347.657436848
2E90EDD056D5	2016-08-28	EtOH_Box01_S140	ACTIVE	0	347.775234938
2E90EDD056D5	2016-08-28	EtOH_Box01_S140	ACTIVE	0	347.89317584
2E90EDD056D5	2016-08-28	EtOH_Box01_S140	ACTIVE	0	348.011111975
2E90EDD056D5	2016-08-28	EtOH_Box01_S140	ACTIVE	0	348.129027843
2E90EDD056D5	2016-08-28	EtOH_Box01_S140	ACTIVE	0	348.246888876
2E90EDD056D5	2016-08-28	EtOH_Box01_S140	ACTIVE	0	348.364824772
2E90EDD056D5	2016-08-28	EtOH_Box01_S140	ACTIVE	0	348.493513823
2E90EDD056D5	2016-08-28	EtOH_Box01_S140	ACTIVE	0	348.611335993
2E90EDD056D5	2016-08-28	EtOH_Box01_S140	ACTIVE	0	348.729144812
2E90EDD056D5	2016-08-28	EtOH_Box01_S140	ACTIVE	0	348.847047806
2E90EDD056D5	2016-08-28	EtOH_Box01_S140	ACTIVE	0	348.975969791
2E90EDD056D5	2016-08-28	EtOH_Box01_S140	ACTIVE	0	349.104730844
2E90EDD056D5	2016-08-28	EtOH_Box01_S140	ACTIVE	0	349.233491898
2E90EDD056D5	2016-08-28	EtOH_Box01_S140	ACTIVE	0	349.362177849
2E90EDD056D5	2016-08-28	EtOH_Box01_S140	ACTIVE	0	349.490951777
2E90EDD056D5	2016-08-28	EtOH_Box01_S140	ACTIVE	0	349.630445957
2E90EDD056D5	2016-08-28	EtOH_Box01_S140	ACTIVE	0	349.769858837
2E90EDD056D5	2016-08-28	EtOH_Box01_S140	ACTIVE	0	349.909341812
2E90EDD056D5	2016-08-28	EtOH_Box01_S140	ACTIVE	0	358.727261782
2E90EDD056D5	2016-08-28	EtOH_Box01_S140	ACTIVE	0	359.742561817
2E90EDD056D5	2016-08-28	EtOH_Box01_S140	ACTIVE	0	359.806457996
2E90EDD056D5	2016-08-28	EtOH_Box01_S140	ACTIVE	0	359.859496832
2E90EDD056D5	2016-08-28	EtOH_Box01_S140	ACTIVE	0	360.042205811
2E90EDD056D5	2016-08-28	EtOH_Box01_S140	ACTIVE	0	360.355251789
2E90EDD056D5	2016-08-28	EtOH_Box01_S140	ACTIVE	0	360.516489983
2E90EDD056D5	2016-08-28	EtOH_Box01_S140	ACTIVE	0	360.634517908
2E90EDD056D5	2016-08-28	EtOH_Box01_S140	ACTIVE	0	360.709158897
2E90EDD056D5	2016-08-28	EtOH_Box01_S140	ACTIVE	0	361.064851999
2E90EDD056D5	2016-08-28	EtOH_Box01_S140	ACTIVE	0	361.50837183
2E90EDD056D5	2016-08-28	EtOH_Box01_S140	ACTIVE	0	361.55061698
2E90EDD056D5	2016-08-28	EtOH_Box01_S140	ACTIVE	0	361.646972895
2E90EDD056D5	2016-08-28	EtOH_Box01_S140	ACTIVE	0	361.764889956
2E90EDD056D5	2016-08-28	EtOH_Box01_S140	ACTIVE	0	361.98052597
2E90EDD056D5	2016-08-28	EtOH_Box01_S140	ACTIVE	0	362.066138983
2E90EDD056D5	2016-08-28	EtOH_Box01_S140	ACTIVE	0	362.184151888
2E90EDD056D5	2016-08-28	EtOH_Box01_S140	ACTIVE	0	362.291260958
2E90EDD056D5	2016-08-28	EtOH_Box01_S140	ACTIVE	0	362.409142971
2E90EDD056D5	2016-08-28	EtOH_Box01_S140	ACTIVE	0	362.537945986
2E90EDD056D5	2016-08-28	EtOH_Box01_S140	ACTIVE	0	362.645106792
2E90EDD056D5	2016-08-28	EtOH_Box01_S140	ACTIVE	0	362.763012886
2E90EDD056D5	2016-08-28	EtOH_Box01_S140	ACTIVE	0	362.88091588
2E90EDD056D5	2016-08-28	EtOH_Box01_S140	ACTIVE	0	362.998952866
2E90EDD056D5	2016-08-28	EtOH_Box01_S140	ACTIVE	0	363.127696991
2E90EDD056D5	2016-08-28	EtOH_Box01_S140	ACTIVE	0	363.245641947
2E90EDD056D5	2016-08-28	EtOH_Box01_S140	ACTIVE	0	363.417693853
2E90EDD056D5	2016-08-28	EtOH_Box01_S140	ACTIVE	0	363.589774847
2E90EDD056D5	2016-08-28	EtOH_Box01_S140	ACTIVE	0	363.700773001
2E90EDD056D5	2016-08-28	EtOH_Box01_S140	ACTIVE	0	363.81870985
2E90EDD056D5	2016-08-28	EtOH_Box01_S140	ACTIVE	0	363.936700821
2E90EDD056D5	2016-08-28	EtOH_Box01_S140	ACTIVE	0	364.065725803
2E90EDD056D5	2016-08-28	EtOH_Box01_S140	ACTIVE	0	364.194548845
2E90EDD056D5	2016-08-28	EtOH_Box01_S140	ACTIVE	0	364.323315859
2E90EDD056D5	2016-08-28	EtOH_Box01_S140	ACTIVE	0	364.4629848
2E90EDD056D5	2016-08-28	EtOH_Box01_S140	ACTIVE	0	364.60254693
2E90EDD056D5	2016-08-28	EtOH_Box01_S140	ACTIVE	0	364.6987679
2E90EDD056D5	2016-08-28	EtOH_Box01_S140	ACTIVE	0	364.828429937
2E90EDD056D5	2016-08-28	EtOH_Box01_S140	ACTIVE	0	364.935521841
2E90EDD056D5	2016-08-28	EtOH_Box01_S140	ACTIVE	0	365.042636871
2E90EDD056D5	2016-08-28	EtOH_Box01_S140	ACTIVE	0	365.301022768
2E90EDD056D5	2016-08-28	EtOH_Box01_S140	ACTIVE	0	365.418903828
2E90EDD056D5	2016-08-28	EtOH_Box01_S140	ACTIVE	0	365.558427811
2E90EDD056D5	2016-08-28	EtOH_Box01_S140	ACTIVE	0	365.687100887
2E90EDD056D5	2016-08-28	EtOH_Box01_S140	ACTIVE	0	366.021211863
2E90EDD056D5	2016-08-28	EtOH_Box01_S140	ACTIVE	0	366.159593821
2E90EDD056D5	2016-08-28	EtOH_Box01_S140	ACTIVE	0	366.265185833
2E90EDD056D5	2016-08-28	EtOH_Box01_S140	ACTIVE	0	366.392297983
2E90EDD056D5	2016-08-28	EtOH_Box01_S140	ACTIVE	0	366.508643866
2E90EDD056D5	2016-08-28	EtOH_Box01_S140	ACTIVE	0	366.624890804
2E90EDD056D5	2016-08-28	EtOH_Box01_S140	ACTIVE	0	366.751871824
2E90EDD056D5	2016-08-28	EtOH_Box01_S140	ACTIVE	0	366.878913879
2E90EDD056D5	2016-08-28	EtOH_Box01_S140	ACTIVE	0	367.00612092
2E90EDD056D5	2016-08-28	EtOH_Box01_S140	ACTIVE	0	367.111823797
2E90EDD056D5	2016-08-28	EtOH_Box01_S140	REWARD	10	367.111823797
2E90EDD056D5	2016-08-28	EtOH_Box01_S140	ACTIVE	0	367.320212841
2E90EDD056D5	2016-08-28	EtOH_Box01_S140	ACTIVE	0	367.546716928
2E90EDD056D5	2016-08-28	EtOH_Box01_S140	ACTIVE	0	367.64308095
2E90EDD056D5	2016-08-28	EtOH_Box01_S140	ACTIVE	0	367.750224829
2E90EDD056D5	2016-08-28	EtOH_Box01_S140	ACTIVE	0	367.857218981
2E90EDD056D5	2016-08-28	EtOH_Box01_S140	ACTIVE	0	367.98592186
2E90EDD056D5	2016-08-28	EtOH_Box01_S140	ACTIVE	0	368.071470976
2E90EDD056D5	2016-08-28	EtOH_Box01_S140	ACTIVE	0	368.275945902
2E90EDD056D5	2016-08-28	EtOH_Box01_S140	ACTIVE	0	368.383066893
2E90EDD056D5	2016-08-28	EtOH_Box01_S140	ACTIVE	0	368.500990868
2E90EDD056D5	2016-08-28	EtOH_Box01_S140	ACTIVE	0	368.62972784
2E90EDD056D5	2016-08-28	EtOH_Box01_S140	ACTIVE	0	369.08592391
2E90EDD056D5	2016-08-28	EtOH_Box01_S140	ACTIVE	0	369.182354927
2E90EDD056D5	2016-08-28	EtOH_Box01_S140	ACTIVE	0	369.289598942
2E90EDD056D5	2016-08-28	EtOH_Box01_S140	ACTIVE	0	369.396705866
2E90EDD056D5	2016-08-28	EtOH_Box01_S140	ACTIVE	0	369.503848791
2E90EDD056D5	2016-08-28	EtOH_Box01_S140	ACTIVE	0	369.643375874
2E90EDD056D5	2016-08-28	EtOH_Box01_S140	ACTIVE	0	369.772049904
2E90EDD056D5	2016-08-28	EtOH_Box01_S140	ACTIVE	0	369.922338963
2E90EDD056D5	2016-08-28	EtOH_Box01_S140	ACTIVE	0	370.051090956
2E90EDD056D5	2016-08-28	EtOH_Box01_S140	ACTIVE	0	370.169003963
2E90EDD056D5	2016-08-28	EtOH_Box01_S140	ACTIVE	0	370.286882877
2E90EDD056D5	2016-08-28	EtOH_Box01_S140	ACTIVE	0	370.404811859
2E90EDD056D5	2016-08-28	EtOH_Box01_S140	ACTIVE	0	370.533552885
2E90EDD056D5	2016-08-28	EtOH_Box01_S140	ACTIVE	0	370.651376963
2E90EDD056D5	2016-08-28	EtOH_Box01_S140	ACTIVE	0	370.780071974
2E90EDD056D5	2016-08-28	EtOH_Box01_S140	ACTIVE	0	370.897955894
2E90EDD056D5	2016-08-28	EtOH_Box01_S140	ACTIVE	0	371.015819788
2E90EDD056D5	2016-08-28	EtOH_Box01_S140	ACTIVE	0	371.144572973
2E90EDD056D5	2016-08-28	EtOH_Box01_S140	ACTIVE	0	371.273270845
2E90EDD056D5	2016-08-28	EtOH_Box01_S140	ACTIVE	0	371.412874937
2E90EDD056D5	2016-08-28	EtOH_Box01_S140	ACTIVE	0	371.530800819
2E90EDD056D5	2016-08-28	EtOH_Box01_S140	ACTIVE	0	371.659447908
2E90EDD056D5	2016-08-28	EtOH_Box01_S140	ACTIVE	0	371.798939943
2E90EDD056D5	2016-08-28	EtOH_Box01_S140	ACTIVE	0	371.938557863
2E90EDD056D5	2016-08-28	EtOH_Box01_S140	ACTIVE	0	372.079530954
2E90EDD056D5	2016-08-28	EtOH_Box01_S140	ACTIVE	0	372.219187975
2E90EDD056D5	2016-08-28	EtOH_Box01_S140	ACTIVE	0	393.299856901
2E90EDD056D5	2016-08-28	EtOH_Box01_S140	ACTIVE	0	393.471666813
2E90EDD056D5	2016-08-28	EtOH_Box01_S140	ACTIVE	0	393.823952913
2E90EDD056D5	2016-08-28	EtOH_Box01_S140	ACTIVE	0	393.95222187
2E90EDD056D5	2016-08-28	EtOH_Box01_S140	ACTIVE	0	394.102068901
2E90EDD056D5	2016-08-28	EtOH_Box01_S140	ACTIVE	0	394.230241776
2E90EDD056D5	2016-08-28	EtOH_Box01_S140	ACTIVE	0	394.553023815
2E90EDD056D5	2016-08-28	EtOH_Box01_S140	ACTIVE	0	394.67045188
2E90EDD056D5	2016-08-28	EtOH_Box01_S140	ACTIVE	0	395.004968882
2E90EDD056D5	2016-08-28	EtOH_Box01_S140	ACTIVE	0	395.111681938
2E90EDD056D5	2016-08-28	EtOH_Box01_S140	REWARD	10	395.111681938
2E90EDD056D5	2016-08-28	EtOH_Box01_S140	ACTIVE	0	395.352649927
2E90EDD056D5	2016-08-28	EtOH_Box01_S140	ACTIVE	0	395.470852852
2E90EDD056D5	2016-08-28	EtOH_Box01_S140	ACTIVE	0	395.588736773
2E90EDD056D5	2016-08-28	EtOH_Box01_S140	ACTIVE	0	395.706602812
2E90EDD056D5	2016-08-28	EtOH_Box01_S140	ACTIVE	0	395.835331917
2E90EDD056D5	2016-08-28	EtOH_Box01_S140	ACTIVE	0	395.953153849
2E90EDD056D5	2016-08-28	EtOH_Box01_S140	ACTIVE	0	396.081875801
2E90EDD056D5	2016-08-28	EtOH_Box01_S140	ACTIVE	0	396.221299887
2E90EDD056D5	2016-08-28	EtOH_Box01_S140	ACTIVE	0	396.350144863
2E90EDD056D5	2016-08-28	EtOH_Box01_S140	ACTIVE	0	396.468011856
2E90EDD056D5	2016-08-28	EtOH_Box01_S140	ACTIVE	0	396.585870981
2E90EDD056D5	2016-08-28	EtOH_Box01_S140	ACTIVE	0	396.714468956
2E90EDD056D5	2016-08-28	EtOH_Box01_S140	ACTIVE	0	396.832308769
2E90EDD056D5	2016-08-28	EtOH_Box01_S140	ACTIVE	0	396.960956812
2E90EDD056D5	2016-08-28	EtOH_Box01_S140	ACTIVE	0	397.089814901
2E90EDD056D5	2016-08-28	EtOH_Box01_S140	ACTIVE	0	397.218634844
2E90EDD056D5	2016-08-28	EtOH_Box01_S140	ACTIVE	0	397.347374916
2E90EDD056D5	2016-08-28	EtOH_Box01_S140	ACTIVE	0	397.476037979
2E90EDD056D5	2016-08-28	EtOH_Box01_S140	ACTIVE	0	397.604602814
2E90EDD056D5	2016-08-28	EtOH_Box01_S140	ACTIVE	0	397.744128942
2E90EDD056D5	2016-08-28	EtOH_Box01_S140	ACTIVE	0	397.872868776
2E90EDD056D5	2016-08-28	EtOH_Box01_S140	ACTIVE	0	397.990692854
2E90EDD056D5	2016-08-28	EtOH_Box01_S140	ACTIVE	0	398.119346857
2E90EDD056D5	2016-08-28	EtOH_Box01_S140	ACTIVE	0	398.269632816
2E90EDD056D5	2016-08-28	EtOH_Box01_S140	ACTIVE	0	398.399408817
2E90EDD056D5	2016-08-28	EtOH_Box01_S140	ACTIVE	0	398.538986921
2E90EDD056D5	2016-08-28	EtOH_Box01_S140	ACTIVE	0	398.693373919
2E90EDD056D5	2016-08-28	EtOH_Box01_S140	ACTIVE	0	405.600705862
2E90EDD056D5	2016-08-28	EtOH_Box01_S140	ACTIVE	0	405.697124004
2E90EDD056D5	2016-08-28	EtOH_Box01_S140	ACTIVE	0	405.825790882
2E90EDD056D5	2016-08-28	EtOH_Box01_S140	ACTIVE	0	406.07342577
2E90EDD056D5	2016-08-28	EtOH_Box01_S140	ACTIVE	0	406.223684788
2E90EDD056D5	2016-08-28	EtOH_Box01_S140	ACTIVE	0	406.514417887
2E90EDD056D5	2016-08-28	EtOH_Box01_S140	ACTIVE	0	406.567394972
2E90EDD056D5	2016-08-28	EtOH_Box01_S140	ACTIVE	0	406.674391985
2E90EDD056D5	2016-08-28	EtOH_Box01_S140	ACTIVE	0	406.781386852
2E90EDD056D5	2016-08-28	EtOH_Box01_S140	ACTIVE	0	406.909998894
2E90EDD056D5	2016-08-28	EtOH_Box01_S140	ACTIVE	0	407.039904833
2E90EDD056D5	2016-08-28	EtOH_Box01_S140	ACTIVE	0	407.168847799
2E90EDD056D5	2016-08-28	EtOH_Box01_S140	ACTIVE	0	407.286687851
2E90EDD056D5	2016-08-28	EtOH_Box01_S140	ACTIVE	0	407.415405989
2E90EDD056D5	2016-08-28	EtOH_Box01_S140	ACTIVE	0	407.533245802
2E90EDD056D5	2016-08-28	EtOH_Box01_S140	ACTIVE	0	407.662018776
2E90EDD056D5	2016-08-28	EtOH_Box01_S140	ACTIVE	0	407.898653984
2E90EDD056D5	2016-08-28	EtOH_Box01_S140	ACTIVE	0	408.027273893
2E90EDD056D5	2016-08-28	EtOH_Box01_S140	ACTIVE	0	408.134281874
2E90EDD056D5	2016-08-28	EtOH_Box01_S140	ACTIVE	0	408.252132893
2E90EDD056D5	2016-08-28	EtOH_Box01_S140	ACTIVE	0	408.877714872
2E90EDD056D5	2016-08-28	EtOH_Box01_S140	ACTIVE	0	408.974020958
2E90EDD056D5	2016-08-28	EtOH_Box01_S140	ACTIVE	0	409.113712788
2E90EDD056D5	2016-08-28	EtOH_Box01_S140	ACTIVE	0	409.209921837
2E90EDD056D5	2016-08-28	EtOH_Box01_S140	ACTIVE	0	409.370940924
2E90EDD056D5	2016-08-28	EtOH_Box01_S140	ACTIVE	0	409.467162848
2E90EDD056D5	2016-08-28	EtOH_Box01_S140	ACTIVE	0	409.584958792
2E90EDD056D5	2016-08-28	EtOH_Box01_S140	ACTIVE	0	409.681290865
2E90EDD056D5	2016-08-28	EtOH_Box01_S140	ACTIVE	0	409.72346282
2E90EDD056D5	2016-08-28	EtOH_Box01_S140	ACTIVE	0	409.819656849
2E90EDD056D5	2016-08-28	EtOH_Box01_S140	ACTIVE	0	409.915802956
2E90EDD056D5	2016-08-28	EtOH_Box01_S140	ACTIVE	0	410.055259943
2E90EDD056D5	2016-08-28	EtOH_Box01_S140	ACTIVE	0	410.216287851
2E90EDD056D5	2016-08-28	EtOH_Box01_S140	ACTIVE	0	410.853831768
2E90EDD056D5	2016-08-28	EtOH_Box01_S140	ACTIVE	0	410.963514805
2E90EDD056D5	2016-08-28	EtOH_Box01_S140	ACTIVE	0	411.211157799
2E90EDD056D5	2016-08-28	EtOH_Box01_S140	ACTIVE	0	411.329053879
2E90EDD056D5	2016-08-28	EtOH_Box01_S140	ACTIVE	0	411.446918964
2E90EDD056D5	2016-08-28	EtOH_Box01_S140	ACTIVE	0	411.554017782
2E90EDD056D5	2016-08-28	EtOH_Box01_S140	ACTIVE	0	411.650247812
2E90EDD056D5	2016-08-28	EtOH_Box01_S140	ACTIVE	0	411.746406794
2E90EDD056D5	2016-08-28	EtOH_Box01_S140	ACTIVE	0	412.740003824
2E90EDD056D5	2016-08-28	EtOH_Box01_S140	ACTIVE	0	412.857898951
2E90EDD056D5	2016-08-28	EtOH_Box01_S140	ACTIVE	0	412.954052925
2E90EDD056D5	2016-08-28	EtOH_Box01_S140	ACTIVE	0	413.071882963
2E90EDD056D5	2016-08-28	EtOH_Box01_S140	ACTIVE	0	413.189698935
2E90EDD056D5	2016-08-28	EtOH_Box01_S140	ACTIVE	0	413.296671867
2E90EDD056D5	2016-08-28	EtOH_Box01_S140	ACTIVE	0	413.338819981
2E90EDD056D5	2016-08-28	EtOH_Box01_S140	ACTIVE	0	413.479376793
2E90EDD056D5	2016-08-28	EtOH_Box01_S140	ACTIVE	0	413.780988932
2E90EDD056D5	2016-08-28	EtOH_Box01_S140	ACTIVE	0	413.877186775
2E90EDD056D5	2016-08-28	EtOH_Box01_S140	ACTIVE	0	414.049054861
2E90EDD056D5	2016-08-28	EtOH_Box01_S140	ACTIVE	0	414.166918993
2E90EDD056D5	2016-08-28	EtOH_Box01_S140	ACTIVE	0	414.241499901
2E90EDD056D5	2016-08-28	EtOH_Box01_S140	ACTIVE	0	414.478281975
2E90EDD056D5	2016-08-28	EtOH_Box01_S140	ACTIVE	0	415.147383928
2E90EDD056D5	2016-08-28	EtOH_Box01_S140	ACTIVE	0	425.67589879
2E90EDD056D5	2016-08-28	EtOH_Box01_S140	ACTIVE	0	426.463630915
2E90EDD056D5	2016-08-28	EtOH_Box01_S140	ACTIVE	0	426.667633772
2E90EDD056D5	2016-08-28	EtOH_Box01_S140	ACTIVE	0	426.785142899
2E90EDD056D5	2016-08-28	EtOH_Box01_S140	ACTIVE	0	426.870086908
2E90EDD056D5	2016-08-28	EtOH_Box01_S140	ACTIVE	0	439.911787987
2E90EDD056D5	2016-08-28	EtOH_Box01_S140	ACTIVE	0	440.094345808
2E90EDD056D5	2016-08-28	EtOH_Box01_S140	ACTIVE	0	440.481993914
2E90EDD056D5	2016-08-28	EtOH_Box01_S140	ACTIVE	0	440.577838898
2E90EDD056D5	2016-08-28	EtOH_Box01_S140	ACTIVE	0	452.251590967
2E90EDD056D5	2016-08-28	EtOH_Box01_S140	REWARD	10	452.251590967
2E90EDD056D5	2016-08-28	EtOH_Box01_S140	ACTIVE	0	452.741451979
2E90EDD056D5	2016-08-28	EtOH_Box01_S140	ACTIVE	0	452.805487871
2E90EDD056D5	2016-08-28	EtOH_Box01_S140	ACTIVE	0	452.901790857
2E90EDD056D5	2016-08-28	EtOH_Box01_S140	ACTIVE	0	452.998021841
2E90EDD056D5	2016-08-28	EtOH_Box01_S140	ACTIVE	0	453.105042934
2E90EDD056D5	2016-08-28	EtOH_Box01_S140	ACTIVE	0	453.244475842
2E90EDD056D5	2016-08-28	EtOH_Box01_S140	ACTIVE	0	453.438056946
2E90EDD056D5	2016-08-28	EtOH_Box01_S140	ACTIVE	0	453.665239811
2E90EDD056D5	2016-08-28	EtOH_Box01_S140	ACTIVE	0	453.772288799
2E90EDD056D5	2016-08-28	EtOH_Box01_S140	ACTIVE	0	454.01977396
2E90EDD056D5	2016-08-28	EtOH_Box01_S140	ACTIVE	0	454.126835823
2E90EDD056D5	2016-08-28	EtOH_Box01_S140	ACTIVE	0	454.244652987
2E90EDD056D5	2016-08-28	EtOH_Box01_S140	ACTIVE	0	454.373250961
2E90EDD056D5	2016-08-28	EtOH_Box01_S140	ACTIVE	0	454.512796879
2E90EDD056D5	2016-08-28	EtOH_Box01_S140	ACTIVE	0	454.6198318
2E90EDD056D5	2016-08-28	EtOH_Box01_S140	ACTIVE	0	454.726820946
2E90EDD056D5	2016-08-28	EtOH_Box01_S140	ACTIVE	0	454.855390787
2E90EDD056D5	2016-08-28	EtOH_Box01_S140	ACTIVE	0	454.994732857
2E90EDD056D5	2016-08-28	EtOH_Box01_S140	ACTIVE	0	455.101855993
2E90EDD056D5	2016-08-28	EtOH_Box01_S140	ACTIVE	0	455.23051095
2E90EDD056D5	2016-08-28	EtOH_Box01_S140	ACTIVE	0	455.337463856
2E90EDD056D5	2016-08-28	EtOH_Box01_S140	ACTIVE	0	455.46607399
2E90EDD056D5	2016-08-28	EtOH_Box01_S140	ACTIVE	0	455.583891869
2E90EDD056D5	2016-08-28	EtOH_Box01_S140	ACTIVE	0	455.712495804
2E90EDD056D5	2016-08-28	EtOH_Box01_S140	ACTIVE	0	455.830338955
2E90EDD056D5	2016-08-28	EtOH_Box01_S140	ACTIVE	0	455.937333822
2E90EDD056D5	2016-08-28	EtOH_Box01_S140	ACTIVE	0	456.055138826
2E90EDD056D5	2016-08-28	EtOH_Box01_S140	ACTIVE	0	456.173002005
2E90EDD056D5	2016-08-28	EtOH_Box01_S140	ACTIVE	0	456.301584959
2E90EDD056D5	2016-08-28	EtOH_Box01_S140	ACTIVE	0	456.430239916
2E90EDD056D5	2016-08-28	EtOH_Box01_S140	ACTIVE	0	456.548058987
2E90EDD056D5	2016-08-28	EtOH_Box01_S140	ACTIVE	0	456.676692963
2E90EDD056D5	2016-08-28	EtOH_Box01_S140	ACTIVE	0	456.797181845
2E90EDD056D5	2016-08-28	EtOH_Box01_S140	ACTIVE	0	456.91609478
2E90EDD056D5	2016-08-28	EtOH_Box01_S140	ACTIVE	0	457.033950806
2E90EDD056D5	2016-08-28	EtOH_Box01_S140	ACTIVE	0	457.173764944
2E90EDD056D5	2016-08-28	EtOH_Box01_S140	ACTIVE	0	457.291882992
2E90EDD056D5	2016-08-28	EtOH_Box01_S140	ACTIVE	0	457.420691967
2E90EDD056D5	2016-08-28	EtOH_Box01_S140	ACTIVE	0	457.550181866
2E90EDD056D5	2016-08-28	EtOH_Box01_S140	ACTIVE	0	457.678909779
2E90EDD056D5	2016-08-28	EtOH_Box01_S140	ACTIVE	0	457.80753088
2E90EDD056D5	2016-08-28	EtOH_Box01_S140	ACTIVE	0	457.936138868
2E90EDD056D5	2016-08-28	EtOH_Box01_S140	ACTIVE	0	458.075580835
2E90EDD056D5	2016-08-28	EtOH_Box01_S140	ACTIVE	0	458.21506691
2E90EDD056D5	2016-08-28	EtOH_Box01_S140	ACTIVE	0	458.354596853
2E90EDD056D5	2016-08-28	EtOH_Box01_S140	ACTIVE	0	458.494103909
2E90EDD056D5	2016-08-28	EtOH_Box01_S140	ACTIVE	0	465.454388857
2E90EDD056D5	2016-08-28	EtOH_Box01_S140	ACTIVE	0	465.908179998
2E90EDD056D5	2016-08-28	EtOH_Box01_S140	ACTIVE	0	490.682062864
2E90EDD056D5	2016-08-28	EtOH_Box01_S140	ACTIVE	0	490.778026819
2E90EDD056D5	2016-08-28	EtOH_Box01_S140	ACTIVE	0	490.873744965
2E90EDD056D5	2016-08-28	EtOH_Box01_S140	ACTIVE	0	491.088324785
2E90EDD056D5	2016-08-28	EtOH_Box01_S140	ACTIVE	0	491.227301836
2E90EDD056D5	2016-08-28	EtOH_Box01_S140	ACTIVE	0	491.36636591
2E90EDD056D5	2016-08-28	EtOH_Box01_S140	ACTIVE	0	491.462261915
2E90EDD056D5	2016-08-28	EtOH_Box01_S140	ACTIVE	0	491.568826914
2E90EDD056D5	2016-08-28	EtOH_Box01_S140	ACTIVE	0	491.697043896
2E90EDD056D5	2016-08-28	EtOH_Box01_S140	ACTIVE	0	491.814306974
2E90EDD056D5	2016-08-28	EtOH_Box01_S140	REWARD	10	491.814306974
2E90EDD056D5	2016-08-28	EtOH_Box01_S140	ACTIVE	0	492.055649996
2E90EDD056D5	2016-08-28	EtOH_Box01_S140	ACTIVE	0	492.184892893
2E90EDD056D5	2016-08-28	EtOH_Box01_S140	ACTIVE	0	492.310742855
2E90EDD056D5	2016-08-28	EtOH_Box01_S140	ACTIVE	0	492.439613819
2E90EDD056D5	2016-08-28	EtOH_Box01_S140	ACTIVE	0	492.557522774
2E90EDD056D5	2016-08-28	EtOH_Box01_S140	ACTIVE	0	492.675290823
2E90EDD056D5	2016-08-28	EtOH_Box01_S140	ACTIVE	0	492.78229785
2E90EDD056D5	2016-08-28	EtOH_Box01_S140	ACTIVE	0	492.910996914
2E90EDD056D5	2016-08-28	EtOH_Box01_S140	ACTIVE	0	493.039593935
2E90EDD056D5	2016-08-28	EtOH_Box01_S140	ACTIVE	0	493.168217897
2E90EDD056D5	2016-08-28	EtOH_Box01_S140	ACTIVE	0	493.286111832
2E90EDD056D5	2016-08-28	EtOH_Box01_S140	ACTIVE	0	493.404034853
2E90EDD056D5	2016-08-28	EtOH_Box01_S140	ACTIVE	0	493.532765865
2E90EDD056D5	2016-08-28	EtOH_Box01_S140	ACTIVE	0	493.661406994
2E90EDD056D5	2016-08-28	EtOH_Box01_S140	ACTIVE	0	493.790089846
2E90EDD056D5	2016-08-28	EtOH_Box01_S140	ACTIVE	0	493.907943964
2E90EDD056D5	2016-08-28	EtOH_Box01_S140	ACTIVE	0	494.025956869
2E90EDD056D5	2016-08-28	EtOH_Box01_S140	ACTIVE	0	494.15467
2E90EDD056D5	2016-08-28	EtOH_Box01_S140	ACTIVE	0	494.283327818
2E90EDD056D5	2016-08-28	EtOH_Box01_S140	ACTIVE	0	494.412026882
2E90EDD056D5	2016-08-28	EtOH_Box01_S140	ACTIVE	0	494.540746927
2E90EDD056D5	2016-08-28	EtOH_Box01_S140	ACTIVE	0	494.67054677
2E90EDD056D5	2016-08-28	EtOH_Box01_S140	ACTIVE	0	494.788583994
2E90EDD056D5	2016-08-28	EtOH_Box01_S140	ACTIVE	0	494.928067923
2E90EDD056D5	2016-08-28	EtOH_Box01_S140	ACTIVE	0	495.056704998
2E90EDD056D5	2016-08-28	EtOH_Box01_S140	ACTIVE	0	495.185460806
2E90EDD056D5	2016-08-28	EtOH_Box01_S140	ACTIVE	0	495.325001955
2E90EDD056D5	2016-08-28	EtOH_Box01_S140	ACTIVE	0	495.453886986
2E90EDD056D5	2016-08-28	EtOH_Box01_S140	ACTIVE	0	495.593436003
2E90EDD056D5	2016-08-28	EtOH_Box01_S140	ACTIVE	0	495.722064972
2E90EDD056D5	2016-08-28	EtOH_Box01_S140	ACTIVE	0	495.850700855
2E90EDD056D5	2016-08-28	EtOH_Box01_S140	ACTIVE	0	495.990226984
2E90EDD056D5	2016-08-28	EtOH_Box01_S140	ACTIVE	0	496.129758835
2E90EDD056D5	2016-08-28	EtOH_Box01_S140	ACTIVE	0	496.269192934
2E90EDD056D5	2016-08-28	EtOH_Box01_S140	ACTIVE	0	496.40862298
2E90EDD056D5	2016-08-28	EtOH_Box01_S140	ACTIVE	0	496.559039831
2E90EDD056D5	2016-08-28	EtOH_Box01_S140	ACTIVE	0	506.038112879
2E90EDD056D5	2016-08-28	EtOH_Box01_S140	ACTIVE	0	506.123830795
2E90EDD056D5	2016-08-28	EtOH_Box01_S140	ACTIVE	0	506.502395868
2E90EDD056D5	2016-08-28	EtOH_Box01_S140	ACTIVE	0	506.631337881
2E90EDD056D5	2016-08-28	EtOH_Box01_S140	ACTIVE	0	506.760169983
2E90EDD056D5	2016-08-28	EtOH_Box01_S140	ACTIVE	0	506.867307901
2E90EDD056D5	2016-08-28	EtOH_Box01_S140	ACTIVE	0	507.10412693
2E90EDD056D5	2016-08-28	EtOH_Box01_S140	ACTIVE	0	507.189691782
2E90EDD056D5	2016-08-28	EtOH_Box01_S140	ACTIVE	0	507.372518778
2E90EDD056D5	2016-08-28	EtOH_Box01_S140	ACTIVE	0	507.782426834
2E90EDD056D5	2016-08-28	EtOH_Box01_S140	ACTIVE	0	508.10597086
2E90EDD056D5	2016-08-28	EtOH_Box01_S140	ACTIVE	0	508.148243904
2E90EDD056D5	2016-08-28	EtOH_Box01_S140	ACTIVE	0	508.24447298
2E90EDD056D5	2016-08-28	EtOH_Box01_S140	ACTIVE	0	508.654194832
2E90EDD056D5	2016-08-28	EtOH_Box01_S140	ACTIVE	0	508.83687377
2E90EDD056D5	2016-08-28	EtOH_Box01_S140	ACTIVE	0	508.957217932
2E90EDD056D5	2016-08-28	EtOH_Box01_S140	ACTIVE	0	509.042625904
2E90EDD056D5	2016-08-28	EtOH_Box01_S140	ACTIVE	0	509.279379845
2E90EDD056D5	2016-08-28	EtOH_Box01_S140	ACTIVE	0	509.441687822
2E90EDD056D5	2016-08-28	EtOH_Box01_S140	ACTIVE	0	509.559570789
2E90EDD056D5	2016-08-28	EtOH_Box01_S140	ACTIVE	0	509.655790806
2E90EDD056D5	2016-08-28	EtOH_Box01_S140	ACTIVE	0	509.816860914
2E90EDD056D5	2016-08-28	EtOH_Box01_S140	ACTIVE	0	509.934703827
2E90EDD056D5	2016-08-28	EtOH_Box01_S140	ACTIVE	0	510.052572966
2E90EDD056D5	2016-08-28	EtOH_Box01_S140	ACTIVE	0	510.170480967
2E90EDD056D5	2016-08-28	EtOH_Box01_S140	ACTIVE	0	510.277589798
2E90EDD056D5	2016-08-28	EtOH_Box01_S140	ACTIVE	0	510.384722948
2E90EDD056D5	2016-08-28	EtOH_Box01_S140	ACTIVE	0	510.491852999
2E90EDD056D5	2016-08-28	EtOH_Box01_S140	ACTIVE	0	510.609631777
2E90EDD056D5	2016-08-28	EtOH_Box01_S140	ACTIVE	0	510.71664691
2E90EDD056D5	2016-08-28	EtOH_Box01_S140	ACTIVE	0	510.812960863
2E90EDD056D5	2016-08-28	EtOH_Box01_S140	ACTIVE	0	510.930853844
2E90EDD056D5	2016-08-28	EtOH_Box01_S140	ACTIVE	0	511.048784971
2E90EDD056D5	2016-08-28	EtOH_Box01_S140	ACTIVE	0	511.166671991
2E90EDD056D5	2016-08-28	EtOH_Box01_S140	ACTIVE	0	511.29536891
2E90EDD056D5	2016-08-28	EtOH_Box01_S140	ACTIVE	0	511.478139877
2E90EDD056D5	2016-08-28	EtOH_Box01_S140	ACTIVE	0	511.585245848
2E90EDD056D5	2016-08-28	EtOH_Box01_S140	ACTIVE	0	511.703128815
2E90EDD056D5	2016-08-28	EtOH_Box01_S140	ACTIVE	0	511.831884861
2E90EDD056D5	2016-08-28	EtOH_Box01_S140	ACTIVE	0	511.95002985
2E90EDD056D5	2016-08-28	EtOH_Box01_S140	ACTIVE	0	512.067763805
2E90EDD056D5	2016-08-28	EtOH_Box01_S140	ACTIVE	0	512.196250916
2E90EDD056D5	2016-08-28	EtOH_Box01_S140	ACTIVE	0	512.465267897
2E90EDD056D5	2016-08-28	EtOH_Box01_S140	ACTIVE	0	512.571926832
2E90EDD056D5	2016-08-28	EtOH_Box01_S140	ACTIVE	0	512.721810818
2E90EDD056D5	2016-08-28	EtOH_Box01_S140	ACTIVE	0	513.273101807
2E90EDD056D5	2016-08-28	EtOH_Box01_S140	ACTIVE	0	513.379873991
2E90EDD056D5	2016-08-28	EtOH_Box01_S140	ACTIVE	0	513.562247992
2E90EDD056D5	2016-08-28	EtOH_Box01_S140	ACTIVE	0	513.668926001
2E90EDD056D5	2016-08-28	EtOH_Box01_S140	REWARD	10	513.668926001
2E90EDD056D5	2016-08-28	EtOH_Box01_S140	ACTIVE	0	513.899978876
2E90EDD056D5	2016-08-28	EtOH_Box01_S140	ACTIVE	0	514.083277941
2E90EDD056D5	2016-08-28	EtOH_Box01_S140	ACTIVE	0	514.147156
2E90EDD056D5	2016-08-28	EtOH_Box01_S140	ACTIVE	0	514.470504999
2E90EDD056D5	2016-08-28	EtOH_Box01_S140	ACTIVE	0	514.577604771
2E90EDD056D5	2016-08-28	EtOH_Box01_S140	ACTIVE	0	514.673812866
2E90EDD056D5	2016-08-28	EtOH_Box01_S140	ACTIVE	0	514.769926786
2E90EDD056D5	2016-08-28	EtOH_Box01_S140	ACTIVE	0	514.876859903
2E90EDD056D5	2016-08-28	EtOH_Box01_S140	ACTIVE	0	514.962286949
2E90EDD056D5	2016-08-28	EtOH_Box01_S140	ACTIVE	0	515.069353819
2E90EDD056D5	2016-08-28	EtOH_Box01_S140	ACTIVE	0	515.187179804
2E90EDD056D5	2016-08-28	EtOH_Box01_S140	ACTIVE	0	515.304926872
2E90EDD056D5	2016-08-28	EtOH_Box01_S140	ACTIVE	0	515.433539867
2E90EDD056D5	2016-08-28	EtOH_Box01_S140	ACTIVE	0	515.551401854
2E90EDD056D5	2016-08-28	EtOH_Box01_S140	ACTIVE	0	515.679986
2E90EDD056D5	2016-08-28	EtOH_Box01_S140	ACTIVE	0	515.797797918
2E90EDD056D5	2016-08-28	EtOH_Box01_S140	ACTIVE	0	515.915616989
2E90EDD056D5	2016-08-28	EtOH_Box01_S140	ACTIVE	0	516.044253826
2E90EDD056D5	2016-08-28	EtOH_Box01_S140	ACTIVE	0	516.151273966
2E90EDD056D5	2016-08-28	EtOH_Box01_S140	ACTIVE	0	516.279849768
2E90EDD056D5	2016-08-28	EtOH_Box01_S140	ACTIVE	0	516.408532858
2E90EDD056D5	2016-08-28	EtOH_Box01_S140	ACTIVE	0	516.538284779
2E90EDD056D5	2016-08-28	EtOH_Box01_S140	ACTIVE	0	516.666940928
2E90EDD056D5	2016-08-28	EtOH_Box01_S140	ACTIVE	0	516.784868956
2E90EDD056D5	2016-08-28	EtOH_Box01_S140	ACTIVE	0	516.913503885
2E90EDD056D5	2016-08-28	EtOH_Box01_S140	ACTIVE	0	517.042063951
2E90EDD056D5	2016-08-28	EtOH_Box01_S140	ACTIVE	0	517.170820951
2E90EDD056D5	2016-08-28	EtOH_Box01_S140	ACTIVE	0	517.310390949
2E90EDD056D5	2016-08-28	EtOH_Box01_S140	ACTIVE	0	517.439113855
2E90EDD056D5	2016-08-28	EtOH_Box01_S140	ACTIVE	0	517.567797899
2E90EDD056D5	2016-08-28	EtOH_Box01_S140	ACTIVE	0	517.696434975
2E90EDD056D5	2016-08-28	EtOH_Box01_S140	ACTIVE	0	517.846706867
2E90EDD056D5	2016-08-28	EtOH_Box01_S140	ACTIVE	0	517.986214876
2E90EDD056D5	2016-08-28	EtOH_Box01_S140	ACTIVE	0	518.12567091
2E90EDD056D5	2016-08-28	EtOH_Box01_S140	ACTIVE	0	518.27596879
2E90EDD056D5	2016-08-28	EtOH_Box01_S140	ACTIVE	0	529.29228878
2E90EDD056D5	2016-08-28	EtOH_Box01_S140	ACTIVE	0	529.356138945
2E90EDD056D5	2016-08-28	EtOH_Box01_S140	ACTIVE	0	529.473989964
2E90EDD056D5	2016-08-28	EtOH_Box01_S140	ACTIVE	0	529.613473892
2E90EDD056D5	2016-08-28	EtOH_Box01_S140	ACTIVE	0	529.73129487
2E90EDD056D5	2016-08-28	EtOH_Box01_S140	ACTIVE	0	529.838251829
2E90EDD056D5	2016-08-28	EtOH_Box01_S140	ACTIVE	0	530.291241884
2E90EDD056D5	2016-08-28	EtOH_Box01_S140	ACTIVE	0	530.549709797
2E90EDD056D5	2016-08-28	EtOH_Box01_S140	ACTIVE	0	530.656745911
2E90EDD056D5	2016-08-28	EtOH_Box01_S140	ACTIVE	0	530.785470963
2E90EDD056D5	2016-08-28	EtOH_Box01_S140	ACTIVE	0	530.838398933
2E90EDD056D5	2016-08-28	EtOH_Box01_S140	ACTIVE	0	530.956156969
2E90EDD056D5	2016-08-28	EtOH_Box01_S140	ACTIVE	0	531.152388811
2E90EDD056D5	2016-08-28	EtOH_Box01_S140	INACTIVE	0	534.741251945
2E90EDD056D5	2016-08-28	EtOH_Box01_S140	ACTIVE	0	540.684548855
2E90EDD056D5	2016-08-28	EtOH_Box01_S140	ACTIVE	0	540.791281939
2E90EDD056D5	2016-08-28	EtOH_Box01_S140	ACTIVE	0	540.887245893
2E90EDD056D5	2016-08-28	EtOH_Box01_S140	ACTIVE	0	540.993868828
2E90EDD056D5	2016-08-28	EtOH_Box01_S140	ACTIVE	0	541.122145891
2E90EDD056D5	2016-08-28	EtOH_Box01_S140	ACTIVE	0	541.347775936
2E90EDD056D5	2016-08-28	EtOH_Box01_S140	ACTIVE	0	541.487025976
2E90EDD056D5	2016-08-28	EtOH_Box01_S140	ACTIVE	0	541.604351997
2E90EDD056D5	2016-08-28	EtOH_Box01_S140	ACTIVE	0	541.721669912
2E90EDD056D5	2016-08-28	EtOH_Box01_S140	ACTIVE	0	541.957960844
2E90EDD056D5	2016-08-28	EtOH_Box01_S140	REWARD	10	541.957960844
2E90EDD056D5	2016-08-28	EtOH_Box01_S140	ACTIVE	0	542.199265957
2E90EDD056D5	2016-08-28	EtOH_Box01_S140	ACTIVE	0	542.306618929
2E90EDD056D5	2016-08-28	EtOH_Box01_S140	ACTIVE	0	542.392163992
2E90EDD056D5	2016-08-28	EtOH_Box01_S140	ACTIVE	0	542.434295893
2E90EDD056D5	2016-08-28	EtOH_Box01_S140	ACTIVE	0	542.541469812
2E90EDD056D5	2016-08-28	EtOH_Box01_S140	ACTIVE	0	542.648658991
2E90EDD056D5	2016-08-28	EtOH_Box01_S140	ACTIVE	0	542.755693913
2E90EDD056D5	2016-08-28	EtOH_Box01_S140	ACTIVE	0	542.862753868
2E90EDD056D5	2016-08-28	EtOH_Box01_S140	ACTIVE	0	542.982607841
2E90EDD056D5	2016-08-28	EtOH_Box01_S140	ACTIVE	0	543.089827776
2E90EDD056D5	2016-08-28	EtOH_Box01_S140	ACTIVE	0	543.207705975
2E90EDD056D5	2016-08-28	EtOH_Box01_S140	ACTIVE	0	543.315991879
2E90EDD056D5	2016-08-28	EtOH_Box01_S140	ACTIVE	0	543.433865786
2E90EDD056D5	2016-08-28	EtOH_Box01_S140	ACTIVE	0	543.551993847
2E90EDD056D5	2016-08-28	EtOH_Box01_S140	ACTIVE	0	543.680751801
2E90EDD056D5	2016-08-28	EtOH_Box01_S140	ACTIVE	0	543.809391975
2E90EDD056D5	2016-08-28	EtOH_Box01_S140	ACTIVE	0	543.938008785
2E90EDD056D5	2016-08-28	EtOH_Box01_S140	ACTIVE	0	544.066776991
2E90EDD056D5	2016-08-28	EtOH_Box01_S140	ACTIVE	0	544.195493937
2E90EDD056D5	2016-08-28	EtOH_Box01_S140	ACTIVE	0	544.313382864
2E90EDD056D5	2016-08-28	EtOH_Box01_S140	ACTIVE	0	544.431311846
2E90EDD056D5	2016-08-28	EtOH_Box01_S140	ACTIVE	0	544.549461842
2E90EDD056D5	2016-08-28	EtOH_Box01_S140	ACTIVE	0	544.678335905
2E90EDD056D5	2016-08-28	EtOH_Box01_S140	ACTIVE	0	544.806986809
2E90EDD056D5	2016-08-28	EtOH_Box01_S140	ACTIVE	0	544.935620785
2E90EDD056D5	2016-08-28	EtOH_Box01_S140	ACTIVE	0	545.064354897
2E90EDD056D5	2016-08-28	EtOH_Box01_S140	ACTIVE	0	545.193096876
2E90EDD056D5	2016-08-28	EtOH_Box01_S140	ACTIVE	0	545.321805954
2E90EDD056D5	2016-08-28	EtOH_Box01_S140	ACTIVE	0	545.450579882
2E90EDD056D5	2016-08-28	EtOH_Box01_S140	ACTIVE	0	545.579349995
2E90EDD056D5	2016-08-28	EtOH_Box01_S140	ACTIVE	0	545.729705811
2E90EDD056D5	2016-08-28	EtOH_Box01_S140	ACTIVE	0	545.869211912
2E90EDD056D5	2016-08-28	EtOH_Box01_S140	ACTIVE	0	545.997939825
2E90EDD056D5	2016-08-28	EtOH_Box01_S140	ACTIVE	0	546.148384809
2E90EDD056D5	2016-08-28	EtOH_Box01_S140	ACTIVE	0	546.288088799
2E90EDD056D5	2016-08-28	EtOH_Box01_S140	ACTIVE	0	563.434177876
2E90EDD056D5	2016-08-28	EtOH_Box01_S140	ACTIVE	0	563.551994801
2E90EDD056D5	2016-08-28	EtOH_Box01_S140	ACTIVE	0	563.647974968
2E90EDD056D5	2016-08-28	EtOH_Box01_S140	ACTIVE	0	563.776300907
2E90EDD056D5	2016-08-28	EtOH_Box01_S140	ACTIVE	0	563.926114798
2E90EDD056D5	2016-08-28	EtOH_Box01_S140	ACTIVE	0	564.087144852
2E90EDD056D5	2016-08-28	EtOH_Box01_S140	ACTIVE	0	564.291184902
2E90EDD056D5	2016-08-28	EtOH_Box01_S140	ACTIVE	0	564.430365801
2E90EDD056D5	2016-08-28	EtOH_Box01_S140	ACTIVE	0	564.547894955
2E90EDD056D5	2016-08-28	EtOH_Box01_S140	ACTIVE	0	564.676310778
2E90EDD056D5	2016-08-28	EtOH_Box01_S140	REWARD	10	564.676310778
2E90EDD056D5	2016-08-28	EtOH_Box01_S140	ACTIVE	0	564.906601906
2E90EDD056D5	2016-08-28	EtOH_Box01_S140	ACTIVE	0	565.068066835
2E90EDD056D5	2016-08-28	EtOH_Box01_S140	ACTIVE	0	565.15354991
2E90EDD056D5	2016-08-28	EtOH_Box01_S140	ACTIVE	0	565.271367788
2E90EDD056D5	2016-08-28	EtOH_Box01_S140	ACTIVE	0	565.389171839
2E90EDD056D5	2016-08-28	EtOH_Box01_S140	ACTIVE	0	565.55034399
2E90EDD056D5	2016-08-28	EtOH_Box01_S140	ACTIVE	0	565.657384872
2E90EDD056D5	2016-08-28	EtOH_Box01_S140	ACTIVE	0	565.775245905
2E90EDD056D5	2016-08-28	EtOH_Box01_S140	ACTIVE	0	565.893059969
2E90EDD056D5	2016-08-28	EtOH_Box01_S140	ACTIVE	0	566.01085186
2E90EDD056D5	2016-08-28	EtOH_Box01_S140	ACTIVE	0	566.128720999
2E90EDD056D5	2016-08-28	EtOH_Box01_S140	ACTIVE	0	566.257418871
2E90EDD056D5	2016-08-28	EtOH_Box01_S140	ACTIVE	0	566.375305891
2E90EDD056D5	2016-08-28	EtOH_Box01_S140	ACTIVE	0	566.504015923
2E90EDD056D5	2016-08-28	EtOH_Box01_S140	ACTIVE	0	566.632855892
2E90EDD056D5	2016-08-28	EtOH_Box01_S140	ACTIVE	0	566.750781775
2E90EDD056D5	2016-08-28	EtOH_Box01_S140	ACTIVE	0	566.868610859
2E90EDD056D5	2016-08-28	EtOH_Box01_S140	ACTIVE	0	566.997212887
2E90EDD056D5	2016-08-28	EtOH_Box01_S140	ACTIVE	0	567.126013994
2E90EDD056D5	2016-08-28	EtOH_Box01_S140	ACTIVE	0	567.2558918
2E90EDD056D5	2016-08-28	EtOH_Box01_S140	ACTIVE	0	567.37387085
2E90EDD056D5	2016-08-28	EtOH_Box01_S140	ACTIVE	0	567.513515949
2E90EDD056D5	2016-08-28	EtOH_Box01_S140	ACTIVE	0	567.63139987
2E90EDD056D5	2016-08-28	EtOH_Box01_S140	ACTIVE	0	567.760043859
2E90EDD056D5	2016-08-28	EtOH_Box01_S140	ACTIVE	0	567.888720989
2E90EDD056D5	2016-08-28	EtOH_Box01_S140	ACTIVE	0	568.017440796
2E90EDD056D5	2016-08-28	EtOH_Box01_S140	ACTIVE	0	568.156996965
2E90EDD056D5	2016-08-28	EtOH_Box01_S140	ACTIVE	0	568.28570199
2E90EDD056D5	2016-08-28	EtOH_Box01_S140	ACTIVE	0	568.414369822
2E90EDD056D5	2016-08-28	EtOH_Box01_S140	ACTIVE	0	568.532197952
2E90EDD056D5	2016-08-28	EtOH_Box01_S140	ACTIVE	0	568.671676874
2E90EDD056D5	2016-08-28	EtOH_Box01_S140	ACTIVE	0	568.800323963
2E90EDD056D5	2016-08-28	EtOH_Box01_S140	ACTIVE	0	568.928890944
2E90EDD056D5	2016-08-28	EtOH_Box01_S140	ACTIVE	0	569.04663682
2E90EDD056D5	2016-08-28	EtOH_Box01_S140	ACTIVE	0	569.18618989
2E90EDD056D5	2016-08-28	EtOH_Box01_S140	ACTIVE	0	569.314814806
2E90EDD056D5	2016-08-28	EtOH_Box01_S140	ACTIVE	0	569.432729959
2E90EDD056D5	2016-08-28	EtOH_Box01_S140	ACTIVE	0	569.572213888
2E90EDD056D5	2016-08-28	EtOH_Box01_S140	ACTIVE	0	569.700875998
2E90EDD056D5	2016-08-28	EtOH_Box01_S140	ACTIVE	0	569.840258837
2E90EDD056D5	2016-08-28	EtOH_Box01_S140	ACTIVE	0	569.980708838
2E90EDD056D5	2016-08-28	EtOH_Box01_S140	ACTIVE	0	570.122097969
2E90EDD056D5	2016-08-28	EtOH_Box01_S140	ACTIVE	0	570.250985861
2E90EDD056D5	2016-08-28	EtOH_Box01_S140	ACTIVE	0	570.401365995
2E90EDD056D5	2016-08-28	EtOH_Box01_S140	ACTIVE	0	570.540933847
2E90EDD056D5	2016-08-28	EtOH_Box01_S140	ACTIVE	0	570.70318079
2E90EDD056D5	2016-08-28	EtOH_Box01_S140	INACTIVE	0	585.562559843
2E90EDD056D5	2016-08-28	EtOH_Box01_S140	INACTIVE	0	585.77522397
2E90EDD056D5	2016-08-28	EtOH_Box01_S140	INACTIVE	0	585.976751804
2E90EDD056D5	2016-08-28	EtOH_Box01_S140	INACTIVE	0	586.189161777
2E90EDD056D5	2016-08-28	EtOH_Box01_S140	INACTIVE	0	586.304131985
2E90EDD056D5	2016-08-28	EtOH_Box01_S140	INACTIVE	0	586.42986083
2E90EDD056D5	2016-08-28	EtOH_Box01_S140	INACTIVE	0	586.66373682
2E90EDD056D5	2016-08-28	EtOH_Box01_S140	INACTIVE	0	586.779844999
2E90EDD056D5	2016-08-28	EtOH_Box01_S140	ACTIVE	0	613.626007795
2E90EDD056D5	2016-08-28	EtOH_Box01_S140	ACTIVE	0	613.744672775
2E90EDD056D5	2016-08-28	EtOH_Box01_S140	ACTIVE	0	614.187842846
2E90EDD056D5	2016-08-28	EtOH_Box01_S140	ACTIVE	0	614.306499004
2E90EDD056D5	2016-08-28	EtOH_Box01_S140	ACTIVE	0	614.403543949
2E90EDD056D5	2016-08-28	EtOH_Box01_S140	ACTIVE	0	614.511427879
2E90EDD056D5	2016-08-28	EtOH_Box01_S140	ACTIVE	0	614.63003087
2E90EDD056D5	2016-08-28	EtOH_Box01_S140	ACTIVE	0	614.748578787
2E90EDD056D5	2016-08-28	EtOH_Box01_S140	ACTIVE	0	614.877944946
2E90EDD056D5	2016-08-28	EtOH_Box01_S140	ACTIVE	0	614.99650979
2E90EDD056D5	2016-08-28	EtOH_Box01_S140	REWARD	10	614.99650979
2E90EDD056D5	2016-08-28	EtOH_Box01_S140	ACTIVE	0	615.239629984
2E90EDD056D5	2016-08-28	EtOH_Box01_S140	ACTIVE	0	615.357949972
2E90EDD056D5	2016-08-28	EtOH_Box01_S140	ACTIVE	0	615.51924777
2E90EDD056D5	2016-08-28	EtOH_Box01_S140	ACTIVE	0	615.604781866
2E90EDD056D5	2016-08-28	EtOH_Box01_S140	ACTIVE	0	615.711932898
2E90EDD056D5	2016-08-28	EtOH_Box01_S140	ACTIVE	0	615.819017887
2E90EDD056D5	2016-08-28	EtOH_Box01_S140	ACTIVE	0	615.937011957
2E90EDD056D5	2016-08-28	EtOH_Box01_S140	ACTIVE	0	616.065800905
2E90EDD056D5	2016-08-28	EtOH_Box01_S140	ACTIVE	0	616.194580793
2E90EDD056D5	2016-08-28	EtOH_Box01_S140	ACTIVE	0	616.312476873
2E90EDD056D5	2016-08-28	EtOH_Box01_S140	ACTIVE	0	616.441447973
2E90EDD056D5	2016-08-28	EtOH_Box01_S140	ACTIVE	0	616.55941081
2E90EDD056D5	2016-08-28	EtOH_Box01_S140	ACTIVE	0	616.688058853
2E90EDD056D5	2016-08-28	EtOH_Box01_S140	ACTIVE	0	616.816742897
2E90EDD056D5	2016-08-28	EtOH_Box01_S140	ACTIVE	0	616.934742928
2E90EDD056D5	2016-08-28	EtOH_Box01_S140	ACTIVE	0	617.063794851
2E90EDD056D5	2016-08-28	EtOH_Box01_S140	ACTIVE	0	617.182927847
2E90EDD056D5	2016-08-28	EtOH_Box01_S140	ACTIVE	0	617.311770916
2E90EDD056D5	2016-08-28	EtOH_Box01_S140	ACTIVE	0	617.440571785
2E90EDD056D5	2016-08-28	EtOH_Box01_S140	ACTIVE	0	617.569473982
2E90EDD056D5	2016-08-28	EtOH_Box01_S140	ACTIVE	0	617.687478781
2E90EDD056D5	2016-08-28	EtOH_Box01_S140	ACTIVE	0	617.816112995
2E90EDD056D5	2016-08-28	EtOH_Box01_S140	ACTIVE	0	617.944792986
2E90EDD056D5	2016-08-28	EtOH_Box01_S140	ACTIVE	0	618.062786818
2E90EDD056D5	2016-08-28	EtOH_Box01_S140	ACTIVE	0	618.202279806
2E90EDD056D5	2016-08-28	EtOH_Box01_S140	ACTIVE	0	618.330931902
2E90EDD056D5	2016-08-28	EtOH_Box01_S140	ACTIVE	0	618.459665775
2E90EDD056D5	2016-08-28	EtOH_Box01_S140	ACTIVE	0	618.590996981
2E90EDD056D5	2016-08-28	EtOH_Box01_S140	ACTIVE	0	618.730551004
2E90EDD056D5	2016-08-28	EtOH_Box01_S140	ACTIVE	0	618.870040894
2E90EDD056D5	2016-08-28	EtOH_Box01_S140	ACTIVE	0	619.009527922
2E90EDD056D5	2016-08-28	EtOH_Box01_S140	ACTIVE	0	619.149091959
2E90EDD056D5	2016-08-28	EtOH_Box01_S140	ACTIVE	0	619.288614988
2E90EDD056D5	2016-08-28	EtOH_Box01_S140	ACTIVE	0	619.438941956
2E90EDD056D5	2016-08-28	EtOH_Box01_S140	ACTIVE	0	619.589359999
2E90EDD056D5	2016-08-28	EtOH_Box01_S140	ACTIVE	0	619.739698887
2E90EDD056D5	2016-08-28	EtOH_Box01_S140	ACTIVE	0	628.405562878
2E90EDD056D5	2016-08-28	EtOH_Box01_S140	ACTIVE	0	628.480479002
2E90EDD056D5	2016-08-28	EtOH_Box01_S140	ACTIVE	0	628.587589979
2E90EDD056D5	2016-08-28	EtOH_Box01_S140	ACTIVE	0	628.737838984
2E90EDD056D5	2016-08-28	EtOH_Box01_S140	ACTIVE	0	629.008394003
2E90EDD056D5	2016-08-28	EtOH_Box01_S140	ACTIVE	0	629.158782959
2E90EDD056D5	2016-08-28	EtOH_Box01_S140	ACTIVE	0	629.265896797
2E90EDD056D5	2016-08-28	EtOH_Box01_S140	ACTIVE	0	629.405361891
2E90EDD056D5	2016-08-28	EtOH_Box01_S140	ACTIVE	0	629.534205914
2E90EDD056D5	2016-08-28	EtOH_Box01_S140	ACTIVE	0	629.641361952
2E90EDD056D5	2016-08-28	EtOH_Box01_S140	ACTIVE	0	629.770023823
2E90EDD056D5	2016-08-28	EtOH_Box01_S140	ACTIVE	0	629.887780905
2E90EDD056D5	2016-08-28	EtOH_Box01_S140	ACTIVE	0	630.027241945
2E90EDD056D5	2016-08-28	EtOH_Box01_S140	ACTIVE	0	630.145196915
2E90EDD056D5	2016-08-28	EtOH_Box01_S140	ACTIVE	0	630.263149977
2E90EDD056D5	2016-08-28	EtOH_Box01_S140	ACTIVE	0	630.381034851
2E90EDD056D5	2016-08-28	EtOH_Box01_S140	ACTIVE	0	630.498966932
2E90EDD056D5	2016-08-28	EtOH_Box01_S140	ACTIVE	0	630.609067917
2E90EDD056D5	2016-08-28	EtOH_Box01_S140	ACTIVE	0	630.737830877
2E90EDD056D5	2016-08-28	EtOH_Box01_S140	ACTIVE	0	630.834044933
2E90EDD056D5	2016-08-28	EtOH_Box01_S140	ACTIVE	0	630.951922894
2E90EDD056D5	2016-08-28	EtOH_Box01_S140	ACTIVE	0	631.080627918
2E90EDD056D5	2016-08-28	EtOH_Box01_S140	ACTIVE	0	631.198516846
2E90EDD056D5	2016-08-28	EtOH_Box01_S140	ACTIVE	0	631.327143908
2E90EDD056D5	2016-08-28	EtOH_Box01_S140	ACTIVE	0	631.456059933
2E90EDD056D5	2016-08-28	EtOH_Box01_S140	ACTIVE	0	631.56319499
2E90EDD056D5	2016-08-28	EtOH_Box01_S140	ACTIVE	0	631.691891909
2E90EDD056D5	2016-08-28	EtOH_Box01_S140	ACTIVE	0	631.820540905
2E90EDD056D5	2016-08-28	EtOH_Box01_S140	ACTIVE	0	631.960015774
2E90EDD056D5	2016-08-28	EtOH_Box01_S140	ACTIVE	0	632.045506001
2E90EDD056D5	2016-08-28	EtOH_Box01_S140	ACTIVE	0	632.164575815
2E90EDD056D5	2016-08-28	EtOH_Box01_S140	ACTIVE	0	632.682808876
2E90EDD056D5	2016-08-28	EtOH_Box01_S140	ACTIVE	0	632.7683599
2E90EDD056D5	2016-08-28	EtOH_Box01_S140	ACTIVE	0	632.886234999
2E90EDD056D5	2016-08-28	EtOH_Box01_S140	ACTIVE	0	633.058381796
2E90EDD056D5	2016-08-28	EtOH_Box01_S140	ACTIVE	0	633.154795885
2E90EDD056D5	2016-08-28	EtOH_Box01_S140	ACTIVE	0	633.532309771
2E90EDD056D5	2016-08-28	EtOH_Box01_S140	ACTIVE	0	633.650465965
2E90EDD056D5	2016-08-28	EtOH_Box01_S140	ACTIVE	0	633.865679979
2E90EDD056D5	2016-08-28	EtOH_Box01_S140	ACTIVE	0	633.972821951
2E90EDD056D5	2016-08-28	EtOH_Box01_S140	ACTIVE	0	634.166402817
2E90EDD056D5	2016-08-28	EtOH_Box01_S140	ACTIVE	0	634.305995941
2E90EDD056D5	2016-08-28	EtOH_Box01_S140	ACTIVE	0	634.986398935
2E90EDD056D5	2016-08-28	EtOH_Box01_S140	ACTIVE	0	635.104506969
2E90EDD056D5	2016-08-28	EtOH_Box01_S140	ACTIVE	0	635.213610888
2E90EDD056D5	2016-08-28	EtOH_Box01_S140	ACTIVE	0	635.334721804
2E90EDD056D5	2016-08-28	EtOH_Box01_S140	ACTIVE	0	635.443753004
2E90EDD056D5	2016-08-28	EtOH_Box01_S140	ACTIVE	0	635.563572884
2E90EDD056D5	2016-08-28	EtOH_Box01_S140	ACTIVE	0	635.685356855
2E90EDD056D5	2016-08-28	EtOH_Box01_S140	ACTIVE	0	635.79446578
2E90EDD056D5	2016-08-28	EtOH_Box01_S140	ACTIVE	0	636.260228872
2E90EDD056D5	2016-08-28	EtOH_Box01_S140	ACTIVE	0	636.423344851
2E90EDD056D5	2016-08-28	EtOH_Box01_S140	ACTIVE	0	636.900240898
2E90EDD056D5	2016-08-28	EtOH_Box01_S140	REWARD	10	636.900240898
2E90EDD056D5	2016-08-28	EtOH_Box01_S140	ACTIVE	0	637.208935976
2E90EDD056D5	2016-08-28	EtOH_Box01_S140	ACTIVE	0	637.402832985
2E90EDD056D5	2016-08-28	EtOH_Box01_S140	ACTIVE	0	637.509995937
2E90EDD056D5	2016-08-28	EtOH_Box01_S140	ACTIVE	0	637.584606886
2E90EDD056D5	2016-08-28	EtOH_Box01_S140	ACTIVE	0	638.005194902
2E90EDD056D5	2016-08-28	EtOH_Box01_S140	ACTIVE	0	638.166354895
2E90EDD056D5	2016-08-28	EtOH_Box01_S140	ACTIVE	0	638.295111895
2E90EDD056D5	2016-08-28	EtOH_Box01_S140	ACTIVE	0	638.7588799
2E90EDD056D5	2016-08-28	EtOH_Box01_S140	ACTIVE	0	638.822696924
2E90EDD056D5	2016-08-28	EtOH_Box01_S140	ACTIVE	0	638.89723897
2E90EDD056D5	2016-08-28	EtOH_Box01_S140	ACTIVE	0	639.005326986
2E90EDD056D5	2016-08-28	EtOH_Box01_S140	ACTIVE	0	639.112435818
2E90EDD056D5	2016-08-28	EtOH_Box01_S140	ACTIVE	0	639.241350889
2E90EDD056D5	2016-08-28	EtOH_Box01_S140	ACTIVE	0	649.676342964
2E90EDD056D5	2016-08-28	EtOH_Box01_S140	ACTIVE	0	650.129565001
2E90EDD056D5	2016-08-28	EtOH_Box01_S140	ACTIVE	0	650.248501778
2E90EDD056D5	2016-08-28	EtOH_Box01_S140	ACTIVE	0	650.344859838
2E90EDD056D5	2016-08-28	EtOH_Box01_S140	ACTIVE	0	650.462755919
2E90EDD056D5	2016-08-28	EtOH_Box01_S140	ACTIVE	0	650.602379799
2E90EDD056D5	2016-08-28	EtOH_Box01_S140	ACTIVE	0	661.122280836
2E90EDD056D5	2016-08-28	EtOH_Box01_S140	ACTIVE	0	661.274674892
2E90EDD056D5	2016-08-28	EtOH_Box01_S140	ACTIVE	0	661.405402899
2E90EDD056D5	2016-08-28	EtOH_Box01_S140	ACTIVE	0	661.514786005
2E90EDD056D5	2016-08-28	EtOH_Box01_S140	ACTIVE	0	661.699470997
2E90EDD056D5	2016-08-28	EtOH_Box01_S140	ACTIVE	0	661.982524872
2E90EDD056D5	2016-08-28	EtOH_Box01_S140	ACTIVE	0	662.080786943
2E90EDD056D5	2016-08-28	EtOH_Box01_S140	ACTIVE	0	662.189840794
2E90EDD056D5	2016-08-28	EtOH_Box01_S140	ACTIVE	0	662.331317902
2E90EDD056D5	2016-08-28	EtOH_Box01_S140	ACTIVE	0	662.635024786
2E90EDD056D5	2016-08-28	EtOH_Box01_S140	REWARD	10	662.635024786
2E90EDD056D5	2016-08-28	EtOH_Box01_S140	ACTIVE	0	662.911644936
2E90EDD056D5	2016-08-28	EtOH_Box01_S140	ACTIVE	0	663.008179903
2E90EDD056D5	2016-08-28	EtOH_Box01_S140	ACTIVE	0	663.1152668
2E90EDD056D5	2016-08-28	EtOH_Box01_S140	ACTIVE	0	663.222530842
2E90EDD056D5	2016-08-28	EtOH_Box01_S140	ACTIVE	0	663.34044385
2E90EDD056D5	2016-08-28	EtOH_Box01_S140	ACTIVE	0	663.458311796
2E90EDD056D5	2016-08-28	EtOH_Box01_S140	ACTIVE	0	663.58699584
2E90EDD056D5	2016-08-28	EtOH_Box01_S140	ACTIVE	0	663.705143929
2E90EDD056D5	2016-08-28	EtOH_Box01_S140	ACTIVE	0	663.833897829
2E90EDD056D5	2016-08-28	EtOH_Box01_S140	ACTIVE	0	663.951840878
2E90EDD056D5	2016-08-28	EtOH_Box01_S140	ACTIVE	0	664.080564976
2E90EDD056D5	2016-08-28	EtOH_Box01_S140	ACTIVE	0	664.209365845
2E90EDD056D5	2016-08-28	EtOH_Box01_S140	ACTIVE	0	664.338205814
2E90EDD056D5	2016-08-28	EtOH_Box01_S140	ACTIVE	0	664.467007875
2E90EDD056D5	2016-08-28	EtOH_Box01_S140	ACTIVE	0	664.606583834
2E90EDD056D5	2016-08-28	EtOH_Box01_S140	ACTIVE	0	664.726264954
2E90EDD056D5	2016-08-28	EtOH_Box01_S140	ACTIVE	0	664.865819931
2E90EDD056D5	2016-08-28	EtOH_Box01_S140	ACTIVE	0	664.9946208
2E90EDD056D5	2016-08-28	EtOH_Box01_S140	ACTIVE	0	665.134398937
2E90EDD056D5	2016-08-28	EtOH_Box01_S140	ACTIVE	0	665.263196945
2E90EDD056D5	2016-08-28	EtOH_Box01_S140	ACTIVE	0	665.391863823
2E90EDD056D5	2016-08-28	EtOH_Box01_S140	ACTIVE	0	665.543291807
2E90EDD056D5	2016-08-28	EtOH_Box01_S140	ACTIVE	0	665.672195911
2E90EDD056D5	2016-08-28	EtOH_Box01_S140	ACTIVE	0	665.811646938
2E90EDD056D5	2016-08-28	EtOH_Box01_S140	ACTIVE	0	665.940566778
2E90EDD056D5	2016-08-28	EtOH_Box01_S140	ACTIVE	0	666.090956926
2E90EDD056D5	2016-08-28	EtOH_Box01_S140	ACTIVE	0	666.219596863
2E90EDD056D5	2016-08-28	EtOH_Box01_S140	ACTIVE	0	666.369943857
2E90EDD056D5	2016-08-28	EtOH_Box01_S140	ACTIVE	0	666.509463787
2E90EDD056D5	2016-08-28	EtOH_Box01_S140	ACTIVE	0	666.648917913
2E90EDD056D5	2016-08-28	EtOH_Box01_S140	ACTIVE	0	666.799356937
2E90EDD056D5	2016-08-28	EtOH_Box01_S140	ACTIVE	0	666.938840866
2E90EDD056D5	2016-08-28	EtOH_Box01_S140	ACTIVE	0	667.078392982
2E90EDD056D5	2016-08-28	EtOH_Box01_S140	ACTIVE	0	667.217906952
2E90EDD056D5	2016-08-28	EtOH_Box01_S140	ACTIVE	0	667.379054785
2E90EDD056D5	2016-08-28	EtOH_Box01_S140	ACTIVE	0	676.896952868
2E90EDD056D5	2016-08-28	EtOH_Box01_S140	ACTIVE	0	677.005213976
2E90EDD056D5	2016-08-28	EtOH_Box01_S140	ACTIVE	0	677.144761801
2E90EDD056D5	2016-08-28	EtOH_Box01_S140	ACTIVE	0	677.316979885
2E90EDD056D5	2016-08-28	EtOH_Box01_S140	ACTIVE	0	677.445741892
2E90EDD056D5	2016-08-28	EtOH_Box01_S140	ACTIVE	0	677.585414886
2E90EDD056D5	2016-08-28	EtOH_Box01_S140	ACTIVE	0	677.746565819
2E90EDD056D5	2016-08-28	EtOH_Box01_S140	ACTIVE	0	694.572901964
2E90EDD056D5	2016-08-28	EtOH_Box01_S140	ACTIVE	0	694.730856895
2E90EDD056D5	2016-08-28	EtOH_Box01_S140	ACTIVE	0	694.839920998
2E90EDD056D5	2016-08-28	EtOH_Box01_S140	ACTIVE	0	694.95990181
2E90EDD056D5	2016-08-28	EtOH_Box01_S140	ACTIVE	0	695.047199965
2E90EDD056D5	2016-08-28	EtOH_Box01_S140	ACTIVE	0	695.167007923
2E90EDD056D5	2016-08-28	EtOH_Box01_S140	ACTIVE	0	695.319176912
2E90EDD056D5	2016-08-28	EtOH_Box01_S140	ACTIVE	0	695.439113855
2E90EDD056D5	2016-08-28	EtOH_Box01_S140	ACTIVE	0	695.569654942
2E90EDD056D5	2016-08-28	EtOH_Box01_S140	ACTIVE	0	695.689436913
2E90EDD056D5	2016-08-28	EtOH_Box01_S140	REWARD	10	695.689436913
2E90EDD056D5	2016-08-28	EtOH_Box01_S140	ACTIVE	0	696.062732935
2E90EDD056D5	2016-08-28	EtOH_Box01_S140	ACTIVE	0	696.159364939
2E90EDD056D5	2016-08-28	EtOH_Box01_S140	ACTIVE	0	696.266483784
2E90EDD056D5	2016-08-28	EtOH_Box01_S140	ACTIVE	0	696.384436846
2E90EDD056D5	2016-08-28	EtOH_Box01_S140	ACTIVE	0	696.491560936
2E90EDD056D5	2016-08-28	EtOH_Box01_S140	ACTIVE	0	696.609489918
2E90EDD056D5	2016-08-28	EtOH_Box01_S140	ACTIVE	0	696.716488838
2E90EDD056D5	2016-08-28	EtOH_Box01_S140	ACTIVE	0	696.834384918
2E90EDD056D5	2016-08-28	EtOH_Box01_S140	ACTIVE	0	696.955760956
2E90EDD056D5	2016-08-28	EtOH_Box01_S140	ACTIVE	0	697.084584951
2E90EDD056D5	2016-08-28	EtOH_Box01_S140	ACTIVE	0	697.202526808
2E90EDD056D5	2016-08-28	EtOH_Box01_S140	ACTIVE	0	697.331311941
2E90EDD056D5	2016-08-28	EtOH_Box01_S140	ACTIVE	0	697.460331917
2E90EDD056D5	2016-08-28	EtOH_Box01_S140	ACTIVE	0	697.58908391
2E90EDD056D5	2016-08-28	EtOH_Box01_S140	ACTIVE	0	697.708403826
2E90EDD056D5	2016-08-28	EtOH_Box01_S140	ACTIVE	0	697.826432943
2E90EDD056D5	2016-08-28	EtOH_Box01_S140	ACTIVE	0	697.944361925
2E90EDD056D5	2016-08-28	EtOH_Box01_S140	ACTIVE	0	698.073300838
2E90EDD056D5	2016-08-28	EtOH_Box01_S140	ACTIVE	0	698.202077866
2E90EDD056D5	2016-08-28	EtOH_Box01_S140	ACTIVE	0	698.330824852
2E90EDD056D5	2016-08-28	EtOH_Box01_S140	ACTIVE	0	698.470517874
2E90EDD056D5	2016-08-28	EtOH_Box01_S140	ACTIVE	0	698.599244833
2E90EDD056D5	2016-08-28	EtOH_Box01_S140	ACTIVE	0	698.727980852
2E90EDD056D5	2016-08-28	EtOH_Box01_S140	ACTIVE	0	698.856773853
2E90EDD056D5	2016-08-28	EtOH_Box01_S140	ACTIVE	0	698.996318817
2E90EDD056D5	2016-08-28	EtOH_Box01_S140	ACTIVE	0	699.135879993
2E90EDD056D5	2016-08-28	EtOH_Box01_S140	ACTIVE	0	699.264690876
2E90EDD056D5	2016-08-28	EtOH_Box01_S140	ACTIVE	0	699.404290915
2E90EDD056D5	2016-08-28	EtOH_Box01_S140	ACTIVE	0	699.554731846
2E90EDD056D5	2016-08-28	EtOH_Box01_S140	ACTIVE	0	699.69429493
2E90EDD056D5	2016-08-28	EtOH_Box01_S140	ACTIVE	0	699.833771944
2E90EDD056D5	2016-08-28	EtOH_Box01_S140	ACTIVE	0	699.962474823
2E90EDD056D5	2016-08-28	EtOH_Box01_S140	ACTIVE	0	700.102075815
2E90EDD056D5	2016-08-28	EtOH_Box01_S140	ACTIVE	0	700.241643906
2E90EDD056D5	2016-08-28	EtOH_Box01_S140	ACTIVE	0	700.381126881
2E90EDD056D5	2016-08-28	EtOH_Box01_S140	ACTIVE	0	700.531526804
2E90EDD056D5	2016-08-28	EtOH_Box01_S140	ACTIVE	0	700.681873798
2E90EDD056D5	2016-08-28	EtOH_Box01_S140	ACTIVE	0	708.4050529
2E90EDD056D5	2016-08-28	EtOH_Box01_S140	ACTIVE	0	708.761182785
2E90EDD056D5	2016-08-28	EtOH_Box01_S140	ACTIVE	0	708.835888863
2E90EDD056D5	2016-08-28	EtOH_Box01_S140	ACTIVE	0	708.953691959
2E90EDD056D5	2016-08-28	EtOH_Box01_S140	ACTIVE	0	709.201183796
2E90EDD056D5	2016-08-28	EtOH_Box01_S140	ACTIVE	0	709.319051981
2E90EDD056D5	2016-08-28	EtOH_Box01_S140	ACTIVE	0	709.53539896
2E90EDD056D5	2016-08-28	EtOH_Box01_S140	ACTIVE	0	709.793856859
2E90EDD056D5	2016-08-28	EtOH_Box01_S140	ACTIVE	0	710.009005785
2E90EDD056D5	2016-08-28	EtOH_Box01_S140	ACTIVE	0	710.137668848
2E90EDD056D5	2016-08-28	EtOH_Box01_S140	ACTIVE	0	710.709656954
2E90EDD056D5	2016-08-28	EtOH_Box01_S140	ACTIVE	0	710.816755772
2E90EDD056D5	2016-08-28	EtOH_Box01_S140	ACTIVE	0	710.912970781
2E90EDD056D5	2016-08-28	EtOH_Box01_S140	ACTIVE	0	711.084939003
2E90EDD056D5	2016-08-28	EtOH_Box01_S140	ACTIVE	0	711.20280695
2E90EDD056D5	2016-08-28	EtOH_Box01_S140	ACTIVE	0	711.450451851
2E90EDD056D5	2016-08-28	EtOH_Box01_S140	ACTIVE	0	711.590000868
2E90EDD056D5	2016-08-28	EtOH_Box01_S140	ACTIVE	0	711.675415993
2E90EDD056D5	2016-08-28	EtOH_Box01_S140	ACTIVE	0	711.793299913
2E90EDD056D5	2016-08-28	EtOH_Box01_S140	ACTIVE	0	711.997701883
2E90EDD056D5	2016-08-28	EtOH_Box01_S140	ACTIVE	0	712.105041981
2E90EDD056D5	2016-08-28	EtOH_Box01_S140	ACTIVE	0	712.331288815
2E90EDD056D5	2016-08-28	EtOH_Box01_S140	ACTIVE	0	712.42766881
2E90EDD056D5	2016-08-28	EtOH_Box01_S140	ACTIVE	0	712.534936905
2E90EDD056D5	2016-08-28	EtOH_Box01_S140	ACTIVE	0	712.63221097
2E90EDD056D5	2016-08-28	EtOH_Box01_S140	ACTIVE	0	712.750239849
2E90EDD056D5	2016-08-28	EtOH_Box01_S140	ACTIVE	0	712.846540928
2E90EDD056D5	2016-08-28	EtOH_Box01_S140	ACTIVE	0	712.953623772
2E90EDD056D5	2016-08-28	EtOH_Box01_S140	ACTIVE	0	713.060804844
2E90EDD056D5	2016-08-28	EtOH_Box01_S140	ACTIVE	0	713.178780794
2E90EDD056D5	2016-08-28	EtOH_Box01_S140	ACTIVE	0	713.307397842
2E90EDD056D5	2016-08-28	EtOH_Box01_S140	ACTIVE	0	713.425339937
2E90EDD056D5	2016-08-28	EtOH_Box01_S140	ACTIVE	0	713.54652977
2E90EDD056D5	2016-08-28	EtOH_Box01_S140	ACTIVE	0	713.675400972
2E90EDD056D5	2016-08-28	EtOH_Box01_S140	ACTIVE	0	713.782471895
2E90EDD056D5	2016-08-28	EtOH_Box01_S140	ACTIVE	0	713.911071777
2E90EDD056D5	2016-08-28	EtOH_Box01_S140	ACTIVE	0	714.093955994
2E90EDD056D5	2016-08-28	EtOH_Box01_S140	ACTIVE	0	714.201080799
2E90EDD056D5	2016-08-28	EtOH_Box01_S140	ACTIVE	0	714.589438915
2E90EDD056D5	2016-08-28	EtOH_Box01_S140	ACTIVE	0	714.653332949
2E90EDD056D5	2016-08-28	EtOH_Box01_S140	ACTIVE	0	714.749566793
2E90EDD056D5	2016-08-28	EtOH_Box01_S140	ACTIVE	0	715.105340004
2E90EDD056D5	2016-08-28	EtOH_Box01_S140	ACTIVE	0	715.201682806
2E90EDD056D5	2016-08-28	EtOH_Box01_S140	ACTIVE	0	715.298048973
2E90EDD056D5	2016-08-28	EtOH_Box01_S140	ACTIVE	0	715.394504786
2E90EDD056D5	2016-08-28	EtOH_Box01_S140	ACTIVE	0	715.989623785
2E90EDD056D5	2016-08-28	EtOH_Box01_S140	ACTIVE	0	716.098909855
2E90EDD056D5	2016-08-28	EtOH_Box01_S140	ACTIVE	0	716.305253983
2E90EDD056D5	2016-08-28	EtOH_Box01_S140	ACTIVE	0	716.414154768
2E90EDD056D5	2016-08-28	EtOH_Box01_S140	ACTIVE	0	716.523040771
2E90EDD056D5	2016-08-28	EtOH_Box01_S140	ACTIVE	0	716.696761847
2E90EDD056D5	2016-08-28	EtOH_Box01_S140	ACTIVE	0	716.924710989
2E90EDD056D5	2016-08-28	EtOH_Box01_S140	ACTIVE	0	717.282269001
2E90EDD056D5	2016-08-28	EtOH_Box01_S140	ACTIVE	0	717.391181946
2E90EDD056D5	2016-08-28	EtOH_Box01_S140	ACTIVE	0	717.500625849
2E90EDD056D5	2016-08-28	EtOH_Box01_S140	REWARD	10	717.500625849
2E90EDD056D5	2016-08-28	EtOH_Box01_S140	ACTIVE	0	717.744411945
2E90EDD056D5	2016-08-28	EtOH_Box01_S140	ACTIVE	0	717.85185194
2E90EDD056D5	2016-08-28	EtOH_Box01_S140	ACTIVE	0	717.915679932
2E90EDD056D5	2016-08-28	EtOH_Box01_S140	ACTIVE	0	717.979568005
2E90EDD056D5	2016-08-28	EtOH_Box01_S140	ACTIVE	0	718.075827837
2E90EDD056D5	2016-08-28	EtOH_Box01_S140	ACTIVE	0	718.247734785
2E90EDD056D5	2016-08-28	EtOH_Box01_S140	ACTIVE	0	718.354834795
2E90EDD056D5	2016-08-28	EtOH_Box01_S140	ACTIVE	0	718.472740889
2E90EDD056D5	2016-08-28	EtOH_Box01_S140	ACTIVE	0	718.593331814
2E90EDD056D5	2016-08-28	EtOH_Box01_S140	ACTIVE	0	718.851857901
2E90EDD056D5	2016-08-28	EtOH_Box01_S140	ACTIVE	0	718.958909988
2E90EDD056D5	2016-08-28	EtOH_Box01_S140	ACTIVE	0	719.06592679
2E90EDD056D5	2016-08-28	EtOH_Box01_S140	ACTIVE	0	719.281135798
2E90EDD056D5	2016-08-28	EtOH_Box01_S140	ACTIVE	0	719.388165951
2E90EDD056D5	2016-08-28	EtOH_Box01_S140	ACTIVE	0	719.506042004
2E90EDD056D5	2016-08-28	EtOH_Box01_S140	ACTIVE	0	719.634785891
2E90EDD056D5	2016-08-28	EtOH_Box01_S140	ACTIVE	0	719.753825903
2E90EDD056D5	2016-08-28	EtOH_Box01_S140	ACTIVE	0	719.872021914
2E90EDD056D5	2016-08-28	EtOH_Box01_S140	ACTIVE	0	720.108803988
2E90EDD056D5	2016-08-28	EtOH_Box01_S140	ACTIVE	0	720.194231987
2E90EDD056D5	2016-08-28	EtOH_Box01_S140	ACTIVE	0	720.290455818
2E90EDD056D5	2016-08-28	EtOH_Box01_S140	ACTIVE	0	720.397462845
2E90EDD056D5	2016-08-28	EtOH_Box01_S140	ACTIVE	0	720.515381813
2E90EDD056D5	2016-08-28	EtOH_Box01_S140	ACTIVE	0	720.644070864
2E90EDD056D5	2016-08-28	EtOH_Box01_S140	ACTIVE	0	720.761970997
2E90EDD056D5	2016-08-28	EtOH_Box01_S140	ACTIVE	0	720.879716873
2E90EDD056D5	2016-08-28	EtOH_Box01_S140	ACTIVE	0	720.997444868
2E90EDD056D5	2016-08-28	EtOH_Box01_S140	ACTIVE	0	721.126084805
2E90EDD056D5	2016-08-28	EtOH_Box01_S140	ACTIVE	0	721.243917942
2E90EDD056D5	2016-08-28	EtOH_Box01_S140	ACTIVE	0	721.372648001
2E90EDD056D5	2016-08-28	EtOH_Box01_S140	ACTIVE	0	721.490566969
2E90EDD056D5	2016-08-28	EtOH_Box01_S140	ACTIVE	0	721.61916399
2E90EDD056D5	2016-08-28	EtOH_Box01_S140	ACTIVE	0	721.747740984
2E90EDD056D5	2016-08-28	EtOH_Box01_S140	ACTIVE	0	721.876338959
2E90EDD056D5	2016-08-28	EtOH_Box01_S140	ACTIVE	0	722.00519681
2E90EDD056D5	2016-08-28	EtOH_Box01_S140	ACTIVE	0	722.123025894
2E90EDD056D5	2016-08-28	EtOH_Box01_S140	ACTIVE	0	722.262513876
2E90EDD056D5	2016-08-28	EtOH_Box01_S140	ACTIVE	0	722.391267776
2E90EDD056D5	2016-08-28	EtOH_Box01_S140	ACTIVE	0	722.51993084
2E90EDD056D5	2016-08-28	EtOH_Box01_S140	ACTIVE	0	722.648863792
2E90EDD056D5	2016-08-28	EtOH_Box01_S140	ACTIVE	0	722.789640903
2E90EDD056D5	2016-08-28	EtOH_Box01_S140	ACTIVE	0	722.929317951
2E90EDD056D5	2016-08-28	EtOH_Box01_S140	ACTIVE	0	723.068795919
2E90EDD056D5	2016-08-28	EtOH_Box01_S140	ACTIVE	0	723.231055975
2E90EDD056D5	2016-08-28	EtOH_Box01_S140	ACTIVE	0	723.37051177
2E90EDD056D5	2016-08-28	EtOH_Box01_S140	ACTIVE	0	723.510512829
2E90EDD056D5	2016-08-28	EtOH_Box01_S140	ACTIVE	0	723.6526649
2E90EDD056D5	2016-08-28	EtOH_Box01_S140	ACTIVE	0	730.76649189
2E90EDD056D5	2016-08-28	EtOH_Box01_S140	INACTIVE	0	754.935740948
2E90EDD056D5	2016-08-28	EtOH_Box01_S140	ACTIVE	0	755.821051836
2E90EDD056D5	2016-08-28	EtOH_Box01_S140	ACTIVE	0	755.973518848
2E90EDD056D5	2016-08-28	EtOH_Box01_S140	ACTIVE	0	756.277099848
2E90EDD056D5	2016-08-28	EtOH_Box01_S140	ACTIVE	0	756.623905897
2E90EDD056D5	2016-08-28	EtOH_Box01_S140	ACTIVE	0	756.754528999
2E90EDD056D5	2016-08-28	EtOH_Box01_S140	ACTIVE	0	757.057954788
2E90EDD056D5	2016-08-28	EtOH_Box01_S140	ACTIVE	0	757.265291929
2E90EDD056D5	2016-08-28	EtOH_Box01_S140	ACTIVE	0	757.450039864
2E90EDD056D5	2016-08-28	EtOH_Box01_S140	ACTIVE	0	757.559068918
2E90EDD056D5	2016-08-28	EtOH_Box01_S140	ACTIVE	0	767.994568825
2E90EDD056D5	2016-08-28	EtOH_Box01_S140	REWARD	10	767.994568825
2E90EDD056D5	2016-08-28	EtOH_Box01_S140	ACTIVE	0	768.33651185
2E90EDD056D5	2016-08-28	EtOH_Box01_S140	ACTIVE	0	768.411418915
2E90EDD056D5	2016-08-28	EtOH_Box01_S140	ACTIVE	0	768.50779891
2E90EDD056D5	2016-08-28	EtOH_Box01_S140	ACTIVE	0	768.62608099
2E90EDD056D5	2016-08-28	EtOH_Box01_S140	ACTIVE	0	768.722355843
2E90EDD056D5	2016-08-28	EtOH_Box01_S140	ACTIVE	0	768.829369783
2E90EDD056D5	2016-08-28	EtOH_Box01_S140	ACTIVE	0	768.948393822
2E90EDD056D5	2016-08-28	EtOH_Box01_S140	ACTIVE	0	769.066245794
2E90EDD056D5	2016-08-28	EtOH_Box01_S140	ACTIVE	0	769.162533998
2E90EDD056D5	2016-08-28	EtOH_Box01_S140	ACTIVE	0	769.280450821
2E90EDD056D5	2016-08-28	EtOH_Box01_S140	ACTIVE	0	769.409130812
2E90EDD056D5	2016-08-28	EtOH_Box01_S140	ACTIVE	0	769.526995897
2E90EDD056D5	2016-08-28	EtOH_Box01_S140	ACTIVE	0	769.645007849
2E90EDD056D5	2016-08-28	EtOH_Box01_S140	ACTIVE	0	769.77370882
2E90EDD056D5	2016-08-28	EtOH_Box01_S140	ACTIVE	0	769.902327776
2E90EDD056D5	2016-08-28	EtOH_Box01_S140	ACTIVE	0	770.020205975
2E90EDD056D5	2016-08-28	EtOH_Box01_S140	ACTIVE	0	770.149038792
2E90EDD056D5	2016-08-28	EtOH_Box01_S140	ACTIVE	0	770.266960859
2E90EDD056D5	2016-08-28	EtOH_Box01_S140	ACTIVE	0	770.384970903
2E90EDD056D5	2016-08-28	EtOH_Box01_S140	ACTIVE	0	770.513842821
2E90EDD056D5	2016-08-28	EtOH_Box01_S140	ACTIVE	0	770.63172698
2E90EDD056D5	2016-08-28	EtOH_Box01_S140	ACTIVE	0	770.760398865
2E90EDD056D5	2016-08-28	EtOH_Box01_S140	ACTIVE	0	770.899943829
2E90EDD056D5	2016-08-28	EtOH_Box01_S140	ACTIVE	0	771.028714895
2E90EDD056D5	2016-08-28	EtOH_Box01_S140	ACTIVE	0	771.114143848
2E90EDD056D5	2016-08-28	EtOH_Box01_S140	ACTIVE	0	771.296934843
2E90EDD056D5	2016-08-28	EtOH_Box01_S140	ACTIVE	0	771.414887905
2E90EDD056D5	2016-08-28	EtOH_Box01_S140	ACTIVE	0	771.554581881
2E90EDD056D5	2016-08-28	EtOH_Box01_S140	ACTIVE	0	771.650882006
2E90EDD056D5	2016-08-28	EtOH_Box01_S140	ACTIVE	0	771.703835964
2E90EDD056D5	2016-08-28	EtOH_Box01_S140	ACTIVE	0	771.84325695
2E90EDD056D5	2016-08-28	EtOH_Box01_S140	ACTIVE	0	771.982958794
2E90EDD056D5	2016-08-28	EtOH_Box01_S140	ACTIVE	0	772.122680902
2E90EDD056D5	2016-08-28	EtOH_Box01_S140	ACTIVE	0	772.274183989
2E90EDD056D5	2016-08-28	EtOH_Box01_S140	ACTIVE	0	772.413820982
2E90EDD056D5	2016-08-28	EtOH_Box01_S140	ACTIVE	0	772.56426096
2E90EDD056D5	2016-08-28	EtOH_Box01_S140	ACTIVE	0	772.714635849
2E90EDD056D5	2016-08-28	EtOH_Box01_S140	ACTIVE	0	772.854310989
2E90EDD056D5	2016-08-28	EtOH_Box01_S140	ACTIVE	0	773.004683971
2E90EDD056D5	2016-08-28	EtOH_Box01_S140	ACTIVE	0	773.158529997
2E90EDD056D5	2016-08-28	EtOH_Box01_S140	ACTIVE	0	773.311895847
2E90EDD056D5	2016-08-28	EtOH_Box01_S140	ACTIVE	0	791.275108814
2E90EDD056D5	2016-08-28	EtOH_Box01_S140	ACTIVE	0	791.460312843
2E90EDD056D5	2016-08-28	EtOH_Box01_S140	ACTIVE	0	791.569366932
2E90EDD056D5	2016-08-28	EtOH_Box01_S140	ACTIVE	0	791.76480794
2E90EDD056D5	2016-08-28	EtOH_Box01_S140	ACTIVE	0	792.057498932
2E90EDD056D5	2016-08-28	EtOH_Box01_S140	ACTIVE	0	792.177397966
2E90EDD056D5	2016-08-28	EtOH_Box01_S140	ACTIVE	0	792.286305904
2E90EDD056D5	2016-08-28	EtOH_Box01_S140	ACTIVE	0	792.634002924
2E90EDD056D5	2016-08-28	EtOH_Box01_S140	ACTIVE	0	792.721435785
2E90EDD056D5	2016-08-28	EtOH_Box01_S140	ACTIVE	0	792.862831831
2E90EDD056D5	2016-08-28	EtOH_Box01_S140	REWARD	10	792.862831831
2E90EDD056D5	2016-08-28	EtOH_Box01_S140	ACTIVE	0	793.073651791
2E90EDD056D5	2016-08-28	EtOH_Box01_S140	ACTIVE	0	793.332373857
2E90EDD056D5	2016-08-28	EtOH_Box01_S140	ACTIVE	0	793.450371981
2E90EDD056D5	2016-08-28	EtOH_Box01_S140	ACTIVE	0	793.546605825
2E90EDD056D5	2016-08-28	EtOH_Box01_S140	ACTIVE	0	793.675346851
2E90EDD056D5	2016-08-28	EtOH_Box01_S140	ACTIVE	0	793.782495975
2E90EDD056D5	2016-08-28	EtOH_Box01_S140	ACTIVE	0	793.900344849
2E90EDD056D5	2016-08-28	EtOH_Box01_S140	ACTIVE	0	794.007334948
2E90EDD056D5	2016-08-28	EtOH_Box01_S140	ACTIVE	0	794.125178814
2E90EDD056D5	2016-08-28	EtOH_Box01_S140	ACTIVE	0	794.253897905
2E90EDD056D5	2016-08-28	EtOH_Box01_S140	ACTIVE	0	794.382529974
2E90EDD056D5	2016-08-28	EtOH_Box01_S140	ACTIVE	0	794.489683867
2E90EDD056D5	2016-08-28	EtOH_Box01_S140	ACTIVE	0	794.607520819
2E90EDD056D5	2016-08-28	EtOH_Box01_S140	ACTIVE	0	794.725439787
2E90EDD056D5	2016-08-28	EtOH_Box01_S140	ACTIVE	0	794.854115963
2E90EDD056D5	2016-08-28	EtOH_Box01_S140	ACTIVE	0	794.982716799
2E90EDD056D5	2016-08-28	EtOH_Box01_S140	ACTIVE	0	795.122175932
2E90EDD056D5	2016-08-28	EtOH_Box01_S140	ACTIVE	0	795.250809908
2E90EDD056D5	2016-08-28	EtOH_Box01_S140	ACTIVE	0	795.379441977
2E90EDD056D5	2016-08-28	EtOH_Box01_S140	ACTIVE	0	795.54053998
2E90EDD056D5	2016-08-28	EtOH_Box01_S140	ACTIVE	0	795.669205904
2E90EDD056D5	2016-08-28	EtOH_Box01_S140	ACTIVE	0	795.819424868
2E90EDD056D5	2016-08-28	EtOH_Box01_S140	ACTIVE	0	795.926351786
2E90EDD056D5	2016-08-28	EtOH_Box01_S140	ACTIVE	0	796.045474768
2E90EDD056D5	2016-08-28	EtOH_Box01_S140	ACTIVE	0	796.16355896
2E90EDD056D5	2016-08-28	EtOH_Box01_S140	ACTIVE	0	796.303026915
2E90EDD056D5	2016-08-28	EtOH_Box01_S140	ACTIVE	0	796.466796875
2E90EDD056D5	2016-08-28	EtOH_Box01_S140	ACTIVE	0	796.552302837
2E90EDD056D5	2016-08-28	EtOH_Box01_S140	ACTIVE	0	796.68112278
2E90EDD056D5	2016-08-28	EtOH_Box01_S140	ACTIVE	0	796.799048901
2E90EDD056D5	2016-08-28	EtOH_Box01_S140	ACTIVE	0	796.927724838
2E90EDD056D5	2016-08-28	EtOH_Box01_S140	ACTIVE	0	797.056395769
2E90EDD056D5	2016-08-28	EtOH_Box01_S140	ACTIVE	0	797.185082912
2E90EDD056D5	2016-08-28	EtOH_Box01_S140	ACTIVE	0	797.313638926
2E90EDD056D5	2016-08-28	EtOH_Box01_S140	ACTIVE	0	797.453108788
2E90EDD056D5	2016-08-28	EtOH_Box01_S140	ACTIVE	0	797.581825972
2E90EDD056D5	2016-08-28	EtOH_Box01_S140	ACTIVE	0	797.710412979
2E90EDD056D5	2016-08-28	EtOH_Box01_S140	ACTIVE	0	797.849877834
2E90EDD056D5	2016-08-28	EtOH_Box01_S140	ACTIVE	0	797.978733778
2E90EDD056D5	2016-08-28	EtOH_Box01_S140	ACTIVE	0	798.109378815
2E90EDD056D5	2016-08-28	EtOH_Box01_S140	ACTIVE	0	798.238120794
2E90EDD056D5	2016-08-28	EtOH_Box01_S140	ACTIVE	0	798.37755394
2E90EDD056D5	2016-08-28	EtOH_Box01_S140	ACTIVE	0	798.506311893
2E90EDD056D5	2016-08-28	EtOH_Box01_S140	ACTIVE	0	798.646120787
2E90EDD056D5	2016-08-28	EtOH_Box01_S140	ACTIVE	0	798.785627842
2E90EDD056D5	2016-08-28	EtOH_Box01_S140	ACTIVE	0	798.914305925
2E90EDD056D5	2016-08-28	EtOH_Box01_S140	ACTIVE	0	799.053664923
2E90EDD056D5	2016-08-28	EtOH_Box01_S140	ACTIVE	0	799.193040848
2E90EDD056D5	2016-08-28	EtOH_Box01_S140	ACTIVE	0	799.322714806
2E90EDD056D5	2016-08-28	EtOH_Box01_S140	ACTIVE	0	799.451454878
2E90EDD056D5	2016-08-28	EtOH_Box01_S140	ACTIVE	0	799.580224991
2E90EDD056D5	2016-08-28	EtOH_Box01_S140	ACTIVE	0	799.719652891
2E90EDD056D5	2016-08-28	EtOH_Box01_S140	ACTIVE	0	799.859011889
2E90EDD056D5	2016-08-28	EtOH_Box01_S140	ACTIVE	0	799.987620831
2E90EDD056D5	2016-08-28	EtOH_Box01_S140	ACTIVE	0	800.127106905
2E90EDD056D5	2016-08-28	EtOH_Box01_S140	ACTIVE	0	800.277309895
2E90EDD056D5	2016-08-28	EtOH_Box01_S140	ACTIVE	0	800.416682959
2E90EDD056D5	2016-08-28	EtOH_Box01_S140	ACTIVE	0	800.566990852
2E90EDD056D5	2016-08-28	EtOH_Box01_S140	ACTIVE	0	800.706424952
2E90EDD056D5	2016-08-28	EtOH_Box01_S140	ACTIVE	0	800.867699862
2E90EDD056D5	2016-08-28	EtOH_Box01_S140	ACTIVE	0	814.818137884
2E90EDD056D5	2016-08-28	EtOH_Box01_S140	ACTIVE	0	814.927495003
2E90EDD056D5	2016-08-28	EtOH_Box01_S140	ACTIVE	0	815.047244787
2E90EDD056D5	2016-08-28	EtOH_Box01_S140	ACTIVE	0	815.177755833
2E90EDD056D5	2016-08-28	EtOH_Box01_S140	ACTIVE	0	815.56792593
2E90EDD056D5	2016-08-28	EtOH_Box01_S140	ACTIVE	0	815.687645912
2E90EDD056D5	2016-08-28	EtOH_Box01_S140	ACTIVE	0	815.818123817
2E90EDD056D5	2016-08-28	EtOH_Box01_S140	ACTIVE	0	815.948713779
2E90EDD056D5	2016-08-28	EtOH_Box01_S140	ACTIVE	0	816.12251997
2E90EDD056D5	2016-08-28	EtOH_Box01_S140	ACTIVE	0	816.209792852
2E90EDD056D5	2016-08-28	EtOH_Box01_S140	REWARD	10	816.209792852
2E90EDD056D5	2016-08-28	EtOH_Box01_S140	ACTIVE	0	816.485724926
2E90EDD056D5	2016-08-28	EtOH_Box01_S140	ACTIVE	0	816.614646912
2E90EDD056D5	2016-08-28	EtOH_Box01_S140	ACTIVE	0	816.743406773
2E90EDD056D5	2016-08-28	EtOH_Box01_S140	ACTIVE	0	816.861315966
2E90EDD056D5	2016-08-28	EtOH_Box01_S140	ACTIVE	0	816.968408823
2E90EDD056D5	2016-08-28	EtOH_Box01_S140	ACTIVE	0	817.097082853
2E90EDD056D5	2016-08-28	EtOH_Box01_S140	ACTIVE	0	817.216099977
2E90EDD056D5	2016-08-28	EtOH_Box01_S140	ACTIVE	0	817.334135771
2E90EDD056D5	2016-08-28	EtOH_Box01_S140	ACTIVE	0	817.462952852
2E90EDD056D5	2016-08-28	EtOH_Box01_S140	ACTIVE	0	817.591576815
2E90EDD056D5	2016-08-28	EtOH_Box01_S140	ACTIVE	0	817.720434904
2E90EDD056D5	2016-08-28	EtOH_Box01_S140	ACTIVE	0	817.849090815
2E90EDD056D5	2016-08-28	EtOH_Box01_S140	ACTIVE	0	817.96694684
2E90EDD056D5	2016-08-28	EtOH_Box01_S140	ACTIVE	0	818.084941864
2E90EDD056D5	2016-08-28	EtOH_Box01_S140	ACTIVE	0	818.213693857
2E90EDD056D5	2016-08-28	EtOH_Box01_S140	ACTIVE	0	818.342482805
2E90EDD056D5	2016-08-28	EtOH_Box01_S140	ACTIVE	0	818.471262932
2E90EDD056D5	2016-08-28	EtOH_Box01_S140	ACTIVE	0	818.600003004
2E90EDD056D5	2016-08-28	EtOH_Box01_S140	ACTIVE	0	818.739599943
2E90EDD056D5	2016-08-28	EtOH_Box01_S140	ACTIVE	0	818.868282795
2E90EDD056D5	2016-08-28	EtOH_Box01_S140	ACTIVE	0	818.996974945
2E90EDD056D5	2016-08-28	EtOH_Box01_S140	ACTIVE	0	819.136515856
2E90EDD056D5	2016-08-28	EtOH_Box01_S140	ACTIVE	0	819.265334845
2E90EDD056D5	2016-08-28	EtOH_Box01_S140	ACTIVE	0	819.404977798
2E90EDD056D5	2016-08-28	EtOH_Box01_S140	ACTIVE	0	819.533733845
2E90EDD056D5	2016-08-28	EtOH_Box01_S140	ACTIVE	0	819.673227787
2E90EDD056D5	2016-08-28	EtOH_Box01_S140	ACTIVE	0	819.801922798
2E90EDD056D5	2016-08-28	EtOH_Box01_S140	ACTIVE	0	819.941447973
2E90EDD056D5	2016-08-28	EtOH_Box01_S140	ACTIVE	0	820.071962833
2E90EDD056D5	2016-08-28	EtOH_Box01_S140	ACTIVE	0	820.211596966
2E90EDD056D5	2016-08-28	EtOH_Box01_S140	ACTIVE	0	820.340341806
2E90EDD056D5	2016-08-28	EtOH_Box01_S140	ACTIVE	0	820.469086885
2E90EDD056D5	2016-08-28	EtOH_Box01_S140	ACTIVE	0	820.609678984
2E90EDD056D5	2016-08-28	EtOH_Box01_S140	ACTIVE	0	820.760017872
2E90EDD056D5	2016-08-28	EtOH_Box01_S140	ACTIVE	0	820.921331882
2E90EDD056D5	2016-08-28	EtOH_Box01_S140	ACTIVE	0	821.050083876
2E90EDD056D5	2016-08-28	EtOH_Box01_S140	ACTIVE	0	821.20043087
2E90EDD056D5	2016-08-28	EtOH_Box01_S140	ACTIVE	0	821.350865841
2E90EDD056D5	2016-08-28	EtOH_Box01_S140	ACTIVE	0	821.502077818
2E90EDD056D5	2016-08-28	EtOH_Box01_S140	ACTIVE	0	821.663479805
2E90EDD056D5	2016-08-28	EtOH_Box01_S140	ACTIVE	0	838.472905874
2E90EDD056D5	2016-08-28	EtOH_Box01_S140	ACTIVE	0	838.571350813
2E90EDD056D5	2016-08-28	EtOH_Box01_S140	ACTIVE	0	838.756161928
2E90EDD056D5	2016-08-28	EtOH_Box01_S140	ACTIVE	0	838.951567888
2E90EDD056D5	2016-08-28	EtOH_Box01_S140	ACTIVE	0	839.071303844
2E90EDD056D5	2016-08-28	EtOH_Box01_S140	ACTIVE	0	839.191204786
2E90EDD056D5	2016-08-28	EtOH_Box01_S140	ACTIVE	0	839.332657814
2E90EDD056D5	2016-08-28	EtOH_Box01_S140	ACTIVE	0	839.454991817
2E90EDD056D5	2016-08-28	EtOH_Box01_S140	ACTIVE	0	839.596480846
2E90EDD056D5	2016-08-28	EtOH_Box01_S140	ACTIVE	0	839.716174841
2E90EDD056D5	2016-08-28	EtOH_Box01_S140	REWARD	10	839.716174841
2E90EDD056D5	2016-08-28	EtOH_Box01_S140	ACTIVE	0	839.981421947
2E90EDD056D5	2016-08-28	EtOH_Box01_S140	ACTIVE	0	840.099703789
2E90EDD056D5	2016-08-28	EtOH_Box01_S140	ACTIVE	0	840.217632771
2E90EDD056D5	2016-08-28	EtOH_Box01_S140	ACTIVE	0	840.324771881
2E90EDD056D5	2016-08-28	EtOH_Box01_S140	ACTIVE	0	840.442759991
2E90EDD056D5	2016-08-28	EtOH_Box01_S140	ACTIVE	0	840.571770906
2E90EDD056D5	2016-08-28	EtOH_Box01_S140	ACTIVE	0	840.700451851
2E90EDD056D5	2016-08-28	EtOH_Box01_S140	ACTIVE	0	840.818287849
2E90EDD056D5	2016-08-28	EtOH_Box01_S140	ACTIVE	0	840.957695961
2E90EDD056D5	2016-08-28	EtOH_Box01_S140	ACTIVE	0	841.086439848
2E90EDD056D5	2016-08-28	EtOH_Box01_S140	ACTIVE	0	841.215193987
2E90EDD056D5	2016-08-28	EtOH_Box01_S140	ACTIVE	0	841.345069885
2E90EDD056D5	2016-08-28	EtOH_Box01_S140	ACTIVE	0	841.473958969
2E90EDD056D5	2016-08-28	EtOH_Box01_S140	ACTIVE	0	841.591911793
2E90EDD056D5	2016-08-28	EtOH_Box01_S140	ACTIVE	0	841.742278814
2E90EDD056D5	2016-08-28	EtOH_Box01_S140	ACTIVE	0	841.870980978
2E90EDD056D5	2016-08-28	EtOH_Box01_S140	ACTIVE	0	841.999653816
2E90EDD056D5	2016-08-28	EtOH_Box01_S140	ACTIVE	0	842.128338814
2E90EDD056D5	2016-08-28	EtOH_Box01_S140	ACTIVE	0	842.267961979
2E90EDD056D5	2016-08-28	EtOH_Box01_S140	ACTIVE	0	842.40754199
2E90EDD056D5	2016-08-28	EtOH_Box01_S140	ACTIVE	0	842.547116995
2E90EDD056D5	2016-08-28	EtOH_Box01_S140	ACTIVE	0	842.686787844
2E90EDD056D5	2016-08-28	EtOH_Box01_S140	ACTIVE	0	842.826328993
2E90EDD056D5	2016-08-28	EtOH_Box01_S140	ACTIVE	0	842.955361843
2E90EDD056D5	2016-08-28	EtOH_Box01_S140	ACTIVE	0	843.094982862
2E90EDD056D5	2016-08-28	EtOH_Box01_S140	ACTIVE	0	843.234519958
2E90EDD056D5	2016-08-28	EtOH_Box01_S140	ACTIVE	0	843.363192797
2E90EDD056D5	2016-08-28	EtOH_Box01_S140	ACTIVE	0	843.502958775
2E90EDD056D5	2016-08-28	EtOH_Box01_S140	ACTIVE	0	843.64266181
2E90EDD056D5	2016-08-28	EtOH_Box01_S140	ACTIVE	0	843.782202959
2E90EDD056D5	2016-08-28	EtOH_Box01_S140	ACTIVE	0	843.921751976
2E90EDD056D5	2016-08-28	EtOH_Box01_S140	ACTIVE	0	844.061315775
2E90EDD056D5	2016-08-28	EtOH_Box01_S140	ACTIVE	0	844.211769819
2E90EDD056D5	2016-08-28	EtOH_Box01_S140	ACTIVE	0	844.351240873
2E90EDD056D5	2016-08-28	EtOH_Box01_S140	ACTIVE	0	844.493030787
2E90EDD056D5	2016-08-28	EtOH_Box01_S140	ACTIVE	0	844.655345917
2E90EDD056D5	2016-08-28	EtOH_Box01_S140	ACTIVE	0	844.805707932
2E90EDD056D5	2016-08-28	EtOH_Box01_S140	ACTIVE	0	844.956967831
2E90EDD056D5	2016-08-28	EtOH_Box01_S140	ACTIVE	0	845.118366957
2E90EDD056D5	2016-08-28	EtOH_Box01_S140	ACTIVE	0	846.555612803
2E90EDD056D5	2016-08-28	EtOH_Box01_S140	ACTIVE	0	846.706204891
2E90EDD056D5	2016-08-28	EtOH_Box01_S140	ACTIVE	0	846.791659832
2E90EDD056D5	2016-08-28	EtOH_Box01_S140	ACTIVE	0	868.882411957
2E90EDD056D5	2016-08-28	EtOH_Box01_S140	ACTIVE	0	868.980966806
2E90EDD056D5	2016-08-28	EtOH_Box01_S140	ACTIVE	0	869.111734867
2E90EDD056D5	2016-08-28	EtOH_Box01_S140	ACTIVE	0	869.220863819
2E90EDD056D5	2016-08-28	EtOH_Box01_S140	ACTIVE	0	869.351549864
2E90EDD056D5	2016-08-28	EtOH_Box01_S140	ACTIVE	0	869.438968897
2E90EDD056D5	2016-08-28	EtOH_Box01_S140	ACTIVE	0	869.54815793
2E90EDD056D5	2016-08-28	EtOH_Box01_S140	ACTIVE	0	869.797855854
2E90EDD056D5	2016-08-28	EtOH_Box01_S140	ACTIVE	0	869.908806801
2E90EDD056D5	2016-08-28	EtOH_Box01_S140	ACTIVE	0	870.017930984
2E90EDD056D5	2016-08-28	EtOH_Box01_S140	REWARD	10	870.017930984
2E90EDD056D5	2016-08-28	EtOH_Box01_S140	ACTIVE	0	870.251180887
2E90EDD056D5	2016-08-28	EtOH_Box01_S140	ACTIVE	0	870.369436979
2E90EDD056D5	2016-08-28	EtOH_Box01_S140	ACTIVE	0	870.476674795
2E90EDD056D5	2016-08-28	EtOH_Box01_S140	ACTIVE	0	870.605738878
2E90EDD056D5	2016-08-28	EtOH_Box01_S140	ACTIVE	0	870.725224972
2E90EDD056D5	2016-08-28	EtOH_Box01_S140	ACTIVE	0	870.83242178
2E90EDD056D5	2016-08-28	EtOH_Box01_S140	ACTIVE	0	870.950268984
2E90EDD056D5	2016-08-28	EtOH_Box01_S140	ACTIVE	0	871.068233967
2E90EDD056D5	2016-08-28	EtOH_Box01_S140	ACTIVE	0	871.197117805
2E90EDD056D5	2016-08-28	EtOH_Box01_S140	ACTIVE	0	871.325991869
2E90EDD056D5	2016-08-28	EtOH_Box01_S140	ACTIVE	0	871.454708815
2E90EDD056D5	2016-08-28	EtOH_Box01_S140	ACTIVE	0	871.59431386
2E90EDD056D5	2016-08-28	EtOH_Box01_S140	ACTIVE	0	871.734014988
2E90EDD056D5	2016-08-28	EtOH_Box01_S140	ACTIVE	0	871.852092981
2E90EDD056D5	2016-08-28	EtOH_Box01_S140	ACTIVE	0	871.981016874
2E90EDD056D5	2016-08-28	EtOH_Box01_S140	ACTIVE	0	872.109795809
2E90EDD056D5	2016-08-28	EtOH_Box01_S140	ACTIVE	0	872.249345779
2E90EDD056D5	2016-08-28	EtOH_Box01_S140	ACTIVE	0	872.378072977
2E90EDD056D5	2016-08-28	EtOH_Box01_S140	ACTIVE	0	872.506970882
2E90EDD056D5	2016-08-28	EtOH_Box01_S140	ACTIVE	0	872.624949932
2E90EDD056D5	2016-08-28	EtOH_Box01_S140	ACTIVE	0	872.764532804
2E90EDD056D5	2016-08-28	EtOH_Box01_S140	ACTIVE	0	872.893477917
2E90EDD056D5	2016-08-28	EtOH_Box01_S140	ACTIVE	0	873.033367872
2E90EDD056D5	2016-08-28	EtOH_Box01_S140	ACTIVE	0	873.173182964
2E90EDD056D5	2016-08-28	EtOH_Box01_S140	ACTIVE	0	873.302053928
2E90EDD056D5	2016-08-28	EtOH_Box01_S140	ACTIVE	0	873.441677809
2E90EDD056D5	2016-08-28	EtOH_Box01_S140	ACTIVE	0	873.581319809
2E90EDD056D5	2016-08-28	EtOH_Box01_S140	ACTIVE	0	873.72122097
2E90EDD056D5	2016-08-28	EtOH_Box01_S140	ACTIVE	0	873.850033998
2E90EDD056D5	2016-08-28	EtOH_Box01_S140	ACTIVE	0	874.001496792
2E90EDD056D5	2016-08-28	EtOH_Box01_S140	ACTIVE	0	874.152111769
2E90EDD056D5	2016-08-28	EtOH_Box01_S140	ACTIVE	0	874.291666985
2E90EDD056D5	2016-08-28	EtOH_Box01_S140	ACTIVE	0	874.442046881
2E90EDD056D5	2016-08-28	EtOH_Box01_S140	ACTIVE	0	887.675782919
2E90EDD056D5	2016-08-28	EtOH_Box01_S140	ACTIVE	0	887.934407949
2E90EDD056D5	2016-08-28	EtOH_Box01_S140	ACTIVE	0	888.030803919
2E90EDD056D5	2016-08-28	EtOH_Box01_S140	ACTIVE	0	888.160525799
2E90EDD056D5	2016-08-28	EtOH_Box01_S140	ACTIVE	0	888.235199928
2E90EDD056D5	2016-08-28	EtOH_Box01_S140	ACTIVE	0	888.3638978
2E90EDD056D5	2016-08-28	EtOH_Box01_S140	ACTIVE	0	888.492767811
2E90EDD056D5	2016-08-28	EtOH_Box01_S140	ACTIVE	0	888.610608816
2E90EDD056D5	2016-08-28	EtOH_Box01_S140	ACTIVE	0	888.890682936
2E90EDD056D5	2016-08-28	EtOH_Box01_S140	ACTIVE	0	889.00856781
2E90EDD056D5	2016-08-28	EtOH_Box01_S140	ACTIVE	0	889.310395956
2E90EDD056D5	2016-08-28	EtOH_Box01_S140	ACTIVE	0	889.406692982
2E90EDD056D5	2016-08-28	EtOH_Box01_S140	ACTIVE	0	889.524731874
2E90EDD056D5	2016-08-28	EtOH_Box01_S140	ACTIVE	0	889.631880999
2E90EDD056D5	2016-08-28	EtOH_Box01_S140	ACTIVE	0	889.738903999
2E90EDD056D5	2016-08-28	EtOH_Box01_S140	ACTIVE	0	889.856743813
2E90EDD056D5	2016-08-28	EtOH_Box01_S140	ACTIVE	0	889.974593878
2E90EDD056D5	2016-08-28	EtOH_Box01_S140	ACTIVE	0	890.103513002
2E90EDD056D5	2016-08-28	EtOH_Box01_S140	ACTIVE	0	890.223443985
2E90EDD056D5	2016-08-28	EtOH_Box01_S140	ACTIVE	0	890.35401082
2E90EDD056D5	2016-08-28	EtOH_Box01_S140	ACTIVE	0	890.484566927
2E90EDD056D5	2016-08-28	EtOH_Box01_S140	ACTIVE	0	890.615328789
2E90EDD056D5	2016-08-28	EtOH_Box01_S140	ACTIVE	0	890.746011972
2E90EDD056D5	2016-08-28	EtOH_Box01_S140	ACTIVE	0	890.854891777
2E90EDD056D5	2016-08-28	EtOH_Box01_S140	ACTIVE	0	891.071877956
2E90EDD056D5	2016-08-28	EtOH_Box01_S140	ACTIVE	0	891.191681862
2E90EDD056D5	2016-08-28	EtOH_Box01_S140	ACTIVE	0	891.311412811
2E90EDD056D5	2016-08-28	EtOH_Box01_S140	REWARD	10	891.311412811
2E90EDD056D5	2016-08-28	EtOH_Box01_S140	ACTIVE	0	891.738749981
2E90EDD056D5	2016-08-28	EtOH_Box01_S140	ACTIVE	0	891.856973886
2E90EDD056D5	2016-08-28	EtOH_Box01_S140	ACTIVE	0	891.975026846
2E90EDD056D5	2016-08-28	EtOH_Box01_S140	ACTIVE	0	892.094252825
2E90EDD056D5	2016-08-28	EtOH_Box01_S140	ACTIVE	0	892.212303877
2E90EDD056D5	2016-08-28	EtOH_Box01_S140	ACTIVE	0	892.351870775
2E90EDD056D5	2016-08-28	EtOH_Box01_S140	ACTIVE	0	892.469782829
2E90EDD056D5	2016-08-28	EtOH_Box01_S140	ACTIVE	0	892.576825857
2E90EDD056D5	2016-08-28	EtOH_Box01_S140	ACTIVE	0	892.705535889
2E90EDD056D5	2016-08-28	EtOH_Box01_S140	ACTIVE	0	892.83423996
2E90EDD056D5	2016-08-28	EtOH_Box01_S140	ACTIVE	0	892.96288991
2E90EDD056D5	2016-08-28	EtOH_Box01_S140	ACTIVE	0	893.091561794
2E90EDD056D5	2016-08-28	EtOH_Box01_S140	ACTIVE	0	893.209625959
2E90EDD056D5	2016-08-28	EtOH_Box01_S140	ACTIVE	0	893.349154949
2E90EDD056D5	2016-08-28	EtOH_Box01_S140	ACTIVE	0	893.477898836
2E90EDD056D5	2016-08-28	EtOH_Box01_S140	ACTIVE	0	893.606563807
2E90EDD056D5	2016-08-28	EtOH_Box01_S140	ACTIVE	0	893.746178865
2E90EDD056D5	2016-08-28	EtOH_Box01_S140	ACTIVE	0	893.874946833
2E90EDD056D5	2016-08-28	EtOH_Box01_S140	ACTIVE	0	894.003759861
2E90EDD056D5	2016-08-28	EtOH_Box01_S140	ACTIVE	0	894.132462978
2E90EDD056D5	2016-08-28	EtOH_Box01_S140	ACTIVE	0	894.261151791
2E90EDD056D5	2016-08-28	EtOH_Box01_S140	ACTIVE	0	894.389847994
2E90EDD056D5	2016-08-28	EtOH_Box01_S140	ACTIVE	0	894.540219784
2E90EDD056D5	2016-08-28	EtOH_Box01_S140	ACTIVE	0	894.668859959
2E90EDD056D5	2016-08-28	EtOH_Box01_S140	ACTIVE	0	894.797603846
2E90EDD056D5	2016-08-28	EtOH_Box01_S140	ACTIVE	0	894.926257849
2E90EDD056D5	2016-08-28	EtOH_Box01_S140	ACTIVE	0	895.065673828
2E90EDD056D5	2016-08-28	EtOH_Box01_S140	ACTIVE	0	895.194372892
2E90EDD056D5	2016-08-28	EtOH_Box01_S140	ACTIVE	0	895.324034929
2E90EDD056D5	2016-08-28	EtOH_Box01_S140	ACTIVE	0	895.463901997
2E90EDD056D5	2016-08-28	EtOH_Box01_S140	ACTIVE	0	895.603506804
2E90EDD056D5	2016-08-28	EtOH_Box01_S140	ACTIVE	0	895.742958784
2E90EDD056D5	2016-08-28	EtOH_Box01_S140	ACTIVE	0	895.893194914
2E90EDD056D5	2016-08-28	EtOH_Box01_S140	ACTIVE	0	896.032734871
2E90EDD056D5	2016-08-28	EtOH_Box01_S140	ACTIVE	0	896.183254004
2E90EDD056D5	2016-08-28	EtOH_Box01_S140	ACTIVE	0	896.333611965
2E90EDD056D5	2016-08-28	EtOH_Box01_S140	ACTIVE	0	905.573301792
2E90EDD056D5	2016-08-28	EtOH_Box01_S140	ACTIVE	0	905.691529989
2E90EDD056D5	2016-08-28	EtOH_Box01_S140	ACTIVE	0	905.917593002
2E90EDD056D5	2016-08-28	EtOH_Box01_S140	ACTIVE	0	906.414366961
2E90EDD056D5	2016-08-28	EtOH_Box01_S140	ACTIVE	0	906.510755777
2E90EDD056D5	2016-08-28	EtOH_Box01_S140	ACTIVE	0	906.747502804
2E90EDD056D5	2016-08-28	EtOH_Box01_S140	ACTIVE	0	907.028901815
2E90EDD056D5	2016-08-28	EtOH_Box01_S140	ACTIVE	0	907.244265795
2E90EDD056D5	2016-08-28	EtOH_Box01_S140	ACTIVE	0	907.351423979
2E90EDD056D5	2016-08-28	EtOH_Box01_S140	ACTIVE	0	907.469371796
2E90EDD056D5	2016-08-28	EtOH_Box01_S140	ACTIVE	0	907.608884811
2E90EDD056D5	2016-08-28	EtOH_Box01_S140	ACTIVE	0	907.72672987
2E90EDD056D5	2016-08-28	EtOH_Box01_S140	ACTIVE	0	907.844576836
2E90EDD056D5	2016-08-28	EtOH_Box01_S140	ACTIVE	0	907.962426901
2E90EDD056D5	2016-08-28	EtOH_Box01_S140	ACTIVE	0	908.091365814
2E90EDD056D5	2016-08-28	EtOH_Box01_S140	ACTIVE	0	908.230987787
2E90EDD056D5	2016-08-28	EtOH_Box01_S140	ACTIVE	0	908.348815918
2E90EDD056D5	2016-08-28	EtOH_Box01_S140	ACTIVE	0	908.466817856
2E90EDD056D5	2016-08-28	EtOH_Box01_S140	ACTIVE	0	908.584819794
2E90EDD056D5	2016-08-28	EtOH_Box01_S140	ACTIVE	0	908.703135967
2E90EDD056D5	2016-08-28	EtOH_Box01_S140	ACTIVE	0	908.821010828
2E90EDD056D5	2016-08-28	EtOH_Box01_S140	ACTIVE	0	908.949560881
2E90EDD056D5	2016-08-28	EtOH_Box01_S140	ACTIVE	0	909.089094877
2E90EDD056D5	2016-08-28	EtOH_Box01_S140	ACTIVE	0	909.207002878
2E90EDD056D5	2016-08-28	EtOH_Box01_S140	ACTIVE	0	909.324836969
2E90EDD056D5	2016-08-28	EtOH_Box01_S140	ACTIVE	0	909.453653812
2E90EDD056D5	2016-08-28	EtOH_Box01_S140	ACTIVE	0	909.571614981
2E90EDD056D5	2016-08-28	EtOH_Box01_S140	ACTIVE	0	909.689466953
2E90EDD056D5	2016-08-28	EtOH_Box01_S140	ACTIVE	0	909.807259798
2E90EDD056D5	2016-08-28	EtOH_Box01_S140	ACTIVE	0	909.946694851
2E90EDD056D5	2016-08-28	EtOH_Box01_S140	ACTIVE	0	910.065566778
2E90EDD056D5	2016-08-28	EtOH_Box01_S140	ACTIVE	0	910.205186844
2E90EDD056D5	2016-08-28	EtOH_Box01_S140	ACTIVE	0	910.323025942
2E90EDD056D5	2016-08-28	EtOH_Box01_S140	ACTIVE	0	910.451774836
2E90EDD056D5	2016-08-28	EtOH_Box01_S140	ACTIVE	0	910.580500841
2E90EDD056D5	2016-08-28	EtOH_Box01_S140	ACTIVE	0	910.809328794
2E90EDD056D5	2016-08-28	EtOH_Box01_S140	ACTIVE	0	910.938041925
2E90EDD056D5	2016-08-28	EtOH_Box01_S140	ACTIVE	0	911.066823006
2E90EDD056D5	2016-08-28	EtOH_Box01_S140	ACTIVE	0	911.184839964
2E90EDD056D5	2016-08-28	EtOH_Box01_S140	ACTIVE	0	911.573451996
2E90EDD056D5	2016-08-28	EtOH_Box01_S140	ACTIVE	0	911.693564892
2E90EDD056D5	2016-08-28	EtOH_Box01_S140	ACTIVE	0	911.802602768
2E90EDD056D5	2016-08-28	EtOH_Box01_S140	ACTIVE	0	911.933092833
2E90EDD056D5	2016-08-28	EtOH_Box01_S140	ACTIVE	0	912.074476004
2E90EDD056D5	2016-08-28	EtOH_Box01_S140	ACTIVE	0	912.194163799
2E90EDD056D5	2016-08-28	EtOH_Box01_S140	ACTIVE	0	912.313961983
2E90EDD056D5	2016-08-28	EtOH_Box01_S140	ACTIVE	0	912.433660984
2E90EDD056D5	2016-08-28	EtOH_Box01_S140	ACTIVE	0	912.531734943
2E90EDD056D5	2016-08-28	EtOH_Box01_S140	ACTIVE	0	912.640555859
2E90EDD056D5	2016-08-28	EtOH_Box01_S140	REWARD	10	912.640555859
2E90EDD056D5	2016-08-28	EtOH_Box01_S140	ACTIVE	0	912.894718885
2E90EDD056D5	2016-08-28	EtOH_Box01_S140	ACTIVE	0	913.023667812
2E90EDD056D5	2016-08-28	EtOH_Box01_S140	ACTIVE	0	913.152948856
2E90EDD056D5	2016-08-28	EtOH_Box01_S140	ACTIVE	0	913.271080971
2E90EDD056D5	2016-08-28	EtOH_Box01_S140	ACTIVE	0	913.378285885
2E90EDD056D5	2016-08-28	EtOH_Box01_S140	ACTIVE	0	913.496284962
2E90EDD056D5	2016-08-28	EtOH_Box01_S140	ACTIVE	0	913.614110947
2E90EDD056D5	2016-08-28	EtOH_Box01_S140	ACTIVE	0	913.742958784
2E90EDD056D5	2016-08-28	EtOH_Box01_S140	ACTIVE	0	913.871752977
2E90EDD056D5	2016-08-28	EtOH_Box01_S140	ACTIVE	0	913.978853941
2E90EDD056D5	2016-08-28	EtOH_Box01_S140	ACTIVE	0	914.097845793
2E90EDD056D5	2016-08-28	EtOH_Box01_S140	ACTIVE	0	914.226587772
2E90EDD056D5	2016-08-28	EtOH_Box01_S140	ACTIVE	0	914.355367899
2E90EDD056D5	2016-08-28	EtOH_Box01_S140	ACTIVE	0	914.484106779
2E90EDD056D5	2016-08-28	EtOH_Box01_S140	ACTIVE	0	914.612824917
2E90EDD056D5	2016-08-28	EtOH_Box01_S140	ACTIVE	0	914.730631828
2E90EDD056D5	2016-08-28	EtOH_Box01_S140	ACTIVE	0	914.859330893
2E90EDD056D5	2016-08-28	EtOH_Box01_S140	ACTIVE	0	914.977178812
2E90EDD056D5	2016-08-28	EtOH_Box01_S140	ACTIVE	0	915.105815887
2E90EDD056D5	2016-08-28	EtOH_Box01_S140	ACTIVE	0	915.234474897
2E90EDD056D5	2016-08-28	EtOH_Box01_S140	ACTIVE	0	915.363057852
2E90EDD056D5	2016-08-28	EtOH_Box01_S140	ACTIVE	0	915.491771936
2E90EDD056D5	2016-08-28	EtOH_Box01_S140	ACTIVE	0	915.631190777
2E90EDD056D5	2016-08-28	EtOH_Box01_S140	ACTIVE	0	915.752094984
2E90EDD056D5	2016-08-28	EtOH_Box01_S140	ACTIVE	0	915.89169693
2E90EDD056D5	2016-08-28	EtOH_Box01_S140	ACTIVE	0	916.009638786
2E90EDD056D5	2016-08-28	EtOH_Box01_S140	ACTIVE	0	916.160031796
2E90EDD056D5	2016-08-28	EtOH_Box01_S140	ACTIVE	0	916.299551964
2E90EDD056D5	2016-08-28	EtOH_Box01_S140	ACTIVE	0	916.43915987
2E90EDD056D5	2016-08-28	EtOH_Box01_S140	ACTIVE	0	916.567930937
2E90EDD056D5	2016-08-28	EtOH_Box01_S140	ACTIVE	0	916.707414865
2E90EDD056D5	2016-08-28	EtOH_Box01_S140	ACTIVE	0	916.857744932
2E90EDD056D5	2016-08-28	EtOH_Box01_S140	ACTIVE	0	916.997312784
2E90EDD056D5	2016-08-28	EtOH_Box01_S140	ACTIVE	0	917.125947952
2E90EDD056D5	2016-08-28	EtOH_Box01_S140	ACTIVE	0	917.265341997
2E90EDD056D5	2016-08-28	EtOH_Box01_S140	ACTIVE	0	917.405833006
2E90EDD056D5	2016-08-28	EtOH_Box01_S140	ACTIVE	0	917.545356989
2E90EDD056D5	2016-08-28	EtOH_Box01_S140	ACTIVE	0	917.695667982
2E90EDD056D5	2016-08-28	EtOH_Box01_S140	ACTIVE	0	917.836359978
2E90EDD056D5	2016-08-28	EtOH_Box01_S140	ACTIVE	0	917.997851849
2E90EDD056D5	2016-08-28	EtOH_Box01_S140	ACTIVE	0	918.818621874
2E90EDD056D5	2016-08-28	EtOH_Box01_S140	INACTIVE	0	930.637041807
2E90EDD056D5	2016-08-28	EtOH_Box01_S140	ACTIVE	0	931.392331839
2E90EDD056D5	2016-08-28	EtOH_Box01_S140	ACTIVE	0	931.641047001
2E90EDD056D5	2016-08-28	EtOH_Box01_S140	ACTIVE	0	931.985985994
2E90EDD056D5	2016-08-28	EtOH_Box01_S140	ACTIVE	0	932.103923798
2E90EDD056D5	2016-08-28	EtOH_Box01_S140	ACTIVE	0	932.405663967
2E90EDD056D5	2016-08-28	EtOH_Box01_S140	ACTIVE	0	932.912848949
2E90EDD056D5	2016-08-28	EtOH_Box01_S140	ACTIVE	0	933.303020954
2E90EDD056D5	2016-08-28	EtOH_Box01_S140	ACTIVE	0	933.422930956
2E90EDD056D5	2016-08-28	EtOH_Box01_S140	ACTIVE	0	933.531880856
2E90EDD056D5	2016-08-28	EtOH_Box01_S140	ACTIVE	0	933.651616812
2E90EDD056D5	2016-08-28	EtOH_Box01_S140	ACTIVE	0	933.771676779
2E90EDD056D5	2016-08-28	EtOH_Box01_S140	ACTIVE	0	933.891396999
2E90EDD056D5	2016-08-28	EtOH_Box01_S140	ACTIVE	0	934.09828186
2E90EDD056D5	2016-08-28	EtOH_Box01_S140	ACTIVE	0	934.218019962
2E90EDD056D5	2016-08-28	EtOH_Box01_S140	ACTIVE	0	934.326943874
2E90EDD056D5	2016-08-28	EtOH_Box01_S140	REWARD	10	934.326943874
2E90EDD056D5	2016-08-28	EtOH_Box01_S140	ACTIVE	0	934.723043919
2E90EDD056D5	2016-08-28	EtOH_Box01_S140	ACTIVE	0	934.8195858
2E90EDD056D5	2016-08-28	EtOH_Box01_S140	ACTIVE	0	934.937528849
2E90EDD056D5	2016-08-28	EtOH_Box01_S140	ACTIVE	0	935.055453777
2E90EDD056D5	2016-08-28	EtOH_Box01_S140	ACTIVE	0	935.173458815
2E90EDD056D5	2016-08-28	EtOH_Box01_S140	ACTIVE	0	935.309873819
2E90EDD056D5	2016-08-28	EtOH_Box01_S140	ACTIVE	0	935.428973913
2E90EDD056D5	2016-08-28	EtOH_Box01_S140	ACTIVE	0	935.557808876
2E90EDD056D5	2016-08-28	EtOH_Box01_S140	ACTIVE	0	935.675732851
2E90EDD056D5	2016-08-28	EtOH_Box01_S140	ACTIVE	0	935.804481983
2E90EDD056D5	2016-08-28	EtOH_Box01_S140	ACTIVE	0	935.922289848
2E90EDD056D5	2016-08-28	EtOH_Box01_S140	ACTIVE	0	936.040257931
2E90EDD056D5	2016-08-28	EtOH_Box01_S140	ACTIVE	0	936.169038773
2E90EDD056D5	2016-08-28	EtOH_Box01_S140	ACTIVE	0	936.286975861
2E90EDD056D5	2016-08-28	EtOH_Box01_S140	ACTIVE	0	936.426499844
2E90EDD056D5	2016-08-28	EtOH_Box01_S140	ACTIVE	0	936.544482946
2E90EDD056D5	2016-08-28	EtOH_Box01_S140	ACTIVE	0	936.684077978
2E90EDD056D5	2016-08-28	EtOH_Box01_S140	ACTIVE	0	936.802022934
2E90EDD056D5	2016-08-28	EtOH_Box01_S140	ACTIVE	0	936.941466808
2E90EDD056D5	2016-08-28	EtOH_Box01_S140	ACTIVE	0	937.059351921
2E90EDD056D5	2016-08-28	EtOH_Box01_S140	ACTIVE	0	937.198888779
2E90EDD056D5	2016-08-28	EtOH_Box01_S140	ACTIVE	0	937.327578783
2E90EDD056D5	2016-08-28	EtOH_Box01_S140	ACTIVE	0	937.456314802
2E90EDD056D5	2016-08-28	EtOH_Box01_S140	ACTIVE	0	937.585150957
2E90EDD056D5	2016-08-28	EtOH_Box01_S140	ACTIVE	0	937.724666834
2E90EDD056D5	2016-08-28	EtOH_Box01_S140	ACTIVE	0	937.842677832
2E90EDD056D5	2016-08-28	EtOH_Box01_S140	ACTIVE	0	937.971689939
2E90EDD056D5	2016-08-28	EtOH_Box01_S140	ACTIVE	0	938.100603819
2E90EDD056D5	2016-08-28	EtOH_Box01_S140	ACTIVE	0	938.229410887
2E90EDD056D5	2016-08-28	EtOH_Box01_S140	ACTIVE	0	938.368872881
2E90EDD056D5	2016-08-28	EtOH_Box01_S140	ACTIVE	0	938.50836587
2E90EDD056D5	2016-08-28	EtOH_Box01_S140	ACTIVE	0	938.65862298
2E90EDD056D5	2016-08-28	EtOH_Box01_S140	ACTIVE	0	938.799253941
2E90EDD056D5	2016-08-28	EtOH_Box01_S140	ACTIVE	0	938.93877387
2E90EDD056D5	2016-08-28	EtOH_Box01_S140	ACTIVE	0	939.089069843
2E90EDD056D5	2016-08-28	EtOH_Box01_S140	ACTIVE	0	939.217704773
2E90EDD056D5	2016-08-28	EtOH_Box01_S140	ACTIVE	0	939.33549881
2E90EDD056D5	2016-08-28	EtOH_Box01_S140	ACTIVE	0	939.507558823
2E90EDD056D5	2016-08-28	EtOH_Box01_S140	ACTIVE	0	939.626194
2E90EDD056D5	2016-08-28	EtOH_Box01_S140	ACTIVE	0	939.787596941
2E90EDD056D5	2016-08-28	EtOH_Box01_S140	ACTIVE	0	964.427195787
2E90EDD056D5	2016-08-28	EtOH_Box01_S140	ACTIVE	0	964.70933485
2E90EDD056D5	2016-08-28	EtOH_Box01_S140	ACTIVE	0	964.807470798
2E90EDD056D5	2016-08-28	EtOH_Box01_S140	ACTIVE	0	964.905537844
2E90EDD056D5	2016-08-28	EtOH_Box01_S140	ACTIVE	0	965.025392771
2E90EDD056D5	2016-08-28	EtOH_Box01_S140	ACTIVE	0	965.134465933
2E90EDD056D5	2016-08-28	EtOH_Box01_S140	ACTIVE	0	965.35165
2E90EDD056D5	2016-08-28	EtOH_Box01_S140	ACTIVE	0	965.579431772
2E90EDD056D5	2016-08-28	EtOH_Box01_S140	ACTIVE	0	965.688282967
2E90EDD056D5	2016-08-28	EtOH_Box01_S140	ACTIVE	0	965.797139883
2E90EDD056D5	2016-08-28	EtOH_Box01_S140	REWARD	10	965.797139883
2E90EDD056D5	2016-08-28	EtOH_Box01_S140	ACTIVE	0	966.181635857
2E90EDD056D5	2016-08-28	EtOH_Box01_S140	ACTIVE	0	966.299743891
2E90EDD056D5	2016-08-28	EtOH_Box01_S140	ACTIVE	0	966.406803846
2E90EDD056D5	2016-08-28	EtOH_Box01_S140	ACTIVE	0	966.524894953
2E90EDD056D5	2016-08-28	EtOH_Box01_S140	ACTIVE	0	966.653723955
2E90EDD056D5	2016-08-28	EtOH_Box01_S140	ACTIVE	0	966.771670818
2E90EDD056D5	2016-08-28	EtOH_Box01_S140	ACTIVE	0	966.900376797
2E90EDD056D5	2016-08-28	EtOH_Box01_S140	ACTIVE	0	967.02904892
2E90EDD056D5	2016-08-28	EtOH_Box01_S140	ACTIVE	0	967.146883965
2E90EDD056D5	2016-08-28	EtOH_Box01_S140	ACTIVE	0	967.275618792
2E90EDD056D5	2016-08-28	EtOH_Box01_S140	ACTIVE	0	967.404450893
2E90EDD056D5	2016-08-28	EtOH_Box01_S140	ACTIVE	0	967.522328854
2E90EDD056D5	2016-08-28	EtOH_Box01_S140	ACTIVE	0	967.650964975
2E90EDD056D5	2016-08-28	EtOH_Box01_S140	ACTIVE	0	967.779585838
2E90EDD056D5	2016-08-28	EtOH_Box01_S140	ACTIVE	0	967.898603916
2E90EDD056D5	2016-08-28	EtOH_Box01_S140	ACTIVE	0	968.02737999
2E90EDD056D5	2016-08-28	EtOH_Box01_S140	ACTIVE	0	968.167044878
2E90EDD056D5	2016-08-28	EtOH_Box01_S140	ACTIVE	0	968.295922995
2E90EDD056D5	2016-08-28	EtOH_Box01_S140	ACTIVE	0	968.42461586
2E90EDD056D5	2016-08-28	EtOH_Box01_S140	ACTIVE	0	968.553392887
2E90EDD056D5	2016-08-28	EtOH_Box01_S140	ACTIVE	0	968.682200909
2E90EDD056D5	2016-08-28	EtOH_Box01_S140	ACTIVE	0	968.81120491
2E90EDD056D5	2016-08-28	EtOH_Box01_S140	ACTIVE	0	968.939817905
2E90EDD056D5	2016-08-28	EtOH_Box01_S140	ACTIVE	0	969.060719967
2E90EDD056D5	2016-08-28	EtOH_Box01_S140	ACTIVE	0	969.189561844
2E90EDD056D5	2016-08-28	EtOH_Box01_S140	ACTIVE	0	969.3290658
2E90EDD056D5	2016-08-28	EtOH_Box01_S140	ACTIVE	0	969.468622923
2E90EDD056D5	2016-08-28	EtOH_Box01_S140	ACTIVE	0	969.608121872
2E90EDD056D5	2016-08-28	EtOH_Box01_S140	ACTIVE	0	969.747596979
2E90EDD056D5	2016-08-28	EtOH_Box01_S140	ACTIVE	0	969.876214981
2E90EDD056D5	2016-08-28	EtOH_Box01_S140	ACTIVE	0	970.005036831
2E90EDD056D5	2016-08-28	EtOH_Box01_S140	ACTIVE	0	970.155385971
2E90EDD056D5	2016-08-28	EtOH_Box01_S140	ACTIVE	0	970.294935942
2E90EDD056D5	2016-08-28	EtOH_Box01_S140	ACTIVE	0	970.402087927
2E90EDD056D5	2016-08-28	EtOH_Box01_S140	ACTIVE	0	970.455173969
2E90EDD056D5	2016-08-28	EtOH_Box01_S140	ACTIVE	0	970.519064903
2E90EDD056D5	2016-08-28	EtOH_Box01_S140	ACTIVE	0	970.582908869
2E90EDD056D5	2016-08-28	EtOH_Box01_S140	ACTIVE	0	970.711591005
2E90EDD056D5	2016-08-28	EtOH_Box01_S140	ACTIVE	0	970.851177931
2E90EDD056D5	2016-08-28	EtOH_Box01_S140	ACTIVE	0	970.980571985
2E90EDD056D5	2016-08-28	EtOH_Box01_S140	ACTIVE	0	971.65149498
2E90EDD056D5	2016-08-28	EtOH_Box01_S140	ACTIVE	0	971.791041851
2E90EDD056D5	2016-08-28	EtOH_Box01_S140	ACTIVE	0	972.1036129
2E90EDD056D5	2016-08-28	EtOH_Box01_S140	ACTIVE	0	980.334427834
2E90EDD056D5	2016-08-28	EtOH_Box01_S140	ACTIVE	0	980.571464777
2E90EDD056D5	2016-08-28	EtOH_Box01_S140	ACTIVE	0	980.6570158
2E90EDD056D5	2016-08-28	EtOH_Box01_S140	ACTIVE	0	981.077577829
2E90EDD056D5	2016-08-28	EtOH_Box01_S140	ACTIVE	0	981.184769869
2E90EDD056D5	2016-08-28	EtOH_Box01_S140	ACTIVE	0	981.454078913
2E90EDD056D5	2016-08-28	EtOH_Box01_S140	ACTIVE	0	981.669418812
2E90EDD056D5	2016-08-28	EtOH_Box01_S140	ACTIVE	0	981.811435938
2E90EDD056D5	2016-08-28	EtOH_Box01_S140	ACTIVE	0	981.918631792
2E90EDD056D5	2016-08-28	EtOH_Box01_S140	ACTIVE	0	982.058311939
2E90EDD056D5	2016-08-28	EtOH_Box01_S140	ACTIVE	0	982.197938919
2E90EDD056D5	2016-08-28	EtOH_Box01_S140	ACTIVE	0	982.315845966
2E90EDD056D5	2016-08-28	EtOH_Box01_S140	ACTIVE	0	982.422957897
2E90EDD056D5	2016-08-28	EtOH_Box01_S140	ACTIVE	0	982.540983915
2E90EDD056D5	2016-08-28	EtOH_Box01_S140	ACTIVE	0	982.658897877
2E90EDD056D5	2016-08-28	EtOH_Box01_S140	ACTIVE	0	982.767015934
2E90EDD056D5	2016-08-28	EtOH_Box01_S140	ACTIVE	0	982.874113798
2E90EDD056D5	2016-08-28	EtOH_Box01_S140	ACTIVE	0	983.00292778
2E90EDD056D5	2016-08-28	EtOH_Box01_S140	ACTIVE	0	983.131950855
2E90EDD056D5	2016-08-28	EtOH_Box01_S140	ACTIVE	0	983.261018991
2E90EDD056D5	2016-08-28	EtOH_Box01_S140	ACTIVE	0	983.389733791
2E90EDD056D5	2016-08-28	EtOH_Box01_S140	ACTIVE	0	983.529310942
2E90EDD056D5	2016-08-28	EtOH_Box01_S140	ACTIVE	0	983.658002853
2E90EDD056D5	2016-08-28	EtOH_Box01_S140	ACTIVE	0	983.894935846
2E90EDD056D5	2016-08-28	EtOH_Box01_S140	ACTIVE	0	984.023672819
2E90EDD056D5	2016-08-28	EtOH_Box01_S140	ACTIVE	0	984.141530991
2E90EDD056D5	2016-08-28	EtOH_Box01_S140	ACTIVE	0	984.270265818
2E90EDD056D5	2016-08-28	EtOH_Box01_S140	ACTIVE	0	984.453033924
2E90EDD056D5	2016-08-28	EtOH_Box01_S140	ACTIVE	0	984.57087183
2E90EDD056D5	2016-08-28	EtOH_Box01_S140	ACTIVE	0	984.68875289
2E90EDD056D5	2016-08-28	EtOH_Box01_S140	ACTIVE	0	984.817364931
2E90EDD056D5	2016-08-28	EtOH_Box01_S140	ACTIVE	0	984.935199976
2E90EDD056D5	2016-08-28	EtOH_Box01_S140	ACTIVE	0	985.063824892
2E90EDD056D5	2016-08-28	EtOH_Box01_S140	ACTIVE	0	985.160049915
2E90EDD056D5	2016-08-28	EtOH_Box01_S140	ACTIVE	0	985.26718092
2E90EDD056D5	2016-08-28	EtOH_Box01_S140	ACTIVE	0	985.385030985
2E90EDD056D5	2016-08-28	EtOH_Box01_S140	ACTIVE	0	985.513713837
2E90EDD056D5	2016-08-28	EtOH_Box01_S140	ACTIVE	0	985.620757818
2E90EDD056D5	2016-08-28	EtOH_Box01_S140	ACTIVE	0	985.727772951
2E90EDD056D5	2016-08-28	EtOH_Box01_S140	ACTIVE	0	985.856363773
2E90EDD056D5	2016-08-28	EtOH_Box01_S140	ACTIVE	0	986.008863926
2E90EDD056D5	2016-08-28	EtOH_Box01_S140	ACTIVE	0	986.389583826
2E90EDD056D5	2016-08-28	EtOH_Box01_S140	ACTIVE	0	986.509483814
2E90EDD056D5	2016-08-28	EtOH_Box01_S140	ACTIVE	0	986.650843859
2E90EDD056D5	2016-08-28	EtOH_Box01_S140	ACTIVE	0	986.781450987
2E90EDD056D5	2016-08-28	EtOH_Box01_S140	ACTIVE	0	986.978758812
2E90EDD056D5	2016-08-28	EtOH_Box01_S140	ACTIVE	0	987.098602772
2E90EDD056D5	2016-08-28	EtOH_Box01_S140	ACTIVE	0	987.207770824
2E90EDD056D5	2016-08-28	EtOH_Box01_S140	ACTIVE	0	987.327646971
2E90EDD056D5	2016-08-28	EtOH_Box01_S140	REWARD	10	987.327646971
2E90EDD056D5	2016-08-28	EtOH_Box01_S140	ACTIVE	0	987.548173904
2E90EDD056D5	2016-08-28	EtOH_Box01_S140	ACTIVE	0	987.709788799
2E90EDD056D5	2016-08-28	EtOH_Box01_S140	ACTIVE	0	987.806020975
2E90EDD056D5	2016-08-28	EtOH_Box01_S140	ACTIVE	0	987.902239799
2E90EDD056D5	2016-08-28	EtOH_Box01_S140	ACTIVE	0	988.009348869
2E90EDD056D5	2016-08-28	EtOH_Box01_S140	ACTIVE	0	988.138060808
2E90EDD056D5	2016-08-28	EtOH_Box01_S140	ACTIVE	0	988.255996943
2E90EDD056D5	2016-08-28	EtOH_Box01_S140	ACTIVE	0	988.373842955
2E90EDD056D5	2016-08-28	EtOH_Box01_S140	ACTIVE	0	988.502613783
2E90EDD056D5	2016-08-28	EtOH_Box01_S140	ACTIVE	0	988.642081976
2E90EDD056D5	2016-08-28	EtOH_Box01_S140	ACTIVE	0	988.781667948
2E90EDD056D5	2016-08-28	EtOH_Box01_S140	ACTIVE	0	988.910429955
2E90EDD056D5	2016-08-28	EtOH_Box01_S140	ACTIVE	0	989.039028883
2E90EDD056D5	2016-08-28	EtOH_Box01_S140	ACTIVE	0	989.167717934
2E90EDD056D5	2016-08-28	EtOH_Box01_S140	ACTIVE	0	989.296356916
2E90EDD056D5	2016-08-28	EtOH_Box01_S140	ACTIVE	0	989.425014973
2E90EDD056D5	2016-08-28	EtOH_Box01_S140	ACTIVE	0	989.553701878
2E90EDD056D5	2016-08-28	EtOH_Box01_S140	ACTIVE	0	989.682375908
2E90EDD056D5	2016-08-28	EtOH_Box01_S140	ACTIVE	0	989.82187891
2E90EDD056D5	2016-08-28	EtOH_Box01_S140	ACTIVE	0	989.950594902
2E90EDD056D5	2016-08-28	EtOH_Box01_S140	ACTIVE	0	990.080500841
2E90EDD056D5	2016-08-28	EtOH_Box01_S140	ACTIVE	0	990.22003293
2E90EDD056D5	2016-08-28	EtOH_Box01_S140	ACTIVE	0	990.348634005
2E90EDD056D5	2016-08-28	EtOH_Box01_S140	ACTIVE	0	990.477322817
2E90EDD056D5	2016-08-28	EtOH_Box01_S140	ACTIVE	0	990.616789818
2E90EDD056D5	2016-08-28	EtOH_Box01_S140	ACTIVE	0	990.745427847
2E90EDD056D5	2016-08-28	EtOH_Box01_S140	ACTIVE	0	990.873980999
2E90EDD056D5	2016-08-28	EtOH_Box01_S140	ACTIVE	0	991.0134058
2E90EDD056D5	2016-08-28	EtOH_Box01_S140	ACTIVE	0	991.15286994
2E90EDD056D5	2016-08-28	EtOH_Box01_S140	ACTIVE	0	991.292279005
2E90EDD056D5	2016-08-28	EtOH_Box01_S140	ACTIVE	0	991.431781769
2E90EDD056D5	2016-08-28	EtOH_Box01_S140	ACTIVE	0	991.571254969
2E90EDD056D5	2016-08-28	EtOH_Box01_S140	ACTIVE	0	991.710626841
2E90EDD056D5	2016-08-28	EtOH_Box01_S140	ACTIVE	0	991.850245953
2E90EDD056D5	2016-08-28	EtOH_Box01_S140	ACTIVE	0	992.003816843
2E90EDD056D5	2016-08-28	EtOH_Box01_S140	ACTIVE	0	992.111116886
2E90EDD056D5	2016-08-28	EtOH_Box01_S140	ACTIVE	0	992.185734987
2E90EDD056D5	2016-08-28	EtOH_Box01_S140	ACTIVE	0	992.314324856
2E90EDD056D5	2016-08-28	EtOH_Box01_S140	ACTIVE	0	992.464619875
2E90EDD056D5	2016-08-28	EtOH_Box01_S140	ACTIVE	0	992.615886927
2E90EDD056D5	2016-08-28	EtOH_Box01_S140	ACTIVE	0	994.118599892
2E90EDD056D5	2016-08-28	EtOH_Box01_S140	ACTIVE	0	994.625494957
2E90EDD056D5	2016-08-28	EtOH_Box01_S140	ACTIVE	0	994.700220823
2E90EDD056D5	2016-08-28	EtOH_Box01_S140	ACTIVE	0	995.034188986
2E90EDD056D5	2016-08-28	EtOH_Box01_S140	ACTIVE	0	995.141233921
2E90EDD056D5	2016-08-28	EtOH_Box01_S140	ACTIVE	0	995.367017984
2E90EDD056D5	2016-08-28	EtOH_Box01_S140	ACTIVE	0	995.484928846
2E90EDD056D5	2016-08-28	EtOH_Box01_S140	ACTIVE	0	996.088925838
2E90EDD056D5	2016-08-28	EtOH_Box01_S140	ACTIVE	0	996.186158895
2E90EDD056D5	2016-08-28	EtOH_Box01_S140	ACTIVE	0	996.660690784
2E90EDD056D5	2016-08-28	EtOH_Box01_S140	ACTIVE	0	997.048794985
2E90EDD056D5	2016-08-28	EtOH_Box01_S140	ACTIVE	0	997.157485962
2E90EDD056D5	2016-08-28	EtOH_Box01_S140	ACTIVE	0	997.275421858
2E90EDD056D5	2016-08-28	EtOH_Box01_S140	ACTIVE	0	997.371681929
2E90EDD056D5	2016-08-28	EtOH_Box01_S140	ACTIVE	0	997.511269808
2E90EDD056D5	2016-08-28	EtOH_Box01_S140	ACTIVE	0	997.596814871
2E90EDD056D5	2016-08-28	EtOH_Box01_S140	ACTIVE	0	997.649876833
2E90EDD056D5	2016-08-28	EtOH_Box01_S140	ACTIVE	0	997.83256793
2E90EDD056D5	2016-08-28	EtOH_Box01_S140	ACTIVE	0	998.134290934
2E90EDD056D5	2016-08-28	EtOH_Box01_S140	ACTIVE	0	998.230753899
2E90EDD056D5	2016-08-28	EtOH_Box01_S140	ACTIVE	0	998.348764896
2E90EDD056D5	2016-08-28	EtOH_Box01_S140	ACTIVE	0	998.520701885
2E90EDD056D5	2016-08-28	EtOH_Box01_S140	ACTIVE	0	998.617020845
2E90EDD056D5	2016-08-28	EtOH_Box01_S140	ACTIVE	0	998.75660491
2E90EDD056D5	2016-08-28	EtOH_Box01_S140	ACTIVE	0	998.885318995
2E90EDD056D5	2016-08-28	EtOH_Box01_S140	ACTIVE	0	998.981477976
2E90EDD056D5	2016-08-28	EtOH_Box01_S140	ACTIVE	0	999.077660799
2E90EDD056D5	2016-08-28	EtOH_Box01_S140	ACTIVE	0	999.184699774
2E90EDD056D5	2016-08-28	EtOH_Box01_S140	ACTIVE	0	999.30246377
2E90EDD056D5	2016-08-28	EtOH_Box01_S140	ACTIVE	0	999.73465085
2E90EDD056D5	2016-08-28	EtOH_Box01_S140	ACTIVE	0	999.841778994
2E90EDD056D5	2016-08-28	EtOH_Box01_S140	ACTIVE	0	999.959692955
2E90EDD056D5	2016-08-28	EtOH_Box01_S140	ACTIVE	0	1000.08835387
2E90EDD056D5	2016-08-28	EtOH_Box01_S140	ACTIVE	0	1000.42221379
2E90EDD056D5	2016-08-28	EtOH_Box01_S140	ACTIVE	0	1001.32879281
2E90EDD056D5	2016-08-28	EtOH_Box01_S140	ACTIVE	0	1001.44688392
2E90EDD056D5	2016-08-28	EtOH_Box01_S140	ACTIVE	0	1001.55403399
2E90EDD056D5	2016-08-28	EtOH_Box01_S140	ACTIVE	0	1001.67192984
2E90EDD056D5	2016-08-28	EtOH_Box01_S140	ACTIVE	0	1001.78967285
2E90EDD056D5	2016-08-28	EtOH_Box01_S140	ACTIVE	0	1001.89659595
2E90EDD056D5	2016-08-28	EtOH_Box01_S140	ACTIVE	0	1002.15478182
2E90EDD056D5	2016-08-28	EtOH_Box01_S140	ACTIVE	0	1002.23252892
2E90EDD056D5	2016-08-28	EtOH_Box01_S140	ACTIVE	0	1002.32877278
2E90EDD056D5	2016-08-28	EtOH_Box01_S140	ACTIVE	0	1002.44662285
2E90EDD056D5	2016-08-28	EtOH_Box01_S140	ACTIVE	0	1002.55470991
2E90EDD056D5	2016-08-28	EtOH_Box01_S140	ACTIVE	0	1002.68353081
2E90EDD056D5	2016-08-28	EtOH_Box01_S140	ACTIVE	0	1002.79068089
2E90EDD056D5	2016-08-28	EtOH_Box01_S140	ACTIVE	0	1002.91935682
2E90EDD056D5	2016-08-28	EtOH_Box01_S140	ACTIVE	0	1003.03713894
2E90EDD056D5	2016-08-28	EtOH_Box01_S140	ACTIVE	0	1003.14419484
2E90EDD056D5	2016-08-28	EtOH_Box01_S140	ACTIVE	0	1003.25154495
2E90EDD056D5	2016-08-28	EtOH_Box01_S140	ACTIVE	0	1003.35877395
2E90EDD056D5	2016-08-28	EtOH_Box01_S140	ACTIVE	0	1003.44426298
2E90EDD056D5	2016-08-28	EtOH_Box01_S140	ACTIVE	0	1003.56214881
2E90EDD056D5	2016-08-28	EtOH_Box01_S140	ACTIVE	0	1003.77726793
2E90EDD056D5	2016-08-28	EtOH_Box01_S140	ACTIVE	0	1003.88453579
2E90EDD056D5	2016-08-28	EtOH_Box01_S140	ACTIVE	0	1004.18599987
2E90EDD056D5	2016-08-28	EtOH_Box01_S140	ACTIVE	0	1004.34709001
2E90EDD056D5	2016-08-28	EtOH_Box01_S140	ACTIVE	0	1004.6486268
2E90EDD056D5	2016-08-28	EtOH_Box01_S140	ACTIVE	0	1004.75576186
2E90EDD056D5	2016-08-28	EtOH_Box01_S140	ACTIVE	0	1004.87368798
2E90EDD056D5	2016-08-28	EtOH_Box01_S140	ACTIVE	0	1004.9806509
2E90EDD056D5	2016-08-28	EtOH_Box01_S140	ACTIVE	0	1005.11998892
2E90EDD056D5	2016-08-28	EtOH_Box01_S140	ACTIVE	0	1005.21614194
2E90EDD056D5	2016-08-28	EtOH_Box01_S140	ACTIVE	0	1005.39878297
2E90EDD056D5	2016-08-28	EtOH_Box01_S140	ACTIVE	0	1005.50579882
2E90EDD056D5	2016-08-28	EtOH_Box01_S140	ACTIVE	0	1005.6019938
2E90EDD056D5	2016-08-28	EtOH_Box01_S140	ACTIVE	0	1005.93723178
2E90EDD056D5	2016-08-28	EtOH_Box01_S140	ACTIVE	0	1006.00105977
2E90EDD056D5	2016-08-28	EtOH_Box01_S140	ACTIVE	0	1006.12982798
2E90EDD056D5	2016-08-28	EtOH_Box01_S140	ACTIVE	0	1007.05782199
2E90EDD056D5	2016-08-28	EtOH_Box01_S140	ACTIVE	0	1007.16496277
2E90EDD056D5	2016-08-28	EtOH_Box01_S140	ACTIVE	0	1007.27539992
2E90EDD056D5	2016-08-28	EtOH_Box01_S140	ACTIVE	0	1007.44748187
2E90EDD056D5	2016-08-28	EtOH_Box01_S140	ACTIVE	0	1007.79421782
2E90EDD056D5	2016-08-28	EtOH_Box01_S140	ACTIVE	0	1007.94645596
2E90EDD056D5	2016-08-28	EtOH_Box01_S140	ACTIVE	0	1008.10956287
2E90EDD056D5	2016-08-28	EtOH_Box01_S140	ACTIVE	0	1008.19692183
2E90EDD056D5	2016-08-28	EtOH_Box01_S140	ACTIVE	0	1008.28415799
2E90EDD056D5	2016-08-28	EtOH_Box01_S140	ACTIVE	0	1008.620332
2E90EDD056D5	2016-08-28	EtOH_Box01_S140	ACTIVE	0	1008.82666087
[truncated: 6,258 more rows]
