# Supplementary material for: An open source device for operant licking in rats
Source: PeerJ. 2017 Feb 14;5:e2981. doi: 10.7717/peerj.2981 (PMC5312574; doi:10.7717/peerj.2981)
Supplement: Supplemental Information 1 — The complete raw data and several R scripts that generated all the figures and statistical analysis were compressed using the Linux tar command. The bash program dataSummary.sh located in the sucrose and water subdirectory was used to generate summary statistics for each run. [file peerj-05-2981-s001.gz › data/sucrose/fr/ETOH_lick_Box05_S33_2E90EDD079FA.csv]

RatID	date	boxid	EventType	fr10	seconds
2E90EDD079FA	2016-08-28	EtOH_Box05_S33	INACTIVE	0	234.125636101
2E90EDD079FA	2016-08-28	EtOH_Box05_S33	INACTIVE	0	234.452352047
2E90EDD079FA	2016-08-28	EtOH_Box05_S33	INACTIVE	0	234.670826197
2E90EDD079FA	2016-08-28	EtOH_Box05_S33	INACTIVE	0	234.900076151
2E90EDD079FA	2016-08-28	EtOH_Box05_S33	INACTIVE	0	235.096863031
2E90EDD079FA	2016-08-28	EtOH_Box05_S33	ACTIVE	0	264.087545156
2E90EDD079FA	2016-08-28	EtOH_Box05_S33	ACTIVE	0	264.178930998
2E90EDD079FA	2016-08-28	EtOH_Box05_S33	ACTIVE	0	264.27008605
2E90EDD079FA	2016-08-28	EtOH_Box05_S33	ACTIVE	0	264.739871025
2E90EDD079FA	2016-08-28	EtOH_Box05_S33	ACTIVE	0	264.863663197
2E90EDD079FA	2016-08-28	EtOH_Box05_S33	ACTIVE	0	359.834928036
2E90EDD079FA	2016-08-28	EtOH_Box05_S33	ACTIVE	0	360.250677109
2E90EDD079FA	2016-08-28	EtOH_Box05_S33	ACTIVE	0	360.612187147
2E90EDD079FA	2016-08-28	EtOH_Box05_S33	ACTIVE	0	360.735933065
2E90EDD079FA	2016-08-28	EtOH_Box05_S33	ACTIVE	0	360.816262007
2E90EDD079FA	2016-08-28	EtOH_Box05_S33	REWARD	10	360.816262007
2E90EDD079FA	2016-08-28	EtOH_Box05_S33	ACTIVE	0	361.22718215
2E90EDD079FA	2016-08-28	EtOH_Box05_S33	ACTIVE	0	361.312882185
2E90EDD079FA	2016-08-28	EtOH_Box05_S33	ACTIVE	0	361.409190178
2E90EDD079FA	2016-08-28	EtOH_Box05_S33	ACTIVE	0	361.49457407
2E90EDD079FA	2016-08-28	EtOH_Box05_S33	ACTIVE	0	361.634248972
2E90EDD079FA	2016-08-28	EtOH_Box05_S33	ACTIVE	0	361.687330008
2E90EDD079FA	2016-08-28	EtOH_Box05_S33	ACTIVE	0	361.783643007
2E90EDD079FA	2016-08-28	EtOH_Box05_S33	ACTIVE	0	361.923362017
2E90EDD079FA	2016-08-28	EtOH_Box05_S33	ACTIVE	0	362.030724049
2E90EDD079FA	2016-08-28	EtOH_Box05_S33	ACTIVE	0	362.116243124
2E90EDD079FA	2016-08-28	EtOH_Box05_S33	INACTIVE	0	400.506971121
2E90EDD079FA	2016-08-28	EtOH_Box05_S33	INACTIVE	0	403.713230133
2E90EDD079FA	2016-08-28	EtOH_Box05_S33	ACTIVE	0	456.251924992
2E90EDD079FA	2016-08-28	EtOH_Box05_S33	ACTIVE	0	456.549890995
2E90EDD079FA	2016-08-28	EtOH_Box05_S33	ACTIVE	0	483.901533127
2E90EDD079FA	2016-08-28	EtOH_Box05_S33	ACTIVE	0	483.983414173
2E90EDD079FA	2016-08-28	EtOH_Box05_S33	ACTIVE	0	484.324663162
2E90EDD079FA	2016-08-28	EtOH_Box05_S33	ACTIVE	0	484.611612082
2E90EDD079FA	2016-08-28	EtOH_Box05_S33	ACTIVE	0	484.77959609
2E90EDD079FA	2016-08-28	EtOH_Box05_S33	INACTIVE	0	600.851330042
2E90EDD079FA	2016-08-28	EtOH_Box05_S33	ACTIVE	0	661.63122201
2E90EDD079FA	2016-08-28	EtOH_Box05_S33	INACTIVE	0	663.507950068
2E90EDD079FA	2016-08-28	EtOH_Box05_S33	INACTIVE	0	664.906064034
2E90EDD079FA	2016-08-28	EtOH_Box05_S33	INACTIVE	0	666.759162188
2E90EDD079FA	2016-08-28	EtOH_Box05_S33	INACTIVE	0	667.693695068
2E90EDD079FA	2016-08-28	EtOH_Box05_S33	INACTIVE	0	667.806493044
2E90EDD079FA	2016-08-28	EtOH_Box05_S33	INACTIVE	0	667.919270039
2E90EDD079FA	2016-08-28	EtOH_Box05_S33	INACTIVE	0	668.086085081
2E90EDD079FA	2016-08-28	EtOH_Box05_S33	INACTIVE	0	668.296058178
2E90EDD079FA	2016-08-28	EtOH_Box05_S33	INACTIVE	0	668.57104516
2E90EDD079FA	2016-08-28	EtOH_Box05_S33	INACTIVE	0	670.340433121
2E90EDD079FA	2016-08-28	EtOH_Box05_S33	ACTIVE	0	683.483975172
2E90EDD079FA	2016-08-28	EtOH_Box05_S33	ACTIVE	0	705.134094
2E90EDD079FA	2016-08-28	EtOH_Box05_S33	REWARD	10	705.134094
2E90EDD079FA	2016-08-28	EtOH_Box05_S33	ACTIVE	0	705.535401106
2E90EDD079FA	2016-08-28	EtOH_Box05_S33	ACTIVE	0	705.62113905
2E90EDD079FA	2016-08-28	EtOH_Box05_S33	ACTIVE	0	705.96628499
2E90EDD079FA	2016-08-28	EtOH_Box05_S33	ACTIVE	0	706.051753998
2E90EDD079FA	2016-08-28	EtOH_Box05_S33	ACTIVE	0	706.158792973
2E90EDD079FA	2016-08-28	EtOH_Box05_S33	ACTIVE	0	706.330695152
2E90EDD079FA	2016-08-28	EtOH_Box05_S33	ACTIVE	0	706.448477983
2E90EDD079FA	2016-08-28	EtOH_Box05_S33	ACTIVE	0	706.555546999
2E90EDD079FA	2016-08-28	EtOH_Box05_S33	ACTIVE	0	706.759916067
2E90EDD079FA	2016-08-28	EtOH_Box05_S33	ACTIVE	0	706.866991043
2E90EDD079FA	2016-08-28	EtOH_Box05_S33	ACTIVE	0	706.973992109
2E90EDD079FA	2016-08-28	EtOH_Box05_S33	ACTIVE	0	707.113451004
2E90EDD079FA	2016-08-28	EtOH_Box05_S33	ACTIVE	0	707.25299716
2E90EDD079FA	2016-08-28	EtOH_Box05_S33	ACTIVE	0	707.349336147
2E90EDD079FA	2016-08-28	EtOH_Box05_S33	ACTIVE	0	707.43477416
2E90EDD079FA	2016-08-28	EtOH_Box05_S33	ACTIVE	0	707.541825056
2E90EDD079FA	2016-08-28	EtOH_Box05_S33	ACTIVE	0	707.670792103
2E90EDD079FA	2016-08-28	EtOH_Box05_S33	ACTIVE	0	707.799602985
2E90EDD079FA	2016-08-28	EtOH_Box05_S33	ACTIVE	0	707.917528152
2E90EDD079FA	2016-08-28	EtOH_Box05_S33	ACTIVE	0	708.03540802
2E90EDD079FA	2016-08-28	EtOH_Box05_S33	ACTIVE	0	708.164141178
2E90EDD079FA	2016-08-28	EtOH_Box05_S33	ACTIVE	0	708.282026052
2E90EDD079FA	2016-08-28	EtOH_Box05_S33	ACTIVE	0	708.410732031
2E90EDD079FA	2016-08-28	EtOH_Box05_S33	ACTIVE	0	708.550204039
2E90EDD079FA	2016-08-28	EtOH_Box05_S33	ACTIVE	0	708.669282198
2E90EDD079FA	2016-08-28	EtOH_Box05_S33	ACTIVE	0	708.852131128
2E90EDD079FA	2016-08-28	EtOH_Box05_S33	ACTIVE	0	709.013480186
2E90EDD079FA	2016-08-28	EtOH_Box05_S33	ACTIVE	0	709.174635172
2E90EDD079FA	2016-08-28	EtOH_Box05_S33	ACTIVE	0	709.292503119
2E90EDD079FA	2016-08-28	EtOH_Box05_S33	ACTIVE	0	709.421180964
2E90EDD079FA	2016-08-28	EtOH_Box05_S33	ACTIVE	0	709.549853086
2E90EDD079FA	2016-08-28	EtOH_Box05_S33	ACTIVE	0	709.721768141
2E90EDD079FA	2016-08-28	EtOH_Box05_S33	ACTIVE	0	709.774922132
2E90EDD079FA	2016-08-28	EtOH_Box05_S33	ACTIVE	0	709.903602123
2E90EDD079FA	2016-08-28	EtOH_Box05_S33	ACTIVE	0	710.064691067
2E90EDD079FA	2016-08-28	EtOH_Box05_S33	ACTIVE	0	710.150082111
2E90EDD079FA	2016-08-28	EtOH_Box05_S33	ACTIVE	0	710.541012049
2E90EDD079FA	2016-08-28	EtOH_Box05_S33	ACTIVE	0	719.806513071
2E90EDD079FA	2016-08-28	EtOH_Box05_S33	ACTIVE	0	719.91379118
2E90EDD079FA	2016-08-28	EtOH_Box05_S33	ACTIVE	0	720.010123968
2E90EDD079FA	2016-08-28	EtOH_Box05_S33	ACTIVE	0	720.128990173
2E90EDD079FA	2016-08-28	EtOH_Box05_S33	ACTIVE	0	720.571216106
2E90EDD079FA	2016-08-28	EtOH_Box05_S33	ACTIVE	0	720.678416014
2E90EDD079FA	2016-08-28	EtOH_Box05_S33	ACTIVE	0	720.742267132
2E90EDD079FA	2016-08-28	EtOH_Box05_S33	ACTIVE	0	720.860155106
2E90EDD079FA	2016-08-28	EtOH_Box05_S33	ACTIVE	0	721.010469198
2E90EDD079FA	2016-08-28	EtOH_Box05_S33	ACTIVE	0	721.096008062
2E90EDD079FA	2016-08-28	EtOH_Box05_S33	ACTIVE	0	721.343600035
2E90EDD079FA	2016-08-28	EtOH_Box05_S33	ACTIVE	0	722.207828045
2E90EDD079FA	2016-08-28	EtOH_Box05_S33	ACTIVE	0	739.306958199
2E90EDD079FA	2016-08-28	EtOH_Box05_S33	INACTIVE	0	775.519064188
2E90EDD079FA	2016-08-28	EtOH_Box05_S33	ACTIVE	0	776.573595047
2E90EDD079FA	2016-08-28	EtOH_Box05_S33	ACTIVE	0	776.883361101
2E90EDD079FA	2016-08-28	EtOH_Box05_S33	ACTIVE	0	776.97687912
2E90EDD079FA	2016-08-28	EtOH_Box05_S33	ACTIVE	0	777.599925995
2E90EDD079FA	2016-08-28	EtOH_Box05_S33	ACTIVE	0	777.682657003
2E90EDD079FA	2016-08-28	EtOH_Box05_S33	ACTIVE	0	777.830350161
2E90EDD079FA	2016-08-28	EtOH_Box05_S33	ACTIVE	0	778.280519009
2E90EDD079FA	2016-08-28	EtOH_Box05_S33	ACTIVE	0	778.363152981
2E90EDD079FA	2016-08-28	EtOH_Box05_S33	ACTIVE	0	778.575744152
2E90EDD079FA	2016-08-28	EtOH_Box05_S33	REWARD	10	778.575744152
2E90EDD079FA	2016-08-28	EtOH_Box05_S33	ACTIVE	0	778.91269803
2E90EDD079FA	2016-08-28	EtOH_Box05_S33	ACTIVE	0	779.020089149
2E90EDD079FA	2016-08-28	EtOH_Box05_S33	ACTIVE	0	779.21389699
2E90EDD079FA	2016-08-28	EtOH_Box05_S33	ACTIVE	0	779.353471041
2E90EDD079FA	2016-08-28	EtOH_Box05_S33	ACTIVE	0	779.612166166
2E90EDD079FA	2016-08-28	EtOH_Box05_S33	ACTIVE	0	779.722975016
2E90EDD079FA	2016-08-28	EtOH_Box05_S33	ACTIVE	0	779.841039181
2E90EDD079FA	2016-08-28	EtOH_Box05_S33	ACTIVE	0	779.960255146
2E90EDD079FA	2016-08-28	EtOH_Box05_S33	ACTIVE	0	780.089080095
2E90EDD079FA	2016-08-28	EtOH_Box05_S33	ACTIVE	0	780.206948996
2E90EDD079FA	2016-08-28	EtOH_Box05_S33	ACTIVE	0	780.324730158
2E90EDD079FA	2016-08-28	EtOH_Box05_S33	ACTIVE	0	780.464171171
2E90EDD079FA	2016-08-28	EtOH_Box05_S33	ACTIVE	0	780.571184158
2E90EDD079FA	2016-08-28	EtOH_Box05_S33	ACTIVE	0	780.699881077
2E90EDD079FA	2016-08-28	EtOH_Box05_S33	ACTIVE	0	780.817735195
2E90EDD079FA	2016-08-28	EtOH_Box05_S33	ACTIVE	0	780.978883982
2E90EDD079FA	2016-08-28	EtOH_Box05_S33	ACTIVE	0	781.129235983
2E90EDD079FA	2016-08-28	EtOH_Box05_S33	ACTIVE	0	781.301139116
2E90EDD079FA	2016-08-28	EtOH_Box05_S33	ACTIVE	0	781.34326911
2E90EDD079FA	2016-08-28	EtOH_Box05_S33	ACTIVE	0	781.601623058
2E90EDD079FA	2016-08-28	EtOH_Box05_S33	ACTIVE	0	782.714408159
2E90EDD079FA	2016-08-28	EtOH_Box05_S33	ACTIVE	0	797.168416977
2E90EDD079FA	2016-08-28	EtOH_Box05_S33	ACTIVE	0	797.297257185
2E90EDD079FA	2016-08-28	EtOH_Box05_S33	ACTIVE	0	797.707127094
2E90EDD079FA	2016-08-28	EtOH_Box05_S33	ACTIVE	0	797.889985085
2E90EDD079FA	2016-08-28	EtOH_Box05_S33	ACTIVE	0	797.986371994
2E90EDD079FA	2016-08-28	EtOH_Box05_S33	ACTIVE	0	798.082664967
2E90EDD079FA	2016-08-28	EtOH_Box05_S33	ACTIVE	0	798.189750195
2E90EDD079FA	2016-08-28	EtOH_Box05_S33	ACTIVE	0	798.459062099
2E90EDD079FA	2016-08-28	EtOH_Box05_S33	ACTIVE	0	798.533743143
2E90EDD079FA	2016-08-28	EtOH_Box05_S33	ACTIVE	0	798.597548008
2E90EDD079FA	2016-08-28	EtOH_Box05_S33	ACTIVE	0	798.726441145
2E90EDD079FA	2016-08-28	EtOH_Box05_S33	ACTIVE	0	798.941806078
2E90EDD079FA	2016-08-28	EtOH_Box05_S33	ACTIVE	0	799.123178005
2E90EDD079FA	2016-08-28	EtOH_Box05_S33	ACTIVE	0	801.208096027
2E90EDD079FA	2016-08-28	EtOH_Box05_S33	ACTIVE	0	803.366789103
2E90EDD079FA	2016-08-28	EtOH_Box05_S33	ACTIVE	0	819.604671001
2E90EDD079FA	2016-08-28	EtOH_Box05_S33	ACTIVE	0	872.709236145
2E90EDD079FA	2016-08-28	EtOH_Box05_S33	ACTIVE	0	890.901033163
2E90EDD079FA	2016-08-28	EtOH_Box05_S33	ACTIVE	0	891.136777163
2E90EDD079FA	2016-08-28	EtOH_Box05_S33	ACTIVE	0	891.253035069
2E90EDD079FA	2016-08-28	EtOH_Box05_S33	REWARD	10	891.253035069
2E90EDD079FA	2016-08-28	EtOH_Box05_S33	ACTIVE	0	891.525490046
2E90EDD079FA	2016-08-28	EtOH_Box05_S33	ACTIVE	0	891.611260176
2E90EDD079FA	2016-08-28	EtOH_Box05_S33	ACTIVE	0	892.000135183
2E90EDD079FA	2016-08-28	EtOH_Box05_S33	ACTIVE	0	892.215739965
2E90EDD079FA	2016-08-28	EtOH_Box05_S33	ACTIVE	0	892.257938147
2E90EDD079FA	2016-08-28	EtOH_Box05_S33	ACTIVE	0	892.33260107
2E90EDD079FA	2016-08-28	EtOH_Box05_S33	ACTIVE	0	892.591128111
2E90EDD079FA	2016-08-28	EtOH_Box05_S33	ACTIVE	0	892.719963074
2E90EDD079FA	2016-08-28	EtOH_Box05_S33	ACTIVE	0	893.066142082
2E90EDD079FA	2016-08-28	EtOH_Box05_S33	ACTIVE	0	894.157461166
2E90EDD079FA	2016-08-28	EtOH_Box05_S33	ACTIVE	0	997.420052052
2E90EDD079FA	2016-08-28	EtOH_Box05_S33	ACTIVE	0	1029.51319718
2E90EDD079FA	2016-08-28	EtOH_Box05_S33	ACTIVE	0	1046.67063308
2E90EDD079FA	2016-08-28	EtOH_Box05_S33	ACTIVE	0	1067.11211109
2E90EDD079FA	2016-08-28	EtOH_Box05_S33	ACTIVE	0	1067.25014997
2E90EDD079FA	2016-08-28	EtOH_Box05_S33	ACTIVE	0	1067.3665452
2E90EDD079FA	2016-08-28	EtOH_Box05_S33	ACTIVE	0	1067.45031404
2E90EDD079FA	2016-08-28	EtOH_Box05_S33	ACTIVE	0	1067.62078214
2E90EDD079FA	2016-08-28	EtOH_Box05_S33	ACTIVE	0	1067.877671
2E90EDD079FA	2016-08-28	EtOH_Box05_S33	ACTIVE	0	1067.98321605
2E90EDD079FA	2016-08-28	EtOH_Box05_S33	REWARD	10	1067.98321605
2E90EDD079FA	2016-08-28	EtOH_Box05_S33	ACTIVE	0	1071.16570997
2E90EDD079FA	2016-08-28	EtOH_Box05_S33	ACTIVE	0	1071.24243617
2E90EDD079FA	2016-08-28	EtOH_Box05_S33	INACTIVE	0	1072.55057096
2E90EDD079FA	2016-08-28	EtOH_Box05_S33	ACTIVE	0	1079.83951211
2E90EDD079FA	2016-08-28	EtOH_Box05_S33	ACTIVE	0	1202.17406011
2E90EDD079FA	2016-08-28	EtOH_Box05_S33	ACTIVE	0	1227.67119503
2E90EDD079FA	2016-08-28	EtOH_Box05_S33	ACTIVE	0	1324.04871106
2E90EDD079FA	2016-08-28	EtOH_Box05_S33	ACTIVE	0	1324.30556703
2E90EDD079FA	2016-08-28	EtOH_Box05_S33	ACTIVE	0	1324.94149208
2E90EDD079FA	2016-08-28	EtOH_Box05_S33	ACTIVE	0	1325.14430118
2E90EDD079FA	2016-08-28	EtOH_Box05_S33	ACTIVE	0	1325.24970198
2E90EDD079FA	2016-08-28	EtOH_Box05_S33	ACTIVE	0	1325.53876209
2E90EDD079FA	2016-08-28	EtOH_Box05_S33	ACTIVE	0	1422.59667301
2E90EDD079FA	2016-08-28	EtOH_Box05_S33	ACTIVE	0	1460.68700099
2E90EDD079FA	2016-08-28	EtOH_Box05_S33	REWARD	10	1460.68700099
2E90EDD079FA	2016-08-28	EtOH_Box05_S33	ACTIVE	0	1582.62646818
2E90EDD079FA	2016-08-28	EtOH_Box05_S33	ACTIVE	0	1582.96978402
2E90EDD079FA	2016-08-28	EtOH_Box05_S33	ACTIVE	0	1583.09949112
2E90EDD079FA	2016-08-28	EtOH_Box05_S33	ACTIVE	0	1648.08456397
2E90EDD079FA	2016-08-28	EtOH_Box05_S33	ACTIVE	0	1714.08948016
2E90EDD079FA	2016-08-28	EtOH_Box05_S33	ACTIVE	0	1895.84408808
2E90EDD079FA	2016-08-28	EtOH_Box05_S33	ACTIVE	0	1896.7117312
2E90EDD079FA	2016-08-28	EtOH_Box05_S33	ACTIVE	0	1896.79567814
2E90EDD079FA	2016-08-28	EtOH_Box05_S33	ACTIVE	0	1896.92280817
2E90EDD079FA	2016-08-28	EtOH_Box05_S33	ACTIVE	0	1897.02842212
2E90EDD079FA	2016-08-28	EtOH_Box05_S33	REWARD	10	1897.02842212
2E90EDD079FA	2016-08-28	EtOH_Box05_S33	ACTIVE	0	1897.24729109
2E90EDD079FA	2016-08-28	EtOH_Box05_S33	ACTIVE	0	1897.30057907
2E90EDD079FA	2016-08-28	EtOH_Box05_S33	ACTIVE	0	1897.51582599
2E90EDD079FA	2016-08-28	EtOH_Box05_S33	ACTIVE	0	1898.96479511
2E90EDD079FA	2016-08-28	EtOH_Box05_S33	ACTIVE	0	1902.14160609
2E90EDD079FA	2016-08-28	EtOH_Box05_S33	ACTIVE	0	1904.94010901
2E90EDD079FA	2016-08-28	EtOH_Box05_S33	INACTIVE	0	1918.489115
2E90EDD079FA	2016-08-28	EtOH_Box05_S33	INACTIVE	0	1918.88417602
2E90EDD079FA	2016-08-28	EtOH_Box05_S33	INACTIVE	0	1919.11700702
2E90EDD079FA	2016-08-28	EtOH_Box05_S33	INACTIVE	0	1919.34973097
2E90EDD079FA	2016-08-28	EtOH_Box05_S33	ACTIVE	0	1921.63759017
2E90EDD079FA	2016-08-28	EtOH_Box05_S33	ACTIVE	0	1921.81916618
2E90EDD079FA	2016-08-28	EtOH_Box05_S33	ACTIVE	0	1922.1191442
2E90EDD079FA	2016-08-28	EtOH_Box05_S33	ACTIVE	0	1922.26780319
2E90EDD079FA	2016-08-28	EtOH_Box05_S33	ACTIVE	0	1922.40577602
2E90EDD079FA	2016-08-28	EtOH_Box05_S33	ACTIVE	0	1922.53278208
2E90EDD079FA	2016-08-28	EtOH_Box05_S33	ACTIVE	0	1923.059937
2E90EDD079FA	2016-08-28	EtOH_Box05_S33	ACTIVE	0	1923.30608201
2E90EDD079FA	2016-08-28	EtOH_Box05_S33	ACTIVE	0	1925.46673799
2E90EDD079FA	2016-08-28	EtOH_Box05_S33	ACTIVE	0	1926.38271618
2E90EDD079FA	2016-08-28	EtOH_Box05_S33	REWARD	10	1926.38271618
2E90EDD079FA	2016-08-28	EtOH_Box05_S33	ACTIVE	0	1927.97550201
2E90EDD079FA	2016-08-28	EtOH_Box05_S33	ACTIVE	0	1928.22326112
2E90EDD079FA	2016-08-28	EtOH_Box05_S33	ACTIVE	0	1928.36604404
2E90EDD079FA	2016-08-28	EtOH_Box05_S33	ACTIVE	0	1929.0464561
2E90EDD079FA	2016-08-28	EtOH_Box05_S33	ACTIVE	0	1931.4572711
2E90EDD079FA	2016-08-28	EtOH_Box05_S33	ACTIVE	0	1940.34815907
2E90EDD079FA	2016-08-28	EtOH_Box05_S33	ACTIVE	0	1940.44458818
2E90EDD079FA	2016-08-28	EtOH_Box05_S33	ACTIVE	0	1940.65986204
2E90EDD079FA	2016-08-28	EtOH_Box05_S33	ACTIVE	0	1940.71288109
2E90EDD079FA	2016-08-28	EtOH_Box05_S33	ACTIVE	0	1940.89572001
2E90EDD079FA	2016-08-28	EtOH_Box05_S33	ACTIVE	0	1941.41817307
2E90EDD079FA	2016-08-28	EtOH_Box05_S33	ACTIVE	0	1941.74159908
2E90EDD079FA	2016-08-28	EtOH_Box05_S33	ACTIVE	0	1942.14170718
2E90EDD079FA	2016-08-28	EtOH_Box05_S33	ACTIVE	0	1942.94120002
2E90EDD079FA	2016-08-28	EtOH_Box05_S33	ACTIVE	0	1943.09170699
2E90EDD079FA	2016-08-28	EtOH_Box05_S33	ACTIVE	0	1945.09141612
2E90EDD079FA	2016-08-28	EtOH_Box05_S33	ACTIVE	0	1945.95573497
2E90EDD079FA	2016-08-28	EtOH_Box05_S33	ACTIVE	0	1960.24945617
2E90EDD079FA	2016-08-28	EtOH_Box05_S33	ACTIVE	0	1960.34447718
2E90EDD079FA	2016-08-28	EtOH_Box05_S33	ACTIVE	0	1960.45001411
2E90EDD079FA	2016-08-28	EtOH_Box05_S33	ACTIVE	0	1961.22576308
2E90EDD079FA	2016-08-28	EtOH_Box05_S33	ACTIVE	0	1961.41455817
2E90EDD079FA	2016-08-28	EtOH_Box05_S33	ACTIVE	0	1961.55239105
2E90EDD079FA	2016-08-28	EtOH_Box05_S33	ACTIVE	0	1961.91763401
2E90EDD079FA	2016-08-28	EtOH_Box05_S33	ACTIVE	0	1962.05564308
2E90EDD079FA	2016-08-28	EtOH_Box05_S33	ACTIVE	0	1962.25974798
2E90EDD079FA	2016-08-28	EtOH_Box05_S33	ACTIVE	0	1962.4085722
2E90EDD079FA	2016-08-28	EtOH_Box05_S33	REWARD	10	1962.4085722
2E90EDD079FA	2016-08-28	EtOH_Box05_S33	ACTIVE	0	1962.72497916
2E90EDD079FA	2016-08-28	EtOH_Box05_S33	ACTIVE	0	1962.918859
2E90EDD079FA	2016-08-28	EtOH_Box05_S33	ACTIVE	0	1963.02604008
2E90EDD079FA	2016-08-28	EtOH_Box05_S33	ACTIVE	0	1963.16571498
2E90EDD079FA	2016-08-28	EtOH_Box05_S33	ACTIVE	0	1963.26203799
2E90EDD079FA	2016-08-28	EtOH_Box05_S33	ACTIVE	0	1963.39067197
2E90EDD079FA	2016-08-28	EtOH_Box05_S33	ACTIVE	0	1963.4868741
2E90EDD079FA	2016-08-28	EtOH_Box05_S33	ACTIVE	0	1963.60478616
2E90EDD079FA	2016-08-28	EtOH_Box05_S33	ACTIVE	0	1963.72295904
2E90EDD079FA	2016-08-28	EtOH_Box05_S33	ACTIVE	0	1963.84091902
2E90EDD079FA	2016-08-28	EtOH_Box05_S33	ACTIVE	0	1963.98047304
2E90EDD079FA	2016-08-28	EtOH_Box05_S33	ACTIVE	0	1964.10943413
2E90EDD079FA	2016-08-28	EtOH_Box05_S33	ACTIVE	0	1964.2166481
2E90EDD079FA	2016-08-28	EtOH_Box05_S33	ACTIVE	0	1964.34534311
2E90EDD079FA	2016-08-28	EtOH_Box05_S33	ACTIVE	0	1964.60388207
2E90EDD079FA	2016-08-28	EtOH_Box05_S33	ACTIVE	0	1973.14553618
2E90EDD079FA	2016-08-28	EtOH_Box05_S33	ACTIVE	0	1973.25293016
2E90EDD079FA	2016-08-28	EtOH_Box05_S33	ACTIVE	0	1973.3601861
2E90EDD079FA	2016-08-28	EtOH_Box05_S33	ACTIVE	0	1973.43489814
2E90EDD079FA	2016-08-28	EtOH_Box05_S33	ACTIVE	0	1973.50954103
2E90EDD079FA	2016-08-28	EtOH_Box05_S33	ACTIVE	0	1973.78999305
2E90EDD079FA	2016-08-28	EtOH_Box05_S33	ACTIVE	0	1973.88631701
2E90EDD079FA	2016-08-28	EtOH_Box05_S33	ACTIVE	0	1974.09180403
2E90EDD079FA	2016-08-28	EtOH_Box05_S33	ACTIVE	0	1974.32884002
2E90EDD079FA	2016-08-28	EtOH_Box05_S33	ACTIVE	0	1974.46841002
2E90EDD079FA	2016-08-28	EtOH_Box05_S33	ACTIVE	0	1974.59709716
2E90EDD079FA	2016-08-28	EtOH_Box05_S33	ACTIVE	0	1974.69337106
2E90EDD079FA	2016-08-28	EtOH_Box05_S33	ACTIVE	0	1974.80040717
2E90EDD079FA	2016-08-28	EtOH_Box05_S33	ACTIVE	0	1974.92941904
2E90EDD079FA	2016-08-28	EtOH_Box05_S33	ACTIVE	0	1975.0689981
2E90EDD079FA	2016-08-28	EtOH_Box05_S33	ACTIVE	0	1975.38159704
2E90EDD079FA	2016-08-28	EtOH_Box05_S33	ACTIVE	0	1975.56448317
2E90EDD079FA	2016-08-28	EtOH_Box05_S33	ACTIVE	0	1975.62848902
2E90EDD079FA	2016-08-28	EtOH_Box05_S33	ACTIVE	0	1975.71405315
2E90EDD079FA	2016-08-28	EtOH_Box05_S33	ACTIVE	0	1975.87523007
2E90EDD079FA	2016-08-28	EtOH_Box05_S33	ACTIVE	0	1975.96066213
2E90EDD079FA	2016-08-28	EtOH_Box05_S33	ACTIVE	0	1976.08931613
2E90EDD079FA	2016-08-28	EtOH_Box05_S33	ACTIVE	0	1976.22900009
2E90EDD079FA	2016-08-28	EtOH_Box05_S33	ACTIVE	0	1976.2820611
2E90EDD079FA	2016-08-28	EtOH_Box05_S33	ACTIVE	0	1976.32418418
2E90EDD079FA	2016-08-28	EtOH_Box05_S33	ACTIVE	0	1976.43118119
2E90EDD079FA	2016-08-28	EtOH_Box05_S33	ACTIVE	0	1976.65722203
2E90EDD079FA	2016-08-28	EtOH_Box05_S33	ACTIVE	0	1976.7967701
2E90EDD079FA	2016-08-28	EtOH_Box05_S33	ACTIVE	0	1976.92555714
2E90EDD079FA	2016-08-28	EtOH_Box05_S33	ACTIVE	0	1977.12999201
2E90EDD079FA	2016-08-28	EtOH_Box05_S33	ACTIVE	0	1977.35721612
2E90EDD079FA	2016-08-28	EtOH_Box05_S33	ACTIVE	0	1977.52923799
2E90EDD079FA	2016-08-28	EtOH_Box05_S33	ACTIVE	0	1977.66907907
2E90EDD079FA	2016-08-28	EtOH_Box05_S33	ACTIVE	0	1978.5120461
2E90EDD079FA	2016-08-28	EtOH_Box05_S33	ACTIVE	0	1978.64354515
2E90EDD079FA	2016-08-28	EtOH_Box05_S33	ACTIVE	0	1979.77889705
2E90EDD079FA	2016-08-28	EtOH_Box05_S33	ACTIVE	0	1979.8212142
2E90EDD079FA	2016-08-28	EtOH_Box05_S33	ACTIVE	0	1979.95004797
2E90EDD079FA	2016-08-28	EtOH_Box05_S33	ACTIVE	0	1980.836519
2E90EDD079FA	2016-08-28	EtOH_Box05_S33	ACTIVE	0	1983.05290103
2E90EDD079FA	2016-08-28	EtOH_Box05_S33	INACTIVE	0	1985.64723802
2E90EDD079FA	2016-08-28	EtOH_Box05_S33	ACTIVE	0	1987.3519311
2E90EDD079FA	2016-08-28	EtOH_Box05_S33	ACTIVE	0	1987.55515313
2E90EDD079FA	2016-08-28	EtOH_Box05_S33	ACTIVE	0	1988.28810406
2E90EDD079FA	2016-08-28	EtOH_Box05_S33	ACTIVE	0	1989.62806416
2E90EDD079FA	2016-08-28	EtOH_Box05_S33	ACTIVE	0	1989.92901301
2E90EDD079FA	2016-08-28	EtOH_Box05_S33	ACTIVE	0	2090.5493021
2E90EDD079FA	2016-08-28	EtOH_Box05_S33	ACTIVE	0	2090.6552012
2E90EDD079FA	2016-08-28	EtOH_Box05_S33	ACTIVE	0	2090.76072001
2E90EDD079FA	2016-08-28	EtOH_Box05_S33	ACTIVE	0	2090.95271301
2E90EDD079FA	2016-08-28	EtOH_Box05_S33	REWARD	10	2090.95271301
2E90EDD079FA	2016-08-28	EtOH_Box05_S33	ACTIVE	0	2091.19383407
2E90EDD079FA	2016-08-28	EtOH_Box05_S33	ACTIVE	0	2091.70160198
2E90EDD079FA	2016-08-28	EtOH_Box05_S33	ACTIVE	0	2092.99958014
2E90EDD079FA	2016-08-28	EtOH_Box05_S33	ACTIVE	0	2093.40945911
2E90EDD079FA	2016-08-28	EtOH_Box05_S33	ACTIVE	0	2094.04532409
2E90EDD079FA	2016-08-28	EtOH_Box05_S33	ACTIVE	0	2111.80380702
2E90EDD079FA	2016-08-28	EtOH_Box05_S33	ACTIVE	0	2111.92159605
2E90EDD079FA	2016-08-28	EtOH_Box05_S33	ACTIVE	0	2112.01739717
2E90EDD079FA	2016-08-28	EtOH_Box05_S33	ACTIVE	0	2112.13485503
2E90EDD079FA	2016-08-28	EtOH_Box05_S33	ACTIVE	0	2112.28484011
2E90EDD079FA	2016-08-28	EtOH_Box05_S33	ACTIVE	0	2112.68336415
2E90EDD079FA	2016-08-28	EtOH_Box05_S33	ACTIVE	0	2112.822438
2E90EDD079FA	2016-08-28	EtOH_Box05_S33	ACTIVE	0	2112.93997812
2E90EDD079FA	2016-08-28	EtOH_Box05_S33	ACTIVE	0	2113.0699482
2E90EDD079FA	2016-08-28	EtOH_Box05_S33	ACTIVE	0	2113.27397108
2E90EDD079FA	2016-08-28	EtOH_Box05_S33	REWARD	10	2113.27397108
2E90EDD079FA	2016-08-28	EtOH_Box05_S33	ACTIVE	0	2113.53769112
2E90EDD079FA	2016-08-28	EtOH_Box05_S33	ACTIVE	0	2113.66676903
2E90EDD079FA	2016-08-28	EtOH_Box05_S33	ACTIVE	0	2113.73069406
2E90EDD079FA	2016-08-28	EtOH_Box05_S33	ACTIVE	0	2113.78369212
2E90EDD079FA	2016-08-28	EtOH_Box05_S33	ACTIVE	0	2113.99896502
2E90EDD079FA	2016-08-28	EtOH_Box05_S33	ACTIVE	0	2114.09529519
2E90EDD079FA	2016-08-28	EtOH_Box05_S33	ACTIVE	0	2114.19159603
2E90EDD079FA	2016-08-28	EtOH_Box05_S33	ACTIVE	0	2114.29861403
2E90EDD079FA	2016-08-28	EtOH_Box05_S33	ACTIVE	0	2114.40569615
2E90EDD079FA	2016-08-28	EtOH_Box05_S33	ACTIVE	0	2114.5236311
2E90EDD079FA	2016-08-28	EtOH_Box05_S33	ACTIVE	0	2114.63071704
2E90EDD079FA	2016-08-28	EtOH_Box05_S33	ACTIVE	0	2114.73780918
2E90EDD079FA	2016-08-28	EtOH_Box05_S33	ACTIVE	0	2114.877316
2E90EDD079FA	2016-08-28	EtOH_Box05_S33	ACTIVE	0	2114.98440313
2E90EDD079FA	2016-08-28	EtOH_Box05_S33	ACTIVE	0	2115.10053802
2E90EDD079FA	2016-08-28	EtOH_Box05_S33	ACTIVE	0	2115.21849799
2E90EDD079FA	2016-08-28	EtOH_Box05_S33	ACTIVE	0	2115.34738207
2E90EDD079FA	2016-08-28	EtOH_Box05_S33	ACTIVE	0	2115.48696899
2E90EDD079FA	2016-08-28	EtOH_Box05_S33	ACTIVE	0	2115.62662816
2E90EDD079FA	2016-08-28	EtOH_Box05_S33	ACTIVE	0	2115.76629305
2E90EDD079FA	2016-08-28	EtOH_Box05_S33	ACTIVE	0	2115.91683006
2E90EDD079FA	2016-08-28	EtOH_Box05_S33	ACTIVE	0	2116.07801604
2E90EDD079FA	2016-08-28	EtOH_Box05_S33	ACTIVE	0	2116.27161407
2E90EDD079FA	2016-08-28	EtOH_Box05_S33	ACTIVE	0	2125.77002716
2E90EDD079FA	2016-08-28	EtOH_Box05_S33	ACTIVE	0	2125.87740803
2E90EDD079FA	2016-08-28	EtOH_Box05_S33	ACTIVE	0	2125.98460317
2E90EDD079FA	2016-08-28	EtOH_Box05_S33	ACTIVE	0	2126.11340404
2E90EDD079FA	2016-08-28	EtOH_Box05_S33	ACTIVE	0	2126.66396618
2E90EDD079FA	2016-08-28	EtOH_Box05_S33	ACTIVE	0	2126.78434205
2E90EDD079FA	2016-08-28	EtOH_Box05_S33	ACTIVE	0	2126.934901
2E90EDD079FA	2016-08-28	EtOH_Box05_S33	ACTIVE	0	2127.05282712
2E90EDD079FA	2016-08-28	EtOH_Box05_S33	ACTIVE	0	2127.17086506
2E90EDD079FA	2016-08-28	EtOH_Box05_S33	ACTIVE	0	2127.32127619
2E90EDD079FA	2016-08-28	EtOH_Box05_S33	ACTIVE	0	2127.43930101
2E90EDD079FA	2016-08-28	EtOH_Box05_S33	ACTIVE	0	2127.55725503
2E90EDD079FA	2016-08-28	EtOH_Box05_S33	ACTIVE	0	2127.68643308
2E90EDD079FA	2016-08-28	EtOH_Box05_S33	ACTIVE	0	2127.81517315
2E90EDD079FA	2016-08-28	EtOH_Box05_S33	ACTIVE	0	2127.95489502
2E90EDD079FA	2016-08-28	EtOH_Box05_S33	ACTIVE	0	2128.08471918
2E90EDD079FA	2016-08-28	EtOH_Box05_S33	ACTIVE	0	2128.213557
2E90EDD079FA	2016-08-28	EtOH_Box05_S33	ACTIVE	0	2128.36390114
2E90EDD079FA	2016-08-28	EtOH_Box05_S33	ACTIVE	0	2128.51430416
2E90EDD079FA	2016-08-28	EtOH_Box05_S33	ACTIVE	0	2128.68626308
2E90EDD079FA	2016-08-28	EtOH_Box05_S33	ACTIVE	0	2128.83667207
2E90EDD079FA	2016-08-28	EtOH_Box05_S33	ACTIVE	0	2136.83935714
2E90EDD079FA	2016-08-28	EtOH_Box05_S33	ACTIVE	0	2136.94632816
2E90EDD079FA	2016-08-28	EtOH_Box05_S33	ACTIVE	0	2137.19351912
2E90EDD079FA	2016-08-28	EtOH_Box05_S33	ACTIVE	0	2137.27848315
2E90EDD079FA	2016-08-28	EtOH_Box05_S33	ACTIVE	0	2137.48222899
2E90EDD079FA	2016-08-28	EtOH_Box05_S33	ACTIVE	0	2137.59954405
2E90EDD079FA	2016-08-28	EtOH_Box05_S33	ACTIVE	0	2137.96556306
2E90EDD079FA	2016-08-28	EtOH_Box05_S33	ACTIVE	0	2138.18022203
2E90EDD079FA	2016-08-28	EtOH_Box05_S33	ACTIVE	0	2138.28685999
2E90EDD079FA	2016-08-28	EtOH_Box05_S33	ACTIVE	0	2138.40417004
2E90EDD079FA	2016-08-28	EtOH_Box05_S33	REWARD	10	2138.40417004
2E90EDD079FA	2016-08-28	EtOH_Box05_S33	ACTIVE	0	2138.73266602
2E90EDD079FA	2016-08-28	EtOH_Box05_S33	ACTIVE	0	2138.84005618
2E90EDD079FA	2016-08-28	EtOH_Box05_S33	ACTIVE	0	2138.96893311
2E90EDD079FA	2016-08-28	EtOH_Box05_S33	ACTIVE	0	2139.0975771
2E90EDD079FA	2016-08-28	EtOH_Box05_S33	ACTIVE	0	2139.21550107
2E90EDD079FA	2016-08-28	EtOH_Box05_S33	ACTIVE	0	2139.25767112
2E90EDD079FA	2016-08-28	EtOH_Box05_S33	ACTIVE	0	2139.53758216
2E90EDD079FA	2016-08-28	EtOH_Box05_S33	ACTIVE	0	2141.8292141
2E90EDD079FA	2016-08-28	EtOH_Box05_S33	ACTIVE	0	2146.23949099
2E90EDD079FA	2016-08-28	EtOH_Box05_S33	ACTIVE	0	2146.3143611
2E90EDD079FA	2016-08-28	EtOH_Box05_S33	ACTIVE	0	2153.02924514
2E90EDD079FA	2016-08-28	EtOH_Box05_S33	ACTIVE	0	2153.44976211
2E90EDD079FA	2016-08-28	EtOH_Box05_S33	ACTIVE	0	2153.54602218
2E90EDD079FA	2016-08-28	EtOH_Box05_S33	ACTIVE	0	2153.64235902
2E90EDD079FA	2016-08-28	EtOH_Box05_S33	ACTIVE	0	2153.74944711
2E90EDD079FA	2016-08-28	EtOH_Box05_S33	ACTIVE	0	2154.09447503
2E90EDD079FA	2016-08-28	EtOH_Box05_S33	ACTIVE	0	2154.25572801
2E90EDD079FA	2016-08-28	EtOH_Box05_S33	ACTIVE	0	2154.37376118
2E90EDD079FA	2016-08-28	EtOH_Box05_S33	ACTIVE	0	2154.50358701
2E90EDD079FA	2016-08-28	EtOH_Box05_S33	ACTIVE	0	2154.65401411
2E90EDD079FA	2016-08-28	EtOH_Box05_S33	ACTIVE	0	2154.77196217
2E90EDD079FA	2016-08-28	EtOH_Box05_S33	ACTIVE	0	2155.00878406
2E90EDD079FA	2016-08-28	EtOH_Box05_S33	ACTIVE	0	2155.08336806
2E90EDD079FA	2016-08-28	EtOH_Box05_S33	ACTIVE	0	2155.21207619
2E90EDD079FA	2016-08-28	EtOH_Box05_S33	ACTIVE	0	2155.34073997
2E90EDD079FA	2016-08-28	EtOH_Box05_S33	ACTIVE	0	2155.469486
2E90EDD079FA	2016-08-28	EtOH_Box05_S33	ACTIVE	0	2155.55552506
2E90EDD079FA	2016-08-28	EtOH_Box05_S33	ACTIVE	0	2155.67349911
2E90EDD079FA	2016-08-28	EtOH_Box05_S33	ACTIVE	0	2156.06171608
2E90EDD079FA	2016-08-28	EtOH_Box05_S33	ACTIVE	0	2158.64468408
2E90EDD079FA	2016-08-28	EtOH_Box05_S33	ACTIVE	0	2158.87067103
2E90EDD079FA	2016-08-28	EtOH_Box05_S33	ACTIVE	0	2180.46611214
2E90EDD079FA	2016-08-28	EtOH_Box05_S33	ACTIVE	0	2180.67024899
2E90EDD079FA	2016-08-28	EtOH_Box05_S33	ACTIVE	0	2180.86353898
2E90EDD079FA	2016-08-28	EtOH_Box05_S33	ACTIVE	0	2181.15402007
2E90EDD079FA	2016-08-28	EtOH_Box05_S33	ACTIVE	0	2181.23909116
2E90EDD079FA	2016-08-28	EtOH_Box05_S33	ACTIVE	0	2181.3781662
2E90EDD079FA	2016-08-28	EtOH_Box05_S33	ACTIVE	0	2181.47390199
2E90EDD079FA	2016-08-28	EtOH_Box05_S33	ACTIVE	0	2181.65616798
2E90EDD079FA	2016-08-28	EtOH_Box05_S33	REWARD	10	2181.65616798
2E90EDD079FA	2016-08-28	EtOH_Box05_S33	ACTIVE	0	2181.99597001
2E90EDD079FA	2016-08-28	EtOH_Box05_S33	ACTIVE	0	2182.12491918
2E90EDD079FA	2016-08-28	EtOH_Box05_S33	ACTIVE	0	2182.23221612
2E90EDD079FA	2016-08-28	EtOH_Box05_S33	ACTIVE	0	2182.38275099
2E90EDD079FA	2016-08-28	EtOH_Box05_S33	ACTIVE	0	2182.51164508
2E90EDD079FA	2016-08-28	EtOH_Box05_S33	ACTIVE	0	2182.63372612
2E90EDD079FA	2016-08-28	EtOH_Box05_S33	ACTIVE	0	2182.75170016
2E90EDD079FA	2016-08-28	EtOH_Box05_S33	ACTIVE	0	2182.869596
2E90EDD079FA	2016-08-28	EtOH_Box05_S33	ACTIVE	0	2182.98764014
2E90EDD079FA	2016-08-28	EtOH_Box05_S33	ACTIVE	0	2183.10562706
2E90EDD079FA	2016-08-28	EtOH_Box05_S33	ACTIVE	0	2183.23433399
2E90EDD079FA	2016-08-28	EtOH_Box05_S33	ACTIVE	0	2183.352175
2E90EDD079FA	2016-08-28	EtOH_Box05_S33	ACTIVE	0	2183.47010899
2E90EDD079FA	2016-08-28	EtOH_Box05_S33	ACTIVE	0	2183.60991502
2E90EDD079FA	2016-08-28	EtOH_Box05_S33	ACTIVE	0	2183.72941518
2E90EDD079FA	2016-08-28	EtOH_Box05_S33	ACTIVE	0	2183.86904407
2E90EDD079FA	2016-08-28	EtOH_Box05_S33	ACTIVE	0	2183.98699617
2E90EDD079FA	2016-08-28	EtOH_Box05_S33	ACTIVE	0	2184.12655997
2E90EDD079FA	2016-08-28	EtOH_Box05_S33	ACTIVE	0	2184.26612496
2E90EDD079FA	2016-08-28	EtOH_Box05_S33	ACTIVE	0	2184.405581
2E90EDD079FA	2016-08-28	EtOH_Box05_S33	ACTIVE	0	2184.65320015
2E90EDD079FA	2016-08-28	EtOH_Box05_S33	ACTIVE	0	2184.73873901
2E90EDD079FA	2016-08-28	EtOH_Box05_S33	ACTIVE	0	2184.7917521
2E90EDD079FA	2016-08-28	EtOH_Box05_S33	ACTIVE	0	2184.866328
2E90EDD079FA	2016-08-28	EtOH_Box05_S33	ACTIVE	0	2184.973387
2E90EDD079FA	2016-08-28	EtOH_Box05_S33	ACTIVE	0	2185.08042216
2E90EDD079FA	2016-08-28	EtOH_Box05_S33	ACTIVE	0	2185.20937204
2E90EDD079FA	2016-08-28	EtOH_Box05_S33	ACTIVE	0	2185.37064409
2E90EDD079FA	2016-08-28	EtOH_Box05_S33	ACTIVE	0	2185.49936509
2E90EDD079FA	2016-08-28	EtOH_Box05_S33	ACTIVE	0	2185.68210912
2E90EDD079FA	2016-08-28	EtOH_Box05_S33	ACTIVE	0	2186.88234615
2E90EDD079FA	2016-08-28	EtOH_Box05_S33	ACTIVE	0	2187.75739408
2E90EDD079FA	2016-08-28	EtOH_Box05_S33	ACTIVE	0	2188.49310303
2E90EDD079FA	2016-08-28	EtOH_Box05_S33	ACTIVE	0	2189.82336712
2E90EDD079FA	2016-08-28	EtOH_Box05_S33	ACTIVE	0	2192.16798711
2E90EDD079FA	2016-08-28	EtOH_Box05_S33	ACTIVE	0	2197.29225111
2E90EDD079FA	2016-08-28	EtOH_Box05_S33	ACTIVE	0	2197.33454609
2E90EDD079FA	2016-08-28	EtOH_Box05_S33	ACTIVE	0	2197.6041801
2E90EDD079FA	2016-08-28	EtOH_Box05_S33	ACTIVE	0	2199.25920916
2E90EDD079FA	2016-08-28	EtOH_Box05_S33	ACTIVE	0	2208.72155404
2E90EDD079FA	2016-08-28	EtOH_Box05_S33	ACTIVE	0	2209.04494214
2E90EDD079FA	2016-08-28	EtOH_Box05_S33	ACTIVE	0	2209.2922802
2E90EDD079FA	2016-08-28	EtOH_Box05_S33	ACTIVE	0	2209.40982509
2E90EDD079FA	2016-08-28	EtOH_Box05_S33	ACTIVE	0	2209.96079111
2E90EDD079FA	2016-08-28	EtOH_Box05_S33	INACTIVE	0	2215.68049908
2E90EDD079FA	2016-08-28	EtOH_Box05_S33	ACTIVE	0	2216.95227909
2E90EDD079FA	2016-08-28	EtOH_Box05_S33	ACTIVE	0	2217.21048617
2E90EDD079FA	2016-08-28	EtOH_Box05_S33	ACTIVE	0	2217.6633482
2E90EDD079FA	2016-08-28	EtOH_Box05_S33	ACTIVE	0	2217.83496118
2E90EDD079FA	2016-08-28	EtOH_Box05_S33	ACTIVE	0	2217.96346903
2E90EDD079FA	2016-08-28	EtOH_Box05_S33	REWARD	10	2217.96346903
2E90EDD079FA	2016-08-28	EtOH_Box05_S33	ACTIVE	0	2218.21939707
2E90EDD079FA	2016-08-28	EtOH_Box05_S33	ACTIVE	0	2218.37003708
2E90EDD079FA	2016-08-28	EtOH_Box05_S33	ACTIVE	0	2219.71130705
2E90EDD079FA	2016-08-28	EtOH_Box05_S33	ACTIVE	0	2229.23027015
2E90EDD079FA	2016-08-28	EtOH_Box05_S33	ACTIVE	0	2229.5216372
2E90EDD079FA	2016-08-28	EtOH_Box05_S33	ACTIVE	0	2229.87857509
2E90EDD079FA	2016-08-28	EtOH_Box05_S33	ACTIVE	0	2230.02906418
2E90EDD079FA	2016-08-28	EtOH_Box05_S33	ACTIVE	0	2230.19028211
2E90EDD079FA	2016-08-28	EtOH_Box05_S33	ACTIVE	0	2230.43799901
2E90EDD079FA	2016-08-28	EtOH_Box05_S33	ACTIVE	0	2230.51266217
2E90EDD079FA	2016-08-28	EtOH_Box05_S33	ACTIVE	0	2230.57646012
2E90EDD079FA	2016-08-28	EtOH_Box05_S33	ACTIVE	0	2230.61862302
2E90EDD079FA	2016-08-28	EtOH_Box05_S33	ACTIVE	0	2230.67162418
2E90EDD079FA	2016-08-28	EtOH_Box05_S33	ACTIVE	0	2232.23861217
2E90EDD079FA	2016-08-28	EtOH_Box05_S33	ACTIVE	0	2232.28089118
2E90EDD079FA	2016-08-28	EtOH_Box05_S33	ACTIVE	0	2257.31891704
2E90EDD079FA	2016-08-28	EtOH_Box05_S33	ACTIVE	0	2257.63119316
2E90EDD079FA	2016-08-28	EtOH_Box05_S33	ACTIVE	0	2257.73795819
2E90EDD079FA	2016-08-28	EtOH_Box05_S33	ACTIVE	0	2257.97450304
2E90EDD079FA	2016-08-28	EtOH_Box05_S33	ACTIVE	0	2258.59023809
2E90EDD079FA	2016-08-28	EtOH_Box05_S33	ACTIVE	0	2258.92409897
2E90EDD079FA	2016-08-28	EtOH_Box05_S33	ACTIVE	0	2259.625494
2E90EDD079FA	2016-08-28	EtOH_Box05_S33	ACTIVE	0	2261.55987406
2E90EDD079FA	2016-08-28	EtOH_Box05_S33	ACTIVE	0	2261.67762613
2E90EDD079FA	2016-08-28	EtOH_Box05_S33	ACTIVE	0	2263.09098506
2E90EDD079FA	2016-08-28	EtOH_Box05_S33	REWARD	10	2263.09098506
2E90EDD079FA	2016-08-28	EtOH_Box05_S33	ACTIVE	0	2265.70220304
2E90EDD079FA	2016-08-28	EtOH_Box05_S33	ACTIVE	0	2265.87437201
2E90EDD079FA	2016-08-28	EtOH_Box05_S33	ACTIVE	0	2269.908288
2E90EDD079FA	2016-08-28	EtOH_Box05_S33	ACTIVE	0	2270.00482202
2E90EDD079FA	2016-08-28	EtOH_Box05_S33	ACTIVE	0	2270.51185417
2E90EDD079FA	2016-08-28	EtOH_Box05_S33	ACTIVE	0	2271.31077218
2E90EDD079FA	2016-08-28	EtOH_Box05_S33	ACTIVE	0	2272.80284905
2E90EDD079FA	2016-08-28	EtOH_Box05_S33	ACTIVE	0	2274.01364017
2E90EDD079FA	2016-08-28	EtOH_Box05_S33	ACTIVE	0	2274.81261706
2E90EDD079FA	2016-08-28	EtOH_Box05_S33	ACTIVE	0	2275.61195016
2E90EDD079FA	2016-08-28	EtOH_Box05_S33	ACTIVE	0	2276.79031897
2E90EDD079FA	2016-08-28	EtOH_Box05_S33	ACTIVE	0	2321.17175198
2E90EDD079FA	2016-08-28	EtOH_Box05_S33	ACTIVE	0	2321.28953004
2E90EDD079FA	2016-08-28	EtOH_Box05_S33	ACTIVE	0	2321.42866015
2E90EDD079FA	2016-08-28	EtOH_Box05_S33	ACTIVE	0	2321.63258219
2E90EDD079FA	2016-08-28	EtOH_Box05_S33	ACTIVE	0	2322.07449412
2E90EDD079FA	2016-08-28	EtOH_Box05_S33	ACTIVE	0	2322.26772904
2E90EDD079FA	2016-08-28	EtOH_Box05_S33	ACTIVE	0	2322.36357617
2E90EDD079FA	2016-08-28	EtOH_Box05_S33	ACTIVE	0	2322.56747103
2E90EDD079FA	2016-08-28	EtOH_Box05_S33	ACTIVE	0	2322.6740911
2E90EDD079FA	2016-08-28	EtOH_Box05_S33	ACTIVE	0	2322.79161501
2E90EDD079FA	2016-08-28	EtOH_Box05_S33	REWARD	10	2322.79161501
2E90EDD079FA	2016-08-28	EtOH_Box05_S33	ACTIVE	0	2323.07609797
2E90EDD079FA	2016-08-28	EtOH_Box05_S33	ACTIVE	0	2323.20498109
2E90EDD079FA	2016-08-28	EtOH_Box05_S33	ACTIVE	0	2323.32291317
2E90EDD079FA	2016-08-28	EtOH_Box05_S33	ACTIVE	0	2323.45159197
2E90EDD079FA	2016-08-28	EtOH_Box05_S33	ACTIVE	0	2323.55870605
2E90EDD079FA	2016-08-28	EtOH_Box05_S33	ACTIVE	0	2323.68750811
2E90EDD079FA	2016-08-28	EtOH_Box05_S33	ACTIVE	0	2323.8271091
2E90EDD079FA	2016-08-28	EtOH_Box05_S33	ACTIVE	0	2323.93420005
2E90EDD079FA	2016-08-28	EtOH_Box05_S33	ACTIVE	0	2323.976336
2E90EDD079FA	2016-08-28	EtOH_Box05_S33	ACTIVE	0	2324.05214214
2E90EDD079FA	2016-08-28	EtOH_Box05_S33	ACTIVE	0	2324.17017603
2E90EDD079FA	2016-08-28	EtOH_Box05_S33	ACTIVE	0	2324.29896402
2E90EDD079FA	2016-08-28	EtOH_Box05_S33	ACTIVE	0	2324.41686296
2E90EDD079FA	2016-08-28	EtOH_Box05_S33	ACTIVE	0	2324.55642605
2E90EDD079FA	2016-08-28	EtOH_Box05_S33	ACTIVE	0	2324.6851542
2E90EDD079FA	2016-08-28	EtOH_Box05_S33	ACTIVE	0	2324.81390119
2E90EDD079FA	2016-08-28	EtOH_Box05_S33	ACTIVE	0	2324.85607314
2E90EDD079FA	2016-08-28	EtOH_Box05_S33	ACTIVE	0	2324.94148517
2E90EDD079FA	2016-08-28	EtOH_Box05_S33	ACTIVE	0	2325.082973
2E90EDD079FA	2016-08-28	EtOH_Box05_S33	ACTIVE	0	2325.21175098
2E90EDD079FA	2016-08-28	EtOH_Box05_S33	ACTIVE	0	2325.35127711
2E90EDD079FA	2016-08-28	EtOH_Box05_S33	ACTIVE	0	2325.49083304
2E90EDD079FA	2016-08-28	EtOH_Box05_S33	ACTIVE	0	2325.630445
2E90EDD079FA	2016-08-28	EtOH_Box05_S33	ACTIVE	0	2325.79171419
2E90EDD079FA	2016-08-28	EtOH_Box05_S33	ACTIVE	0	2325.94214106
2E90EDD079FA	2016-08-28	EtOH_Box05_S33	ACTIVE	0	2326.09251499
2E90EDD079FA	2016-08-28	EtOH_Box05_S33	ACTIVE	0	2330.67895699
2E90EDD079FA	2016-08-28	EtOH_Box05_S33	ACTIVE	0	2330.84035516
2E90EDD079FA	2016-08-28	EtOH_Box05_S33	ACTIVE	0	2330.91525698
2E90EDD079FA	2016-08-28	EtOH_Box05_S33	ACTIVE	0	2331.02234101
2E90EDD079FA	2016-08-28	EtOH_Box05_S33	ACTIVE	0	2331.17263007
2E90EDD079FA	2016-08-28	EtOH_Box05_S33	ACTIVE	0	2331.366256
2E90EDD079FA	2016-08-28	EtOH_Box05_S33	ACTIVE	0	2331.53827906
2E90EDD079FA	2016-08-28	EtOH_Box05_S33	ACTIVE	0	2331.64543605
2E90EDD079FA	2016-08-28	EtOH_Box05_S33	ACTIVE	0	2331.76350498
2E90EDD079FA	2016-08-28	EtOH_Box05_S33	ACTIVE	0	2331.91386414
2E90EDD079FA	2016-08-28	EtOH_Box05_S33	ACTIVE	0	2332.09675097
2E90EDD079FA	2016-08-28	EtOH_Box05_S33	ACTIVE	0	2332.3876822
2E90EDD079FA	2016-08-28	EtOH_Box05_S33	ACTIVE	0	2332.51641607
2E90EDD079FA	2016-08-28	EtOH_Box05_S33	ACTIVE	0	2332.66688609
2E90EDD079FA	2016-08-28	EtOH_Box05_S33	ACTIVE	0	2332.88212013
2E90EDD079FA	2016-08-28	EtOH_Box05_S33	ACTIVE	0	2333.02200103
2E90EDD079FA	2016-08-28	EtOH_Box05_S33	ACTIVE	0	2333.29233003
2E90EDD079FA	2016-08-28	EtOH_Box05_S33	ACTIVE	0	2333.34538603
2E90EDD079FA	2016-08-28	EtOH_Box05_S33	ACTIVE	0	2333.54970217
2E90EDD079FA	2016-08-28	EtOH_Box05_S33	ACTIVE	0	2333.67847419
2E90EDD079FA	2016-08-28	EtOH_Box05_S33	ACTIVE	0	2333.82883406
2E90EDD079FA	2016-08-28	EtOH_Box05_S33	ACTIVE	0	2333.91431117
2E90EDD079FA	2016-08-28	EtOH_Box05_S33	ACTIVE	0	2334.33484101
2E90EDD079FA	2016-08-28	EtOH_Box05_S33	ACTIVE	0	2361.47410607
2E90EDD079FA	2016-08-28	EtOH_Box05_S33	ACTIVE	0	2361.74328399
2E90EDD079FA	2016-08-28	EtOH_Box05_S33	ACTIVE	0	2361.89317107
2E90EDD079FA	2016-08-28	EtOH_Box05_S33	ACTIVE	0	2362.05391216
2E90EDD079FA	2016-08-28	EtOH_Box05_S33	ACTIVE	0	2362.16047716
2E90EDD079FA	2016-08-28	EtOH_Box05_S33	ACTIVE	0	2362.27795219
2E90EDD079FA	2016-08-28	EtOH_Box05_S33	ACTIVE	0	2362.62249708
2E90EDD079FA	2016-08-28	EtOH_Box05_S33	ACTIVE	0	2362.91309714
2E90EDD079FA	2016-08-28	EtOH_Box05_S33	ACTIVE	0	2363.17124915
2E90EDD079FA	2016-08-28	EtOH_Box05_S33	ACTIVE	0	2363.35356116
2E90EDD079FA	2016-08-28	EtOH_Box05_S33	REWARD	10	2363.35356116
2E90EDD079FA	2016-08-28	EtOH_Box05_S33	ACTIVE	0	2364.84013915
2E90EDD079FA	2016-08-28	EtOH_Box05_S33	ACTIVE	0	2367.41269207
2E90EDD079FA	2016-08-28	EtOH_Box05_S33	ACTIVE	0	2376.26297998
2E90EDD079FA	2016-08-28	EtOH_Box05_S33	ACTIVE	0	2376.53244519
2E90EDD079FA	2016-08-28	EtOH_Box05_S33	ACTIVE	0	2376.65042996
2E90EDD079FA	2016-08-28	EtOH_Box05_S33	ACTIVE	0	2376.70346117
2E90EDD079FA	2016-08-28	EtOH_Box05_S33	ACTIVE	0	2376.83217311
2E90EDD079FA	2016-08-28	EtOH_Box05_S33	ACTIVE	0	2376.93668509
2E90EDD079FA	2016-08-28	EtOH_Box05_S33	ACTIVE	0	2377.0113132
2E90EDD079FA	2016-08-28	EtOH_Box05_S33	ACTIVE	0	2377.17247605
2E90EDD079FA	2016-08-28	EtOH_Box05_S33	ACTIVE	0	2377.40942311
2E90EDD079FA	2016-08-28	EtOH_Box05_S33	ACTIVE	0	2377.57063413
2E90EDD079FA	2016-08-28	EtOH_Box05_S33	ACTIVE	0	2377.72118402
2E90EDD079FA	2016-08-28	EtOH_Box05_S33	ACTIVE	0	2377.84989715
2E90EDD079FA	2016-08-28	EtOH_Box05_S33	ACTIVE	0	2378.00018311
2E90EDD079FA	2016-08-28	EtOH_Box05_S33	ACTIVE	0	2378.55062318
2E90EDD079FA	2016-08-28	EtOH_Box05_S33	ACTIVE	0	2378.6902771
2E90EDD079FA	2016-08-28	EtOH_Box05_S33	ACTIVE	0	2379.25248313
2E90EDD079FA	2016-08-28	EtOH_Box05_S33	ACTIVE	0	2381.60828018
2E90EDD079FA	2016-08-28	EtOH_Box05_S33	ACTIVE	0	2382.35496902
2E90EDD079FA	2016-08-28	EtOH_Box05_S33	ACTIVE	0	2416.68079305
2E90EDD079FA	2016-08-28	EtOH_Box05_S33	ACTIVE	0	2416.88506603
2E90EDD079FA	2016-08-28	EtOH_Box05_S33	ACTIVE	0	2417.01335597
2E90EDD079FA	2016-08-28	EtOH_Box05_S33	ACTIVE	0	2417.20641804
2E90EDD079FA	2016-08-28	EtOH_Box05_S33	ACTIVE	0	2417.4427352
2E90EDD079FA	2016-08-28	EtOH_Box05_S33	ACTIVE	0	2417.56015205
2E90EDD079FA	2016-08-28	EtOH_Box05_S33	ACTIVE	0	2418.01299119
2E90EDD079FA	2016-08-28	EtOH_Box05_S33	ACTIVE	0	2418.31439614
2E90EDD079FA	2016-08-28	EtOH_Box05_S33	ACTIVE	0	2418.43194509
2E90EDD079FA	2016-08-28	EtOH_Box05_S33	ACTIVE	0	2418.52782297
2E90EDD079FA	2016-08-28	EtOH_Box05_S33	REWARD	10	2418.52782297
2E90EDD079FA	2016-08-28	EtOH_Box05_S33	ACTIVE	0	2418.90039015
2E90EDD079FA	2016-08-28	EtOH_Box05_S33	ACTIVE	0	2419.01860809
2E90EDD079FA	2016-08-28	EtOH_Box05_S33	ACTIVE	0	2419.14742613
2E90EDD079FA	2016-08-28	EtOH_Box05_S33	ACTIVE	0	2419.31934118
2E90EDD079FA	2016-08-28	EtOH_Box05_S33	ACTIVE	0	2419.43713403
2E90EDD079FA	2016-08-28	EtOH_Box05_S33	ACTIVE	0	2419.533355
2E90EDD079FA	2016-08-28	EtOH_Box05_S33	ACTIVE	0	2419.65122008
2E90EDD079FA	2016-08-28	EtOH_Box05_S33	ACTIVE	0	2419.75841904
2E90EDD079FA	2016-08-28	EtOH_Box05_S33	ACTIVE	0	2419.8870132
2E90EDD079FA	2016-08-28	EtOH_Box05_S33	ACTIVE	0	2420.00489807
2E90EDD079FA	2016-08-28	EtOH_Box05_S33	ACTIVE	0	2420.11199498
2E90EDD079FA	2016-08-28	EtOH_Box05_S33	ACTIVE	0	2420.24089313
2E90EDD079FA	2016-08-28	EtOH_Box05_S33	ACTIVE	0	2420.35889816
2E90EDD079FA	2016-08-28	EtOH_Box05_S33	ACTIVE	0	2420.47674108
2E90EDD079FA	2016-08-28	EtOH_Box05_S33	ACTIVE	0	2420.59472299
2E90EDD079FA	2016-08-28	EtOH_Box05_S33	ACTIVE	0	2420.71269202
2E90EDD079FA	2016-08-28	EtOH_Box05_S33	ACTIVE	0	2420.84146118
2E90EDD079FA	2016-08-28	EtOH_Box05_S33	ACTIVE	0	2420.9809041
2E90EDD079FA	2016-08-28	EtOH_Box05_S33	ACTIVE	0	2421.10962105
2E90EDD079FA	2016-08-28	EtOH_Box05_S33	ACTIVE	0	2421.24209809
2E90EDD079FA	2016-08-28	EtOH_Box05_S33	ACTIVE	0	2421.3817122
2E90EDD079FA	2016-08-28	EtOH_Box05_S33	ACTIVE	0	2421.4238801
2E90EDD079FA	2016-08-28	EtOH_Box05_S33	ACTIVE	0	2421.53089309
2E90EDD079FA	2016-08-28	EtOH_Box05_S33	ACTIVE	0	2421.69208908
2E90EDD079FA	2016-08-28	EtOH_Box05_S33	ACTIVE	0	2421.83193517
2E90EDD079FA	2016-08-28	EtOH_Box05_S33	ACTIVE	0	2421.99317718
2E90EDD079FA	2016-08-28	EtOH_Box05_S33	ACTIVE	0	2422.14355516
2E90EDD079FA	2016-08-28	EtOH_Box05_S33	ACTIVE	0	2428.95842505
2E90EDD079FA	2016-08-28	EtOH_Box05_S33	ACTIVE	0	2429.00076914
2E90EDD079FA	2016-08-28	EtOH_Box05_S33	ACTIVE	0	2429.08631897
2E90EDD079FA	2016-08-28	EtOH_Box05_S33	ACTIVE	0	2429.27984405
2E90EDD079FA	2016-08-28	EtOH_Box05_S33	ACTIVE	0	2429.322016
2E90EDD079FA	2016-08-28	EtOH_Box05_S33	ACTIVE	0	2429.82934403
2E90EDD079FA	2016-08-28	EtOH_Box05_S33	ACTIVE	0	2429.96898508
2E90EDD079FA	2016-08-28	EtOH_Box05_S33	ACTIVE	0	2430.2058692
2E90EDD079FA	2016-08-28	EtOH_Box05_S33	ACTIVE	0	2440.27635217
2E90EDD079FA	2016-08-28	EtOH_Box05_S33	ACTIVE	0	2440.39409399
2E90EDD079FA	2016-08-28	EtOH_Box05_S33	ACTIVE	0	2440.49001002
2E90EDD079FA	2016-08-28	EtOH_Box05_S33	ACTIVE	0	2440.83461308
2E90EDD079FA	2016-08-28	EtOH_Box05_S33	ACTIVE	0	2440.97385812
2E90EDD079FA	2016-08-28	EtOH_Box05_S33	ACTIVE	0	2441.05891514
2E90EDD079FA	2016-08-28	EtOH_Box05_S33	ACTIVE	0	2441.17646503
2E90EDD079FA	2016-08-28	EtOH_Box05_S33	ACTIVE	0	2441.69467497
2E90EDD079FA	2016-08-28	EtOH_Box05_S33	ACTIVE	0	2441.77995014
2E90EDD079FA	2016-08-28	EtOH_Box05_S33	ACTIVE	0	2441.87597013
2E90EDD079FA	2016-08-28	EtOH_Box05_S33	REWARD	10	2441.87597013
2E90EDD079FA	2016-08-28	EtOH_Box05_S33	ACTIVE	0	2442.20397305
2E90EDD079FA	2016-08-28	EtOH_Box05_S33	ACTIVE	0	2442.32224917
2E90EDD079FA	2016-08-28	EtOH_Box05_S33	ACTIVE	0	2444.86479306
2E90EDD079FA	2016-08-28	EtOH_Box05_S33	ACTIVE	0	2445.24267602
2E90EDD079FA	2016-08-28	EtOH_Box05_S33	ACTIVE	0	2451.75716805
2E90EDD079FA	2016-08-28	EtOH_Box05_S33	ACTIVE	0	2451.85360503
2E90EDD079FA	2016-08-28	EtOH_Box05_S33	ACTIVE	0	2452.1769352
2E90EDD079FA	2016-08-28	EtOH_Box05_S33	ACTIVE	0	2452.61901903
2E90EDD079FA	2016-08-28	EtOH_Box05_S33	ACTIVE	0	2452.88818908
2E90EDD079FA	2016-08-28	EtOH_Box05_S33	ACTIVE	0	2453.01687098
2E90EDD079FA	2016-08-28	EtOH_Box05_S33	ACTIVE	0	2453.11305809
2E90EDD079FA	2016-08-28	EtOH_Box05_S33	ACTIVE	0	2453.22017503
2E90EDD079FA	2016-08-28	EtOH_Box05_S33	ACTIVE	0	2453.39201117
2E90EDD079FA	2016-08-28	EtOH_Box05_S33	ACTIVE	0	2453.49903512
2E90EDD079FA	2016-08-28	EtOH_Box05_S33	ACTIVE	0	2453.56278419
2E90EDD079FA	2016-08-28	EtOH_Box05_S33	INACTIVE	0	2460.11077213
2E90EDD079FA	2016-08-28	EtOH_Box05_S33	ACTIVE	0	2461.14495707
2E90EDD079FA	2016-08-28	EtOH_Box05_S33	ACTIVE	0	2465.576756
2E90EDD079FA	2016-08-28	EtOH_Box05_S33	ACTIVE	0	2465.67273998
2E90EDD079FA	2016-08-28	EtOH_Box05_S33	ACTIVE	0	2465.97392917
2E90EDD079FA	2016-08-28	EtOH_Box05_S33	ACTIVE	0	2466.06968498
2E90EDD079FA	2016-08-28	EtOH_Box05_S33	ACTIVE	0	2466.251899
2E90EDD079FA	2016-08-28	EtOH_Box05_S33	ACTIVE	0	2466.35991001
2E90EDD079FA	2016-08-28	EtOH_Box05_S33	ACTIVE	0	2466.54211211
2E90EDD079FA	2016-08-28	EtOH_Box05_S33	ACTIVE	0	2466.63786602
2E90EDD079FA	2016-08-28	EtOH_Box05_S33	ACTIVE	0	2466.90663505
2E90EDD079FA	2016-08-28	EtOH_Box05_S33	ACTIVE	0	2468.93761301
2E90EDD079FA	2016-08-28	EtOH_Box05_S33	REWARD	10	2468.93761301
2E90EDD079FA	2016-08-28	EtOH_Box05_S33	ACTIVE	0	2471.860502
2E90EDD079FA	2016-08-28	EtOH_Box05_S33	ACTIVE	0	2479.06036019
2E90EDD079FA	2016-08-28	EtOH_Box05_S33	ACTIVE	0	2479.13516998
2E90EDD079FA	2016-08-28	EtOH_Box05_S33	ACTIVE	0	2479.44759011
2E90EDD079FA	2016-08-28	EtOH_Box05_S33	ACTIVE	0	2482.591398
2E90EDD079FA	2016-08-28	EtOH_Box05_S33	ACTIVE	0	2483.28326797
2E90EDD079FA	2016-08-28	EtOH_Box05_S33	ACTIVE	0	2483.46603608
2E90EDD079FA	2016-08-28	EtOH_Box05_S33	ACTIVE	0	2483.87595797
2E90EDD079FA	2016-08-28	EtOH_Box05_S33	ACTIVE	0	2486.05177712
2E90EDD079FA	2016-08-28	EtOH_Box05_S33	ACTIVE	0	2486.20642304
2E90EDD079FA	2016-08-28	EtOH_Box05_S33	ACTIVE	0	2487.60160017
2E90EDD079FA	2016-08-28	EtOH_Box05_S33	ACTIVE	0	2487.70944214
2E90EDD079FA	2016-08-28	EtOH_Box05_S33	ACTIVE	0	2488.06540203
2E90EDD079FA	2016-08-28	EtOH_Box05_S33	ACTIVE	0	2488.15116906
2E90EDD079FA	2016-08-28	EtOH_Box05_S33	ACTIVE	0	2499.41870809
2E90EDD079FA	2016-08-28	EtOH_Box05_S33	ACTIVE	0	2499.57953811
2E90EDD079FA	2016-08-28	EtOH_Box05_S33	ACTIVE	0	2499.729321
2E90EDD079FA	2016-08-28	EtOH_Box05_S33	ACTIVE	0	2499.83579898
2E90EDD079FA	2016-08-28	EtOH_Box05_S33	ACTIVE	0	2500.17989111
2E90EDD079FA	2016-08-28	EtOH_Box05_S33	ACTIVE	0	2500.75258517
2E90EDD079FA	2016-08-28	EtOH_Box05_S33	ACTIVE	0	2500.9240911
2E90EDD079FA	2016-08-28	EtOH_Box05_S33	ACTIVE	0	2501.09569907
2E90EDD079FA	2016-08-28	EtOH_Box05_S33	ACTIVE	0	2501.21310401
2E90EDD079FA	2016-08-28	EtOH_Box05_S33	ACTIVE	0	2501.319628
2E90EDD079FA	2016-08-28	EtOH_Box05_S33	REWARD	10	2501.319628
2E90EDD079FA	2016-08-28	EtOH_Box05_S33	ACTIVE	0	2501.57193518
2E90EDD079FA	2016-08-28	EtOH_Box05_S33	ACTIVE	0	2501.71185398
2E90EDD079FA	2016-08-28	EtOH_Box05_S33	ACTIVE	0	2501.82989001
2E90EDD079FA	2016-08-28	EtOH_Box05_S33	ACTIVE	0	2501.9369781
2E90EDD079FA	2016-08-28	EtOH_Box05_S33	ACTIVE	0	2502.05487514
2E90EDD079FA	2016-08-28	EtOH_Box05_S33	ACTIVE	0	2502.19439101
2E90EDD079FA	2016-08-28	EtOH_Box05_S33	ACTIVE	0	2502.29064918
2E90EDD079FA	2016-08-28	EtOH_Box05_S33	ACTIVE	0	2502.41928601
2E90EDD079FA	2016-08-28	EtOH_Box05_S33	ACTIVE	0	2502.52629399
2E90EDD079FA	2016-08-28	EtOH_Box05_S33	ACTIVE	0	2502.64418912
2E90EDD079FA	2016-08-28	EtOH_Box05_S33	ACTIVE	0	2502.75128007
2E90EDD079FA	2016-08-28	EtOH_Box05_S33	ACTIVE	0	2502.86918402
2E90EDD079FA	2016-08-28	EtOH_Box05_S33	ACTIVE	0	2502.97633004
2E90EDD079FA	2016-08-28	EtOH_Box05_S33	ACTIVE	0	2503.10509419
2E90EDD079FA	2016-08-28	EtOH_Box05_S33	ACTIVE	0	2503.23417306
2E90EDD079FA	2016-08-28	EtOH_Box05_S33	ACTIVE	0	2503.3550601
2E90EDD079FA	2016-08-28	EtOH_Box05_S33	ACTIVE	0	2503.49459004
2E90EDD079FA	2016-08-28	EtOH_Box05_S33	ACTIVE	0	2503.623353
2E90EDD079FA	2016-08-28	EtOH_Box05_S33	ACTIVE	0	2503.75213003
2E90EDD079FA	2016-08-28	EtOH_Box05_S33	ACTIVE	0	2503.88087511
2E90EDD079FA	2016-08-28	EtOH_Box05_S33	ACTIVE	0	2504.00954914
2E90EDD079FA	2016-08-28	EtOH_Box05_S33	ACTIVE	0	2504.15018106
2E90EDD079FA	2016-08-28	EtOH_Box05_S33	ACTIVE	0	2504.279001
2E90EDD079FA	2016-08-28	EtOH_Box05_S33	ACTIVE	0	2504.4400692
2E90EDD079FA	2016-08-28	EtOH_Box05_S33	ACTIVE	0	2504.57948899
2E90EDD079FA	2016-08-28	EtOH_Box05_S33	ACTIVE	0	2504.72986507
2E90EDD079FA	2016-08-28	EtOH_Box05_S33	ACTIVE	0	2504.86937308
2E90EDD079FA	2016-08-28	EtOH_Box05_S33	ACTIVE	0	2504.96565008
2E90EDD079FA	2016-08-28	EtOH_Box05_S33	ACTIVE	0	2505.08347917
2E90EDD079FA	2016-08-28	EtOH_Box05_S33	ACTIVE	0	2505.22301602
2E90EDD079FA	2016-08-28	EtOH_Box05_S33	ACTIVE	0	2506.29223204
2E90EDD079FA	2016-08-28	EtOH_Box05_S33	ACTIVE	0	2506.49668503
2E90EDD079FA	2016-08-28	EtOH_Box05_S33	ACTIVE	0	2506.63702416
2E90EDD079FA	2016-08-28	EtOH_Box05_S33	ACTIVE	0	2506.77680206
2E90EDD079FA	2016-08-28	EtOH_Box05_S33	ACTIVE	0	2506.90548611
2E90EDD079FA	2016-08-28	EtOH_Box05_S33	ACTIVE	0	2506.99091911
2E90EDD079FA	2016-08-28	EtOH_Box05_S33	ACTIVE	0	2507.17356014
2E90EDD079FA	2016-08-28	EtOH_Box05_S33	ACTIVE	0	2507.24911499
2E90EDD079FA	2016-08-28	EtOH_Box05_S33	ACTIVE	0	2507.33463311
2E90EDD079FA	2016-08-28	EtOH_Box05_S33	ACTIVE	0	2507.39841413
2E90EDD079FA	2016-08-28	EtOH_Box05_S33	ACTIVE	0	2507.45133209
2E90EDD079FA	2016-08-28	EtOH_Box05_S33	ACTIVE	0	2507.49337602
2E90EDD079FA	2016-08-28	EtOH_Box05_S33	ACTIVE	0	2515.95764899
2E90EDD079FA	2016-08-28	EtOH_Box05_S33	ACTIVE	0	2516.70238113
2E90EDD079FA	2016-08-28	EtOH_Box05_S33	ACTIVE	0	2516.77710104
2E90EDD079FA	2016-08-28	EtOH_Box05_S33	ACTIVE	0	2516.91667604
2E90EDD079FA	2016-08-28	EtOH_Box05_S33	ACTIVE	0	2517.16418099
2E90EDD079FA	2016-08-28	EtOH_Box05_S33	ACTIVE	0	2517.22803211
2E90EDD079FA	2016-08-28	EtOH_Box05_S33	ACTIVE	0	2517.92957711
2E90EDD079FA	2016-08-28	EtOH_Box05_S33	ACTIVE	0	2520.17950201
2E90EDD079FA	2016-08-28	EtOH_Box05_S33	ACTIVE	0	2522.14739299
2E90EDD079FA	2016-08-28	EtOH_Box05_S33	ACTIVE	0	2522.44916415
2E90EDD079FA	2016-08-28	EtOH_Box05_S33	ACTIVE	0	2526.27522707
2E90EDD079FA	2016-08-28	EtOH_Box05_S33	ACTIVE	0	2526.42531919
2E90EDD079FA	2016-08-28	EtOH_Box05_S33	ACTIVE	0	2526.9735651
2E90EDD079FA	2016-08-28	EtOH_Box05_S33	ACTIVE	0	2542.98603702
2E90EDD079FA	2016-08-28	EtOH_Box05_S33	ACTIVE	0	2543.29842997
2E90EDD079FA	2016-08-28	EtOH_Box05_S33	ACTIVE	0	2543.40516114
2E90EDD079FA	2016-08-28	EtOH_Box05_S33	ACTIVE	0	2543.92292905
2E90EDD079FA	2016-08-28	EtOH_Box05_S33	ACTIVE	0	2544.01881909
2E90EDD079FA	2016-08-28	EtOH_Box05_S33	REWARD	10	2544.01881909
2E90EDD079FA	2016-08-28	EtOH_Box05_S33	ACTIVE	0	2544.23839116
2E90EDD079FA	2016-08-28	EtOH_Box05_S33	ACTIVE	0	2544.33496118
2E90EDD079FA	2016-08-28	EtOH_Box05_S33	ACTIVE	0	2544.45289016
2E90EDD079FA	2016-08-28	EtOH_Box05_S33	ACTIVE	0	2544.53834009
2E90EDD079FA	2016-08-28	EtOH_Box05_S33	ACTIVE	0	2544.80881119
2E90EDD079FA	2016-08-28	EtOH_Box05_S33	ACTIVE	0	2545.3807261
2E90EDD079FA	2016-08-28	EtOH_Box05_S33	ACTIVE	0	2545.53106403
2E90EDD079FA	2016-08-28	EtOH_Box05_S33	ACTIVE	0	2545.63824201
2E90EDD079FA	2016-08-28	EtOH_Box05_S33	ACTIVE	0	2555.82944202
2E90EDD079FA	2016-08-28	EtOH_Box05_S33	ACTIVE	0	2555.92597818
2E90EDD079FA	2016-08-28	EtOH_Box05_S33	ACTIVE	0	2555.99079013
2E90EDD079FA	2016-08-28	EtOH_Box05_S33	ACTIVE	0	2556.05471516
2E90EDD079FA	2016-08-28	EtOH_Box05_S33	ACTIVE	0	2556.34552312
2E90EDD079FA	2016-08-28	EtOH_Box05_S33	ACTIVE	0	2556.42013407
2E90EDD079FA	2016-08-28	EtOH_Box05_S33	ACTIVE	0	2556.55961299
2E90EDD079FA	2016-08-28	EtOH_Box05_S33	ACTIVE	0	2557.01254702
2E90EDD079FA	2016-08-28	EtOH_Box05_S33	ACTIVE	0	2557.15212917
2E90EDD079FA	2016-08-28	EtOH_Box05_S33	ACTIVE	0	2557.39977407
2E90EDD079FA	2016-08-28	EtOH_Box05_S33	ACTIVE	0	2557.76738501
2E90EDD079FA	2016-08-28	EtOH_Box05_S33	ACTIVE	0	2557.85299206
2E90EDD079FA	2016-08-28	EtOH_Box05_S33	ACTIVE	0	2561.58391905
2E90EDD079FA	2016-08-28	EtOH_Box05_S33	ACTIVE	0	2562.57912707
2E90EDD079FA	2016-08-28	EtOH_Box05_S33	ACTIVE	0	2573.87594199
2E90EDD079FA	2016-08-28	EtOH_Box05_S33	ACTIVE	0	2574.09090209
2E90EDD079FA	2016-08-28	EtOH_Box05_S33	ACTIVE	0	2574.17590714
2E90EDD079FA	2016-08-28	EtOH_Box05_S33	ACTIVE	0	2574.29330897
2E90EDD079FA	2016-08-28	EtOH_Box05_S33	ACTIVE	0	2574.39988208
2E90EDD079FA	2016-08-28	EtOH_Box05_S33	ACTIVE	0	2574.54960299
2E90EDD079FA	2016-08-28	EtOH_Box05_S33	ACTIVE	0	2574.64548302
2E90EDD079FA	2016-08-28	EtOH_Box05_S33	ACTIVE	0	2575.05474305
2E90EDD079FA	2016-08-28	EtOH_Box05_S33	ACTIVE	0	2575.18304706
2E90EDD079FA	2016-08-28	EtOH_Box05_S33	ACTIVE	0	2575.27885199
2E90EDD079FA	2016-08-28	EtOH_Box05_S33	REWARD	10	2575.27885199
2E90EDD079FA	2016-08-28	EtOH_Box05_S33	ACTIVE	0	2575.5418961
2E90EDD079FA	2016-08-28	EtOH_Box05_S33	ACTIVE	0	2593.44624114
2E90EDD079FA	2016-08-28	EtOH_Box05_S33	ACTIVE	0	2593.53186107
2E90EDD079FA	2016-08-28	EtOH_Box05_S33	ACTIVE	0	2593.63909817
2E90EDD079FA	2016-08-28	EtOH_Box05_S33	ACTIVE	0	2593.72467804
2E90EDD079FA	2016-08-28	EtOH_Box05_S33	ACTIVE	0	2593.79934502
2E90EDD079FA	2016-08-28	EtOH_Box05_S33	ACTIVE	0	2593.89560509
2E90EDD079FA	2016-08-28	EtOH_Box05_S33	ACTIVE	0	2594.00265002
2E90EDD079FA	2016-08-28	EtOH_Box05_S33	ACTIVE	0	2594.17453098
2E90EDD079FA	2016-08-28	EtOH_Box05_S33	ACTIVE	0	2594.25999212
2E90EDD079FA	2016-08-28	EtOH_Box05_S33	ACTIVE	0	2594.34544301
2E90EDD079FA	2016-08-28	EtOH_Box05_S33	ACTIVE	0	2594.61472607
2E90EDD079FA	2016-08-28	EtOH_Box05_S33	ACTIVE	0	2594.7867651
2E90EDD079FA	2016-08-28	EtOH_Box05_S33	ACTIVE	0	2594.91553116
2E90EDD079FA	2016-08-28	EtOH_Box05_S33	ACTIVE	0	2595.03363204
2E90EDD079FA	2016-08-28	EtOH_Box05_S33	ACTIVE	0	2595.1408
2E90EDD079FA	2016-08-28	EtOH_Box05_S33	ACTIVE	0	2595.29113412
2E90EDD079FA	2016-08-28	EtOH_Box05_S33	ACTIVE	0	2595.412292
2E90EDD079FA	2016-08-28	EtOH_Box05_S33	ACTIVE	0	2595.63824797
2E90EDD079FA	2016-08-28	EtOH_Box05_S33	ACTIVE	0	2595.73420215
2E90EDD079FA	2016-08-28	EtOH_Box05_S33	ACTIVE	0	2595.81929302
2E90EDD079FA	2016-08-28	EtOH_Box05_S33	ACTIVE	0	2596.08842611
2E90EDD079FA	2016-08-28	EtOH_Box05_S33	ACTIVE	0	2596.2167871
2E90EDD079FA	2016-08-28	EtOH_Box05_S33	ACTIVE	0	2596.46382117
2E90EDD079FA	2016-08-28	EtOH_Box05_S33	ACTIVE	0	2609.46382117
2E90EDD079FA	2016-08-28	EtOH_Box05_S33	ACTIVE	0	2610.04637814
2E90EDD079FA	2016-08-28	EtOH_Box05_S33	ACTIVE	0	2610.16402102
2E90EDD079FA	2016-08-28	EtOH_Box05_S33	REWARD	10	2610.16402102
2E90EDD079FA	2016-08-28	EtOH_Box05_S33	ACTIVE	0	2610.5027411
2E90EDD079FA	2016-08-28	EtOH_Box05_S33	ACTIVE	0	2610.59932709
2E90EDD079FA	2016-08-28	EtOH_Box05_S33	ACTIVE	0	2610.82558513
2E90EDD079FA	2016-08-28	EtOH_Box05_S33	ACTIVE	0	2610.94365406
2E90EDD079FA	2016-08-28	EtOH_Box05_S33	ACTIVE	0	2611.07241297
2E90EDD079FA	2016-08-28	EtOH_Box05_S33	ACTIVE	0	2611.20113111
2E90EDD079FA	2016-08-28	EtOH_Box05_S33	ACTIVE	0	2611.29855204
2E90EDD079FA	2016-08-28	EtOH_Box05_S33	ACTIVE	0	2611.41661215
2E90EDD079FA	2016-08-28	EtOH_Box05_S33	ACTIVE	0	2611.53448915
2E90EDD079FA	2016-08-28	EtOH_Box05_S33	ACTIVE	0	2611.65243101
2E90EDD079FA	2016-08-28	EtOH_Box05_S33	ACTIVE	0	2611.77039003
2E90EDD079FA	2016-08-28	EtOH_Box05_S33	ACTIVE	0	2611.88825607
2E90EDD079FA	2016-08-28	EtOH_Box05_S33	ACTIVE	0	2612.00619411
2E90EDD079FA	2016-08-28	EtOH_Box05_S33	ACTIVE	0	2612.12406301
2E90EDD079FA	2016-08-28	EtOH_Box05_S33	ACTIVE	0	2612.24199414
2E90EDD079FA	2016-08-28	EtOH_Box05_S33	ACTIVE	0	2612.37072802
2E90EDD079FA	2016-08-28	EtOH_Box05_S33	ACTIVE	0	2612.47776914
2E90EDD079FA	2016-08-28	EtOH_Box05_S33	ACTIVE	0	2612.59565616
2E90EDD079FA	2016-08-28	EtOH_Box05_S33	ACTIVE	0	2612.72438216
2E90EDD079FA	2016-08-28	EtOH_Box05_S33	ACTIVE	0	2612.85309601
2E90EDD079FA	2016-08-28	EtOH_Box05_S33	ACTIVE	0	2612.99262404
2E90EDD079FA	2016-08-28	EtOH_Box05_S33	ACTIVE	0	2613.13215399
2E90EDD079FA	2016-08-28	EtOH_Box05_S33	ACTIVE	0	2613.29336405
2E90EDD079FA	2016-08-28	EtOH_Box05_S33	ACTIVE	0	2613.44389701
2E90EDD079FA	2016-08-28	EtOH_Box05_S33	ACTIVE	0	2613.59436417
2E90EDD079FA	2016-08-28	EtOH_Box05_S33	ACTIVE	0	2615.17288113
2E90EDD079FA	2016-08-28	EtOH_Box05_S33	ACTIVE	0	2615.28027606
2E90EDD079FA	2016-08-28	EtOH_Box05_S33	ACTIVE	0	2625.38008618
2E90EDD079FA	2016-08-28	EtOH_Box05_S33	ACTIVE	0	2625.58459711
2E90EDD079FA	2016-08-28	EtOH_Box05_S33	ACTIVE	0	2625.87658405
2E90EDD079FA	2016-08-28	EtOH_Box05_S33	ACTIVE	0	2626.43795609
2E90EDD079FA	2016-08-28	EtOH_Box05_S33	ACTIVE	0	2626.59927201
2E90EDD079FA	2016-08-28	EtOH_Box05_S33	ACTIVE	0	2626.89338398
2E90EDD079FA	2016-08-28	EtOH_Box05_S33	ACTIVE	0	2627.30299616
2E90EDD079FA	2016-08-28	EtOH_Box05_S33	ACTIVE	0	2627.345222
2E90EDD079FA	2016-08-28	EtOH_Box05_S33	ACTIVE	0	2627.98203516
2E90EDD079FA	2016-08-28	EtOH_Box05_S33	ACTIVE	0	2636.22038817
2E90EDD079FA	2016-08-28	EtOH_Box05_S33	ACTIVE	0	2648.36354208
2E90EDD079FA	2016-08-28	EtOH_Box05_S33	ACTIVE	0	2648.72984815
2E90EDD079FA	2016-08-28	EtOH_Box05_S33	ACTIVE	0	2648.94488716
2E90EDD079FA	2016-08-28	EtOH_Box05_S33	ACTIVE	0	2649.08401012
2E90EDD079FA	2016-08-28	EtOH_Box05_S33	ACTIVE	0	2649.19080997
2E90EDD079FA	2016-08-28	EtOH_Box05_S33	ACTIVE	0	2649.70815611
2E90EDD079FA	2016-08-28	EtOH_Box05_S33	ACTIVE	0	2649.81767702
2E90EDD079FA	2016-08-28	EtOH_Box05_S33	ACTIVE	0	2649.94605398
2E90EDD079FA	2016-08-28	EtOH_Box05_S33	ACTIVE	0	2650.18242502
2E90EDD079FA	2016-08-28	EtOH_Box05_S33	REWARD	10	2650.18242502
2E90EDD079FA	2016-08-28	EtOH_Box05_S33	ACTIVE	0	2650.40206409
2E90EDD079FA	2016-08-28	EtOH_Box05_S33	ACTIVE	0	2650.444484
2E90EDD079FA	2016-08-28	EtOH_Box05_S33	ACTIVE	0	2650.55163717
2E90EDD079FA	2016-08-28	EtOH_Box05_S33	ACTIVE	0	2650.66963696
2E90EDD079FA	2016-08-28	EtOH_Box05_S33	ACTIVE	0	2650.77678204
2E90EDD079FA	2016-08-28	EtOH_Box05_S33	ACTIVE	0	2650.9060061
2E90EDD079FA	2016-08-28	EtOH_Box05_S33	ACTIVE	0	2651.02391219
2E90EDD079FA	2016-08-28	EtOH_Box05_S33	ACTIVE	0	2651.15257311
2E90EDD079FA	2016-08-28	EtOH_Box05_S33	ACTIVE	0	2651.2595861
2E90EDD079FA	2016-08-28	EtOH_Box05_S33	ACTIVE	0	2651.37741613
2E90EDD079FA	2016-08-28	EtOH_Box05_S33	ACTIVE	0	2651.49521804
2E90EDD079FA	2016-08-28	EtOH_Box05_S33	ACTIVE	0	2651.61306906
2E90EDD079FA	2016-08-28	EtOH_Box05_S33	ACTIVE	0	2651.74178505
2E90EDD079FA	2016-08-28	EtOH_Box05_S33	ACTIVE	0	2651.84904313
2E90EDD079FA	2016-08-28	EtOH_Box05_S33	ACTIVE	0	2651.97772503
2E90EDD079FA	2016-08-28	EtOH_Box05_S33	ACTIVE	0	2652.08588219
2E90EDD079FA	2016-08-28	EtOH_Box05_S33	ACTIVE	0	2652.20381498
2E90EDD079FA	2016-08-28	EtOH_Box05_S33	ACTIVE	0	2652.34317613
2E90EDD079FA	2016-08-28	EtOH_Box05_S33	ACTIVE	0	2652.47182798
2E90EDD079FA	2016-08-28	EtOH_Box05_S33	ACTIVE	0	2652.58960199
2E90EDD079FA	2016-08-28	EtOH_Box05_S33	ACTIVE	0	2652.70742011
2E90EDD079FA	2016-08-28	EtOH_Box05_S33	ACTIVE	0	2652.86665106
2E90EDD079FA	2016-08-28	EtOH_Box05_S33	ACTIVE	0	2653.75197911
2E90EDD079FA	2016-08-28	EtOH_Box05_S33	INACTIVE	0	2655.06028318
2E90EDD079FA	2016-08-28	EtOH_Box05_S33	INACTIVE	0	2655.18851304
2E90EDD079FA	2016-08-28	EtOH_Box05_S33	INACTIVE	0	2655.33640313
2E90EDD079FA	2016-08-28	EtOH_Box05_S33	INACTIVE	0	2655.53840709
2E90EDD079FA	2016-08-28	EtOH_Box05_S33	INACTIVE	0	2655.66444111
2E90EDD079FA	2016-08-28	EtOH_Box05_S33	INACTIVE	0	2655.8772881
2E90EDD079FA	2016-08-28	EtOH_Box05_S33	INACTIVE	0	2656.01425004
2E90EDD079FA	2016-08-28	EtOH_Box05_S33	INACTIVE	0	2656.14065909
2E90EDD079FA	2016-08-28	EtOH_Box05_S33	INACTIVE	0	2656.25611401
2E90EDD079FA	2016-08-28	EtOH_Box05_S33	INACTIVE	0	2656.82552099
2E90EDD079FA	2016-08-28	EtOH_Box05_S33	INACTIVE	0	2657.4382441
2E90EDD079FA	2016-08-28	EtOH_Box05_S33	ACTIVE	0	2659.392874
2E90EDD079FA	2016-08-28	EtOH_Box05_S33	ACTIVE	0	2659.56513405
2E90EDD079FA	2016-08-28	EtOH_Box05_S33	ACTIVE	0	2659.68316817
2E90EDD079FA	2016-08-28	EtOH_Box05_S33	ACTIVE	0	2659.80119419
2E90EDD079FA	2016-08-28	EtOH_Box05_S33	ACTIVE	0	2660.04903102
2E90EDD079FA	2016-08-28	EtOH_Box05_S33	ACTIVE	0	2660.20233798
2E90EDD079FA	2016-08-28	EtOH_Box05_S33	ACTIVE	0	2660.30955219
2E90EDD079FA	2016-08-28	EtOH_Box05_S33	ACTIVE	0	2660.48178411
2E90EDD079FA	2016-08-28	EtOH_Box05_S33	ACTIVE	0	2660.65389514
2E90EDD079FA	2016-08-28	EtOH_Box05_S33	ACTIVE	0	2675.72025418
2E90EDD079FA	2016-08-28	EtOH_Box05_S33	ACTIVE	0	2676.27155399
2E90EDD079FA	2016-08-28	EtOH_Box05_S33	ACTIVE	0	2676.85449815
2E90EDD079FA	2016-08-28	EtOH_Box05_S33	ACTIVE	0	2690.24505901
2E90EDD079FA	2016-08-28	EtOH_Box05_S33	ACTIVE	0	2691.0436101
2E90EDD079FA	2016-08-28	EtOH_Box05_S33	ACTIVE	0	2691.16117907
2E90EDD079FA	2016-08-28	EtOH_Box05_S33	ACTIVE	0	2691.41918397
2E90EDD079FA	2016-08-28	EtOH_Box05_S33	ACTIVE	0	2691.50408316
2E90EDD079FA	2016-08-28	EtOH_Box05_S33	ACTIVE	0	2691.62155104
2E90EDD079FA	2016-08-28	EtOH_Box05_S33	ACTIVE	0	2691.76064205
2E90EDD079FA	2016-08-28	EtOH_Box05_S33	REWARD	10	2691.76064205
2E90EDD079FA	2016-08-28	EtOH_Box05_S33	ACTIVE	0	2692.044981
2E90EDD079FA	2016-08-28	EtOH_Box05_S33	ACTIVE	0	2692.15227413
2E90EDD079FA	2016-08-28	EtOH_Box05_S33	ACTIVE	0	2692.28113604
2E90EDD079FA	2016-08-28	EtOH_Box05_S33	ACTIVE	0	2692.38829398
2E90EDD079FA	2016-08-28	EtOH_Box05_S33	ACTIVE	0	2692.50611019
2E90EDD079FA	2016-08-28	EtOH_Box05_S33	ACTIVE	0	2692.62395906
2E90EDD079FA	2016-08-28	EtOH_Box05_S33	ACTIVE	0	2692.74191809
2E90EDD079FA	2016-08-28	EtOH_Box05_S33	ACTIVE	0	2692.848984
2E90EDD079FA	2016-08-28	EtOH_Box05_S33	ACTIVE	0	2692.96679401
2E90EDD079FA	2016-08-28	EtOH_Box05_S33	ACTIVE	0	2693.095433
2E90EDD079FA	2016-08-28	EtOH_Box05_S33	ACTIVE	0	2693.20248318
2E90EDD079FA	2016-08-28	EtOH_Box05_S33	ACTIVE	0	2693.31668806
2E90EDD079FA	2016-08-28	EtOH_Box05_S33	ACTIVE	0	2693.434623
2E90EDD079FA	2016-08-28	EtOH_Box05_S33	ACTIVE	0	2693.55252814
2E90EDD079FA	2016-08-28	EtOH_Box05_S33	ACTIVE	0	2693.66082907
2E90EDD079FA	2016-08-28	EtOH_Box05_S33	ACTIVE	0	2693.80045104
2E90EDD079FA	2016-08-28	EtOH_Box05_S33	ACTIVE	0	2693.91844201
2E90EDD079FA	2016-08-28	EtOH_Box05_S33	ACTIVE	0	2694.03627205
2E90EDD079FA	2016-08-28	EtOH_Box05_S33	ACTIVE	0	2694.16497803
2E90EDD079FA	2016-08-28	EtOH_Box05_S33	ACTIVE	0	2694.29360819
2E90EDD079FA	2016-08-28	EtOH_Box05_S33	ACTIVE	0	2694.43304205
2E90EDD079FA	2016-08-28	EtOH_Box05_S33	ACTIVE	0	2694.58328819
2E90EDD079FA	2016-08-28	EtOH_Box05_S33	ACTIVE	0	2694.73364115
2E90EDD079FA	2016-08-28	EtOH_Box05_S33	ACTIVE	0	2694.87308598
2E90EDD079FA	2016-08-28	EtOH_Box05_S33	ACTIVE	0	2705.87596202
2E90EDD079FA	2016-08-28	EtOH_Box05_S33	ACTIVE	0	2705.97246099
2E90EDD079FA	2016-08-28	EtOH_Box05_S33	ACTIVE	0	2706.10138202
2E90EDD079FA	2016-08-28	EtOH_Box05_S33	ACTIVE	0	2706.50016212
2E90EDD079FA	2016-08-28	EtOH_Box05_S33	ACTIVE	0	2706.63959217
2E90EDD079FA	2016-08-28	EtOH_Box05_S33	ACTIVE	0	2706.69257402
2E90EDD079FA	2016-08-28	EtOH_Box05_S33	ACTIVE	0	2706.87514997
2E90EDD079FA	2016-08-28	EtOH_Box05_S33	ACTIVE	0	2707.0037632
2E90EDD079FA	2016-08-28	EtOH_Box05_S33	ACTIVE	0	2707.14319611
2E90EDD079FA	2016-08-28	EtOH_Box05_S33	ACTIVE	0	2707.68245101
2E90EDD079FA	2016-08-28	EtOH_Box05_S33	ACTIVE	0	2707.82511306
2E90EDD079FA	2016-08-28	EtOH_Box05_S33	ACTIVE	0	2707.92150712
2E90EDD079FA	2016-08-28	EtOH_Box05_S33	ACTIVE	0	2708.04049611
2E90EDD079FA	2016-08-28	EtOH_Box05_S33	ACTIVE	0	2708.36377215
2E90EDD079FA	2016-08-28	EtOH_Box05_S33	ACTIVE	0	2708.48170018
2E90EDD079FA	2016-08-28	EtOH_Box05_S33	ACTIVE	0	2708.664428
2E90EDD079FA	2016-08-28	EtOH_Box05_S33	ACTIVE	0	2708.73904514
2E90EDD079FA	2016-08-28	EtOH_Box05_S33	ACTIVE	0	2708.78112507
2E90EDD079FA	2016-08-28	EtOH_Box05_S33	ACTIVE	0	2708.90973115
2E90EDD079FA	2016-08-28	EtOH_Box05_S33	ACTIVE	0	2709.10339618
2E90EDD079FA	2016-08-28	EtOH_Box05_S33	ACTIVE	0	2709.49133611
2E90EDD079FA	2016-08-28	EtOH_Box05_S33	ACTIVE	0	2709.60928011
2E90EDD079FA	2016-08-28	EtOH_Box05_S33	ACTIVE	0	2709.737957
2E90EDD079FA	2016-08-28	EtOH_Box05_S33	ACTIVE	0	2709.86656904
2E90EDD079FA	2016-08-28	EtOH_Box05_S33	ACTIVE	0	2709.9086771
2E90EDD079FA	2016-08-28	EtOH_Box05_S33	ACTIVE	0	2710.00488615
2E90EDD079FA	2016-08-28	EtOH_Box05_S33	ACTIVE	0	2710.27397013
2E90EDD079FA	2016-08-28	EtOH_Box05_S33	ACTIVE	0	2710.33776116
2E90EDD079FA	2016-08-28	EtOH_Box05_S33	ACTIVE	0	2710.70425105
2E90EDD079FA	2016-08-28	EtOH_Box05_S33	ACTIVE	0	2726.31735611
2E90EDD079FA	2016-08-28	EtOH_Box05_S33	ACTIVE	0	2726.41353798
2E90EDD079FA	2016-08-28	EtOH_Box05_S33	ACTIVE	0	2726.62845206
2E90EDD079FA	2016-08-28	EtOH_Box05_S33	ACTIVE	0	2727.10308099
2E90EDD079FA	2016-08-28	EtOH_Box05_S33	ACTIVE	0	2727.20993114
2E90EDD079FA	2016-08-28	EtOH_Box05_S33	ACTIVE	0	2727.33837414
2E90EDD079FA	2016-08-28	EtOH_Box05_S33	ACTIVE	0	2727.46659398
2E90EDD079FA	2016-08-28	EtOH_Box05_S33	ACTIVE	0	2727.59491014
2E90EDD079FA	2016-08-28	EtOH_Box05_S33	ACTIVE	0	2727.93941498
2E90EDD079FA	2016-08-28	EtOH_Box05_S33	ACTIVE	0	2728.47999716
2E90EDD079FA	2016-08-28	EtOH_Box05_S33	REWARD	10	2728.47999716
2E90EDD079FA	2016-08-28	EtOH_Box05_S33	ACTIVE	0	2729.43630409
2E90EDD079FA	2016-08-28	EtOH_Box05_S33	ACTIVE	0	2730.24681211
2E90EDD079FA	2016-08-28	EtOH_Box05_S33	ACTIVE	0	2738.29454899
2E90EDD079FA	2016-08-28	EtOH_Box05_S33	ACTIVE	0	2738.40191913
2E90EDD079FA	2016-08-28	EtOH_Box05_S33	ACTIVE	0	2738.63903713
2E90EDD079FA	2016-08-28	EtOH_Box05_S33	ACTIVE	0	2738.78959107
2E90EDD079FA	2016-08-28	EtOH_Box05_S33	ACTIVE	0	2738.90757513
2E90EDD079FA	2016-08-28	EtOH_Box05_S33	ACTIVE	0	2738.96063304
2E90EDD079FA	2016-08-28	EtOH_Box05_S33	ACTIVE	0	2739.20825219
2E90EDD079FA	2016-08-28	EtOH_Box05_S33	ACTIVE	0	2739.32614207
2E90EDD079FA	2016-08-28	EtOH_Box05_S33	ACTIVE	0	2739.40068507
2E90EDD079FA	2016-08-28	EtOH_Box05_S33	ACTIVE	0	2739.52940416
2E90EDD079FA	2016-08-28	EtOH_Box05_S33	ACTIVE	0	2739.658535
2E90EDD079FA	2016-08-28	EtOH_Box05_S33	ACTIVE	0	2739.76573205
2E90EDD079FA	2016-08-28	EtOH_Box05_S33	ACTIVE	0	2739.89444804
2E90EDD079FA	2016-08-28	EtOH_Box05_S33	ACTIVE	0	2740.13134003
2E90EDD079FA	2016-08-28	EtOH_Box05_S33	ACTIVE	0	2740.32588506
2E90EDD079FA	2016-08-28	EtOH_Box05_S33	ACTIVE	0	2740.4113822
2E90EDD079FA	2016-08-28	EtOH_Box05_S33	ACTIVE	0	2740.54003716
2E90EDD079FA	2016-08-28	EtOH_Box05_S33	ACTIVE	0	2740.70114708
2E90EDD079FA	2016-08-28	EtOH_Box05_S33	ACTIVE	0	2740.829844
2E90EDD079FA	2016-08-28	EtOH_Box05_S33	ACTIVE	0	2740.99117613
2E90EDD079FA	2016-08-28	EtOH_Box05_S33	ACTIVE	0	2741.3146801
2E90EDD079FA	2016-08-28	EtOH_Box05_S33	ACTIVE	0	2741.49761415
2E90EDD079FA	2016-08-28	EtOH_Box05_S33	ACTIVE	0	2741.6481781
2E90EDD079FA	2016-08-28	EtOH_Box05_S33	ACTIVE	0	2741.74457598
2E90EDD079FA	2016-08-28	EtOH_Box05_S33	ACTIVE	0	2741.86249399
2E90EDD079FA	2016-08-28	EtOH_Box05_S33	ACTIVE	0	2742.38056517
2E90EDD079FA	2016-08-28	EtOH_Box05_S33	ACTIVE	0	2742.75797009
2E90EDD079FA	2016-08-28	EtOH_Box05_S33	ACTIVE	0	2742.82185197
2E90EDD079FA	2016-08-28	EtOH_Box05_S33	INACTIVE	0	2757.50866103
2E90EDD079FA	2016-08-28	EtOH_Box05_S33	INACTIVE	0	2758.01662016
2E90EDD079FA	2016-08-28	EtOH_Box05_S33	INACTIVE	0	2758.21816111
2E90EDD079FA	2016-08-28	EtOH_Box05_S33	INACTIVE	0	2758.36558604
2E90EDD079FA	2016-08-28	EtOH_Box05_S33	INACTIVE	0	2758.50217509
2E90EDD079FA	2016-08-28	EtOH_Box05_S33	INACTIVE	0	2758.61712098
2E90EDD079FA	2016-08-28	EtOH_Box05_S33	INACTIVE	0	2758.73218298
2E90EDD079FA	2016-08-28	EtOH_Box05_S33	INACTIVE	0	2758.91204619
2E90EDD079FA	2016-08-28	EtOH_Box05_S33	INACTIVE	0	2759.04866219
2E90EDD079FA	2016-08-28	EtOH_Box05_S33	INACTIVE	0	2759.27165914
2E90EDD079FA	2016-08-28	EtOH_Box05_S33	ACTIVE	0	2760.15803504
2E90EDD079FA	2016-08-28	EtOH_Box05_S33	ACTIVE	0	2760.26474404
2E90EDD079FA	2016-08-28	EtOH_Box05_S33	ACTIVE	0	2760.41463399
2E90EDD079FA	2016-08-28	EtOH_Box05_S33	ACTIVE	0	2760.5320251
2E90EDD079FA	2016-08-28	EtOH_Box05_S33	ACTIVE	0	2760.68195415
2E90EDD079FA	2016-08-28	EtOH_Box05_S33	ACTIVE	0	2760.99413514
2E90EDD079FA	2016-08-28	EtOH_Box05_S33	ACTIVE	0	2761.0791502
2E90EDD079FA	2016-08-28	EtOH_Box05_S33	ACTIVE	0	2761.29412508
2E90EDD079FA	2016-08-28	EtOH_Box05_S33	ACTIVE	0	2761.40093017
2E90EDD079FA	2016-08-28	EtOH_Box05_S33	ACTIVE	0	2761.49673414
2E90EDD079FA	2016-08-28	EtOH_Box05_S33	REWARD	10	2761.49673414
2E90EDD079FA	2016-08-28	EtOH_Box05_S33	ACTIVE	0	2761.72868204
2E90EDD079FA	2016-08-28	EtOH_Box05_S33	ACTIVE	0	2761.8145051
2E90EDD079FA	2016-08-28	EtOH_Box05_S33	ACTIVE	0	2761.88925099
2E90EDD079FA	2016-08-28	EtOH_Box05_S33	ACTIVE	0	2761.98553205
2E90EDD079FA	2016-08-28	EtOH_Box05_S33	ACTIVE	0	2762.10338616
2E90EDD079FA	2016-08-28	EtOH_Box05_S33	ACTIVE	0	2762.22150612
2E90EDD079FA	2016-08-28	EtOH_Box05_S33	ACTIVE	0	2762.33950996
2E90EDD079FA	2016-08-28	EtOH_Box05_S33	ACTIVE	0	2762.45760012
2E90EDD079FA	2016-08-28	EtOH_Box05_S33	ACTIVE	0	2762.56464815
2E90EDD079FA	2016-08-28	EtOH_Box05_S33	ACTIVE	0	2762.684654
2E90EDD079FA	2016-08-28	EtOH_Box05_S33	ACTIVE	0	2762.80264211
2E90EDD079FA	2016-08-28	EtOH_Box05_S33	ACTIVE	0	2762.93149304
2E90EDD079FA	2016-08-28	EtOH_Box05_S33	ACTIVE	0	2763.04940009
2E90EDD079FA	2016-08-28	EtOH_Box05_S33	ACTIVE	0	2763.15654898
2E90EDD079FA	2016-08-28	EtOH_Box05_S33	ACTIVE	0	2763.28510404
2E90EDD079FA	2016-08-28	EtOH_Box05_S33	ACTIVE	0	2763.40311909
2E90EDD079FA	2016-08-28	EtOH_Box05_S33	ACTIVE	0	2763.5319221
2E90EDD079FA	2016-08-28	EtOH_Box05_S33	ACTIVE	0	2763.64993
2E90EDD079FA	2016-08-28	EtOH_Box05_S33	ACTIVE	0	2763.77868509
2E90EDD079FA	2016-08-28	EtOH_Box05_S33	ACTIVE	0	2763.90742111
2E90EDD079FA	2016-08-28	EtOH_Box05_S33	ACTIVE	0	2764.04689908
2E90EDD079FA	2016-08-28	EtOH_Box05_S33	ACTIVE	0	2764.18630219
2E90EDD079FA	2016-08-28	EtOH_Box05_S33	ACTIVE	0	2764.32578611
2E90EDD079FA	2016-08-28	EtOH_Box05_S33	ACTIVE	0	2764.48688602
2E90EDD079FA	2016-08-28	EtOH_Box05_S33	ACTIVE	0	2764.6695931
2E90EDD079FA	2016-08-28	EtOH_Box05_S33	ACTIVE	0	2764.80911207
2E90EDD079FA	2016-08-28	EtOH_Box05_S33	ACTIVE	0	2776.20066905
2E90EDD079FA	2016-08-28	EtOH_Box05_S33	ACTIVE	0	2776.59011006
2E90EDD079FA	2016-08-28	EtOH_Box05_S33	ACTIVE	0	2776.8378911
2E90EDD079FA	2016-08-28	EtOH_Box05_S33	ACTIVE	0	2777.03150105
2E90EDD079FA	2016-08-28	EtOH_Box05_S33	ACTIVE	0	2777.24688697
2E90EDD079FA	2016-08-28	EtOH_Box05_S33	ACTIVE	0	2777.32156801
2E90EDD079FA	2016-08-28	EtOH_Box05_S33	ACTIVE	0	2777.51522017
2E90EDD079FA	2016-08-28	EtOH_Box05_S33	ACTIVE	0	2777.58988214
2E90EDD079FA	2016-08-28	EtOH_Box05_S33	ACTIVE	0	2777.71893716
2E90EDD079FA	2016-08-28	EtOH_Box05_S33	ACTIVE	0	2777.78277302
2E90EDD079FA	2016-08-28	EtOH_Box05_S33	ACTIVE	0	2777.94399118
2E90EDD079FA	2016-08-28	EtOH_Box05_S33	ACTIVE	0	2778.08365011
2E90EDD079FA	2016-08-28	EtOH_Box05_S33	ACTIVE	0	2778.22313213
2E90EDD079FA	2016-08-28	EtOH_Box05_S33	ACTIVE	0	2778.37348008
2E90EDD079FA	2016-08-28	EtOH_Box05_S33	ACTIVE	0	2778.48061514
2E90EDD079FA	2016-08-28	EtOH_Box05_S33	ACTIVE	0	2778.59861016
2E90EDD079FA	2016-08-28	EtOH_Box05_S33	ACTIVE	0	2778.7273941
2E90EDD079FA	2016-08-28	EtOH_Box05_S33	ACTIVE	0	2778.85622811
2E90EDD079FA	2016-08-28	EtOH_Box05_S33	ACTIVE	0	2778.94170904
2E90EDD079FA	2016-08-28	EtOH_Box05_S33	ACTIVE	0	2794.68800497
2E90EDD079FA	2016-08-28	EtOH_Box05_S33	ACTIVE	0	2794.86093616
2E90EDD079FA	2016-08-28	EtOH_Box05_S33	ACTIVE	0	2795.17403507
2E90EDD079FA	2016-08-28	EtOH_Box05_S33	ACTIVE	0	2795.31435204
2E90EDD079FA	2016-08-28	EtOH_Box05_S33	ACTIVE	0	2795.42213106
2E90EDD079FA	2016-08-28	EtOH_Box05_S33	ACTIVE	0	2795.85466814
2E90EDD079FA	2016-08-28	EtOH_Box05_S33	ACTIVE	0	2795.9516871
2E90EDD079FA	2016-08-28	EtOH_Box05_S33	ACTIVE	0	2796.08108807
2E90EDD079FA	2016-08-28	EtOH_Box05_S33	ACTIVE	0	2796.22130513
2E90EDD079FA	2016-08-28	EtOH_Box05_S33	ACTIVE	0	2796.31847119
2E90EDD079FA	2016-08-28	EtOH_Box05_S33	REWARD	10	2796.31847119
2E90EDD079FA	2016-08-28	EtOH_Box05_S33	ACTIVE	0	2796.75549197
2E90EDD079FA	2016-08-28	EtOH_Box05_S33	ACTIVE	0	2796.85202098
2E90EDD079FA	2016-08-28	EtOH_Box05_S33	ACTIVE	0	2796.93760514
2E90EDD079FA	2016-08-28	EtOH_Box05_S33	ACTIVE	0	2797.54279399
2E90EDD079FA	2016-08-28	EtOH_Box05_S33	ACTIVE	0	2798.70937204
2E90EDD079FA	2016-08-28	EtOH_Box05_S33	ACTIVE	0	2799.13383102
2E90EDD079FA	2016-08-28	EtOH_Box05_S33	ACTIVE	0	2828.32051206
2E90EDD079FA	2016-08-28	EtOH_Box05_S33	ACTIVE	0	2828.64511418
2E90EDD079FA	2016-08-28	EtOH_Box05_S33	ACTIVE	0	2828.76389718
2E90EDD079FA	2016-08-28	EtOH_Box05_S33	ACTIVE	0	2828.86108112
2E90EDD079FA	2016-08-28	EtOH_Box05_S33	ACTIVE	0	2829.00131512
2E90EDD079FA	2016-08-28	EtOH_Box05_S33	ACTIVE	0	2829.13073015
2E90EDD079FA	2016-08-28	EtOH_Box05_S33	ACTIVE	0	2829.47644019
2E90EDD079FA	2016-08-28	EtOH_Box05_S33	ACTIVE	0	2829.57344818
2E90EDD079FA	2016-08-28	EtOH_Box05_S33	ACTIVE	0	2829.68147898
2E90EDD079FA	2016-08-28	EtOH_Box05_S33	ACTIVE	0	2829.95191097
2E90EDD079FA	2016-08-28	EtOH_Box05_S33	REWARD	10	2829.95191097
2E90EDD079FA	2016-08-28	EtOH_Box05_S33	ACTIVE	0	2830.31408119
2E90EDD079FA	2016-08-28	EtOH_Box05_S33	ACTIVE	0	2830.44322109
2E90EDD079FA	2016-08-28	EtOH_Box05_S33	ACTIVE	0	2830.56140208
2E90EDD079FA	2016-08-28	EtOH_Box05_S33	ACTIVE	0	2830.67934299
2E90EDD079FA	2016-08-28	EtOH_Box05_S33	ACTIVE	0	2830.79723406
2E90EDD079FA	2016-08-28	EtOH_Box05_S33	ACTIVE	0	2830.92596698
2E90EDD079FA	2016-08-28	EtOH_Box05_S33	ACTIVE	0	2831.02221799
2E90EDD079FA	2016-08-28	EtOH_Box05_S33	ACTIVE	0	2831.14010215
2E90EDD079FA	2016-08-28	EtOH_Box05_S33	ACTIVE	0	2831.24715209
2E90EDD079FA	2016-08-28	EtOH_Box05_S33	ACTIVE	0	2831.28926706
2E90EDD079FA	2016-08-28	EtOH_Box05_S33	ACTIVE	0	2831.3748672
2E90EDD079FA	2016-08-28	EtOH_Box05_S33	ACTIVE	0	2831.48204899
2E90EDD079FA	2016-08-28	EtOH_Box05_S33	ACTIVE	0	2831.60113716
2E90EDD079FA	2016-08-28	EtOH_Box05_S33	ACTIVE	0	2831.73002911
2E90EDD079FA	2016-08-28	EtOH_Box05_S33	ACTIVE	0	2831.83713317
2E90EDD079FA	2016-08-28	EtOH_Box05_S33	ACTIVE	0	2831.95506597
2E90EDD079FA	2016-08-28	EtOH_Box05_S33	ACTIVE	0	2832.08373809
2E90EDD079FA	2016-08-28	EtOH_Box05_S33	ACTIVE	0	2832.20157909
2E90EDD079FA	2016-08-28	EtOH_Box05_S33	ACTIVE	0	2832.31936312
2E90EDD079FA	2016-08-28	EtOH_Box05_S33	ACTIVE	0	2832.44797611
2E90EDD079FA	2016-08-28	EtOH_Box05_S33	ACTIVE	0	2832.58743119
2E90EDD079FA	2016-08-28	EtOH_Box05_S33	ACTIVE	0	2832.70536399
2E90EDD079FA	2016-08-28	EtOH_Box05_S33	ACTIVE	0	2832.83412099
2E90EDD079FA	2016-08-28	EtOH_Box05_S33	ACTIVE	0	2832.96293998
2E90EDD079FA	2016-08-28	EtOH_Box05_S33	ACTIVE	0	2833.10264111
2E90EDD079FA	2016-08-28	EtOH_Box05_S33	ACTIVE	0	2833.23142815
2E90EDD079FA	2016-08-28	EtOH_Box05_S33	ACTIVE	0	2833.37087297
2E90EDD079FA	2016-08-28	EtOH_Box05_S33	ACTIVE	0	2833.52122307
2E90EDD079FA	2016-08-28	EtOH_Box05_S33	ACTIVE	0	2833.66090918
2E90EDD079FA	2016-08-28	EtOH_Box05_S33	ACTIVE	0	2833.70314002
2E90EDD079FA	2016-08-28	EtOH_Box05_S33	ACTIVE	0	2833.78909302
2E90EDD079FA	2016-08-28	EtOH_Box05_S33	ACTIVE	0	2833.9394381
2E90EDD079FA	2016-08-28	EtOH_Box05_S33	ACTIVE	0	2834.08982301
2E90EDD079FA	2016-08-28	EtOH_Box05_S33	ACTIVE	0	2834.25095701
2E90EDD079FA	2016-08-28	EtOH_Box05_S33	ACTIVE	0	2834.42285514
2E90EDD079FA	2016-08-28	EtOH_Box05_S33	ACTIVE	0	2834.60567713
2E90EDD079FA	2016-08-28	EtOH_Box05_S33	ACTIVE	0	2834.7562201
2E90EDD079FA	2016-08-28	EtOH_Box05_S33	ACTIVE	0	2857.56869507
2E90EDD079FA	2016-08-28	EtOH_Box05_S33	ACTIVE	0	2857.68782997
2E90EDD079FA	2016-08-28	EtOH_Box05_S33	ACTIVE	0	2857.9581511
2E90EDD079FA	2016-08-28	EtOH_Box05_S33	ACTIVE	0	2858.05521607
2E90EDD079FA	2016-08-28	EtOH_Box05_S33	ACTIVE	0	2858.18466496
2E90EDD079FA	2016-08-28	EtOH_Box05_S33	ACTIVE	0	2858.42237115
2E90EDD079FA	2016-08-28	EtOH_Box05_S33	ACTIVE	0	2858.50845098
2E90EDD079FA	2016-08-28	EtOH_Box05_S33	ACTIVE	0	2858.61626816
2E90EDD079FA	2016-08-28	EtOH_Box05_S33	ACTIVE	0	2858.843014
2E90EDD079FA	2016-08-28	EtOH_Box05_S33	ACTIVE	0	2858.96184802
2E90EDD079FA	2016-08-28	EtOH_Box05_S33	REWARD	10	2858.96184802
2E90EDD079FA	2016-08-28	EtOH_Box05_S33	ACTIVE	0	2859.21561003
2E90EDD079FA	2016-08-28	EtOH_Box05_S33	ACTIVE	0	2859.35554719
2E90EDD079FA	2016-08-28	EtOH_Box05_S33	ACTIVE	0	2859.48428512
2E90EDD079FA	2016-08-28	EtOH_Box05_S33	ACTIVE	0	2859.62401414
2E90EDD079FA	2016-08-28	EtOH_Box05_S33	ACTIVE	0	2859.75306702
2E90EDD079FA	2016-08-28	EtOH_Box05_S33	ACTIVE	0	2859.87101316
2E90EDD079FA	2016-08-28	EtOH_Box05_S33	ACTIVE	0	2859.99979019
2E90EDD079FA	2016-08-28	EtOH_Box05_S33	ACTIVE	0	2860.11780214
2E90EDD079FA	2016-08-28	EtOH_Box05_S33	ACTIVE	0	2860.24656105
2E90EDD079FA	2016-08-28	EtOH_Box05_S33	ACTIVE	0	2860.35357499
2E90EDD079FA	2016-08-28	EtOH_Box05_S33	ACTIVE	0	2860.48236918
2E90EDD079FA	2016-08-28	EtOH_Box05_S33	ACTIVE	0	2860.60023117
2E90EDD079FA	2016-08-28	EtOH_Box05_S33	ACTIVE	0	2860.71818614
2E90EDD079FA	2016-08-28	EtOH_Box05_S33	ACTIVE	0	2860.83607817
2E90EDD079FA	2016-08-28	EtOH_Box05_S33	ACTIVE	0	2860.95407009
2E90EDD079FA	2016-08-28	EtOH_Box05_S33	ACTIVE	0	2861.09570217
2E90EDD079FA	2016-08-28	EtOH_Box05_S33	ACTIVE	0	2861.22465515
2E90EDD079FA	2016-08-28	EtOH_Box05_S33	ACTIVE	0	2861.35331798
2E90EDD079FA	2016-08-28	EtOH_Box05_S33	ACTIVE	0	2861.48208904
2E90EDD079FA	2016-08-28	EtOH_Box05_S33	ACTIVE	0	2861.62172508
2E90EDD079FA	2016-08-28	EtOH_Box05_S33	ACTIVE	0	2861.76148701
2E90EDD079FA	2016-08-28	EtOH_Box05_S33	ACTIVE	0	2861.90095401
2E90EDD079FA	2016-08-28	EtOH_Box05_S33	ACTIVE	0	2862.06208205
2E90EDD079FA	2016-08-28	EtOH_Box05_S33	ACTIVE	0	2862.21244407
2E90EDD079FA	2016-08-28	EtOH_Box05_S33	ACTIVE	0	2862.36269403
2E90EDD079FA	2016-08-28	EtOH_Box05_S33	ACTIVE	0	2887.60663319
2E90EDD079FA	2016-08-28	EtOH_Box05_S33	ACTIVE	0	2887.70414615
2E90EDD079FA	2016-08-28	EtOH_Box05_S33	ACTIVE	0	2887.86614203
2E90EDD079FA	2016-08-28	EtOH_Box05_S33	ACTIVE	0	2888.11442113
2E90EDD079FA	2016-08-28	EtOH_Box05_S33	ACTIVE	0	2888.27648497
2E90EDD079FA	2016-08-28	EtOH_Box05_S33	ACTIVE	0	2888.37352419
2E90EDD079FA	2016-08-28	EtOH_Box05_S33	ACTIVE	0	2888.50293517
2E90EDD079FA	2016-08-28	EtOH_Box05_S33	ACTIVE	0	2888.6326592
2E90EDD079FA	2016-08-28	EtOH_Box05_S33	ACTIVE	0	2888.751405
2E90EDD079FA	2016-08-28	EtOH_Box05_S33	ACTIVE	0	2888.88090205
2E90EDD079FA	2016-08-28	EtOH_Box05_S33	REWARD	10	2888.88090205
2E90EDD079FA	2016-08-28	EtOH_Box05_S33	ACTIVE	0	2889.14530802
2E90EDD079FA	2016-08-28	EtOH_Box05_S33	ACTIVE	0	2889.27421117
2E90EDD079FA	2016-08-28	EtOH_Box05_S33	ACTIVE	0	2889.40293717
2E90EDD079FA	2016-08-28	EtOH_Box05_S33	ACTIVE	0	2889.53172207
2E90EDD079FA	2016-08-28	EtOH_Box05_S33	ACTIVE	0	2889.67146111
2E90EDD079FA	2016-08-28	EtOH_Box05_S33	ACTIVE	0	2889.78980303
2E90EDD079FA	2016-08-28	EtOH_Box05_S33	ACTIVE	0	2889.90772104
2E90EDD079FA	2016-08-28	EtOH_Box05_S33	ACTIVE	0	2890.0148952
2E90EDD079FA	2016-08-28	EtOH_Box05_S33	ACTIVE	0	2890.13387704
2E90EDD079FA	2016-08-28	EtOH_Box05_S33	ACTIVE	0	2890.25185204
2E90EDD079FA	2016-08-28	EtOH_Box05_S33	ACTIVE	0	2890.35897613
2E90EDD079FA	2016-08-28	EtOH_Box05_S33	ACTIVE	0	2890.47677207
2E90EDD079FA	2016-08-28	EtOH_Box05_S33	ACTIVE	0	2890.6055131
2E90EDD079FA	2016-08-28	EtOH_Box05_S33	ACTIVE	0	2890.73428297
2E90EDD079FA	2016-08-28	EtOH_Box05_S33	ACTIVE	0	2890.85217714
2E90EDD079FA	2016-08-28	EtOH_Box05_S33	ACTIVE	0	2890.98086119
2E90EDD079FA	2016-08-28	EtOH_Box05_S33	ACTIVE	0	2891.02300501
2E90EDD079FA	2016-08-28	EtOH_Box05_S33	ACTIVE	0	2891.10853815
2E90EDD079FA	2016-08-28	EtOH_Box05_S33	ACTIVE	0	2891.2372911
2E90EDD079FA	2016-08-28	EtOH_Box05_S33	ACTIVE	0	2891.36599302
2E90EDD079FA	2016-08-28	EtOH_Box05_S33	ACTIVE	0	2891.50550199
2E90EDD079FA	2016-08-28	EtOH_Box05_S33	ACTIVE	0	2891.65594316
2E90EDD079FA	2016-08-28	EtOH_Box05_S33	ACTIVE	0	2891.84182501
2E90EDD079FA	2016-08-28	EtOH_Box05_S33	ACTIVE	0	2891.99235702
2E90EDD079FA	2016-08-28	EtOH_Box05_S33	ACTIVE	0	2892.14276004
2E90EDD079FA	2016-08-28	EtOH_Box05_S33	ACTIVE	0	2892.33647108
2E90EDD079FA	2016-08-28	EtOH_Box05_S33	ACTIVE	0	2897.18313313
2E90EDD079FA	2016-08-28	EtOH_Box05_S33	ACTIVE	0	2897.46363807
2E90EDD079FA	2016-08-28	EtOH_Box05_S33	ACTIVE	0	2897.61410618
2E90EDD079FA	2016-08-28	EtOH_Box05_S33	ACTIVE	0	2897.73210001
2E90EDD079FA	2016-08-28	EtOH_Box05_S33	ACTIVE	0	2897.86092019
2E90EDD079FA	2016-08-28	EtOH_Box05_S33	ACTIVE	0	2898.01125598
2E90EDD079FA	2016-08-28	EtOH_Box05_S33	ACTIVE	0	2898.17240715
2E90EDD079FA	2016-08-28	EtOH_Box05_S33	ACTIVE	0	2898.34433317
2E90EDD079FA	2016-08-28	EtOH_Box05_S33	ACTIVE	0	2898.49463415
2E90EDD079FA	2016-08-28	EtOH_Box05_S33	ACTIVE	0	2898.60176301
2E90EDD079FA	2016-08-28	EtOH_Box05_S33	ACTIVE	0	2898.74136305
2E90EDD079FA	2016-08-28	EtOH_Box05_S33	ACTIVE	0	2898.85931396
2E90EDD079FA	2016-08-28	EtOH_Box05_S33	ACTIVE	0	2899.00968719
2E90EDD079FA	2016-08-28	EtOH_Box05_S33	ACTIVE	0	2899.16123414
2E90EDD079FA	2016-08-28	EtOH_Box05_S33	ACTIVE	0	2899.31165409
2E90EDD079FA	2016-08-28	EtOH_Box05_S33	ACTIVE	0	2899.46189117
2E90EDD079FA	2016-08-28	EtOH_Box05_S33	ACTIVE	0	2899.51490116
2E90EDD079FA	2016-08-28	EtOH_Box05_S33	ACTIVE	0	2899.61112809
2E90EDD079FA	2016-08-28	EtOH_Box05_S33	ACTIVE	0	2899.87021804
2E90EDD079FA	2016-08-28	EtOH_Box05_S33	ACTIVE	0	2900.06381011
2E90EDD079FA	2016-08-28	EtOH_Box05_S33	ACTIVE	0	2900.16016102
2E90EDD079FA	2016-08-28	EtOH_Box05_S33	ACTIVE	0	2900.40781307
2E90EDD079FA	2016-08-28	EtOH_Box05_S33	ACTIVE	0	2900.54745197
2E90EDD079FA	2016-08-28	EtOH_Box05_S33	ACTIVE	0	2900.6545651
2E90EDD079FA	2016-08-28	EtOH_Box05_S33	ACTIVE	0	2904.24492908
2E90EDD079FA	2016-08-28	EtOH_Box05_S33	ACTIVE	0	2910.33520913
2E90EDD079FA	2016-08-28	EtOH_Box05_S33	ACTIVE	0	2910.42158914
2E90EDD079FA	2016-08-28	EtOH_Box05_S33	ACTIVE	0	2910.82238007
2E90EDD079FA	2016-08-28	EtOH_Box05_S33	ACTIVE	0	2910.91946912
2E90EDD079FA	2016-08-28	EtOH_Box05_S33	ACTIVE	0	2911.1461432
2E90EDD079FA	2016-08-28	EtOH_Box05_S33	ACTIVE	0	2911.42693114
2E90EDD079FA	2016-08-28	EtOH_Box05_S33	ACTIVE	0	2920.78360605
2E90EDD079FA	2016-08-28	EtOH_Box05_S33	ACTIVE	0	2921.15114903
2E90EDD079FA	2016-08-28	EtOH_Box05_S33	ACTIVE	0	2921.28062415
2E90EDD079FA	2016-08-28	EtOH_Box05_S33	ACTIVE	0	2921.59431815
2E90EDD079FA	2016-08-28	EtOH_Box05_S33	REWARD	10	2921.59431815
2E90EDD079FA	2016-08-28	EtOH_Box05_S33	ACTIVE	0	2921.9020021
2E90EDD079FA	2016-08-28	EtOH_Box05_S33	ACTIVE	0	2921.98773599
2E90EDD079FA	2016-08-28	EtOH_Box05_S33	ACTIVE	0	2922.08406401
2E90EDD079FA	2016-08-28	EtOH_Box05_S33	ACTIVE	0	2922.19130611
2E90EDD079FA	2016-08-28	EtOH_Box05_S33	ACTIVE	0	2922.29863214
2E90EDD079FA	2016-08-28	EtOH_Box05_S33	ACTIVE	0	2922.42742705
2E90EDD079FA	2016-08-28	EtOH_Box05_S33	ACTIVE	0	2922.5344851
2E90EDD079FA	2016-08-28	EtOH_Box05_S33	ACTIVE	0	2922.65356207
2E90EDD079FA	2016-08-28	EtOH_Box05_S33	ACTIVE	0	2922.7715261
2E90EDD079FA	2016-08-28	EtOH_Box05_S33	ACTIVE	0	2922.87860799
2E90EDD079FA	2016-08-28	EtOH_Box05_S33	ACTIVE	0	2922.99653602
2E90EDD079FA	2016-08-28	EtOH_Box05_S33	ACTIVE	0	2923.11444712
2E90EDD079FA	2016-08-28	EtOH_Box05_S33	ACTIVE	0	2923.23232317
2E90EDD079FA	2016-08-28	EtOH_Box05_S33	ACTIVE	0	2923.35020804
2E90EDD079FA	2016-08-28	EtOH_Box05_S33	ACTIVE	0	2923.47889113
2E90EDD079FA	2016-08-28	EtOH_Box05_S33	ACTIVE	0	2923.59738898
2E90EDD079FA	2016-08-28	EtOH_Box05_S33	ACTIVE	0	2923.73706412
2E90EDD079FA	2016-08-28	EtOH_Box05_S33	ACTIVE	0	2923.84425116
2E90EDD079FA	2016-08-28	EtOH_Box05_S33	ACTIVE	0	2923.98376703
2E90EDD079FA	2016-08-28	EtOH_Box05_S33	ACTIVE	0	2924.11249518
2E90EDD079FA	2016-08-28	EtOH_Box05_S33	ACTIVE	0	2924.252038
2E90EDD079FA	2016-08-28	EtOH_Box05_S33	ACTIVE	0	2924.40245318
2E90EDD079FA	2016-08-28	EtOH_Box05_S33	ACTIVE	0	2924.54195404
2E90EDD079FA	2016-08-28	EtOH_Box05_S33	ACTIVE	0	2924.70320702
2E90EDD079FA	2016-08-28	EtOH_Box05_S33	ACTIVE	0	2924.86445808
2E90EDD079FA	2016-08-28	EtOH_Box05_S33	ACTIVE	0	2925.0148561
2E90EDD079FA	2016-08-28	EtOH_Box05_S33	ACTIVE	0	2925.16514897
2E90EDD079FA	2016-08-28	EtOH_Box05_S33	ACTIVE	0	2925.34791613
2E90EDD079FA	2016-08-28	EtOH_Box05_S33	ACTIVE	0	2925.48740005
2E90EDD079FA	2016-08-28	EtOH_Box05_S33	ACTIVE	0	2925.65967011
2E90EDD079FA	2016-08-28	EtOH_Box05_S33	ACTIVE	0	2925.79947805
2E90EDD079FA	2016-08-28	EtOH_Box05_S33	ACTIVE	0	2926.01578307
2E90EDD079FA	2016-08-28	EtOH_Box05_S33	ACTIVE	0	2926.24207115
2E90EDD079FA	2016-08-28	EtOH_Box05_S33	ACTIVE	0	2940.43643117
2E90EDD079FA	2016-08-28	EtOH_Box05_S33	ACTIVE	0	2940.54369998
2E90EDD079FA	2016-08-28	EtOH_Box05_S33	ACTIVE	0	2940.64000416
2E90EDD079FA	2016-08-28	EtOH_Box05_S33	ACTIVE	0	2940.75811815
2E90EDD079FA	2016-08-28	EtOH_Box05_S33	ACTIVE	0	2940.85441017
2E90EDD079FA	2016-08-28	EtOH_Box05_S33	ACTIVE	0	2940.9399271
2E90EDD079FA	2016-08-28	EtOH_Box05_S33	ACTIVE	0	2941.04703212
2E90EDD079FA	2016-08-28	EtOH_Box05_S33	ACTIVE	0	2941.15411115
2E90EDD079FA	2016-08-28	EtOH_Box05_S33	ACTIVE	0	2941.27200198
2E90EDD079FA	2016-08-28	EtOH_Box05_S33	ACTIVE	0	2941.4114871
2E90EDD079FA	2016-08-28	EtOH_Box05_S33	ACTIVE	0	2941.52937317
2E90EDD079FA	2016-08-28	EtOH_Box05_S33	ACTIVE	0	2941.65843105
2E90EDD079FA	2016-08-28	EtOH_Box05_S33	ACTIVE	0	2941.86396909
2E90EDD079FA	2016-08-28	EtOH_Box05_S33	ACTIVE	0	2941.97198319
2E90EDD079FA	2016-08-28	EtOH_Box05_S33	ACTIVE	0	2942.10138917
2E90EDD079FA	2016-08-28	EtOH_Box05_S33	ACTIVE	0	2942.2416482
2E90EDD079FA	2016-08-28	EtOH_Box05_S33	ACTIVE	0	2942.38177299
2E90EDD079FA	2016-08-28	EtOH_Box05_S33	ACTIVE	0	2942.52198315
2E90EDD079FA	2016-08-28	EtOH_Box05_S33	ACTIVE	0	2942.64060116
2E90EDD079FA	2016-08-28	EtOH_Box05_S33	ACTIVE	0	2942.78082418
2E90EDD079FA	2016-08-28	EtOH_Box05_S33	ACTIVE	0	2942.98590803
2E90EDD079FA	2016-08-28	EtOH_Box05_S33	REWARD	10	2942.98590803
2E90EDD079FA	2016-08-28	EtOH_Box05_S33	ACTIVE	0	2943.30459809
2E90EDD079FA	2016-08-28	EtOH_Box05_S33	ACTIVE	0	2943.47691298
2E90EDD079FA	2016-08-28	EtOH_Box05_S33	ACTIVE	0	2943.5841682
2E90EDD079FA	2016-08-28	EtOH_Box05_S33	ACTIVE	0	2943.71308208
2E90EDD079FA	2016-08-28	EtOH_Box05_S33	ACTIVE	0	2943.78895998
2E90EDD079FA	2016-08-28	EtOH_Box05_S33	ACTIVE	0	2943.92857218
2E90EDD079FA	2016-08-28	EtOH_Box05_S33	ACTIVE	0	2944.03573513
2E90EDD079FA	2016-08-28	EtOH_Box05_S33	ACTIVE	0	2944.07789803
2E90EDD079FA	2016-08-28	EtOH_Box05_S33	ACTIVE	0	2945.75292802
2E90EDD079FA	2016-08-28	EtOH_Box05_S33	ACTIVE	0	2948.14197612
2E90EDD079FA	2016-08-28	EtOH_Box05_S33	ACTIVE	0	2955.71199107
2E90EDD079FA	2016-08-28	EtOH_Box05_S33	ACTIVE	0	2956.12196898
2E90EDD079FA	2016-08-28	EtOH_Box05_S33	ACTIVE	0	2956.23989511
2E90EDD079FA	2016-08-28	EtOH_Box05_S33	ACTIVE	0	2956.48742604
2E90EDD079FA	2016-08-28	EtOH_Box05_S33	ACTIVE	0	2957.85932899
2E90EDD079FA	2016-08-28	EtOH_Box05_S33	ACTIVE	0	2957.96768713
2E90EDD079FA	2016-08-28	EtOH_Box05_S33	ACTIVE	0	2958.08568001
2E90EDD079FA	2016-08-28	EtOH_Box05_S33	ACTIVE	0	2958.20356798
2E90EDD079FA	2016-08-28	EtOH_Box05_S33	ACTIVE	0	2958.33220506
2E90EDD079FA	2016-08-28	EtOH_Box05_S33	ACTIVE	0	2958.46078897
2E90EDD079FA	2016-08-28	EtOH_Box05_S33	ACTIVE	0	2958.50290918
2E90EDD079FA	2016-08-28	EtOH_Box05_S33	ACTIVE	0	2958.685781
2E90EDD079FA	2016-08-28	EtOH_Box05_S33	ACTIVE	0	2958.814641
2E90EDD079FA	2016-08-28	EtOH_Box05_S33	ACTIVE	0	2958.93263602
2E90EDD079FA	2016-08-28	EtOH_Box05_S33	ACTIVE	0	2959.061481
2E90EDD079FA	2016-08-28	EtOH_Box05_S33	ACTIVE	0	2959.23342919
2E90EDD079FA	2016-08-28	EtOH_Box05_S33	ACTIVE	0	2959.36238813
2E90EDD079FA	2016-08-28	EtOH_Box05_S33	ACTIVE	0	2959.58840013
2E90EDD079FA	2016-08-28	EtOH_Box05_S33	ACTIVE	0	2959.82524705
2E90EDD079FA	2016-08-28	EtOH_Box05_S33	ACTIVE	0	2959.86742306
2E90EDD079FA	2016-08-28	EtOH_Box05_S33	ACTIVE	0	2959.99615812
2E90EDD079FA	2016-08-28	EtOH_Box05_S33	ACTIVE	0	2960.12490296
2E90EDD079FA	2016-08-28	EtOH_Box05_S33	ACTIVE	0	2960.26441908
2E90EDD079FA	2016-08-28	EtOH_Box05_S33	ACTIVE	0	2960.47954512
2E90EDD079FA	2016-08-28	EtOH_Box05_S33	ACTIVE	0	2960.58671117
2E90EDD079FA	2016-08-28	EtOH_Box05_S33	ACTIVE	0	2961.09377718
2E90EDD079FA	2016-08-28	EtOH_Box05_S33	ACTIVE	0	2968.64159298
2E90EDD079FA	2016-08-28	EtOH_Box05_S33	ACTIVE	0	2968.78221202
2E90EDD079FA	2016-08-28	EtOH_Box05_S33	ACTIVE	0	2968.91161799
2E90EDD079FA	2016-08-28	EtOH_Box05_S33	ACTIVE	0	2969.00859499
2E90EDD079FA	2016-08-28	EtOH_Box05_S33	ACTIVE	0	2969.12713504
2E90EDD079FA	2016-08-28	EtOH_Box05_S33	ACTIVE	0	2969.23513818
2E90EDD079FA	2016-08-28	EtOH_Box05_S33	ACTIVE	0	2969.35374904
2E90EDD079FA	2016-08-28	EtOH_Box05_S33	ACTIVE	0	2969.46153617
2E90EDD079FA	2016-08-28	EtOH_Box05_S33	ACTIVE	0	2969.54765916
2E90EDD079FA	2016-08-28	EtOH_Box05_S33	ACTIVE	0	2969.67748117
2E90EDD079FA	2016-08-28	EtOH_Box05_S33	REWARD	10	2969.67748117
2E90EDD079FA	2016-08-28	EtOH_Box05_S33	ACTIVE	0	2970.08219218
2E90EDD079FA	2016-08-28	EtOH_Box05_S33	ACTIVE	0	2970.54016399
2E90EDD079FA	2016-08-28	EtOH_Box05_S33	ACTIVE	0	2971.49065018
2E90EDD079FA	2016-08-28	EtOH_Box05_S33	ACTIVE	0	2972.3548882
2E90EDD079FA	2016-08-28	EtOH_Box05_S33	ACTIVE	0	2972.87290716
2E90EDD079FA	2016-08-28	EtOH_Box05_S33	ACTIVE	0	2986.14455819
2E90EDD079FA	2016-08-28	EtOH_Box05_S33	ACTIVE	0	2986.26257706
2E90EDD079FA	2016-08-28	EtOH_Box05_S33	ACTIVE	0	2986.544384
2E90EDD079FA	2016-08-28	EtOH_Box05_S33	ACTIVE	0	2986.71658802
2E90EDD079FA	2016-08-28	EtOH_Box05_S33	ACTIVE	0	2986.91013002
2E90EDD079FA	2016-08-28	EtOH_Box05_S33	ACTIVE	0	2987.01732016
2E90EDD079FA	2016-08-28	EtOH_Box05_S33	ACTIVE	0	2987.12441707
2E90EDD079FA	2016-08-28	EtOH_Box05_S33	ACTIVE	0	2987.25313711
2E90EDD079FA	2016-08-28	EtOH_Box05_S33	ACTIVE	0	2987.37204504
2E90EDD079FA	2016-08-28	EtOH_Box05_S33	ACTIVE	0	2987.48996615
2E90EDD079FA	2016-08-28	EtOH_Box05_S33	ACTIVE	0	2987.61937213
2E90EDD079FA	2016-08-28	EtOH_Box05_S33	ACTIVE	0	2987.6940341
2E90EDD079FA	2016-08-28	EtOH_Box05_S33	ACTIVE	0	2987.8119781
2E90EDD079FA	2016-08-28	EtOH_Box05_S33	ACTIVE	0	2987.951509
2E90EDD079FA	2016-08-28	EtOH_Box05_S33	ACTIVE	0	2988.080158
2E90EDD079FA	2016-08-28	EtOH_Box05_S33	ACTIVE	0	2988.21962118
2E90EDD079FA	2016-08-28	EtOH_Box05_S33	ACTIVE	0	2988.26175809
2E90EDD079FA	2016-08-28	EtOH_Box05_S33	ACTIVE	0	2988.35791016
2E90EDD079FA	2016-08-28	EtOH_Box05_S33	ACTIVE	0	2988.60548806
2E90EDD079FA	2016-08-28	EtOH_Box05_S33	ACTIVE	0	2988.66938806
2E90EDD079FA	2016-08-28	EtOH_Box05_S33	ACTIVE	0	2988.78730297
2E90EDD079FA	2016-08-28	EtOH_Box05_S33	ACTIVE	0	2988.98081517
2E90EDD079FA	2016-08-28	EtOH_Box05_S33	ACTIVE	0	2989.1203351
2E90EDD079FA	2016-08-28	EtOH_Box05_S33	ACTIVE	0	2989.28166199
2E90EDD079FA	2016-08-28	EtOH_Box05_S33	ACTIVE	0	2989.42127204
2E90EDD079FA	2016-08-28	EtOH_Box05_S33	ACTIVE	0	2989.59335899
2E90EDD079FA	2016-08-28	EtOH_Box05_S33	ACTIVE	0	2989.63555717
2E90EDD079FA	2016-08-28	EtOH_Box05_S33	ACTIVE	0	2989.79684019
2E90EDD079FA	2016-08-28	EtOH_Box05_S33	ACTIVE	0	2990.05610609
2E90EDD079FA	2016-08-28	EtOH_Box05_S33	ACTIVE	0	2990.3909061
2E90EDD079FA	2016-08-28	EtOH_Box05_S33	ACTIVE	0	2990.53106618
2E90EDD079FA	2016-08-28	EtOH_Box05_S33	ACTIVE	0	3041.77796602
2E90EDD079FA	2016-08-28	EtOH_Box05_S33	ACTIVE	0	3041.906322
2E90EDD079FA	2016-08-28	EtOH_Box05_S33	ACTIVE	0	3042.29444718
2E90EDD079FA	2016-08-28	EtOH_Box05_S33	ACTIVE	0	3042.46611404
2E90EDD079FA	2016-08-28	EtOH_Box05_S33	ACTIVE	0	3042.58352017
2E90EDD079FA	2016-08-28	EtOH_Box05_S33	ACTIVE	0	3042.71185017
2E90EDD079FA	2016-08-28	EtOH_Box05_S33	REWARD	10	3042.71185017
2E90EDD079FA	2016-08-28	EtOH_Box05_S33	ACTIVE	0	3042.99681497
2E90EDD079FA	2016-08-28	EtOH_Box05_S33	ACTIVE	0	3043.06097817
2E90EDD079FA	2016-08-28	EtOH_Box05_S33	ACTIVE	0	3043.11402512
2E90EDD079FA	2016-08-28	EtOH_Box05_S33	ACTIVE	0	3043.22114706
2E90EDD079FA	2016-08-28	EtOH_Box05_S33	ACTIVE	0	3043.31755114
2E90EDD079FA	2016-08-28	EtOH_Box05_S33	ACTIVE	0	3043.43544006
2E90EDD079FA	2016-08-28	EtOH_Box05_S33	ACTIVE	0	3043.54245615
2E90EDD079FA	2016-08-28	EtOH_Box05_S33	ACTIVE	0	3043.66040516
2E90EDD079FA	2016-08-28	EtOH_Box05_S33	ACTIVE	0	3043.77895999
2E90EDD079FA	2016-08-28	EtOH_Box05_S33	ACTIVE	0	3043.896873
2E90EDD079FA	2016-08-28	EtOH_Box05_S33	ACTIVE	0	3044.01483107
2E90EDD079FA	2016-08-28	EtOH_Box05_S33	ACTIVE	0	3044.12190199
2E90EDD079FA	2016-08-28	EtOH_Box05_S33	ACTIVE	0	3044.23978114
2E90EDD079FA	2016-08-28	EtOH_Box05_S33	ACTIVE	0	3044.35759902
2E90EDD079FA	2016-08-28	EtOH_Box05_S33	ACTIVE	0	3044.48629808
2E90EDD079FA	2016-08-28	EtOH_Box05_S33	ACTIVE	0	3044.60417914
2E90EDD079FA	2016-08-28	EtOH_Box05_S33	ACTIVE	0	3044.71237206
2E90EDD079FA	2016-08-28	EtOH_Box05_S33	ACTIVE	0	3044.84103417
2E90EDD079FA	2016-08-28	EtOH_Box05_S33	ACTIVE	0	3044.95900512
2E90EDD079FA	2016-08-28	EtOH_Box05_S33	ACTIVE	0	3045.09854603
2E90EDD079FA	2016-08-28	EtOH_Box05_S33	ACTIVE	0	3045.22719407
2E90EDD079FA	2016-08-28	EtOH_Box05_S33	ACTIVE	0	3045.35587215
2E90EDD079FA	2016-08-28	EtOH_Box05_S33	ACTIVE	0	3045.50610399
2E90EDD079FA	2016-08-28	EtOH_Box05_S33	ACTIVE	0	3045.65652609
2E90EDD079FA	2016-08-28	EtOH_Box05_S33	ACTIVE	0	3045.8177321
2E90EDD079FA	2016-08-28	EtOH_Box05_S33	ACTIVE	0	3049.10599399
2E90EDD079FA	2016-08-28	EtOH_Box05_S33	ACTIVE	0	3061.0145371
2E90EDD079FA	2016-08-28	EtOH_Box05_S33	ACTIVE	0	3061.16498208
2E90EDD079FA	2016-08-28	EtOH_Box05_S33	ACTIVE	0	3061.26130009
2E90EDD079FA	2016-08-28	EtOH_Box05_S33	ACTIVE	0	3061.53061509
2E90EDD079FA	2016-08-28	EtOH_Box05_S33	ACTIVE	0	3061.60532904
2E90EDD079FA	2016-08-28	EtOH_Box05_S33	ACTIVE	0	3061.66918111
2E90EDD079FA	2016-08-28	EtOH_Box05_S33	ACTIVE	0	3062.03709102
2E90EDD079FA	2016-08-28	EtOH_Box05_S33	ACTIVE	0	3062.15509605
2E90EDD079FA	2016-08-28	EtOH_Box05_S33	ACTIVE	0	3062.27306318
2E90EDD079FA	2016-08-28	EtOH_Box05_S33	ACTIVE	0	3062.41277313
2E90EDD079FA	2016-08-28	EtOH_Box05_S33	ACTIVE	0	3062.53072906
2E90EDD079FA	2016-08-28	EtOH_Box05_S33	ACTIVE	0	3062.58379602
2E90EDD079FA	2016-08-28	EtOH_Box05_S33	ACTIVE	0	3062.82080817
2E90EDD079FA	2016-08-28	EtOH_Box05_S33	ACTIVE	0	3062.938411
2E90EDD079FA	2016-08-28	EtOH_Box05_S33	ACTIVE	0	3063.1532321
2E90EDD079FA	2016-08-28	EtOH_Box05_S33	ACTIVE	0	3063.367944
2E90EDD079FA	2016-08-28	EtOH_Box05_S33	ACTIVE	0	3063.57185102
2E90EDD079FA	2016-08-28	EtOH_Box05_S33	ACTIVE	0	3063.77651501
2E90EDD079FA	2016-08-28	EtOH_Box05_S33	ACTIVE	0	3064.15378213
2E90EDD079FA	2016-08-28	EtOH_Box05_S33	ACTIVE	0	3064.28210115
2E90EDD079FA	2016-08-28	EtOH_Box05_S33	ACTIVE	0	3064.58327818
2E90EDD079FA	2016-08-28	EtOH_Box05_S33	ACTIVE	0	3076.22876406
2E90EDD079FA	2016-08-28	EtOH_Box05_S33	REWARD	10	3076.22876406
2E90EDD079FA	2016-08-28	EtOH_Box05_S33	ACTIVE	0	3076.54613304
2E90EDD079FA	2016-08-28	EtOH_Box05_S33	ACTIVE	0	3077.24925303
2E90EDD079FA	2016-08-28	EtOH_Box05_S33	ACTIVE	0	3078.18946719
2E90EDD079FA	2016-08-28	EtOH_Box05_S33	ACTIVE	0	3097.431844
2E90EDD079FA	2016-08-28	EtOH_Box05_S33	ACTIVE	0	3097.59283805
2E90EDD079FA	2016-08-28	EtOH_Box05_S33	ACTIVE	0	3097.94846106
2E90EDD079FA	2016-08-28	EtOH_Box05_S33	ACTIVE	0	3098.03349614
2E90EDD079FA	2016-08-28	EtOH_Box05_S33	ACTIVE	0	3098.12929916
2E90EDD079FA	2016-08-28	EtOH_Box05_S33	ACTIVE	0	3098.24670911
2E90EDD079FA	2016-08-28	EtOH_Box05_S33	ACTIVE	0	3098.35332704
2E90EDD079FA	2016-08-28	EtOH_Box05_S33	ACTIVE	0	3098.49235702
2E90EDD079FA	2016-08-28	EtOH_Box05_S33	ACTIVE	0	3098.62070417
2E90EDD079FA	2016-08-28	EtOH_Box05_S33	ACTIVE	0	3098.92222619
2E90EDD079FA	2016-08-28	EtOH_Box05_S33	REWARD	10	3098.92222619
2E90EDD079FA	2016-08-28	EtOH_Box05_S33	ACTIVE	0	3099.25026703
2E90EDD079FA	2016-08-28	EtOH_Box05_S33	ACTIVE	0	3099.43332601
2E90EDD079FA	2016-08-28	EtOH_Box05_S33	ACTIVE	0	3099.56215906
2E90EDD079FA	2016-08-28	EtOH_Box05_S33	ACTIVE	0	3099.66981316
2E90EDD079FA	2016-08-28	EtOH_Box05_S33	ACTIVE	0	3099.78779197
2E90EDD079FA	2016-08-28	EtOH_Box05_S33	ACTIVE	0	3099.89605618
2E90EDD079FA	2016-08-28	EtOH_Box05_S33	ACTIVE	0	3100.00312304
2E90EDD079FA	2016-08-28	EtOH_Box05_S33	ACTIVE	0	3100.13186502
2E90EDD079FA	2016-08-28	EtOH_Box05_S33	ACTIVE	0	3100.23889518
2E90EDD079FA	2016-08-28	EtOH_Box05_S33	ACTIVE	0	3100.34608412
2E90EDD079FA	2016-08-28	EtOH_Box05_S33	ACTIVE	0	3100.47471619
2E90EDD079FA	2016-08-28	EtOH_Box05_S33	ACTIVE	0	3100.58180213
2E90EDD079FA	2016-08-28	EtOH_Box05_S33	ACTIVE	0	3100.71051598
2E90EDD079FA	2016-08-28	EtOH_Box05_S33	ACTIVE	0	3100.83921099
2E90EDD079FA	2016-08-28	EtOH_Box05_S33	ACTIVE	0	3100.95714903
2E90EDD079FA	2016-08-28	EtOH_Box05_S33	ACTIVE	0	3101.09677005
2E90EDD079FA	2016-08-28	EtOH_Box05_S33	ACTIVE	0	3101.22551012
2E90EDD079FA	2016-08-28	EtOH_Box05_S33	ACTIVE	0	3101.36505699
2E90EDD079FA	2016-08-28	EtOH_Box05_S33	ACTIVE	0	3101.40724206
2E90EDD079FA	2016-08-28	EtOH_Box05_S33	ACTIVE	0	3101.52512813
2E90EDD079FA	2016-08-28	EtOH_Box05_S33	ACTIVE	0	3101.66471505
2E90EDD079FA	2016-08-28	EtOH_Box05_S33	ACTIVE	0	3106.55410814
2E90EDD079FA	2016-08-28	EtOH_Box05_S33	ACTIVE	0	3106.66150403
2E90EDD079FA	2016-08-28	EtOH_Box05_S33	ACTIVE	0	3106.77944398
2E90EDD079FA	2016-08-28	EtOH_Box05_S33	ACTIVE	0	3124.60224509
2E90EDD079FA	2016-08-28	EtOH_Box05_S33	ACTIVE	0	3124.77412415
2E90EDD079FA	2016-08-28	EtOH_Box05_S33	ACTIVE	0	3124.95657015
2E90EDD079FA	2016-08-28	EtOH_Box05_S33	ACTIVE	0	3125.06321216
2E90EDD079FA	2016-08-28	EtOH_Box05_S33	ACTIVE	0	3125.18085313
2E90EDD079FA	2016-08-28	EtOH_Box05_S33	ACTIVE	0	3125.29828215
2E90EDD079FA	2016-08-28	EtOH_Box05_S33	ACTIVE	0	3125.42662001
2E90EDD079FA	2016-08-28	EtOH_Box05_S33	ACTIVE	0	3125.55492711
2E90EDD079FA	2016-08-28	EtOH_Box05_S33	ACTIVE	0	3125.68344808
2E90EDD079FA	2016-08-28	EtOH_Box05_S33	ACTIVE	0	3125.83333111
2E90EDD079FA	2016-08-28	EtOH_Box05_S33	REWARD	10	3125.83333111
2E90EDD079FA	2016-08-28	EtOH_Box05_S33	ACTIVE	0	3126.11944604
2E90EDD079FA	2016-08-28	EtOH_Box05_S33	ACTIVE	0	3126.21600008
2E90EDD079FA	2016-08-28	EtOH_Box05_S33	ACTIVE	0	3126.33392119
2E90EDD079FA	2016-08-28	EtOH_Box05_S33	ACTIVE	0	3126.45173502
2E90EDD079FA	2016-08-28	EtOH_Box05_S33	ACTIVE	0	3126.5587852
2E90EDD079FA	2016-08-28	EtOH_Box05_S33	ACTIVE	0	3126.7849021
2E90EDD079FA	2016-08-28	EtOH_Box05_S33	ACTIVE	0	3126.90291405
2E90EDD079FA	2016-08-28	EtOH_Box05_S33	ACTIVE	0	3127.03168106
2E90EDD079FA	2016-08-28	EtOH_Box05_S33	ACTIVE	0	3140.68893409
2E90EDD079FA	2016-08-28	EtOH_Box05_S33	ACTIVE	0	3140.75291014
2E90EDD079FA	2016-08-28	EtOH_Box05_S33	ACTIVE	0	3141.04392409
2E90EDD079FA	2016-08-28	EtOH_Box05_S33	ACTIVE	0	3141.15097404
2E90EDD079FA	2016-08-28	EtOH_Box05_S33	ACTIVE	0	3141.60402918
2E90EDD079FA	2016-08-28	EtOH_Box05_S33	ACTIVE	0	3141.71140504
2E90EDD079FA	2016-08-28	EtOH_Box05_S33	ACTIVE	0	3141.80777407
2E90EDD079FA	2016-08-28	EtOH_Box05_S33	ACTIVE	0	3141.91493917
2E90EDD079FA	2016-08-28	EtOH_Box05_S33	ACTIVE	0	3142.47234011
2E90EDD079FA	2016-08-28	EtOH_Box05_S33	ACTIVE	0	3158.34242201
2E90EDD079FA	2016-08-28	EtOH_Box05_S33	ACTIVE	0	3158.58981109
2E90EDD079FA	2016-08-28	EtOH_Box05_S33	ACTIVE	0	3158.80492115
2E90EDD079FA	2016-08-28	EtOH_Box05_S33	ACTIVE	0	3159.22538805
2E90EDD079FA	2016-08-28	EtOH_Box05_S33	ACTIVE	0	3159.48367119
2E90EDD079FA	2016-08-28	EtOH_Box05_S33	ACTIVE	0	3159.59042311
2E90EDD079FA	2016-08-28	EtOH_Box05_S33	ACTIVE	0	3160.00067616
2E90EDD079FA	2016-08-28	EtOH_Box05_S33	ACTIVE	0	3160.16149497
2E90EDD079FA	2016-08-28	EtOH_Box05_S33	ACTIVE	0	3160.27898502
2E90EDD079FA	2016-08-28	EtOH_Box05_S33	ACTIVE	0	3160.39641309
2E90EDD079FA	2016-08-28	EtOH_Box05_S33	REWARD	10	3160.39641309
2E90EDD079FA	2016-08-28	EtOH_Box05_S33	ACTIVE	0	3160.681463
2E90EDD079FA	2016-08-28	EtOH_Box05_S33	ACTIVE	0	3160.80072808
2E90EDD079FA	2016-08-28	EtOH_Box05_S33	ACTIVE	0	3160.92955017
2E90EDD079FA	2016-08-28	EtOH_Box05_S33	ACTIVE	0	3161.05827999
2E90EDD079FA	2016-08-28	EtOH_Box05_S33	ACTIVE	0	3161.17622709
2E90EDD079FA	2016-08-28	EtOH_Box05_S33	ACTIVE	0	3161.31578302
2E90EDD079FA	2016-08-28	EtOH_Box05_S33	ACTIVE	0	3161.4012301
2E90EDD079FA	2016-08-28	EtOH_Box05_S33	ACTIVE	0	3161.51905918
2E90EDD079FA	2016-08-28	EtOH_Box05_S33	ACTIVE	0	3161.63708806
2E90EDD079FA	2016-08-28	EtOH_Box05_S33	ACTIVE	0	3161.75508904
2E90EDD079FA	2016-08-28	EtOH_Box05_S33	ACTIVE	0	3161.86221004
2E90EDD079FA	2016-08-28	EtOH_Box05_S33	ACTIVE	0	3161.99101019
2E90EDD079FA	2016-08-28	EtOH_Box05_S33	ACTIVE	0	3162.098207
2E90EDD079FA	2016-08-28	EtOH_Box05_S33	ACTIVE	0	3162.21628213
2E90EDD079FA	2016-08-28	EtOH_Box05_S33	ACTIVE	0	3162.35596204
2E90EDD079FA	2016-08-28	EtOH_Box05_S33	ACTIVE	0	3162.48467708
2E90EDD079FA	2016-08-28	EtOH_Box05_S33	ACTIVE	0	3162.61348104
2E90EDD079FA	2016-08-28	EtOH_Box05_S33	ACTIVE	0	3162.74224901
2E90EDD079FA	2016-08-28	EtOH_Box05_S33	ACTIVE	0	3162.881845
2E90EDD079FA	2016-08-28	EtOH_Box05_S33	ACTIVE	0	3163.02514815
2E90EDD079FA	2016-08-28	EtOH_Box05_S33	ACTIVE	0	3163.17562413
2E90EDD079FA	2016-08-28	EtOH_Box05_S33	ACTIVE	0	3163.32599902
2E90EDD079FA	2016-08-28	EtOH_Box05_S33	ACTIVE	0	3163.47648311
2E90EDD079FA	2016-08-28	EtOH_Box05_S33	ACTIVE	0	3163.72460103
2E90EDD079FA	2016-08-28	EtOH_Box05_S33	ACTIVE	0	3177.26827216
2E90EDD079FA	2016-08-28	EtOH_Box05_S33	ACTIVE	0	3177.8834312
2E90EDD079FA	2016-08-28	EtOH_Box05_S33	ACTIVE	0	3177.94738698
2E90EDD079FA	2016-08-28	EtOH_Box05_S33	ACTIVE	0	3178.05537915
2E90EDD079FA	2016-08-28	EtOH_Box05_S33	ACTIVE	0	3178.19499612
2E90EDD079FA	2016-08-28	EtOH_Box05_S33	ACTIVE	0	3178.29129219
2E90EDD079FA	2016-08-28	EtOH_Box05_S33	ACTIVE	0	3178.40918207
2E90EDD079FA	2016-08-28	EtOH_Box05_S33	ACTIVE	0	3178.75398707
2E90EDD079FA	2016-08-28	EtOH_Box05_S33	ACTIVE	0	3178.83960509
2E90EDD079FA	2016-08-28	EtOH_Box05_S33	ACTIVE	0	3178.95760918
2E90EDD079FA	2016-08-28	EtOH_Box05_S33	ACTIVE	0	3179.08632398
2E90EDD079FA	2016-08-28	EtOH_Box05_S33	ACTIVE	0	3179.20420408
2E90EDD079FA	2016-08-28	EtOH_Box05_S33	ACTIVE	0	3179.34373617
2E90EDD079FA	2016-08-28	EtOH_Box05_S33	ACTIVE	0	3179.40753317
2E90EDD079FA	2016-08-28	EtOH_Box05_S33	ACTIVE	0	3179.62269211
2E90EDD079FA	2016-08-28	EtOH_Box05_S33	ACTIVE	0	3179.729918
2E90EDD079FA	2016-08-28	EtOH_Box05_S33	ACTIVE	0	3179.84939599
2E90EDD079FA	2016-08-28	EtOH_Box05_S33	ACTIVE	0	3179.97815299
2E90EDD079FA	2016-08-28	EtOH_Box05_S33	ACTIVE	0	3180.12846708
2E90EDD079FA	2016-08-28	EtOH_Box05_S33	ACTIVE	0	3180.30034208
2E90EDD079FA	2016-08-28	EtOH_Box05_S33	ACTIVE	0	3180.43990707
2E90EDD079FA	2016-08-28	EtOH_Box05_S33	ACTIVE	0	3180.7955482
2E90EDD079FA	2016-08-28	EtOH_Box05_S33	ACTIVE	0	3188.07031918
2E90EDD079FA	2016-08-28	EtOH_Box05_S33	ACTIVE	0	3188.75015712
2E90EDD079FA	2016-08-28	EtOH_Box05_S33	ACTIVE	0	3188.86765599
2E90EDD079FA	2016-08-28	EtOH_Box05_S33	ACTIVE	0	3188.96367311
2E90EDD079FA	2016-08-28	EtOH_Box05_S33	ACTIVE	0	3189.31907701
2E90EDD079FA	2016-08-28	EtOH_Box05_S33	ACTIVE	0	3189.52297902
2E90EDD079FA	2016-08-28	EtOH_Box05_S33	ACTIVE	0	3190.08510017
2E90EDD079FA	2016-08-28	EtOH_Box05_S33	ACTIVE	0	3191.87854218
2E90EDD079FA	2016-08-28	EtOH_Box05_S33	ACTIVE	0	3200.30291414
2E90EDD079FA	2016-08-28	EtOH_Box05_S33	REWARD	10	3200.30291414
2E90EDD079FA	2016-08-28	EtOH_Box05_S33	ACTIVE	0	3200.51180696
2E90EDD079FA	2016-08-28	EtOH_Box05_S33	ACTIVE	0	3200.61935902
2E90EDD079FA	2016-08-28	EtOH_Box05_S33	ACTIVE	0	3200.72660112
2E90EDD079FA	2016-08-28	EtOH_Box05_S33	ACTIVE	0	3200.84454417
2E90EDD079FA	2016-08-28	EtOH_Box05_S33	ACTIVE	0	3200.94081712
2E90EDD079FA	2016-08-28	EtOH_Box05_S33	ACTIVE	0	3201.058635
2E90EDD079FA	2016-08-28	EtOH_Box05_S33	ACTIVE	0	3201.12238503
2E90EDD079FA	2016-08-28	EtOH_Box05_S33	ACTIVE	0	3201.19708419
2E90EDD079FA	2016-08-28	EtOH_Box05_S33	ACTIVE	0	3201.369277
2E90EDD079FA	2016-08-28	EtOH_Box05_S33	ACTIVE	0	3201.47630215
2E90EDD079FA	2016-08-28	EtOH_Box05_S33	ACTIVE	0	3201.57256913
2E90EDD079FA	2016-08-28	EtOH_Box05_S33	ACTIVE	0	3201.68940496
2E90EDD079FA	2016-08-28	EtOH_Box05_S33	ACTIVE	0	3201.80851817
2E90EDD079FA	2016-08-28	EtOH_Box05_S33	ACTIVE	0	3201.91587114
2E90EDD079FA	2016-08-28	EtOH_Box05_S33	ACTIVE	0	3202.03382301
2E90EDD079FA	2016-08-28	EtOH_Box05_S33	ACTIVE	0	3202.15173101
2E90EDD079FA	2016-08-28	EtOH_Box05_S33	ACTIVE	0	3202.26996517
2E90EDD079FA	2016-08-28	EtOH_Box05_S33	ACTIVE	0	3202.37711406
2E90EDD079FA	2016-08-28	EtOH_Box05_S33	ACTIVE	0	3202.50579119
2E90EDD079FA	2016-08-28	EtOH_Box05_S33	ACTIVE	0	3202.62364197
2E90EDD079FA	2016-08-28	EtOH_Box05_S33	ACTIVE	0	3202.74163508
2E90EDD079FA	2016-08-28	EtOH_Box05_S33	ACTIVE	0	3202.85953808
2E90EDD079FA	2016-08-28	EtOH_Box05_S33	ACTIVE	0	3202.98821712
2E90EDD079FA	2016-08-28	EtOH_Box05_S33	ACTIVE	0	3203.11689401
2E90EDD079FA	2016-08-28	EtOH_Box05_S33	ACTIVE	0	3203.23483419
2E90EDD079FA	2016-08-28	EtOH_Box05_S33	ACTIVE	0	3203.36353302
2E90EDD079FA	2016-08-28	EtOH_Box05_S33	ACTIVE	0	3203.51380515
2E90EDD079FA	2016-08-28	EtOH_Box05_S33	ACTIVE	0	3203.68636298
2E90EDD079FA	2016-08-28	EtOH_Box05_S33	ACTIVE	0	3203.78296304
2E90EDD079FA	2016-08-28	EtOH_Box05_S33	ACTIVE	0	3203.83608007
2E90EDD079FA	2016-08-28	EtOH_Box05_S33	ACTIVE	0	3204.01911616
2E90EDD079FA	2016-08-28	EtOH_Box05_S33	ACTIVE	0	3204.0613091
2E90EDD079FA	2016-08-28	EtOH_Box05_S33	ACTIVE	0	3204.21174407
2E90EDD079FA	2016-08-28	EtOH_Box05_S33	ACTIVE	0	3204.4703021
2E90EDD079FA	2016-08-28	EtOH_Box05_S33	ACTIVE	0	3220.21812606
2E90EDD079FA	2016-08-28	EtOH_Box05_S33	ACTIVE	0	3220.27134013
2E90EDD079FA	2016-08-28	EtOH_Box05_S33	ACTIVE	0	3220.55162907
2E90EDD079FA	2016-08-28	EtOH_Box05_S33	ACTIVE	0	3220.7667172
2E90EDD079FA	2016-08-28	EtOH_Box05_S33	ACTIVE	0	3220.98140812
2E90EDD079FA	2016-08-28	EtOH_Box05_S33	ACTIVE	0	3221.31492209
2E90EDD079FA	2016-08-28	EtOH_Box05_S33	ACTIVE	0	3223.28103518
2E90EDD079FA	2016-08-28	EtOH_Box05_S33	ACTIVE	0	3223.4092772
2E90EDD079FA	2016-08-28	EtOH_Box05_S33	ACTIVE	0	3223.51581502
2E90EDD079FA	2016-08-28	EtOH_Box05_S33	ACTIVE	0	3224.09813213
2E90EDD079FA	2016-08-28	EtOH_Box05_S33	ACTIVE	0	3234.41483617
2E90EDD079FA	2016-08-28	EtOH_Box05_S33	ACTIVE	0	3234.75640011
2E90EDD079FA	2016-08-28	EtOH_Box05_S33	REWARD	10	3234.75640011
2E90EDD079FA	2016-08-28	EtOH_Box05_S33	ACTIVE	0	3235.23445511
2E90EDD079FA	2016-08-28	EtOH_Box05_S33	ACTIVE	0	3235.33099413
2E90EDD079FA	2016-08-28	EtOH_Box05_S33	ACTIVE	0	3235.44901514
2E90EDD079FA	2016-08-28	EtOH_Box05_S33	ACTIVE	0	3235.54532814
2E90EDD079FA	2016-08-28	EtOH_Box05_S33	ACTIVE	0	3235.66337419
2E90EDD079FA	2016-08-28	EtOH_Box05_S33	ACTIVE	0	3235.78132415
2E90EDD079FA	2016-08-28	EtOH_Box05_S33	ACTIVE	0	3235.87760019
2E90EDD079FA	2016-08-28	EtOH_Box05_S33	ACTIVE	0	3235.995543
2E90EDD079FA	2016-08-28	EtOH_Box05_S33	ACTIVE	0	3236.10276604
2E90EDD079FA	2016-08-28	EtOH_Box05_S33	ACTIVE	0	3236.2099092
2E90EDD079FA	2016-08-28	EtOH_Box05_S33	ACTIVE	0	3236.32775307
2E90EDD079FA	2016-08-28	EtOH_Box05_S33	ACTIVE	0	3236.44580007
2E90EDD079FA	2016-08-28	EtOH_Box05_S33	ACTIVE	0	3236.56373811
2E90EDD079FA	2016-08-28	EtOH_Box05_S33	ACTIVE	0	3236.6708591
2E90EDD079FA	2016-08-28	EtOH_Box05_S33	ACTIVE	0	3236.78879309
2E90EDD079FA	2016-08-28	EtOH_Box05_S33	ACTIVE	0	3236.91862202
2E90EDD079FA	2016-08-28	EtOH_Box05_S33	ACTIVE	0	3237.04762006
2E90EDD079FA	2016-08-28	EtOH_Box05_S33	ACTIVE	0	3237.176512
2E90EDD079FA	2016-08-28	EtOH_Box05_S33	ACTIVE	0	3237.30533314
2E90EDD079FA	2016-08-28	EtOH_Box05_S33	ACTIVE	0	3237.44492698
2E90EDD079FA	2016-08-28	EtOH_Box05_S33	ACTIVE	0	3237.59532809
2E90EDD079FA	2016-08-28	EtOH_Box05_S33	ACTIVE	0	3237.73510098
2E90EDD079FA	2016-08-28	EtOH_Box05_S33	ACTIVE	0	3237.89629412
2E90EDD079FA	2016-08-28	EtOH_Box05_S33	ACTIVE	0	3238.03602314
2E90EDD079FA	2016-08-28	EtOH_Box05_S33	ACTIVE	0	3238.18640518
2E90EDD079FA	2016-08-28	EtOH_Box05_S33	ACTIVE	0	3238.34991312
2E90EDD079FA	2016-08-28	EtOH_Box05_S33	ACTIVE	0	3246.15924501
2E90EDD079FA	2016-08-28	EtOH_Box05_S33	ACTIVE	0	3246.49377108
2E90EDD079FA	2016-08-28	EtOH_Box05_S33	ACTIVE	0	3246.546839
2E90EDD079FA	2016-08-28	EtOH_Box05_S33	ACTIVE	0	3246.7188251
2E90EDD079FA	2016-08-28	EtOH_Box05_S33	ACTIVE	0	3247.46386814
2E90EDD079FA	2016-08-28	EtOH_Box05_S33	ACTIVE	0	3247.5493722
2E90EDD079FA	2016-08-28	EtOH_Box05_S33	ACTIVE	0	3247.64575505
2E90EDD079FA	2016-08-28	EtOH_Box05_S33	ACTIVE	0	3247.90419316
2E90EDD079FA	2016-08-28	EtOH_Box05_S33	ACTIVE	0	3248.42304802
2E90EDD079FA	2016-08-28	EtOH_Box05_S33	ACTIVE	0	3248.50867009
2E90EDD079FA	2016-08-28	EtOH_Box05_S33	ACTIVE	0	3248.61583304
2E90EDD079FA	2016-08-28	EtOH_Box05_S33	ACTIVE	0	3248.83100414
2E90EDD079FA	2016-08-28	EtOH_Box05_S33	ACTIVE	0	3248.89499903
2E90EDD079FA	2016-08-28	EtOH_Box05_S33	ACTIVE	0	3249.03469419
2E90EDD079FA	2016-08-28	EtOH_Box05_S33	ACTIVE	0	3249.6714201
2E90EDD079FA	2016-08-28	EtOH_Box05_S33	ACTIVE	0	3251.5319221
2E90EDD079FA	2016-08-28	EtOH_Box05_S33	ACTIVE	0	3253.29242611
2E90EDD079FA	2016-08-28	EtOH_Box05_S33	ACTIVE	0	3254.41696811
2E90EDD079FA	2016-08-28	EtOH_Box05_S33	ACTIVE	0	3255.54049802
2E90EDD079FA	2016-08-28	EtOH_Box05_S33	ACTIVE	0	3265.54985499
2E90EDD079FA	2016-08-28	EtOH_Box05_S33	ACTIVE	0	3265.65676999
2E90EDD079FA	2016-08-28	EtOH_Box05_S33	ACTIVE	0	3266.0553081
2E90EDD079FA	2016-08-28	EtOH_Box05_S33	ACTIVE	0	3266.140306
2E90EDD079FA	2016-08-28	EtOH_Box05_S33	ACTIVE	0	3266.27924109
2E90EDD079FA	2016-08-28	EtOH_Box05_S33	ACTIVE	0	3266.3965292
2E90EDD079FA	2016-08-28	EtOH_Box05_S33	ACTIVE	0	3266.51391602
2E90EDD079FA	2016-08-28	EtOH_Box05_S33	ACTIVE	0	3266.65283298
2E90EDD079FA	2016-08-28	EtOH_Box05_S33	ACTIVE	0	3266.80255318
2E90EDD079FA	2016-08-28	EtOH_Box05_S33	REWARD	10	3266.80255318
2E90EDD079FA	2016-08-28	EtOH_Box05_S33	ACTIVE	0	3267.04414105
2E90EDD079FA	2016-08-28	EtOH_Box05_S33	ACTIVE	0	3267.16244602
2E90EDD079FA	2016-08-28	EtOH_Box05_S33	ACTIVE	0	3267.29117513
2E90EDD079FA	2016-08-28	EtOH_Box05_S33	ACTIVE	0	3267.41985703
2E90EDD079FA	2016-08-28	EtOH_Box05_S33	ACTIVE	0	3267.53765416
2E90EDD079FA	2016-08-28	EtOH_Box05_S33	ACTIVE	0	3267.64471507
2E90EDD079FA	2016-08-28	EtOH_Box05_S33	ACTIVE	0	3267.76267004
2E90EDD079FA	2016-08-28	EtOH_Box05_S33	ACTIVE	0	3267.85894418
2E90EDD079FA	2016-08-28	EtOH_Box05_S33	ACTIVE	0	3267.98759508
2E90EDD079FA	2016-08-28	EtOH_Box05_S33	ACTIVE	0	3268.10710907
2E90EDD079FA	2016-08-28	EtOH_Box05_S33	ACTIVE	0	3268.22506618
2E90EDD079FA	2016-08-28	EtOH_Box05_S33	ACTIVE	0	3268.33224916
2E90EDD079FA	2016-08-28	EtOH_Box05_S33	ACTIVE	0	3268.47175598
2E90EDD079FA	2016-08-28	EtOH_Box05_S33	ACTIVE	0	3268.58952904
2E90EDD079FA	2016-08-28	EtOH_Box05_S33	ACTIVE	0	3268.71843719
2E90EDD079FA	2016-08-28	EtOH_Box05_S33	ACTIVE	0	3268.84720898
2E90EDD079FA	2016-08-28	EtOH_Box05_S33	ACTIVE	0	3268.98710299
2E90EDD079FA	2016-08-28	EtOH_Box05_S33	ACTIVE	0	3269.10503411
2E90EDD079FA	2016-08-28	EtOH_Box05_S33	ACTIVE	0	3269.24452806
2E90EDD079FA	2016-08-28	EtOH_Box05_S33	ACTIVE	0	3269.396029
2E90EDD079FA	2016-08-28	EtOH_Box05_S33	ACTIVE	0	3269.53554606
2E90EDD079FA	2016-08-28	EtOH_Box05_S33	ACTIVE	0	3269.67512608
2E90EDD079FA	2016-08-28	EtOH_Box05_S33	ACTIVE	0	3269.84722304
2E90EDD079FA	2016-08-28	EtOH_Box05_S33	ACTIVE	0	3270.08412814
2E90EDD079FA	2016-08-28	EtOH_Box05_S33	ACTIVE	0	3287.39550805
2E90EDD079FA	2016-08-28	EtOH_Box05_S33	ACTIVE	0	3287.84808111
2E90EDD079FA	2016-08-28	EtOH_Box05_S33	ACTIVE	0	3288.09526801
2E90EDD079FA	2016-08-28	EtOH_Box05_S33	ACTIVE	0	3288.34239197
2E90EDD079FA	2016-08-28	EtOH_Box05_S33	ACTIVE	0	3288.44887304
2E90EDD079FA	2016-08-28	EtOH_Box05_S33	ACTIVE	0	3288.93382406
2E90EDD079FA	2016-08-28	EtOH_Box05_S33	ACTIVE	0	3289.04066896
2E90EDD079FA	2016-08-28	EtOH_Box05_S33	ACTIVE	0	3289.14732718
2E90EDD079FA	2016-08-28	EtOH_Box05_S33	ACTIVE	0	3289.25384998
2E90EDD079FA	2016-08-28	EtOH_Box05_S33	ACTIVE	0	3289.55582309
2E90EDD079FA	2016-08-28	EtOH_Box05_S33	REWARD	10	3289.55582309
2E90EDD079FA	2016-08-28	EtOH_Box05_S33	ACTIVE	0	3289.79694819
2E90EDD079FA	2016-08-28	EtOH_Box05_S33	ACTIVE	0	3289.91514611
2E90EDD079FA	2016-08-28	EtOH_Box05_S33	ACTIVE	0	3290.02226305
2E90EDD079FA	2016-08-28	EtOH_Box05_S33	ACTIVE	0	3290.1618402
2E90EDD079FA	2016-08-28	EtOH_Box05_S33	ACTIVE	0	3290.26896715
2E90EDD079FA	2016-08-28	EtOH_Box05_S33	ACTIVE	0	3290.38674212
2E90EDD079FA	2016-08-28	EtOH_Box05_S33	ACTIVE	0	3290.48292899
2E90EDD079FA	2016-08-28	EtOH_Box05_S33	ACTIVE	0	3290.58997202
2E90EDD079FA	2016-08-28	EtOH_Box05_S33	ACTIVE	0	3290.70806599
2E90EDD079FA	2016-08-28	EtOH_Box05_S33	ACTIVE	0	3290.81518602
2E90EDD079FA	2016-08-28	EtOH_Box05_S33	ACTIVE	0	3290.93305898
2E90EDD079FA	2016-08-28	EtOH_Box05_S33	ACTIVE	0	3291.04015899
2E90EDD079FA	2016-08-28	EtOH_Box05_S33	ACTIVE	0	3291.16891813
2E90EDD079FA	2016-08-28	EtOH_Box05_S33	ACTIVE	0	3291.27598715
2E90EDD079FA	2016-08-28	EtOH_Box05_S33	ACTIVE	0	3291.39382601
2E90EDD079FA	2016-08-28	EtOH_Box05_S33	ACTIVE	0	3291.51172018
2E90EDD079FA	2016-08-28	EtOH_Box05_S33	ACTIVE	0	3291.64044619
2E90EDD079FA	2016-08-28	EtOH_Box05_S33	ACTIVE	0	3291.76923704
2E90EDD079FA	2016-08-28	EtOH_Box05_S33	ACTIVE	0	3291.8979001
2E90EDD079FA	2016-08-28	EtOH_Box05_S33	ACTIVE	0	3292.03743815
2E90EDD079FA	2016-08-28	EtOH_Box05_S33	ACTIVE	0	3292.15528703
2E90EDD079FA	2016-08-28	EtOH_Box05_S33	ACTIVE	0	3292.28393197
2E90EDD079FA	2016-08-28	EtOH_Box05_S33	ACTIVE	0	3292.43428707
2E90EDD079FA	2016-08-28	EtOH_Box05_S33	ACTIVE	0	3292.57375503
2E90EDD079FA	2016-08-28	EtOH_Box05_S33	ACTIVE	0	3292.7349391
2E90EDD079FA	2016-08-28	EtOH_Box05_S33	ACTIVE	0	3295.02795911
2E90EDD079FA	2016-08-28	EtOH_Box05_S33	ACTIVE	0	3295.56728911
2E90EDD079FA	2016-08-28	EtOH_Box05_S33	ACTIVE	0	3300.4639101
2E90EDD079FA	2016-08-28	EtOH_Box05_S33	ACTIVE	0	3300.77644801
2E90EDD079FA	2016-08-28	EtOH_Box05_S33	ACTIVE	0	3300.88355803
2E90EDD079FA	2016-08-28	EtOH_Box05_S33	ACTIVE	0	3300.936589
2E90EDD079FA	2016-08-28	EtOH_Box05_S33	ACTIVE	0	3301.41097403
2E90EDD079FA	2016-08-28	EtOH_Box05_S33	ACTIVE	0	3301.45317101
2E90EDD079FA	2016-08-28	EtOH_Box05_S33	ACTIVE	0	3301.96114397
2E90EDD079FA	2016-08-28	EtOH_Box05_S33	ACTIVE	0	3302.05757308
2E90EDD079FA	2016-08-28	EtOH_Box05_S33	ACTIVE	0	3302.17553496
2E90EDD079FA	2016-08-28	EtOH_Box05_S33	ACTIVE	0	3302.30431819
2E90EDD079FA	2016-08-28	EtOH_Box05_S33	ACTIVE	0	3302.41140604
2E90EDD079FA	2016-08-28	EtOH_Box05_S33	ACTIVE	0	3302.55089617
2E90EDD079FA	2016-08-28	EtOH_Box05_S33	ACTIVE	0	3302.80941319
2E90EDD079FA	2016-08-28	EtOH_Box05_S33	ACTIVE	0	3302.98154306
2E90EDD079FA	2016-08-28	EtOH_Box05_S33	ACTIVE	0	3303.12112617
2E90EDD079FA	2016-08-28	EtOH_Box05_S33	ACTIVE	0	3303.33644509
2E90EDD079FA	2016-08-28	EtOH_Box05_S33	ACTIVE	0	3303.44355702
2E90EDD079FA	2016-08-28	EtOH_Box05_S33	ACTIVE	0	3303.59390807
2E90EDD079FA	2016-08-28	EtOH_Box05_S33	ACTIVE	0	3303.72270608
2E90EDD079FA	2016-08-28	EtOH_Box05_S33	ACTIVE	0	3321.43197703
2E90EDD079FA	2016-08-28	EtOH_Box05_S33	ACTIVE	0	3321.77710509
2E90EDD079FA	2016-08-28	EtOH_Box05_S33	ACTIVE	0	3322.21916699
2E90EDD079FA	2016-08-28	EtOH_Box05_S33	ACTIVE	0	3322.32595015
2E90EDD079FA	2016-08-28	EtOH_Box05_S33	ACTIVE	0	3322.42191505
2E90EDD079FA	2016-08-28	EtOH_Box05_S33	ACTIVE	0	3322.55020118
2E90EDD079FA	2016-08-28	EtOH_Box05_S33	ACTIVE	0	3322.65683198
2E90EDD079FA	2016-08-28	EtOH_Box05_S33	ACTIVE	0	3322.78499508
2E90EDD079FA	2016-08-28	EtOH_Box05_S33	ACTIVE	0	3322.90253806
2E90EDD079FA	2016-08-28	EtOH_Box05_S33	ACTIVE	0	3323.04168415
2E90EDD079FA	2016-08-28	EtOH_Box05_S33	REWARD	10	3323.04168415
2E90EDD079FA	2016-08-28	EtOH_Box05_S33	ACTIVE	0	3323.305269
2E90EDD079FA	2016-08-28	EtOH_Box05_S33	ACTIVE	0	3323.42344117
2E90EDD079FA	2016-08-28	EtOH_Box05_S33	ACTIVE	0	3323.55232406
2E90EDD079FA	2016-08-28	EtOH_Box05_S33	ACTIVE	0	3323.6812222
2E90EDD079FA	2016-08-28	EtOH_Box05_S33	ACTIVE	0	3323.81022596
2E90EDD079FA	2016-08-28	EtOH_Box05_S33	ACTIVE	0	3323.93906116
2E90EDD079FA	2016-08-28	EtOH_Box05_S33	ACTIVE	0	3324.04619408
2E90EDD079FA	2016-08-28	EtOH_Box05_S33	ACTIVE	0	3324.16412711
2E90EDD079FA	2016-08-28	EtOH_Box05_S33	ACTIVE	0	3324.29281902
2E90EDD079FA	2016-08-28	EtOH_Box05_S33	ACTIVE	0	3324.39994812
2E90EDD079FA	2016-08-28	EtOH_Box05_S33	ACTIVE	0	3324.50696707
2E90EDD079FA	2016-08-28	EtOH_Box05_S33	ACTIVE	0	3324.62487602
2E90EDD079FA	2016-08-28	EtOH_Box05_S33	ACTIVE	0	3324.73197818
2E90EDD079FA	2016-08-28	EtOH_Box05_S33	ACTIVE	0	3324.87150002
2E90EDD079FA	2016-08-28	EtOH_Box05_S33	ACTIVE	0	3324.98949099
2E90EDD079FA	2016-08-28	EtOH_Box05_S33	ACTIVE	0	3325.10964012
2E90EDD079FA	2016-08-28	EtOH_Box05_S33	ACTIVE	0	3325.22768402
2E90EDD079FA	2016-08-28	EtOH_Box05_S33	ACTIVE	0	3325.34682417
2E90EDD079FA	2016-08-28	EtOH_Box05_S33	ACTIVE	0	3325.47578216
2E90EDD079FA	2016-08-28	EtOH_Box05_S33	ACTIVE	0	3325.60456419
2E90EDD079FA	2016-08-28	EtOH_Box05_S33	ACTIVE	0	3325.74447799
2E90EDD079FA	2016-08-28	EtOH_Box05_S33	ACTIVE	0	3325.86251712
2E90EDD079FA	2016-08-28	EtOH_Box05_S33	ACTIVE	0	3326.00208902
2E90EDD079FA	2016-08-28	EtOH_Box05_S33	ACTIVE	0	3326.15249419
2E90EDD079FA	2016-08-28	EtOH_Box05_S33	ACTIVE	0	3326.31363416
2E90EDD079FA	2016-08-28	EtOH_Box05_S33	ACTIVE	0	3326.45321202
2E90EDD079FA	2016-08-28	EtOH_Box05_S33	ACTIVE	0	3326.62533712
2E90EDD079FA	2016-08-28	EtOH_Box05_S33	ACTIVE	0	3331.12648916
2E90EDD079FA	2016-08-28	EtOH_Box05_S33	ACTIVE	0	3332.36954999
2E90EDD079FA	2016-08-28	EtOH_Box05_S33	ACTIVE	0	3332.43350911
2E90EDD079FA	2016-08-28	EtOH_Box05_S33	ACTIVE	0	3332.83244014
2E90EDD079FA	2016-08-28	EtOH_Box05_S33	ACTIVE	0	3333.0584662
2E90EDD079FA	2016-08-28	EtOH_Box05_S33	ACTIVE	0	3347.59964514
2E90EDD079FA	2016-08-28	EtOH_Box05_S33	ACTIVE	0	3347.71745801
2E90EDD079FA	2016-08-28	EtOH_Box05_S33	ACTIVE	0	3348.04131699
2E90EDD079FA	2016-08-28	EtOH_Box05_S33	ACTIVE	0	3348.14814305
2E90EDD079FA	2016-08-28	EtOH_Box05_S33	ACTIVE	0	3348.51712704
2E90EDD079FA	2016-08-28	EtOH_Box05_S33	ACTIVE	0	3348.60212016
2E90EDD079FA	2016-08-28	EtOH_Box05_S33	ACTIVE	0	3348.9682951
2E90EDD079FA	2016-08-28	EtOH_Box05_S33	ACTIVE	0	3349.07503104
2E90EDD079FA	2016-08-28	EtOH_Box05_S33	ACTIVE	0	3349.18173409
2E90EDD079FA	2016-08-28	EtOH_Box05_S33	ACTIVE	0	3349.29917908
2E90EDD079FA	2016-08-28	EtOH_Box05_S33	REWARD	10	3349.29917908
2E90EDD079FA	2016-08-28	EtOH_Box05_S33	ACTIVE	0	3349.59514499
2E90EDD079FA	2016-08-28	EtOH_Box05_S33	ACTIVE	0	3349.71340919
2E90EDD079FA	2016-08-28	EtOH_Box05_S33	ACTIVE	0	3349.83141613
2E90EDD079FA	2016-08-28	EtOH_Box05_S33	ACTIVE	0	3349.94931912
2E90EDD079FA	2016-08-28	EtOH_Box05_S33	ACTIVE	0	3350.078022
2E90EDD079FA	2016-08-28	EtOH_Box05_S33	ACTIVE	0	3350.206743
2E90EDD079FA	2016-08-28	EtOH_Box05_S33	ACTIVE	0	3350.31391501
2E90EDD079FA	2016-08-28	EtOH_Box05_S33	ACTIVE	0	3350.44261217
2E90EDD079FA	2016-08-28	EtOH_Box05_S33	ACTIVE	0	3350.54961014
2E90EDD079FA	2016-08-28	EtOH_Box05_S33	ACTIVE	0	3350.67836809
2E90EDD079FA	2016-08-28	EtOH_Box05_S33	ACTIVE	0	3350.78545809
2E90EDD079FA	2016-08-28	EtOH_Box05_S33	ACTIVE	0	3350.90327001
2E90EDD079FA	2016-08-28	EtOH_Box05_S33	ACTIVE	0	3351.03200603
2E90EDD079FA	2016-08-28	EtOH_Box05_S33	ACTIVE	0	3351.14991999
2E90EDD079FA	2016-08-28	EtOH_Box05_S33	ACTIVE	0	3351.27857804
2E90EDD079FA	2016-08-28	EtOH_Box05_S33	ACTIVE	0	3351.41810513
2E90EDD079FA	2016-08-28	EtOH_Box05_S33	ACTIVE	0	3351.53602719
2E90EDD079FA	2016-08-28	EtOH_Box05_S33	ACTIVE	0	3351.66487908
2E90EDD079FA	2016-08-28	EtOH_Box05_S33	ACTIVE	0	3351.79365301
2E90EDD079FA	2016-08-28	EtOH_Box05_S33	ACTIVE	0	3351.94513512
2E90EDD079FA	2016-08-28	EtOH_Box05_S33	ACTIVE	0	3352.07389307
2E90EDD079FA	2016-08-28	EtOH_Box05_S33	ACTIVE	0	3352.21348
2E90EDD079FA	2016-08-28	EtOH_Box05_S33	ACTIVE	0	3352.35302401
2E90EDD079FA	2016-08-28	EtOH_Box05_S33	ACTIVE	0	3352.5016582
2E90EDD079FA	2016-08-28	EtOH_Box05_S33	ACTIVE	0	3359.45555997
2E90EDD079FA	2016-08-28	EtOH_Box05_S33	ACTIVE	0	3359.56284714
2E90EDD079FA	2016-08-28	EtOH_Box05_S33	ACTIVE	0	3359.81107903
2E90EDD079FA	2016-08-28	EtOH_Box05_S33	ACTIVE	0	3360.08067107
2E90EDD079FA	2016-08-28	EtOH_Box05_S33	ACTIVE	0	3360.14465904
2E90EDD079FA	2016-08-28	EtOH_Box05_S33	ACTIVE	0	3360.27340817
2E90EDD079FA	2016-08-28	EtOH_Box05_S33	ACTIVE	0	3360.44531798
2E90EDD079FA	2016-08-28	EtOH_Box05_S33	ACTIVE	0	3360.51012707
2E90EDD079FA	2016-08-28	EtOH_Box05_S33	ACTIVE	0	3360.8659091
2E90EDD079FA	2016-08-28	EtOH_Box05_S33	ACTIVE	0	3360.95137811
2E90EDD079FA	2016-08-28	EtOH_Box05_S33	ACTIVE	0	3361.27460098
2E90EDD079FA	2016-08-28	EtOH_Box05_S33	ACTIVE	0	3373.80862808
2E90EDD079FA	2016-08-28	EtOH_Box05_S33	ACTIVE	0	3373.89372802
2E90EDD079FA	2016-08-28	EtOH_Box05_S33	ACTIVE	0	3374.01134419
2E90EDD079FA	2016-08-28	EtOH_Box05_S33	ACTIVE	0	3374.30167007
2E90EDD079FA	2016-08-28	EtOH_Box05_S33	ACTIVE	0	3374.39741302
2E90EDD079FA	2016-08-28	EtOH_Box05_S33	ACTIVE	0	3374.51474118
2E90EDD079FA	2016-08-28	EtOH_Box05_S33	ACTIVE	0	3374.62130809
2E90EDD079FA	2016-08-28	EtOH_Box05_S33	ACTIVE	0	3374.7495842
2E90EDD079FA	2016-08-28	EtOH_Box05_S33	ACTIVE	0	3374.877882
2E90EDD079FA	2016-08-28	EtOH_Box05_S33	ACTIVE	0	3375.00613308
2E90EDD079FA	2016-08-28	EtOH_Box05_S33	REWARD	10	3375.00613308
2E90EDD079FA	2016-08-28	EtOH_Box05_S33	ACTIVE	0	3375.24774098
2E90EDD079FA	2016-08-28	EtOH_Box05_S33	ACTIVE	0	3375.37799311
2E90EDD079FA	2016-08-28	EtOH_Box05_S33	ACTIVE	0	3375.49601698
2E90EDD079FA	2016-08-28	EtOH_Box05_S33	ACTIVE	0	3375.62475514
2E90EDD079FA	2016-08-28	EtOH_Box05_S33	ACTIVE	0	3375.75353813
2E90EDD079FA	2016-08-28	EtOH_Box05_S33	ACTIVE	0	3375.88225913
2E90EDD079FA	2016-08-28	EtOH_Box05_S33	ACTIVE	0	3375.98935103
2E90EDD079FA	2016-08-28	EtOH_Box05_S33	ACTIVE	0	3376.11806917
2E90EDD079FA	2016-08-28	EtOH_Box05_S33	ACTIVE	0	3376.22510815
2E90EDD079FA	2016-08-28	EtOH_Box05_S33	ACTIVE	0	3376.34298801
2E90EDD079FA	2016-08-28	EtOH_Box05_S33	ACTIVE	0	3376.46092105
2E90EDD079FA	2016-08-28	EtOH_Box05_S33	ACTIVE	0	3376.57872415
2E90EDD079FA	2016-08-28	EtOH_Box05_S33	ACTIVE	0	3376.70746017
2E90EDD079FA	2016-08-28	EtOH_Box05_S33	ACTIVE	0	3376.825454
2E90EDD079FA	2016-08-28	EtOH_Box05_S33	ACTIVE	0	3376.95427299
2E90EDD079FA	2016-08-28	EtOH_Box05_S33	ACTIVE	0	3377.07220912
2E90EDD079FA	2016-08-28	EtOH_Box05_S33	ACTIVE	0	3377.19011998
2E90EDD079FA	2016-08-28	EtOH_Box05_S33	ACTIVE	0	3377.3188231
2E90EDD079FA	2016-08-28	EtOH_Box05_S33	ACTIVE	0	3377.43672514
2E90EDD079FA	2016-08-28	EtOH_Box05_S33	ACTIVE	0	3377.57646108
2E90EDD079FA	2016-08-28	EtOH_Box05_S33	ACTIVE	0	3377.70522308
2E90EDD079FA	2016-08-28	EtOH_Box05_S33	ACTIVE	0	3377.83626318
2E90EDD079FA	2016-08-28	EtOH_Box05_S33	ACTIVE	0	3377.97594619
2E90EDD079FA	2016-08-28	EtOH_Box05_S33	ACTIVE	0	3378.11550999
2E90EDD079FA	2016-08-28	EtOH_Box05_S33	ACTIVE	0	3378.26587319
2E90EDD079FA	2016-08-28	EtOH_Box05_S33	ACTIVE	0	3378.41626
2E90EDD079FA	2016-08-28	EtOH_Box05_S33	ACTIVE	0	3378.55580306
2E90EDD079FA	2016-08-28	EtOH_Box05_S33	ACTIVE	0	3388.5911181
2E90EDD079FA	2016-08-28	EtOH_Box05_S33	ACTIVE	0	3389.19571519
2E90EDD079FA	2016-08-28	EtOH_Box05_S33	ACTIVE	0	3389.38935518
2E90EDD079FA	2016-08-28	EtOH_Box05_S33	ACTIVE	0	3389.90867019
2E90EDD079FA	2016-08-28	EtOH_Box05_S33	ACTIVE	0	3389.96450305
2E90EDD079FA	2016-08-28	EtOH_Box05_S33	ACTIVE	0	3390.08250809
2E90EDD079FA	2016-08-28	EtOH_Box05_S33	ACTIVE	0	3390.17880797
2E90EDD079FA	2016-08-28	EtOH_Box05_S33	ACTIVE	0	3390.29673004
2E90EDD079FA	2016-08-28	EtOH_Box05_S33	ACTIVE	0	3390.41467404
2E90EDD079FA	2016-08-28	EtOH_Box05_S33	ACTIVE	0	3408.11711812
2E90EDD079FA	2016-08-28	EtOH_Box05_S33	ACTIVE	0	3408.24553418
2E90EDD079FA	2016-08-28	EtOH_Box05_S33	ACTIVE	0	3408.33047819
2E90EDD079FA	2016-08-28	EtOH_Box05_S33	ACTIVE	0	3408.50194311
2E90EDD079FA	2016-08-28	EtOH_Box05_S33	ACTIVE	0	3408.70592117
2E90EDD079FA	2016-08-28	EtOH_Box05_S33	ACTIVE	0	3409.05048513
2E90EDD079FA	2016-08-28	EtOH_Box05_S33	ACTIVE	0	3409.15733814
2E90EDD079FA	2016-08-28	EtOH_Box05_S33	ACTIVE	0	3409.27472115
2E90EDD079FA	2016-08-28	EtOH_Box05_S33	ACTIVE	0	3409.3921051
2E90EDD079FA	2016-08-28	EtOH_Box05_S33	ACTIVE	0	3409.52026916
2E90EDD079FA	2016-08-28	EtOH_Box05_S33	REWARD	10	3409.52026916
2E90EDD079FA	2016-08-28	EtOH_Box05_S33	ACTIVE	0	3409.77277017
2E90EDD079FA	2016-08-28	EtOH_Box05_S33	ACTIVE	0	3409.88011408
2E90EDD079FA	2016-08-28	EtOH_Box05_S33	ACTIVE	0	3409.99802208
2E90EDD079FA	2016-08-28	EtOH_Box05_S33	ACTIVE	0	3410.11679816
2E90EDD079FA	2016-08-28	EtOH_Box05_S33	ACTIVE	0	3410.23485303
2E90EDD079FA	2016-08-28	EtOH_Box05_S33	ACTIVE	0	3410.36360216
2E90EDD079FA	2016-08-28	EtOH_Box05_S33	ACTIVE	0	3410.50429296
2E90EDD079FA	2016-08-28	EtOH_Box05_S33	ACTIVE	0	3410.61152697
2E90EDD079FA	2016-08-28	EtOH_Box05_S33	ACTIVE	0	3410.74026418
2E90EDD079FA	2016-08-28	EtOH_Box05_S33	ACTIVE	0	3410.85813904
2E90EDD079FA	2016-08-28	EtOH_Box05_S33	ACTIVE	0	3410.9651742
2E90EDD079FA	2016-08-28	EtOH_Box05_S33	ACTIVE	0	3411.08299398
2E90EDD079FA	2016-08-28	EtOH_Box05_S33	ACTIVE	0	3411.20100713
2E90EDD079FA	2016-08-28	EtOH_Box05_S33	ACTIVE	0	3411.31886911
2E90EDD079FA	2016-08-28	EtOH_Box05_S33	ACTIVE	0	3411.43671703
2E90EDD079FA	2016-08-28	EtOH_Box05_S33	ACTIVE	0	3411.55476117
2E90EDD079FA	2016-08-28	EtOH_Box05_S33	ACTIVE	0	3411.6727941
2E90EDD079FA	2016-08-28	EtOH_Box05_S33	ACTIVE	0	3411.80157518
2E90EDD079FA	2016-08-28	EtOH_Box05_S33	ACTIVE	0	3411.9302721
2E90EDD079FA	2016-08-28	EtOH_Box05_S33	ACTIVE	0	3412.05899
2E90EDD079FA	2016-08-28	EtOH_Box05_S33	ACTIVE	0	3412.198488
2E90EDD079FA	2016-08-28	EtOH_Box05_S33	ACTIVE	0	3412.33794808
2E90EDD079FA	2016-08-28	EtOH_Box05_S33	ACTIVE	0	3412.520679
2E90EDD079FA	2016-08-28	EtOH_Box05_S33	ACTIVE	0	3412.6385181
2E90EDD079FA	2016-08-28	EtOH_Box05_S33	ACTIVE	0	3412.7672801
2E90EDD079FA	2016-08-28	EtOH_Box05_S33	ACTIVE	0	3412.92838311
2E90EDD079FA	2016-08-28	EtOH_Box05_S33	ACTIVE	0	3419.54492998
2E90EDD079FA	2016-08-28	EtOH_Box05_S33	ACTIVE	0	3419.68464398
2E90EDD079FA	2016-08-28	EtOH_Box05_S33	ACTIVE	0	3419.80258512
2E90EDD079FA	2016-08-28	EtOH_Box05_S33	ACTIVE	0	3420.277421
2E90EDD079FA	2016-08-28	EtOH_Box05_S33	ACTIVE	0	3456.75859904
2E90EDD079FA	2016-08-28	EtOH_Box05_S33	ACTIVE	0	3456.97360015
2E90EDD079FA	2016-08-28	EtOH_Box05_S33	ACTIVE	0	3457.20999217
2E90EDD079FA	2016-08-28	EtOH_Box05_S33	ACTIVE	0	3457.29502201
2E90EDD079FA	2016-08-28	EtOH_Box05_S33	ACTIVE	0	3457.37998605
2E90EDD079FA	2016-08-28	EtOH_Box05_S33	ACTIVE	0	3457.65956807
2E90EDD079FA	2016-08-28	EtOH_Box05_S33	ACTIVE	0	3457.77744699
2E90EDD079FA	2016-08-28	EtOH_Box05_S33	ACTIVE	0	3457.86236811
2E90EDD079FA	2016-08-28	EtOH_Box05_S33	ACTIVE	0	3457.99067402
2E90EDD079FA	2016-08-28	EtOH_Box05_S33	ACTIVE	0	3458.09748507
2E90EDD079FA	2016-08-28	EtOH_Box05_S33	REWARD	10	3458.09748507
2E90EDD079FA	2016-08-28	EtOH_Box05_S33	ACTIVE	0	3458.38246703
2E90EDD079FA	2016-08-28	EtOH_Box05_S33	ACTIVE	0	3458.47915316
2E90EDD079FA	2016-08-28	EtOH_Box05_S33	ACTIVE	0	3458.5863142
2E90EDD079FA	2016-08-28	EtOH_Box05_S33	ACTIVE	0	3458.69358897
2E90EDD079FA	2016-08-28	EtOH_Box05_S33	ACTIVE	0	3458.82246614
2E90EDD079FA	2016-08-28	EtOH_Box05_S33	ACTIVE	0	3458.94040418
2E90EDD079FA	2016-08-28	EtOH_Box05_S33	ACTIVE	0	3459.08024597
2E90EDD079FA	2016-08-28	EtOH_Box05_S33	ACTIVE	0	3459.18760109
2E90EDD079FA	2016-08-28	EtOH_Box05_S33	ACTIVE	0	3459.30673218
2E90EDD079FA	2016-08-28	EtOH_Box05_S33	ACTIVE	0	3459.41384101
2E90EDD079FA	2016-08-28	EtOH_Box05_S33	ACTIVE	0	3459.52092409
2E90EDD079FA	2016-08-28	EtOH_Box05_S33	ACTIVE	0	3459.63908505
2E90EDD079FA	2016-08-28	EtOH_Box05_S33	ACTIVE	0	3459.75733709
2E90EDD079FA	2016-08-28	EtOH_Box05_S33	ACTIVE	0	3459.88630104
2E90EDD079FA	2016-08-28	EtOH_Box05_S33	ACTIVE	0	3460.01524901
2E90EDD079FA	2016-08-28	EtOH_Box05_S33	ACTIVE	0	3460.14411497
2E90EDD079FA	2016-08-28	EtOH_Box05_S33	ACTIVE	0	3460.2728591
2E90EDD079FA	2016-08-28	EtOH_Box05_S33	ACTIVE	0	3460.38357019
2E90EDD079FA	2016-08-28	EtOH_Box05_S33	ACTIVE	0	3460.53411317
2E90EDD079FA	2016-08-28	EtOH_Box05_S33	ACTIVE	0	3460.65213799
2E90EDD079FA	2016-08-28	EtOH_Box05_S33	ACTIVE	0	3460.78092003
2E90EDD079FA	2016-08-28	EtOH_Box05_S33	ACTIVE	0	3460.90985012
2E90EDD079FA	2016-08-28	EtOH_Box05_S33	ACTIVE	0	3461.0495162
2E90EDD079FA	2016-08-28	EtOH_Box05_S33	ACTIVE	0	3461.19989514
2E90EDD079FA	2016-08-28	EtOH_Box05_S33	ACTIVE	0	3461.35039997
2E90EDD079FA	2016-08-28	EtOH_Box05_S33	ACTIVE	0	3461.50073004
2E90EDD079FA	2016-08-28	EtOH_Box05_S33	ACTIVE	0	3461.65115499
2E90EDD079FA	2016-08-28	EtOH_Box05_S33	ACTIVE	0	3462.23448706
2E90EDD079FA	2016-08-28	EtOH_Box05_S33	ACTIVE	0	3483.07837605
[truncated: 170 more rows]
