# Supplementary material for: An open source device for operant licking in rats
Source: PeerJ. 2017 Feb 14;5:e2981. doi: 10.7717/peerj.2981 (PMC5312574; doi:10.7717/peerj.2981)
Supplement: Supplemental Information 1 — The complete raw data and several R scripts that generated all the figures and statistical analysis were compressed using the Linux tar command. The bash program dataSummary.sh located in the sucrose and water subdirectory was used to generate summary statistics for each run. [file peerj-05-2981-s001.gz › data/sucrose/fr/ETOH_lick_Box02_S122_2E90EDD08407.csv]

RatID	date	boxid	EventType	fr10	seconds
2E90EDD08407	2016-08-28	EtOH_Box02_S122	ACTIVE	0	57.1742920876
2E90EDD08407	2016-08-28	EtOH_Box02_S122	ACTIVE	0	57.2560379505
2E90EDD08407	2016-08-28	EtOH_Box02_S122	ACTIVE	0	57.3594219685
2E90EDD08407	2016-08-28	EtOH_Box02_S122	ACTIVE	0	57.4949920177
2E90EDD08407	2016-08-28	EtOH_Box02_S122	ACTIVE	0	57.7169430256
2E90EDD08407	2016-08-28	EtOH_Box02_S122	INACTIVE	0	88.2521679401
2E90EDD08407	2016-08-28	EtOH_Box02_S122	INACTIVE	0	89.3256518841
2E90EDD08407	2016-08-28	EtOH_Box02_S122	INACTIVE	0	89.6642019749
2E90EDD08407	2016-08-28	EtOH_Box02_S122	INACTIVE	0	89.8297839165
2E90EDD08407	2016-08-28	EtOH_Box02_S122	INACTIVE	0	89.9629058838
2E90EDD08407	2016-08-28	EtOH_Box02_S122	ACTIVE	0	145.692527056
2E90EDD08407	2016-08-28	EtOH_Box02_S122	ACTIVE	0	145.806607008
2E90EDD08407	2016-08-28	EtOH_Box02_S122	ACTIVE	0	145.953104019
2E90EDD08407	2016-08-28	EtOH_Box02_S122	ACTIVE	0	146.283431053
2E90EDD08407	2016-08-28	EtOH_Box02_S122	ACTIVE	0	146.397441864
2E90EDD08407	2016-08-28	EtOH_Box02_S122	REWARD	10	146.397441864
2E90EDD08407	2016-08-28	EtOH_Box02_S122	ACTIVE	0	146.615180969
2E90EDD08407	2016-08-28	EtOH_Box02_S122	ACTIVE	0	146.733335018
2E90EDD08407	2016-08-28	EtOH_Box02_S122	ACTIVE	0	146.840413094
2E90EDD08407	2016-08-28	EtOH_Box02_S122	ACTIVE	0	147.001568079
2E90EDD08407	2016-08-28	EtOH_Box02_S122	ACTIVE	0	147.131296873
2E90EDD08407	2016-08-28	EtOH_Box02_S122	ACTIVE	0	147.227633953
2E90EDD08407	2016-08-28	EtOH_Box02_S122	ACTIVE	0	147.356348991
2E90EDD08407	2016-08-28	EtOH_Box02_S122	ACTIVE	0	147.474216938
2E90EDD08407	2016-08-28	EtOH_Box02_S122	ACTIVE	0	147.581335068
2E90EDD08407	2016-08-28	EtOH_Box02_S122	ACTIVE	0	147.699316978
2E90EDD08407	2016-08-28	EtOH_Box02_S122	ACTIVE	0	147.806360006
2E90EDD08407	2016-08-28	EtOH_Box02_S122	ACTIVE	0	147.913352966
2E90EDD08407	2016-08-28	EtOH_Box02_S122	ACTIVE	0	148.020395041
2E90EDD08407	2016-08-28	EtOH_Box02_S122	ACTIVE	0	148.149036884
2E90EDD08407	2016-08-28	EtOH_Box02_S122	ACTIVE	0	148.266889095
2E90EDD08407	2016-08-28	EtOH_Box02_S122	ACTIVE	0	148.384742022
2E90EDD08407	2016-08-28	EtOH_Box02_S122	ACTIVE	0	148.513354063
2E90EDD08407	2016-08-28	EtOH_Box02_S122	ACTIVE	0	148.649142027
2E90EDD08407	2016-08-28	EtOH_Box02_S122	ACTIVE	0	148.76692605
2E90EDD08407	2016-08-28	EtOH_Box02_S122	ACTIVE	0	148.884630919
2E90EDD08407	2016-08-28	EtOH_Box02_S122	ACTIVE	0	149.013243914
2E90EDD08407	2016-08-28	EtOH_Box02_S122	ACTIVE	0	149.141838074
2E90EDD08407	2016-08-28	EtOH_Box02_S122	ACTIVE	0	149.270428896
2E90EDD08407	2016-08-28	EtOH_Box02_S122	ACTIVE	0	149.399008989
2E90EDD08407	2016-08-28	EtOH_Box02_S122	ACTIVE	0	149.538481951
2E90EDD08407	2016-08-28	EtOH_Box02_S122	ACTIVE	0	149.667059898
2E90EDD08407	2016-08-28	EtOH_Box02_S122	ACTIVE	0	149.795824051
2E90EDD08407	2016-08-28	EtOH_Box02_S122	ACTIVE	0	149.935312986
2E90EDD08407	2016-08-28	EtOH_Box02_S122	ACTIVE	0	150.063935041
2E90EDD08407	2016-08-28	EtOH_Box02_S122	ACTIVE	0	150.192492008
2E90EDD08407	2016-08-28	EtOH_Box02_S122	ACTIVE	0	150.33196497
2E90EDD08407	2016-08-28	EtOH_Box02_S122	ACTIVE	0	150.460630894
2E90EDD08407	2016-08-28	EtOH_Box02_S122	ACTIVE	0	150.622853041
2E90EDD08407	2016-08-28	EtOH_Box02_S122	ACTIVE	0	150.762326002
2E90EDD08407	2016-08-28	EtOH_Box02_S122	ACTIVE	0	150.882744074
2E90EDD08407	2016-08-28	EtOH_Box02_S122	ACTIVE	0	151.033174038
2E90EDD08407	2016-08-28	EtOH_Box02_S122	ACTIVE	0	151.172856092
2E90EDD08407	2016-08-28	EtOH_Box02_S122	ACTIVE	0	151.582570076
2E90EDD08407	2016-08-28	EtOH_Box02_S122	ACTIVE	0	151.690116882
2E90EDD08407	2016-08-28	EtOH_Box02_S122	ACTIVE	0	153.808629036
2E90EDD08407	2016-08-28	EtOH_Box02_S122	ACTIVE	0	154.034698963
2E90EDD08407	2016-08-28	EtOH_Box02_S122	ACTIVE	0	154.130980015
2E90EDD08407	2016-08-28	EtOH_Box02_S122	ACTIVE	0	154.324584007
2E90EDD08407	2016-08-28	EtOH_Box02_S122	ACTIVE	0	154.582989931
2E90EDD08407	2016-08-28	EtOH_Box02_S122	ACTIVE	0	154.906054974
2E90EDD08407	2016-08-28	EtOH_Box02_S122	ACTIVE	0	155.034683943
2E90EDD08407	2016-08-28	EtOH_Box02_S122	ACTIVE	0	155.206541061
2E90EDD08407	2016-08-28	EtOH_Box02_S122	ACTIVE	0	155.324390888
2E90EDD08407	2016-08-28	EtOH_Box02_S122	ACTIVE	0	155.474684954
2E90EDD08407	2016-08-28	EtOH_Box02_S122	ACTIVE	0	155.603437901
2E90EDD08407	2016-08-28	EtOH_Box02_S122	ACTIVE	0	155.732111931
2E90EDD08407	2016-08-28	EtOH_Box02_S122	ACTIVE	0	156.152595997
2E90EDD08407	2016-08-28	EtOH_Box02_S122	ACTIVE	0	156.313940048
2E90EDD08407	2016-08-28	EtOH_Box02_S122	ACTIVE	0	156.399374962
2E90EDD08407	2016-08-28	EtOH_Box02_S122	ACTIVE	0	156.452393055
2E90EDD08407	2016-08-28	EtOH_Box02_S122	ACTIVE	0	156.571285963
2E90EDD08407	2016-08-28	EtOH_Box02_S122	ACTIVE	0	156.699938059
2E90EDD08407	2016-08-28	EtOH_Box02_S122	ACTIVE	0	156.828594923
2E90EDD08407	2016-08-28	EtOH_Box02_S122	ACTIVE	0	157.173417091
2E90EDD08407	2016-08-28	EtOH_Box02_S122	ACTIVE	0	157.421181917
2E90EDD08407	2016-08-28	EtOH_Box02_S122	ACTIVE	0	175.789800882
2E90EDD08407	2016-08-28	EtOH_Box02_S122	ACTIVE	0	175.896970034
2E90EDD08407	2016-08-28	EtOH_Box02_S122	ACTIVE	0	176.012139082
2E90EDD08407	2016-08-28	EtOH_Box02_S122	ACTIVE	0	176.127259016
2E90EDD08407	2016-08-28	EtOH_Box02_S122	ACTIVE	0	176.307193041
2E90EDD08407	2016-08-28	EtOH_Box02_S122	ACTIVE	0	176.411427021
2E90EDD08407	2016-08-28	EtOH_Box02_S122	ACTIVE	0	176.537344933
2E90EDD08407	2016-08-28	EtOH_Box02_S122	ACTIVE	0	176.664203882
2E90EDD08407	2016-08-28	EtOH_Box02_S122	ACTIVE	0	176.822560072
2E90EDD08407	2016-08-28	EtOH_Box02_S122	ACTIVE	0	176.948633909
2E90EDD08407	2016-08-28	EtOH_Box02_S122	REWARD	10	176.948633909
2E90EDD08407	2016-08-28	EtOH_Box02_S122	ACTIVE	0	177.20915103
2E90EDD08407	2016-08-28	EtOH_Box02_S122	ACTIVE	0	177.348903894
2E90EDD08407	2016-08-28	EtOH_Box02_S122	ACTIVE	0	177.488602877
2E90EDD08407	2016-08-28	EtOH_Box02_S122	ACTIVE	0	177.606489897
2E90EDD08407	2016-08-28	EtOH_Box02_S122	ACTIVE	0	177.735091925
2E90EDD08407	2016-08-28	EtOH_Box02_S122	ACTIVE	0	177.863692999
2E90EDD08407	2016-08-28	EtOH_Box02_S122	ACTIVE	0	177.992266893
2E90EDD08407	2016-08-28	EtOH_Box02_S122	ACTIVE	0	178.120869875
2E90EDD08407	2016-08-28	EtOH_Box02_S122	ACTIVE	0	178.227812052
2E90EDD08407	2016-08-28	EtOH_Box02_S122	ACTIVE	0	178.3672719
2E90EDD08407	2016-08-28	EtOH_Box02_S122	ACTIVE	0	178.495936871
2E90EDD08407	2016-08-28	EtOH_Box02_S122	ACTIVE	0	178.613811016
2E90EDD08407	2016-08-28	EtOH_Box02_S122	ACTIVE	0	178.753242016
2E90EDD08407	2016-08-28	EtOH_Box02_S122	ACTIVE	0	178.860331059
2E90EDD08407	2016-08-28	EtOH_Box02_S122	ACTIVE	0	178.999772072
2E90EDD08407	2016-08-28	EtOH_Box02_S122	ACTIVE	0	179.11756897
2E90EDD08407	2016-08-28	EtOH_Box02_S122	ACTIVE	0	179.24621892
2E90EDD08407	2016-08-28	EtOH_Box02_S122	ACTIVE	0	179.364063025
2E90EDD08407	2016-08-28	EtOH_Box02_S122	ACTIVE	0	179.492656946
2E90EDD08407	2016-08-28	EtOH_Box02_S122	ACTIVE	0	179.621243
2E90EDD08407	2016-08-28	EtOH_Box02_S122	ACTIVE	0	179.760629892
2E90EDD08407	2016-08-28	EtOH_Box02_S122	ACTIVE	0	179.889149904
2E90EDD08407	2016-08-28	EtOH_Box02_S122	ACTIVE	0	180.028759003
2E90EDD08407	2016-08-28	EtOH_Box02_S122	ACTIVE	0	180.16918087
2E90EDD08407	2016-08-28	EtOH_Box02_S122	ACTIVE	0	180.297976017
2E90EDD08407	2016-08-28	EtOH_Box02_S122	ACTIVE	0	180.448263884
2E90EDD08407	2016-08-28	EtOH_Box02_S122	ACTIVE	0	180.576961994
2E90EDD08407	2016-08-28	EtOH_Box02_S122	ACTIVE	0	180.727375984
2E90EDD08407	2016-08-28	EtOH_Box02_S122	ACTIVE	0	180.866914034
2E90EDD08407	2016-08-28	EtOH_Box02_S122	ACTIVE	0	180.998147011
2E90EDD08407	2016-08-28	EtOH_Box02_S122	ACTIVE	0	181.148488998
2E90EDD08407	2016-08-28	EtOH_Box02_S122	ACTIVE	0	181.287910938
2E90EDD08407	2016-08-28	EtOH_Box02_S122	ACTIVE	0	181.44904089
2E90EDD08407	2016-08-28	EtOH_Box02_S122	ACTIVE	0	181.588563919
2E90EDD08407	2016-08-28	EtOH_Box02_S122	ACTIVE	0	181.749639034
2E90EDD08407	2016-08-28	EtOH_Box02_S122	ACTIVE	0	183.46765399
2E90EDD08407	2016-08-28	EtOH_Box02_S122	ACTIVE	0	183.683083057
2E90EDD08407	2016-08-28	EtOH_Box02_S122	ACTIVE	0	183.80095005
2E90EDD08407	2016-08-28	EtOH_Box02_S122	ACTIVE	0	184.005285978
2E90EDD08407	2016-08-28	EtOH_Box02_S122	ACTIVE	0	184.155554056
2E90EDD08407	2016-08-28	EtOH_Box02_S122	ACTIVE	0	184.327562094
2E90EDD08407	2016-08-28	EtOH_Box02_S122	ACTIVE	0	184.445467949
2E90EDD08407	2016-08-28	EtOH_Box02_S122	ACTIVE	0	184.541734934
2E90EDD08407	2016-08-28	EtOH_Box02_S122	ACTIVE	0	184.692171097
2E90EDD08407	2016-08-28	EtOH_Box02_S122	ACTIVE	0	184.831770897
2E90EDD08407	2016-08-28	EtOH_Box02_S122	ACTIVE	0	184.971386909
2E90EDD08407	2016-08-28	EtOH_Box02_S122	ACTIVE	0	185.348581076
2E90EDD08407	2016-08-28	EtOH_Box02_S122	ACTIVE	0	185.498904943
2E90EDD08407	2016-08-28	EtOH_Box02_S122	ACTIVE	0	185.606128931
2E90EDD08407	2016-08-28	EtOH_Box02_S122	ACTIVE	0	185.670006037
2E90EDD08407	2016-08-28	EtOH_Box02_S122	ACTIVE	0	200.450852871
2E90EDD08407	2016-08-28	EtOH_Box02_S122	ACTIVE	0	200.567311049
2E90EDD08407	2016-08-28	EtOH_Box02_S122	ACTIVE	0	200.68351388
2E90EDD08407	2016-08-28	EtOH_Box02_S122	ACTIVE	0	200.821382046
2E90EDD08407	2016-08-28	EtOH_Box02_S122	ACTIVE	0	201.045490026
2E90EDD08407	2016-08-28	EtOH_Box02_S122	ACTIVE	0	201.16169095
2E90EDD08407	2016-08-28	EtOH_Box02_S122	ACTIVE	0	201.257449865
2E90EDD08407	2016-08-28	EtOH_Box02_S122	ACTIVE	0	201.38450098
2E90EDD08407	2016-08-28	EtOH_Box02_S122	ACTIVE	0	201.533266068
2E90EDD08407	2016-08-28	EtOH_Box02_S122	ACTIVE	0	201.67136693
2E90EDD08407	2016-08-28	EtOH_Box02_S122	REWARD	10	201.67136693
2E90EDD08407	2016-08-28	EtOH_Box02_S122	ACTIVE	0	201.933090925
2E90EDD08407	2016-08-28	EtOH_Box02_S122	ACTIVE	0	202.072886944
2E90EDD08407	2016-08-28	EtOH_Box02_S122	ACTIVE	0	202.212460041
2E90EDD08407	2016-08-28	EtOH_Box02_S122	ACTIVE	0	202.330432892
2E90EDD08407	2016-08-28	EtOH_Box02_S122	ACTIVE	0	202.448415041
2E90EDD08407	2016-08-28	EtOH_Box02_S122	ACTIVE	0	202.566313028
2E90EDD08407	2016-08-28	EtOH_Box02_S122	ACTIVE	0	202.684172869
2E90EDD08407	2016-08-28	EtOH_Box02_S122	ACTIVE	0	202.801977873
2E90EDD08407	2016-08-28	EtOH_Box02_S122	ACTIVE	0	202.908983946
2E90EDD08407	2016-08-28	EtOH_Box02_S122	ACTIVE	0	203.037644863
2E90EDD08407	2016-08-28	EtOH_Box02_S122	ACTIVE	0	203.155736923
2E90EDD08407	2016-08-28	EtOH_Box02_S122	ACTIVE	0	203.284362078
2E90EDD08407	2016-08-28	EtOH_Box02_S122	ACTIVE	0	203.402206898
2E90EDD08407	2016-08-28	EtOH_Box02_S122	ACTIVE	0	203.530886889
2E90EDD08407	2016-08-28	EtOH_Box02_S122	ACTIVE	0	203.67039299
2E90EDD08407	2016-08-28	EtOH_Box02_S122	ACTIVE	0	203.799094915
2E90EDD08407	2016-08-28	EtOH_Box02_S122	ACTIVE	0	203.927741051
2E90EDD08407	2016-08-28	EtOH_Box02_S122	ACTIVE	0	204.067183971
2E90EDD08407	2016-08-28	EtOH_Box02_S122	ACTIVE	0	204.207737923
2E90EDD08407	2016-08-28	EtOH_Box02_S122	ACTIVE	0	204.347404003
2E90EDD08407	2016-08-28	EtOH_Box02_S122	ACTIVE	0	204.487082005
2E90EDD08407	2016-08-28	EtOH_Box02_S122	ACTIVE	0	204.637325048
2E90EDD08407	2016-08-28	EtOH_Box02_S122	ACTIVE	0	204.76592207
2E90EDD08407	2016-08-28	EtOH_Box02_S122	ACTIVE	0	204.894563913
2E90EDD08407	2016-08-28	EtOH_Box02_S122	ACTIVE	0	205.023187876
2E90EDD08407	2016-08-28	EtOH_Box02_S122	ACTIVE	0	205.16264987
2E90EDD08407	2016-08-28	EtOH_Box02_S122	ACTIVE	0	205.313040972
2E90EDD08407	2016-08-28	EtOH_Box02_S122	ACTIVE	0	205.463382006
2E90EDD08407	2016-08-28	EtOH_Box02_S122	ACTIVE	0	205.592050076
2E90EDD08407	2016-08-28	EtOH_Box02_S122	ACTIVE	0	205.753129005
2E90EDD08407	2016-08-28	EtOH_Box02_S122	ACTIVE	0	213.21658206
2E90EDD08407	2016-08-28	EtOH_Box02_S122	ACTIVE	0	213.323858976
2E90EDD08407	2016-08-28	EtOH_Box02_S122	ACTIVE	0	213.690708876
2E90EDD08407	2016-08-28	EtOH_Box02_S122	ACTIVE	0	213.797879934
2E90EDD08407	2016-08-28	EtOH_Box02_S122	ACTIVE	0	213.926549911
2E90EDD08407	2016-08-28	EtOH_Box02_S122	ACTIVE	0	214.055227995
2E90EDD08407	2016-08-28	EtOH_Box02_S122	ACTIVE	0	214.183893919
2E90EDD08407	2016-08-28	EtOH_Box02_S122	ACTIVE	0	214.312557936
2E90EDD08407	2016-08-28	EtOH_Box02_S122	ACTIVE	0	214.452183008
2E90EDD08407	2016-08-28	EtOH_Box02_S122	ACTIVE	0	214.591693878
2E90EDD08407	2016-08-28	EtOH_Box02_S122	ACTIVE	0	214.720352888
2E90EDD08407	2016-08-28	EtOH_Box02_S122	ACTIVE	0	214.870531082
2E90EDD08407	2016-08-28	EtOH_Box02_S122	ACTIVE	0	214.999232054
2E90EDD08407	2016-08-28	EtOH_Box02_S122	ACTIVE	0	215.257648945
2E90EDD08407	2016-08-28	EtOH_Box02_S122	ACTIVE	0	215.429589987
2E90EDD08407	2016-08-28	EtOH_Box02_S122	ACTIVE	0	215.558321953
2E90EDD08407	2016-08-28	EtOH_Box02_S122	ACTIVE	0	215.708559036
2E90EDD08407	2016-08-28	EtOH_Box02_S122	ACTIVE	0	215.85889101
2E90EDD08407	2016-08-28	EtOH_Box02_S122	ACTIVE	0	215.988646984
2E90EDD08407	2016-08-28	EtOH_Box02_S122	ACTIVE	0	216.128300905
2E90EDD08407	2016-08-28	EtOH_Box02_S122	ACTIVE	0	216.267883062
2E90EDD08407	2016-08-28	EtOH_Box02_S122	ACTIVE	0	216.483057976
2E90EDD08407	2016-08-28	EtOH_Box02_S122	ACTIVE	0	216.654921055
2E90EDD08407	2016-08-28	EtOH_Box02_S122	ACTIVE	0	216.848392963
2E90EDD08407	2016-08-28	EtOH_Box02_S122	ACTIVE	0	217.096052885
2E90EDD08407	2016-08-28	EtOH_Box02_S122	ACTIVE	0	217.257297039
2E90EDD08407	2016-08-28	EtOH_Box02_S122	ACTIVE	0	217.386357069
2E90EDD08407	2016-08-28	EtOH_Box02_S122	ACTIVE	0	217.515083075
2E90EDD08407	2016-08-28	EtOH_Box02_S122	ACTIVE	0	217.66533494
2E90EDD08407	2016-08-28	EtOH_Box02_S122	ACTIVE	0	218.215749979
2E90EDD08407	2016-08-28	EtOH_Box02_S122	ACTIVE	0	218.852632046
2E90EDD08407	2016-08-28	EtOH_Box02_S122	ACTIVE	0	218.959829092
2E90EDD08407	2016-08-28	EtOH_Box02_S122	ACTIVE	0	219.07882309
2E90EDD08407	2016-08-28	EtOH_Box02_S122	ACTIVE	0	219.196734905
2E90EDD08407	2016-08-28	EtOH_Box02_S122	ACTIVE	0	219.347048998
2E90EDD08407	2016-08-28	EtOH_Box02_S122	ACTIVE	0	219.627048016
2E90EDD08407	2016-08-28	EtOH_Box02_S122	ACTIVE	0	219.680068016
2E90EDD08407	2016-08-28	EtOH_Box02_S122	ACTIVE	0	219.84117198
2E90EDD08407	2016-08-28	EtOH_Box02_S122	ACTIVE	0	219.980652094
2E90EDD08407	2016-08-28	EtOH_Box02_S122	ACTIVE	0	231.247248888
2E90EDD08407	2016-08-28	EtOH_Box02_S122	ACTIVE	0	231.396193981
2E90EDD08407	2016-08-28	EtOH_Box02_S122	ACTIVE	0	231.56654501
2E90EDD08407	2016-08-28	EtOH_Box02_S122	ACTIVE	0	231.68285799
2E90EDD08407	2016-08-28	EtOH_Box02_S122	ACTIVE	0	231.842334032
2E90EDD08407	2016-08-28	EtOH_Box02_S122	ACTIVE	0	231.958592892
2E90EDD08407	2016-08-28	EtOH_Box02_S122	ACTIVE	0	232.085619926
2E90EDD08407	2016-08-28	EtOH_Box02_S122	ACTIVE	0	232.234257936
2E90EDD08407	2016-08-28	EtOH_Box02_S122	ACTIVE	0	232.37263298
2E90EDD08407	2016-08-28	EtOH_Box02_S122	ACTIVE	0	232.532227993
2E90EDD08407	2016-08-28	EtOH_Box02_S122	REWARD	10	232.532227993
2E90EDD08407	2016-08-28	EtOH_Box02_S122	ACTIVE	0	232.826484919
2E90EDD08407	2016-08-28	EtOH_Box02_S122	ACTIVE	0	232.944777012
2E90EDD08407	2016-08-28	EtOH_Box02_S122	ACTIVE	0	233.084481001
2E90EDD08407	2016-08-28	EtOH_Box02_S122	ACTIVE	0	233.202384949
2E90EDD08407	2016-08-28	EtOH_Box02_S122	ACTIVE	0	233.341871977
2E90EDD08407	2016-08-28	EtOH_Box02_S122	ACTIVE	0	233.460021973
2E90EDD08407	2016-08-28	EtOH_Box02_S122	ACTIVE	0	233.599787951
2E90EDD08407	2016-08-28	EtOH_Box02_S122	ACTIVE	0	233.717710972
2E90EDD08407	2016-08-28	EtOH_Box02_S122	ACTIVE	0	233.846493006
2E90EDD08407	2016-08-28	EtOH_Box02_S122	ACTIVE	0	233.964576006
2E90EDD08407	2016-08-28	EtOH_Box02_S122	ACTIVE	0	234.082457066
2E90EDD08407	2016-08-28	EtOH_Box02_S122	ACTIVE	0	234.212401867
2E90EDD08407	2016-08-28	EtOH_Box02_S122	ACTIVE	0	234.341868877
2E90EDD08407	2016-08-28	EtOH_Box02_S122	ACTIVE	0	234.481415033
2E90EDD08407	2016-08-28	EtOH_Box02_S122	ACTIVE	0	234.599308014
2E90EDD08407	2016-08-28	EtOH_Box02_S122	ACTIVE	0	234.738741875
2E90EDD08407	2016-08-28	EtOH_Box02_S122	ACTIVE	0	234.856560946
2E90EDD08407	2016-08-28	EtOH_Box02_S122	ACTIVE	0	234.996049881
2E90EDD08407	2016-08-28	EtOH_Box02_S122	ACTIVE	0	235.125092983
2E90EDD08407	2016-08-28	EtOH_Box02_S122	ACTIVE	0	235.2539289
2E90EDD08407	2016-08-28	EtOH_Box02_S122	ACTIVE	0	235.382901907
2E90EDD08407	2016-08-28	EtOH_Box02_S122	ACTIVE	0	235.522497892
2E90EDD08407	2016-08-28	EtOH_Box02_S122	ACTIVE	0	235.662049055
2E90EDD08407	2016-08-28	EtOH_Box02_S122	ACTIVE	0	235.81249094
2E90EDD08407	2016-08-28	EtOH_Box02_S122	ACTIVE	0	235.952143908
2E90EDD08407	2016-08-28	EtOH_Box02_S122	ACTIVE	0	236.113286972
2E90EDD08407	2016-08-28	EtOH_Box02_S122	ACTIVE	0	236.242069006
2E90EDD08407	2016-08-28	EtOH_Box02_S122	ACTIVE	0	236.38175106
2E90EDD08407	2016-08-28	EtOH_Box02_S122	ACTIVE	0	236.521156073
2E90EDD08407	2016-08-28	EtOH_Box02_S122	ACTIVE	0	236.95255208
2E90EDD08407	2016-08-28	EtOH_Box02_S122	ACTIVE	0	237.135286093
2E90EDD08407	2016-08-28	EtOH_Box02_S122	ACTIVE	0	239.926039934
2E90EDD08407	2016-08-28	EtOH_Box02_S122	ACTIVE	0	240.239783049
2E90EDD08407	2016-08-28	EtOH_Box02_S122	ACTIVE	0	240.412049055
2E90EDD08407	2016-08-28	EtOH_Box02_S122	ACTIVE	0	240.540773869
2E90EDD08407	2016-08-28	EtOH_Box02_S122	ACTIVE	0	240.658617973
2E90EDD08407	2016-08-28	EtOH_Box02_S122	ACTIVE	0	240.776722908
2E90EDD08407	2016-08-28	EtOH_Box02_S122	ACTIVE	0	240.916258097
2E90EDD08407	2016-08-28	EtOH_Box02_S122	ACTIVE	0	241.066462994
2E90EDD08407	2016-08-28	EtOH_Box02_S122	ACTIVE	0	241.195034981
2E90EDD08407	2016-08-28	EtOH_Box02_S122	ACTIVE	0	241.345436096
2E90EDD08407	2016-08-28	EtOH_Box02_S122	ACTIVE	0	241.474088907
2E90EDD08407	2016-08-28	EtOH_Box02_S122	ACTIVE	0	242.543386936
2E90EDD08407	2016-08-28	EtOH_Box02_S122	ACTIVE	0	264.76099205
2E90EDD08407	2016-08-28	EtOH_Box02_S122	ACTIVE	0	264.86691308
2E90EDD08407	2016-08-28	EtOH_Box02_S122	ACTIVE	0	265.188647032
2E90EDD08407	2016-08-28	EtOH_Box02_S122	ACTIVE	0	265.358959913
2E90EDD08407	2016-08-28	EtOH_Box02_S122	ACTIVE	0	265.475379944
2E90EDD08407	2016-08-28	EtOH_Box02_S122	ACTIVE	0	265.602438927
2E90EDD08407	2016-08-28	EtOH_Box02_S122	ACTIVE	0	265.729502916
2E90EDD08407	2016-08-28	EtOH_Box02_S122	ACTIVE	0	265.856556892
2E90EDD08407	2016-08-28	EtOH_Box02_S122	ACTIVE	0	265.99571991
2E90EDD08407	2016-08-28	EtOH_Box02_S122	ACTIVE	0	266.112241983
2E90EDD08407	2016-08-28	EtOH_Box02_S122	REWARD	10	266.112241983
2E90EDD08407	2016-08-28	EtOH_Box02_S122	ACTIVE	0	266.330180883
2E90EDD08407	2016-08-28	EtOH_Box02_S122	ACTIVE	0	266.45934701
2E90EDD08407	2016-08-28	EtOH_Box02_S122	ACTIVE	0	266.577295065
2E90EDD08407	2016-08-28	EtOH_Box02_S122	ACTIVE	0	266.705942869
2E90EDD08407	2016-08-28	EtOH_Box02_S122	ACTIVE	0	266.812994003
2E90EDD08407	2016-08-28	EtOH_Box02_S122	ACTIVE	0	266.94165206
2E90EDD08407	2016-08-28	EtOH_Box02_S122	ACTIVE	0	267.059490919
2E90EDD08407	2016-08-28	EtOH_Box02_S122	ACTIVE	0	267.177361965
2E90EDD08407	2016-08-28	EtOH_Box02_S122	ACTIVE	0	267.29538703
2E90EDD08407	2016-08-28	EtOH_Box02_S122	ACTIVE	0	267.413707018
2E90EDD08407	2016-08-28	EtOH_Box02_S122	ACTIVE	0	267.531600952
2E90EDD08407	2016-08-28	EtOH_Box02_S122	ACTIVE	0	267.649460077
2E90EDD08407	2016-08-28	EtOH_Box02_S122	ACTIVE	0	267.778059006
2E90EDD08407	2016-08-28	EtOH_Box02_S122	ACTIVE	0	267.895894051
2E90EDD08407	2016-08-28	EtOH_Box02_S122	ACTIVE	0	268.013784885
2E90EDD08407	2016-08-28	EtOH_Box02_S122	ACTIVE	0	268.153244972
2E90EDD08407	2016-08-28	EtOH_Box02_S122	ACTIVE	0	268.281946898
2E90EDD08407	2016-08-28	EtOH_Box02_S122	ACTIVE	0	268.400465965
2E90EDD08407	2016-08-28	EtOH_Box02_S122	ACTIVE	0	268.529339075
2E90EDD08407	2016-08-28	EtOH_Box02_S122	ACTIVE	0	268.658104897
2E90EDD08407	2016-08-28	EtOH_Box02_S122	ACTIVE	0	268.78688097
2E90EDD08407	2016-08-28	EtOH_Box02_S122	ACTIVE	0	268.926295996
2E90EDD08407	2016-08-28	EtOH_Box02_S122	ACTIVE	0	269.055027008
2E90EDD08407	2016-08-28	EtOH_Box02_S122	ACTIVE	0	269.194619894
2E90EDD08407	2016-08-28	EtOH_Box02_S122	ACTIVE	0	269.323272943
2E90EDD08407	2016-08-28	EtOH_Box02_S122	ACTIVE	0	269.462820053
2E90EDD08407	2016-08-28	EtOH_Box02_S122	ACTIVE	0	269.592597008
2E90EDD08407	2016-08-28	EtOH_Box02_S122	ACTIVE	0	269.732474089
2E90EDD08407	2016-08-28	EtOH_Box02_S122	ACTIVE	0	269.882837057
2E90EDD08407	2016-08-28	EtOH_Box02_S122	ACTIVE	0	288.167453051
2E90EDD08407	2016-08-28	EtOH_Box02_S122	ACTIVE	0	288.284352064
2E90EDD08407	2016-08-28	EtOH_Box02_S122	ACTIVE	0	288.400696039
2E90EDD08407	2016-08-28	EtOH_Box02_S122	ACTIVE	0	288.53866291
2E90EDD08407	2016-08-28	EtOH_Box02_S122	ACTIVE	0	288.67652297
2E90EDD08407	2016-08-28	EtOH_Box02_S122	ACTIVE	0	288.803588867
2E90EDD08407	2016-08-28	EtOH_Box02_S122	ACTIVE	0	288.9525249
2E90EDD08407	2016-08-28	EtOH_Box02_S122	ACTIVE	0	289.079598904
2E90EDD08407	2016-08-28	EtOH_Box02_S122	ACTIVE	0	289.20666194
2E90EDD08407	2016-08-28	EtOH_Box02_S122	ACTIVE	0	289.344613075
2E90EDD08407	2016-08-28	EtOH_Box02_S122	REWARD	10	289.344613075
2E90EDD08407	2016-08-28	EtOH_Box02_S122	ACTIVE	0	289.639307022
2E90EDD08407	2016-08-28	EtOH_Box02_S122	ACTIVE	0	289.779016018
2E90EDD08407	2016-08-28	EtOH_Box02_S122	ACTIVE	0	289.907778978
2E90EDD08407	2016-08-28	EtOH_Box02_S122	ACTIVE	0	290.026951075
2E90EDD08407	2016-08-28	EtOH_Box02_S122	ACTIVE	0	290.155766964
2E90EDD08407	2016-08-28	EtOH_Box02_S122	ACTIVE	0	290.262854099
2E90EDD08407	2016-08-28	EtOH_Box02_S122	ACTIVE	0	290.380727053
2E90EDD08407	2016-08-28	EtOH_Box02_S122	ACTIVE	0	290.509442091
2E90EDD08407	2016-08-28	EtOH_Box02_S122	ACTIVE	0	290.616453886
2E90EDD08407	2016-08-28	EtOH_Box02_S122	ACTIVE	0	290.745056868
2E90EDD08407	2016-08-28	EtOH_Box02_S122	ACTIVE	0	290.873743057
2E90EDD08407	2016-08-28	EtOH_Box02_S122	ACTIVE	0	291.013285875
2E90EDD08407	2016-08-28	EtOH_Box02_S122	ACTIVE	0	291.131093979
2E90EDD08407	2016-08-28	EtOH_Box02_S122	ACTIVE	0	291.259718895
2E90EDD08407	2016-08-28	EtOH_Box02_S122	ACTIVE	0	291.377522945
2E90EDD08407	2016-08-28	EtOH_Box02_S122	ACTIVE	0	291.516962051
2E90EDD08407	2016-08-28	EtOH_Box02_S122	ACTIVE	0	291.645530939
2E90EDD08407	2016-08-28	EtOH_Box02_S122	ACTIVE	0	291.785058975
2E90EDD08407	2016-08-28	EtOH_Box02_S122	ACTIVE	0	291.913681984
2E90EDD08407	2016-08-28	EtOH_Box02_S122	ACTIVE	0	292.042295933
2E90EDD08407	2016-08-28	EtOH_Box02_S122	ACTIVE	0	292.181881905
2E90EDD08407	2016-08-28	EtOH_Box02_S122	ACTIVE	0	292.321502924
2E90EDD08407	2016-08-28	EtOH_Box02_S122	ACTIVE	0	292.450566053
2E90EDD08407	2016-08-28	EtOH_Box02_S122	ACTIVE	0	292.600827932
2E90EDD08407	2016-08-28	EtOH_Box02_S122	ACTIVE	0	292.751021862
2E90EDD08407	2016-08-28	EtOH_Box02_S122	ACTIVE	0	292.879656076
2E90EDD08407	2016-08-28	EtOH_Box02_S122	ACTIVE	0	301.301699877
2E90EDD08407	2016-08-28	EtOH_Box02_S122	ACTIVE	0	301.430661917
2E90EDD08407	2016-08-28	EtOH_Box02_S122	ACTIVE	0	301.580967903
2E90EDD08407	2016-08-28	EtOH_Box02_S122	ACTIVE	0	301.72151494
2E90EDD08407	2016-08-28	EtOH_Box02_S122	ACTIVE	0	301.85017395
2E90EDD08407	2016-08-28	EtOH_Box02_S122	ACTIVE	0	301.989715099
2E90EDD08407	2016-08-28	EtOH_Box02_S122	ACTIVE	0	302.129154921
2E90EDD08407	2016-08-28	EtOH_Box02_S122	ACTIVE	0	302.268596888
2E90EDD08407	2016-08-28	EtOH_Box02_S122	ACTIVE	0	302.397232056
2E90EDD08407	2016-08-28	EtOH_Box02_S122	ACTIVE	0	302.526124001
2E90EDD08407	2016-08-28	EtOH_Box02_S122	ACTIVE	0	302.665551901
2E90EDD08407	2016-08-28	EtOH_Box02_S122	ACTIVE	0	302.805038929
2E90EDD08407	2016-08-28	EtOH_Box02_S122	ACTIVE	0	302.933698893
2E90EDD08407	2016-08-28	EtOH_Box02_S122	ACTIVE	0	303.127124071
2E90EDD08407	2016-08-28	EtOH_Box02_S122	ACTIVE	0	303.255726099
2E90EDD08407	2016-08-28	EtOH_Box02_S122	ACTIVE	0	303.384336948
2E90EDD08407	2016-08-28	EtOH_Box02_S122	ACTIVE	0	303.523808002
2E90EDD08407	2016-08-28	EtOH_Box02_S122	ACTIVE	0	303.663336992
2E90EDD08407	2016-08-28	EtOH_Box02_S122	ACTIVE	0	303.878427982
2E90EDD08407	2016-08-28	EtOH_Box02_S122	ACTIVE	0	304.007066011
2E90EDD08407	2016-08-28	EtOH_Box02_S122	ACTIVE	0	304.189841032
2E90EDD08407	2016-08-28	EtOH_Box02_S122	ACTIVE	0	304.3077209
2E90EDD08407	2016-08-28	EtOH_Box02_S122	ACTIVE	0	304.447212934
2E90EDD08407	2016-08-28	EtOH_Box02_S122	ACTIVE	0	304.586623907
2E90EDD08407	2016-08-28	EtOH_Box02_S122	ACTIVE	0	304.736907959
2E90EDD08407	2016-08-28	EtOH_Box02_S122	ACTIVE	0	304.888094902
2E90EDD08407	2016-08-28	EtOH_Box02_S122	ACTIVE	0	305.157271862
2E90EDD08407	2016-08-28	EtOH_Box02_S122	ACTIVE	0	305.458783865
2E90EDD08407	2016-08-28	EtOH_Box02_S122	ACTIVE	0	305.727870941
2E90EDD08407	2016-08-28	EtOH_Box02_S122	ACTIVE	0	305.856472969
2E90EDD08407	2016-08-28	EtOH_Box02_S122	ACTIVE	0	306.320295095
2E90EDD08407	2016-08-28	EtOH_Box02_S122	ACTIVE	0	306.428850889
2E90EDD08407	2016-08-28	EtOH_Box02_S122	ACTIVE	0	306.557540894
2E90EDD08407	2016-08-28	EtOH_Box02_S122	ACTIVE	0	306.686137915
2E90EDD08407	2016-08-28	EtOH_Box02_S122	ACTIVE	0	306.83634305
2E90EDD08407	2016-08-28	EtOH_Box02_S122	ACTIVE	0	306.975769043
2E90EDD08407	2016-08-28	EtOH_Box02_S122	ACTIVE	0	307.807034969
2E90EDD08407	2016-08-28	EtOH_Box02_S122	ACTIVE	0	308.001730919
2E90EDD08407	2016-08-28	EtOH_Box02_S122	ACTIVE	0	308.216892004
2E90EDD08407	2016-08-28	EtOH_Box02_S122	ACTIVE	0	308.345589876
2E90EDD08407	2016-08-28	EtOH_Box02_S122	ACTIVE	0	308.420227051
2E90EDD08407	2016-08-28	EtOH_Box02_S122	ACTIVE	0	308.538156033
2E90EDD08407	2016-08-28	EtOH_Box02_S122	ACTIVE	0	308.688346863
2E90EDD08407	2016-08-28	EtOH_Box02_S122	ACTIVE	0	308.817003012
2E90EDD08407	2016-08-28	EtOH_Box02_S122	ACTIVE	0	308.945637941
2E90EDD08407	2016-08-28	EtOH_Box02_S122	ACTIVE	0	309.08511591
2E90EDD08407	2016-08-28	EtOH_Box02_S122	ACTIVE	0	309.213757038
2E90EDD08407	2016-08-28	EtOH_Box02_S122	ACTIVE	0	309.374852896
2E90EDD08407	2016-08-28	EtOH_Box02_S122	ACTIVE	0	309.492790937
2E90EDD08407	2016-08-28	EtOH_Box02_S122	ACTIVE	0	309.619929075
2E90EDD08407	2016-08-28	EtOH_Box02_S122	ACTIVE	0	309.736275911
2E90EDD08407	2016-08-28	EtOH_Box02_S122	ACTIVE	0	309.992982864
2E90EDD08407	2016-08-28	EtOH_Box02_S122	ACTIVE	0	310.455026865
2E90EDD08407	2016-08-28	EtOH_Box02_S122	ACTIVE	0	310.59286809
2E90EDD08407	2016-08-28	EtOH_Box02_S122	ACTIVE	0	322.080128908
2E90EDD08407	2016-08-28	EtOH_Box02_S122	ACTIVE	0	322.218124866
2E90EDD08407	2016-08-28	EtOH_Box02_S122	ACTIVE	0	322.356422901
2E90EDD08407	2016-08-28	EtOH_Box02_S122	ACTIVE	0	322.472670078
2E90EDD08407	2016-08-28	EtOH_Box02_S122	REWARD	10	322.472670078
2E90EDD08407	2016-08-28	EtOH_Box02_S122	ACTIVE	0	322.723057985
2E90EDD08407	2016-08-28	EtOH_Box02_S122	ACTIVE	0	322.853188038
2E90EDD08407	2016-08-28	EtOH_Box02_S122	ACTIVE	0	322.971366882
2E90EDD08407	2016-08-28	EtOH_Box02_S122	ACTIVE	0	323.089232922
2E90EDD08407	2016-08-28	EtOH_Box02_S122	ACTIVE	0	323.217859983
2E90EDD08407	2016-08-28	EtOH_Box02_S122	ACTIVE	0	323.346459866
2E90EDD08407	2016-08-28	EtOH_Box02_S122	ACTIVE	0	323.475110054
2E90EDD08407	2016-08-28	EtOH_Box02_S122	ACTIVE	0	323.593297005
2E90EDD08407	2016-08-28	EtOH_Box02_S122	ACTIVE	0	323.721982956
2E90EDD08407	2016-08-28	EtOH_Box02_S122	ACTIVE	0	323.839755058
2E90EDD08407	2016-08-28	EtOH_Box02_S122	ACTIVE	0	323.957696915
2E90EDD08407	2016-08-28	EtOH_Box02_S122	ACTIVE	0	324.086304903
2E90EDD08407	2016-08-28	EtOH_Box02_S122	ACTIVE	0	324.225745916
2E90EDD08407	2016-08-28	EtOH_Box02_S122	ACTIVE	0	324.354492903
2E90EDD08407	2016-08-28	EtOH_Box02_S122	ACTIVE	0	324.494163036
2E90EDD08407	2016-08-28	EtOH_Box02_S122	ACTIVE	0	324.612065077
2E90EDD08407	2016-08-28	EtOH_Box02_S122	ACTIVE	0	324.729848862
2E90EDD08407	2016-08-28	EtOH_Box02_S122	ACTIVE	0	324.869211912
2E90EDD08407	2016-08-28	EtOH_Box02_S122	ACTIVE	0	324.99783802
2E90EDD08407	2016-08-28	EtOH_Box02_S122	ACTIVE	0	325.126556873
2E90EDD08407	2016-08-28	EtOH_Box02_S122	ACTIVE	0	325.244411945
2E90EDD08407	2016-08-28	EtOH_Box02_S122	ACTIVE	0	325.373023987
2E90EDD08407	2016-08-28	EtOH_Box02_S122	ACTIVE	0	325.512479067
2E90EDD08407	2016-08-28	EtOH_Box02_S122	ACTIVE	0	325.652054071
2E90EDD08407	2016-08-28	EtOH_Box02_S122	ACTIVE	0	325.802274942
2E90EDD08407	2016-08-28	EtOH_Box02_S122	ACTIVE	0	325.941813946
2E90EDD08407	2016-08-28	EtOH_Box02_S122	ACTIVE	0	333.305680037
2E90EDD08407	2016-08-28	EtOH_Box02_S122	ACTIVE	0	333.434550047
2E90EDD08407	2016-08-28	EtOH_Box02_S122	ACTIVE	0	333.563250065
2E90EDD08407	2016-08-28	EtOH_Box02_S122	ACTIVE	0	333.746042013
2E90EDD08407	2016-08-28	EtOH_Box02_S122	ACTIVE	0	333.874727964
2E90EDD08407	2016-08-28	EtOH_Box02_S122	ACTIVE	0	333.992549896
2E90EDD08407	2016-08-28	EtOH_Box02_S122	ACTIVE	0	334.131947041
2E90EDD08407	2016-08-28	EtOH_Box02_S122	ACTIVE	0	334.260573864
2E90EDD08407	2016-08-28	EtOH_Box02_S122	ACTIVE	0	334.400264025
2E90EDD08407	2016-08-28	EtOH_Box02_S122	ACTIVE	0	334.572179079
2E90EDD08407	2016-08-28	EtOH_Box02_S122	ACTIVE	0	334.722404003
2E90EDD08407	2016-08-28	EtOH_Box02_S122	ACTIVE	0	334.878490925
2E90EDD08407	2016-08-28	EtOH_Box02_S122	ACTIVE	0	335.039730072
2E90EDD08407	2016-08-28	EtOH_Box02_S122	ACTIVE	0	335.190176964
2E90EDD08407	2016-08-28	EtOH_Box02_S122	ACTIVE	0	335.318933964
2E90EDD08407	2016-08-28	EtOH_Box02_S122	ACTIVE	0	335.685489893
2E90EDD08407	2016-08-28	EtOH_Box02_S122	ACTIVE	0	336.279294968
2E90EDD08407	2016-08-28	EtOH_Box02_S122	ACTIVE	0	336.46229291
2E90EDD08407	2016-08-28	EtOH_Box02_S122	ACTIVE	0	336.634094
2E90EDD08407	2016-08-28	EtOH_Box02_S122	ACTIVE	0	336.741173029
2E90EDD08407	2016-08-28	EtOH_Box02_S122	ACTIVE	0	346.753002882
2E90EDD08407	2016-08-28	EtOH_Box02_S122	ACTIVE	0	346.86947298
2E90EDD08407	2016-08-28	EtOH_Box02_S122	ACTIVE	0	347.245325089
2E90EDD08407	2016-08-28	EtOH_Box02_S122	ACTIVE	0	347.350857973
2E90EDD08407	2016-08-28	EtOH_Box02_S122	ACTIVE	0	347.456387997
2E90EDD08407	2016-08-28	EtOH_Box02_S122	ACTIVE	0	347.583414078
2E90EDD08407	2016-08-28	EtOH_Box02_S122	ACTIVE	0	347.721275091
2E90EDD08407	2016-08-28	EtOH_Box02_S122	ACTIVE	0	347.848263979
2E90EDD08407	2016-08-28	EtOH_Box02_S122	ACTIVE	0	347.986191034
2E90EDD08407	2016-08-28	EtOH_Box02_S122	ACTIVE	0	348.123959064
2E90EDD08407	2016-08-28	EtOH_Box02_S122	REWARD	10	348.123959064
2E90EDD08407	2016-08-28	EtOH_Box02_S122	ACTIVE	0	348.377197027
2E90EDD08407	2016-08-28	EtOH_Box02_S122	ACTIVE	0	348.518279076
2E90EDD08407	2016-08-28	EtOH_Box02_S122	ACTIVE	0	348.625518084
2E90EDD08407	2016-08-28	EtOH_Box02_S122	ACTIVE	0	348.743383884
2E90EDD08407	2016-08-28	EtOH_Box02_S122	ACTIVE	0	348.85035491
2E90EDD08407	2016-08-28	EtOH_Box02_S122	ACTIVE	0	348.957402945
2E90EDD08407	2016-08-28	EtOH_Box02_S122	ACTIVE	0	349.064467907
2E90EDD08407	2016-08-28	EtOH_Box02_S122	ACTIVE	0	349.182214022
2E90EDD08407	2016-08-28	EtOH_Box02_S122	ACTIVE	0	349.31081605
2E90EDD08407	2016-08-28	EtOH_Box02_S122	ACTIVE	0	349.428793907
2E90EDD08407	2016-08-28	EtOH_Box02_S122	ACTIVE	0	349.546655893
2E90EDD08407	2016-08-28	EtOH_Box02_S122	ACTIVE	0	349.664408922
2E90EDD08407	2016-08-28	EtOH_Box02_S122	ACTIVE	0	349.782392025
2E90EDD08407	2016-08-28	EtOH_Box02_S122	ACTIVE	0	349.90128994
2E90EDD08407	2016-08-28	EtOH_Box02_S122	ACTIVE	0	350.030040026
2E90EDD08407	2016-08-28	EtOH_Box02_S122	ACTIVE	0	350.158601046
2E90EDD08407	2016-08-28	EtOH_Box02_S122	ACTIVE	0	350.298096895
2E90EDD08407	2016-08-28	EtOH_Box02_S122	ACTIVE	0	350.416028976
2E90EDD08407	2016-08-28	EtOH_Box02_S122	ACTIVE	0	350.53392601
2E90EDD08407	2016-08-28	EtOH_Box02_S122	ACTIVE	0	350.67327404
2E90EDD08407	2016-08-28	EtOH_Box02_S122	ACTIVE	0	350.791079044
2E90EDD08407	2016-08-28	EtOH_Box02_S122	ACTIVE	0	350.930505037
2E90EDD08407	2016-08-28	EtOH_Box02_S122	ACTIVE	0	351.048515081
2E90EDD08407	2016-08-28	EtOH_Box02_S122	ACTIVE	0	351.166333914
2E90EDD08407	2016-08-28	EtOH_Box02_S122	ACTIVE	0	351.316797018
2E90EDD08407	2016-08-28	EtOH_Box02_S122	ACTIVE	0	351.439234018
2E90EDD08407	2016-08-28	EtOH_Box02_S122	ACTIVE	0	351.568028927
2E90EDD08407	2016-08-28	EtOH_Box02_S122	ACTIVE	0	351.707557917
2E90EDD08407	2016-08-28	EtOH_Box02_S122	ACTIVE	0	351.825500965
2E90EDD08407	2016-08-28	EtOH_Box02_S122	ACTIVE	0	351.943441868
2E90EDD08407	2016-08-28	EtOH_Box02_S122	ACTIVE	0	352.082876921
2E90EDD08407	2016-08-28	EtOH_Box02_S122	ACTIVE	0	352.222251892
2E90EDD08407	2016-08-28	EtOH_Box02_S122	ACTIVE	0	352.37252593
2E90EDD08407	2016-08-28	EtOH_Box02_S122	ACTIVE	0	368.87084794
2E90EDD08407	2016-08-28	EtOH_Box02_S122	ACTIVE	0	368.998144865
2E90EDD08407	2016-08-28	EtOH_Box02_S122	ACTIVE	0	369.341289997
2E90EDD08407	2016-08-28	EtOH_Box02_S122	ACTIVE	0	369.533175945
2E90EDD08407	2016-08-28	EtOH_Box02_S122	ACTIVE	0	369.638534069
2E90EDD08407	2016-08-28	EtOH_Box02_S122	ACTIVE	0	369.765476942
2E90EDD08407	2016-08-28	EtOH_Box02_S122	ACTIVE	0	369.892374992
2E90EDD08407	2016-08-28	EtOH_Box02_S122	ACTIVE	0	370.010102034
2E90EDD08407	2016-08-28	EtOH_Box02_S122	ACTIVE	0	370.137331963
2E90EDD08407	2016-08-28	EtOH_Box02_S122	ACTIVE	0	370.27511692
2E90EDD08407	2016-08-28	EtOH_Box02_S122	REWARD	10	370.27511692
2E90EDD08407	2016-08-28	EtOH_Box02_S122	ACTIVE	0	370.526548862
2E90EDD08407	2016-08-28	EtOH_Box02_S122	ACTIVE	0	370.655396938
2E90EDD08407	2016-08-28	EtOH_Box02_S122	ACTIVE	0	370.773277998
2E90EDD08407	2016-08-28	EtOH_Box02_S122	ACTIVE	0	370.901860952
2E90EDD08407	2016-08-28	EtOH_Box02_S122	ACTIVE	0	371.019939899
2E90EDD08407	2016-08-28	EtOH_Box02_S122	ACTIVE	0	371.148665905
2E90EDD08407	2016-08-28	EtOH_Box02_S122	ACTIVE	0	371.266646862
2E90EDD08407	2016-08-28	EtOH_Box02_S122	ACTIVE	0	371.395274878
2E90EDD08407	2016-08-28	EtOH_Box02_S122	ACTIVE	0	371.513134003
2E90EDD08407	2016-08-28	EtOH_Box02_S122	ACTIVE	0	371.641787052
2E90EDD08407	2016-08-28	EtOH_Box02_S122	ACTIVE	0	371.759588957
2E90EDD08407	2016-08-28	EtOH_Box02_S122	ACTIVE	0	371.877359867
2E90EDD08407	2016-08-28	EtOH_Box02_S122	ACTIVE	0	372.006006002
2E90EDD08407	2016-08-28	EtOH_Box02_S122	ACTIVE	0	372.134686947
2E90EDD08407	2016-08-28	EtOH_Box02_S122	ACTIVE	0	372.241697073
2E90EDD08407	2016-08-28	EtOH_Box02_S122	ACTIVE	0	372.370568037
2E90EDD08407	2016-08-28	EtOH_Box02_S122	ACTIVE	0	372.477962971
2E90EDD08407	2016-08-28	EtOH_Box02_S122	ACTIVE	0	372.606795073
2E90EDD08407	2016-08-28	EtOH_Box02_S122	ACTIVE	0	372.724673033
2E90EDD08407	2016-08-28	EtOH_Box02_S122	ACTIVE	0	372.85325408
2E90EDD08407	2016-08-28	EtOH_Box02_S122	ACTIVE	0	372.981828928
2E90EDD08407	2016-08-28	EtOH_Box02_S122	ACTIVE	0	373.110393047
2E90EDD08407	2016-08-28	EtOH_Box02_S122	ACTIVE	0	373.249790907
2E90EDD08407	2016-08-28	EtOH_Box02_S122	ACTIVE	0	373.389261961
2E90EDD08407	2016-08-28	EtOH_Box02_S122	ACTIVE	0	373.517899036
2E90EDD08407	2016-08-28	EtOH_Box02_S122	ACTIVE	0	373.64646697
2E90EDD08407	2016-08-28	EtOH_Box02_S122	ACTIVE	0	373.785945892
2E90EDD08407	2016-08-28	EtOH_Box02_S122	ACTIVE	0	373.905023098
2E90EDD08407	2016-08-28	EtOH_Box02_S122	ACTIVE	0	374.044499874
2E90EDD08407	2016-08-28	EtOH_Box02_S122	ACTIVE	0	374.173069954
2E90EDD08407	2016-08-28	EtOH_Box02_S122	ACTIVE	0	374.334182024
2E90EDD08407	2016-08-28	EtOH_Box02_S122	ACTIVE	0	383.78274107
2E90EDD08407	2016-08-28	EtOH_Box02_S122	ACTIVE	0	384.063097
2E90EDD08407	2016-08-28	EtOH_Box02_S122	ACTIVE	0	384.180986881
2E90EDD08407	2016-08-28	EtOH_Box02_S122	ACTIVE	0	384.2879951
2E90EDD08407	2016-08-28	EtOH_Box02_S122	ACTIVE	0	384.427469969
2E90EDD08407	2016-08-28	EtOH_Box02_S122	ACTIVE	0	384.56695509
2E90EDD08407	2016-08-28	EtOH_Box02_S122	ACTIVE	0	384.695554972
2E90EDD08407	2016-08-28	EtOH_Box02_S122	ACTIVE	0	384.834960938
2E90EDD08407	2016-08-28	EtOH_Box02_S122	ACTIVE	0	384.963644981
2E90EDD08407	2016-08-28	EtOH_Box02_S122	ACTIVE	0	385.103076935
2E90EDD08407	2016-08-28	EtOH_Box02_S122	ACTIVE	0	385.242508888
2E90EDD08407	2016-08-28	EtOH_Box02_S122	ACTIVE	0	385.383010864
2E90EDD08407	2016-08-28	EtOH_Box02_S122	ACTIVE	0	385.511801004
2E90EDD08407	2016-08-28	EtOH_Box02_S122	ACTIVE	0	385.662237883
2E90EDD08407	2016-08-28	EtOH_Box02_S122	ACTIVE	0	385.81259799
2E90EDD08407	2016-08-28	EtOH_Box02_S122	ACTIVE	0	386.038810015
2E90EDD08407	2016-08-28	EtOH_Box02_S122	ACTIVE	0	386.178425074
2E90EDD08407	2016-08-28	EtOH_Box02_S122	ACTIVE	0	386.296442986
2E90EDD08407	2016-08-28	EtOH_Box02_S122	ACTIVE	0	386.435925007
2E90EDD08407	2016-08-28	EtOH_Box02_S122	ACTIVE	0	386.564555883
2E90EDD08407	2016-08-28	EtOH_Box02_S122	ACTIVE	0	386.68234396
2E90EDD08407	2016-08-28	EtOH_Box02_S122	ACTIVE	0	386.810905933
2E90EDD08407	2016-08-28	EtOH_Box02_S122	ACTIVE	0	386.939516068
2E90EDD08407	2016-08-28	EtOH_Box02_S122	ACTIVE	0	387.078923941
2E90EDD08407	2016-08-28	EtOH_Box02_S122	ACTIVE	0	387.218406916
2E90EDD08407	2016-08-28	EtOH_Box02_S122	ACTIVE	0	387.36894393
2E90EDD08407	2016-08-28	EtOH_Box02_S122	ACTIVE	0	387.962856054
2E90EDD08407	2016-08-28	EtOH_Box02_S122	ACTIVE	0	388.12394309
2E90EDD08407	2016-08-28	EtOH_Box02_S122	ACTIVE	0	399.052540064
2E90EDD08407	2016-08-28	EtOH_Box02_S122	ACTIVE	0	399.158221006
2E90EDD08407	2016-08-28	EtOH_Box02_S122	ACTIVE	0	399.296133995
2E90EDD08407	2016-08-28	EtOH_Box02_S122	ACTIVE	0	399.542054892
2E90EDD08407	2016-08-28	EtOH_Box02_S122	ACTIVE	0	399.647477865
2E90EDD08407	2016-08-28	EtOH_Box02_S122	ACTIVE	0	399.763655901
2E90EDD08407	2016-08-28	EtOH_Box02_S122	ACTIVE	0	399.890737057
2E90EDD08407	2016-08-28	EtOH_Box02_S122	ACTIVE	0	400.007025003
2E90EDD08407	2016-08-28	EtOH_Box02_S122	ACTIVE	0	400.145798922
2E90EDD08407	2016-08-28	EtOH_Box02_S122	ACTIVE	0	400.273283005
2E90EDD08407	2016-08-28	EtOH_Box02_S122	REWARD	10	400.273283005
2E90EDD08407	2016-08-28	EtOH_Box02_S122	ACTIVE	0	400.557895899
2E90EDD08407	2016-08-28	EtOH_Box02_S122	ACTIVE	0	400.687036991
2E90EDD08407	2016-08-28	EtOH_Box02_S122	ACTIVE	0	400.815870047
2E90EDD08407	2016-08-28	EtOH_Box02_S122	ACTIVE	0	400.933750868
2E90EDD08407	2016-08-28	EtOH_Box02_S122	ACTIVE	0	401.062639952
2E90EDD08407	2016-08-28	EtOH_Box02_S122	ACTIVE	0	401.180722952
2E90EDD08407	2016-08-28	EtOH_Box02_S122	ACTIVE	0	401.298630953
2E90EDD08407	2016-08-28	EtOH_Box02_S122	ACTIVE	0	401.405673981
2E90EDD08407	2016-08-28	EtOH_Box02_S122	ACTIVE	0	401.523658991
2E90EDD08407	2016-08-28	EtOH_Box02_S122	ACTIVE	0	401.641489983
2E90EDD08407	2016-08-28	EtOH_Box02_S122	ACTIVE	0	401.759252071
2E90EDD08407	2016-08-28	EtOH_Box02_S122	ACTIVE	0	401.877055883
2E90EDD08407	2016-08-28	EtOH_Box02_S122	ACTIVE	0	402.005707979
2E90EDD08407	2016-08-28	EtOH_Box02_S122	ACTIVE	0	402.123522043
2E90EDD08407	2016-08-28	EtOH_Box02_S122	ACTIVE	0	402.252198935
2E90EDD08407	2016-08-28	EtOH_Box02_S122	ACTIVE	0	402.370044947
2E90EDD08407	2016-08-28	EtOH_Box02_S122	ACTIVE	0	402.488164902
2E90EDD08407	2016-08-28	EtOH_Box02_S122	ACTIVE	0	402.6061759
2E90EDD08407	2016-08-28	EtOH_Box02_S122	ACTIVE	0	402.734873056
2E90EDD08407	2016-08-28	EtOH_Box02_S122	ACTIVE	0	402.87441802
2E90EDD08407	2016-08-28	EtOH_Box02_S122	ACTIVE	0	402.992235899
2E90EDD08407	2016-08-28	EtOH_Box02_S122	ACTIVE	0	403.131664038
2E90EDD08407	2016-08-28	EtOH_Box02_S122	ACTIVE	0	403.260209084
2E90EDD08407	2016-08-28	EtOH_Box02_S122	ACTIVE	0	403.388925076
2E90EDD08407	2016-08-28	EtOH_Box02_S122	ACTIVE	0	403.528363943
2E90EDD08407	2016-08-28	EtOH_Box02_S122	ACTIVE	0	403.657073975
2E90EDD08407	2016-08-28	EtOH_Box02_S122	ACTIVE	0	403.797592878
2E90EDD08407	2016-08-28	EtOH_Box02_S122	ACTIVE	0	403.937148094
2E90EDD08407	2016-08-28	EtOH_Box02_S122	ACTIVE	0	417.075011969
2E90EDD08407	2016-08-28	EtOH_Box02_S122	ACTIVE	0	417.366249084
2E90EDD08407	2016-08-28	EtOH_Box02_S122	ACTIVE	0	417.484206915
2E90EDD08407	2016-08-28	EtOH_Box02_S122	ACTIVE	0	417.602108955
2E90EDD08407	2016-08-28	EtOH_Box02_S122	ACTIVE	0	417.719897985
2E90EDD08407	2016-08-28	EtOH_Box02_S122	ACTIVE	0	417.849937916
2E90EDD08407	2016-08-28	EtOH_Box02_S122	ACTIVE	0	417.967859983
2E90EDD08407	2016-08-28	EtOH_Box02_S122	ACTIVE	0	418.118074894
2E90EDD08407	2016-08-28	EtOH_Box02_S122	ACTIVE	0	418.235821009
2E90EDD08407	2016-08-28	EtOH_Box02_S122	ACTIVE	0	418.375267029
2E90EDD08407	2016-08-28	EtOH_Box02_S122	ACTIVE	0	418.503969908
2E90EDD08407	2016-08-28	EtOH_Box02_S122	ACTIVE	0	418.632767916
2E90EDD08407	2016-08-28	EtOH_Box02_S122	ACTIVE	0	418.772182941
2E90EDD08407	2016-08-28	EtOH_Box02_S122	ACTIVE	0	419.138566971
2E90EDD08407	2016-08-28	EtOH_Box02_S122	ACTIVE	0	419.267211914
2E90EDD08407	2016-08-28	EtOH_Box02_S122	ACTIVE	0	419.395812988
2E90EDD08407	2016-08-28	EtOH_Box02_S122	ACTIVE	0	419.513740063
2E90EDD08407	2016-08-28	EtOH_Box02_S122	ACTIVE	0	419.653215885
2E90EDD08407	2016-08-28	EtOH_Box02_S122	ACTIVE	0	419.792645931
2E90EDD08407	2016-08-28	EtOH_Box02_S122	ACTIVE	0	419.932163954
2E90EDD08407	2016-08-28	EtOH_Box02_S122	ACTIVE	0	420.08246994
2E90EDD08407	2016-08-28	EtOH_Box02_S122	ACTIVE	0	420.362540007
2E90EDD08407	2016-08-28	EtOH_Box02_S122	ACTIVE	0	420.491128922
2E90EDD08407	2016-08-28	EtOH_Box02_S122	ACTIVE	0	420.630340099
2E90EDD08407	2016-08-28	EtOH_Box02_S122	ACTIVE	0	420.877403975
2E90EDD08407	2016-08-28	EtOH_Box02_S122	ACTIVE	0	421.027391911
2E90EDD08407	2016-08-28	EtOH_Box02_S122	ACTIVE	0	421.286556005
2E90EDD08407	2016-08-28	EtOH_Box02_S122	ACTIVE	0	421.425749063
2E90EDD08407	2016-08-28	EtOH_Box02_S122	ACTIVE	0	421.564766884
2E90EDD08407	2016-08-28	EtOH_Box02_S122	ACTIVE	0	421.693206072
2E90EDD08407	2016-08-28	EtOH_Box02_S122	ACTIVE	0	421.82141304
2E90EDD08407	2016-08-28	EtOH_Box02_S122	REWARD	10	421.82141304
2E90EDD08407	2016-08-28	EtOH_Box02_S122	ACTIVE	0	422.09465003
2E90EDD08407	2016-08-28	EtOH_Box02_S122	ACTIVE	0	422.223658085
2E90EDD08407	2016-08-28	EtOH_Box02_S122	ACTIVE	0	422.36323595
2E90EDD08407	2016-08-28	EtOH_Box02_S122	ACTIVE	0	422.481128931
2E90EDD08407	2016-08-28	EtOH_Box02_S122	ACTIVE	0	422.609951019
2E90EDD08407	2016-08-28	EtOH_Box02_S122	ACTIVE	0	422.717068911
2E90EDD08407	2016-08-28	EtOH_Box02_S122	ACTIVE	0	422.856554031
2E90EDD08407	2016-08-28	EtOH_Box02_S122	ACTIVE	0	422.974504948
2E90EDD08407	2016-08-28	EtOH_Box02_S122	ACTIVE	0	423.103178978
2E90EDD08407	2016-08-28	EtOH_Box02_S122	ACTIVE	0	423.221044064
2E90EDD08407	2016-08-28	EtOH_Box02_S122	ACTIVE	0	423.338871956
2E90EDD08407	2016-08-28	EtOH_Box02_S122	ACTIVE	0	423.478374004
2E90EDD08407	2016-08-28	EtOH_Box02_S122	ACTIVE	0	423.607069016
2E90EDD08407	2016-08-28	EtOH_Box02_S122	ACTIVE	0	423.735771894
2E90EDD08407	2016-08-28	EtOH_Box02_S122	ACTIVE	0	423.853635073
2E90EDD08407	2016-08-28	EtOH_Box02_S122	ACTIVE	0	423.993134975
2E90EDD08407	2016-08-28	EtOH_Box02_S122	ACTIVE	0	424.132622957
2E90EDD08407	2016-08-28	EtOH_Box02_S122	ACTIVE	0	424.272119045
2E90EDD08407	2016-08-28	EtOH_Box02_S122	ACTIVE	0	424.379221916
2E90EDD08407	2016-08-28	EtOH_Box02_S122	ACTIVE	0	424.497242928
2E90EDD08407	2016-08-28	EtOH_Box02_S122	ACTIVE	0	424.615089893
2E90EDD08407	2016-08-28	EtOH_Box02_S122	ACTIVE	0	424.746211052
2E90EDD08407	2016-08-28	EtOH_Box02_S122	ACTIVE	0	424.864140987
2E90EDD08407	2016-08-28	EtOH_Box02_S122	ACTIVE	0	425.015594959
2E90EDD08407	2016-08-28	EtOH_Box02_S122	ACTIVE	0	425.13361907
2E90EDD08407	2016-08-28	EtOH_Box02_S122	ACTIVE	0	425.273176908
2E90EDD08407	2016-08-28	EtOH_Box02_S122	ACTIVE	0	425.391036987
2E90EDD08407	2016-08-28	EtOH_Box02_S122	ACTIVE	0	425.51967907
2E90EDD08407	2016-08-28	EtOH_Box02_S122	ACTIVE	0	425.648271084
2E90EDD08407	2016-08-28	EtOH_Box02_S122	ACTIVE	0	425.787729979
2E90EDD08407	2016-08-28	EtOH_Box02_S122	ACTIVE	0	425.927176952
2E90EDD08407	2016-08-28	EtOH_Box02_S122	ACTIVE	0	426.055787086
2E90EDD08407	2016-08-28	EtOH_Box02_S122	ACTIVE	0	432.935890913
2E90EDD08407	2016-08-28	EtOH_Box02_S122	ACTIVE	0	433.11873889
2E90EDD08407	2016-08-28	EtOH_Box02_S122	ACTIVE	0	433.37707901
2E90EDD08407	2016-08-28	EtOH_Box02_S122	ACTIVE	0	433.494973898
2E90EDD08407	2016-08-28	EtOH_Box02_S122	ACTIVE	0	433.635497093
2E90EDD08407	2016-08-28	EtOH_Box02_S122	ACTIVE	0	433.764189959
2E90EDD08407	2016-08-28	EtOH_Box02_S122	ACTIVE	0	433.892832041
2E90EDD08407	2016-08-28	EtOH_Box02_S122	ACTIVE	0	434.021497011
2E90EDD08407	2016-08-28	EtOH_Box02_S122	ACTIVE	0	434.182597876
2E90EDD08407	2016-08-28	EtOH_Box02_S122	ACTIVE	0	434.32210207
2E90EDD08407	2016-08-28	EtOH_Box02_S122	ACTIVE	0	434.461670876
2E90EDD08407	2016-08-28	EtOH_Box02_S122	ACTIVE	0	434.601091862
2E90EDD08407	2016-08-28	EtOH_Box02_S122	ACTIVE	0	434.762121916
2E90EDD08407	2016-08-28	EtOH_Box02_S122	ACTIVE	0	434.901714087
2E90EDD08407	2016-08-28	EtOH_Box02_S122	ACTIVE	0	434.997931957
2E90EDD08407	2016-08-28	EtOH_Box02_S122	ACTIVE	0	435.148281097
2E90EDD08407	2016-08-28	EtOH_Box02_S122	ACTIVE	0	435.277024031
2E90EDD08407	2016-08-28	EtOH_Box02_S122	ACTIVE	0	435.438162088
2E90EDD08407	2016-08-28	EtOH_Box02_S122	ACTIVE	0	435.566881895
2E90EDD08407	2016-08-28	EtOH_Box02_S122	ACTIVE	0	435.706292868
2E90EDD08407	2016-08-28	EtOH_Box02_S122	ACTIVE	0	435.856477976
2E90EDD08407	2016-08-28	EtOH_Box02_S122	ACTIVE	0	436.116905928
2E90EDD08407	2016-08-28	EtOH_Box02_S122	ACTIVE	0	436.278095007
2E90EDD08407	2016-08-28	EtOH_Box02_S122	ACTIVE	0	436.558134079
2E90EDD08407	2016-08-28	EtOH_Box02_S122	ACTIVE	0	436.708518028
2E90EDD08407	2016-08-28	EtOH_Box02_S122	ACTIVE	0	436.827398062
2E90EDD08407	2016-08-28	EtOH_Box02_S122	ACTIVE	0	436.956259966
2E90EDD08407	2016-08-28	EtOH_Box02_S122	ACTIVE	0	437.09572196
2E90EDD08407	2016-08-28	EtOH_Box02_S122	ACTIVE	0	437.246068954
2E90EDD08407	2016-08-28	EtOH_Box02_S122	ACTIVE	0	437.374923944
2E90EDD08407	2016-08-28	EtOH_Box02_S122	ACTIVE	0	437.503597975
2E90EDD08407	2016-08-28	EtOH_Box02_S122	ACTIVE	0	437.611017942
2E90EDD08407	2016-08-28	EtOH_Box02_S122	ACTIVE	0	437.890955925
2E90EDD08407	2016-08-28	EtOH_Box02_S122	ACTIVE	0	438.019598007
2E90EDD08407	2016-08-28	EtOH_Box02_S122	ACTIVE	0	438.159062862
2E90EDD08407	2016-08-28	EtOH_Box02_S122	ACTIVE	0	438.287738085
2E90EDD08407	2016-08-28	EtOH_Box02_S122	ACTIVE	0	438.416429996
2E90EDD08407	2016-08-28	EtOH_Box02_S122	ACTIVE	0	438.577545881
2E90EDD08407	2016-08-28	EtOH_Box02_S122	ACTIVE	0	438.70619297
2E90EDD08407	2016-08-28	EtOH_Box02_S122	ACTIVE	0	438.856393099
2E90EDD08407	2016-08-28	EtOH_Box02_S122	ACTIVE	0	439.017482996
2E90EDD08407	2016-08-28	EtOH_Box02_S122	ACTIVE	0	439.1785779
2E90EDD08407	2016-08-28	EtOH_Box02_S122	ACTIVE	0	439.296431065
2E90EDD08407	2016-08-28	EtOH_Box02_S122	ACTIVE	0	439.457593918
2E90EDD08407	2016-08-28	EtOH_Box02_S122	ACTIVE	0	439.618725061
2E90EDD08407	2016-08-28	EtOH_Box02_S122	ACTIVE	0	439.747399092
2E90EDD08407	2016-08-28	EtOH_Box02_S122	ACTIVE	0	439.919336081
2E90EDD08407	2016-08-28	EtOH_Box02_S122	ACTIVE	0	440.047936916
2E90EDD08407	2016-08-28	EtOH_Box02_S122	ACTIVE	0	456.382494926
2E90EDD08407	2016-08-28	EtOH_Box02_S122	ACTIVE	0	456.478549957
2E90EDD08407	2016-08-28	EtOH_Box02_S122	ACTIVE	0	456.606878042
2E90EDD08407	2016-08-28	EtOH_Box02_S122	ACTIVE	0	456.724277973
2E90EDD08407	2016-08-28	EtOH_Box02_S122	ACTIVE	0	456.863399982
2E90EDD08407	2016-08-28	EtOH_Box02_S122	ACTIVE	0	456.991508007
2E90EDD08407	2016-08-28	EtOH_Box02_S122	ACTIVE	0	457.119683981
2E90EDD08407	2016-08-28	EtOH_Box02_S122	ACTIVE	0	457.259819984
2E90EDD08407	2016-08-28	EtOH_Box02_S122	ACTIVE	0	457.377292871
2E90EDD08407	2016-08-28	EtOH_Box02_S122	ACTIVE	0	457.527179956
2E90EDD08407	2016-08-28	EtOH_Box02_S122	REWARD	10	457.527179956
2E90EDD08407	2016-08-28	EtOH_Box02_S122	ACTIVE	0	457.800246
2E90EDD08407	2016-08-28	EtOH_Box02_S122	ACTIVE	0	457.918577909
2E90EDD08407	2016-08-28	EtOH_Box02_S122	ACTIVE	0	458.025649071
2E90EDD08407	2016-08-28	EtOH_Box02_S122	ACTIVE	0	458.121850014
2E90EDD08407	2016-08-28	EtOH_Box02_S122	ACTIVE	0	458.250472069
2E90EDD08407	2016-08-28	EtOH_Box02_S122	ACTIVE	0	458.357590914
2E90EDD08407	2016-08-28	EtOH_Box02_S122	ACTIVE	0	458.47548604
2E90EDD08407	2016-08-28	EtOH_Box02_S122	ACTIVE	0	458.59333992
2E90EDD08407	2016-08-28	EtOH_Box02_S122	ACTIVE	0	458.700296879
2E90EDD08407	2016-08-28	EtOH_Box02_S122	ACTIVE	0	458.828913927
2E90EDD08407	2016-08-28	EtOH_Box02_S122	ACTIVE	0	458.946836948
2E90EDD08407	2016-08-28	EtOH_Box02_S122	ACTIVE	0	459.064671993
2E90EDD08407	2016-08-28	EtOH_Box02_S122	ACTIVE	0	459.182641029
2E90EDD08407	2016-08-28	EtOH_Box02_S122	ACTIVE	0	459.300491095
2E90EDD08407	2016-08-28	EtOH_Box02_S122	ACTIVE	0	459.429298878
2E90EDD08407	2016-08-28	EtOH_Box02_S122	ACTIVE	0	459.547184944
2E90EDD08407	2016-08-28	EtOH_Box02_S122	ACTIVE	0	459.675888062
2E90EDD08407	2016-08-28	EtOH_Box02_S122	ACTIVE	0	459.793753862
2E90EDD08407	2016-08-28	EtOH_Box02_S122	ACTIVE	0	459.933162928
2E90EDD08407	2016-08-28	EtOH_Box02_S122	ACTIVE	0	460.040179014
2E90EDD08407	2016-08-28	EtOH_Box02_S122	ACTIVE	0	460.201345921
2E90EDD08407	2016-08-28	EtOH_Box02_S122	ACTIVE	0	460.319243908
2E90EDD08407	2016-08-28	EtOH_Box02_S122	ACTIVE	0	460.447900057
2E90EDD08407	2016-08-28	EtOH_Box02_S122	ACTIVE	0	460.576523066
2E90EDD08407	2016-08-28	EtOH_Box02_S122	ACTIVE	0	460.705180883
2E90EDD08407	2016-08-28	EtOH_Box02_S122	ACTIVE	0	460.833787918
2E90EDD08407	2016-08-28	EtOH_Box02_S122	ACTIVE	0	460.988003016
2E90EDD08407	2016-08-28	EtOH_Box02_S122	ACTIVE	0	461.11675787
2E90EDD08407	2016-08-28	EtOH_Box02_S122	ACTIVE	0	461.267060995
2E90EDD08407	2016-08-28	EtOH_Box02_S122	ACTIVE	0	477.517071009
2E90EDD08407	2016-08-28	EtOH_Box02_S122	ACTIVE	0	477.624373913
2E90EDD08407	2016-08-28	EtOH_Box02_S122	ACTIVE	0	477.742073059
2E90EDD08407	2016-08-28	EtOH_Box02_S122	ACTIVE	0	477.882230043
2E90EDD08407	2016-08-28	EtOH_Box02_S122	ACTIVE	0	478.021389008
2E90EDD08407	2016-08-28	EtOH_Box02_S122	ACTIVE	0	494.632370949
2E90EDD08407	2016-08-28	EtOH_Box02_S122	ACTIVE	0	494.739178896
2E90EDD08407	2016-08-28	EtOH_Box02_S122	ACTIVE	0	494.879189014
2E90EDD08407	2016-08-28	EtOH_Box02_S122	ACTIVE	0	494.985895872
2E90EDD08407	2016-08-28	EtOH_Box02_S122	ACTIVE	0	495.308711052
2E90EDD08407	2016-08-28	EtOH_Box02_S122	ACTIVE	0	495.447846889
2E90EDD08407	2016-08-28	EtOH_Box02_S122	REWARD	10	495.447846889
2E90EDD08407	2016-08-28	EtOH_Box02_S122	ACTIVE	0	495.710291862
2E90EDD08407	2016-08-28	EtOH_Box02_S122	ACTIVE	0	495.828482866
2E90EDD08407	2016-08-28	EtOH_Box02_S122	ACTIVE	0	495.957203865
2E90EDD08407	2016-08-28	EtOH_Box02_S122	ACTIVE	0	496.064332962
2E90EDD08407	2016-08-28	EtOH_Box02_S122	ACTIVE	0	496.193000078
2E90EDD08407	2016-08-28	EtOH_Box02_S122	ACTIVE	0	496.311069965
2E90EDD08407	2016-08-28	EtOH_Box02_S122	ACTIVE	0	496.429269075
2E90EDD08407	2016-08-28	EtOH_Box02_S122	ACTIVE	0	496.558122873
2E90EDD08407	2016-08-28	EtOH_Box02_S122	ACTIVE	0	496.665253878
2E90EDD08407	2016-08-28	EtOH_Box02_S122	ACTIVE	0	496.793840885
2E90EDD08407	2016-08-28	EtOH_Box02_S122	ACTIVE	0	496.911606073
2E90EDD08407	2016-08-28	EtOH_Box02_S122	ACTIVE	0	497.029486895
2E90EDD08407	2016-08-28	EtOH_Box02_S122	ACTIVE	0	497.158252954
2E90EDD08407	2016-08-28	EtOH_Box02_S122	ACTIVE	0	497.276266098
2E90EDD08407	2016-08-28	EtOH_Box02_S122	ACTIVE	0	497.405036926
2E90EDD08407	2016-08-28	EtOH_Box02_S122	ACTIVE	0	497.533839941
2E90EDD08407	2016-08-28	EtOH_Box02_S122	ACTIVE	0	497.66260004
2E90EDD08407	2016-08-28	EtOH_Box02_S122	ACTIVE	0	497.791218996
2E90EDD08407	2016-08-28	EtOH_Box02_S122	ACTIVE	0	497.909153938
2E90EDD08407	2016-08-28	EtOH_Box02_S122	ACTIVE	0	498.04865098
2E90EDD08407	2016-08-28	EtOH_Box02_S122	ACTIVE	0	498.177226067
2E90EDD08407	2016-08-28	EtOH_Box02_S122	ACTIVE	0	498.284359932
2E90EDD08407	2016-08-28	EtOH_Box02_S122	ACTIVE	0	498.413099051
2E90EDD08407	2016-08-28	EtOH_Box02_S122	ACTIVE	0	498.543045044
2E90EDD08407	2016-08-28	EtOH_Box02_S122	ACTIVE	0	498.682554007
2E90EDD08407	2016-08-28	EtOH_Box02_S122	ACTIVE	0	498.822045088
2E90EDD08407	2016-08-28	EtOH_Box02_S122	ACTIVE	0	498.961474895
2E90EDD08407	2016-08-28	EtOH_Box02_S122	ACTIVE	0	520.09246707
2E90EDD08407	2016-08-28	EtOH_Box02_S122	ACTIVE	0	520.37220788
2E90EDD08407	2016-08-28	EtOH_Box02_S122	ACTIVE	0	520.489647865
2E90EDD08407	2016-08-28	EtOH_Box02_S122	ACTIVE	0	520.617837906
2E90EDD08407	2016-08-28	EtOH_Box02_S122	ACTIVE	0	520.713604927
2E90EDD08407	2016-08-28	EtOH_Box02_S122	ACTIVE	0	520.852608919
2E90EDD08407	2016-08-28	EtOH_Box02_S122	ACTIVE	0	520.991620064
2E90EDD08407	2016-08-28	EtOH_Box02_S122	ACTIVE	0	521.130580902
2E90EDD08407	2016-08-28	EtOH_Box02_S122	ACTIVE	0	521.258758068
2E90EDD08407	2016-08-28	EtOH_Box02_S122	ACTIVE	0	521.376085043
2E90EDD08407	2016-08-28	EtOH_Box02_S122	REWARD	10	521.376085043
2E90EDD08407	2016-08-28	EtOH_Box02_S122	ACTIVE	0	521.639779091
2E90EDD08407	2016-08-28	EtOH_Box02_S122	ACTIVE	0	521.768748045
2E90EDD08407	2016-08-28	EtOH_Box02_S122	ACTIVE	0	521.897482872
2E90EDD08407	2016-08-28	EtOH_Box02_S122	ACTIVE	0	522.026233912
2E90EDD08407	2016-08-28	EtOH_Box02_S122	ACTIVE	0	522.111622095
2E90EDD08407	2016-08-28	EtOH_Box02_S122	ACTIVE	0	522.251054049
2E90EDD08407	2016-08-28	EtOH_Box02_S122	ACTIVE	0	522.358115911
2E90EDD08407	2016-08-28	EtOH_Box02_S122	ACTIVE	0	522.476020098
2E90EDD08407	2016-08-28	EtOH_Box02_S122	ACTIVE	0	522.583056927
2E90EDD08407	2016-08-28	EtOH_Box02_S122	ACTIVE	0	522.70097208
2E90EDD08407	2016-08-28	EtOH_Box02_S122	ACTIVE	0	522.818824053
2E90EDD08407	2016-08-28	EtOH_Box02_S122	ACTIVE	0	522.93671298
2E90EDD08407	2016-08-28	EtOH_Box02_S122	ACTIVE	0	523.043792963
2E90EDD08407	2016-08-28	EtOH_Box02_S122	ACTIVE	0	523.172411919
2E90EDD08407	2016-08-28	EtOH_Box02_S122	ACTIVE	0	523.301028013
2E90EDD08407	2016-08-28	EtOH_Box02_S122	ACTIVE	0	523.418864012
2E90EDD08407	2016-08-28	EtOH_Box02_S122	ACTIVE	0	523.536762953
2E90EDD08407	2016-08-28	EtOH_Box02_S122	ACTIVE	0	523.665446997
2E90EDD08407	2016-08-28	EtOH_Box02_S122	ACTIVE	0	523.794063091
2E90EDD08407	2016-08-28	EtOH_Box02_S122	ACTIVE	0	523.922875881
2E90EDD08407	2016-08-28	EtOH_Box02_S122	ACTIVE	0	524.040908098
2E90EDD08407	2016-08-28	EtOH_Box02_S122	ACTIVE	0	524.18038702
2E90EDD08407	2016-08-28	EtOH_Box02_S122	ACTIVE	0	524.309150934
2E90EDD08407	2016-08-28	EtOH_Box02_S122	ACTIVE	0	524.427026033
2E90EDD08407	2016-08-28	EtOH_Box02_S122	ACTIVE	0	524.577348948
2E90EDD08407	2016-08-28	EtOH_Box02_S122	ACTIVE	0	524.706064939
2E90EDD08407	2016-08-28	EtOH_Box02_S122	ACTIVE	0	524.856369972
2E90EDD08407	2016-08-28	EtOH_Box02_S122	ACTIVE	0	524.986082077
2E90EDD08407	2016-08-28	EtOH_Box02_S122	ACTIVE	0	537.746274948
2E90EDD08407	2016-08-28	EtOH_Box02_S122	ACTIVE	0	537.875066996
2E90EDD08407	2016-08-28	EtOH_Box02_S122	ACTIVE	0	538.014517069
2E90EDD08407	2016-08-28	EtOH_Box02_S122	ACTIVE	0	538.229536057
2E90EDD08407	2016-08-28	EtOH_Box02_S122	ACTIVE	0	538.325963974
2E90EDD08407	2016-08-28	EtOH_Box02_S122	ACTIVE	0	538.443861961
2E90EDD08407	2016-08-28	EtOH_Box02_S122	ACTIVE	0	538.572498083
2E90EDD08407	2016-08-28	EtOH_Box02_S122	ACTIVE	0	538.711880922
2E90EDD08407	2016-08-28	EtOH_Box02_S122	ACTIVE	0	538.851291895
2E90EDD08407	2016-08-28	EtOH_Box02_S122	ACTIVE	0	538.969165087
2E90EDD08407	2016-08-28	EtOH_Box02_S122	ACTIVE	0	539.098023891
2E90EDD08407	2016-08-28	EtOH_Box02_S122	ACTIVE	0	539.216969967
2E90EDD08407	2016-08-28	EtOH_Box02_S122	ACTIVE	0	539.356462955
2E90EDD08407	2016-08-28	EtOH_Box02_S122	ACTIVE	0	539.495975018
2E90EDD08407	2016-08-28	EtOH_Box02_S122	ACTIVE	0	539.635472059
2E90EDD08407	2016-08-28	EtOH_Box02_S122	ACTIVE	0	539.79654789
2E90EDD08407	2016-08-28	EtOH_Box02_S122	ACTIVE	0	539.925174952
2E90EDD08407	2016-08-28	EtOH_Box02_S122	ACTIVE	0	540.075453043
2E90EDD08407	2016-08-28	EtOH_Box02_S122	ACTIVE	0	540.225713968
2E90EDD08407	2016-08-28	EtOH_Box02_S122	ACTIVE	0	540.365357876
2E90EDD08407	2016-08-28	EtOH_Box02_S122	ACTIVE	0	540.504994869
2E90EDD08407	2016-08-28	EtOH_Box02_S122	ACTIVE	0	540.698476076
2E90EDD08407	2016-08-28	EtOH_Box02_S122	ACTIVE	0	540.827149868
2E90EDD08407	2016-08-28	EtOH_Box02_S122	ACTIVE	0	540.96665287
2E90EDD08407	2016-08-28	EtOH_Box02_S122	ACTIVE	0	541.106088877
2E90EDD08407	2016-08-28	EtOH_Box02_S122	ACTIVE	0	541.234679937
2E90EDD08407	2016-08-28	EtOH_Box02_S122	ACTIVE	0	541.385045052
2E90EDD08407	2016-08-28	EtOH_Box02_S122	ACTIVE	0	541.546334028
2E90EDD08407	2016-08-28	EtOH_Box02_S122	ACTIVE	0	541.685662031
2E90EDD08407	2016-08-28	EtOH_Box02_S122	ACTIVE	0	541.813818932
2E90EDD08407	2016-08-28	EtOH_Box02_S122	ACTIVE	0	542.028599977
2E90EDD08407	2016-08-28	EtOH_Box02_S122	ACTIVE	0	542.221657991
2E90EDD08407	2016-08-28	EtOH_Box02_S122	ACTIVE	0	542.480161905
2E90EDD08407	2016-08-28	EtOH_Box02_S122	ACTIVE	0	542.836451054
2E90EDD08407	2016-08-28	EtOH_Box02_S122	ACTIVE	0	543.007997036
2E90EDD08407	2016-08-28	EtOH_Box02_S122	ACTIVE	0	543.157777071
2E90EDD08407	2016-08-28	EtOH_Box02_S122	ACTIVE	0	543.286086082
2E90EDD08407	2016-08-28	EtOH_Box02_S122	REWARD	10	543.286086082
2E90EDD08407	2016-08-28	EtOH_Box02_S122	ACTIVE	0	543.54853487
2E90EDD08407	2016-08-28	EtOH_Box02_S122	ACTIVE	0	543.677385092
2E90EDD08407	2016-08-28	EtOH_Box02_S122	ACTIVE	0	543.80608201
2E90EDD08407	2016-08-28	EtOH_Box02_S122	ACTIVE	0	543.934767008
2E90EDD08407	2016-08-28	EtOH_Box02_S122	ACTIVE	0	544.030957937
2E90EDD08407	2016-08-28	EtOH_Box02_S122	ACTIVE	0	544.17040205
2E90EDD08407	2016-08-28	EtOH_Box02_S122	ACTIVE	0	544.266627073
2E90EDD08407	2016-08-28	EtOH_Box02_S122	ACTIVE	0	544.39527297
2E90EDD08407	2016-08-28	EtOH_Box02_S122	ACTIVE	0	544.502286911
2E90EDD08407	2016-08-28	EtOH_Box02_S122	ACTIVE	0	544.619994879
2E90EDD08407	2016-08-28	EtOH_Box02_S122	ACTIVE	0	544.737766981
2E90EDD08407	2016-08-28	EtOH_Box02_S122	ACTIVE	0	544.866326094
2E90EDD08407	2016-08-28	EtOH_Box02_S122	ACTIVE	0	544.98417592
2E90EDD08407	2016-08-28	EtOH_Box02_S122	ACTIVE	0	545.102009058
2E90EDD08407	2016-08-28	EtOH_Box02_S122	ACTIVE	0	545.219764948
2E90EDD08407	2016-08-28	EtOH_Box02_S122	ACTIVE	0	545.359117985
2E90EDD08407	2016-08-28	EtOH_Box02_S122	ACTIVE	0	545.466192961
2E90EDD08407	2016-08-28	EtOH_Box02_S122	ACTIVE	0	545.594774961
2E90EDD08407	2016-08-28	EtOH_Box02_S122	ACTIVE	0	545.723294973
2E90EDD08407	2016-08-28	EtOH_Box02_S122	ACTIVE	0	545.840979099
2E90EDD08407	2016-08-28	EtOH_Box02_S122	ACTIVE	0	545.969527006
2E90EDD08407	2016-08-28	EtOH_Box02_S122	ACTIVE	0	546.098066092
2E90EDD08407	2016-08-28	EtOH_Box02_S122	ACTIVE	0	546.237398863
2E90EDD08407	2016-08-28	EtOH_Box02_S122	ACTIVE	0	546.367240906
2E90EDD08407	2016-08-28	EtOH_Box02_S122	ACTIVE	0	546.485454082
2E90EDD08407	2016-08-28	EtOH_Box02_S122	ACTIVE	0	546.635595083
2E90EDD08407	2016-08-28	EtOH_Box02_S122	ACTIVE	0	546.76422596
2E90EDD08407	2016-08-28	EtOH_Box02_S122	ACTIVE	0	546.903676987
2E90EDD08407	2016-08-28	EtOH_Box02_S122	ACTIVE	0	547.043052912
2E90EDD08407	2016-08-28	EtOH_Box02_S122	ACTIVE	0	550.285681009
2E90EDD08407	2016-08-28	EtOH_Box02_S122	ACTIVE	0	550.641437054
2E90EDD08407	2016-08-28	EtOH_Box02_S122	ACTIVE	0	550.8133111
2E90EDD08407	2016-08-28	EtOH_Box02_S122	ACTIVE	0	550.94194603
2E90EDD08407	2016-08-28	EtOH_Box02_S122	ACTIVE	0	551.221867085
2E90EDD08407	2016-08-28	EtOH_Box02_S122	ACTIVE	0	551.59918189
2E90EDD08407	2016-08-28	EtOH_Box02_S122	ACTIVE	0	551.72368598
2E90EDD08407	2016-08-28	EtOH_Box02_S122	ACTIVE	0	559.333004951
2E90EDD08407	2016-08-28	EtOH_Box02_S122	ACTIVE	0	559.656404018
2E90EDD08407	2016-08-28	EtOH_Box02_S122	ACTIVE	0	559.947244883
2E90EDD08407	2016-08-28	EtOH_Box02_S122	ACTIVE	0	560.065129995
2E90EDD08407	2016-08-28	EtOH_Box02_S122	ACTIVE	0	560.182944059
2E90EDD08407	2016-08-28	EtOH_Box02_S122	ACTIVE	0	560.333340883
2E90EDD08407	2016-08-28	EtOH_Box02_S122	ACTIVE	0	560.46222806
2E90EDD08407	2016-08-28	EtOH_Box02_S122	ACTIVE	0	560.601736069
2E90EDD08407	2016-08-28	EtOH_Box02_S122	ACTIVE	0	560.731476068
2E90EDD08407	2016-08-28	EtOH_Box02_S122	ACTIVE	0	560.87101388
2E90EDD08407	2016-08-28	EtOH_Box02_S122	ACTIVE	0	560.988811016
2E90EDD08407	2016-08-28	EtOH_Box02_S122	ACTIVE	0	561.117474079
2E90EDD08407	2016-08-28	EtOH_Box02_S122	ACTIVE	0	561.256891012
2E90EDD08407	2016-08-28	EtOH_Box02_S122	ACTIVE	0	561.374840021
2E90EDD08407	2016-08-28	EtOH_Box02_S122	ACTIVE	0	561.535969019
2E90EDD08407	2016-08-28	EtOH_Box02_S122	ACTIVE	0	561.697136879
2E90EDD08407	2016-08-28	EtOH_Box02_S122	ACTIVE	0	561.825757027
2E90EDD08407	2016-08-28	EtOH_Box02_S122	ACTIVE	0	561.975996971
2E90EDD08407	2016-08-28	EtOH_Box02_S122	ACTIVE	0	562.115475893
2E90EDD08407	2016-08-28	EtOH_Box02_S122	ACTIVE	0	562.244116068
2E90EDD08407	2016-08-28	EtOH_Box02_S122	ACTIVE	0	562.383723974
2E90EDD08407	2016-08-28	EtOH_Box02_S122	ACTIVE	0	562.545027018
2E90EDD08407	2016-08-28	EtOH_Box02_S122	ACTIVE	0	562.673903942
2E90EDD08407	2016-08-28	EtOH_Box02_S122	ACTIVE	0	562.813390017
2E90EDD08407	2016-08-28	EtOH_Box02_S122	ACTIVE	0	562.952887058
2E90EDD08407	2016-08-28	EtOH_Box02_S122	ACTIVE	0	563.146497011
2E90EDD08407	2016-08-28	EtOH_Box02_S122	ACTIVE	0	563.264434099
2E90EDD08407	2016-08-28	EtOH_Box02_S122	ACTIVE	0	563.414817095
2E90EDD08407	2016-08-28	EtOH_Box02_S122	ACTIVE	0	563.553991079
2E90EDD08407	2016-08-28	EtOH_Box02_S122	ACTIVE	0	563.692955017
2E90EDD08407	2016-08-28	EtOH_Box02_S122	ACTIVE	0	563.821099043
2E90EDD08407	2016-08-28	EtOH_Box02_S122	ACTIVE	0	563.938462973
2E90EDD08407	2016-08-28	EtOH_Box02_S122	ACTIVE	0	564.066557884
2E90EDD08407	2016-08-28	EtOH_Box02_S122	ACTIVE	0	564.19470191
2E90EDD08407	2016-08-28	EtOH_Box02_S122	ACTIVE	0	564.33476305
2E90EDD08407	2016-08-28	EtOH_Box02_S122	ACTIVE	0	564.538775921
2E90EDD08407	2016-08-28	EtOH_Box02_S122	ACTIVE	0	564.667203903
2E90EDD08407	2016-08-28	EtOH_Box02_S122	REWARD	10	564.667203903
2E90EDD08407	2016-08-28	EtOH_Box02_S122	ACTIVE	0	564.95164299
2E90EDD08407	2016-08-28	EtOH_Box02_S122	ACTIVE	0	565.080568075
2E90EDD08407	2016-08-28	EtOH_Box02_S122	ACTIVE	0	565.198472023
2E90EDD08407	2016-08-28	EtOH_Box02_S122	ACTIVE	0	565.327216864
2E90EDD08407	2016-08-28	EtOH_Box02_S122	ACTIVE	0	565.423604965
2E90EDD08407	2016-08-28	EtOH_Box02_S122	ACTIVE	0	565.563104868
2E90EDD08407	2016-08-28	EtOH_Box02_S122	ACTIVE	0	565.67010498
2E90EDD08407	2016-08-28	EtOH_Box02_S122	ACTIVE	0	565.787940979
2E90EDD08407	2016-08-28	EtOH_Box02_S122	ACTIVE	0	565.905739069
2E90EDD08407	2016-08-28	EtOH_Box02_S122	ACTIVE	0	566.034430981
2E90EDD08407	2016-08-28	EtOH_Box02_S122	ACTIVE	0	566.15220499
2E90EDD08407	2016-08-28	EtOH_Box02_S122	ACTIVE	0	566.270096064
2E90EDD08407	2016-08-28	EtOH_Box02_S122	ACTIVE	0	566.38804388
2E90EDD08407	2016-08-28	EtOH_Box02_S122	ACTIVE	0	566.516697884
2E90EDD08407	2016-08-28	EtOH_Box02_S122	ACTIVE	0	566.634473085
2E90EDD08407	2016-08-28	EtOH_Box02_S122	ACTIVE	0	566.752286911
2E90EDD08407	2016-08-28	EtOH_Box02_S122	ACTIVE	0	566.87017107
2E90EDD08407	2016-08-28	EtOH_Box02_S122	ACTIVE	0	566.998907089
2E90EDD08407	2016-08-28	EtOH_Box02_S122	ACTIVE	0	567.127564907
2E90EDD08407	2016-08-28	EtOH_Box02_S122	ACTIVE	0	567.256138086
2E90EDD08407	2016-08-28	EtOH_Box02_S122	ACTIVE	0	567.384872913
2E90EDD08407	2016-08-28	EtOH_Box02_S122	ACTIVE	0	567.513572931
2E90EDD08407	2016-08-28	EtOH_Box02_S122	ACTIVE	0	567.642536879
2E90EDD08407	2016-08-28	EtOH_Box02_S122	ACTIVE	0	567.7713449
2E90EDD08407	2016-08-28	EtOH_Box02_S122	ACTIVE	0	567.910820961
2E90EDD08407	2016-08-28	EtOH_Box02_S122	ACTIVE	0	568.051717997
2E90EDD08407	2016-08-28	EtOH_Box02_S122	ACTIVE	0	568.148057938
2E90EDD08407	2016-08-28	EtOH_Box02_S122	ACTIVE	0	568.287685871
2E90EDD08407	2016-08-28	EtOH_Box02_S122	ACTIVE	0	568.438051939
2E90EDD08407	2016-08-28	EtOH_Box02_S122	ACTIVE	0	576.243577003
2E90EDD08407	2016-08-28	EtOH_Box02_S122	ACTIVE	0	576.427731037
2E90EDD08407	2016-08-28	EtOH_Box02_S122	ACTIVE	0	576.621372938
2E90EDD08407	2016-08-28	EtOH_Box02_S122	ACTIVE	0	576.739341974
2E90EDD08407	2016-08-28	EtOH_Box02_S122	ACTIVE	0	576.867889881
2E90EDD08407	2016-08-28	EtOH_Box02_S122	ACTIVE	0	577.018166065
2E90EDD08407	2016-08-28	EtOH_Box02_S122	ACTIVE	0	577.146849871
2E90EDD08407	2016-08-28	EtOH_Box02_S122	ACTIVE	0	577.286347866
2E90EDD08407	2016-08-28	EtOH_Box02_S122	ACTIVE	0	577.425844908
2E90EDD08407	2016-08-28	EtOH_Box02_S122	ACTIVE	0	577.576121092
2E90EDD08407	2016-08-28	EtOH_Box02_S122	ACTIVE	0	577.737252951
2E90EDD08407	2016-08-28	EtOH_Box02_S122	ACTIVE	0	577.887732029
2E90EDD08407	2016-08-28	EtOH_Box02_S122	ACTIVE	0	578.048903942
2E90EDD08407	2016-08-28	EtOH_Box02_S122	ACTIVE	0	578.177501917
2E90EDD08407	2016-08-28	EtOH_Box02_S122	ACTIVE	0	578.317008972
2E90EDD08407	2016-08-28	EtOH_Box02_S122	ACTIVE	0	578.45659399
2E90EDD08407	2016-08-28	EtOH_Box02_S122	ACTIVE	0	578.660963058
2E90EDD08407	2016-08-28	EtOH_Box02_S122	ACTIVE	0	578.789635897
2E90EDD08407	2016-08-28	EtOH_Box02_S122	ACTIVE	0	578.950689077
2E90EDD08407	2016-08-28	EtOH_Box02_S122	ACTIVE	0	579.090092897
2E90EDD08407	2016-08-28	EtOH_Box02_S122	ACTIVE	0	579.229572058
2E90EDD08407	2016-08-28	EtOH_Box02_S122	ACTIVE	0	579.59620595
2E90EDD08407	2016-08-28	EtOH_Box02_S122	ACTIVE	0	579.726078033
2E90EDD08407	2016-08-28	EtOH_Box02_S122	ACTIVE	0	579.887140989
2E90EDD08407	2016-08-28	EtOH_Box02_S122	ACTIVE	0	580.037672997
2E90EDD08407	2016-08-28	EtOH_Box02_S122	ACTIVE	0	580.198715925
2E90EDD08407	2016-08-28	EtOH_Box02_S122	ACTIVE	0	580.327611923
2E90EDD08407	2016-08-28	EtOH_Box02_S122	ACTIVE	0	580.542825937
2E90EDD08407	2016-08-28	EtOH_Box02_S122	ACTIVE	0	580.671568871
2E90EDD08407	2016-08-28	EtOH_Box02_S122	ACTIVE	0	580.811141014
2E90EDD08407	2016-08-28	EtOH_Box02_S122	ACTIVE	0	581.004705906
2E90EDD08407	2016-08-28	EtOH_Box02_S122	ACTIVE	0	581.111744881
2E90EDD08407	2016-08-28	EtOH_Box02_S122	ACTIVE	0	581.359159946
2E90EDD08407	2016-08-28	EtOH_Box02_S122	ACTIVE	0	581.520372868
2E90EDD08407	2016-08-28	EtOH_Box02_S122	ACTIVE	0	581.713824987
2E90EDD08407	2016-08-28	EtOH_Box02_S122	ACTIVE	0	582.069298983
2E90EDD08407	2016-08-28	EtOH_Box02_S122	ACTIVE	0	582.586953878
2E90EDD08407	2016-08-28	EtOH_Box02_S122	ACTIVE	0	582.803194046
2E90EDD08407	2016-08-28	EtOH_Box02_S122	ACTIVE	0	583.050961018
2E90EDD08407	2016-08-28	EtOH_Box02_S122	ACTIVE	0	583.190444946
2E90EDD08407	2016-08-28	EtOH_Box02_S122	ACTIVE	0	583.319063902
2E90EDD08407	2016-08-28	EtOH_Box02_S122	ACTIVE	0	583.45854497
2E90EDD08407	2016-08-28	EtOH_Box02_S122	ACTIVE	0	583.641213894
2E90EDD08407	2016-08-28	EtOH_Box02_S122	ACTIVE	0	583.769859076
2E90EDD08407	2016-08-28	EtOH_Box02_S122	ACTIVE	0	583.909251928
2E90EDD08407	2016-08-28	EtOH_Box02_S122	ACTIVE	0	584.059696913
2E90EDD08407	2016-08-28	EtOH_Box02_S122	ACTIVE	0	584.209995031
2E90EDD08407	2016-08-28	EtOH_Box02_S122	ACTIVE	0	584.371147871
2E90EDD08407	2016-08-28	EtOH_Box02_S122	ACTIVE	0	584.51066494
2E90EDD08407	2016-08-28	EtOH_Box02_S122	ACTIVE	0	584.639420033
2E90EDD08407	2016-08-28	EtOH_Box02_S122	ACTIVE	0	584.778955936
2E90EDD08407	2016-08-28	EtOH_Box02_S122	ACTIVE	0	584.940882921
2E90EDD08407	2016-08-28	EtOH_Box02_S122	ACTIVE	0	585.070204973
2E90EDD08407	2016-08-28	EtOH_Box02_S122	ACTIVE	0	585.383272886
2E90EDD08407	2016-08-28	EtOH_Box02_S122	ACTIVE	0	585.966706991
2E90EDD08407	2016-08-28	EtOH_Box02_S122	ACTIVE	0	586.443096876
2E90EDD08407	2016-08-28	EtOH_Box02_S122	ACTIVE	0	586.561775923
2E90EDD08407	2016-08-28	EtOH_Box02_S122	ACTIVE	0	586.766665936
2E90EDD08407	2016-08-28	EtOH_Box02_S122	ACTIVE	0	587.306490898
2E90EDD08407	2016-08-28	EtOH_Box02_S122	ACTIVE	0	587.608861923
2E90EDD08407	2016-08-28	EtOH_Box02_S122	REWARD	10	587.608861923
2E90EDD08407	2016-08-28	EtOH_Box02_S122	ACTIVE	0	587.872511864
2E90EDD08407	2016-08-28	EtOH_Box02_S122	ACTIVE	0	587.979763031
2E90EDD08407	2016-08-28	EtOH_Box02_S122	ACTIVE	0	588.097681999
2E90EDD08407	2016-08-28	EtOH_Box02_S122	ACTIVE	0	588.226309061
2E90EDD08407	2016-08-28	EtOH_Box02_S122	ACTIVE	0	588.344172955
2E90EDD08407	2016-08-28	EtOH_Box02_S122	ACTIVE	0	588.462327003
2E90EDD08407	2016-08-28	EtOH_Box02_S122	ACTIVE	0	588.58020997
2E90EDD08407	2016-08-28	EtOH_Box02_S122	ACTIVE	0	588.697988033
2E90EDD08407	2016-08-28	EtOH_Box02_S122	ACTIVE	0	588.826595068
2E90EDD08407	2016-08-28	EtOH_Box02_S122	ACTIVE	0	588.944514036
2E90EDD08407	2016-08-28	EtOH_Box02_S122	ACTIVE	0	589.073211908
2E90EDD08407	2016-08-28	EtOH_Box02_S122	ACTIVE	0	589.19107008
2E90EDD08407	2016-08-28	EtOH_Box02_S122	ACTIVE	0	589.308878899
2E90EDD08407	2016-08-28	EtOH_Box02_S122	ACTIVE	0	589.426729918
2E90EDD08407	2016-08-28	EtOH_Box02_S122	ACTIVE	0	589.555378914
2E90EDD08407	2016-08-28	EtOH_Box02_S122	ACTIVE	0	589.663620949
2E90EDD08407	2016-08-28	EtOH_Box02_S122	ACTIVE	0	589.803262949
2E90EDD08407	2016-08-28	EtOH_Box02_S122	ACTIVE	0	589.910351992
2E90EDD08407	2016-08-28	EtOH_Box02_S122	ACTIVE	0	590.039058924
2E90EDD08407	2016-08-28	EtOH_Box02_S122	ACTIVE	0	590.156923056
2E90EDD08407	2016-08-28	EtOH_Box02_S122	ACTIVE	0	590.274744987
2E90EDD08407	2016-08-28	EtOH_Box02_S122	ACTIVE	0	590.403356075
2E90EDD08407	2016-08-28	EtOH_Box02_S122	ACTIVE	0	590.521173954
2E90EDD08407	2016-08-28	EtOH_Box02_S122	ACTIVE	0	590.649873018
2E90EDD08407	2016-08-28	EtOH_Box02_S122	ACTIVE	0	590.800230026
2E90EDD08407	2016-08-28	EtOH_Box02_S122	ACTIVE	0	590.929055929
2E90EDD08407	2016-08-28	EtOH_Box02_S122	ACTIVE	0	591.046952009
2E90EDD08407	2016-08-28	EtOH_Box02_S122	ACTIVE	0	591.186451912
2E90EDD08407	2016-08-28	EtOH_Box02_S122	ACTIVE	0	591.304329872
2E90EDD08407	2016-08-28	EtOH_Box02_S122	ACTIVE	0	591.454689026
2E90EDD08407	2016-08-28	EtOH_Box02_S122	ACTIVE	0	591.594156981
2E90EDD08407	2016-08-28	EtOH_Box02_S122	ACTIVE	0	591.733609915
2E90EDD08407	2016-08-28	EtOH_Box02_S122	ACTIVE	0	591.883799076
2E90EDD08407	2016-08-28	EtOH_Box02_S122	ACTIVE	0	592.023164034
2E90EDD08407	2016-08-28	EtOH_Box02_S122	ACTIVE	0	592.195090055
2E90EDD08407	2016-08-28	EtOH_Box02_S122	ACTIVE	0	604.69696188
2E90EDD08407	2016-08-28	EtOH_Box02_S122	ACTIVE	0	604.815023899
2E90EDD08407	2016-08-28	EtOH_Box02_S122	ACTIVE	0	604.932928085
2E90EDD08407	2016-08-28	EtOH_Box02_S122	ACTIVE	0	605.083429098
2E90EDD08407	2016-08-28	EtOH_Box02_S122	ACTIVE	0	605.212266922
2E90EDD08407	2016-08-28	EtOH_Box02_S122	ACTIVE	0	605.362602949
2E90EDD08407	2016-08-28	EtOH_Box02_S122	ACTIVE	0	605.480547905
2E90EDD08407	2016-08-28	EtOH_Box02_S122	ACTIVE	0	605.60929203
2E90EDD08407	2016-08-28	EtOH_Box02_S122	ACTIVE	0	605.737905979
2E90EDD08407	2016-08-28	EtOH_Box02_S122	ACTIVE	0	605.877395868
2E90EDD08407	2016-08-28	EtOH_Box02_S122	ACTIVE	0	605.995284081
2E90EDD08407	2016-08-28	EtOH_Box02_S122	ACTIVE	0	606.145510912
2E90EDD08407	2016-08-28	EtOH_Box02_S122	ACTIVE	0	606.295763969
2E90EDD08407	2016-08-28	EtOH_Box02_S122	ACTIVE	0	606.446209908
2E90EDD08407	2016-08-28	EtOH_Box02_S122	ACTIVE	0	606.575073004
2E90EDD08407	2016-08-28	EtOH_Box02_S122	ACTIVE	0	606.714566946
2E90EDD08407	2016-08-28	EtOH_Box02_S122	ACTIVE	0	606.864773989
2E90EDD08407	2016-08-28	EtOH_Box02_S122	ACTIVE	0	607.004226923
2E90EDD08407	2016-08-28	EtOH_Box02_S122	ACTIVE	0	607.143739939
2E90EDD08407	2016-08-28	EtOH_Box02_S122	ACTIVE	0	607.273442984
2E90EDD08407	2016-08-28	EtOH_Box02_S122	ACTIVE	0	607.41297698
2E90EDD08407	2016-08-28	EtOH_Box02_S122	ACTIVE	0	607.552440882
2E90EDD08407	2016-08-28	EtOH_Box02_S122	ACTIVE	0	607.692178965
2E90EDD08407	2016-08-28	EtOH_Box02_S122	ACTIVE	0	607.811109066
2E90EDD08407	2016-08-28	EtOH_Box02_S122	ACTIVE	0	607.940679073
2E90EDD08407	2016-08-28	EtOH_Box02_S122	ACTIVE	0	608.070019007
2E90EDD08407	2016-08-28	EtOH_Box02_S122	ACTIVE	0	608.188591957
2E90EDD08407	2016-08-28	EtOH_Box02_S122	ACTIVE	0	608.317903042
2E90EDD08407	2016-08-28	EtOH_Box02_S122	ACTIVE	0	608.468878984
2E90EDD08407	2016-08-28	EtOH_Box02_S122	ACTIVE	0	608.609106064
2E90EDD08407	2016-08-28	EtOH_Box02_S122	ACTIVE	0	608.71689105
2E90EDD08407	2016-08-28	EtOH_Box02_S122	ACTIVE	0	608.846137047
2E90EDD08407	2016-08-28	EtOH_Box02_S122	REWARD	10	608.846137047
2E90EDD08407	2016-08-28	EtOH_Box02_S122	ACTIVE	0	609.055809975
2E90EDD08407	2016-08-28	EtOH_Box02_S122	ACTIVE	0	609.174190998
2E90EDD08407	2016-08-28	EtOH_Box02_S122	ACTIVE	0	609.302927971
2E90EDD08407	2016-08-28	EtOH_Box02_S122	ACTIVE	0	609.43167901
2E90EDD08407	2016-08-28	EtOH_Box02_S122	ACTIVE	0	609.560477018
2E90EDD08407	2016-08-28	EtOH_Box02_S122	ACTIVE	0	609.656742096
2E90EDD08407	2016-08-28	EtOH_Box02_S122	ACTIVE	0	609.785396099
2E90EDD08407	2016-08-28	EtOH_Box02_S122	ACTIVE	0	609.886147022
2E90EDD08407	2016-08-28	EtOH_Box02_S122	ACTIVE	0	610.014868975
2E90EDD08407	2016-08-28	EtOH_Box02_S122	ACTIVE	0	610.121886969
2E90EDD08407	2016-08-28	EtOH_Box02_S122	ACTIVE	0	610.228909016
2E90EDD08407	2016-08-28	EtOH_Box02_S122	ACTIVE	0	610.346750975
2E90EDD08407	2016-08-28	EtOH_Box02_S122	ACTIVE	0	610.464632988
2E90EDD08407	2016-08-28	EtOH_Box02_S122	ACTIVE	0	610.593268871
2E90EDD08407	2016-08-28	EtOH_Box02_S122	ACTIVE	0	610.711142063
2E90EDD08407	2016-08-28	EtOH_Box02_S122	ACTIVE	0	610.829031944
2E90EDD08407	2016-08-28	EtOH_Box02_S122	ACTIVE	0	610.936150074
2E90EDD08407	2016-08-28	EtOH_Box02_S122	ACTIVE	0	611.075639009
2E90EDD08407	2016-08-28	EtOH_Box02_S122	ACTIVE	0	611.205389023
2E90EDD08407	2016-08-28	EtOH_Box02_S122	ACTIVE	0	611.334297895
2E90EDD08407	2016-08-28	EtOH_Box02_S122	ACTIVE	0	611.452267885
2E90EDD08407	2016-08-28	EtOH_Box02_S122	ACTIVE	0	611.602547884
2E90EDD08407	2016-08-28	EtOH_Box02_S122	ACTIVE	0	611.742049932
2E90EDD08407	2016-08-28	EtOH_Box02_S122	ACTIVE	0	611.903153896
2E90EDD08407	2016-08-28	EtOH_Box02_S122	ACTIVE	0	612.042625904
2E90EDD08407	2016-08-28	EtOH_Box02_S122	ACTIVE	0	612.171238899
2E90EDD08407	2016-08-28	EtOH_Box02_S122	ACTIVE	0	612.321497917
2E90EDD08407	2016-08-28	EtOH_Box02_S122	ACTIVE	0	612.471816063
2E90EDD08407	2016-08-28	EtOH_Box02_S122	ACTIVE	0	617.932612896
2E90EDD08407	2016-08-28	EtOH_Box02_S122	ACTIVE	0	618.093779087
2E90EDD08407	2016-08-28	EtOH_Box02_S122	ACTIVE	0	618.211595058
2E90EDD08407	2016-08-28	EtOH_Box02_S122	ACTIVE	0	618.351060867
2E90EDD08407	2016-08-28	EtOH_Box02_S122	ACTIVE	0	618.479810953
2E90EDD08407	2016-08-28	EtOH_Box02_S122	ACTIVE	0	618.619369984
2E90EDD08407	2016-08-28	EtOH_Box02_S122	ACTIVE	0	618.758785009
2E90EDD08407	2016-08-28	EtOH_Box02_S122	ACTIVE	0	618.898122072
2E90EDD08407	2016-08-28	EtOH_Box02_S122	ACTIVE	0	619.059472084
2E90EDD08407	2016-08-28	EtOH_Box02_S122	ACTIVE	0	619.198981047
2E90EDD08407	2016-08-28	EtOH_Box02_S122	ACTIVE	0	619.554625034
2E90EDD08407	2016-08-28	EtOH_Box02_S122	ACTIVE	0	619.942723989
2E90EDD08407	2016-08-28	EtOH_Box02_S122	ACTIVE	0	620.072547913
2E90EDD08407	2016-08-28	EtOH_Box02_S122	ACTIVE	0	620.20126605
2E90EDD08407	2016-08-28	EtOH_Box02_S122	ACTIVE	0	620.329952002
2E90EDD08407	2016-08-28	EtOH_Box02_S122	ACTIVE	0	620.469470024
2E90EDD08407	2016-08-28	EtOH_Box02_S122	ACTIVE	0	620.608927965
2E90EDD08407	2016-08-28	EtOH_Box02_S122	ACTIVE	0	621.053575039
2E90EDD08407	2016-08-28	EtOH_Box02_S122	ACTIVE	0	621.214729071
2E90EDD08407	2016-08-28	EtOH_Box02_S122	ACTIVE	0	621.34345293
2E90EDD08407	2016-08-28	EtOH_Box02_S122	ACTIVE	0	621.472470999
2E90EDD08407	2016-08-28	EtOH_Box02_S122	ACTIVE	0	621.601212978
2E90EDD08407	2016-08-28	EtOH_Box02_S122	ACTIVE	0	621.751462936
2E90EDD08407	2016-08-28	EtOH_Box02_S122	ACTIVE	0	621.890897036
2E90EDD08407	2016-08-28	EtOH_Box02_S122	ACTIVE	0	622.041193962
2E90EDD08407	2016-08-28	EtOH_Box02_S122	ACTIVE	0	622.159062862
2E90EDD08407	2016-08-28	EtOH_Box02_S122	ACTIVE	0	622.298575878
2E90EDD08407	2016-08-28	EtOH_Box02_S122	ACTIVE	0	622.427294016
2E90EDD08407	2016-08-28	EtOH_Box02_S122	ACTIVE	0	622.685868025
2E90EDD08407	2016-08-28	EtOH_Box02_S122	ACTIVE	0	622.846966028
2E90EDD08407	2016-08-28	EtOH_Box02_S122	ACTIVE	0	622.975624084
2E90EDD08407	2016-08-28	EtOH_Box02_S122	ACTIVE	0	623.125825882
2E90EDD08407	2016-08-28	EtOH_Box02_S122	ACTIVE	0	623.255619049
2E90EDD08407	2016-08-28	EtOH_Box02_S122	ACTIVE	0	623.546494961
2E90EDD08407	2016-08-28	EtOH_Box02_S122	ACTIVE	0	623.826384068
2E90EDD08407	2016-08-28	EtOH_Box02_S122	ACTIVE	0	624.538716078
2E90EDD08407	2016-08-28	EtOH_Box02_S122	ACTIVE	0	625.045659065
2E90EDD08407	2016-08-28	EtOH_Box02_S122	ACTIVE	0	625.174468994
2E90EDD08407	2016-08-28	EtOH_Box02_S122	ACTIVE	0	625.87630105
2E90EDD08407	2016-08-28	EtOH_Box02_S122	ACTIVE	0	625.995953083
2E90EDD08407	2016-08-28	EtOH_Box02_S122	ACTIVE	0	626.201277971
2E90EDD08407	2016-08-28	EtOH_Box02_S122	ACTIVE	0	626.492570877
2E90EDD08407	2016-08-28	EtOH_Box02_S122	ACTIVE	0	626.632149935
2E90EDD08407	2016-08-28	EtOH_Box02_S122	ACTIVE	0	626.760838032
2E90EDD08407	2016-08-28	EtOH_Box02_S122	ACTIVE	0	626.878746986
2E90EDD08407	2016-08-28	EtOH_Box02_S122	ACTIVE	0	627.018189907
2E90EDD08407	2016-08-28	EtOH_Box02_S122	ACTIVE	0	627.157635927
2E90EDD08407	2016-08-28	EtOH_Box02_S122	ACTIVE	0	627.308009863
2E90EDD08407	2016-08-28	EtOH_Box02_S122	ACTIVE	0	627.469173908
2E90EDD08407	2016-08-28	EtOH_Box02_S122	ACTIVE	0	627.608736038
2E90EDD08407	2016-08-28	EtOH_Box02_S122	ACTIVE	0	627.7375319
2E90EDD08407	2016-08-28	EtOH_Box02_S122	ACTIVE	0	627.920271873
2E90EDD08407	2016-08-28	EtOH_Box02_S122	ACTIVE	0	628.135511875
2E90EDD08407	2016-08-28	EtOH_Box02_S122	ACTIVE	0	628.275089025
2E90EDD08407	2016-08-28	EtOH_Box02_S122	ACTIVE	0	628.436500072
2E90EDD08407	2016-08-28	EtOH_Box02_S122	ACTIVE	0	628.586899996
2E90EDD08407	2016-08-28	EtOH_Box02_S122	ACTIVE	0	629.050561905
2E90EDD08407	2016-08-28	EtOH_Box02_S122	ACTIVE	0	629.386420965
2E90EDD08407	2016-08-28	EtOH_Box02_S122	ACTIVE	0	629.505196095
2E90EDD08407	2016-08-28	EtOH_Box02_S122	ACTIVE	0	629.634540081
2E90EDD08407	2016-08-28	EtOH_Box02_S122	ACTIVE	0	629.763959885
2E90EDD08407	2016-08-28	EtOH_Box02_S122	ACTIVE	0	629.893307924
2E90EDD08407	2016-08-28	EtOH_Box02_S122	ACTIVE	0	630.044368982
2E90EDD08407	2016-08-28	EtOH_Box02_S122	ACTIVE	0	630.173722982
2E90EDD08407	2016-08-28	EtOH_Box02_S122	ACTIVE	0	639.307482004
2E90EDD08407	2016-08-28	EtOH_Box02_S122	ACTIVE	0	639.523567915
2E90EDD08407	2016-08-28	EtOH_Box02_S122	REWARD	10	639.523567915
2E90EDD08407	2016-08-28	EtOH_Box02_S122	ACTIVE	0	639.777036905
2E90EDD08407	2016-08-28	EtOH_Box02_S122	ACTIVE	0	639.895111084
2E90EDD08407	2016-08-28	EtOH_Box02_S122	ACTIVE	0	640.023842096
2E90EDD08407	2016-08-28	EtOH_Box02_S122	ACTIVE	0	640.368802071
2E90EDD08407	2016-08-28	EtOH_Box02_S122	ACTIVE	0	640.465198994
2E90EDD08407	2016-08-28	EtOH_Box02_S122	ACTIVE	0	640.583107948
2E90EDD08407	2016-08-28	EtOH_Box02_S122	ACTIVE	0	640.690120935
2E90EDD08407	2016-08-28	EtOH_Box02_S122	ACTIVE	0	640.807909966
2E90EDD08407	2016-08-28	EtOH_Box02_S122	ACTIVE	0	640.914906979
2E90EDD08407	2016-08-28	EtOH_Box02_S122	ACTIVE	0	641.02195096
2E90EDD08407	2016-08-28	EtOH_Box02_S122	ACTIVE	0	641.139720917
2E90EDD08407	2016-08-28	EtOH_Box02_S122	ACTIVE	0	641.25753808
2E90EDD08407	2016-08-28	EtOH_Box02_S122	ACTIVE	0	641.364542007
2E90EDD08407	2016-08-28	EtOH_Box02_S122	ACTIVE	0	641.505125046
2E90EDD08407	2016-08-28	EtOH_Box02_S122	ACTIVE	0	641.612457991
2E90EDD08407	2016-08-28	EtOH_Box02_S122	ACTIVE	0	641.719433069
2E90EDD08407	2016-08-28	EtOH_Box02_S122	ACTIVE	0	641.848078966
2E90EDD08407	2016-08-28	EtOH_Box02_S122	ACTIVE	0	641.965962887
2E90EDD08407	2016-08-28	EtOH_Box02_S122	ACTIVE	0	642.245879889
2E90EDD08407	2016-08-28	EtOH_Box02_S122	ACTIVE	0	642.374531984
2E90EDD08407	2016-08-28	EtOH_Box02_S122	ACTIVE	0	642.498382092
2E90EDD08407	2016-08-28	EtOH_Box02_S122	ACTIVE	0	642.616182089
2E90EDD08407	2016-08-28	EtOH_Box02_S122	ACTIVE	0	642.755634069
2E90EDD08407	2016-08-28	EtOH_Box02_S122	ACTIVE	0	642.895081997
2E90EDD08407	2016-08-28	EtOH_Box02_S122	ACTIVE	0	643.023746967
2E90EDD08407	2016-08-28	EtOH_Box02_S122	ACTIVE	0	643.400776863
2E90EDD08407	2016-08-28	EtOH_Box02_S122	ACTIVE	0	643.529542923
2E90EDD08407	2016-08-28	EtOH_Box02_S122	ACTIVE	0	643.669004917
2E90EDD08407	2016-08-28	EtOH_Box02_S122	ACTIVE	0	643.786828995
2E90EDD08407	2016-08-28	EtOH_Box02_S122	ACTIVE	0	643.926259995
2E90EDD08407	2016-08-28	EtOH_Box02_S122	ACTIVE	0	644.054862022
2E90EDD08407	2016-08-28	EtOH_Box02_S122	ACTIVE	0	644.205043077
2E90EDD08407	2016-08-28	EtOH_Box02_S122	ACTIVE	0	644.355419874
2E90EDD08407	2016-08-28	EtOH_Box02_S122	ACTIVE	0	644.505786896
2E90EDD08407	2016-08-28	EtOH_Box02_S122	ACTIVE	0	666.641969919
2E90EDD08407	2016-08-28	EtOH_Box02_S122	ACTIVE	0	666.749917984
2E90EDD08407	2016-08-28	EtOH_Box02_S122	ACTIVE	0	666.879411936
2E90EDD08407	2016-08-28	EtOH_Box02_S122	ACTIVE	0	667.008720875
2E90EDD08407	2016-08-28	EtOH_Box02_S122	ACTIVE	0	667.148823023
2E90EDD08407	2016-08-28	EtOH_Box02_S122	ACTIVE	0	667.256591082
2E90EDD08407	2016-08-28	EtOH_Box02_S122	ACTIVE	0	667.385978937
2E90EDD08407	2016-08-28	EtOH_Box02_S122	ACTIVE	0	667.527266026
2E90EDD08407	2016-08-28	EtOH_Box02_S122	ACTIVE	0	667.667510986
2E90EDD08407	2016-08-28	EtOH_Box02_S122	ACTIVE	0	667.807801962
2E90EDD08407	2016-08-28	EtOH_Box02_S122	REWARD	10	667.807801962
2E90EDD08407	2016-08-28	EtOH_Box02_S122	ACTIVE	0	668.082437992
2E90EDD08407	2016-08-28	EtOH_Box02_S122	ACTIVE	0	668.211389065
2E90EDD08407	2016-08-28	EtOH_Box02_S122	ACTIVE	0	668.329434872
2E90EDD08407	2016-08-28	EtOH_Box02_S122	ACTIVE	0	668.447336912
2E90EDD08407	2016-08-28	EtOH_Box02_S122	ACTIVE	0	668.576004982
2E90EDD08407	2016-08-28	EtOH_Box02_S122	ACTIVE	0	668.661376953
2E90EDD08407	2016-08-28	EtOH_Box02_S122	ACTIVE	0	668.800832033
2E90EDD08407	2016-08-28	EtOH_Box02_S122	ACTIVE	0	668.907847881
2E90EDD08407	2016-08-28	EtOH_Box02_S122	ACTIVE	0	669.036444902
2E90EDD08407	2016-08-28	EtOH_Box02_S122	ACTIVE	0	669.132601976
2E90EDD08407	2016-08-28	EtOH_Box02_S122	ACTIVE	0	669.23952508
2E90EDD08407	2016-08-28	EtOH_Box02_S122	ACTIVE	0	669.36819005
2E90EDD08407	2016-08-28	EtOH_Box02_S122	ACTIVE	0	669.475276947
2E90EDD08407	2016-08-28	EtOH_Box02_S122	ACTIVE	0	669.593095064
2E90EDD08407	2016-08-28	EtOH_Box02_S122	ACTIVE	0	669.72192502
2E90EDD08407	2016-08-28	EtOH_Box02_S122	ACTIVE	0	669.83986187
2E90EDD08407	2016-08-28	EtOH_Box02_S122	ACTIVE	0	669.946932077
2E90EDD08407	2016-08-28	EtOH_Box02_S122	ACTIVE	0	670.075649023
2E90EDD08407	2016-08-28	EtOH_Box02_S122	ACTIVE	0	670.204372883
2E90EDD08407	2016-08-28	EtOH_Box02_S122	ACTIVE	0	670.322434902
2E90EDD08407	2016-08-28	EtOH_Box02_S122	ACTIVE	0	670.462162971
2E90EDD08407	2016-08-28	EtOH_Box02_S122	ACTIVE	0	670.59095788
2E90EDD08407	2016-08-28	EtOH_Box02_S122	ACTIVE	0	670.708781958
2E90EDD08407	2016-08-28	EtOH_Box02_S122	ACTIVE	0	670.837409019
2E90EDD08407	2016-08-28	EtOH_Box02_S122	ACTIVE	0	670.976975918
2E90EDD08407	2016-08-28	EtOH_Box02_S122	ACTIVE	0	671.105649948
2E90EDD08407	2016-08-28	EtOH_Box02_S122	ACTIVE	0	671.235423088
2E90EDD08407	2016-08-28	EtOH_Box02_S122	ACTIVE	0	671.374937057
2E90EDD08407	2016-08-28	EtOH_Box02_S122	ACTIVE	0	671.514441967
2E90EDD08407	2016-08-28	EtOH_Box02_S122	ACTIVE	0	671.654169083
2E90EDD08407	2016-08-28	EtOH_Box02_S122	ACTIVE	0	678.124526978
2E90EDD08407	2016-08-28	EtOH_Box02_S122	ACTIVE	0	678.275099993
2E90EDD08407	2016-08-28	EtOH_Box02_S122	ACTIVE	0	678.457838058
2E90EDD08407	2016-08-28	EtOH_Box02_S122	ACTIVE	0	678.575705051
2E90EDD08407	2016-08-28	EtOH_Box02_S122	ACTIVE	0	678.725997925
2E90EDD08407	2016-08-28	EtOH_Box02_S122	ACTIVE	0	678.865491867
2E90EDD08407	2016-08-28	EtOH_Box02_S122	ACTIVE	0	679.004976034
2E90EDD08407	2016-08-28	EtOH_Box02_S122	ACTIVE	0	679.133579969
2E90EDD08407	2016-08-28	EtOH_Box02_S122	ACTIVE	0	679.273134947
2E90EDD08407	2016-08-28	EtOH_Box02_S122	ACTIVE	0	679.412693977
2E90EDD08407	2016-08-28	EtOH_Box02_S122	ACTIVE	0	679.584543943
2E90EDD08407	2016-08-28	EtOH_Box02_S122	ACTIVE	0	679.723960876
2E90EDD08407	2016-08-28	EtOH_Box02_S122	ACTIVE	0	679.875150919
2E90EDD08407	2016-08-28	EtOH_Box02_S122	ACTIVE	0	680.047138929
2E90EDD08407	2016-08-28	EtOH_Box02_S122	ACTIVE	0	680.565213919
2E90EDD08407	2016-08-28	EtOH_Box02_S122	ACTIVE	0	680.737086058
2E90EDD08407	2016-08-28	EtOH_Box02_S122	ACTIVE	0	680.887341976
2E90EDD08407	2016-08-28	EtOH_Box02_S122	ACTIVE	0	681.059248924
2E90EDD08407	2016-08-28	EtOH_Box02_S122	ACTIVE	0	681.231103897
2E90EDD08407	2016-08-28	EtOH_Box02_S122	ACTIVE	0	681.3166399
2E90EDD08407	2016-08-28	EtOH_Box02_S122	ACTIVE	0	681.477802992
2E90EDD08407	2016-08-28	EtOH_Box02_S122	ACTIVE	0	681.638957024
2E90EDD08407	2016-08-28	EtOH_Box02_S122	ACTIVE	0	681.781219959
2E90EDD08407	2016-08-28	EtOH_Box02_S122	ACTIVE	0	683.013875008
2E90EDD08407	2016-08-28	EtOH_Box02_S122	ACTIVE	0	683.315541983
2E90EDD08407	2016-08-28	EtOH_Box02_S122	ACTIVE	0	683.811670065
2E90EDD08407	2016-08-28	EtOH_Box02_S122	ACTIVE	0	683.929719925
2E90EDD08407	2016-08-28	EtOH_Box02_S122	ACTIVE	0	684.101567984
2E90EDD08407	2016-08-28	EtOH_Box02_S122	ACTIVE	0	684.230127096
2E90EDD08407	2016-08-28	EtOH_Box02_S122	ACTIVE	0	684.488481045
2E90EDD08407	2016-08-28	EtOH_Box02_S122	ACTIVE	0	684.789896965
2E90EDD08407	2016-08-28	EtOH_Box02_S122	ACTIVE	0	684.918660879
2E90EDD08407	2016-08-28	EtOH_Box02_S122	ACTIVE	0	685.058095932
2E90EDD08407	2016-08-28	EtOH_Box02_S122	ACTIVE	0	685.219065905
2E90EDD08407	2016-08-28	EtOH_Box02_S122	ACTIVE	0	685.336867094
2E90EDD08407	2016-08-28	EtOH_Box02_S122	ACTIVE	0	698.037996054
2E90EDD08407	2016-08-28	EtOH_Box02_S122	ACTIVE	0	698.156806946
2E90EDD08407	2016-08-28	EtOH_Box02_S122	ACTIVE	0	698.242908955
2E90EDD08407	2016-08-28	EtOH_Box02_S122	ACTIVE	0	698.577598095
2E90EDD08407	2016-08-28	EtOH_Box02_S122	ACTIVE	0	698.685407877
2E90EDD08407	2016-08-28	EtOH_Box02_S122	ACTIVE	0	698.814871073
2E90EDD08407	2016-08-28	EtOH_Box02_S122	ACTIVE	0	698.96589303
2E90EDD08407	2016-08-28	EtOH_Box02_S122	ACTIVE	0	699.106110096
2E90EDD08407	2016-08-28	EtOH_Box02_S122	ACTIVE	0	699.246459961
2E90EDD08407	2016-08-28	EtOH_Box02_S122	ACTIVE	0	699.386708975
2E90EDD08407	2016-08-28	EtOH_Box02_S122	REWARD	10	699.386708975
2E90EDD08407	2016-08-28	EtOH_Box02_S122	ACTIVE	0	699.639719009
2E90EDD08407	2016-08-28	EtOH_Box02_S122	ACTIVE	0	699.768857956
2E90EDD08407	2016-08-28	EtOH_Box02_S122	ACTIVE	0	699.897552013
2E90EDD08407	2016-08-28	EtOH_Box02_S122	ACTIVE	0	700.015580893
2E90EDD08407	2016-08-28	EtOH_Box02_S122	ACTIVE	0	700.122703075
2E90EDD08407	2016-08-28	EtOH_Box02_S122	ACTIVE	0	700.251430035
2E90EDD08407	2016-08-28	EtOH_Box02_S122	ACTIVE	0	700.369317055
2E90EDD08407	2016-08-28	EtOH_Box02_S122	ACTIVE	0	700.498075962
2E90EDD08407	2016-08-28	EtOH_Box02_S122	ACTIVE	0	700.605086088
2E90EDD08407	2016-08-28	EtOH_Box02_S122	ACTIVE	0	700.744529009
2E90EDD08407	2016-08-28	EtOH_Box02_S122	ACTIVE	0	700.851537943
2E90EDD08407	2016-08-28	EtOH_Box02_S122	ACTIVE	0	700.981379986
2E90EDD08407	2016-08-28	EtOH_Box02_S122	ACTIVE	0	701.112591982
2E90EDD08407	2016-08-28	EtOH_Box02_S122	ACTIVE	0	701.230556965
2E90EDD08407	2016-08-28	EtOH_Box02_S122	ACTIVE	0	701.359235048
2E90EDD08407	2016-08-28	EtOH_Box02_S122	ACTIVE	0	701.487952948
2E90EDD08407	2016-08-28	EtOH_Box02_S122	ACTIVE	0	701.616584063
2E90EDD08407	2016-08-28	EtOH_Box02_S122	ACTIVE	0	701.734380007
2E90EDD08407	2016-08-28	EtOH_Box02_S122	ACTIVE	0	701.87379694
2E90EDD08407	2016-08-28	EtOH_Box02_S122	ACTIVE	0	702.00243187
2E90EDD08407	2016-08-28	EtOH_Box02_S122	ACTIVE	0	702.131099939
2E90EDD08407	2016-08-28	EtOH_Box02_S122	ACTIVE	0	702.270510912
2E90EDD08407	2016-08-28	EtOH_Box02_S122	ACTIVE	0	702.399158955
2E90EDD08407	2016-08-28	EtOH_Box02_S122	ACTIVE	0	702.538716078
2E90EDD08407	2016-08-28	EtOH_Box02_S122	ACTIVE	0	702.667330027
2E90EDD08407	2016-08-28	EtOH_Box02_S122	ACTIVE	0	702.817842007
2E90EDD08407	2016-08-28	EtOH_Box02_S122	ACTIVE	0	702.946506977
2E90EDD08407	2016-08-28	EtOH_Box02_S122	ACTIVE	0	703.075095892
2E90EDD08407	2016-08-28	EtOH_Box02_S122	ACTIVE	0	703.236327887
2E90EDD08407	2016-08-28	EtOH_Box02_S122	ACTIVE	0	703.364979982
2E90EDD08407	2016-08-28	EtOH_Box02_S122	ACTIVE	0	703.504473925
2E90EDD08407	2016-08-28	EtOH_Box02_S122	ACTIVE	0	703.63313508
2E90EDD08407	2016-08-28	EtOH_Box02_S122	ACTIVE	0	703.880708933
2E90EDD08407	2016-08-28	EtOH_Box02_S122	ACTIVE	0	704.020163059
2E90EDD08407	2016-08-28	EtOH_Box02_S122	ACTIVE	0	704.279576063
2E90EDD08407	2016-08-28	EtOH_Box02_S122	ACTIVE	0	704.408372879
2E90EDD08407	2016-08-28	EtOH_Box02_S122	ACTIVE	0	704.700246096
2E90EDD08407	2016-08-28	EtOH_Box02_S122	ACTIVE	0	704.775039911
2E90EDD08407	2016-08-28	EtOH_Box02_S122	ACTIVE	0	724.02502203
2E90EDD08407	2016-08-28	EtOH_Box02_S122	ACTIVE	0	724.145761013
2E90EDD08407	2016-08-28	EtOH_Box02_S122	ACTIVE	0	724.362048864
2E90EDD08407	2016-08-28	EtOH_Box02_S122	ACTIVE	0	724.480751991
2E90EDD08407	2016-08-28	EtOH_Box02_S122	ACTIVE	0	724.599431992
2E90EDD08407	2016-08-28	EtOH_Box02_S122	ACTIVE	0	724.729012966
2E90EDD08407	2016-08-28	EtOH_Box02_S122	ACTIVE	0	724.869387865
2E90EDD08407	2016-08-28	EtOH_Box02_S122	ACTIVE	0	725.020638943
2E90EDD08407	2016-08-28	EtOH_Box02_S122	ACTIVE	0	725.182581902
2E90EDD08407	2016-08-28	EtOH_Box02_S122	ACTIVE	0	725.322830915
2E90EDD08407	2016-08-28	EtOH_Box02_S122	REWARD	10	725.322830915
2E90EDD08407	2016-08-28	EtOH_Box02_S122	ACTIVE	0	725.587643862
2E90EDD08407	2016-08-28	EtOH_Box02_S122	ACTIVE	0	725.727562904
2E90EDD08407	2016-08-28	EtOH_Box02_S122	ACTIVE	0	725.845463037
2E90EDD08407	2016-08-28	EtOH_Box02_S122	ACTIVE	0	725.963340998
2E90EDD08407	2016-08-28	EtOH_Box02_S122	ACTIVE	0	726.08116889
2E90EDD08407	2016-08-28	EtOH_Box02_S122	ACTIVE	0	726.188206911
2E90EDD08407	2016-08-28	EtOH_Box02_S122	ACTIVE	0	726.295341969
2E90EDD08407	2016-08-28	EtOH_Box02_S122	ACTIVE	0	726.424110889
2E90EDD08407	2016-08-28	EtOH_Box02_S122	ACTIVE	0	726.531286001
2E90EDD08407	2016-08-28	EtOH_Box02_S122	ACTIVE	0	726.649120092
2E90EDD08407	2016-08-28	EtOH_Box02_S122	ACTIVE	0	726.766973972
2E90EDD08407	2016-08-28	EtOH_Box02_S122	ACTIVE	0	726.884762049
2E90EDD08407	2016-08-28	EtOH_Box02_S122	ACTIVE	0	727.002744913
2E90EDD08407	2016-08-28	EtOH_Box02_S122	ACTIVE	0	727.142245054
2E90EDD08407	2016-08-28	EtOH_Box02_S122	ACTIVE	0	727.249279022
2E90EDD08407	2016-08-28	EtOH_Box02_S122	ACTIVE	0	727.367213964
2E90EDD08407	2016-08-28	EtOH_Box02_S122	ACTIVE	0	727.496011019
2E90EDD08407	2016-08-28	EtOH_Box02_S122	ACTIVE	0	727.624958992
2E90EDD08407	2016-08-28	EtOH_Box02_S122	ACTIVE	0	727.744070053
2E90EDD08407	2016-08-28	EtOH_Box02_S122	ACTIVE	0	727.872827053
2E90EDD08407	2016-08-28	EtOH_Box02_S122	ACTIVE	0	727.990819931
2E90EDD08407	2016-08-28	EtOH_Box02_S122	ACTIVE	0	728.130362034
2E90EDD08407	2016-08-28	EtOH_Box02_S122	ACTIVE	0	728.248221874
2E90EDD08407	2016-08-28	EtOH_Box02_S122	ACTIVE	0	728.387763977
2E90EDD08407	2016-08-28	EtOH_Box02_S122	ACTIVE	0	728.516501904
2E90EDD08407	2016-08-28	EtOH_Box02_S122	ACTIVE	0	728.645417929
2E90EDD08407	2016-08-28	EtOH_Box02_S122	ACTIVE	0	728.784998894
2E90EDD08407	2016-08-28	EtOH_Box02_S122	ACTIVE	0	728.902906895
2E90EDD08407	2016-08-28	EtOH_Box02_S122	ACTIVE	0	729.042402029
2E90EDD08407	2016-08-28	EtOH_Box02_S122	ACTIVE	0	729.171148062
2E90EDD08407	2016-08-28	EtOH_Box02_S122	ACTIVE	0	729.321544886
2E90EDD08407	2016-08-28	EtOH_Box02_S122	ACTIVE	0	738.459965944
2E90EDD08407	2016-08-28	EtOH_Box02_S122	ACTIVE	0	738.578067064
2E90EDD08407	2016-08-28	EtOH_Box02_S122	ACTIVE	0	738.70689106
2E90EDD08407	2016-08-28	EtOH_Box02_S122	ACTIVE	0	738.84640193
2E90EDD08407	2016-08-28	EtOH_Box02_S122	ACTIVE	0	738.985859871
2E90EDD08407	2016-08-28	EtOH_Box02_S122	ACTIVE	0	739.114526033
2E90EDD08407	2016-08-28	EtOH_Box02_S122	ACTIVE	0	739.287479877
2E90EDD08407	2016-08-28	EtOH_Box02_S122	ACTIVE	0	739.448731899
2E90EDD08407	2016-08-28	EtOH_Box02_S122	ACTIVE	0	739.599000931
2E90EDD08407	2016-08-28	EtOH_Box02_S122	ACTIVE	0	739.825010061
2E90EDD08407	2016-08-28	EtOH_Box02_S122	ACTIVE	0	849.087504864
2E90EDD08407	2016-08-28	EtOH_Box02_S122	ACTIVE	0	849.217068911
2E90EDD08407	2016-08-28	EtOH_Box02_S122	ACTIVE	0	849.357176065
2E90EDD08407	2016-08-28	EtOH_Box02_S122	ACTIVE	0	849.551409006
2E90EDD08407	2016-08-28	EtOH_Box02_S122	ACTIVE	0	849.680749893
2E90EDD08407	2016-08-28	EtOH_Box02_S122	ACTIVE	0	849.820860863
2E90EDD08407	2016-08-28	EtOH_Box02_S122	ACTIVE	0	849.960967064
2E90EDD08407	2016-08-28	EtOH_Box02_S122	ACTIVE	0	850.111886978
2E90EDD08407	2016-08-28	EtOH_Box02_S122	ACTIVE	0	850.522212029
2E90EDD08407	2016-08-28	EtOH_Box02_S122	ACTIVE	0	850.643290043
2E90EDD08407	2016-08-28	EtOH_Box02_S122	REWARD	10	850.643290043
2E90EDD08407	2016-08-28	EtOH_Box02_S122	ACTIVE	0	850.918114901
2E90EDD08407	2016-08-28	EtOH_Box02_S122	ACTIVE	0	851.047093868
2E90EDD08407	2016-08-28	EtOH_Box02_S122	ACTIVE	0	851.164969921
2E90EDD08407	2016-08-28	EtOH_Box02_S122	ACTIVE	0	851.304424047
2E90EDD08407	2016-08-28	EtOH_Box02_S122	ACTIVE	0	851.411514044
2E90EDD08407	2016-08-28	EtOH_Box02_S122	ACTIVE	0	851.551100969
2E90EDD08407	2016-08-28	EtOH_Box02_S122	ACTIVE	0	851.658370018
2E90EDD08407	2016-08-28	EtOH_Box02_S122	ACTIVE	0	851.787350893
2E90EDD08407	2016-08-28	EtOH_Box02_S122	ACTIVE	0	851.926819086
2E90EDD08407	2016-08-28	EtOH_Box02_S122	ACTIVE	0	852.046119928
2E90EDD08407	2016-08-28	EtOH_Box02_S122	ACTIVE	0	852.174720049
2E90EDD08407	2016-08-28	EtOH_Box02_S122	ACTIVE	0	852.303417921
2E90EDD08407	2016-08-28	EtOH_Box02_S122	ACTIVE	0	852.442885876
2E90EDD08407	2016-08-28	EtOH_Box02_S122	ACTIVE	0	852.571511984
2E90EDD08407	2016-08-28	EtOH_Box02_S122	ACTIVE	0	852.700103045
2E90EDD08407	2016-08-28	EtOH_Box02_S122	ACTIVE	0	852.828743935
2E90EDD08407	2016-08-28	EtOH_Box02_S122	ACTIVE	0	852.968137026
2E90EDD08407	2016-08-28	EtOH_Box02_S122	ACTIVE	0	853.096801043
2E90EDD08407	2016-08-28	EtOH_Box02_S122	ACTIVE	0	853.214663982
2E90EDD08407	2016-08-28	EtOH_Box02_S122	ACTIVE	0	853.364904881
2E90EDD08407	2016-08-28	EtOH_Box02_S122	ACTIVE	0	853.504375935
2E90EDD08407	2016-08-28	EtOH_Box02_S122	ACTIVE	0	853.643846035
2E90EDD08407	2016-08-28	EtOH_Box02_S122	ACTIVE	0	853.794480085
2E90EDD08407	2016-08-28	EtOH_Box02_S122	ACTIVE	0	853.934099913
2E90EDD08407	2016-08-28	EtOH_Box02_S122	ACTIVE	0	854.062792063
2E90EDD08407	2016-08-28	EtOH_Box02_S122	ACTIVE	0	869.482652903
2E90EDD08407	2016-08-28	EtOH_Box02_S122	ACTIVE	0	869.61142993
2E90EDD08407	2016-08-28	EtOH_Box02_S122	ACTIVE	0	869.751101017
2E90EDD08407	2016-08-28	EtOH_Box02_S122	ACTIVE	0	869.901511908
2E90EDD08407	2016-08-28	EtOH_Box02_S122	ACTIVE	0	870.051959991
2E90EDD08407	2016-08-28	EtOH_Box02_S122	ACTIVE	0	870.191431999
2E90EDD08407	2016-08-28	EtOH_Box02_S122	ACTIVE	0	870.330904007
2E90EDD08407	2016-08-28	EtOH_Box02_S122	ACTIVE	0	870.481193066
2E90EDD08407	2016-08-28	EtOH_Box02_S122	ACTIVE	0	870.620820999
2E90EDD08407	2016-08-28	EtOH_Box02_S122	ACTIVE	0	870.771245956
2E90EDD08407	2016-08-28	EtOH_Box02_S122	ACTIVE	0	871.116915941
2E90EDD08407	2016-08-28	EtOH_Box02_S122	ACTIVE	0	871.227456093
2E90EDD08407	2016-08-28	EtOH_Box02_S122	ACTIVE	0	871.356824875
2E90EDD08407	2016-08-28	EtOH_Box02_S122	ACTIVE	0	871.507982016
2E90EDD08407	2016-08-28	EtOH_Box02_S122	ACTIVE	0	871.658995867
2E90EDD08407	2016-08-28	EtOH_Box02_S122	ACTIVE	0	871.788393021
2E90EDD08407	2016-08-28	EtOH_Box02_S122	ACTIVE	0	871.93934989
2E90EDD08407	2016-08-28	EtOH_Box02_S122	ACTIVE	0	872.122674942
2E90EDD08407	2016-08-28	EtOH_Box02_S122	ACTIVE	0	872.252038956
2E90EDD08407	2016-08-28	EtOH_Box02_S122	REWARD	10	872.252038956
2E90EDD08407	2016-08-28	EtOH_Box02_S122	ACTIVE	0	872.537147999
2E90EDD08407	2016-08-28	EtOH_Box02_S122	ACTIVE	0	872.687777996
2E90EDD08407	2016-08-28	EtOH_Box02_S122	ACTIVE	0	872.805653095
2E90EDD08407	2016-08-28	EtOH_Box02_S122	ACTIVE	0	872.924747944
2E90EDD08407	2016-08-28	EtOH_Box02_S122	ACTIVE	0	873.042631865
2E90EDD08407	2016-08-28	EtOH_Box02_S122	ACTIVE	0	873.160460949
2E90EDD08407	2016-08-28	EtOH_Box02_S122	ACTIVE	0	873.278230906
2E90EDD08407	2016-08-28	EtOH_Box02_S122	ACTIVE	0	873.395983934
2E90EDD08407	2016-08-28	EtOH_Box02_S122	ACTIVE	0	873.524762869
2E90EDD08407	2016-08-28	EtOH_Box02_S122	ACTIVE	0	873.65358305
2E90EDD08407	2016-08-28	EtOH_Box02_S122	ACTIVE	0	873.782625914
2E90EDD08407	2016-08-28	EtOH_Box02_S122	ACTIVE	0	873.91129303
2E90EDD08407	2016-08-28	EtOH_Box02_S122	ACTIVE	0	874.039968014
2E90EDD08407	2016-08-28	EtOH_Box02_S122	ACTIVE	0	874.168574095
2E90EDD08407	2016-08-28	EtOH_Box02_S122	ACTIVE	0	874.297343969
2E90EDD08407	2016-08-28	EtOH_Box02_S122	ACTIVE	0	874.426081896
2E90EDD08407	2016-08-28	EtOH_Box02_S122	ACTIVE	0	874.565623045
2E90EDD08407	2016-08-28	EtOH_Box02_S122	ACTIVE	0	874.705024958
2E90EDD08407	2016-08-28	EtOH_Box02_S122	ACTIVE	0	874.833679914
2E90EDD08407	2016-08-28	EtOH_Box02_S122	ACTIVE	0	874.951485872
2E90EDD08407	2016-08-28	EtOH_Box02_S122	ACTIVE	0	875.112468958
2E90EDD08407	2016-08-28	EtOH_Box02_S122	ACTIVE	0	875.241060019
2E90EDD08407	2016-08-28	EtOH_Box02_S122	ACTIVE	0	875.380558968
2E90EDD08407	2016-08-28	EtOH_Box02_S122	ACTIVE	0	875.520004034
2E90EDD08407	2016-08-28	EtOH_Box02_S122	ACTIVE	0	888.406895876
2E90EDD08407	2016-08-28	EtOH_Box02_S122	ACTIVE	0	888.537417889
2E90EDD08407	2016-08-28	EtOH_Box02_S122	ACTIVE	0	888.676891088
2E90EDD08407	2016-08-28	EtOH_Box02_S122	ACTIVE	0	888.827471972
2E90EDD08407	2016-08-28	EtOH_Box02_S122	ACTIVE	0	888.967016935
2E90EDD08407	2016-08-28	EtOH_Box02_S122	ACTIVE	0	889.117404938
2E90EDD08407	2016-08-28	EtOH_Box02_S122	ACTIVE	0	889.256867886
2E90EDD08407	2016-08-28	EtOH_Box02_S122	ACTIVE	0	889.385650873
2E90EDD08407	2016-08-28	EtOH_Box02_S122	ACTIVE	0	889.514379025
2E90EDD08407	2016-08-28	EtOH_Box02_S122	ACTIVE	0	889.686258078
2E90EDD08407	2016-08-28	EtOH_Box02_S122	ACTIVE	0	889.814903975
2E90EDD08407	2016-08-28	EtOH_Box02_S122	ACTIVE	0	889.954339981
2E90EDD08407	2016-08-28	EtOH_Box02_S122	ACTIVE	0	890.115303993
2E90EDD08407	2016-08-28	EtOH_Box02_S122	ACTIVE	0	890.265531063
2E90EDD08407	2016-08-28	EtOH_Box02_S122	ACTIVE	0	890.416970015
2E90EDD08407	2016-08-28	EtOH_Box02_S122	ACTIVE	0	890.55656004
2E90EDD08407	2016-08-28	EtOH_Box02_S122	ACTIVE	0	890.695991993
2E90EDD08407	2016-08-28	EtOH_Box02_S122	ACTIVE	0	890.83543992
2E90EDD08407	2016-08-28	EtOH_Box02_S122	ACTIVE	0	890.964055061
2E90EDD08407	2016-08-28	EtOH_Box02_S122	ACTIVE	0	891.114223957
2E90EDD08407	2016-08-28	EtOH_Box02_S122	ACTIVE	0	891.307676077
2E90EDD08407	2016-08-28	EtOH_Box02_S122	ACTIVE	0	891.544415951
2E90EDD08407	2016-08-28	EtOH_Box02_S122	ACTIVE	0	891.824265003
2E90EDD08407	2016-08-28	EtOH_Box02_S122	ACTIVE	0	891.985310078
2E90EDD08407	2016-08-28	EtOH_Box02_S122	ACTIVE	0	892.135513067
2E90EDD08407	2016-08-28	EtOH_Box02_S122	ACTIVE	0	892.264106989
2E90EDD08407	2016-08-28	EtOH_Box02_S122	ACTIVE	0	892.803456068
2E90EDD08407	2016-08-28	EtOH_Box02_S122	ACTIVE	0	893.528505087
2E90EDD08407	2016-08-28	EtOH_Box02_S122	ACTIVE	0	893.919794083
2E90EDD08407	2016-08-28	EtOH_Box02_S122	ACTIVE	0	894.114062071
2E90EDD08407	2016-08-28	EtOH_Box02_S122	ACTIVE	0	894.243422031
2E90EDD08407	2016-08-28	EtOH_Box02_S122	ACTIVE	0	894.383580923
2E90EDD08407	2016-08-28	EtOH_Box02_S122	ACTIVE	0	894.523818016
2E90EDD08407	2016-08-28	EtOH_Box02_S122	ACTIVE	0	894.707120895
2E90EDD08407	2016-08-28	EtOH_Box02_S122	ACTIVE	0	894.814745903
2E90EDD08407	2016-08-28	EtOH_Box02_S122	ACTIVE	0	894.987312078
2E90EDD08407	2016-08-28	EtOH_Box02_S122	REWARD	10	894.987312078
2E90EDD08407	2016-08-28	EtOH_Box02_S122	ACTIVE	0	895.24038887
2E90EDD08407	2016-08-28	EtOH_Box02_S122	ACTIVE	0	895.369282007
2E90EDD08407	2016-08-28	EtOH_Box02_S122	ACTIVE	0	895.487155914
2E90EDD08407	2016-08-28	EtOH_Box02_S122	ACTIVE	0	895.615879059
2E90EDD08407	2016-08-28	EtOH_Box02_S122	ACTIVE	0	895.733682871
2E90EDD08407	2016-08-28	EtOH_Box02_S122	ACTIVE	0	895.862252951
2E90EDD08407	2016-08-28	EtOH_Box02_S122	ACTIVE	0	895.980071068
2E90EDD08407	2016-08-28	EtOH_Box02_S122	ACTIVE	0	896.108743906
2E90EDD08407	2016-08-28	EtOH_Box02_S122	ACTIVE	0	896.237398863
2E90EDD08407	2016-08-28	EtOH_Box02_S122	ACTIVE	0	896.355259895
2E90EDD08407	2016-08-28	EtOH_Box02_S122	ACTIVE	0	896.483995914
2E90EDD08407	2016-08-28	EtOH_Box02_S122	ACTIVE	0	896.601865053
2E90EDD08407	2016-08-28	EtOH_Box02_S122	ACTIVE	0	896.719673872
2E90EDD08407	2016-08-28	EtOH_Box02_S122	ACTIVE	0	896.8482759
2E90EDD08407	2016-08-28	EtOH_Box02_S122	ACTIVE	0	896.987683058
2E90EDD08407	2016-08-28	EtOH_Box02_S122	ACTIVE	0	897.116442919
2E90EDD08407	2016-08-28	EtOH_Box02_S122	ACTIVE	0	897.257158041
2E90EDD08407	2016-08-28	EtOH_Box02_S122	ACTIVE	0	897.375062943
2E90EDD08407	2016-08-28	EtOH_Box02_S122	ACTIVE	0	897.503745079
2E90EDD08407	2016-08-28	EtOH_Box02_S122	ACTIVE	0	897.621553898
2E90EDD08407	2016-08-28	EtOH_Box02_S122	ACTIVE	0	897.750072956
2E90EDD08407	2016-08-28	EtOH_Box02_S122	ACTIVE	0	897.867908001
2E90EDD08407	2016-08-28	EtOH_Box02_S122	ACTIVE	0	897.996461868
2E90EDD08407	2016-08-28	EtOH_Box02_S122	ACTIVE	0	898.114253044
2E90EDD08407	2016-08-28	EtOH_Box02_S122	ACTIVE	0	898.242876053
2E90EDD08407	2016-08-28	EtOH_Box02_S122	ACTIVE	0	898.360759974
2E90EDD08407	2016-08-28	EtOH_Box02_S122	ACTIVE	0	898.521799088
2E90EDD08407	2016-08-28	EtOH_Box02_S122	ACTIVE	0	898.641885042
2E90EDD08407	2016-08-28	EtOH_Box02_S122	ACTIVE	0	898.770914078
2E90EDD08407	2016-08-28	EtOH_Box02_S122	ACTIVE	0	898.899749994
2E90EDD08407	2016-08-28	EtOH_Box02_S122	ACTIVE	0	899.039277077
2E90EDD08407	2016-08-28	EtOH_Box02_S122	ACTIVE	0	899.18956089
2E90EDD08407	2016-08-28	EtOH_Box02_S122	ACTIVE	0	899.318158865
2E90EDD08407	2016-08-28	EtOH_Box02_S122	ACTIVE	0	899.457638025
2E90EDD08407	2016-08-28	EtOH_Box02_S122	ACTIVE	0	899.597142935
2E90EDD08407	2016-08-28	EtOH_Box02_S122	ACTIVE	0	899.736531973
2E90EDD08407	2016-08-28	EtOH_Box02_S122	ACTIVE	0	899.875889063
2E90EDD08407	2016-08-28	EtOH_Box02_S122	ACTIVE	0	911.058742046
2E90EDD08407	2016-08-28	EtOH_Box02_S122	ACTIVE	0	911.187578917
2E90EDD08407	2016-08-28	EtOH_Box02_S122	ACTIVE	0	911.328640938
2E90EDD08407	2016-08-28	EtOH_Box02_S122	ACTIVE	0	911.489890099
2E90EDD08407	2016-08-28	EtOH_Box02_S122	ACTIVE	0	911.61867094
2E90EDD08407	2016-08-28	EtOH_Box02_S122	ACTIVE	0	911.748445988
2E90EDD08407	2016-08-28	EtOH_Box02_S122	ACTIVE	0	911.877171993
2E90EDD08407	2016-08-28	EtOH_Box02_S122	ACTIVE	0	912.005769014
2E90EDD08407	2016-08-28	EtOH_Box02_S122	ACTIVE	0	912.145190001
2E90EDD08407	2016-08-28	EtOH_Box02_S122	ACTIVE	0	912.284704924
2E90EDD08407	2016-08-28	EtOH_Box02_S122	ACTIVE	0	912.424196005
2E90EDD08407	2016-08-28	EtOH_Box02_S122	ACTIVE	0	912.563636065
2E90EDD08407	2016-08-28	EtOH_Box02_S122	ACTIVE	0	912.703064919
2E90EDD08407	2016-08-28	EtOH_Box02_S122	ACTIVE	0	912.831683874
2E90EDD08407	2016-08-28	EtOH_Box02_S122	ACTIVE	0	912.992784023
2E90EDD08407	2016-08-28	EtOH_Box02_S122	ACTIVE	0	913.132215023
2E90EDD08407	2016-08-28	EtOH_Box02_S122	ACTIVE	0	913.271733046
2E90EDD08407	2016-08-28	EtOH_Box02_S122	ACTIVE	0	913.443590879
2E90EDD08407	2016-08-28	EtOH_Box02_S122	ACTIVE	0	913.593802929
2E90EDD08407	2016-08-28	EtOH_Box02_S122	ACTIVE	0	913.722632885
2E90EDD08407	2016-08-28	EtOH_Box02_S122	ACTIVE	0	913.873033047
2E90EDD08407	2016-08-28	EtOH_Box02_S122	ACTIVE	0	914.012567043
2E90EDD08407	2016-08-28	EtOH_Box02_S122	ACTIVE	0	914.162801027
2E90EDD08407	2016-08-28	EtOH_Box02_S122	ACTIVE	0	914.302267075
2E90EDD08407	2016-08-28	EtOH_Box02_S122	ACTIVE	0	914.430979013
2E90EDD08407	2016-08-28	EtOH_Box02_S122	ACTIVE	0	914.635402918
2E90EDD08407	2016-08-28	EtOH_Box02_S122	ACTIVE	0	914.774810076
2E90EDD08407	2016-08-28	EtOH_Box02_S122	ACTIVE	0	914.957742929
2E90EDD08407	2016-08-28	EtOH_Box02_S122	ACTIVE	0	915.076830864
2E90EDD08407	2016-08-28	EtOH_Box02_S122	ACTIVE	0	915.19552803
2E90EDD08407	2016-08-28	EtOH_Box02_S122	ACTIVE	0	915.335716963
2E90EDD08407	2016-08-28	EtOH_Box02_S122	ACTIVE	0	915.605517864
2E90EDD08407	2016-08-28	EtOH_Box02_S122	ACTIVE	0	915.756471872
2E90EDD08407	2016-08-28	EtOH_Box02_S122	ACTIVE	0	915.874912024
2E90EDD08407	2016-08-28	EtOH_Box02_S122	ACTIVE	0	916.015043974
2E90EDD08407	2016-08-28	EtOH_Box02_S122	ACTIVE	0	916.165917873
2E90EDD08407	2016-08-28	EtOH_Box02_S122	ACTIVE	0	916.295346022
2E90EDD08407	2016-08-28	EtOH_Box02_S122	ACTIVE	0	916.413968086
2E90EDD08407	2016-08-28	EtOH_Box02_S122	REWARD	10	916.413968086
2E90EDD08407	2016-08-28	EtOH_Box02_S122	ACTIVE	0	916.699126959
2E90EDD08407	2016-08-28	EtOH_Box02_S122	ACTIVE	0	916.817410946
2E90EDD08407	2016-08-28	EtOH_Box02_S122	ACTIVE	0	916.946170092
2E90EDD08407	2016-08-28	EtOH_Box02_S122	ACTIVE	0	917.064172029
2E90EDD08407	2016-08-28	EtOH_Box02_S122	ACTIVE	0	917.192869902
2E90EDD08407	2016-08-28	EtOH_Box02_S122	ACTIVE	0	917.310725927
2E90EDD08407	2016-08-28	EtOH_Box02_S122	ACTIVE	0	917.439488888
2E90EDD08407	2016-08-28	EtOH_Box02_S122	ACTIVE	0	917.557461977
2E90EDD08407	2016-08-28	EtOH_Box02_S122	ACTIVE	0	917.664506912
2E90EDD08407	2016-08-28	EtOH_Box02_S122	ACTIVE	0	917.793281078
2E90EDD08407	2016-08-28	EtOH_Box02_S122	ACTIVE	0	917.911146879
2E90EDD08407	2016-08-28	EtOH_Box02_S122	ACTIVE	0	918.029037952
2E90EDD08407	2016-08-28	EtOH_Box02_S122	ACTIVE	0	918.146858931
2E90EDD08407	2016-08-28	EtOH_Box02_S122	ACTIVE	0	918.275599003
2E90EDD08407	2016-08-28	EtOH_Box02_S122	ACTIVE	0	918.393630981
2E90EDD08407	2016-08-28	EtOH_Box02_S122	ACTIVE	0	918.522374868
2E90EDD08407	2016-08-28	EtOH_Box02_S122	ACTIVE	0	918.651062965
2E90EDD08407	2016-08-28	EtOH_Box02_S122	ACTIVE	0	918.768817902
2E90EDD08407	2016-08-28	EtOH_Box02_S122	ACTIVE	0	918.908384085
2E90EDD08407	2016-08-28	EtOH_Box02_S122	ACTIVE	0	919.027493
2E90EDD08407	2016-08-28	EtOH_Box02_S122	ACTIVE	0	919.177702904
2E90EDD08407	2016-08-28	EtOH_Box02_S122	ACTIVE	0	919.306320906
2E90EDD08407	2016-08-28	EtOH_Box02_S122	ACTIVE	0	919.434949875
2E90EDD08407	2016-08-28	EtOH_Box02_S122	ACTIVE	0	919.574457884
2E90EDD08407	2016-08-28	EtOH_Box02_S122	ACTIVE	0	919.703058004
2E90EDD08407	2016-08-28	EtOH_Box02_S122	ACTIVE	0	919.842402935
2E90EDD08407	2016-08-28	EtOH_Box02_S122	ACTIVE	0	919.981848001
2E90EDD08407	2016-08-28	EtOH_Box02_S122	ACTIVE	0	920.110524893
2E90EDD08407	2016-08-28	EtOH_Box02_S122	ACTIVE	0	920.260885954
2E90EDD08407	2016-08-28	EtOH_Box02_S122	ACTIVE	0	932.7183249
2E90EDD08407	2016-08-28	EtOH_Box02_S122	ACTIVE	0	932.84717989
2E90EDD08407	2016-08-28	EtOH_Box02_S122	ACTIVE	0	932.975959063
2E90EDD08407	2016-08-28	EtOH_Box02_S122	ACTIVE	0	933.137052059
2E90EDD08407	2016-08-28	EtOH_Box02_S122	ACTIVE	0	933.288366079
2E90EDD08407	2016-08-28	EtOH_Box02_S122	ACTIVE	0	933.427928925
2E90EDD08407	2016-08-28	EtOH_Box02_S122	ACTIVE	0	933.56750989
2E90EDD08407	2016-08-28	EtOH_Box02_S122	ACTIVE	0	933.706892014
2E90EDD08407	2016-08-28	EtOH_Box02_S122	ACTIVE	0	933.835711002
2E90EDD08407	2016-08-28	EtOH_Box02_S122	ACTIVE	0	933.986044884
2E90EDD08407	2016-08-28	EtOH_Box02_S122	ACTIVE	0	934.125499964
2E90EDD08407	2016-08-28	EtOH_Box02_S122	ACTIVE	0	934.297455072
2E90EDD08407	2016-08-28	EtOH_Box02_S122	ACTIVE	0	934.43697691
2E90EDD08407	2016-08-28	EtOH_Box02_S122	ACTIVE	0	934.598097086
2E90EDD08407	2016-08-28	EtOH_Box02_S122	ACTIVE	0	934.737515926
2E90EDD08407	2016-08-28	EtOH_Box02_S122	ACTIVE	0	934.866210938
2E90EDD08407	2016-08-28	EtOH_Box02_S122	ACTIVE	0	934.994879007
2E90EDD08407	2016-08-28	EtOH_Box02_S122	ACTIVE	0	935.14513588
2E90EDD08407	2016-08-28	EtOH_Box02_S122	ACTIVE	0	935.273921967
2E90EDD08407	2016-08-28	EtOH_Box02_S122	ACTIVE	0	935.413393021
2E90EDD08407	2016-08-28	EtOH_Box02_S122	ACTIVE	0	935.682476997
2E90EDD08407	2016-08-28	EtOH_Box02_S122	ACTIVE	0	935.724602938
2E90EDD08407	2016-08-28	EtOH_Box02_S122	ACTIVE	0	935.90732193
2E90EDD08407	2016-08-28	EtOH_Box02_S122	ACTIVE	0	936.046804905
2E90EDD08407	2016-08-28	EtOH_Box02_S122	ACTIVE	0	936.175559044
2E90EDD08407	2016-08-28	EtOH_Box02_S122	ACTIVE	0	936.326365948
2E90EDD08407	2016-08-28	EtOH_Box02_S122	ACTIVE	0	936.46694088
2E90EDD08407	2016-08-28	EtOH_Box02_S122	ACTIVE	0	936.607312918
2E90EDD08407	2016-08-28	EtOH_Box02_S122	ACTIVE	0	936.866482973
2E90EDD08407	2016-08-28	EtOH_Box02_S122	ACTIVE	0	937.093142033
2E90EDD08407	2016-08-28	EtOH_Box02_S122	ACTIVE	0	937.784451008
2E90EDD08407	2016-08-28	EtOH_Box02_S122	ACTIVE	0	937.924705029
2E90EDD08407	2016-08-28	EtOH_Box02_S122	ACTIVE	0	938.367533922
2E90EDD08407	2016-08-28	EtOH_Box02_S122	ACTIVE	0	938.529344082
2E90EDD08407	2016-08-28	EtOH_Box02_S122	ACTIVE	0	938.70184803
2E90EDD08407	2016-08-28	EtOH_Box02_S122	ACTIVE	0	938.842067957
2E90EDD08407	2016-08-28	EtOH_Box02_S122	REWARD	10	938.842067957
2E90EDD08407	2016-08-28	EtOH_Box02_S122	ACTIVE	0	939.116295099
2E90EDD08407	2016-08-28	EtOH_Box02_S122	ACTIVE	0	939.245323896
2E90EDD08407	2016-08-28	EtOH_Box02_S122	ACTIVE	0	939.363381863
2E90EDD08407	2016-08-28	EtOH_Box02_S122	ACTIVE	0	939.492100954
2E90EDD08407	2016-08-28	EtOH_Box02_S122	ACTIVE	0	939.60998702
2E90EDD08407	2016-08-28	EtOH_Box02_S122	ACTIVE	0	939.738605976
2E90EDD08407	2016-08-28	EtOH_Box02_S122	ACTIVE	0	939.856491089
2E90EDD08407	2016-08-28	EtOH_Box02_S122	ACTIVE	0	939.98526001
2E90EDD08407	2016-08-28	EtOH_Box02_S122	ACTIVE	0	940.103337049
2E90EDD08407	2016-08-28	EtOH_Box02_S122	ACTIVE	0	940.222588062
2E90EDD08407	2016-08-28	EtOH_Box02_S122	ACTIVE	0	940.34059
2E90EDD08407	2016-08-28	EtOH_Box02_S122	ACTIVE	0	940.458580971
2E90EDD08407	2016-08-28	EtOH_Box02_S122	ACTIVE	0	940.5765481
2E90EDD08407	2016-08-28	EtOH_Box02_S122	ACTIVE	0	940.694473028
2E90EDD08407	2016-08-28	EtOH_Box02_S122	ACTIVE	0	940.812293053
2E90EDD08407	2016-08-28	EtOH_Box02_S122	ACTIVE	0	940.930134058
2E90EDD08407	2016-08-28	EtOH_Box02_S122	ACTIVE	0	941.058813095
2E90EDD08407	2016-08-28	EtOH_Box02_S122	ACTIVE	0	941.187423944
2E90EDD08407	2016-08-28	EtOH_Box02_S122	ACTIVE	0	941.294719934
2E90EDD08407	2016-08-28	EtOH_Box02_S122	ACTIVE	0	941.434331894
2E90EDD08407	2016-08-28	EtOH_Box02_S122	ACTIVE	0	941.563039064
2E90EDD08407	2016-08-28	EtOH_Box02_S122	ACTIVE	0	941.680932045
2E90EDD08407	2016-08-28	EtOH_Box02_S122	ACTIVE	0	941.809773922
2E90EDD08407	2016-08-28	EtOH_Box02_S122	ACTIVE	0	941.960128069
2E90EDD08407	2016-08-28	EtOH_Box02_S122	ACTIVE	0	942.099711895
2E90EDD08407	2016-08-28	EtOH_Box02_S122	ACTIVE	0	942.239129066
2E90EDD08407	2016-08-28	EtOH_Box02_S122	ACTIVE	0	942.389496088
2E90EDD08407	2016-08-28	EtOH_Box02_S122	ACTIVE	0	942.518241882
2E90EDD08407	2016-08-28	EtOH_Box02_S122	ACTIVE	0	942.66848588
2E90EDD08407	2016-08-28	EtOH_Box02_S122	ACTIVE	0	942.829746008
2E90EDD08407	2016-08-28	EtOH_Box02_S122	ACTIVE	0	942.990938902
2E90EDD08407	2016-08-28	EtOH_Box02_S122	ACTIVE	0	943.195331097
2E90EDD08407	2016-08-28	EtOH_Box02_S122	ACTIVE	0	955.395298958
2E90EDD08407	2016-08-28	EtOH_Box02_S122	ACTIVE	0	955.534914017
2E90EDD08407	2016-08-28	EtOH_Box02_S122	ACTIVE	0	955.652843952
2E90EDD08407	2016-08-28	EtOH_Box02_S122	ACTIVE	0	955.792284966
2E90EDD08407	2016-08-28	EtOH_Box02_S122	ACTIVE	0	955.920899868
2E90EDD08407	2016-08-28	EtOH_Box02_S122	ACTIVE	0	956.049503088
2E90EDD08407	2016-08-28	EtOH_Box02_S122	ACTIVE	0	956.189015865
2E90EDD08407	2016-08-28	EtOH_Box02_S122	ACTIVE	0	956.328587055
2E90EDD08407	2016-08-28	EtOH_Box02_S122	ACTIVE	0	956.46803093
2E90EDD08407	2016-08-28	EtOH_Box02_S122	ACTIVE	0	956.607487917
2E90EDD08407	2016-08-28	EtOH_Box02_S122	ACTIVE	0	956.757776022
2E90EDD08407	2016-08-28	EtOH_Box02_S122	ACTIVE	0	956.897301912
2E90EDD08407	2016-08-28	EtOH_Box02_S122	ACTIVE	0	957.047627926
2E90EDD08407	2016-08-28	EtOH_Box02_S122	ACTIVE	0	957.197988987
2E90EDD08407	2016-08-28	EtOH_Box02_S122	ACTIVE	0	957.337588072
2E90EDD08407	2016-08-28	EtOH_Box02_S122	ACTIVE	0	957.488055944
2E90EDD08407	2016-08-28	EtOH_Box02_S122	ACTIVE	0	957.638284922
2E90EDD08407	2016-08-28	EtOH_Box02_S122	ACTIVE	0	957.800428867
2E90EDD08407	2016-08-28	EtOH_Box02_S122	ACTIVE	0	957.918416023
2E90EDD08407	2016-08-28	EtOH_Box02_S122	ACTIVE	0	958.057893038
2E90EDD08407	2016-08-28	EtOH_Box02_S122	ACTIVE	0	958.186497927
2E90EDD08407	2016-08-28	EtOH_Box02_S122	ACTIVE	0	958.326150894
2E90EDD08407	2016-08-28	EtOH_Box02_S122	ACTIVE	0	958.476681948
2E90EDD08407	2016-08-28	EtOH_Box02_S122	ACTIVE	0	958.627079964
2E90EDD08407	2016-08-28	EtOH_Box02_S122	ACTIVE	0	958.777356863
2E90EDD08407	2016-08-28	EtOH_Box02_S122	ACTIVE	0	958.938900948
2E90EDD08407	2016-08-28	EtOH_Box02_S122	ACTIVE	0	959.079366922
2E90EDD08407	2016-08-28	EtOH_Box02_S122	ACTIVE	0	959.273709059
2E90EDD08407	2016-08-28	EtOH_Box02_S122	ACTIVE	0	959.414020061
2E90EDD08407	2016-08-28	EtOH_Box02_S122	ACTIVE	0	959.554342985
2E90EDD08407	2016-08-28	EtOH_Box02_S122	ACTIVE	0	959.727065086
2E90EDD08407	2016-08-28	EtOH_Box02_S122	ACTIVE	0	959.867255926
2E90EDD08407	2016-08-28	EtOH_Box02_S122	ACTIVE	0	960.050957918
2E90EDD08407	2016-08-28	EtOH_Box02_S122	ACTIVE	0	960.202070951
2E90EDD08407	2016-08-28	EtOH_Box02_S122	ACTIVE	0	960.515999079
2E90EDD08407	2016-08-28	EtOH_Box02_S122	REWARD	10	960.515999079
2E90EDD08407	2016-08-28	EtOH_Box02_S122	ACTIVE	0	960.811840057
2E90EDD08407	2016-08-28	EtOH_Box02_S122	ACTIVE	0	960.940726995
2E90EDD08407	2016-08-28	EtOH_Box02_S122	ACTIVE	0	961.069460869
2E90EDD08407	2016-08-28	EtOH_Box02_S122	ACTIVE	0	961.198123932
2E90EDD08407	2016-08-28	EtOH_Box02_S122	ACTIVE	0	961.305161953
2E90EDD08407	2016-08-28	EtOH_Box02_S122	ACTIVE	0	961.433986902
2E90EDD08407	2016-08-28	EtOH_Box02_S122	ACTIVE	0	961.55202198
2E90EDD08407	2016-08-28	EtOH_Box02_S122	ACTIVE	0	961.670996904
2E90EDD08407	2016-08-28	EtOH_Box02_S122	ACTIVE	0	961.778060913
2E90EDD08407	2016-08-28	EtOH_Box02_S122	ACTIVE	0	961.895863056
2E90EDD08407	2016-08-28	EtOH_Box02_S122	ACTIVE	0	962.013670921
2E90EDD08407	2016-08-28	EtOH_Box02_S122	ACTIVE	0	962.14222002
2E90EDD08407	2016-08-28	EtOH_Box02_S122	ACTIVE	0	962.270833015
2E90EDD08407	2016-08-28	EtOH_Box02_S122	ACTIVE	0	962.388664007
2E90EDD08407	2016-08-28	EtOH_Box02_S122	ACTIVE	0	962.517466068
2E90EDD08407	2016-08-28	EtOH_Box02_S122	ACTIVE	0	962.63530302
2E90EDD08407	2016-08-28	EtOH_Box02_S122	ACTIVE	0	962.753226995
2E90EDD08407	2016-08-28	EtOH_Box02_S122	ACTIVE	0	962.871057034
2E90EDD08407	2016-08-28	EtOH_Box02_S122	ACTIVE	0	962.999686003
2E90EDD08407	2016-08-28	EtOH_Box02_S122	ACTIVE	0	963.117541075
2E90EDD08407	2016-08-28	EtOH_Box02_S122	ACTIVE	0	963.246165991
2E90EDD08407	2016-08-28	EtOH_Box02_S122	ACTIVE	0	963.374784946
2E90EDD08407	2016-08-28	EtOH_Box02_S122	ACTIVE	0	963.503391027
2E90EDD08407	2016-08-28	EtOH_Box02_S122	ACTIVE	0	963.664413929
2E90EDD08407	2016-08-28	EtOH_Box02_S122	ACTIVE	0	963.803819895
2E90EDD08407	2016-08-28	EtOH_Box02_S122	ACTIVE	0	963.932519913
2E90EDD08407	2016-08-28	EtOH_Box02_S122	ACTIVE	0	964.061141014
2E90EDD08407	2016-08-28	EtOH_Box02_S122	ACTIVE	0	964.200587034
2E90EDD08407	2016-08-28	EtOH_Box02_S122	ACTIVE	0	964.329263926
2E90EDD08407	2016-08-28	EtOH_Box02_S122	ACTIVE	0	964.468749046
2E90EDD08407	2016-08-28	EtOH_Box02_S122	ACTIVE	0	964.618947983
2E90EDD08407	2016-08-28	EtOH_Box02_S122	ACTIVE	0	964.758451939
2E90EDD08407	2016-08-28	EtOH_Box02_S122	ACTIVE	0	964.887091875
2E90EDD08407	2016-08-28	EtOH_Box02_S122	ACTIVE	0	965.060055971
2E90EDD08407	2016-08-28	EtOH_Box02_S122	ACTIVE	0	965.31862402
2E90EDD08407	2016-08-28	EtOH_Box02_S122	ACTIVE	0	965.469104052
2E90EDD08407	2016-08-28	EtOH_Box02_S122	ACTIVE	0	965.61943388
2E90EDD08407	2016-08-28	EtOH_Box02_S122	ACTIVE	0	981.779582977
2E90EDD08407	2016-08-28	EtOH_Box02_S122	ACTIVE	0	981.94163394
2E90EDD08407	2016-08-28	EtOH_Box02_S122	ACTIVE	0	982.081878901
2E90EDD08407	2016-08-28	EtOH_Box02_S122	ACTIVE	0	982.232929945
2E90EDD08407	2016-08-28	EtOH_Box02_S122	ACTIVE	0	982.351935863
2E90EDD08407	2016-08-28	EtOH_Box02_S122	ACTIVE	0	982.492157936
2E90EDD08407	2016-08-28	EtOH_Box02_S122	ACTIVE	0	982.621439934
2E90EDD08407	2016-08-28	EtOH_Box02_S122	ACTIVE	0	982.750835896
2E90EDD08407	2016-08-28	EtOH_Box02_S122	ACTIVE	0	982.90187788
2E90EDD08407	2016-08-28	EtOH_Box02_S122	ACTIVE	0	983.052870989
2E90EDD08407	2016-08-28	EtOH_Box02_S122	REWARD	10	983.052870989
2E90EDD08407	2016-08-28	EtOH_Box02_S122	ACTIVE	0	983.316488028
2E90EDD08407	2016-08-28	EtOH_Box02_S122	ACTIVE	0	983.456320047
2E90EDD08407	2016-08-28	EtOH_Box02_S122	ACTIVE	0	983.585071087
2E90EDD08407	2016-08-28	EtOH_Box02_S122	ACTIVE	0	983.702965021
2E90EDD08407	2016-08-28	EtOH_Box02_S122	ACTIVE	0	983.831598997
2E90EDD08407	2016-08-28	EtOH_Box02_S122	ACTIVE	0	983.939044952
2E90EDD08407	2016-08-28	EtOH_Box02_S122	ACTIVE	0	984.078593969
2E90EDD08407	2016-08-28	EtOH_Box02_S122	ACTIVE	0	984.207256079
2E90EDD08407	2016-08-28	EtOH_Box02_S122	ACTIVE	0	984.335992098
2E90EDD08407	2016-08-28	EtOH_Box02_S122	ACTIVE	0	984.453850031
2E90EDD08407	2016-08-28	EtOH_Box02_S122	ACTIVE	0	984.573658943
2E90EDD08407	2016-08-28	EtOH_Box02_S122	ACTIVE	0	984.702466011
2E90EDD08407	2016-08-28	EtOH_Box02_S122	ACTIVE	0	984.831132889
2E90EDD08407	2016-08-28	EtOH_Box02_S122	ACTIVE	0	984.949004889
2E90EDD08407	2016-08-28	EtOH_Box02_S122	ACTIVE	0	985.088500977
2E90EDD08407	2016-08-28	EtOH_Box02_S122	ACTIVE	0	985.206352949
2E90EDD08407	2016-08-28	EtOH_Box02_S122	ACTIVE	0	985.356635094
2E90EDD08407	2016-08-28	EtOH_Box02_S122	ACTIVE	0	985.485301018
2E90EDD08407	2016-08-28	EtOH_Box02_S122	ACTIVE	0	985.624749899
2E90EDD08407	2016-08-28	EtOH_Box02_S122	ACTIVE	0	985.765313864
2E90EDD08407	2016-08-28	EtOH_Box02_S122	ACTIVE	0	985.8939991
2E90EDD08407	2016-08-28	EtOH_Box02_S122	ACTIVE	0	986.033437967
2E90EDD08407	2016-08-28	EtOH_Box02_S122	ACTIVE	0	986.183768034
2E90EDD08407	2016-08-28	EtOH_Box02_S122	ACTIVE	0	986.323200941
2E90EDD08407	2016-08-28	EtOH_Box02_S122	ACTIVE	0	986.451996088
2E90EDD08407	2016-08-28	EtOH_Box02_S122	ACTIVE	0	986.580708981
2E90EDD08407	2016-08-28	EtOH_Box02_S122	ACTIVE	0	986.731128931
2E90EDD08407	2016-08-28	EtOH_Box02_S122	ACTIVE	0	986.870791912
2E90EDD08407	2016-08-28	EtOH_Box02_S122	ACTIVE	0	987.031971931
2E90EDD08407	2016-08-28	EtOH_Box02_S122	ACTIVE	0	987.290317059
2E90EDD08407	2016-08-28	EtOH_Box02_S122	ACTIVE	0	987.451559067
2E90EDD08407	2016-08-28	EtOH_Box02_S122	ACTIVE	0	987.493697882
2E90EDD08407	2016-08-28	EtOH_Box02_S122	ACTIVE	0	987.644021034
2E90EDD08407	2016-08-28	EtOH_Box02_S122	ACTIVE	0	987.783493996
2E90EDD08407	2016-08-28	EtOH_Box02_S122	ACTIVE	0	987.944689035
2E90EDD08407	2016-08-28	EtOH_Box02_S122	ACTIVE	0	988.09501791
2E90EDD08407	2016-08-28	EtOH_Box02_S122	ACTIVE	0	988.246268034
2E90EDD08407	2016-08-28	EtOH_Box02_S122	ACTIVE	0	988.38607192
2E90EDD08407	2016-08-28	EtOH_Box02_S122	ACTIVE	0	988.525583982
2E90EDD08407	2016-08-28	EtOH_Box02_S122	ACTIVE	0	988.654243946
2E90EDD08407	2016-08-28	EtOH_Box02_S122	ACTIVE	0	988.858819962
2E90EDD08407	2016-08-28	EtOH_Box02_S122	ACTIVE	0	988.977802038
2E90EDD08407	2016-08-28	EtOH_Box02_S122	ACTIVE	0	989.236159086
2E90EDD08407	2016-08-28	EtOH_Box02_S122	ACTIVE	0	989.548727036
2E90EDD08407	2016-08-28	EtOH_Box02_S122	ACTIVE	0	989.756339073
2E90EDD08407	2016-08-28	EtOH_Box02_S122	ACTIVE	0	990.24170208
2E90EDD08407	2016-08-28	EtOH_Box02_S122	ACTIVE	0	990.370863914
2E90EDD08407	2016-08-28	EtOH_Box02_S122	ACTIVE	0	990.51036191
2E90EDD08407	2016-08-28	EtOH_Box02_S122	ACTIVE	0	990.660630941
2E90EDD08407	2016-08-28	EtOH_Box02_S122	ACTIVE	0	990.800045013
2E90EDD08407	2016-08-28	EtOH_Box02_S122	ACTIVE	0	990.939436913
2E90EDD08407	2016-08-28	EtOH_Box02_S122	ACTIVE	0	991.07882905
2E90EDD08407	2016-08-28	EtOH_Box02_S122	ACTIVE	0	991.250705957
2E90EDD08407	2016-08-28	EtOH_Box02_S122	ACTIVE	0	991.368666887
2E90EDD08407	2016-08-28	EtOH_Box02_S122	ACTIVE	0	991.497296095
2E90EDD08407	2016-08-28	EtOH_Box02_S122	ACTIVE	0	992.156369925
2E90EDD08407	2016-08-28	EtOH_Box02_S122	ACTIVE	0	992.555521011
2E90EDD08407	2016-08-28	EtOH_Box02_S122	ACTIVE	0	992.749088049
2E90EDD08407	2016-08-28	EtOH_Box02_S122	ACTIVE	0	992.856137037
2E90EDD08407	2016-08-28	EtOH_Box02_S122	ACTIVE	0	992.995577097
2E90EDD08407	2016-08-28	EtOH_Box02_S122	ACTIVE	0	993.956552982
2E90EDD08407	2016-08-28	EtOH_Box02_S122	ACTIVE	0	994.074620008
2E90EDD08407	2016-08-28	EtOH_Box02_S122	ACTIVE	0	994.246574879
2E90EDD08407	2016-08-28	EtOH_Box02_S122	ACTIVE	0	994.461931944
2E90EDD08407	2016-08-28	EtOH_Box02_S122	ACTIVE	0	994.601387024
2E90EDD08407	2016-08-28	EtOH_Box02_S122	ACTIVE	0	994.731585979
2E90EDD08407	2016-08-28	EtOH_Box02_S122	ACTIVE	0	994.87116003
2E90EDD08407	2016-08-28	EtOH_Box02_S122	ACTIVE	0	994.999847889
2E90EDD08407	2016-08-28	EtOH_Box02_S122	ACTIVE	0	995.129694939
2E90EDD08407	2016-08-28	EtOH_Box02_S122	ACTIVE	0	995.453197956
2E90EDD08407	2016-08-28	EtOH_Box02_S122	ACTIVE	0	995.592684984
2E90EDD08407	2016-08-28	EtOH_Box02_S122	ACTIVE	0	995.732239962
2E90EDD08407	2016-08-28	EtOH_Box02_S122	ACTIVE	0	995.904213905
2E90EDD08407	2016-08-28	EtOH_Box02_S122	ACTIVE	0	996.054423094
2E90EDD08407	2016-08-28	EtOH_Box02_S122	ACTIVE	0	1005.46945405
2E90EDD08407	2016-08-28	EtOH_Box02_S122	ACTIVE	0	1005.71793699
2E90EDD08407	2016-08-28	EtOH_Box02_S122	ACTIVE	0	1005.8365159
2E90EDD08407	2016-08-28	EtOH_Box02_S122	ACTIVE	0	1005.96589088
2E90EDD08407	2016-08-28	EtOH_Box02_S122	ACTIVE	0	1006.10602403
2E90EDD08407	2016-08-28	EtOH_Box02_S122	ACTIVE	0	1006.23532009
2E90EDD08407	2016-08-28	EtOH_Box02_S122	ACTIVE	0	1006.3759129
2E90EDD08407	2016-08-28	EtOH_Box02_S122	ACTIVE	0	1006.52688193
2E90EDD08407	2016-08-28	EtOH_Box02_S122	ACTIVE	0	1006.6685729
2E90EDD08407	2016-08-28	EtOH_Box02_S122	ACTIVE	0	1006.79806995
2E90EDD08407	2016-08-28	EtOH_Box02_S122	REWARD	10	1006.79806995
2E90EDD08407	2016-08-28	EtOH_Box02_S122	ACTIVE	0	1007.07272387
2E90EDD08407	2016-08-28	EtOH_Box02_S122	ACTIVE	0	1007.20285106
2E90EDD08407	2016-08-28	EtOH_Box02_S122	ACTIVE	0	1007.30999398
2E90EDD08407	2016-08-28	EtOH_Box02_S122	ACTIVE	0	1007.43881297
2E90EDD08407	2016-08-28	EtOH_Box02_S122	ACTIVE	0	1007.55671191
2E90EDD08407	2016-08-28	EtOH_Box02_S122	ACTIVE	0	1007.67458296
2E90EDD08407	2016-08-28	EtOH_Box02_S122	ACTIVE	0	1007.78160906
2E90EDD08407	2016-08-28	EtOH_Box02_S122	ACTIVE	0	1007.8996079
2E90EDD08407	2016-08-28	EtOH_Box02_S122	ACTIVE	0	1008.01747608
2E90EDD08407	2016-08-28	EtOH_Box02_S122	ACTIVE	0	1008.13530803
2E90EDD08407	2016-08-28	EtOH_Box02_S122	ACTIVE	0	1008.24243307
2E90EDD08407	2016-08-28	EtOH_Box02_S122	ACTIVE	0	1008.36029387
2E90EDD08407	2016-08-28	EtOH_Box02_S122	ACTIVE	0	1008.47818303
2E90EDD08407	2016-08-28	EtOH_Box02_S122	ACTIVE	0	1008.60689902
2E90EDD08407	2016-08-28	EtOH_Box02_S122	ACTIVE	0	1008.72467804
2E90EDD08407	2016-08-28	EtOH_Box02_S122	ACTIVE	0	1008.85322905
2E90EDD08407	2016-08-28	EtOH_Box02_S122	ACTIVE	0	1008.98214197
2E90EDD08407	2016-08-28	EtOH_Box02_S122	ACTIVE	0	1009.09997892
2E90EDD08407	2016-08-28	EtOH_Box02_S122	ACTIVE	0	1009.22867203
2E90EDD08407	2016-08-28	EtOH_Box02_S122	ACTIVE	0	1009.35729504
2E90EDD08407	2016-08-28	EtOH_Box02_S122	ACTIVE	0	1009.48603892
2E90EDD08407	2016-08-28	EtOH_Box02_S122	ACTIVE	0	1009.61465001
2E90EDD08407	2016-08-28	EtOH_Box02_S122	ACTIVE	0	1009.75419688
2E90EDD08407	2016-08-28	EtOH_Box02_S122	ACTIVE	0	1009.87207103
2E90EDD08407	2016-08-28	EtOH_Box02_S122	ACTIVE	0	1010.00070691
2E90EDD08407	2016-08-28	EtOH_Box02_S122	ACTIVE	0	1010.12931705
2E90EDD08407	2016-08-28	EtOH_Box02_S122	ACTIVE	0	1010.26887894
2E90EDD08407	2016-08-28	EtOH_Box02_S122	ACTIVE	0	1010.39773297
2E90EDD08407	2016-08-28	EtOH_Box02_S122	ACTIVE	0	1010.53841591
2E90EDD08407	2016-08-28	EtOH_Box02_S122	ACTIVE	0	1010.68869495
2E90EDD08407	2016-08-28	EtOH_Box02_S122	ACTIVE	0	1010.82813406
2E90EDD08407	2016-08-28	EtOH_Box02_S122	ACTIVE	0	1010.96765399
2E90EDD08407	2016-08-28	EtOH_Box02_S122	ACTIVE	0	1016.55789208
2E90EDD08407	2016-08-28	EtOH_Box02_S122	ACTIVE	0	1016.8488729
2E90EDD08407	2016-08-28	EtOH_Box02_S122	ACTIVE	0	1016.97789001
2E90EDD08407	2016-08-28	EtOH_Box02_S122	ACTIVE	0	1017.10663986
2E90EDD08407	2016-08-28	EtOH_Box02_S122	ACTIVE	0	1017.24620008
2E90EDD08407	2016-08-28	EtOH_Box02_S122	ACTIVE	0	1017.38567996
2E90EDD08407	2016-08-28	EtOH_Box02_S122	ACTIVE	0	1017.54683709
2E90EDD08407	2016-08-28	EtOH_Box02_S122	ACTIVE	0	1017.71874499
2E90EDD08407	2016-08-28	EtOH_Box02_S122	ACTIVE	0	1017.84737396
2E90EDD08407	2016-08-28	EtOH_Box02_S122	ACTIVE	0	1017.98684597
2E90EDD08407	2016-08-28	EtOH_Box02_S122	ACTIVE	0	1018.13728189
2E90EDD08407	2016-08-28	EtOH_Box02_S122	ACTIVE	0	1018.287709
2E90EDD08407	2016-08-28	EtOH_Box02_S122	ACTIVE	0	1018.41647387
2E90EDD08407	2016-08-28	EtOH_Box02_S122	ACTIVE	0	1018.5668571
2E90EDD08407	2016-08-28	EtOH_Box02_S122	ACTIVE	0	1018.70637393
2E90EDD08407	2016-08-28	EtOH_Box02_S122	ACTIVE	0	1018.88935494
2E90EDD08407	2016-08-28	EtOH_Box02_S122	ACTIVE	0	1019.039644
2E90EDD08407	2016-08-28	EtOH_Box02_S122	ACTIVE	0	1019.18993688
2E90EDD08407	2016-08-28	EtOH_Box02_S122	ACTIVE	0	1019.36294103
2E90EDD08407	2016-08-28	EtOH_Box02_S122	ACTIVE	0	1019.67544699
2E90EDD08407	2016-08-28	EtOH_Box02_S122	ACTIVE	0	1019.80412102
2E90EDD08407	2016-08-28	EtOH_Box02_S122	ACTIVE	0	1019.94362307
2E90EDD08407	2016-08-28	EtOH_Box02_S122	ACTIVE	0	1020.11734986
2E90EDD08407	2016-08-28	EtOH_Box02_S122	ACTIVE	0	1020.35426188
2E90EDD08407	2016-08-28	EtOH_Box02_S122	ACTIVE	0	1020.62344003
2E90EDD08407	2016-08-28	EtOH_Box02_S122	ACTIVE	0	1020.74128294
2E90EDD08407	2016-08-28	EtOH_Box02_S122	ACTIVE	0	1020.8699429
2E90EDD08407	2016-08-28	EtOH_Box02_S122	ACTIVE	0	1021.02022505
2E90EDD08407	2016-08-28	EtOH_Box02_S122	ACTIVE	0	1021.32173109
2E90EDD08407	2016-08-28	EtOH_Box02_S122	ACTIVE	0	1021.42879391
2E90EDD08407	2016-08-28	EtOH_Box02_S122	ACTIVE	0	1021.568223
2E90EDD08407	2016-08-28	EtOH_Box02_S122	ACTIVE	0	1021.74008703
2E90EDD08407	2016-08-28	EtOH_Box02_S122	ACTIVE	0	1021.92280602
2E90EDD08407	2016-08-28	EtOH_Box02_S122	ACTIVE	0	1022.02983689
2E90EDD08407	2016-08-28	EtOH_Box02_S122	ACTIVE	0	1022.30991292
2E90EDD08407	2016-08-28	EtOH_Box02_S122	ACTIVE	0	1022.4387579
2E90EDD08407	2016-08-28	EtOH_Box02_S122	ACTIVE	0	1022.55766702
2E90EDD08407	2016-08-28	EtOH_Box02_S122	ACTIVE	0	1022.85950899
2E90EDD08407	2016-08-28	EtOH_Box02_S122	ACTIVE	0	1023.23668408
2E90EDD08407	2016-08-28	EtOH_Box02_S122	ACTIVE	0	1023.37614298
2E90EDD08407	2016-08-28	EtOH_Box02_S122	ACTIVE	0	1023.96977496
2E90EDD08407	2016-08-28	EtOH_Box02_S122	ACTIVE	0	1024.12014508
2E90EDD08407	2016-08-28	EtOH_Box02_S122	ACTIVE	0	1024.2921021
2E90EDD08407	2016-08-28	EtOH_Box02_S122	ACTIVE	0	1024.47476792
2E90EDD08407	2016-08-28	EtOH_Box02_S122	ACTIVE	0	1024.61425209
2E90EDD08407	2016-08-28	EtOH_Box02_S122	ACTIVE	0	1024.77532387
2E90EDD08407	2016-08-28	EtOH_Box02_S122	ACTIVE	0	1024.91476989
2E90EDD08407	2016-08-28	EtOH_Box02_S122	ACTIVE	0	1025.03258991
2E90EDD08407	2016-08-28	EtOH_Box02_S122	ACTIVE	0	1025.17451596
2E90EDD08407	2016-08-28	EtOH_Box02_S122	ACTIVE	0	1040.26308608
2E90EDD08407	2016-08-28	EtOH_Box02_S122	ACTIVE	0	1040.41443801
2E90EDD08407	2016-08-28	EtOH_Box02_S122	ACTIVE	0	1040.53308487
2E90EDD08407	2016-08-28	EtOH_Box02_S122	ACTIVE	0	1040.65158606
2E90EDD08407	2016-08-28	EtOH_Box02_S122	ACTIVE	0	1040.84566998
2E90EDD08407	2016-08-28	EtOH_Box02_S122	ACTIVE	0	1040.94259191
2E90EDD08407	2016-08-28	EtOH_Box02_S122	ACTIVE	0	1041.071913
2E90EDD08407	2016-08-28	EtOH_Box02_S122	ACTIVE	0	1041.20136905
2E90EDD08407	2016-08-28	EtOH_Box02_S122	ACTIVE	0	1041.33075595
2E90EDD08407	2016-08-28	EtOH_Box02_S122	ACTIVE	0	1041.48170805
2E90EDD08407	2016-08-28	EtOH_Box02_S122	REWARD	10	1041.48170805
2E90EDD08407	2016-08-28	EtOH_Box02_S122	ACTIVE	0	1041.73443794
2E90EDD08407	2016-08-28	EtOH_Box02_S122	ACTIVE	0	1041.8741219
2E90EDD08407	2016-08-28	EtOH_Box02_S122	ACTIVE	0	1041.99215603
2E90EDD08407	2016-08-28	EtOH_Box02_S122	ACTIVE	0	1042.12100506
2E90EDD08407	2016-08-28	EtOH_Box02_S122	ACTIVE	0	1042.2497189
2E90EDD08407	2016-08-28	EtOH_Box02_S122	ACTIVE	0	1042.37837291
2E90EDD08407	2016-08-28	EtOH_Box02_S122	ACTIVE	0	1042.48551393
2E90EDD08407	2016-08-28	EtOH_Box02_S122	ACTIVE	0	1042.59253907
2E90EDD08407	2016-08-28	EtOH_Box02_S122	ACTIVE	0	1042.71039009
2E90EDD08407	2016-08-28	EtOH_Box02_S122	ACTIVE	0	1042.82834196
2E90EDD08407	2016-08-28	EtOH_Box02_S122	ACTIVE	0	1042.94628
2E90EDD08407	2016-08-28	EtOH_Box02_S122	ACTIVE	0	1043.064116
2E90EDD08407	2016-08-28	EtOH_Box02_S122	ACTIVE	0	1043.19281006
2E90EDD08407	2016-08-28	EtOH_Box02_S122	ACTIVE	0	1043.31065297
2E90EDD08407	2016-08-28	EtOH_Box02_S122	ACTIVE	0	1043.42975903
2E90EDD08407	2016-08-28	EtOH_Box02_S122	ACTIVE	0	1043.58014703
2E90EDD08407	2016-08-28	EtOH_Box02_S122	ACTIVE	0	1043.69799805
2E90EDD08407	2016-08-28	EtOH_Box02_S122	ACTIVE	0	1043.82663298
2E90EDD08407	2016-08-28	EtOH_Box02_S122	ACTIVE	0	1043.9553659
2E90EDD08407	2016-08-28	EtOH_Box02_S122	ACTIVE	0	1044.08418798
2E90EDD08407	2016-08-28	EtOH_Box02_S122	ACTIVE	0	1044.22367406
2E90EDD08407	2016-08-28	EtOH_Box02_S122	ACTIVE	0	1044.3523519
2E90EDD08407	2016-08-28	EtOH_Box02_S122	ACTIVE	0	1044.50265193
2E90EDD08407	2016-08-28	EtOH_Box02_S122	ACTIVE	0	1044.62058306
2E90EDD08407	2016-08-28	EtOH_Box02_S122	ACTIVE	0	1044.74928689
2E90EDD08407	2016-08-28	EtOH_Box02_S122	ACTIVE	0	1044.87942886
2E90EDD08407	2016-08-28	EtOH_Box02_S122	ACTIVE	0	1045.01901102
2E90EDD08407	2016-08-28	EtOH_Box02_S122	ACTIVE	0	1045.15851498
2E90EDD08407	2016-08-28	EtOH_Box02_S122	ACTIVE	0	1045.29809594
2E90EDD08407	2016-08-28	EtOH_Box02_S122	ACTIVE	0	1045.42675209
2E90EDD08407	2016-08-28	EtOH_Box02_S122	ACTIVE	0	1053.92695594
2E90EDD08407	2016-08-28	EtOH_Box02_S122	ACTIVE	0	1054.20703006
2E90EDD08407	2016-08-28	EtOH_Box02_S122	ACTIVE	0	1054.34652495
2E90EDD08407	2016-08-28	EtOH_Box02_S122	ACTIVE	0	1054.49692988
2E90EDD08407	2016-08-28	EtOH_Box02_S122	ACTIVE	0	1054.6472261
[truncated: 3,791 more rows]
