# Supplementary material for: An open source device for operant licking in rats
Source: PeerJ. 2017 Feb 14;5:e2981. doi: 10.7717/peerj.2981 (PMC5312574; doi:10.7717/peerj.2981)
Supplement: Supplemental Information 1 — The complete raw data and several R scripts that generated all the figures and statistical analysis were compressed using the Linux tar command. The bash program dataSummary.sh located in the sucrose and water subdirectory was used to generate summary statistics for each run. [file peerj-05-2981-s001.gz › data/sucrose/fr/ETOH_lick_Box03_S116_2E90EDD08407.csv]

RatID	date	boxid	EventType	fr10	seconds
2E90EDD08407	2016-08-29	EtOH_Box03_S116	ACTIVE	0	22.8419058323
2E90EDD08407	2016-08-29	EtOH_Box03_S116	ACTIVE	0	22.9561679363
2E90EDD08407	2016-08-29	EtOH_Box03_S116	ACTIVE	0	23.2002058029
2E90EDD08407	2016-08-29	EtOH_Box03_S116	INACTIVE	0	25.4024689198
2E90EDD08407	2016-08-29	EtOH_Box03_S116	INACTIVE	0	25.6223847866
2E90EDD08407	2016-08-29	EtOH_Box03_S116	INACTIVE	0	25.8852069378
2E90EDD08407	2016-08-29	EtOH_Box03_S116	ACTIVE	0	74.0052678585
2E90EDD08407	2016-08-29	EtOH_Box03_S116	INACTIVE	0	100.751030922
2E90EDD08407	2016-08-29	EtOH_Box03_S116	ACTIVE	0	102.973331928
2E90EDD08407	2016-08-29	EtOH_Box03_S116	ACTIVE	0	103.715022802
2E90EDD08407	2016-08-29	EtOH_Box03_S116	ACTIVE	0	103.818337917
2E90EDD08407	2016-08-29	EtOH_Box03_S116	ACTIVE	0	103.899808884
2E90EDD08407	2016-08-29	EtOH_Box03_S116	ACTIVE	0	104.100199938
2E90EDD08407	2016-08-29	EtOH_Box03_S116	ACTIVE	0	104.203361988
2E90EDD08407	2016-08-29	EtOH_Box03_S116	REWARD	10	104.203361988
2E90EDD08407	2016-08-29	EtOH_Box03_S116	ACTIVE	0	104.76648283
2E90EDD08407	2016-08-29	EtOH_Box03_S116	ACTIVE	0	104.873884916
2E90EDD08407	2016-08-29	EtOH_Box03_S116	ACTIVE	0	104.981057882
2E90EDD08407	2016-08-29	EtOH_Box03_S116	ACTIVE	0	105.099043846
2E90EDD08407	2016-08-29	EtOH_Box03_S116	ACTIVE	0	105.217082977
2E90EDD08407	2016-08-29	EtOH_Box03_S116	ACTIVE	0	105.45516777
2E90EDD08407	2016-08-29	EtOH_Box03_S116	ACTIVE	0	105.573282957
2E90EDD08407	2016-08-29	EtOH_Box03_S116	ACTIVE	0	105.691185951
2E90EDD08407	2016-08-29	EtOH_Box03_S116	ACTIVE	0	105.809156895
2E90EDD08407	2016-08-29	EtOH_Box03_S116	ACTIVE	0	105.927081823
2E90EDD08407	2016-08-29	EtOH_Box03_S116	ACTIVE	0	106.066592932
2E90EDD08407	2016-08-29	EtOH_Box03_S116	ACTIVE	0	106.173666
2E90EDD08407	2016-08-29	EtOH_Box03_S116	ACTIVE	0	106.302449942
2E90EDD08407	2016-08-29	EtOH_Box03_S116	ACTIVE	0	106.409584999
2E90EDD08407	2016-08-29	EtOH_Box03_S116	ACTIVE	0	106.538367987
2E90EDD08407	2016-08-29	EtOH_Box03_S116	ACTIVE	0	106.65642786
2E90EDD08407	2016-08-29	EtOH_Box03_S116	ACTIVE	0	106.785198927
2E90EDD08407	2016-08-29	EtOH_Box03_S116	ACTIVE	0	106.913956881
2E90EDD08407	2016-08-29	EtOH_Box03_S116	ACTIVE	0	107.053540945
2E90EDD08407	2016-08-29	EtOH_Box03_S116	ACTIVE	0	107.182731867
2E90EDD08407	2016-08-29	EtOH_Box03_S116	ACTIVE	0	107.301132917
2E90EDD08407	2016-08-29	EtOH_Box03_S116	ACTIVE	0	107.419177771
2E90EDD08407	2016-08-29	EtOH_Box03_S116	ACTIVE	0	107.537035942
2E90EDD08407	2016-08-29	EtOH_Box03_S116	ACTIVE	0	107.665789843
2E90EDD08407	2016-08-29	EtOH_Box03_S116	ACTIVE	0	107.794637918
2E90EDD08407	2016-08-29	EtOH_Box03_S116	ACTIVE	0	111.915560961
2E90EDD08407	2016-08-29	EtOH_Box03_S116	ACTIVE	0	112.044470787
2E90EDD08407	2016-08-29	EtOH_Box03_S116	ACTIVE	0	112.184098959
2E90EDD08407	2016-08-29	EtOH_Box03_S116	ACTIVE	0	112.345447779
2E90EDD08407	2016-08-29	EtOH_Box03_S116	ACTIVE	0	112.549937963
2E90EDD08407	2016-08-29	EtOH_Box03_S116	ACTIVE	0	112.775985003
2E90EDD08407	2016-08-29	EtOH_Box03_S116	ACTIVE	0	112.937057972
2E90EDD08407	2016-08-29	EtOH_Box03_S116	ACTIVE	0	113.076577902
2E90EDD08407	2016-08-29	EtOH_Box03_S116	ACTIVE	0	114.417075872
2E90EDD08407	2016-08-29	EtOH_Box03_S116	ACTIVE	0	114.53531599
2E90EDD08407	2016-08-29	EtOH_Box03_S116	ACTIVE	0	114.685724974
2E90EDD08407	2016-08-29	EtOH_Box03_S116	ACTIVE	0	114.857688904
2E90EDD08407	2016-08-29	EtOH_Box03_S116	ACTIVE	0	115.084051847
2E90EDD08407	2016-08-29	EtOH_Box03_S116	INACTIVE	0	126.634059906
2E90EDD08407	2016-08-29	EtOH_Box03_S116	INACTIVE	0	127.060872793
2E90EDD08407	2016-08-29	EtOH_Box03_S116	ACTIVE	0	128.590734959
2E90EDD08407	2016-08-29	EtOH_Box03_S116	ACTIVE	0	128.695174932
2E90EDD08407	2016-08-29	EtOH_Box03_S116	ACTIVE	0	128.810315847
2E90EDD08407	2016-08-29	EtOH_Box03_S116	ACTIVE	0	128.93616581
2E90EDD08407	2016-08-29	EtOH_Box03_S116	ACTIVE	0	129.083613873
2E90EDD08407	2016-08-29	EtOH_Box03_S116	ACTIVE	0	129.523232937
2E90EDD08407	2016-08-29	EtOH_Box03_S116	ACTIVE	0	129.649187803
2E90EDD08407	2016-08-29	EtOH_Box03_S116	ACTIVE	0	177.024248838
2E90EDD08407	2016-08-29	EtOH_Box03_S116	ACTIVE	0	177.107093811
2E90EDD08407	2016-08-29	EtOH_Box03_S116	ACTIVE	0	177.233078957
2E90EDD08407	2016-08-29	EtOH_Box03_S116	REWARD	10	177.233078957
2E90EDD08407	2016-08-29	EtOH_Box03_S116	ACTIVE	0	177.482691765
2E90EDD08407	2016-08-29	EtOH_Box03_S116	ACTIVE	0	177.737410784
2E90EDD08407	2016-08-29	EtOH_Box03_S116	ACTIVE	0	177.833811998
2E90EDD08407	2016-08-29	EtOH_Box03_S116	ACTIVE	0	177.951715946
2E90EDD08407	2016-08-29	EtOH_Box03_S116	ACTIVE	0	178.069712877
2E90EDD08407	2016-08-29	EtOH_Box03_S116	ACTIVE	0	178.187779903
2E90EDD08407	2016-08-29	EtOH_Box03_S116	ACTIVE	0	178.294864893
2E90EDD08407	2016-08-29	EtOH_Box03_S116	ACTIVE	0	178.401987791
2E90EDD08407	2016-08-29	EtOH_Box03_S116	ACTIVE	0	178.519932985
2E90EDD08407	2016-08-29	EtOH_Box03_S116	ACTIVE	0	178.637953997
2E90EDD08407	2016-08-29	EtOH_Box03_S116	ACTIVE	0	178.755950928
2E90EDD08407	2016-08-29	EtOH_Box03_S116	ACTIVE	0	178.863050938
2E90EDD08407	2016-08-29	EtOH_Box03_S116	ACTIVE	0	178.991800785
2E90EDD08407	2016-08-29	EtOH_Box03_S116	ACTIVE	0	179.109719992
2E90EDD08407	2016-08-29	EtOH_Box03_S116	ACTIVE	0	179.227707863
2E90EDD08407	2016-08-29	EtOH_Box03_S116	ACTIVE	0	179.356542826
2E90EDD08407	2016-08-29	EtOH_Box03_S116	ACTIVE	0	179.47459197
2E90EDD08407	2016-08-29	EtOH_Box03_S116	ACTIVE	0	179.592701912
2E90EDD08407	2016-08-29	EtOH_Box03_S116	ACTIVE	0	179.699858904
2E90EDD08407	2016-08-29	EtOH_Box03_S116	ACTIVE	0	179.818856955
2E90EDD08407	2016-08-29	EtOH_Box03_S116	ACTIVE	0	179.958530903
2E90EDD08407	2016-08-29	EtOH_Box03_S116	ACTIVE	0	180.0656569
2E90EDD08407	2016-08-29	EtOH_Box03_S116	ACTIVE	0	180.183580875
2E90EDD08407	2016-08-29	EtOH_Box03_S116	ACTIVE	0	180.323249817
2E90EDD08407	2016-08-29	EtOH_Box03_S116	ACTIVE	0	180.451957941
2E90EDD08407	2016-08-29	EtOH_Box03_S116	ACTIVE	0	180.559083939
2E90EDD08407	2016-08-29	EtOH_Box03_S116	ACTIVE	0	180.698587894
2E90EDD08407	2016-08-29	EtOH_Box03_S116	ACTIVE	0	180.827348948
2E90EDD08407	2016-08-29	EtOH_Box03_S116	ACTIVE	0	180.956069946
2E90EDD08407	2016-08-29	EtOH_Box03_S116	ACTIVE	0	181.073962927
2E90EDD08407	2016-08-29	EtOH_Box03_S116	ACTIVE	0	181.202720881
2E90EDD08407	2016-08-29	EtOH_Box03_S116	ACTIVE	0	181.342362881
2E90EDD08407	2016-08-29	EtOH_Box03_S116	ACTIVE	0	181.481855869
2E90EDD08407	2016-08-29	EtOH_Box03_S116	ACTIVE	0	181.610596895
2E90EDD08407	2016-08-29	EtOH_Box03_S116	ACTIVE	0	181.761029959
2E90EDD08407	2016-08-29	EtOH_Box03_S116	ACTIVE	0	181.889779806
2E90EDD08407	2016-08-29	EtOH_Box03_S116	ACTIVE	0	182.029390812
2E90EDD08407	2016-08-29	EtOH_Box03_S116	ACTIVE	0	206.790134907
2E90EDD08407	2016-08-29	EtOH_Box03_S116	ACTIVE	0	206.937997818
2E90EDD08407	2016-08-29	EtOH_Box03_S116	ACTIVE	0	207.042408943
2E90EDD08407	2016-08-29	EtOH_Box03_S116	ACTIVE	0	207.168459892
2E90EDD08407	2016-08-29	EtOH_Box03_S116	ACTIVE	0	207.294490814
2E90EDD08407	2016-08-29	EtOH_Box03_S116	ACTIVE	0	207.421638966
2E90EDD08407	2016-08-29	EtOH_Box03_S116	ACTIVE	0	207.548970938
2E90EDD08407	2016-08-29	EtOH_Box03_S116	ACTIVE	0	207.676275969
2E90EDD08407	2016-08-29	EtOH_Box03_S116	ACTIVE	0	207.814194918
2E90EDD08407	2016-08-29	EtOH_Box03_S116	INACTIVE	0	215.978752851
2E90EDD08407	2016-08-29	EtOH_Box03_S116	INACTIVE	0	216.114406824
2E90EDD08407	2016-08-29	EtOH_Box03_S116	INACTIVE	0	217.310385942
2E90EDD08407	2016-08-29	EtOH_Box03_S116	INACTIVE	0	217.772570848
2E90EDD08407	2016-08-29	EtOH_Box03_S116	INACTIVE	0	217.974161863
2E90EDD08407	2016-08-29	EtOH_Box03_S116	INACTIVE	0	220.824126959
2E90EDD08407	2016-08-29	EtOH_Box03_S116	INACTIVE	0	223.956699848
2E90EDD08407	2016-08-29	EtOH_Box03_S116	INACTIVE	0	227.326340914
2E90EDD08407	2016-08-29	EtOH_Box03_S116	INACTIVE	0	229.355591774
2E90EDD08407	2016-08-29	EtOH_Box03_S116	INACTIVE	0	229.492598772
2E90EDD08407	2016-08-29	EtOH_Box03_S116	ACTIVE	0	234.788660765
2E90EDD08407	2016-08-29	EtOH_Box03_S116	REWARD	10	234.788660765
2E90EDD08407	2016-08-29	EtOH_Box03_S116	ACTIVE	0	235.095349789
2E90EDD08407	2016-08-29	EtOH_Box03_S116	ACTIVE	0	235.213754892
2E90EDD08407	2016-08-29	EtOH_Box03_S116	ACTIVE	0	235.342775822
2E90EDD08407	2016-08-29	EtOH_Box03_S116	ACTIVE	0	235.471779823
2E90EDD08407	2016-08-29	EtOH_Box03_S116	ACTIVE	0	235.611675978
2E90EDD08407	2016-08-29	EtOH_Box03_S116	ACTIVE	0	235.740588903
2E90EDD08407	2016-08-29	EtOH_Box03_S116	ACTIVE	0	235.869567871
2E90EDD08407	2016-08-29	EtOH_Box03_S116	ACTIVE	0	237.059497833
2E90EDD08407	2016-08-29	EtOH_Box03_S116	ACTIVE	0	253.227848768
2E90EDD08407	2016-08-29	EtOH_Box03_S116	ACTIVE	0	253.335248947
2E90EDD08407	2016-08-29	EtOH_Box03_S116	ACTIVE	0	253.464008808
2E90EDD08407	2016-08-29	EtOH_Box03_S116	ACTIVE	0	253.603513002
2E90EDD08407	2016-08-29	EtOH_Box03_S116	ACTIVE	0	260.62139082
2E90EDD08407	2016-08-29	EtOH_Box03_S116	ACTIVE	0	260.728354931
2E90EDD08407	2016-08-29	EtOH_Box03_S116	ACTIVE	0	260.856708765
2E90EDD08407	2016-08-29	EtOH_Box03_S116	ACTIVE	0	260.995918989
2E90EDD08407	2016-08-29	EtOH_Box03_S116	ACTIVE	0	262.102481842
2E90EDD08407	2016-08-29	EtOH_Box03_S116	ACTIVE	0	262.209303856
2E90EDD08407	2016-08-29	EtOH_Box03_S116	ACTIVE	0	262.337718964
2E90EDD08407	2016-08-29	EtOH_Box03_S116	ACTIVE	0	262.466163874
2E90EDD08407	2016-08-29	EtOH_Box03_S116	ACTIVE	0	265.489612818
2E90EDD08407	2016-08-29	EtOH_Box03_S116	ACTIVE	0	266.158671856
2E90EDD08407	2016-08-29	EtOH_Box03_S116	REWARD	10	266.158671856
2E90EDD08407	2016-08-29	EtOH_Box03_S116	INACTIVE	0	269.580123901
2E90EDD08407	2016-08-29	EtOH_Box03_S116	INACTIVE	0	348.937523842
2E90EDD08407	2016-08-29	EtOH_Box03_S116	ACTIVE	0	423.551669836
2E90EDD08407	2016-08-29	EtOH_Box03_S116	ACTIVE	0	423.647702932
2E90EDD08407	2016-08-29	EtOH_Box03_S116	ACTIVE	0	423.776064873
2E90EDD08407	2016-08-29	EtOH_Box03_S116	ACTIVE	0	423.893541813
2E90EDD08407	2016-08-29	EtOH_Box03_S116	ACTIVE	0	424.011500835
2E90EDD08407	2016-08-29	EtOH_Box03_S116	ACTIVE	0	424.107398987
2E90EDD08407	2016-08-29	EtOH_Box03_S116	ACTIVE	0	424.224884987
2E90EDD08407	2016-08-29	EtOH_Box03_S116	ACTIVE	0	424.331566811
2E90EDD08407	2016-08-29	EtOH_Box03_S116	ACTIVE	0	424.438256979
2E90EDD08407	2016-08-29	EtOH_Box03_S116	ACTIVE	0	424.566430807
2E90EDD08407	2016-08-29	EtOH_Box03_S116	REWARD	10	424.566430807
2E90EDD08407	2016-08-29	EtOH_Box03_S116	ACTIVE	0	424.79694581
2E90EDD08407	2016-08-29	EtOH_Box03_S116	ACTIVE	0	424.904314995
2E90EDD08407	2016-08-29	EtOH_Box03_S116	ACTIVE	0	425.022301912
2E90EDD08407	2016-08-29	EtOH_Box03_S116	ACTIVE	0	425.140411854
2E90EDD08407	2016-08-29	EtOH_Box03_S116	ACTIVE	0	425.269212961
2E90EDD08407	2016-08-29	EtOH_Box03_S116	ACTIVE	0	427.129190922
2E90EDD08407	2016-08-29	EtOH_Box03_S116	ACTIVE	0	430.644488811
2E90EDD08407	2016-08-29	EtOH_Box03_S116	ACTIVE	0	433.221229792
2E90EDD08407	2016-08-29	EtOH_Box03_S116	ACTIVE	0	433.652891874
2E90EDD08407	2016-08-29	EtOH_Box03_S116	ACTIVE	0	435.90254879
2E90EDD08407	2016-08-29	EtOH_Box03_S116	ACTIVE	0	436.009800911
2E90EDD08407	2016-08-29	EtOH_Box03_S116	ACTIVE	0	436.138538837
2E90EDD08407	2016-08-29	EtOH_Box03_S116	ACTIVE	0	436.278135777
2E90EDD08407	2016-08-29	EtOH_Box03_S116	ACTIVE	0	436.417751789
2E90EDD08407	2016-08-29	EtOH_Box03_S116	ACTIVE	0	436.589829922
2E90EDD08407	2016-08-29	EtOH_Box03_S116	ACTIVE	0	442.039616823
2E90EDD08407	2016-08-29	EtOH_Box03_S116	ACTIVE	0	442.082020998
2E90EDD08407	2016-08-29	EtOH_Box03_S116	ACTIVE	0	442.189272881
2E90EDD08407	2016-08-29	EtOH_Box03_S116	ACTIVE	0	442.318172932
2E90EDD08407	2016-08-29	EtOH_Box03_S116	ACTIVE	0	442.446933985
2E90EDD08407	2016-08-29	EtOH_Box03_S116	INACTIVE	0	443.441043854
2E90EDD08407	2016-08-29	EtOH_Box03_S116	INACTIVE	0	443.642763853
2E90EDD08407	2016-08-29	EtOH_Box03_S116	INACTIVE	0	443.909313917
2E90EDD08407	2016-08-29	EtOH_Box03_S116	INACTIVE	0	444.067965984
2E90EDD08407	2016-08-29	EtOH_Box03_S116	INACTIVE	0	444.249091864
2E90EDD08407	2016-08-29	EtOH_Box03_S116	INACTIVE	0	444.396710873
2E90EDD08407	2016-08-29	EtOH_Box03_S116	INACTIVE	0	445.12823081
2E90EDD08407	2016-08-29	EtOH_Box03_S116	ACTIVE	0	467.098255873
2E90EDD08407	2016-08-29	EtOH_Box03_S116	ACTIVE	0	467.205145836
2E90EDD08407	2016-08-29	EtOH_Box03_S116	ACTIVE	0	467.344941854
2E90EDD08407	2016-08-29	EtOH_Box03_S116	ACTIVE	0	467.86240983
2E90EDD08407	2016-08-29	EtOH_Box03_S116	ACTIVE	0	467.979973793
2E90EDD08407	2016-08-29	EtOH_Box03_S116	ACTIVE	0	468.410883904
2E90EDD08407	2016-08-29	EtOH_Box03_S116	ACTIVE	0	512.412090778
2E90EDD08407	2016-08-29	EtOH_Box03_S116	ACTIVE	0	512.508152962
2E90EDD08407	2016-08-29	EtOH_Box03_S116	ACTIVE	0	512.625585794
2E90EDD08407	2016-08-29	EtOH_Box03_S116	ACTIVE	0	512.753986835
2E90EDD08407	2016-08-29	EtOH_Box03_S116	REWARD	10	512.753986835
2E90EDD08407	2016-08-29	EtOH_Box03_S116	ACTIVE	0	513.02737999
2E90EDD08407	2016-08-29	EtOH_Box03_S116	ACTIVE	0	513.167227983
2E90EDD08407	2016-08-29	EtOH_Box03_S116	ACTIVE	0	513.296052933
2E90EDD08407	2016-08-29	EtOH_Box03_S116	ACTIVE	0	513.435745001
2E90EDD08407	2016-08-29	EtOH_Box03_S116	ACTIVE	0	513.575384855
2E90EDD08407	2016-08-29	EtOH_Box03_S116	ACTIVE	0	513.73669982
2E90EDD08407	2016-08-29	EtOH_Box03_S116	ACTIVE	0	513.865357876
2E90EDD08407	2016-08-29	EtOH_Box03_S116	ACTIVE	0	513.993997812
2E90EDD08407	2016-08-29	EtOH_Box03_S116	ACTIVE	0	514.133612871
2E90EDD08407	2016-08-29	EtOH_Box03_S116	ACTIVE	0	514.26244688
2E90EDD08407	2016-08-29	EtOH_Box03_S116	ACTIVE	0	514.393455982
2E90EDD08407	2016-08-29	EtOH_Box03_S116	ACTIVE	0	514.511483908
2E90EDD08407	2016-08-29	EtOH_Box03_S116	ACTIVE	0	514.640230894
2E90EDD08407	2016-08-29	EtOH_Box03_S116	ACTIVE	0	514.7689569
2E90EDD08407	2016-08-29	EtOH_Box03_S116	ACTIVE	0	514.908468962
2E90EDD08407	2016-08-29	EtOH_Box03_S116	ACTIVE	0	515.03718996
2E90EDD08407	2016-08-29	EtOH_Box03_S116	ACTIVE	0	515.155067921
2E90EDD08407	2016-08-29	EtOH_Box03_S116	ACTIVE	0	515.283900976
2E90EDD08407	2016-08-29	EtOH_Box03_S116	ACTIVE	0	515.402965784
2E90EDD08407	2016-08-29	EtOH_Box03_S116	ACTIVE	0	515.51014185
2E90EDD08407	2016-08-29	EtOH_Box03_S116	ACTIVE	0	515.649689913
2E90EDD08407	2016-08-29	EtOH_Box03_S116	ACTIVE	0	515.767552853
2E90EDD08407	2016-08-29	EtOH_Box03_S116	ACTIVE	0	515.896308899
2E90EDD08407	2016-08-29	EtOH_Box03_S116	ACTIVE	0	516.025006771
2E90EDD08407	2016-08-29	EtOH_Box03_S116	ACTIVE	0	516.16454196
2E90EDD08407	2016-08-29	EtOH_Box03_S116	ACTIVE	0	516.282449961
2E90EDD08407	2016-08-29	EtOH_Box03_S116	ACTIVE	0	516.400369883
2E90EDD08407	2016-08-29	EtOH_Box03_S116	ACTIVE	0	516.518306971
2E90EDD08407	2016-08-29	EtOH_Box03_S116	ACTIVE	0	516.657788992
2E90EDD08407	2016-08-29	EtOH_Box03_S116	ACTIVE	0	516.775613785
2E90EDD08407	2016-08-29	EtOH_Box03_S116	ACTIVE	0	516.893578768
2E90EDD08407	2016-08-29	EtOH_Box03_S116	ACTIVE	0	517.022270918
2E90EDD08407	2016-08-29	EtOH_Box03_S116	ACTIVE	0	517.140230894
2E90EDD08407	2016-08-29	EtOH_Box03_S116	ACTIVE	0	520.959947824
2E90EDD08407	2016-08-29	EtOH_Box03_S116	ACTIVE	0	521.067247868
2E90EDD08407	2016-08-29	EtOH_Box03_S116	ACTIVE	0	521.19598794
2E90EDD08407	2016-08-29	EtOH_Box03_S116	ACTIVE	0	521.325720787
2E90EDD08407	2016-08-29	EtOH_Box03_S116	INACTIVE	0	536.650716782
2E90EDD08407	2016-08-29	EtOH_Box03_S116	ACTIVE	0	546.265673876
2E90EDD08407	2016-08-29	EtOH_Box03_S116	ACTIVE	0	546.38347578
2E90EDD08407	2016-08-29	EtOH_Box03_S116	ACTIVE	0	546.511773825
2E90EDD08407	2016-08-29	EtOH_Box03_S116	ACTIVE	0	546.629205942
2E90EDD08407	2016-08-29	EtOH_Box03_S116	ACTIVE	0	546.757472992
2E90EDD08407	2016-08-29	EtOH_Box03_S116	ACTIVE	0	546.897528887
2E90EDD08407	2016-08-29	EtOH_Box03_S116	ACTIVE	0	547.037009954
2E90EDD08407	2016-08-29	EtOH_Box03_S116	ACTIVE	0	547.165353775
2E90EDD08407	2016-08-29	EtOH_Box03_S116	ACTIVE	0	547.304589987
2E90EDD08407	2016-08-29	EtOH_Box03_S116	ACTIVE	0	547.443783998
2E90EDD08407	2016-08-29	EtOH_Box03_S116	REWARD	10	547.443783998
2E90EDD08407	2016-08-29	EtOH_Box03_S116	ACTIVE	0	547.739063978
2E90EDD08407	2016-08-29	EtOH_Box03_S116	ACTIVE	0	547.878927946
2E90EDD08407	2016-08-29	EtOH_Box03_S116	ACTIVE	0	548.007823944
2E90EDD08407	2016-08-29	EtOH_Box03_S116	ACTIVE	0	548.136696815
2E90EDD08407	2016-08-29	EtOH_Box03_S116	ACTIVE	0	548.287100792
2E90EDD08407	2016-08-29	EtOH_Box03_S116	ACTIVE	0	548.426674843
2E90EDD08407	2016-08-29	EtOH_Box03_S116	ACTIVE	0	548.577137947
2E90EDD08407	2016-08-29	EtOH_Box03_S116	ACTIVE	0	548.716763973
2E90EDD08407	2016-08-29	EtOH_Box03_S116	ACTIVE	0	548.856314898
2E90EDD08407	2016-08-29	EtOH_Box03_S116	ACTIVE	0	549.006923914
2E90EDD08407	2016-08-29	EtOH_Box03_S116	ACTIVE	0	549.146538973
2E90EDD08407	2016-08-29	EtOH_Box03_S116	ACTIVE	0	549.296932936
2E90EDD08407	2016-08-29	EtOH_Box03_S116	ACTIVE	0	549.425813913
2E90EDD08407	2016-08-29	EtOH_Box03_S116	ACTIVE	0	549.565443993
2E90EDD08407	2016-08-29	EtOH_Box03_S116	ACTIVE	0	549.715797901
2E90EDD08407	2016-08-29	EtOH_Box03_S116	ACTIVE	0	549.84450388
2E90EDD08407	2016-08-29	EtOH_Box03_S116	ACTIVE	0	549.973198891
2E90EDD08407	2016-08-29	EtOH_Box03_S116	ACTIVE	0	550.101942778
2E90EDD08407	2016-08-29	EtOH_Box03_S116	ACTIVE	0	550.230609894
2E90EDD08407	2016-08-29	EtOH_Box03_S116	ACTIVE	0	550.348514795
2E90EDD08407	2016-08-29	EtOH_Box03_S116	ACTIVE	0	550.466425896
2E90EDD08407	2016-08-29	EtOH_Box03_S116	ACTIVE	0	550.599878788
2E90EDD08407	2016-08-29	EtOH_Box03_S116	ACTIVE	0	550.707091808
2E90EDD08407	2016-08-29	EtOH_Box03_S116	ACTIVE	0	550.846646786
2E90EDD08407	2016-08-29	EtOH_Box03_S116	ACTIVE	0	557.186411858
2E90EDD08407	2016-08-29	EtOH_Box03_S116	ACTIVE	0	557.358695984
2E90EDD08407	2016-08-29	EtOH_Box03_S116	ACTIVE	0	557.433434963
2E90EDD08407	2016-08-29	EtOH_Box03_S116	ACTIVE	0	557.583805799
2E90EDD08407	2016-08-29	EtOH_Box03_S116	ACTIVE	0	557.712473869
2E90EDD08407	2016-08-29	EtOH_Box03_S116	ACTIVE	0	557.884433985
2E90EDD08407	2016-08-29	EtOH_Box03_S116	ACTIVE	0	587.099096775
2E90EDD08407	2016-08-29	EtOH_Box03_S116	ACTIVE	0	587.18428278
2E90EDD08407	2016-08-29	EtOH_Box03_S116	ACTIVE	0	587.280187845
2E90EDD08407	2016-08-29	EtOH_Box03_S116	ACTIVE	0	587.397682905
2E90EDD08407	2016-08-29	EtOH_Box03_S116	ACTIVE	0	587.536845922
2E90EDD08407	2016-08-29	EtOH_Box03_S116	ACTIVE	0	587.664994955
2E90EDD08407	2016-08-29	EtOH_Box03_S116	ACTIVE	0	587.803928852
2E90EDD08407	2016-08-29	EtOH_Box03_S116	ACTIVE	0	587.953646898
2E90EDD08407	2016-08-29	EtOH_Box03_S116	ACTIVE	0	588.114419937
2E90EDD08407	2016-08-29	EtOH_Box03_S116	ACTIVE	0	588.231853962
2E90EDD08407	2016-08-29	EtOH_Box03_S116	REWARD	10	588.231853962
2E90EDD08407	2016-08-29	EtOH_Box03_S116	ACTIVE	0	588.515625954
2E90EDD08407	2016-08-29	EtOH_Box03_S116	ACTIVE	0	588.655380964
2E90EDD08407	2016-08-29	EtOH_Box03_S116	ACTIVE	0	588.784152985
2E90EDD08407	2016-08-29	EtOH_Box03_S116	ACTIVE	0	588.934397936
2E90EDD08407	2016-08-29	EtOH_Box03_S116	ACTIVE	0	589.073887825
2E90EDD08407	2016-08-29	EtOH_Box03_S116	ACTIVE	0	589.213373899
2E90EDD08407	2016-08-29	EtOH_Box03_S116	ACTIVE	0	589.353009939
2E90EDD08407	2016-08-29	EtOH_Box03_S116	ACTIVE	0	589.503440857
2E90EDD08407	2016-08-29	EtOH_Box03_S116	ACTIVE	0	589.653889894
2E90EDD08407	2016-08-29	EtOH_Box03_S116	ACTIVE	0	589.793472767
2E90EDD08407	2016-08-29	EtOH_Box03_S116	ACTIVE	0	589.943852901
2E90EDD08407	2016-08-29	EtOH_Box03_S116	ACTIVE	0	590.094347954
2E90EDD08407	2016-08-29	EtOH_Box03_S116	ACTIVE	0	590.244693995
2E90EDD08407	2016-08-29	EtOH_Box03_S116	ACTIVE	0	590.384307861
2E90EDD08407	2016-08-29	EtOH_Box03_S116	ACTIVE	0	590.523960829
2E90EDD08407	2016-08-29	EtOH_Box03_S116	ACTIVE	0	590.685154915
2E90EDD08407	2016-08-29	EtOH_Box03_S116	ACTIVE	0	590.835592985
2E90EDD08407	2016-08-29	EtOH_Box03_S116	ACTIVE	0	590.96555686
2E90EDD08407	2016-08-29	EtOH_Box03_S116	ACTIVE	0	591.116018772
2E90EDD08407	2016-08-29	EtOH_Box03_S116	ACTIVE	0	591.266345978
2E90EDD08407	2016-08-29	EtOH_Box03_S116	ACTIVE	0	591.37349987
2E90EDD08407	2016-08-29	EtOH_Box03_S116	ACTIVE	0	591.491516829
2E90EDD08407	2016-08-29	EtOH_Box03_S116	ACTIVE	0	591.609403849
2E90EDD08407	2016-08-29	EtOH_Box03_S116	ACTIVE	0	591.727291822
2E90EDD08407	2016-08-29	EtOH_Box03_S116	ACTIVE	0	591.845210791
2E90EDD08407	2016-08-29	EtOH_Box03_S116	ACTIVE	0	591.984878778
2E90EDD08407	2016-08-29	EtOH_Box03_S116	ACTIVE	0	592.102848768
2E90EDD08407	2016-08-29	EtOH_Box03_S116	ACTIVE	0	592.220793962
2E90EDD08407	2016-08-29	EtOH_Box03_S116	ACTIVE	0	592.349593878
2E90EDD08407	2016-08-29	EtOH_Box03_S116	ACTIVE	0	592.478506804
2E90EDD08407	2016-08-29	EtOH_Box03_S116	ACTIVE	0	592.618083954
2E90EDD08407	2016-08-29	EtOH_Box03_S116	ACTIVE	0	592.735917807
2E90EDD08407	2016-08-29	EtOH_Box03_S116	ACTIVE	0	592.853765965
2E90EDD08407	2016-08-29	EtOH_Box03_S116	ACTIVE	0	592.982421875
2E90EDD08407	2016-08-29	EtOH_Box03_S116	ACTIVE	0	593.11121583
2E90EDD08407	2016-08-29	EtOH_Box03_S116	ACTIVE	0	593.229202986
2E90EDD08407	2016-08-29	EtOH_Box03_S116	ACTIVE	0	593.368930817
2E90EDD08407	2016-08-29	EtOH_Box03_S116	ACTIVE	0	593.498476982
2E90EDD08407	2016-08-29	EtOH_Box03_S116	ACTIVE	0	593.649142981
2E90EDD08407	2016-08-29	EtOH_Box03_S116	ACTIVE	0	593.777901888
2E90EDD08407	2016-08-29	EtOH_Box03_S116	ACTIVE	0	593.906574965
2E90EDD08407	2016-08-29	EtOH_Box03_S116	ACTIVE	0	594.035247803
2E90EDD08407	2016-08-29	EtOH_Box03_S116	ACTIVE	0	594.174772978
2E90EDD08407	2016-08-29	EtOH_Box03_S116	ACTIVE	0	594.315272808
2E90EDD08407	2016-08-29	EtOH_Box03_S116	ACTIVE	0	594.454962969
2E90EDD08407	2016-08-29	EtOH_Box03_S116	ACTIVE	0	594.605284929
2E90EDD08407	2016-08-29	EtOH_Box03_S116	ACTIVE	0	594.766447783
2E90EDD08407	2016-08-29	EtOH_Box03_S116	ACTIVE	0	594.927625895
2E90EDD08407	2016-08-29	EtOH_Box03_S116	ACTIVE	0	596.083459854
2E90EDD08407	2016-08-29	EtOH_Box03_S116	ACTIVE	0	596.40691185
2E90EDD08407	2016-08-29	EtOH_Box03_S116	ACTIVE	0	599.293472767
2E90EDD08407	2016-08-29	EtOH_Box03_S116	ACTIVE	0	599.422351837
2E90EDD08407	2016-08-29	EtOH_Box03_S116	ACTIVE	0	599.540339947
2E90EDD08407	2016-08-29	EtOH_Box03_S116	ACTIVE	0	599.668989897
2E90EDD08407	2016-08-29	EtOH_Box03_S116	ACTIVE	0	599.819177866
2E90EDD08407	2016-08-29	EtOH_Box03_S116	ACTIVE	0	599.980210781
2E90EDD08407	2016-08-29	EtOH_Box03_S116	ACTIVE	0	600.315582991
2E90EDD08407	2016-08-29	EtOH_Box03_S116	ACTIVE	0	600.466078997
2E90EDD08407	2016-08-29	EtOH_Box03_S116	ACTIVE	0	600.616457939
2E90EDD08407	2016-08-29	EtOH_Box03_S116	ACTIVE	0	600.755923986
2E90EDD08407	2016-08-29	EtOH_Box03_S116	ACTIVE	0	600.906154871
2E90EDD08407	2016-08-29	EtOH_Box03_S116	ACTIVE	0	601.035007
2E90EDD08407	2016-08-29	EtOH_Box03_S116	ACTIVE	0	601.185382843
2E90EDD08407	2016-08-29	EtOH_Box03_S116	ACTIVE	0	601.335818768
2E90EDD08407	2016-08-29	EtOH_Box03_S116	ACTIVE	0	601.475389957
2E90EDD08407	2016-08-29	EtOH_Box03_S116	ACTIVE	0	609.650889874
2E90EDD08407	2016-08-29	EtOH_Box03_S116	ACTIVE	0	609.768430948
2E90EDD08407	2016-08-29	EtOH_Box03_S116	ACTIVE	0	609.896648884
2E90EDD08407	2016-08-29	EtOH_Box03_S116	ACTIVE	0	610.024916887
2E90EDD08407	2016-08-29	EtOH_Box03_S116	ACTIVE	0	610.163899899
2E90EDD08407	2016-08-29	EtOH_Box03_S116	ACTIVE	0	610.302824974
2E90EDD08407	2016-08-29	EtOH_Box03_S116	ACTIVE	0	610.517522812
2E90EDD08407	2016-08-29	EtOH_Box03_S116	ACTIVE	0	610.688941956
2E90EDD08407	2016-08-29	EtOH_Box03_S116	ACTIVE	0	610.860296965
2E90EDD08407	2016-08-29	EtOH_Box03_S116	ACTIVE	0	611.010101795
2E90EDD08407	2016-08-29	EtOH_Box03_S116	REWARD	10	611.010101795
2E90EDD08407	2016-08-29	EtOH_Box03_S116	ACTIVE	0	611.326547861
2E90EDD08407	2016-08-29	EtOH_Box03_S116	ACTIVE	0	611.45556283
2E90EDD08407	2016-08-29	EtOH_Box03_S116	ACTIVE	0	611.610067844
2E90EDD08407	2016-08-29	EtOH_Box03_S116	ACTIVE	0	611.749712944
2E90EDD08407	2016-08-29	EtOH_Box03_S116	ACTIVE	0	611.802729845
2E90EDD08407	2016-08-29	EtOH_Box03_S116	ACTIVE	0	611.899025917
2E90EDD08407	2016-08-29	EtOH_Box03_S116	ACTIVE	0	612.049333811
2E90EDD08407	2016-08-29	EtOH_Box03_S116	ACTIVE	0	612.536273003
2E90EDD08407	2016-08-29	EtOH_Box03_S116	ACTIVE	0	612.63259387
2E90EDD08407	2016-08-29	EtOH_Box03_S116	ACTIVE	0	612.782939911
2E90EDD08407	2016-08-29	EtOH_Box03_S116	ACTIVE	0	613.387598991
2E90EDD08407	2016-08-29	EtOH_Box03_S116	ACTIVE	0	613.527285814
2E90EDD08407	2016-08-29	EtOH_Box03_S116	ACTIVE	0	613.645271778
2E90EDD08407	2016-08-29	EtOH_Box03_S116	ACTIVE	0	613.763185978
2E90EDD08407	2016-08-29	EtOH_Box03_S116	ACTIVE	0	613.891902924
2E90EDD08407	2016-08-29	EtOH_Box03_S116	ACTIVE	0	613.999028921
2E90EDD08407	2016-08-29	EtOH_Box03_S116	ACTIVE	0	614.116889
2E90EDD08407	2016-08-29	EtOH_Box03_S116	ACTIVE	0	614.2347579
2E90EDD08407	2016-08-29	EtOH_Box03_S116	ACTIVE	0	614.352661848
2E90EDD08407	2016-08-29	EtOH_Box03_S116	ACTIVE	0	614.47068882
2E90EDD08407	2016-08-29	EtOH_Box03_S116	ACTIVE	0	614.591650963
2E90EDD08407	2016-08-29	EtOH_Box03_S116	ACTIVE	0	614.711703777
2E90EDD08407	2016-08-29	EtOH_Box03_S116	ACTIVE	0	614.840485811
2E90EDD08407	2016-08-29	EtOH_Box03_S116	ACTIVE	0	614.969161987
2E90EDD08407	2016-08-29	EtOH_Box03_S116	ACTIVE	0	615.097881794
2E90EDD08407	2016-08-29	EtOH_Box03_S116	ACTIVE	0	615.226518869
2E90EDD08407	2016-08-29	EtOH_Box03_S116	ACTIVE	0	615.366406918
2E90EDD08407	2016-08-29	EtOH_Box03_S116	ACTIVE	0	615.506002903
2E90EDD08407	2016-08-29	EtOH_Box03_S116	ACTIVE	0	615.63573885
2E90EDD08407	2016-08-29	EtOH_Box03_S116	ACTIVE	0	615.764549971
2E90EDD08407	2016-08-29	EtOH_Box03_S116	ACTIVE	0	615.904079914
2E90EDD08407	2016-08-29	EtOH_Box03_S116	ACTIVE	0	616.021981001
2E90EDD08407	2016-08-29	EtOH_Box03_S116	ACTIVE	0	616.150812864
2E90EDD08407	2016-08-29	EtOH_Box03_S116	ACTIVE	0	616.291242838
2E90EDD08407	2016-08-29	EtOH_Box03_S116	ACTIVE	0	616.409363985
2E90EDD08407	2016-08-29	EtOH_Box03_S116	ACTIVE	0	616.548942804
2E90EDD08407	2016-08-29	EtOH_Box03_S116	ACTIVE	0	628.653006792
2E90EDD08407	2016-08-29	EtOH_Box03_S116	ACTIVE	0	630.631439924
2E90EDD08407	2016-08-29	EtOH_Box03_S116	ACTIVE	0	757.126126766
2E90EDD08407	2016-08-29	EtOH_Box03_S116	ACTIVE	0	757.233107805
2E90EDD08407	2016-08-29	EtOH_Box03_S116	ACTIVE	0	757.339864969
2E90EDD08407	2016-08-29	EtOH_Box03_S116	ACTIVE	0	757.457304001
2E90EDD08407	2016-08-29	EtOH_Box03_S116	ACTIVE	0	757.585607767
2E90EDD08407	2016-08-29	EtOH_Box03_S116	ACTIVE	0	757.703059912
2E90EDD08407	2016-08-29	EtOH_Box03_S116	ACTIVE	0	757.831387997
2E90EDD08407	2016-08-29	EtOH_Box03_S116	ACTIVE	0	757.948906898
2E90EDD08407	2016-08-29	EtOH_Box03_S116	ACTIVE	0	758.077257872
2E90EDD08407	2016-08-29	EtOH_Box03_S116	ACTIVE	0	758.205542803
2E90EDD08407	2016-08-29	EtOH_Box03_S116	REWARD	10	758.205542803
2E90EDD08407	2016-08-29	EtOH_Box03_S116	ACTIVE	0	758.469655991
2E90EDD08407	2016-08-29	EtOH_Box03_S116	ACTIVE	0	758.587985992
2E90EDD08407	2016-08-29	EtOH_Box03_S116	ACTIVE	0	758.727711916
2E90EDD08407	2016-08-29	EtOH_Box03_S116	ACTIVE	0	758.85646081
2E90EDD08407	2016-08-29	EtOH_Box03_S116	ACTIVE	0	758.985288858
2E90EDD08407	2016-08-29	EtOH_Box03_S116	ACTIVE	0	759.115166903
2E90EDD08407	2016-08-29	EtOH_Box03_S116	ACTIVE	0	759.244006872
2E90EDD08407	2016-08-29	EtOH_Box03_S116	ACTIVE	0	759.383605957
2E90EDD08407	2016-08-29	EtOH_Box03_S116	ACTIVE	0	759.512415886
2E90EDD08407	2016-08-29	EtOH_Box03_S116	ACTIVE	0	759.651930809
2E90EDD08407	2016-08-29	EtOH_Box03_S116	ACTIVE	0	759.802215815
2E90EDD08407	2016-08-29	EtOH_Box03_S116	ACTIVE	0	759.941763878
2E90EDD08407	2016-08-29	EtOH_Box03_S116	ACTIVE	0	760.081344843
2E90EDD08407	2016-08-29	EtOH_Box03_S116	ACTIVE	0	760.220864773
2E90EDD08407	2016-08-29	EtOH_Box03_S116	ACTIVE	0	760.587662935
2E90EDD08407	2016-08-29	EtOH_Box03_S116	ACTIVE	0	760.694785833
2E90EDD08407	2016-08-29	EtOH_Box03_S116	ACTIVE	0	760.823435783
2E90EDD08407	2016-08-29	EtOH_Box03_S116	ACTIVE	0	760.952077866
2E90EDD08407	2016-08-29	EtOH_Box03_S116	ACTIVE	0	761.09164691
2E90EDD08407	2016-08-29	EtOH_Box03_S116	ACTIVE	0	761.198718786
2E90EDD08407	2016-08-29	EtOH_Box03_S116	ACTIVE	0	761.316582918
2E90EDD08407	2016-08-29	EtOH_Box03_S116	ACTIVE	0	761.423682928
2E90EDD08407	2016-08-29	EtOH_Box03_S116	ACTIVE	0	761.541588783
2E90EDD08407	2016-08-29	EtOH_Box03_S116	ACTIVE	0	761.670290947
2E90EDD08407	2016-08-29	EtOH_Box03_S116	ACTIVE	0	761.777444839
2E90EDD08407	2016-08-29	EtOH_Box03_S116	ACTIVE	0	763.778990984
2E90EDD08407	2016-08-29	EtOH_Box03_S116	ACTIVE	0	769.94342494
2E90EDD08407	2016-08-29	EtOH_Box03_S116	ACTIVE	0	770.061470985
2E90EDD08407	2016-08-29	EtOH_Box03_S116	ACTIVE	0	770.190171957
2E90EDD08407	2016-08-29	EtOH_Box03_S116	ACTIVE	0	770.372853994
2E90EDD08407	2016-08-29	EtOH_Box03_S116	ACTIVE	0	794.442368984
2E90EDD08407	2016-08-29	EtOH_Box03_S116	ACTIVE	0	794.539692879
2E90EDD08407	2016-08-29	EtOH_Box03_S116	ACTIVE	0	794.647571802
2E90EDD08407	2016-08-29	EtOH_Box03_S116	ACTIVE	0	794.76629591
2E90EDD08407	2016-08-29	EtOH_Box03_S116	ACTIVE	0	794.88494277
2E90EDD08407	2016-08-29	EtOH_Box03_S116	ACTIVE	0	795.014398813
2E90EDD08407	2016-08-29	EtOH_Box03_S116	ACTIVE	0	795.143778801
2E90EDD08407	2016-08-29	EtOH_Box03_S116	ACTIVE	0	795.273156881
2E90EDD08407	2016-08-29	EtOH_Box03_S116	ACTIVE	0	795.402799845
2E90EDD08407	2016-08-29	EtOH_Box03_S116	ACTIVE	0	795.532236814
2E90EDD08407	2016-08-29	EtOH_Box03_S116	REWARD	10	795.532236814
2E90EDD08407	2016-08-29	EtOH_Box03_S116	ACTIVE	0	795.791358948
2E90EDD08407	2016-08-29	EtOH_Box03_S116	ACTIVE	0	795.931286812
2E90EDD08407	2016-08-29	EtOH_Box03_S116	ACTIVE	0	796.060095787
2E90EDD08407	2016-08-29	EtOH_Box03_S116	ACTIVE	0	796.199675798
2E90EDD08407	2016-08-29	EtOH_Box03_S116	ACTIVE	0	796.339309931
2E90EDD08407	2016-08-29	EtOH_Box03_S116	ACTIVE	0	796.489722967
2E90EDD08407	2016-08-29	EtOH_Box03_S116	ACTIVE	0	796.607720852
2E90EDD08407	2016-08-29	EtOH_Box03_S116	ACTIVE	0	796.768801928
2E90EDD08407	2016-08-29	EtOH_Box03_S116	ACTIVE	0	796.898670912
2E90EDD08407	2016-08-29	EtOH_Box03_S116	ACTIVE	0	797.038297892
2E90EDD08407	2016-08-29	EtOH_Box03_S116	ACTIVE	0	800.206445932
2E90EDD08407	2016-08-29	EtOH_Box03_S116	ACTIVE	0	816.904611826
2E90EDD08407	2016-08-29	EtOH_Box03_S116	ACTIVE	0	817.012605906
2E90EDD08407	2016-08-29	EtOH_Box03_S116	ACTIVE	0	817.120332956
2E90EDD08407	2016-08-29	EtOH_Box03_S116	ACTIVE	0	817.24970293
2E90EDD08407	2016-08-29	EtOH_Box03_S116	ACTIVE	0	817.379262924
2E90EDD08407	2016-08-29	EtOH_Box03_S116	ACTIVE	0	817.49787879
2E90EDD08407	2016-08-29	EtOH_Box03_S116	ACTIVE	0	817.638173819
2E90EDD08407	2016-08-29	EtOH_Box03_S116	ACTIVE	0	817.757009983
2E90EDD08407	2016-08-29	EtOH_Box03_S116	ACTIVE	0	817.897151947
2E90EDD08407	2016-08-29	EtOH_Box03_S116	ACTIVE	0	818.037313938
2E90EDD08407	2016-08-29	EtOH_Box03_S116	REWARD	10	818.037313938
2E90EDD08407	2016-08-29	EtOH_Box03_S116	ACTIVE	0	818.333589792
2E90EDD08407	2016-08-29	EtOH_Box03_S116	ACTIVE	0	818.484335899
2E90EDD08407	2016-08-29	EtOH_Box03_S116	ACTIVE	0	818.86180377
2E90EDD08407	2016-08-29	EtOH_Box03_S116	ACTIVE	0	824.21504879
2E90EDD08407	2016-08-29	EtOH_Box03_S116	ACTIVE	0	824.322337866
2E90EDD08407	2016-08-29	EtOH_Box03_S116	ACTIVE	0	824.4620049
2E90EDD08407	2016-08-29	EtOH_Box03_S116	ACTIVE	0	824.55840683
2E90EDD08407	2016-08-29	EtOH_Box03_S116	ACTIVE	0	824.676327944
2E90EDD08407	2016-08-29	EtOH_Box03_S116	ACTIVE	0	824.79419589
2E90EDD08407	2016-08-29	EtOH_Box03_S116	ACTIVE	0	824.901151896
2E90EDD08407	2016-08-29	EtOH_Box03_S116	ACTIVE	0	825.029715776
2E90EDD08407	2016-08-29	EtOH_Box03_S116	ACTIVE	0	825.136772871
2E90EDD08407	2016-08-29	EtOH_Box03_S116	ACTIVE	0	825.26553297
2E90EDD08407	2016-08-29	EtOH_Box03_S116	ACTIVE	0	825.394331932
2E90EDD08407	2016-08-29	EtOH_Box03_S116	ACTIVE	0	825.501443863
2E90EDD08407	2016-08-29	EtOH_Box03_S116	ACTIVE	0	825.619286776
2E90EDD08407	2016-08-29	EtOH_Box03_S116	ACTIVE	0	825.737064838
2E90EDD08407	2016-08-29	EtOH_Box03_S116	ACTIVE	0	825.865891933
2E90EDD08407	2016-08-29	EtOH_Box03_S116	ACTIVE	0	825.995485783
2E90EDD08407	2016-08-29	EtOH_Box03_S116	ACTIVE	0	826.113565922
2E90EDD08407	2016-08-29	EtOH_Box03_S116	ACTIVE	0	826.242379904
2E90EDD08407	2016-08-29	EtOH_Box03_S116	ACTIVE	0	826.360282898
2E90EDD08407	2016-08-29	EtOH_Box03_S116	ACTIVE	0	826.489127874
2E90EDD08407	2016-08-29	EtOH_Box03_S116	ACTIVE	0	826.607023001
2E90EDD08407	2016-08-29	EtOH_Box03_S116	ACTIVE	0	826.746554852
2E90EDD08407	2016-08-29	EtOH_Box03_S116	ACTIVE	0	826.875282764
2E90EDD08407	2016-08-29	EtOH_Box03_S116	ACTIVE	0	826.99312377
2E90EDD08407	2016-08-29	EtOH_Box03_S116	ACTIVE	0	827.035225868
2E90EDD08407	2016-08-29	EtOH_Box03_S116	ACTIVE	0	827.120671988
2E90EDD08407	2016-08-29	EtOH_Box03_S116	ACTIVE	0	827.249240875
2E90EDD08407	2016-08-29	EtOH_Box03_S116	ACTIVE	0	827.378103971
2E90EDD08407	2016-08-29	EtOH_Box03_S116	ACTIVE	0	827.506802797
2E90EDD08407	2016-08-29	EtOH_Box03_S116	ACTIVE	0	827.635499001
2E90EDD08407	2016-08-29	EtOH_Box03_S116	ACTIVE	0	827.775002956
2E90EDD08407	2016-08-29	EtOH_Box03_S116	ACTIVE	0	827.925329924
2E90EDD08407	2016-08-29	EtOH_Box03_S116	ACTIVE	0	828.054081917
2E90EDD08407	2016-08-29	EtOH_Box03_S116	ACTIVE	0	828.193546772
2E90EDD08407	2016-08-29	EtOH_Box03_S116	ACTIVE	0	828.365531921
2E90EDD08407	2016-08-29	EtOH_Box03_S116	ACTIVE	0	828.613678932
2E90EDD08407	2016-08-29	EtOH_Box03_S116	ACTIVE	0	829.85660696
2E90EDD08407	2016-08-29	EtOH_Box03_S116	ACTIVE	0	829.924176931
2E90EDD08407	2016-08-29	EtOH_Box03_S116	ACTIVE	0	830.063778877
2E90EDD08407	2016-08-29	EtOH_Box03_S116	ACTIVE	0	830.203267813
2E90EDD08407	2016-08-29	EtOH_Box03_S116	ACTIVE	0	830.342756987
2E90EDD08407	2016-08-29	EtOH_Box03_S116	ACTIVE	0	830.503951788
2E90EDD08407	2016-08-29	EtOH_Box03_S116	ACTIVE	0	832.676717997
2E90EDD08407	2016-08-29	EtOH_Box03_S116	ACTIVE	0	832.794615984
2E90EDD08407	2016-08-29	EtOH_Box03_S116	ACTIVE	0	832.923322916
2E90EDD08407	2016-08-29	EtOH_Box03_S116	ACTIVE	0	833.116789818
2E90EDD08407	2016-08-29	EtOH_Box03_S116	ACTIVE	0	833.613316774
2E90EDD08407	2016-08-29	EtOH_Box03_S116	ACTIVE	0	833.763805866
2E90EDD08407	2016-08-29	EtOH_Box03_S116	ACTIVE	0	834.778910875
2E90EDD08407	2016-08-29	EtOH_Box03_S116	ACTIVE	0	834.90768981
2E90EDD08407	2016-08-29	EtOH_Box03_S116	ACTIVE	0	842.154732943
2E90EDD08407	2016-08-29	EtOH_Box03_S116	ACTIVE	0	842.262795925
2E90EDD08407	2016-08-29	EtOH_Box03_S116	ACTIVE	0	842.359866858
2E90EDD08407	2016-08-29	EtOH_Box03_S116	ACTIVE	0	842.489296913
2E90EDD08407	2016-08-29	EtOH_Box03_S116	ACTIVE	0	842.651107788
2E90EDD08407	2016-08-29	EtOH_Box03_S116	ACTIVE	0	842.920991898
2E90EDD08407	2016-08-29	EtOH_Box03_S116	ACTIVE	0	865.681129932
2E90EDD08407	2016-08-29	EtOH_Box03_S116	ACTIVE	0	865.76766777
2E90EDD08407	2016-08-29	EtOH_Box03_S116	ACTIVE	0	865.886507988
2E90EDD08407	2016-08-29	EtOH_Box03_S116	ACTIVE	0	866.005263805
2E90EDD08407	2016-08-29	EtOH_Box03_S116	REWARD	10	866.005263805
2E90EDD08407	2016-08-29	EtOH_Box03_S116	ACTIVE	0	866.258577824
2E90EDD08407	2016-08-29	EtOH_Box03_S116	ACTIVE	0	866.398474932
2E90EDD08407	2016-08-29	EtOH_Box03_S116	ACTIVE	0	866.527393818
2E90EDD08407	2016-08-29	EtOH_Box03_S116	ACTIVE	0	866.668151855
2E90EDD08407	2016-08-29	EtOH_Box03_S116	ACTIVE	0	866.796908855
2E90EDD08407	2016-08-29	EtOH_Box03_S116	ACTIVE	0	866.925647974
2E90EDD08407	2016-08-29	EtOH_Box03_S116	ACTIVE	0	867.065209866
2E90EDD08407	2016-08-29	EtOH_Box03_S116	ACTIVE	0	867.193974972
2E90EDD08407	2016-08-29	EtOH_Box03_S116	ACTIVE	0	867.334023952
2E90EDD08407	2016-08-29	EtOH_Box03_S116	ACTIVE	0	867.47368598
2E90EDD08407	2016-08-29	EtOH_Box03_S116	ACTIVE	0	867.623997927
2E90EDD08407	2016-08-29	EtOH_Box03_S116	ACTIVE	0	870.294439793
2E90EDD08407	2016-08-29	EtOH_Box03_S116	ACTIVE	0	872.07928896
2E90EDD08407	2016-08-29	EtOH_Box03_S116	ACTIVE	0	877.205382824
2E90EDD08407	2016-08-29	EtOH_Box03_S116	ACTIVE	0	877.325856924
2E90EDD08407	2016-08-29	EtOH_Box03_S116	ACTIVE	0	877.454699993
2E90EDD08407	2016-08-29	EtOH_Box03_S116	ACTIVE	0	877.583279848
2E90EDD08407	2016-08-29	EtOH_Box03_S116	ACTIVE	0	877.722725868
2E90EDD08407	2016-08-29	EtOH_Box03_S116	INACTIVE	0	882.135635853
2E90EDD08407	2016-08-29	EtOH_Box03_S116	INACTIVE	0	882.641697884
2E90EDD08407	2016-08-29	EtOH_Box03_S116	ACTIVE	0	902.524968863
2E90EDD08407	2016-08-29	EtOH_Box03_S116	ACTIVE	0	902.633013964
2E90EDD08407	2016-08-29	EtOH_Box03_S116	ACTIVE	0	902.773422956
2E90EDD08407	2016-08-29	EtOH_Box03_S116	ACTIVE	0	903.27064395
2E90EDD08407	2016-08-29	EtOH_Box03_S116	ACTIVE	0	903.389396906
2E90EDD08407	2016-08-29	EtOH_Box03_S116	ACTIVE	0	903.508242846
2E90EDD08407	2016-08-29	EtOH_Box03_S116	ACTIVE	0	903.648539782
2E90EDD08407	2016-08-29	EtOH_Box03_S116	ACTIVE	0	913.092458963
2E90EDD08407	2016-08-29	EtOH_Box03_S116	ACTIVE	0	913.211322784
2E90EDD08407	2016-08-29	EtOH_Box03_S116	ACTIVE	0	942.053588867
2E90EDD08407	2016-08-29	EtOH_Box03_S116	REWARD	10	942.053588867
2E90EDD08407	2016-08-29	EtOH_Box03_S116	ACTIVE	0	942.263041973
2E90EDD08407	2016-08-29	EtOH_Box03_S116	ACTIVE	0	942.381457806
2E90EDD08407	2016-08-29	EtOH_Box03_S116	ACTIVE	0	942.499475002
2E90EDD08407	2016-08-29	EtOH_Box03_S116	ACTIVE	0	942.628174782
2E90EDD08407	2016-08-29	EtOH_Box03_S116	ACTIVE	0	942.756957769
2E90EDD08407	2016-08-29	EtOH_Box03_S116	ACTIVE	0	942.885658979
2E90EDD08407	2016-08-29	EtOH_Box03_S116	ACTIVE	0	943.0251019
2E90EDD08407	2016-08-29	EtOH_Box03_S116	ACTIVE	0	943.153869867
2E90EDD08407	2016-08-29	EtOH_Box03_S116	ACTIVE	0	943.2934618
2E90EDD08407	2016-08-29	EtOH_Box03_S116	ACTIVE	0	943.422449827
2E90EDD08407	2016-08-29	EtOH_Box03_S116	ACTIVE	0	943.552318811
2E90EDD08407	2016-08-29	EtOH_Box03_S116	ACTIVE	0	943.681151867
2E90EDD08407	2016-08-29	EtOH_Box03_S116	ACTIVE	0	943.82058692
2E90EDD08407	2016-08-29	EtOH_Box03_S116	ACTIVE	0	943.949431896
2E90EDD08407	2016-08-29	EtOH_Box03_S116	ACTIVE	0	944.08905077
2E90EDD08407	2016-08-29	EtOH_Box03_S116	ACTIVE	0	944.217638969
2E90EDD08407	2016-08-29	EtOH_Box03_S116	ACTIVE	0	944.346209764
2E90EDD08407	2016-08-29	EtOH_Box03_S116	ACTIVE	0	944.712678909
2E90EDD08407	2016-08-29	EtOH_Box03_S116	ACTIVE	0	944.841448784
2E90EDD08407	2016-08-29	EtOH_Box03_S116	ACTIVE	0	944.970174789
2E90EDD08407	2016-08-29	EtOH_Box03_S116	ACTIVE	0	945.098864794
2E90EDD08407	2016-08-29	EtOH_Box03_S116	ACTIVE	0	945.238332987
2E90EDD08407	2016-08-29	EtOH_Box03_S116	ACTIVE	0	945.367001772
2E90EDD08407	2016-08-29	EtOH_Box03_S116	ACTIVE	0	945.506464958
2E90EDD08407	2016-08-29	EtOH_Box03_S116	ACTIVE	0	945.635099888
2E90EDD08407	2016-08-29	EtOH_Box03_S116	ACTIVE	0	945.774601936
2E90EDD08407	2016-08-29	EtOH_Box03_S116	ACTIVE	0	945.914055824
2E90EDD08407	2016-08-29	EtOH_Box03_S116	ACTIVE	0	946.042726994
2E90EDD08407	2016-08-29	EtOH_Box03_S116	ACTIVE	0	946.160610914
2E90EDD08407	2016-08-29	EtOH_Box03_S116	ACTIVE	0	946.300142765
2E90EDD08407	2016-08-29	EtOH_Box03_S116	ACTIVE	0	946.429023981
2E90EDD08407	2016-08-29	EtOH_Box03_S116	ACTIVE	0	946.568520784
2E90EDD08407	2016-08-29	EtOH_Box03_S116	ACTIVE	0	946.709038973
2E90EDD08407	2016-08-29	EtOH_Box03_S116	ACTIVE	0	946.848610878
2E90EDD08407	2016-08-29	EtOH_Box03_S116	ACTIVE	0	946.977279902
2E90EDD08407	2016-08-29	EtOH_Box03_S116	ACTIVE	0	947.095210791
2E90EDD08407	2016-08-29	EtOH_Box03_S116	ACTIVE	0	947.223948002
2E90EDD08407	2016-08-29	EtOH_Box03_S116	ACTIVE	0	947.372615814
2E90EDD08407	2016-08-29	EtOH_Box03_S116	ACTIVE	0	947.512276888
2E90EDD08407	2016-08-29	EtOH_Box03_S116	ACTIVE	0	947.640956879
2E90EDD08407	2016-08-29	EtOH_Box03_S116	ACTIVE	0	947.758990765
2E90EDD08407	2016-08-29	EtOH_Box03_S116	ACTIVE	0	947.909341812
2E90EDD08407	2016-08-29	EtOH_Box03_S116	ACTIVE	0	948.048778772
2E90EDD08407	2016-08-29	EtOH_Box03_S116	ACTIVE	0	948.188306808
2E90EDD08407	2016-08-29	EtOH_Box03_S116	ACTIVE	0	948.327843904
2E90EDD08407	2016-08-29	EtOH_Box03_S116	ACTIVE	0	948.489028931
2E90EDD08407	2016-08-29	EtOH_Box03_S116	ACTIVE	0	948.552852869
2E90EDD08407	2016-08-29	EtOH_Box03_S116	ACTIVE	0	948.627478838
2E90EDD08407	2016-08-29	EtOH_Box03_S116	ACTIVE	0	948.788484812
2E90EDD08407	2016-08-29	EtOH_Box03_S116	ACTIVE	0	948.927941799
2E90EDD08407	2016-08-29	EtOH_Box03_S116	ACTIVE	0	949.067446947
2E90EDD08407	2016-08-29	EtOH_Box03_S116	ACTIVE	0	949.206898928
2E90EDD08407	2016-08-29	EtOH_Box03_S116	ACTIVE	0	949.259885788
2E90EDD08407	2016-08-29	EtOH_Box03_S116	ACTIVE	0	949.69151783
2E90EDD08407	2016-08-29	EtOH_Box03_S116	ACTIVE	0	949.831133842
2E90EDD08407	2016-08-29	EtOH_Box03_S116	ACTIVE	0	949.970635891
2E90EDD08407	2016-08-29	EtOH_Box03_S116	ACTIVE	0	954.0508008
2E90EDD08407	2016-08-29	EtOH_Box03_S116	ACTIVE	0	954.168964863
2E90EDD08407	2016-08-29	EtOH_Box03_S116	ACTIVE	0	954.297764778
2E90EDD08407	2016-08-29	EtOH_Box03_S116	ACTIVE	0	954.426534891
2E90EDD08407	2016-08-29	EtOH_Box03_S116	ACTIVE	0	954.544579983
2E90EDD08407	2016-08-29	EtOH_Box03_S116	ACTIVE	0	954.673443794
2E90EDD08407	2016-08-29	EtOH_Box03_S116	ACTIVE	0	954.802361965
2E90EDD08407	2016-08-29	EtOH_Box03_S116	ACTIVE	0	954.941962957
2E90EDD08407	2016-08-29	EtOH_Box03_S116	ACTIVE	0	955.092407942
2E90EDD08407	2016-08-29	EtOH_Box03_S116	ACTIVE	0	955.232071877
2E90EDD08407	2016-08-29	EtOH_Box03_S116	ACTIVE	0	955.371768951
2E90EDD08407	2016-08-29	EtOH_Box03_S116	ACTIVE	0	981.913004875
2E90EDD08407	2016-08-29	EtOH_Box03_S116	ACTIVE	0	981.999437809
2E90EDD08407	2016-08-29	EtOH_Box03_S116	ACTIVE	0	982.118160963
2E90EDD08407	2016-08-29	EtOH_Box03_S116	INACTIVE	0	985.210215807
2E90EDD08407	2016-08-29	EtOH_Box03_S116	INACTIVE	0	986.083320856
2E90EDD08407	2016-08-29	EtOH_Box03_S116	ACTIVE	0	1030.7182548
2E90EDD08407	2016-08-29	EtOH_Box03_S116	ACTIVE	0	1030.82626081
2E90EDD08407	2016-08-29	EtOH_Box03_S116	ACTIVE	0	1030.93402386
2E90EDD08407	2016-08-29	EtOH_Box03_S116	ACTIVE	0	1031.05258799
2E90EDD08407	2016-08-29	EtOH_Box03_S116	ACTIVE	0	1031.17125082
2E90EDD08407	2016-08-29	EtOH_Box03_S116	ACTIVE	0	1031.30113578
2E90EDD08407	2016-08-29	EtOH_Box03_S116	ACTIVE	0	1031.45212483
2E90EDD08407	2016-08-29	EtOH_Box03_S116	REWARD	10	1031.45212483
2E90EDD08407	2016-08-29	EtOH_Box03_S116	ACTIVE	0	1034.73402095
2E90EDD08407	2016-08-29	EtOH_Box03_S116	ACTIVE	0	1059.36108279
2E90EDD08407	2016-08-29	EtOH_Box03_S116	ACTIVE	0	1059.45832992
2E90EDD08407	2016-08-29	EtOH_Box03_S116	ACTIVE	0	1059.57708693
2E90EDD08407	2016-08-29	EtOH_Box03_S116	ACTIVE	0	1059.68495083
2E90EDD08407	2016-08-29	EtOH_Box03_S116	ACTIVE	0	1059.81436682
2E90EDD08407	2016-08-29	EtOH_Box03_S116	ACTIVE	0	1059.9437089
2E90EDD08407	2016-08-29	EtOH_Box03_S116	ACTIVE	0	1060.06993484
2E90EDD08407	2016-08-29	EtOH_Box03_S116	ACTIVE	0	1060.19939399
2E90EDD08407	2016-08-29	EtOH_Box03_S116	ACTIVE	0	1060.3396349
2E90EDD08407	2016-08-29	EtOH_Box03_S116	ACTIVE	0	1060.46919799
2E90EDD08407	2016-08-29	EtOH_Box03_S116	REWARD	10	1060.46919799
2E90EDD08407	2016-08-29	EtOH_Box03_S116	ACTIVE	0	1060.73335981
2E90EDD08407	2016-08-29	EtOH_Box03_S116	ACTIVE	0	1060.87422299
2E90EDD08407	2016-08-29	EtOH_Box03_S116	ACTIVE	0	1061.01382685
2E90EDD08407	2016-08-29	EtOH_Box03_S116	ACTIVE	0	1061.13169789
2E90EDD08407	2016-08-29	EtOH_Box03_S116	ACTIVE	0	1061.26032877
2E90EDD08407	2016-08-29	EtOH_Box03_S116	ACTIVE	0	1061.36739588
2E90EDD08407	2016-08-29	EtOH_Box03_S116	ACTIVE	0	1061.47447181
2E90EDD08407	2016-08-29	EtOH_Box03_S116	ACTIVE	0	1061.59235382
2E90EDD08407	2016-08-29	EtOH_Box03_S116	ACTIVE	0	1061.71014285
2E90EDD08407	2016-08-29	EtOH_Box03_S116	ACTIVE	0	1061.81708789
2E90EDD08407	2016-08-29	EtOH_Box03_S116	ACTIVE	0	1061.934865
2E90EDD08407	2016-08-29	EtOH_Box03_S116	ACTIVE	0	1062.06350088
2E90EDD08407	2016-08-29	EtOH_Box03_S116	ACTIVE	0	1062.17050695
2E90EDD08407	2016-08-29	EtOH_Box03_S116	ACTIVE	0	1062.28827
2E90EDD08407	2016-08-29	EtOH_Box03_S116	ACTIVE	0	1062.40615988
2E90EDD08407	2016-08-29	EtOH_Box03_S116	ACTIVE	0	1062.524719
2E90EDD08407	2016-08-29	EtOH_Box03_S116	ACTIVE	0	1062.64260292
2E90EDD08407	2016-08-29	EtOH_Box03_S116	ACTIVE	0	1062.76039886
2E90EDD08407	2016-08-29	EtOH_Box03_S116	ACTIVE	0	1062.89356184
2E90EDD08407	2016-08-29	EtOH_Box03_S116	ACTIVE	0	1063.01156282
2E90EDD08407	2016-08-29	EtOH_Box03_S116	ACTIVE	0	1063.14018893
2E90EDD08407	2016-08-29	EtOH_Box03_S116	ACTIVE	0	1063.26891279
2E90EDD08407	2016-08-29	EtOH_Box03_S116	ACTIVE	0	1063.38685083
2E90EDD08407	2016-08-29	EtOH_Box03_S116	ACTIVE	0	1063.51549792
2E90EDD08407	2016-08-29	EtOH_Box03_S116	ACTIVE	0	1063.64418483
2E90EDD08407	2016-08-29	EtOH_Box03_S116	ACTIVE	0	1063.77274299
2E90EDD08407	2016-08-29	EtOH_Box03_S116	ACTIVE	0	1063.91234398
2E90EDD08407	2016-08-29	EtOH_Box03_S116	ACTIVE	0	1064.03031683
2E90EDD08407	2016-08-29	EtOH_Box03_S116	ACTIVE	0	1064.18085599
2E90EDD08407	2016-08-29	EtOH_Box03_S116	ACTIVE	0	1064.29980278
2E90EDD08407	2016-08-29	EtOH_Box03_S116	ACTIVE	0	1064.42854881
2E90EDD08407	2016-08-29	EtOH_Box03_S116	ACTIVE	0	1064.55753398
2E90EDD08407	2016-08-29	EtOH_Box03_S116	ACTIVE	0	1064.68618584
2E90EDD08407	2016-08-29	EtOH_Box03_S116	ACTIVE	0	1064.81475592
2E90EDD08407	2016-08-29	EtOH_Box03_S116	ACTIVE	0	1064.96490693
2E90EDD08407	2016-08-29	EtOH_Box03_S116	ACTIVE	0	1065.08276081
2E90EDD08407	2016-08-29	EtOH_Box03_S116	ACTIVE	0	1065.23299098
2E90EDD08407	2016-08-29	EtOH_Box03_S116	ACTIVE	0	1065.44807196
2E90EDD08407	2016-08-29	EtOH_Box03_S116	ACTIVE	0	1065.59830785
2E90EDD08407	2016-08-29	EtOH_Box03_S116	ACTIVE	0	1065.71702385
2E90EDD08407	2016-08-29	EtOH_Box03_S116	ACTIVE	0	1065.84588981
2E90EDD08407	2016-08-29	EtOH_Box03_S116	ACTIVE	0	1065.98534989
2E90EDD08407	2016-08-29	EtOH_Box03_S116	ACTIVE	0	1066.11409378
2E90EDD08407	2016-08-29	EtOH_Box03_S116	ACTIVE	0	1066.25356889
2E90EDD08407	2016-08-29	EtOH_Box03_S116	ACTIVE	0	1066.38227892
2E90EDD08407	2016-08-29	EtOH_Box03_S116	ACTIVE	0	1066.532583
2E90EDD08407	2016-08-29	EtOH_Box03_S116	ACTIVE	0	1066.66129088
2E90EDD08407	2016-08-29	EtOH_Box03_S116	ACTIVE	0	1066.81157899
2E90EDD08407	2016-08-29	EtOH_Box03_S116	ACTIVE	0	1066.96181393
2E90EDD08407	2016-08-29	EtOH_Box03_S116	ACTIVE	0	1067.10130095
2E90EDD08407	2016-08-29	EtOH_Box03_S116	ACTIVE	0	1067.25165582
2E90EDD08407	2016-08-29	EtOH_Box03_S116	ACTIVE	0	1067.39126277
2E90EDD08407	2016-08-29	EtOH_Box03_S116	ACTIVE	0	1067.55352998
2E90EDD08407	2016-08-29	EtOH_Box03_S116	ACTIVE	0	1067.93106794
2E90EDD08407	2016-08-29	EtOH_Box03_S116	ACTIVE	0	1068.08158684
2E90EDD08407	2016-08-29	EtOH_Box03_S116	ACTIVE	0	1068.25351191
2E90EDD08407	2016-08-29	EtOH_Box03_S116	ACTIVE	0	1068.38221693
2E90EDD08407	2016-08-29	EtOH_Box03_S116	ACTIVE	0	1068.55445886
2E90EDD08407	2016-08-29	EtOH_Box03_S116	ACTIVE	0	1068.6832459
2E90EDD08407	2016-08-29	EtOH_Box03_S116	ACTIVE	0	1068.82268476
2E90EDD08407	2016-08-29	EtOH_Box03_S116	ACTIVE	0	1069.24330091
2E90EDD08407	2016-08-29	EtOH_Box03_S116	ACTIVE	0	1082.09289598
2E90EDD08407	2016-08-29	EtOH_Box03_S116	ACTIVE	0	1082.26609397
2E90EDD08407	2016-08-29	EtOH_Box03_S116	ACTIVE	0	1082.40660477
2E90EDD08407	2016-08-29	EtOH_Box03_S116	ACTIVE	0	1082.52538586
2E90EDD08407	2016-08-29	EtOH_Box03_S116	ACTIVE	0	1082.65516186
2E90EDD08407	2016-08-29	EtOH_Box03_S116	ACTIVE	0	1082.79540086
2E90EDD08407	2016-08-29	EtOH_Box03_S116	ACTIVE	0	1082.93589091
2E90EDD08407	2016-08-29	EtOH_Box03_S116	ACTIVE	0	1083.08708191
2E90EDD08407	2016-08-29	EtOH_Box03_S116	ACTIVE	0	1083.22747588
2E90EDD08407	2016-08-29	EtOH_Box03_S116	ACTIVE	0	1083.378618
2E90EDD08407	2016-08-29	EtOH_Box03_S116	REWARD	10	1083.378618
2E90EDD08407	2016-08-29	EtOH_Box03_S116	ACTIVE	0	1083.58844399
2E90EDD08407	2016-08-29	EtOH_Box03_S116	ACTIVE	0	1090.99253798
2E90EDD08407	2016-08-29	EtOH_Box03_S116	ACTIVE	0	1093.067307
2E90EDD08407	2016-08-29	EtOH_Box03_S116	ACTIVE	0	1118.53888798
2E90EDD08407	2016-08-29	EtOH_Box03_S116	ACTIVE	0	1118.64696789
2E90EDD08407	2016-08-29	EtOH_Box03_S116	ACTIVE	0	1118.75480294
2E90EDD08407	2016-08-29	EtOH_Box03_S116	ACTIVE	0	1118.89496779
2E90EDD08407	2016-08-29	EtOH_Box03_S116	ACTIVE	0	1119.01369977
2E90EDD08407	2016-08-29	EtOH_Box03_S116	ACTIVE	0	1119.1333499
2E90EDD08407	2016-08-29	EtOH_Box03_S116	ACTIVE	0	1119.25227189
2E90EDD08407	2016-08-29	EtOH_Box03_S116	ACTIVE	0	1119.38187194
2E90EDD08407	2016-08-29	EtOH_Box03_S116	ACTIVE	0	1119.51143384
2E90EDD08407	2016-08-29	EtOH_Box03_S116	ACTIVE	0	1119.64088178
2E90EDD08407	2016-08-29	EtOH_Box03_S116	REWARD	10	1119.64088178
2E90EDD08407	2016-08-29	EtOH_Box03_S116	ACTIVE	0	1119.90477586
2E90EDD08407	2016-08-29	EtOH_Box03_S116	ACTIVE	0	1120.03380084
2E90EDD08407	2016-08-29	EtOH_Box03_S116	ACTIVE	0	1120.17353582
2E90EDD08407	2016-08-29	EtOH_Box03_S116	ACTIVE	0	1120.23761487
2E90EDD08407	2016-08-29	EtOH_Box03_S116	ACTIVE	0	1120.43144894
2E90EDD08407	2016-08-29	EtOH_Box03_S116	ACTIVE	0	1120.54939294
2E90EDD08407	2016-08-29	EtOH_Box03_S116	ACTIVE	0	1142.96095085
2E90EDD08407	2016-08-29	EtOH_Box03_S116	ACTIVE	0	1143.06907797
2E90EDD08407	2016-08-29	EtOH_Box03_S116	ACTIVE	0	1143.18780899
2E90EDD08407	2016-08-29	EtOH_Box03_S116	ACTIVE	0	1143.30698895
2E90EDD08407	2016-08-29	EtOH_Box03_S116	ACTIVE	0	1143.43645978
2E90EDD08407	2016-08-29	EtOH_Box03_S116	ACTIVE	0	1143.57678485
2E90EDD08407	2016-08-29	EtOH_Box03_S116	ACTIVE	0	1143.70615983
2E90EDD08407	2016-08-29	EtOH_Box03_S116	ACTIVE	0	1143.846385
2E90EDD08407	2016-08-29	EtOH_Box03_S116	ACTIVE	0	1143.9760139
2E90EDD08407	2016-08-29	EtOH_Box03_S116	ACTIVE	0	1144.1163969
2E90EDD08407	2016-08-29	EtOH_Box03_S116	REWARD	10	1144.1163969
2E90EDD08407	2016-08-29	EtOH_Box03_S116	ACTIVE	0	1144.39127493
2E90EDD08407	2016-08-29	EtOH_Box03_S116	ACTIVE	0	1144.53108096
2E90EDD08407	2016-08-29	EtOH_Box03_S116	ACTIVE	0	1144.65985894
2E90EDD08407	2016-08-29	EtOH_Box03_S116	ACTIVE	0	1144.8101809
2E90EDD08407	2016-08-29	EtOH_Box03_S116	ACTIVE	0	1144.94987178
2E90EDD08407	2016-08-29	EtOH_Box03_S116	ACTIVE	0	1145.07877588
2E90EDD08407	2016-08-29	EtOH_Box03_S116	ACTIVE	0	1145.1209178
2E90EDD08407	2016-08-29	EtOH_Box03_S116	ACTIVE	0	1145.20640087
2E90EDD08407	2016-08-29	EtOH_Box03_S116	ACTIVE	0	1145.33530593
2E90EDD08407	2016-08-29	EtOH_Box03_S116	ACTIVE	0	1145.48575187
2E90EDD08407	2016-08-29	EtOH_Box03_S116	ACTIVE	0	1145.62528682
2E90EDD08407	2016-08-29	EtOH_Box03_S116	ACTIVE	0	1145.76476693
2E90EDD08407	2016-08-29	EtOH_Box03_S116	ACTIVE	0	1145.80691791
2E90EDD08407	2016-08-29	EtOH_Box03_S116	ACTIVE	0	1145.90421891
2E90EDD08407	2016-08-29	EtOH_Box03_S116	ACTIVE	0	1146.04399085
2E90EDD08407	2016-08-29	EtOH_Box03_S116	ACTIVE	0	1146.19427896
2E90EDD08407	2016-08-29	EtOH_Box03_S116	ACTIVE	0	1146.34490991
2E90EDD08407	2016-08-29	EtOH_Box03_S116	ACTIVE	0	1146.48444796
2E90EDD08407	2016-08-29	EtOH_Box03_S116	ACTIVE	0	1146.62414479
2E90EDD08407	2016-08-29	EtOH_Box03_S116	ACTIVE	0	1146.73121595
2E90EDD08407	2016-08-29	EtOH_Box03_S116	ACTIVE	0	1146.84898782
2E90EDD08407	2016-08-29	EtOH_Box03_S116	ACTIVE	0	1146.96676183
2E90EDD08407	2016-08-29	EtOH_Box03_S116	ACTIVE	0	1147.09563184
2E90EDD08407	2016-08-29	EtOH_Box03_S116	ACTIVE	0	1147.2245338
2E90EDD08407	2016-08-29	EtOH_Box03_S116	ACTIVE	0	1147.33171988
2E90EDD08407	2016-08-29	EtOH_Box03_S116	ACTIVE	0	1147.44970179
2E90EDD08407	2016-08-29	EtOH_Box03_S116	ACTIVE	0	1147.57839394
2E90EDD08407	2016-08-29	EtOH_Box03_S116	ACTIVE	0	1147.70714998
2E90EDD08407	2016-08-29	EtOH_Box03_S116	ACTIVE	0	1147.82505488
2E90EDD08407	2016-08-29	EtOH_Box03_S116	ACTIVE	0	1147.8888998
2E90EDD08407	2016-08-29	EtOH_Box03_S116	ACTIVE	0	1147.96353579
2E90EDD08407	2016-08-29	EtOH_Box03_S116	ACTIVE	0	1148.22205997
2E90EDD08407	2016-08-29	EtOH_Box03_S116	ACTIVE	0	1192.64373684
2E90EDD08407	2016-08-29	EtOH_Box03_S116	ACTIVE	0	1192.75174999
2E90EDD08407	2016-08-29	EtOH_Box03_S116	ACTIVE	0	1192.85949278
2E90EDD08407	2016-08-29	EtOH_Box03_S116	ACTIVE	0	1192.96725798
2E90EDD08407	2016-08-29	EtOH_Box03_S116	ACTIVE	0	1193.06421399
2E90EDD08407	2016-08-29	EtOH_Box03_S116	ACTIVE	0	1193.17194986
2E90EDD08407	2016-08-29	EtOH_Box03_S116	ACTIVE	0	1193.29060888
2E90EDD08407	2016-08-29	EtOH_Box03_S116	ACTIVE	0	1193.40918279
2E90EDD08407	2016-08-29	EtOH_Box03_S116	ACTIVE	0	1193.53852797
2E90EDD08407	2016-08-29	EtOH_Box03_S116	ACTIVE	0	1193.66788292
2E90EDD08407	2016-08-29	EtOH_Box03_S116	REWARD	10	1193.66788292
2E90EDD08407	2016-08-29	EtOH_Box03_S116	ACTIVE	0	1193.90964079
2E90EDD08407	2016-08-29	EtOH_Box03_S116	ACTIVE	0	1194.04030585
2E90EDD08407	2016-08-29	EtOH_Box03_S116	ACTIVE	0	1194.16907692
2E90EDD08407	2016-08-29	EtOH_Box03_S116	ACTIVE	0	1194.29797697
2E90EDD08407	2016-08-29	EtOH_Box03_S116	ACTIVE	0	1194.43772483
2E90EDD08407	2016-08-29	EtOH_Box03_S116	ACTIVE	0	1194.56776285
2E90EDD08407	2016-08-29	EtOH_Box03_S116	ACTIVE	0	1194.69670677
2E90EDD08407	2016-08-29	EtOH_Box03_S116	ACTIVE	0	1194.83618593
2E90EDD08407	2016-08-29	EtOH_Box03_S116	ACTIVE	0	1194.97566199
2E90EDD08407	2016-08-29	EtOH_Box03_S116	ACTIVE	0	1195.10439897
2E90EDD08407	2016-08-29	EtOH_Box03_S116	ACTIVE	0	1195.24390697
2E90EDD08407	2016-08-29	EtOH_Box03_S116	ACTIVE	0	1195.38347888
2E90EDD08407	2016-08-29	EtOH_Box03_S116	ACTIVE	0	1195.52305794
2E90EDD08407	2016-08-29	EtOH_Box03_S116	ACTIVE	0	1195.65188885
2E90EDD08407	2016-08-29	EtOH_Box03_S116	ACTIVE	0	1195.69406986
2E90EDD08407	2016-08-29	EtOH_Box03_S116	ACTIVE	0	1195.79030299
2E90EDD08407	2016-08-29	EtOH_Box03_S116	ACTIVE	0	1195.92978477
2E90EDD08407	2016-08-29	EtOH_Box03_S116	ACTIVE	0	1204.10858083
2E90EDD08407	2016-08-29	EtOH_Box03_S116	ACTIVE	0	1204.18575287
2E90EDD08407	2016-08-29	EtOH_Box03_S116	ACTIVE	0	1204.2930088
2E90EDD08407	2016-08-29	EtOH_Box03_S116	ACTIVE	0	1204.40032291
2E90EDD08407	2016-08-29	EtOH_Box03_S116	ACTIVE	0	1204.51830792
2E90EDD08407	2016-08-29	EtOH_Box03_S116	ACTIVE	0	1204.64701986
2E90EDD08407	2016-08-29	EtOH_Box03_S116	ACTIVE	0	1204.76496291
2E90EDD08407	2016-08-29	EtOH_Box03_S116	ACTIVE	0	1204.86131287
2E90EDD08407	2016-08-29	EtOH_Box03_S116	ACTIVE	0	1204.9899869
2E90EDD08407	2016-08-29	EtOH_Box03_S116	ACTIVE	0	1205.09716296
2E90EDD08407	2016-08-29	EtOH_Box03_S116	ACTIVE	0	1205.2043879
2E90EDD08407	2016-08-29	EtOH_Box03_S116	ACTIVE	0	1205.322402
2E90EDD08407	2016-08-29	EtOH_Box03_S116	ACTIVE	0	1205.42963099
2E90EDD08407	2016-08-29	EtOH_Box03_S116	ACTIVE	0	1205.54756188
2E90EDD08407	2016-08-29	EtOH_Box03_S116	ACTIVE	0	1206.51025796
2E90EDD08407	2016-08-29	EtOH_Box03_S116	INACTIVE	0	1231.47650981
2E90EDD08407	2016-08-29	EtOH_Box03_S116	INACTIVE	0	1231.69045186
2E90EDD08407	2016-08-29	EtOH_Box03_S116	INACTIVE	0	1231.94739199
2E90EDD08407	2016-08-29	EtOH_Box03_S116	ACTIVE	0	1233.36162877
2E90EDD08407	2016-08-29	EtOH_Box03_S116	ACTIVE	0	1233.45899081
2E90EDD08407	2016-08-29	EtOH_Box03_S116	ACTIVE	0	1233.57778192
2E90EDD08407	2016-08-29	EtOH_Box03_S116	ACTIVE	0	1233.68567896
2E90EDD08407	2016-08-29	EtOH_Box03_S116	ACTIVE	0	1233.80426788
2E90EDD08407	2016-08-29	EtOH_Box03_S116	ACTIVE	0	1233.93386579
2E90EDD08407	2016-08-29	EtOH_Box03_S116	ACTIVE	0	1234.06336784
2E90EDD08407	2016-08-29	EtOH_Box03_S116	ACTIVE	0	1234.19284797
2E90EDD08407	2016-08-29	EtOH_Box03_S116	ACTIVE	0	1234.32227492
2E90EDD08407	2016-08-29	EtOH_Box03_S116	ACTIVE	0	1234.44100285
2E90EDD08407	2016-08-29	EtOH_Box03_S116	REWARD	10	1234.44100285
2E90EDD08407	2016-08-29	EtOH_Box03_S116	ACTIVE	0	1234.69414091
2E90EDD08407	2016-08-29	EtOH_Box03_S116	ACTIVE	0	1234.83397985
2E90EDD08407	2016-08-29	EtOH_Box03_S116	ACTIVE	0	1234.96281791
2E90EDD08407	2016-08-29	EtOH_Box03_S116	ACTIVE	0	1235.10248089
2E90EDD08407	2016-08-29	EtOH_Box03_S116	ACTIVE	0	1235.23127794
2E90EDD08407	2016-08-29	EtOH_Box03_S116	ACTIVE	0	1235.36007285
2E90EDD08407	2016-08-29	EtOH_Box03_S116	ACTIVE	0	1235.50089884
2E90EDD08407	2016-08-29	EtOH_Box03_S116	ACTIVE	0	1235.64056778
2E90EDD08407	2016-08-29	EtOH_Box03_S116	ACTIVE	0	1235.78027177
2E90EDD08407	2016-08-29	EtOH_Box03_S116	ACTIVE	0	1235.91991377
2E90EDD08407	2016-08-29	EtOH_Box03_S116	ACTIVE	0	1236.04863882
2E90EDD08407	2016-08-29	EtOH_Box03_S116	ACTIVE	0	1236.1557219
2E90EDD08407	2016-08-29	EtOH_Box03_S116	ACTIVE	0	1236.28454399
2E90EDD08407	2016-08-29	EtOH_Box03_S116	ACTIVE	0	1236.41333199
2E90EDD08407	2016-08-29	EtOH_Box03_S116	ACTIVE	0	1249.8089838
2E90EDD08407	2016-08-29	EtOH_Box03_S116	ACTIVE	0	1249.90540195
2E90EDD08407	2016-08-29	EtOH_Box03_S116	ACTIVE	0	1250.02335095
2E90EDD08407	2016-08-29	EtOH_Box03_S116	ACTIVE	0	1250.14138079
2E90EDD08407	2016-08-29	EtOH_Box03_S116	ACTIVE	0	1250.25945282
2E90EDD08407	2016-08-29	EtOH_Box03_S116	ACTIVE	0	1250.37739992
2E90EDD08407	2016-08-29	EtOH_Box03_S116	ACTIVE	0	1250.49535489
2E90EDD08407	2016-08-29	EtOH_Box03_S116	ACTIVE	0	1250.63514686
2E90EDD08407	2016-08-29	EtOH_Box03_S116	ACTIVE	0	1250.75328398
2E90EDD08407	2016-08-29	EtOH_Box03_S116	ACTIVE	0	1250.88202
2E90EDD08407	2016-08-29	EtOH_Box03_S116	ACTIVE	0	1251.02164698
2E90EDD08407	2016-08-29	EtOH_Box03_S116	ACTIVE	0	1251.15031481
2E90EDD08407	2016-08-29	EtOH_Box03_S116	ACTIVE	0	1251.28983593
2E90EDD08407	2016-08-29	EtOH_Box03_S116	ACTIVE	0	1251.41848087
2E90EDD08407	2016-08-29	EtOH_Box03_S116	ACTIVE	0	1251.5471468
2E90EDD08407	2016-08-29	EtOH_Box03_S116	ACTIVE	0	1251.68650794
2E90EDD08407	2016-08-29	EtOH_Box03_S116	ACTIVE	0	1251.82597399
2E90EDD08407	2016-08-29	EtOH_Box03_S116	ACTIVE	0	1251.94376779
2E90EDD08407	2016-08-29	EtOH_Box03_S116	ACTIVE	0	1252.06167293
2E90EDD08407	2016-08-29	EtOH_Box03_S116	ACTIVE	0	1252.20114899
2E90EDD08407	2016-08-29	EtOH_Box03_S116	ACTIVE	0	1252.31898093
2E90EDD08407	2016-08-29	EtOH_Box03_S116	ACTIVE	0	1252.44778299
2E90EDD08407	2016-08-29	EtOH_Box03_S116	ACTIVE	0	1252.56565094
2E90EDD08407	2016-08-29	EtOH_Box03_S116	ACTIVE	0	1252.69424677
2E90EDD08407	2016-08-29	EtOH_Box03_S116	ACTIVE	0	1252.83463192
2E90EDD08407	2016-08-29	EtOH_Box03_S116	ACTIVE	0	1252.9633348
2E90EDD08407	2016-08-29	EtOH_Box03_S116	ACTIVE	0	1253.09231687
2E90EDD08407	2016-08-29	EtOH_Box03_S116	ACTIVE	0	1253.23210597
2E90EDD08407	2016-08-29	EtOH_Box03_S116	ACTIVE	0	1253.37184596
2E90EDD08407	2016-08-29	EtOH_Box03_S116	ACTIVE	0	1253.51146698
2E90EDD08407	2016-08-29	EtOH_Box03_S116	ACTIVE	0	1253.64018297
2E90EDD08407	2016-08-29	EtOH_Box03_S116	ACTIVE	0	1253.79052091
2E90EDD08407	2016-08-29	EtOH_Box03_S116	ACTIVE	0	1253.93003178
2E90EDD08407	2016-08-29	EtOH_Box03_S116	ACTIVE	0	1254.06958294
2E90EDD08407	2016-08-29	EtOH_Box03_S116	ACTIVE	0	1254.21996093
2E90EDD08407	2016-08-29	EtOH_Box03_S116	ACTIVE	0	1254.27295184
2E90EDD08407	2016-08-29	EtOH_Box03_S116	ACTIVE	0	1254.36920881
2E90EDD08407	2016-08-29	EtOH_Box03_S116	ACTIVE	0	1254.5196228
2E90EDD08407	2016-08-29	EtOH_Box03_S116	ACTIVE	0	1254.70333481
2E90EDD08407	2016-08-29	EtOH_Box03_S116	ACTIVE	0	1254.83286786
2E90EDD08407	2016-08-29	EtOH_Box03_S116	ACTIVE	0	1254.98398995
2E90EDD08407	2016-08-29	EtOH_Box03_S116	ACTIVE	0	1274.21894193
2E90EDD08407	2016-08-29	EtOH_Box03_S116	ACTIVE	0	1274.31619787
2E90EDD08407	2016-08-29	EtOH_Box03_S116	ACTIVE	0	1274.42420578
2E90EDD08407	2016-08-29	EtOH_Box03_S116	ACTIVE	0	1274.54308987
2E90EDD08407	2016-08-29	EtOH_Box03_S116	ACTIVE	0	1274.67277384
2E90EDD08407	2016-08-29	EtOH_Box03_S116	ACTIVE	0	1274.80232882
2E90EDD08407	2016-08-29	EtOH_Box03_S116	REWARD	10	1274.80232882
2E90EDD08407	2016-08-29	EtOH_Box03_S116	ACTIVE	0	1275.05506492
2E90EDD08407	2016-08-29	EtOH_Box03_S116	ACTIVE	0	1275.18415999
2E90EDD08407	2016-08-29	EtOH_Box03_S116	ACTIVE	0	1275.32404995
2E90EDD08407	2016-08-29	EtOH_Box03_S116	ACTIVE	0	1275.44209099
2E90EDD08407	2016-08-29	EtOH_Box03_S116	ACTIVE	0	1275.5708499
2E90EDD08407	2016-08-29	EtOH_Box03_S116	ACTIVE	0	1275.68871689
2E90EDD08407	2016-08-29	EtOH_Box03_S116	ACTIVE	0	1275.81736898
2E90EDD08407	2016-08-29	EtOH_Box03_S116	ACTIVE	0	1277.22324681
2E90EDD08407	2016-08-29	EtOH_Box03_S116	ACTIVE	0	1277.33046579
2E90EDD08407	2016-08-29	EtOH_Box03_S116	ACTIVE	0	1291.216187
2E90EDD08407	2016-08-29	EtOH_Box03_S116	ACTIVE	0	1291.31294799
2E90EDD08407	2016-08-29	EtOH_Box03_S116	ACTIVE	0	1291.43110895
2E90EDD08407	2016-08-29	EtOH_Box03_S116	ACTIVE	0	1291.57073879
2E90EDD08407	2016-08-29	EtOH_Box03_S116	ACTIVE	0	1291.67788792
2E90EDD08407	2016-08-29	EtOH_Box03_S116	ACTIVE	0	1291.81745386
2E90EDD08407	2016-08-29	EtOH_Box03_S116	ACTIVE	0	1291.93528485
2E90EDD08407	2016-08-29	EtOH_Box03_S116	ACTIVE	0	1292.07484484
2E90EDD08407	2016-08-29	EtOH_Box03_S116	ACTIVE	0	1292.20369077
2E90EDD08407	2016-08-29	EtOH_Box03_S116	ACTIVE	0	1292.34325886
2E90EDD08407	2016-08-29	EtOH_Box03_S116	ACTIVE	0	1292.49390078
2E90EDD08407	2016-08-29	EtOH_Box03_S116	ACTIVE	0	1292.63357782
2E90EDD08407	2016-08-29	EtOH_Box03_S116	ACTIVE	0	1292.773139
2E90EDD08407	2016-08-29	EtOH_Box03_S116	ACTIVE	0	1292.93433499
2E90EDD08407	2016-08-29	EtOH_Box03_S116	ACTIVE	0	1293.07419777
2E90EDD08407	2016-08-29	EtOH_Box03_S116	ACTIVE	0	1293.2137928
2E90EDD08407	2016-08-29	EtOH_Box03_S116	ACTIVE	0	1293.34257793
2E90EDD08407	2016-08-29	EtOH_Box03_S116	ACTIVE	0	1293.48325777
2E90EDD08407	2016-08-29	EtOH_Box03_S116	ACTIVE	0	1327.05991578
2E90EDD08407	2016-08-29	EtOH_Box03_S116	ACTIVE	0	1327.1788609
2E90EDD08407	2016-08-29	EtOH_Box03_S116	ACTIVE	0	1327.29760098
2E90EDD08407	2016-08-29	EtOH_Box03_S116	ACTIVE	0	1327.40549088
2E90EDD08407	2016-08-29	EtOH_Box03_S116	ACTIVE	0	1327.56745887
2E90EDD08407	2016-08-29	EtOH_Box03_S116	ACTIVE	0	1342.38678885
2E90EDD08407	2016-08-29	EtOH_Box03_S116	ACTIVE	0	1342.61389899
2E90EDD08407	2016-08-29	EtOH_Box03_S116	ACTIVE	0	1342.72182178
2E90EDD08407	2016-08-29	EtOH_Box03_S116	ACTIVE	0	1342.84048796
2E90EDD08407	2016-08-29	EtOH_Box03_S116	ACTIVE	0	1342.95904779
2E90EDD08407	2016-08-29	EtOH_Box03_S116	REWARD	10	1342.95904779
2E90EDD08407	2016-08-29	EtOH_Box03_S116	ACTIVE	0	1343.20124483
2E90EDD08407	2016-08-29	EtOH_Box03_S116	ACTIVE	0	1343.34120584
2E90EDD08407	2016-08-29	EtOH_Box03_S116	ACTIVE	0	1343.49163485
2E90EDD08407	2016-08-29	EtOH_Box03_S116	ACTIVE	0	1343.6637609
2E90EDD08407	2016-08-29	EtOH_Box03_S116	ACTIVE	0	1343.77091885
2E90EDD08407	2016-08-29	EtOH_Box03_S116	ACTIVE	0	1343.92146087
2E90EDD08407	2016-08-29	EtOH_Box03_S116	ACTIVE	0	1344.05029893
2E90EDD08407	2016-08-29	EtOH_Box03_S116	ACTIVE	0	1344.1898818
2E90EDD08407	2016-08-29	EtOH_Box03_S116	ACTIVE	0	1344.31861782
2E90EDD08407	2016-08-29	EtOH_Box03_S116	ACTIVE	0	1344.46931481
2E90EDD08407	2016-08-29	EtOH_Box03_S116	ACTIVE	0	1346.50273085
2E90EDD08407	2016-08-29	EtOH_Box03_S116	ACTIVE	0	1347.47527385
2E90EDD08407	2016-08-29	EtOH_Box03_S116	ACTIVE	0	1362.48863196
2E90EDD08407	2016-08-29	EtOH_Box03_S116	ACTIVE	0	1362.60683084
2E90EDD08407	2016-08-29	EtOH_Box03_S116	ACTIVE	0	1362.73558998
2E90EDD08407	2016-08-29	EtOH_Box03_S116	ACTIVE	0	1362.86426687
2E90EDD08407	2016-08-29	EtOH_Box03_S116	ACTIVE	0	1362.99299288
2E90EDD08407	2016-08-29	EtOH_Box03_S116	ACTIVE	0	1363.99777794
2E90EDD08407	2016-08-29	EtOH_Box03_S116	ACTIVE	0	1364.58328581
2E90EDD08407	2016-08-29	EtOH_Box03_S116	ACTIVE	0	1382.78769279
2E90EDD08407	2016-08-29	EtOH_Box03_S116	ACTIVE	0	1382.99224186
2E90EDD08407	2016-08-29	EtOH_Box03_S116	ACTIVE	0	1383.11104989
2E90EDD08407	2016-08-29	EtOH_Box03_S116	ACTIVE	0	1383.24057889
2E90EDD08407	2016-08-29	EtOH_Box03_S116	ACTIVE	0	1383.3700738
2E90EDD08407	2016-08-29	EtOH_Box03_S116	ACTIVE	0	1383.73736596
2E90EDD08407	2016-08-29	EtOH_Box03_S116	ACTIVE	0	1383.83435678
2E90EDD08407	2016-08-29	EtOH_Box03_S116	ACTIVE	0	1462.45461178
2E90EDD08407	2016-08-29	EtOH_Box03_S116	REWARD	10	1462.45461178
2E90EDD08407	2016-08-29	EtOH_Box03_S116	ACTIVE	0	1462.686131
2E90EDD08407	2016-08-29	EtOH_Box03_S116	ACTIVE	0	1462.81519294
2E90EDD08407	2016-08-29	EtOH_Box03_S116	ACTIVE	0	1462.94402695
2E90EDD08407	2016-08-29	EtOH_Box03_S116	ACTIVE	0	1463.09575891
2E90EDD08407	2016-08-29	EtOH_Box03_S116	ACTIVE	0	1463.23553681
2E90EDD08407	2016-08-29	EtOH_Box03_S116	ACTIVE	0	1463.40788484
2E90EDD08407	2016-08-29	EtOH_Box03_S116	ACTIVE	0	1463.52606583
2E90EDD08407	2016-08-29	EtOH_Box03_S116	ACTIVE	0	1463.65501595
2E90EDD08407	2016-08-29	EtOH_Box03_S116	ACTIVE	0	1463.79479694
2E90EDD08407	2016-08-29	EtOH_Box03_S116	ACTIVE	0	1463.92373776
2E90EDD08407	2016-08-29	EtOH_Box03_S116	ACTIVE	0	1464.0743258
2E90EDD08407	2016-08-29	EtOH_Box03_S116	ACTIVE	0	1464.2141099
2E90EDD08407	2016-08-29	EtOH_Box03_S116	ACTIVE	0	1464.35392594
2E90EDD08407	2016-08-29	EtOH_Box03_S116	ACTIVE	0	1464.49366498
2E90EDD08407	2016-08-29	EtOH_Box03_S116	ACTIVE	0	1464.63332677
2E90EDD08407	2016-08-29	EtOH_Box03_S116	ACTIVE	0	1464.7838459
2E90EDD08407	2016-08-29	EtOH_Box03_S116	ACTIVE	0	1464.93422985
2E90EDD08407	2016-08-29	EtOH_Box03_S116	ACTIVE	0	1465.07389593
2E90EDD08407	2016-08-29	EtOH_Box03_S116	ACTIVE	0	1465.2134459
2E90EDD08407	2016-08-29	EtOH_Box03_S116	ACTIVE	0	1465.34236979
2E90EDD08407	2016-08-29	EtOH_Box03_S116	ACTIVE	0	1465.46029997
2E90EDD08407	2016-08-29	EtOH_Box03_S116	ACTIVE	0	1465.58898187
2E90EDD08407	2016-08-29	EtOH_Box03_S116	ACTIVE	0	1465.750036
2E90EDD08407	2016-08-29	EtOH_Box03_S116	ACTIVE	0	1465.90033793
2E90EDD08407	2016-08-29	EtOH_Box03_S116	ACTIVE	0	1466.01816583
2E90EDD08407	2016-08-29	EtOH_Box03_S116	ACTIVE	0	1466.13596582
2E90EDD08407	2016-08-29	EtOH_Box03_S116	ACTIVE	0	1466.26460195
2E90EDD08407	2016-08-29	EtOH_Box03_S116	ACTIVE	0	1466.39445782
2E90EDD08407	2016-08-29	EtOH_Box03_S116	ACTIVE	0	1466.51243782
2E90EDD08407	2016-08-29	EtOH_Box03_S116	ACTIVE	0	1466.64119792
2E90EDD08407	2016-08-29	EtOH_Box03_S116	ACTIVE	0	1466.7591908
2E90EDD08407	2016-08-29	EtOH_Box03_S116	ACTIVE	0	1466.90953088
2E90EDD08407	2016-08-29	EtOH_Box03_S116	ACTIVE	0	1467.02754784
2E90EDD08407	2016-08-29	EtOH_Box03_S116	ACTIVE	0	1467.1669848
2E90EDD08407	2016-08-29	EtOH_Box03_S116	ACTIVE	0	1467.28485489
2E90EDD08407	2016-08-29	EtOH_Box03_S116	ACTIVE	0	1467.4135139
2E90EDD08407	2016-08-29	EtOH_Box03_S116	ACTIVE	0	1467.54230881
2E90EDD08407	2016-08-29	EtOH_Box03_S116	ACTIVE	0	1467.69354796
2E90EDD08407	2016-08-29	EtOH_Box03_S116	ACTIVE	0	1479.92990279
2E90EDD08407	2016-08-29	EtOH_Box03_S116	ACTIVE	0	1480.02630186
2E90EDD08407	2016-08-29	EtOH_Box03_S116	ACTIVE	0	1480.13341498
2E90EDD08407	2016-08-29	EtOH_Box03_S116	ACTIVE	0	1480.26202393
2E90EDD08407	2016-08-29	EtOH_Box03_S116	ACTIVE	0	1480.31497979
2E90EDD08407	2016-08-29	EtOH_Box03_S116	ACTIVE	0	1480.389642
2E90EDD08407	2016-08-29	EtOH_Box03_S116	ACTIVE	0	1480.53987288
2E90EDD08407	2016-08-29	EtOH_Box03_S116	ACTIVE	0	1480.67927289
2E90EDD08407	2016-08-29	EtOH_Box03_S116	ACTIVE	0	1480.80914497
2E90EDD08407	2016-08-29	EtOH_Box03_S116	ACTIVE	0	1480.94872284
2E90EDD08407	2016-08-29	EtOH_Box03_S116	ACTIVE	0	1481.07745981
2E90EDD08407	2016-08-29	EtOH_Box03_S116	ACTIVE	0	1481.22781086
2E90EDD08407	2016-08-29	EtOH_Box03_S116	ACTIVE	0	1481.27000189
2E90EDD08407	2016-08-29	EtOH_Box03_S116	ACTIVE	0	1482.00397396
2E90EDD08407	2016-08-29	EtOH_Box03_S116	ACTIVE	0	1516.32649589
2E90EDD08407	2016-08-29	EtOH_Box03_S116	ACTIVE	0	1516.44458079
2E90EDD08407	2016-08-29	EtOH_Box03_S116	ACTIVE	0	1516.5524509
2E90EDD08407	2016-08-29	EtOH_Box03_S116	ACTIVE	0	1516.67105699
2E90EDD08407	2016-08-29	EtOH_Box03_S116	ACTIVE	0	1516.80044293
2E90EDD08407	2016-08-29	EtOH_Box03_S116	ACTIVE	0	1516.92998886
2E90EDD08407	2016-08-29	EtOH_Box03_S116	ACTIVE	0	1517.06651878
2E90EDD08407	2016-08-29	EtOH_Box03_S116	ACTIVE	0	1517.20700479
2E90EDD08407	2016-08-29	EtOH_Box03_S116	ACTIVE	0	1517.33655381
2E90EDD08407	2016-08-29	EtOH_Box03_S116	ACTIVE	0	1517.46613789
2E90EDD08407	2016-08-29	EtOH_Box03_S116	REWARD	10	1517.46613789
2E90EDD08407	2016-08-29	EtOH_Box03_S116	ACTIVE	0	1517.74157476
2E90EDD08407	2016-08-29	EtOH_Box03_S116	ACTIVE	0	1517.88153481
2E90EDD08407	2016-08-29	EtOH_Box03_S116	ACTIVE	0	1518.0222218
2E90EDD08407	2016-08-29	EtOH_Box03_S116	ACTIVE	0	1518.151124
2E90EDD08407	2016-08-29	EtOH_Box03_S116	ACTIVE	0	1518.29074287
2E90EDD08407	2016-08-29	EtOH_Box03_S116	ACTIVE	0	1518.43025684
2E90EDD08407	2016-08-29	EtOH_Box03_S116	ACTIVE	0	1518.56998777
2E90EDD08407	2016-08-29	EtOH_Box03_S116	ACTIVE	0	1518.69869995
2E90EDD08407	2016-08-29	EtOH_Box03_S116	ACTIVE	0	1518.83817887
2E90EDD08407	2016-08-29	EtOH_Box03_S116	ACTIVE	0	1518.97767186
2E90EDD08407	2016-08-29	EtOH_Box03_S116	ACTIVE	0	1519.12795687
2E90EDD08407	2016-08-29	EtOH_Box03_S116	ACTIVE	0	1519.267555
2E90EDD08407	2016-08-29	EtOH_Box03_S116	ACTIVE	0	1519.5259738
2E90EDD08407	2016-08-29	EtOH_Box03_S116	ACTIVE	0	1519.66829991
2E90EDD08407	2016-08-29	EtOH_Box03_S116	ACTIVE	0	1519.80785489
2E90EDD08407	2016-08-29	EtOH_Box03_S116	ACTIVE	0	1519.94744492
2E90EDD08407	2016-08-29	EtOH_Box03_S116	ACTIVE	0	1520.09771085
2E90EDD08407	2016-08-29	EtOH_Box03_S116	ACTIVE	0	1520.237113
2E90EDD08407	2016-08-29	EtOH_Box03_S116	ACTIVE	0	1520.38751483
2E90EDD08407	2016-08-29	EtOH_Box03_S116	ACTIVE	0	1520.5161829
2E90EDD08407	2016-08-29	EtOH_Box03_S116	ACTIVE	0	1520.63403797
2E90EDD08407	2016-08-29	EtOH_Box03_S116	ACTIVE	0	1520.77344584
2E90EDD08407	2016-08-29	EtOH_Box03_S116	ACTIVE	0	1520.90232491
2E90EDD08407	2016-08-29	EtOH_Box03_S116	ACTIVE	0	1521.04187298
2E90EDD08407	2016-08-29	EtOH_Box03_S116	ACTIVE	0	1521.17069387
2E90EDD08407	2016-08-29	EtOH_Box03_S116	ACTIVE	0	1521.31131291
2E90EDD08407	2016-08-29	EtOH_Box03_S116	ACTIVE	0	1521.45107484
2E90EDD08407	2016-08-29	EtOH_Box03_S116	ACTIVE	0	1521.568995
2E90EDD08407	2016-08-29	EtOH_Box03_S116	ACTIVE	0	1521.70844388
2E90EDD08407	2016-08-29	EtOH_Box03_S116	ACTIVE	0	1521.82637596
2E90EDD08407	2016-08-29	EtOH_Box03_S116	ACTIVE	0	1521.94425797
2E90EDD08407	2016-08-29	EtOH_Box03_S116	ACTIVE	0	1522.06217599
2E90EDD08407	2016-08-29	EtOH_Box03_S116	ACTIVE	0	1522.19085288
2E90EDD08407	2016-08-29	EtOH_Box03_S116	ACTIVE	0	1522.31947279
2E90EDD08407	2016-08-29	EtOH_Box03_S116	ACTIVE	0	1522.44826078
2E90EDD08407	2016-08-29	EtOH_Box03_S116	ACTIVE	0	1522.49043083
2E90EDD08407	2016-08-29	EtOH_Box03_S116	ACTIVE	0	1522.56503487
2E90EDD08407	2016-08-29	EtOH_Box03_S116	ACTIVE	0	1522.69440985
2E90EDD08407	2016-08-29	EtOH_Box03_S116	ACTIVE	0	1522.81275082
2E90EDD08407	2016-08-29	EtOH_Box03_S116	ACTIVE	0	1522.9632628
2E90EDD08407	2016-08-29	EtOH_Box03_S116	ACTIVE	0	1523.07077789
2E90EDD08407	2016-08-29	EtOH_Box03_S116	ACTIVE	0	1523.18878579
2E90EDD08407	2016-08-29	EtOH_Box03_S116	ACTIVE	0	1523.30686593
2E90EDD08407	2016-08-29	EtOH_Box03_S116	ACTIVE	0	1523.4464438
2E90EDD08407	2016-08-29	EtOH_Box03_S116	ACTIVE	0	1523.57510877
2E90EDD08407	2016-08-29	EtOH_Box03_S116	ACTIVE	0	1524.41746688
2E90EDD08407	2016-08-29	EtOH_Box03_S116	ACTIVE	0	1540.41718078
2E90EDD08407	2016-08-29	EtOH_Box03_S116	ACTIVE	0	1540.52650499
2E90EDD08407	2016-08-29	EtOH_Box03_S116	ACTIVE	0	1540.64648485
2E90EDD08407	2016-08-29	EtOH_Box03_S116	ACTIVE	0	1540.78791499
2E90EDD08407	2016-08-29	EtOH_Box03_S116	ACTIVE	0	1540.91848397
2E90EDD08407	2016-08-29	EtOH_Box03_S116	ACTIVE	0	1541.06005287
2E90EDD08407	2016-08-29	EtOH_Box03_S116	ACTIVE	0	1541.19073892
2E90EDD08407	2016-08-29	EtOH_Box03_S116	ACTIVE	0	1541.33248496
2E90EDD08407	2016-08-29	EtOH_Box03_S116	ACTIVE	0	1541.50642085
2E90EDD08407	2016-08-29	EtOH_Box03_S116	ACTIVE	0	1558.84004593
2E90EDD08407	2016-08-29	EtOH_Box03_S116	REWARD	10	1558.84004593
2E90EDD08407	2016-08-29	EtOH_Box03_S116	ACTIVE	0	1559.11621189
2E90EDD08407	2016-08-29	EtOH_Box03_S116	ACTIVE	0	1559.22353387
2E90EDD08407	2016-08-29	EtOH_Box03_S116	ACTIVE	0	1559.34166193
2E90EDD08407	2016-08-29	EtOH_Box03_S116	ACTIVE	0	1559.45997
2E90EDD08407	2016-08-29	EtOH_Box03_S116	ACTIVE	0	1559.59955192
2E90EDD08407	2016-08-29	EtOH_Box03_S116	ACTIVE	0	1559.73910499
2E90EDD08407	2016-08-29	EtOH_Box03_S116	ACTIVE	0	1559.86788988
2E90EDD08407	2016-08-29	EtOH_Box03_S116	ACTIVE	0	1560.01820087
2E90EDD08407	2016-08-29	EtOH_Box03_S116	ACTIVE	0	1560.15785098
2E90EDD08407	2016-08-29	EtOH_Box03_S116	ACTIVE	0	1560.28669286
2E90EDD08407	2016-08-29	EtOH_Box03_S116	ACTIVE	0	1560.44805479
2E90EDD08407	2016-08-29	EtOH_Box03_S116	ACTIVE	0	1560.5767839
2E90EDD08407	2016-08-29	EtOH_Box03_S116	ACTIVE	0	1560.71630692
2E90EDD08407	2016-08-29	EtOH_Box03_S116	ACTIVE	0	1560.86655498
2E90EDD08407	2016-08-29	EtOH_Box03_S116	ACTIVE	0	1560.98450589
2E90EDD08407	2016-08-29	EtOH_Box03_S116	ACTIVE	0	1561.11329889
2E90EDD08407	2016-08-29	EtOH_Box03_S116	ACTIVE	0	1561.24195981
2E90EDD08407	2016-08-29	EtOH_Box03_S116	ACTIVE	0	1561.38163781
2E90EDD08407	2016-08-29	EtOH_Box03_S116	ACTIVE	0	1561.52127385
2E90EDD08407	2016-08-29	EtOH_Box03_S116	ACTIVE	0	1561.63922191
2E90EDD08407	2016-08-29	EtOH_Box03_S116	ACTIVE	0	1561.7463429
2E90EDD08407	2016-08-29	EtOH_Box03_S116	ACTIVE	0	1561.86423397
2E90EDD08407	2016-08-29	EtOH_Box03_S116	ACTIVE	0	1561.99301791
2E90EDD08407	2016-08-29	EtOH_Box03_S116	ACTIVE	0	1562.11198497
2E90EDD08407	2016-08-29	EtOH_Box03_S116	ACTIVE	0	1562.24084091
2E90EDD08407	2016-08-29	EtOH_Box03_S116	ACTIVE	0	1562.34808683
2E90EDD08407	2016-08-29	EtOH_Box03_S116	ACTIVE	0	1562.47691989
2E90EDD08407	2016-08-29	EtOH_Box03_S116	ACTIVE	0	1562.60565686
2E90EDD08407	2016-08-29	EtOH_Box03_S116	ACTIVE	0	1562.71273279
2E90EDD08407	2016-08-29	EtOH_Box03_S116	ACTIVE	0	1562.84152699
2E90EDD08407	2016-08-29	EtOH_Box03_S116	ACTIVE	0	1562.9702878
2E90EDD08407	2016-08-29	EtOH_Box03_S116	ACTIVE	0	1563.08817697
2E90EDD08407	2016-08-29	EtOH_Box03_S116	ACTIVE	0	1563.21700978
2E90EDD08407	2016-08-29	EtOH_Box03_S116	ACTIVE	0	1563.33502078
2E90EDD08407	2016-08-29	EtOH_Box03_S116	ACTIVE	0	1563.46377587
2E90EDD08407	2016-08-29	EtOH_Box03_S116	ACTIVE	0	1563.5817709
2E90EDD08407	2016-08-29	EtOH_Box03_S116	ACTIVE	0	1563.72136378
2E90EDD08407	2016-08-29	EtOH_Box03_S116	ACTIVE	0	1563.839252
2E90EDD08407	2016-08-29	EtOH_Box03_S116	ACTIVE	0	1563.97867298
2E90EDD08407	2016-08-29	EtOH_Box03_S116	ACTIVE	0	1568.55688286
2E90EDD08407	2016-08-29	EtOH_Box03_S116	ACTIVE	0	1569.02102685
2E90EDD08407	2016-08-29	EtOH_Box03_S116	ACTIVE	0	1572.50275493
2E90EDD08407	2016-08-29	EtOH_Box03_S116	ACTIVE	0	1572.62083983
2E90EDD08407	2016-08-29	EtOH_Box03_S116	ACTIVE	0	1572.738765
2E90EDD08407	2016-08-29	EtOH_Box03_S116	ACTIVE	0	1572.91066694
2E90EDD08407	2016-08-29	EtOH_Box03_S116	ACTIVE	0	1573.02850199
2E90EDD08407	2016-08-29	EtOH_Box03_S116	ACTIVE	0	1573.16795897
2E90EDD08407	2016-08-29	EtOH_Box03_S116	ACTIVE	0	1573.30778098
2E90EDD08407	2016-08-29	EtOH_Box03_S116	ACTIVE	0	1579.92732477
2E90EDD08407	2016-08-29	EtOH_Box03_S116	ACTIVE	0	1580.03670692
2E90EDD08407	2016-08-29	EtOH_Box03_S116	ACTIVE	0	1580.15657091
2E90EDD08407	2016-08-29	EtOH_Box03_S116	ACTIVE	0	1580.30893779
2E90EDD08407	2016-08-29	EtOH_Box03_S116	ACTIVE	0	1580.42879295
2E90EDD08407	2016-08-29	EtOH_Box03_S116	ACTIVE	0	1580.55945992
2E90EDD08407	2016-08-29	EtOH_Box03_S116	ACTIVE	0	1580.69005299
2E90EDD08407	2016-08-29	EtOH_Box03_S116	ACTIVE	0	1580.83163691
2E90EDD08407	2016-08-29	EtOH_Box03_S116	ACTIVE	0	1580.96226192
2E90EDD08407	2016-08-29	EtOH_Box03_S116	ACTIVE	0	1581.09282994
2E90EDD08407	2016-08-29	EtOH_Box03_S116	REWARD	10	1581.09282994
2E90EDD08407	2016-08-29	EtOH_Box03_S116	ACTIVE	0	1581.33634782
2E90EDD08407	2016-08-29	EtOH_Box03_S116	ACTIVE	0	1581.45460987
2E90EDD08407	2016-08-29	EtOH_Box03_S116	ACTIVE	0	1581.5941658
2E90EDD08407	2016-08-29	EtOH_Box03_S116	ACTIVE	0	1582.02554798
2E90EDD08407	2016-08-29	EtOH_Box03_S116	ACTIVE	0	1582.154495
2E90EDD08407	2016-08-29	EtOH_Box03_S116	ACTIVE	0	1582.28342295
2E90EDD08407	2016-08-29	EtOH_Box03_S116	ACTIVE	0	1582.59632993
2E90EDD08407	2016-08-29	EtOH_Box03_S116	ACTIVE	0	1582.84424281
2E90EDD08407	2016-08-29	EtOH_Box03_S116	ACTIVE	0	1583.19068789
2E90EDD08407	2016-08-29	EtOH_Box03_S116	ACTIVE	0	1583.43906093
2E90EDD08407	2016-08-29	EtOH_Box03_S116	ACTIVE	0	1583.51387095
2E90EDD08407	2016-08-29	EtOH_Box03_S116	ACTIVE	0	1583.75069284
2E90EDD08407	2016-08-29	EtOH_Box03_S116	ACTIVE	0	1584.51764679
2E90EDD08407	2016-08-29	EtOH_Box03_S116	ACTIVE	0	1584.62484694
2E90EDD08407	2016-08-29	EtOH_Box03_S116	ACTIVE	0	1584.68865085
2E90EDD08407	2016-08-29	EtOH_Box03_S116	ACTIVE	0	1584.79568577
2E90EDD08407	2016-08-29	EtOH_Box03_S116	ACTIVE	0	1584.93522978
2E90EDD08407	2016-08-29	EtOH_Box03_S116	ACTIVE	0	1585.06398678
2E90EDD08407	2016-08-29	EtOH_Box03_S116	ACTIVE	0	1585.34411883
2E90EDD08407	2016-08-29	EtOH_Box03_S116	ACTIVE	0	1585.46206689
2E90EDD08407	2016-08-29	EtOH_Box03_S116	ACTIVE	0	1585.59077692
2E90EDD08407	2016-08-29	EtOH_Box03_S116	ACTIVE	0	1585.70867491
2E90EDD08407	2016-08-29	EtOH_Box03_S116	ACTIVE	0	1585.83741593
2E90EDD08407	2016-08-29	EtOH_Box03_S116	ACTIVE	0	1585.96611595
2E90EDD08407	2016-08-29	EtOH_Box03_S116	ACTIVE	0	1586.48627996
2E90EDD08407	2016-08-29	EtOH_Box03_S116	ACTIVE	0	1589.74026299
2E90EDD08407	2016-08-29	EtOH_Box03_S116	ACTIVE	0	1596.20801997
2E90EDD08407	2016-08-29	EtOH_Box03_S116	ACTIVE	0	1600.04642296
2E90EDD08407	2016-08-29	EtOH_Box03_S116	ACTIVE	0	1603.56160688
2E90EDD08407	2016-08-29	EtOH_Box03_S116	INACTIVE	0	1612.62059379
2E90EDD08407	2016-08-29	EtOH_Box03_S116	INACTIVE	0	1612.73832989
2E90EDD08407	2016-08-29	EtOH_Box03_S116	ACTIVE	0	1613.6672709
2E90EDD08407	2016-08-29	EtOH_Box03_S116	ACTIVE	0	1613.76556277
2E90EDD08407	2016-08-29	EtOH_Box03_S116	ACTIVE	0	1613.88544083
2E90EDD08407	2016-08-29	EtOH_Box03_S116	ACTIVE	0	1614.00544596
2E90EDD08407	2016-08-29	EtOH_Box03_S116	ACTIVE	0	1614.13613486
2E90EDD08407	2016-08-29	EtOH_Box03_S116	ACTIVE	0	1614.25594091
2E90EDD08407	2016-08-29	EtOH_Box03_S116	ACTIVE	0	1615.59834385
2E90EDD08407	2016-08-29	EtOH_Box03_S116	ACTIVE	0	1615.76158977
2E90EDD08407	2016-08-29	EtOH_Box03_S116	ACTIVE	0	1645.80394077
2E90EDD08407	2016-08-29	EtOH_Box03_S116	REWARD	10	1645.80394077
2E90EDD08407	2016-08-29	EtOH_Box03_S116	ACTIVE	0	1646.01478791
2E90EDD08407	2016-08-29	EtOH_Box03_S116	ACTIVE	0	1646.13317084
2E90EDD08407	2016-08-29	EtOH_Box03_S116	ACTIVE	0	1646.70551395
2E90EDD08407	2016-08-29	EtOH_Box03_S116	ACTIVE	0	1646.81284189
2E90EDD08407	2016-08-29	EtOH_Box03_S116	ACTIVE	0	1646.94163179
2E90EDD08407	2016-08-29	EtOH_Box03_S116	ACTIVE	0	1647.0487268
2E90EDD08407	2016-08-29	EtOH_Box03_S116	ACTIVE	0	1647.18832088
2E90EDD08407	2016-08-29	EtOH_Box03_S116	ACTIVE	0	1647.31718683
2E90EDD08407	2016-08-29	EtOH_Box03_S116	ACTIVE	0	1647.44608593
2E90EDD08407	2016-08-29	EtOH_Box03_S116	ACTIVE	0	1647.56414986
2E90EDD08407	2016-08-29	EtOH_Box03_S116	ACTIVE	0	1647.6930728
2E90EDD08407	2016-08-29	EtOH_Box03_S116	ACTIVE	0	1647.82177877
2E90EDD08407	2016-08-29	EtOH_Box03_S116	ACTIVE	0	1647.93968892
2E90EDD08407	2016-08-29	EtOH_Box03_S116	ACTIVE	0	1648.06848884
2E90EDD08407	2016-08-29	EtOH_Box03_S116	ACTIVE	0	1648.20797896
2E90EDD08407	2016-08-29	EtOH_Box03_S116	ACTIVE	0	1648.33685899
2E90EDD08407	2016-08-29	EtOH_Box03_S116	ACTIVE	0	1648.46567583
2E90EDD08407	2016-08-29	EtOH_Box03_S116	ACTIVE	0	1648.59437394
2E90EDD08407	2016-08-29	EtOH_Box03_S116	ACTIVE	0	1648.73391795
2E90EDD08407	2016-08-29	EtOH_Box03_S116	ACTIVE	0	1648.86264491
2E90EDD08407	2016-08-29	EtOH_Box03_S116	ACTIVE	0	1648.90478897
2E90EDD08407	2016-08-29	EtOH_Box03_S116	ACTIVE	0	1648.99018979
2E90EDD08407	2016-08-29	EtOH_Box03_S116	ACTIVE	0	1649.14053488
2E90EDD08407	2016-08-29	EtOH_Box03_S116	ACTIVE	0	1649.28116179
2E90EDD08407	2016-08-29	EtOH_Box03_S116	ACTIVE	0	1649.4316268
2E90EDD08407	2016-08-29	EtOH_Box03_S116	ACTIVE	0	1649.56035995
2E90EDD08407	2016-08-29	EtOH_Box03_S116	ACTIVE	0	1649.69744492
2E90EDD08407	2016-08-29	EtOH_Box03_S116	ACTIVE	0	1649.83707595
2E90EDD08407	2016-08-29	EtOH_Box03_S116	ACTIVE	0	1649.9765718
2E90EDD08407	2016-08-29	EtOH_Box03_S116	ACTIVE	0	1650.12686682
2E90EDD08407	2016-08-29	EtOH_Box03_S116	ACTIVE	0	1650.26634097
2E90EDD08407	2016-08-29	EtOH_Box03_S116	ACTIVE	0	1650.40584493
2E90EDD08407	2016-08-29	EtOH_Box03_S116	ACTIVE	0	1650.55629683
2E90EDD08407	2016-08-29	EtOH_Box03_S116	ACTIVE	0	1650.71749783
2E90EDD08407	2016-08-29	EtOH_Box03_S116	ACTIVE	0	1650.88939691
2E90EDD08407	2016-08-29	EtOH_Box03_S116	ACTIVE	0	1650.98610497
2E90EDD08407	2016-08-29	EtOH_Box03_S116	ACTIVE	0	1651.32090092
2E90EDD08407	2016-08-29	EtOH_Box03_S116	ACTIVE	0	1670.44821477
2E90EDD08407	2016-08-29	EtOH_Box03_S116	ACTIVE	0	1670.54673886
2E90EDD08407	2016-08-29	EtOH_Box03_S116	ACTIVE	0	1671.62876391
2E90EDD08407	2016-08-29	EtOH_Box03_S116	ACTIVE	0	1673.72822785
2E90EDD08407	2016-08-29	EtOH_Box03_S116	ACTIVE	0	1688.0313468
2E90EDD08407	2016-08-29	EtOH_Box03_S116	ACTIVE	0	1688.15145397
2E90EDD08407	2016-08-29	EtOH_Box03_S116	ACTIVE	0	1688.28218389
2E90EDD08407	2016-08-29	EtOH_Box03_S116	ACTIVE	0	1688.74818993
2E90EDD08407	2016-08-29	EtOH_Box03_S116	ACTIVE	0	1688.90061879
2E90EDD08407	2016-08-29	EtOH_Box03_S116	ACTIVE	0	1689.00973487
2E90EDD08407	2016-08-29	EtOH_Box03_S116	REWARD	10	1689.00973487
2E90EDD08407	2016-08-29	EtOH_Box03_S116	ACTIVE	0	1689.26349497
2E90EDD08407	2016-08-29	EtOH_Box03_S116	ACTIVE	0	1689.3819139
2E90EDD08407	2016-08-29	EtOH_Box03_S116	ACTIVE	0	1689.51179194
2E90EDD08407	2016-08-29	EtOH_Box03_S116	ACTIVE	0	1689.64056587
2E90EDD08407	2016-08-29	EtOH_Box03_S116	ACTIVE	0	1689.7692368
2E90EDD08407	2016-08-29	EtOH_Box03_S116	ACTIVE	0	1689.91952181
2E90EDD08407	2016-08-29	EtOH_Box03_S116	ACTIVE	0	1690.05902886
2E90EDD08407	2016-08-29	EtOH_Box03_S116	ACTIVE	0	1690.18765998
2E90EDD08407	2016-08-29	EtOH_Box03_S116	ACTIVE	0	1690.32712078
2E90EDD08407	2016-08-29	EtOH_Box03_S116	ACTIVE	0	1690.46678686
2E90EDD08407	2016-08-29	EtOH_Box03_S116	ACTIVE	0	1690.61713195
2E90EDD08407	2016-08-29	EtOH_Box03_S116	ACTIVE	0	1690.745924
2E90EDD08407	2016-08-29	EtOH_Box03_S116	ACTIVE	0	1690.88541889
2E90EDD08407	2016-08-29	EtOH_Box03_S116	ACTIVE	0	1691.02484584
2E90EDD08407	2016-08-29	EtOH_Box03_S116	ACTIVE	0	1691.17507577
2E90EDD08407	2016-08-29	EtOH_Box03_S116	ACTIVE	0	1691.31456089
2E90EDD08407	2016-08-29	EtOH_Box03_S116	ACTIVE	0	1691.464957
2E90EDD08407	2016-08-29	EtOH_Box03_S116	ACTIVE	0	1691.60443997
2E90EDD08407	2016-08-29	EtOH_Box03_S116	ACTIVE	0	1691.75478387
2E90EDD08407	2016-08-29	EtOH_Box03_S116	ACTIVE	0	1691.89427686
2E90EDD08407	2016-08-29	EtOH_Box03_S116	ACTIVE	0	1692.03383398
2E90EDD08407	2016-08-29	EtOH_Box03_S116	ACTIVE	0	1692.18411779
2E90EDD08407	2016-08-29	EtOH_Box03_S116	ACTIVE	0	1692.32256484
2E90EDD08407	2016-08-29	EtOH_Box03_S116	ACTIVE	0	1692.37563682
2E90EDD08407	2016-08-29	EtOH_Box03_S116	ACTIVE	0	1692.47189999
2E90EDD08407	2016-08-29	EtOH_Box03_S116	ACTIVE	0	1692.61152697
2E90EDD08407	2016-08-29	EtOH_Box03_S116	ACTIVE	0	1692.76192594
2E90EDD08407	2016-08-29	EtOH_Box03_S116	ACTIVE	0	1692.88091683
2E90EDD08407	2016-08-29	EtOH_Box03_S116	ACTIVE	0	1693.02046299
2E90EDD08407	2016-08-29	EtOH_Box03_S116	ACTIVE	0	1693.16004682
2E90EDD08407	2016-08-29	EtOH_Box03_S116	ACTIVE	0	1693.29974198
2E90EDD08407	2016-08-29	EtOH_Box03_S116	ACTIVE	0	1693.43945098
2E90EDD08407	2016-08-29	EtOH_Box03_S116	ACTIVE	0	1693.57907081
2E90EDD08407	2016-08-29	EtOH_Box03_S116	ACTIVE	0	1693.71867299
2E90EDD08407	2016-08-29	EtOH_Box03_S116	ACTIVE	0	1693.8474009
2E90EDD08407	2016-08-29	EtOH_Box03_S116	ACTIVE	0	1694.0086329
2E90EDD08407	2016-08-29	EtOH_Box03_S116	ACTIVE	0	1694.12651992
2E90EDD08407	2016-08-29	EtOH_Box03_S116	ACTIVE	0	1694.2669878
2E90EDD08407	2016-08-29	EtOH_Box03_S116	ACTIVE	0	1694.3093338
2E90EDD08407	2016-08-29	EtOH_Box03_S116	ACTIVE	0	1694.40574193
2E90EDD08407	2016-08-29	EtOH_Box03_S116	ACTIVE	0	1694.54535699
2E90EDD08407	2016-08-29	EtOH_Box03_S116	ACTIVE	0	1694.69573188
2E90EDD08407	2016-08-29	EtOH_Box03_S116	ACTIVE	0	1694.8460629
2E90EDD08407	2016-08-29	EtOH_Box03_S116	ACTIVE	0	1694.99636793
2E90EDD08407	2016-08-29	EtOH_Box03_S116	ACTIVE	0	1695.04951191
2E90EDD08407	2016-08-29	EtOH_Box03_S116	ACTIVE	0	1695.14578581
2E90EDD08407	2016-08-29	EtOH_Box03_S116	ACTIVE	0	1695.285285
2E90EDD08407	2016-08-29	EtOH_Box03_S116	ACTIVE	0	1695.43565989
2E90EDD08407	2016-08-29	EtOH_Box03_S116	ACTIVE	0	1695.59676194
2E90EDD08407	2016-08-29	EtOH_Box03_S116	ACTIVE	0	1695.75815487
2E90EDD08407	2016-08-29	EtOH_Box03_S116	ACTIVE	0	1695.89786696
2E90EDD08407	2016-08-29	EtOH_Box03_S116	ACTIVE	0	1696.05918598
2E90EDD08407	2016-08-29	EtOH_Box03_S116	ACTIVE	0	1696.19979286
2E90EDD08407	2016-08-29	EtOH_Box03_S116	ACTIVE	0	1696.35023785
2E90EDD08407	2016-08-29	EtOH_Box03_S116	ACTIVE	0	1696.50067496
2E90EDD08407	2016-08-29	EtOH_Box03_S116	ACTIVE	0	1696.65103197
2E90EDD08407	2016-08-29	EtOH_Box03_S116	ACTIVE	0	1696.80136991
2E90EDD08407	2016-08-29	EtOH_Box03_S116	ACTIVE	0	1696.96244884
2E90EDD08407	2016-08-29	EtOH_Box03_S116	ACTIVE	0	1697.11279893
2E90EDD08407	2016-08-29	EtOH_Box03_S116	ACTIVE	0	1697.29564381
2E90EDD08407	2016-08-29	EtOH_Box03_S116	ACTIVE	0	1697.4353838
2E90EDD08407	2016-08-29	EtOH_Box03_S116	ACTIVE	0	1697.5749948
2E90EDD08407	2016-08-29	EtOH_Box03_S116	ACTIVE	0	1697.72523689
2E90EDD08407	2016-08-29	EtOH_Box03_S116	ACTIVE	0	1697.86483884
2E90EDD08407	2016-08-29	EtOH_Box03_S116	ACTIVE	0	1698.01515079
2E90EDD08407	2016-08-29	EtOH_Box03_S116	ACTIVE	0	1698.16550589
2E90EDD08407	2016-08-29	EtOH_Box03_S116	ACTIVE	0	1698.32668495
2E90EDD08407	2016-08-29	EtOH_Box03_S116	ACTIVE	0	1698.47723389
2E90EDD08407	2016-08-29	EtOH_Box03_S116	ACTIVE	0	1704.36033678
2E90EDD08407	2016-08-29	EtOH_Box03_S116	ACTIVE	0	1704.47836781
2E90EDD08407	2016-08-29	EtOH_Box03_S116	ACTIVE	0	1704.59628296
2E90EDD08407	2016-08-29	EtOH_Box03_S116	ACTIVE	0	1704.72489786
2E90EDD08407	2016-08-29	EtOH_Box03_S116	ACTIVE	0	1704.85357285
2E90EDD08407	2016-08-29	EtOH_Box03_S116	ACTIVE	0	1704.99411893
2E90EDD08407	2016-08-29	EtOH_Box03_S116	ACTIVE	0	1705.13377786
2E90EDD08407	2016-08-29	EtOH_Box03_S116	ACTIVE	0	1710.52321577
2E90EDD08407	2016-08-29	EtOH_Box03_S116	ACTIVE	0	1762.8016398
2E90EDD08407	2016-08-29	EtOH_Box03_S116	ACTIVE	0	1762.91095495
2E90EDD08407	2016-08-29	EtOH_Box03_S116	ACTIVE	0	1763.03087783
2E90EDD08407	2016-08-29	EtOH_Box03_S116	ACTIVE	0	1763.18316078
2E90EDD08407	2016-08-29	EtOH_Box03_S116	ACTIVE	0	1763.30307078
2E90EDD08407	2016-08-29	EtOH_Box03_S116	ACTIVE	0	1763.42298484
2E90EDD08407	2016-08-29	EtOH_Box03_S116	ACTIVE	0	1763.56458879
2E90EDD08407	2016-08-29	EtOH_Box03_S116	ACTIVE	0	1763.69533086
2E90EDD08407	2016-08-29	EtOH_Box03_S116	ACTIVE	0	1763.83622384
2E90EDD08407	2016-08-29	EtOH_Box03_S116	REWARD	10	1763.83622384
2E90EDD08407	2016-08-29	EtOH_Box03_S116	ACTIVE	0	1764.12445283
2E90EDD08407	2016-08-29	EtOH_Box03_S116	ACTIVE	0	1764.25345898
2E90EDD08407	2016-08-29	EtOH_Box03_S116	ACTIVE	0	1775.98276877
2E90EDD08407	2016-08-29	EtOH_Box03_S116	ACTIVE	0	1776.07928491
2E90EDD08407	2016-08-29	EtOH_Box03_S116	ACTIVE	0	1776.20815086
2E90EDD08407	2016-08-29	EtOH_Box03_S116	ACTIVE	0	1776.32614088
2E90EDD08407	2016-08-29	EtOH_Box03_S116	ACTIVE	0	1776.45489788
2E90EDD08407	2016-08-29	EtOH_Box03_S116	ACTIVE	0	1776.59455299
2E90EDD08407	2016-08-29	EtOH_Box03_S116	ACTIVE	0	1776.723454
2E90EDD08407	2016-08-29	EtOH_Box03_S116	ACTIVE	0	1776.8630569
2E90EDD08407	2016-08-29	EtOH_Box03_S116	ACTIVE	0	1777.00254798
2E90EDD08407	2016-08-29	EtOH_Box03_S116	ACTIVE	0	1777.1420989
2E90EDD08407	2016-08-29	EtOH_Box03_S116	ACTIVE	0	1777.2708509
2E90EDD08407	2016-08-29	EtOH_Box03_S116	ACTIVE	0	1845.90077591
2E90EDD08407	2016-08-29	EtOH_Box03_S116	ACTIVE	0	1845.99926496
2E90EDD08407	2016-08-29	EtOH_Box03_S116	ACTIVE	0	1846.10839581
2E90EDD08407	2016-08-29	EtOH_Box03_S116	ACTIVE	0	1846.23917198
2E90EDD08407	2016-08-29	EtOH_Box03_S116	ACTIVE	0	1846.36980891
2E90EDD08407	2016-08-29	EtOH_Box03_S116	ACTIVE	0	1846.49838591
2E90EDD08407	2016-08-29	EtOH_Box03_S116	ACTIVE	0	1846.672261
2E90EDD08407	2016-08-29	EtOH_Box03_S116	ACTIVE	0	1849.71948481
2E90EDD08407	2016-08-29	EtOH_Box03_S116	ACTIVE	0	1876.87894297
2E90EDD08407	2016-08-29	EtOH_Box03_S116	ACTIVE	0	1876.98802781
2E90EDD08407	2016-08-29	EtOH_Box03_S116	REWARD	10	1876.98802781
2E90EDD08407	2016-08-29	EtOH_Box03_S116	ACTIVE	0	1877.26358891
2E90EDD08407	2016-08-29	EtOH_Box03_S116	ACTIVE	0	1877.38301182
2E90EDD08407	2016-08-29	EtOH_Box03_S116	ACTIVE	0	1877.43612695
2E90EDD08407	2016-08-29	EtOH_Box03_S116	ACTIVE	0	1877.53242183
2E90EDD08407	2016-08-29	EtOH_Box03_S116	ACTIVE	0	1877.66116786
2E90EDD08407	2016-08-29	EtOH_Box03_S116	ACTIVE	0	1877.80084085
2E90EDD08407	2016-08-29	EtOH_Box03_S116	ACTIVE	0	1877.94052696
2E90EDD08407	2016-08-29	EtOH_Box03_S116	ACTIVE	0	1878.09084678
2E90EDD08407	2016-08-29	EtOH_Box03_S116	ACTIVE	0	1878.24115777
2E90EDD08407	2016-08-29	EtOH_Box03_S116	ACTIVE	0	1878.36989093
2E90EDD08407	2016-08-29	EtOH_Box03_S116	ACTIVE	0	1878.52021194
2E90EDD08407	2016-08-29	EtOH_Box03_S116	ACTIVE	0	1878.66017795
2E90EDD08407	2016-08-29	EtOH_Box03_S116	ACTIVE	0	1878.81061983
2E90EDD08407	2016-08-29	EtOH_Box03_S116	ACTIVE	0	1878.95018291
2E90EDD08407	2016-08-29	EtOH_Box03_S116	ACTIVE	0	1879.10057783
2E90EDD08407	2016-08-29	EtOH_Box03_S116	ACTIVE	0	1879.24012995
2E90EDD08407	2016-08-29	EtOH_Box03_S116	ACTIVE	0	1879.37969995
2E90EDD08407	2016-08-29	EtOH_Box03_S116	ACTIVE	0	1879.5192368
2E90EDD08407	2016-08-29	EtOH_Box03_S116	ACTIVE	0	1879.66960382
2E90EDD08407	2016-08-29	EtOH_Box03_S116	ACTIVE	0	1879.798491
2E90EDD08407	2016-08-29	EtOH_Box03_S116	ACTIVE	0	1879.93802881
2E90EDD08407	2016-08-29	EtOH_Box03_S116	ACTIVE	0	1880.08834577
2E90EDD08407	2016-08-29	EtOH_Box03_S116	ACTIVE	0	1880.20619583
2E90EDD08407	2016-08-29	EtOH_Box03_S116	ACTIVE	0	1880.33495688
2E90EDD08407	2016-08-29	EtOH_Box03_S116	ACTIVE	0	1880.37712479
2E90EDD08407	2016-08-29	EtOH_Box03_S116	ACTIVE	0	1880.4733839
2E90EDD08407	2016-08-29	EtOH_Box03_S116	ACTIVE	0	1880.60204887
2E90EDD08407	2016-08-29	EtOH_Box03_S116	ACTIVE	0	1880.73176599
2E90EDD08407	2016-08-29	EtOH_Box03_S116	ACTIVE	0	1880.86070085
2E90EDD08407	2016-08-29	EtOH_Box03_S116	ACTIVE	0	1880.98932195
2E90EDD08407	2016-08-29	EtOH_Box03_S116	ACTIVE	0	1881.13955688
2E90EDD08407	2016-08-29	EtOH_Box03_S116	ACTIVE	0	1881.24657989
2E90EDD08407	2016-08-29	EtOH_Box03_S116	ACTIVE	0	1881.38634181
2E90EDD08407	2016-08-29	EtOH_Box03_S116	ACTIVE	0	1881.49340177
2E90EDD08407	2016-08-29	EtOH_Box03_S116	ACTIVE	0	1881.62204385
2E90EDD08407	2016-08-29	EtOH_Box03_S116	ACTIVE	0	1881.74002385
2E90EDD08407	2016-08-29	EtOH_Box03_S116	ACTIVE	0	1881.8688879
2E90EDD08407	2016-08-29	EtOH_Box03_S116	ACTIVE	0	1887.37842894
2E90EDD08407	2016-08-29	EtOH_Box03_S116	ACTIVE	0	1887.50724792
2E90EDD08407	2016-08-29	EtOH_Box03_S116	ACTIVE	0	1887.64671493
2E90EDD08407	2016-08-29	EtOH_Box03_S116	ACTIVE	0	1887.79707289
2E90EDD08407	2016-08-29	EtOH_Box03_S116	ACTIVE	0	1887.94750881
2E90EDD08407	2016-08-29	EtOH_Box03_S116	ACTIVE	0	1888.08694983
2E90EDD08407	2016-08-29	EtOH_Box03_S116	ACTIVE	0	1888.23711777
2E90EDD08407	2016-08-29	EtOH_Box03_S116	ACTIVE	0	1888.36586499
2E90EDD08407	2016-08-29	EtOH_Box03_S116	ACTIVE	0	1893.10297298
2E90EDD08407	2016-08-29	EtOH_Box03_S116	ACTIVE	0	1893.19940686
2E90EDD08407	2016-08-29	EtOH_Box03_S116	ACTIVE	0	1893.32824183
2E90EDD08407	2016-08-29	EtOH_Box03_S116	ACTIVE	0	1893.45698595
2E90EDD08407	2016-08-29	EtOH_Box03_S116	ACTIVE	0	1893.5858438
2E90EDD08407	2016-08-29	EtOH_Box03_S116	ACTIVE	0	1893.72539592
2E90EDD08407	2016-08-29	EtOH_Box03_S116	ACTIVE	0	1893.85412383
2E90EDD08407	2016-08-29	EtOH_Box03_S116	ACTIVE	0	1893.90712881
2E90EDD08407	2016-08-29	EtOH_Box03_S116	ACTIVE	0	1941.55110383
2E90EDD08407	2016-08-29	EtOH_Box03_S116	ACTIVE	0	1941.66012478
2E90EDD08407	2016-08-29	EtOH_Box03_S116	ACTIVE	0	1941.80160189
2E90EDD08407	2016-08-29	EtOH_Box03_S116	ACTIVE	0	1942.56978679
2E90EDD08407	2016-08-29	EtOH_Box03_S116	ACTIVE	0	1942.73285198
2E90EDD08407	2016-08-29	EtOH_Box03_S116	ACTIVE	0	1942.8850708
2E90EDD08407	2016-08-29	EtOH_Box03_S116	ACTIVE	0	1942.99405098
2E90EDD08407	2016-08-29	EtOH_Box03_S116	ACTIVE	0	1943.08142185
2E90EDD08407	2016-08-29	EtOH_Box03_S116	ACTIVE	0	1943.1795938
2E90EDD08407	2016-08-29	EtOH_Box03_S116	ACTIVE	0	1943.26689982
2E90EDD08407	2016-08-29	EtOH_Box03_S116	REWARD	10	1943.26689982
2E90EDD08407	2016-08-29	EtOH_Box03_S116	ACTIVE	0	1943.50984883
2E90EDD08407	2016-08-29	EtOH_Box03_S116	ACTIVE	0	1943.62820888
2E90EDD08407	2016-08-29	EtOH_Box03_S116	ACTIVE	0	1943.75704598
2E90EDD08407	2016-08-29	EtOH_Box03_S116	ACTIVE	0	1943.8965919
2E90EDD08407	2016-08-29	EtOH_Box03_S116	ACTIVE	0	1944.02554893
2E90EDD08407	2016-08-29	EtOH_Box03_S116	ACTIVE	0	1944.16528082
2E90EDD08407	2016-08-29	EtOH_Box03_S116	ACTIVE	0	1944.29391694
2E90EDD08407	2016-08-29	EtOH_Box03_S116	ACTIVE	0	1944.42289686
2E90EDD08407	2016-08-29	EtOH_Box03_S116	ACTIVE	0	1944.56255698
2E90EDD08407	2016-08-29	EtOH_Box03_S116	ACTIVE	0	1944.70214796
2E90EDD08407	2016-08-29	EtOH_Box03_S116	ACTIVE	0	1944.84164786
2E90EDD08407	2016-08-29	EtOH_Box03_S116	ACTIVE	0	1944.97040892
2E90EDD08407	2016-08-29	EtOH_Box03_S116	ACTIVE	0	1945.09909487
2E90EDD08407	2016-08-29	EtOH_Box03_S116	ACTIVE	0	1945.22783685
2E90EDD08407	2016-08-29	EtOH_Box03_S116	ACTIVE	0	1945.37823582
2E90EDD08407	2016-08-29	EtOH_Box03_S116	ACTIVE	0	1945.51778793
2E90EDD08407	2016-08-29	EtOH_Box03_S116	ACTIVE	0	1945.6464479
2E90EDD08407	2016-08-29	EtOH_Box03_S116	ACTIVE	0	1945.78593588
2E90EDD08407	2016-08-29	EtOH_Box03_S116	ACTIVE	0	1945.93624687
2E90EDD08407	2016-08-29	EtOH_Box03_S116	ACTIVE	0	1946.06495094
2E90EDD08407	2016-08-29	EtOH_Box03_S116	ACTIVE	0	1946.20439291
2E90EDD08407	2016-08-29	EtOH_Box03_S116	ACTIVE	0	1946.32231688
2E90EDD08407	2016-08-29	EtOH_Box03_S116	ACTIVE	0	1946.46185184
2E90EDD08407	2016-08-29	EtOH_Box03_S116	ACTIVE	0	1946.59060979
2E90EDD08407	2016-08-29	EtOH_Box03_S116	ACTIVE	0	1946.73011184
2E90EDD08407	2016-08-29	EtOH_Box03_S116	ACTIVE	0	1946.8601408
2E90EDD08407	2016-08-29	EtOH_Box03_S116	ACTIVE	0	1946.98899579
2E90EDD08407	2016-08-29	EtOH_Box03_S116	ACTIVE	0	1947.12846899
2E90EDD08407	2016-08-29	EtOH_Box03_S116	ACTIVE	0	1947.26830077
2E90EDD08407	2016-08-29	EtOH_Box03_S116	ACTIVE	0	1947.39715481
2E90EDD08407	2016-08-29	EtOH_Box03_S116	ACTIVE	0	1947.52585387
2E90EDD08407	2016-08-29	EtOH_Box03_S116	ACTIVE	0	1947.66545582
2E90EDD08407	2016-08-29	EtOH_Box03_S116	ACTIVE	0	1947.80503392
2E90EDD08407	2016-08-29	EtOH_Box03_S116	ACTIVE	0	1947.93369079
2E90EDD08407	2016-08-29	EtOH_Box03_S116	ACTIVE	0	1948.07330489
2E90EDD08407	2016-08-29	EtOH_Box03_S116	ACTIVE	0	1948.21285582
2E90EDD08407	2016-08-29	EtOH_Box03_S116	ACTIVE	0	1948.35242891
2E90EDD08407	2016-08-29	EtOH_Box03_S116	ACTIVE	0	1948.48453879
2E90EDD08407	2016-08-29	EtOH_Box03_S116	ACTIVE	0	1948.61383295
2E90EDD08407	2016-08-29	EtOH_Box03_S116	ACTIVE	0	1948.73184299
2E90EDD08407	2016-08-29	EtOH_Box03_S116	ACTIVE	0	1948.86058187
2E90EDD08407	2016-08-29	EtOH_Box03_S116	ACTIVE	0	1949.00002885
2E90EDD08407	2016-08-29	EtOH_Box03_S116	ACTIVE	0	1949.10709596
2E90EDD08407	2016-08-29	EtOH_Box03_S116	ACTIVE	0	1949.24674678
2E90EDD08407	2016-08-29	EtOH_Box03_S116	ACTIVE	0	1949.3760519
2E90EDD08407	2016-08-29	EtOH_Box03_S116	ACTIVE	0	1949.50727797
2E90EDD08407	2016-08-29	EtOH_Box03_S116	ACTIVE	0	1949.61437082
2E90EDD08407	2016-08-29	EtOH_Box03_S116	ACTIVE	0	1949.74313593
2E90EDD08407	2016-08-29	EtOH_Box03_S116	ACTIVE	0	1949.88267994
2E90EDD08407	2016-08-29	EtOH_Box03_S116	ACTIVE	0	1950.01139593
2E90EDD08407	2016-08-29	EtOH_Box03_S116	ACTIVE	0	1979.39521384
2E90EDD08407	2016-08-29	EtOH_Box03_S116	ACTIVE	0	1979.50467896
2E90EDD08407	2016-08-29	EtOH_Box03_S116	ACTIVE	0	1979.7541678
2E90EDD08407	2016-08-29	EtOH_Box03_S116	ACTIVE	0	1979.85244799
2E90EDD08407	2016-08-29	EtOH_Box03_S116	ACTIVE	0	1979.93964481
2E90EDD08407	2016-08-29	EtOH_Box03_S116	ACTIVE	0	1980.07024479
2E90EDD08407	2016-08-29	EtOH_Box03_S116	ACTIVE	0	1980.19015789
2E90EDD08407	2016-08-29	EtOH_Box03_S116	ACTIVE	0	1980.50474787
2E90EDD08407	2016-08-29	EtOH_Box03_S116	ACTIVE	0	1980.62455988
2E90EDD08407	2016-08-29	EtOH_Box03_S116	ACTIVE	0	1980.76591778
2E90EDD08407	2016-08-29	EtOH_Box03_S116	REWARD	10	1980.76591778
2E90EDD08407	2016-08-29	EtOH_Box03_S116	ACTIVE	0	1981.04135394
2E90EDD08407	2016-08-29	EtOH_Box03_S116	ACTIVE	0	1981.15963793
2E90EDD08407	2016-08-29	EtOH_Box03_S116	ACTIVE	0	1981.28850484
2E90EDD08407	2016-08-29	EtOH_Box03_S116	ACTIVE	0	1981.42817187
2E90EDD08407	2016-08-29	EtOH_Box03_S116	ACTIVE	0	1981.55715799
2E90EDD08407	2016-08-29	EtOH_Box03_S116	ACTIVE	0	1981.69787288
2E90EDD08407	2016-08-29	EtOH_Box03_S116	ACTIVE	0	1981.83757997
2E90EDD08407	2016-08-29	EtOH_Box03_S116	ACTIVE	0	1981.977139
2E90EDD08407	2016-08-29	EtOH_Box03_S116	ACTIVE	0	1982.10584188
2E90EDD08407	2016-08-29	EtOH_Box03_S116	ACTIVE	0	1982.23455381
2E90EDD08407	2016-08-29	EtOH_Box03_S116	ACTIVE	0	1982.38499379
2E90EDD08407	2016-08-29	EtOH_Box03_S116	ACTIVE	0	1982.524755
2E90EDD08407	2016-08-29	EtOH_Box03_S116	ACTIVE	0	1982.6752758
2E90EDD08407	2016-08-29	EtOH_Box03_S116	ACTIVE	0	1982.80415988
2E90EDD08407	2016-08-29	EtOH_Box03_S116	ACTIVE	0	1982.94372082
2E90EDD08407	2016-08-29	EtOH_Box03_S116	ACTIVE	0	1983.07248378
2E90EDD08407	2016-08-29	EtOH_Box03_S116	ACTIVE	0	1983.2012229
2E90EDD08407	2016-08-29	EtOH_Box03_S116	ACTIVE	0	1983.3408258
2E90EDD08407	2016-08-29	EtOH_Box03_S116	ACTIVE	0	1983.4875319
2E90EDD08407	2016-08-29	EtOH_Box03_S116	ACTIVE	0	1983.6378808
2E90EDD08407	2016-08-29	EtOH_Box03_S116	ACTIVE	0	1983.77754784
2E90EDD08407	2016-08-29	EtOH_Box03_S116	ACTIVE	0	1983.90649796
2E90EDD08407	2016-08-29	EtOH_Box03_S116	ACTIVE	0	1984.05718994
2E90EDD08407	2016-08-29	EtOH_Box03_S116	ACTIVE	0	1984.16454577
2E90EDD08407	2016-08-29	EtOH_Box03_S116	ACTIVE	0	1984.29331589
2E90EDD08407	2016-08-29	EtOH_Box03_S116	ACTIVE	0	1988.00569296
2E90EDD08407	2016-08-29	EtOH_Box03_S116	ACTIVE	0	2016.00346088
2E90EDD08407	2016-08-29	EtOH_Box03_S116	ACTIVE	0	2016.45859599
2E90EDD08407	2016-08-29	EtOH_Box03_S116	ACTIVE	0	2016.65409493
2E90EDD08407	2016-08-29	EtOH_Box03_S116	ACTIVE	0	2016.76322079
2E90EDD08407	2016-08-29	EtOH_Box03_S116	ACTIVE	0	2016.88307381
2E90EDD08407	2016-08-29	EtOH_Box03_S116	ACTIVE	0	2017.01370692
2E90EDD08407	2016-08-29	EtOH_Box03_S116	ACTIVE	0	2017.1444459
2E90EDD08407	2016-08-29	EtOH_Box03_S116	ACTIVE	0	2017.27503681
2E90EDD08407	2016-08-29	EtOH_Box03_S116	ACTIVE	0	2017.39492297
2E90EDD08407	2016-08-29	EtOH_Box03_S116	ACTIVE	0	2017.52558088
2E90EDD08407	2016-08-29	EtOH_Box03_S116	REWARD	10	2017.52558088
2E90EDD08407	2016-08-29	EtOH_Box03_S116	ACTIVE	0	2017.80107284
2E90EDD08407	2016-08-29	EtOH_Box03_S116	ACTIVE	0	2017.93011999
2E90EDD08407	2016-08-29	EtOH_Box03_S116	ACTIVE	0	2017.98316193
2E90EDD08407	2016-08-29	EtOH_Box03_S116	ACTIVE	0	2018.07937384
2E90EDD08407	2016-08-29	EtOH_Box03_S116	ACTIVE	0	2018.2081008
2E90EDD08407	2016-08-29	EtOH_Box03_S116	ACTIVE	0	2018.35849595
2E90EDD08407	2016-08-29	EtOH_Box03_S116	ACTIVE	0	2018.49834585
2E90EDD08407	2016-08-29	EtOH_Box03_S116	ACTIVE	0	2018.63791895
2E90EDD08407	2016-08-29	EtOH_Box03_S116	ACTIVE	0	2018.76675677
2E90EDD08407	2016-08-29	EtOH_Box03_S116	ACTIVE	0	2018.90625691
2E90EDD08407	2016-08-29	EtOH_Box03_S116	ACTIVE	0	2019.04572082
2E90EDD08407	2016-08-29	EtOH_Box03_S116	ACTIVE	0	2019.1960609
2E90EDD08407	2016-08-29	EtOH_Box03_S116	ACTIVE	0	2023.35907888
2E90EDD08407	2016-08-29	EtOH_Box03_S116	ACTIVE	0	2024.22371578
2E90EDD08407	2016-08-29	EtOH_Box03_S116	ACTIVE	0	2026.95869184
2E90EDD08407	2016-08-29	EtOH_Box03_S116	ACTIVE	0	2042.9470439
2E90EDD08407	2016-08-29	EtOH_Box03_S116	ACTIVE	0	2043.06928277
2E90EDD08407	2016-08-29	EtOH_Box03_S116	ACTIVE	0	2043.1675508
2E90EDD08407	2016-08-29	EtOH_Box03_S116	ACTIVE	0	2043.26566792
2E90EDD08407	2016-08-29	EtOH_Box03_S116	ACTIVE	0	2043.37464881
2E90EDD08407	2016-08-29	EtOH_Box03_S116	ACTIVE	0	2043.5052259
2E90EDD08407	2016-08-29	EtOH_Box03_S116	ACTIVE	0	2043.63579798
2E90EDD08407	2016-08-29	EtOH_Box03_S116	ACTIVE	0	2043.77735591
2E90EDD08407	2016-08-29	EtOH_Box03_S116	ACTIVE	0	2043.91880488
2E90EDD08407	2016-08-29	EtOH_Box03_S116	ACTIVE	0	2044.0603168
2E90EDD08407	2016-08-29	EtOH_Box03_S116	REWARD	10	2044.0603168
2E90EDD08407	2016-08-29	EtOH_Box03_S116	ACTIVE	0	2044.35775185
2E90EDD08407	2016-08-29	EtOH_Box03_S116	ACTIVE	0	2044.50841498
2E90EDD08407	2016-08-29	EtOH_Box03_S116	ACTIVE	0	2044.65895486
2E90EDD08407	2016-08-29	EtOH_Box03_S116	ACTIVE	0	2044.78778386
2E90EDD08407	2016-08-29	EtOH_Box03_S116	ACTIVE	0	2044.84079099
2E90EDD08407	2016-08-29	EtOH_Box03_S116	ACTIVE	0	2044.93700695
2E90EDD08407	2016-08-29	EtOH_Box03_S116	ACTIVE	0	2045.0874629
2E90EDD08407	2016-08-29	EtOH_Box03_S116	ACTIVE	0	2045.23784685
2E90EDD08407	2016-08-29	EtOH_Box03_S116	ACTIVE	0	2045.29087186
2E90EDD08407	2016-08-29	EtOH_Box03_S116	ACTIVE	0	2045.38719177
2E90EDD08407	2016-08-29	EtOH_Box03_S116	ACTIVE	0	2045.52675295
2E90EDD08407	2016-08-29	EtOH_Box03_S116	ACTIVE	0	2045.65664887
2E90EDD08407	2016-08-29	EtOH_Box03_S116	ACTIVE	0	2045.79625297
2E90EDD08407	2016-08-29	EtOH_Box03_S116	ACTIVE	0	2045.94670296
2E90EDD08407	2016-08-29	EtOH_Box03_S116	ACTIVE	0	2046.09706783
2E90EDD08407	2016-08-29	EtOH_Box03_S116	ACTIVE	0	2046.24737787
2E90EDD08407	2016-08-29	EtOH_Box03_S116	ACTIVE	0	2046.36527085
2E90EDD08407	2016-08-29	EtOH_Box03_S116	ACTIVE	0	2046.50487185
2E90EDD08407	2016-08-29	EtOH_Box03_S116	ACTIVE	0	2046.66599178
2E90EDD08407	2016-08-29	EtOH_Box03_S116	ACTIVE	0	2046.80549788
2E90EDD08407	2016-08-29	EtOH_Box03_S116	ACTIVE	0	2046.966645
2E90EDD08407	2016-08-29	EtOH_Box03_S116	ACTIVE	0	2047.11693382
2E90EDD08407	2016-08-29	EtOH_Box03_S116	ACTIVE	0	2047.26729584
2E90EDD08407	2016-08-29	EtOH_Box03_S116	ACTIVE	0	2047.41761684
2E90EDD08407	2016-08-29	EtOH_Box03_S116	ACTIVE	0	2047.57875896
2E90EDD08407	2016-08-29	EtOH_Box03_S116	ACTIVE	0	2047.71830392
2E90EDD08407	2016-08-29	EtOH_Box03_S116	ACTIVE	0	2047.84698391
2E90EDD08407	2016-08-29	EtOH_Box03_S116	ACTIVE	0	2047.98650193
2E90EDD08407	2016-08-29	EtOH_Box03_S116	ACTIVE	0	2048.11991286
2E90EDD08407	2016-08-29	EtOH_Box03_S116	ACTIVE	0	2048.24865484
2E90EDD08407	2016-08-29	EtOH_Box03_S116	ACTIVE	0	2048.38834
2E90EDD08407	2016-08-29	EtOH_Box03_S116	ACTIVE	0	2048.52789998
2E90EDD08407	2016-08-29	EtOH_Box03_S116	ACTIVE	0	2048.66741085
2E90EDD08407	2016-08-29	EtOH_Box03_S116	ACTIVE	0	2048.81777477
2E90EDD08407	2016-08-29	EtOH_Box03_S116	ACTIVE	0	2048.93691993
2E90EDD08407	2016-08-29	EtOH_Box03_S116	ACTIVE	0	2049.06579399
2E90EDD08407	2016-08-29	EtOH_Box03_S116	ACTIVE	0	2049.19450784
2E90EDD08407	2016-08-29	EtOH_Box03_S116	ACTIVE	0	2049.29866385
2E90EDD08407	2016-08-29	EtOH_Box03_S116	ACTIVE	0	2049.35204887
2E90EDD08407	2016-08-29	EtOH_Box03_S116	ACTIVE	0	2049.43760586
2E90EDD08407	2016-08-29	EtOH_Box03_S116	ACTIVE	0	2049.55549097
2E90EDD08407	2016-08-29	EtOH_Box03_S116	ACTIVE	0	2049.67347693
2E90EDD08407	2016-08-29	EtOH_Box03_S116	ACTIVE	0	2049.81320381
2E90EDD08407	2016-08-29	EtOH_Box03_S116	ACTIVE	0	2049.94200778
2E90EDD08407	2016-08-29	EtOH_Box03_S116	ACTIVE	0	2050.07076788
2E90EDD08407	2016-08-29	EtOH_Box03_S116	ACTIVE	0	2050.19942498
2E90EDD08407	2016-08-29	EtOH_Box03_S116	ACTIVE	0	2050.31725788
2E90EDD08407	2016-08-29	EtOH_Box03_S116	ACTIVE	0	2050.45705795
2E90EDD08407	2016-08-29	EtOH_Box03_S116	ACTIVE	0	2050.58577681
2E90EDD08407	2016-08-29	EtOH_Box03_S116	ACTIVE	0	2050.72528291
2E90EDD08407	2016-08-29	EtOH_Box03_S116	ACTIVE	0	2052.2820189
2E90EDD08407	2016-08-29	EtOH_Box03_S116	ACTIVE	0	2052.63790679
2E90EDD08407	2016-08-29	EtOH_Box03_S116	ACTIVE	0	2062.57460284
2E90EDD08407	2016-08-29	EtOH_Box03_S116	ACTIVE	0	2062.64944291
2E90EDD08407	2016-08-29	EtOH_Box03_S116	ACTIVE	0	2062.74583292
2E90EDD08407	2016-08-29	EtOH_Box03_S116	ACTIVE	0	2062.87456679
2E90EDD08407	2016-08-29	EtOH_Box03_S116	ACTIVE	0	2063.23070788
2E90EDD08407	2016-08-29	EtOH_Box03_S116	ACTIVE	0	2063.32708788
2E90EDD08407	2016-08-29	EtOH_Box03_S116	ACTIVE	0	2063.4460628
2E90EDD08407	2016-08-29	EtOH_Box03_S116	ACTIVE	0	2063.57480788
2E90EDD08407	2016-08-29	EtOH_Box03_S116	ACTIVE	0	2063.71435499
2E90EDD08407	2016-08-29	EtOH_Box03_S116	ACTIVE	0	2063.85393882
2E90EDD08407	2016-08-29	EtOH_Box03_S116	ACTIVE	0	2063.99380398
2E90EDD08407	2016-08-29	EtOH_Box03_S116	ACTIVE	0	2064.155406
2E90EDD08407	2016-08-29	EtOH_Box03_S116	ACTIVE	0	2064.29705477
2E90EDD08407	2016-08-29	EtOH_Box03_S116	ACTIVE	0	2064.44949079
2E90EDD08407	2016-08-29	EtOH_Box03_S116	ACTIVE	0	2064.86159396
2E90EDD08407	2016-08-29	EtOH_Box03_S116	ACTIVE	0	2065.00303292
2E90EDD08407	2016-08-29	EtOH_Box03_S116	ACTIVE	0	2065.15530086
2E90EDD08407	2016-08-29	EtOH_Box03_S116	ACTIVE	0	2065.30750489
2E90EDD08407	2016-08-29	EtOH_Box03_S116	ACTIVE	0	2065.44901991
2E90EDD08407	2016-08-29	EtOH_Box03_S116	ACTIVE	0	2065.61195993
2E90EDD08407	2016-08-29	EtOH_Box03_S116	ACTIVE	0	2065.77497196
2E90EDD08407	2016-08-29	EtOH_Box03_S116	REWARD	10	2065.77497196
2E90EDD08407	2016-08-29	EtOH_Box03_S116	ACTIVE	0	2066.0623579
2E90EDD08407	2016-08-29	EtOH_Box03_S116	ACTIVE	0	2066.2129848
2E90EDD08407	2016-08-29	EtOH_Box03_S116	ACTIVE	0	2066.35256886
2E90EDD08407	2016-08-29	EtOH_Box03_S116	ACTIVE	0	2069.42288899
2E90EDD08407	2016-08-29	EtOH_Box03_S116	ACTIVE	0	2069.53016782
2E90EDD08407	2016-08-29	EtOH_Box03_S116	ACTIVE	0	2069.65888095
2E90EDD08407	2016-08-29	EtOH_Box03_S116	ACTIVE	0	2069.7876718
2E90EDD08407	2016-08-29	EtOH_Box03_S116	ACTIVE	0	2069.9055419
2E90EDD08407	2016-08-29	EtOH_Box03_S116	ACTIVE	0	2070.03522277
2E90EDD08407	2016-08-29	EtOH_Box03_S116	ACTIVE	0	2070.15321088
2E90EDD08407	2016-08-29	EtOH_Box03_S116	ACTIVE	0	2070.28185892
2E90EDD08407	2016-08-29	EtOH_Box03_S116	ACTIVE	0	2070.41052198
2E90EDD08407	2016-08-29	EtOH_Box03_S116	ACTIVE	0	2070.45264983
2E90EDD08407	2016-08-29	EtOH_Box03_S116	ACTIVE	0	2070.53814387
2E90EDD08407	2016-08-29	EtOH_Box03_S116	ACTIVE	0	2070.66681194
2E90EDD08407	2016-08-29	EtOH_Box03_S116	ACTIVE	0	2070.79542494
2E90EDD08407	2016-08-29	EtOH_Box03_S116	ACTIVE	0	2070.92406988
2E90EDD08407	2016-08-29	EtOH_Box03_S116	ACTIVE	0	2071.05907893
2E90EDD08407	2016-08-29	EtOH_Box03_S116	ACTIVE	0	2071.17712593
2E90EDD08407	2016-08-29	EtOH_Box03_S116	ACTIVE	0	2071.31669283
2E90EDD08407	2016-08-29	EtOH_Box03_S116	ACTIVE	0	2071.43460178
2E90EDD08407	2016-08-29	EtOH_Box03_S116	ACTIVE	0	2071.57406187
2E90EDD08407	2016-08-29	EtOH_Box03_S116	ACTIVE	0	2071.71348596
2E90EDD08407	2016-08-29	EtOH_Box03_S116	ACTIVE	0	2071.84447098
2E90EDD08407	2016-08-29	EtOH_Box03_S116	ACTIVE	0	2071.99467087
2E90EDD08407	2016-08-29	EtOH_Box03_S116	ACTIVE	0	2072.13411593
2E90EDD08407	2016-08-29	EtOH_Box03_S116	ACTIVE	0	2072.27353692
2E90EDD08407	2016-08-29	EtOH_Box03_S116	ACTIVE	0	2072.43475485
2E90EDD08407	2016-08-29	EtOH_Box03_S116	ACTIVE	0	2072.58513999
2E90EDD08407	2016-08-29	EtOH_Box03_S116	ACTIVE	0	2072.63822293
2E90EDD08407	2016-08-29	EtOH_Box03_S116	ACTIVE	0	2072.73452497
2E90EDD08407	2016-08-29	EtOH_Box03_S116	ACTIVE	0	2072.87416792
2E90EDD08407	2016-08-29	EtOH_Box03_S116	ACTIVE	0	2074.73323989
2E90EDD08407	2016-08-29	EtOH_Box03_S116	ACTIVE	0	2077.14394784
2E90EDD08407	2016-08-29	EtOH_Box03_S116	ACTIVE	0	2079.92276788
2E90EDD08407	2016-08-29	EtOH_Box03_S116	ACTIVE	0	2080.00846291
2E90EDD08407	2016-08-29	EtOH_Box03_S116	ACTIVE	0	2080.20216179
2E90EDD08407	2016-08-29	EtOH_Box03_S116	ACTIVE	0	2122.00596595
2E90EDD08407	2016-08-29	EtOH_Box03_S116	ACTIVE	0	2122.12612581
2E90EDD08407	2016-08-29	EtOH_Box03_S116	ACTIVE	0	2122.23515582
2E90EDD08407	2016-08-29	EtOH_Box03_S116	ACTIVE	0	2122.36583686
2E90EDD08407	2016-08-29	EtOH_Box03_S116	ACTIVE	0	2122.49649477
2E90EDD08407	2016-08-29	EtOH_Box03_S116	ACTIVE	0	2122.62718391
2E90EDD08407	2016-08-29	EtOH_Box03_S116	ACTIVE	0	2122.76860094
2E90EDD08407	2016-08-29	EtOH_Box03_S116	ACTIVE	0	2122.89920187
2E90EDD08407	2016-08-29	EtOH_Box03_S116	ACTIVE	0	2123.04546499
2E90EDD08407	2016-08-29	EtOH_Box03_S116	ACTIVE	0	2123.17632198
2E90EDD08407	2016-08-29	EtOH_Box03_S116	REWARD	10	2123.17632198
2E90EDD08407	2016-08-29	EtOH_Box03_S116	ACTIVE	0	2123.45289683
2E90EDD08407	2016-08-29	EtOH_Box03_S116	ACTIVE	0	2123.59274793
2E90EDD08407	2016-08-29	EtOH_Box03_S116	ACTIVE	0	2123.74329495
2E90EDD08407	2016-08-29	EtOH_Box03_S116	ACTIVE	0	2123.88294482
2E90EDD08407	2016-08-29	EtOH_Box03_S116	ACTIVE	0	2124.03337193
2E90EDD08407	2016-08-29	EtOH_Box03_S116	ACTIVE	0	2124.14070177
2E90EDD08407	2016-08-29	EtOH_Box03_S116	ACTIVE	0	2124.25866985
2E90EDD08407	2016-08-29	EtOH_Box03_S116	ACTIVE	0	2124.36585379
2E90EDD08407	2016-08-29	EtOH_Box03_S116	ACTIVE	0	2124.48377299
2E90EDD08407	2016-08-29	EtOH_Box03_S116	ACTIVE	0	2124.60166097
2E90EDD08407	2016-08-29	EtOH_Box03_S116	ACTIVE	0	2124.72078896
2E90EDD08407	2016-08-29	EtOH_Box03_S116	ACTIVE	0	2124.82793498
2E90EDD08407	2016-08-29	EtOH_Box03_S116	ACTIVE	0	2124.95664477
2E90EDD08407	2016-08-29	EtOH_Box03_S116	ACTIVE	0	2125.08532476
2E90EDD08407	2016-08-29	EtOH_Box03_S116	ACTIVE	0	2125.20317388
2E90EDD08407	2016-08-29	EtOH_Box03_S116	ACTIVE	0	2125.32109284
2E90EDD08407	2016-08-29	EtOH_Box03_S116	ACTIVE	0	2125.46074295
2E90EDD08407	2016-08-29	EtOH_Box03_S116	ACTIVE	0	2125.58941889
2E90EDD08407	2016-08-29	EtOH_Box03_S116	ACTIVE	0	2125.70728588
2E90EDD08407	2016-08-29	EtOH_Box03_S116	ACTIVE	0	2125.83596492
2E90EDD08407	2016-08-29	EtOH_Box03_S116	ACTIVE	0	2125.95393085
2E90EDD08407	2016-08-29	EtOH_Box03_S116	ACTIVE	0	2126.08291578
2E90EDD08407	2016-08-29	EtOH_Box03_S116	ACTIVE	0	2126.21167183
2E90EDD08407	2016-08-29	EtOH_Box03_S116	ACTIVE	0	2126.35119081
2E90EDD08407	2016-08-29	EtOH_Box03_S116	ACTIVE	0	2126.46913481
2E90EDD08407	2016-08-29	EtOH_Box03_S116	ACTIVE	0	2126.60877085
2E90EDD08407	2016-08-29	EtOH_Box03_S116	ACTIVE	0	2126.73738599
2E90EDD08407	2016-08-29	EtOH_Box03_S116	ACTIVE	0	2126.87684584
2E90EDD08407	2016-08-29	EtOH_Box03_S116	ACTIVE	0	2187.79502082
2E90EDD08407	2016-08-29	EtOH_Box03_S116	ACTIVE	0	2187.90410781
2E90EDD08407	2016-08-29	EtOH_Box03_S116	ACTIVE	0	2188.02398992
2E90EDD08407	2016-08-29	EtOH_Box03_S116	ACTIVE	0	2188.14379096
2E90EDD08407	2016-08-29	EtOH_Box03_S116	ACTIVE	0	2188.2744379
2E90EDD08407	2016-08-29	EtOH_Box03_S116	ACTIVE	0	2188.40499783
2E90EDD08407	2016-08-29	EtOH_Box03_S116	ACTIVE	0	2188.53570795
2E90EDD08407	2016-08-29	EtOH_Box03_S116	ACTIVE	0	2188.67728186
2E90EDD08407	2016-08-29	EtOH_Box03_S116	ACTIVE	0	2188.80799294
2E90EDD08407	2016-08-29	EtOH_Box03_S116	ACTIVE	0	2188.93863988
2E90EDD08407	2016-08-29	EtOH_Box03_S116	REWARD	10	2188.93863988
2E90EDD08407	2016-08-29	EtOH_Box03_S116	ACTIVE	0	2189.21413398
2E90EDD08407	2016-08-29	EtOH_Box03_S116	ACTIVE	0	2189.35412884
2E90EDD08407	2016-08-29	EtOH_Box03_S116	ACTIVE	0	2189.4830308
2E90EDD08407	2016-08-29	EtOH_Box03_S116	ACTIVE	0	2189.62270284
2E90EDD08407	2016-08-29	EtOH_Box03_S116	ACTIVE	0	2189.77320886
2E90EDD08407	2016-08-29	EtOH_Box03_S116	ACTIVE	0	2189.91273594
2E90EDD08407	2016-08-29	EtOH_Box03_S116	ACTIVE	0	2190.05223989
2E90EDD08407	2016-08-29	EtOH_Box03_S116	ACTIVE	0	2190.20249391
2E90EDD08407	2016-08-29	EtOH_Box03_S116	ACTIVE	0	2190.35409999
2E90EDD08407	2016-08-29	EtOH_Box03_S116	ACTIVE	0	2190.493783
2E90EDD08407	2016-08-29	EtOH_Box03_S116	ACTIVE	0	2190.64419293
2E90EDD08407	2016-08-29	EtOH_Box03_S116	ACTIVE	0	2190.79677486
2E90EDD08407	2016-08-29	EtOH_Box03_S116	ACTIVE	0	2190.95797777
2E90EDD08407	2016-08-29	EtOH_Box03_S116	ACTIVE	0	2191.09751487
2E90EDD08407	2016-08-29	EtOH_Box03_S116	ACTIVE	0	2191.22621393
2E90EDD08407	2016-08-29	EtOH_Box03_S116	ACTIVE	0	2191.26912284
2E90EDD08407	2016-08-29	EtOH_Box03_S116	ACTIVE	0	2195.22765899
2E90EDD08407	2016-08-29	EtOH_Box03_S116	ACTIVE	0	2198.47130394
2E90EDD08407	2016-08-29	EtOH_Box03_S116	ACTIVE	0	2198.51360893
2E90EDD08407	2016-08-29	EtOH_Box03_S116	ACTIVE	0	2198.58831382
2E90EDD08407	2016-08-29	EtOH_Box03_S116	ACTIVE	0	2198.72792578
2E90EDD08407	2016-08-29	EtOH_Box03_S116	ACTIVE	0	2198.86764693
2E90EDD08407	2016-08-29	EtOH_Box03_S116	ACTIVE	0	2199.00819182
2E90EDD08407	2016-08-29	EtOH_Box03_S116	ACTIVE	0	2199.169451
2E90EDD08407	2016-08-29	EtOH_Box03_S116	ACTIVE	0	2212.88137794
2E90EDD08407	2016-08-29	EtOH_Box03_S116	ACTIVE	0	2212.96899986
2E90EDD08407	2016-08-29	EtOH_Box03_S116	ACTIVE	0	2213.07816792
2E90EDD08407	2016-08-29	EtOH_Box03_S116	ACTIVE	0	2213.20980787
2E90EDD08407	2016-08-29	EtOH_Box03_S116	ACTIVE	0	2213.34119487
2E90EDD08407	2016-08-29	EtOH_Box03_S116	ACTIVE	0	2213.48280787
2E90EDD08407	2016-08-29	EtOH_Box03_S116	ACTIVE	0	2213.61357689
2E90EDD08407	2016-08-29	EtOH_Box03_S116	ACTIVE	0	2213.75509977
2E90EDD08407	2016-08-29	EtOH_Box03_S116	ACTIVE	0	2213.88611293
2E90EDD08407	2016-08-29	EtOH_Box03_S116	ACTIVE	0	2214.02784681
2E90EDD08407	2016-08-29	EtOH_Box03_S116	REWARD	10	2214.02784681
2E90EDD08407	2016-08-29	EtOH_Box03_S116	ACTIVE	0	2214.29330277
2E90EDD08407	2016-08-29	EtOH_Box03_S116	ACTIVE	0	2214.44420791
2E90EDD08407	2016-08-29	EtOH_Box03_S116	ACTIVE	0	2214.58379388
2E90EDD08407	2016-08-29	EtOH_Box03_S116	ACTIVE	0	2214.68009496
2E90EDD08407	2016-08-29	EtOH_Box03_S116	ACTIVE	0	2214.73305488
2E90EDD08407	2016-08-29	EtOH_Box03_S116	ACTIVE	0	2214.87266493
2E90EDD08407	2016-08-29	EtOH_Box03_S116	ACTIVE	0	2215.02294397
2E90EDD08407	2016-08-29	EtOH_Box03_S116	ACTIVE	0	2215.1841948
2E90EDD08407	2016-08-29	EtOH_Box03_S116	ACTIVE	0	2234.37327385
2E90EDD08407	2016-08-29	EtOH_Box03_S116	ACTIVE	0	2234.46093178
2E90EDD08407	2016-08-29	EtOH_Box03_S116	ACTIVE	0	2234.59164882
2E90EDD08407	2016-08-29	EtOH_Box03_S116	ACTIVE	0	2234.71150184
2E90EDD08407	2016-08-29	EtOH_Box03_S116	ACTIVE	0	2234.85301995
2E90EDD08407	2016-08-29	EtOH_Box03_S116	ACTIVE	0	2234.98371291
2E90EDD08407	2016-08-29	EtOH_Box03_S116	ACTIVE	0	2235.12519598
2E90EDD08407	2016-08-29	EtOH_Box03_S116	ACTIVE	0	2235.2558639
2E90EDD08407	2016-08-29	EtOH_Box03_S116	ACTIVE	0	2235.39734697
2E90EDD08407	2016-08-29	EtOH_Box03_S116	ACTIVE	0	2235.5388248
2E90EDD08407	2016-08-29	EtOH_Box03_S116	REWARD	10	2235.5388248
2E90EDD08407	2016-08-29	EtOH_Box03_S116	ACTIVE	0	2235.83643484
2E90EDD08407	2016-08-29	EtOH_Box03_S116	ACTIVE	0	2235.97623086
2E90EDD08407	2016-08-29	EtOH_Box03_S116	ACTIVE	0	2236.12660098
2E90EDD08407	2016-08-29	EtOH_Box03_S116	ACTIVE	0	2236.2769649
2E90EDD08407	2016-08-29	EtOH_Box03_S116	ACTIVE	0	2240.50590897
2E90EDD08407	2016-08-29	EtOH_Box03_S116	ACTIVE	0	2240.62406683
2E90EDD08407	2016-08-29	EtOH_Box03_S116	ACTIVE	0	2243.00832391
2E90EDD08407	2016-08-29	EtOH_Box03_S116	ACTIVE	0	2296.76605892
2E90EDD08407	2016-08-29	EtOH_Box03_S116	ACTIVE	0	2296.95137477
2E90EDD08407	2016-08-29	EtOH_Box03_S116	ACTIVE	0	2297.06061983
2E90EDD08407	2016-08-29	EtOH_Box03_S116	ACTIVE	0	2297.1806488
2E90EDD08407	2016-08-29	EtOH_Box03_S116	ACTIVE	0	2297.31201577
2E90EDD08407	2016-08-29	EtOH_Box03_S116	ACTIVE	0	2297.4428339
2E90EDD08407	2016-08-29	EtOH_Box03_S116	ACTIVE	0	2297.57373977
2E90EDD08407	2016-08-29	EtOH_Box03_S116	ACTIVE	0	2297.70454383
2E90EDD08407	2016-08-29	EtOH_Box03_S116	ACTIVE	0	2297.84616184
2E90EDD08407	2016-08-29	EtOH_Box03_S116	ACTIVE	0	2297.98783994
2E90EDD08407	2016-08-29	EtOH_Box03_S116	REWARD	10	2297.98783994
2E90EDD08407	2016-08-29	EtOH_Box03_S116	ACTIVE	0	2298.25333977
2E90EDD08407	2016-08-29	EtOH_Box03_S116	ACTIVE	0	2298.39332891
2E90EDD08407	2016-08-29	EtOH_Box03_S116	ACTIVE	0	2298.53311586
2E90EDD08407	2016-08-29	EtOH_Box03_S116	ACTIVE	0	2298.67284584
2E90EDD08407	2016-08-29	EtOH_Box03_S116	ACTIVE	0	2298.80168891
2E90EDD08407	2016-08-29	EtOH_Box03_S116	ACTIVE	0	2298.9415319
2E90EDD08407	2016-08-29	EtOH_Box03_S116	ACTIVE	0	2299.08131886
2E90EDD08407	2016-08-29	EtOH_Box03_S116	ACTIVE	0	2299.22097182
2E90EDD08407	2016-08-29	EtOH_Box03_S116	ACTIVE	0	2299.3499608
2E90EDD08407	2016-08-29	EtOH_Box03_S116	ACTIVE	0	2299.49002981
2E90EDD08407	2016-08-29	EtOH_Box03_S116	ACTIVE	0	2299.6297648
2E90EDD08407	2016-08-29	EtOH_Box03_S116	ACTIVE	0	2299.77061486
2E90EDD08407	2016-08-29	EtOH_Box03_S116	ACTIVE	0	2299.92128491
2E90EDD08407	2016-08-29	EtOH_Box03_S116	ACTIVE	0	2300.06097579
2E90EDD08407	2016-08-29	EtOH_Box03_S116	ACTIVE	0	2300.20086384
2E90EDD08407	2016-08-29	EtOH_Box03_S116	ACTIVE	0	2300.24313283
2E90EDD08407	2016-08-29	EtOH_Box03_S116	ACTIVE	0	2300.33954787
2E90EDD08407	2016-08-29	EtOH_Box03_S116	ACTIVE	0	2300.46830392
2E90EDD08407	2016-08-29	EtOH_Box03_S116	ACTIVE	0	2300.6187489
2E90EDD08407	2016-08-29	EtOH_Box03_S116	ACTIVE	0	2300.74756885
2E90EDD08407	2016-08-29	EtOH_Box03_S116	ACTIVE	0	2300.8872509
2E90EDD08407	2016-08-29	EtOH_Box03_S116	ACTIVE	0	2301.01609683
2E90EDD08407	2016-08-29	EtOH_Box03_S116	ACTIVE	0	2301.15576386
2E90EDD08407	2016-08-29	EtOH_Box03_S116	ACTIVE	0	2301.29536986
2E90EDD08407	2016-08-29	EtOH_Box03_S116	ACTIVE	0	2301.44593883
2E90EDD08407	2016-08-29	EtOH_Box03_S116	ACTIVE	0	2301.55317283
2E90EDD08407	2016-08-29	EtOH_Box03_S116	ACTIVE	0	2301.68197584
2E90EDD08407	2016-08-29	EtOH_Box03_S116	ACTIVE	0	2301.80009389
2E90EDD08407	2016-08-29	EtOH_Box03_S116	ACTIVE	0	2301.93413687
2E90EDD08407	2016-08-29	EtOH_Box03_S116	ACTIVE	0	2302.06305981
2E90EDD08407	2016-08-29	EtOH_Box03_S116	ACTIVE	0	2305.12377381
2E90EDD08407	2016-08-29	EtOH_Box03_S116	ACTIVE	0	2346.34218097
2E90EDD08407	2016-08-29	EtOH_Box03_S116	ACTIVE	0	2346.44054198
2E90EDD08407	2016-08-29	EtOH_Box03_S116	ACTIVE	0	2346.5495429
2E90EDD08407	2016-08-29	EtOH_Box03_S116	ACTIVE	0	2346.65845895
2E90EDD08407	2016-08-29	EtOH_Box03_S116	ACTIVE	0	2346.77831292
2E90EDD08407	2016-08-29	EtOH_Box03_S116	ACTIVE	0	2346.89825082
2E90EDD08407	2016-08-29	EtOH_Box03_S116	ACTIVE	0	2347.02894378
2E90EDD08407	2016-08-29	EtOH_Box03_S116	ACTIVE	0	2347.15954185
2E90EDD08407	2016-08-29	EtOH_Box03_S116	ACTIVE	0	2347.27986193
2E90EDD08407	2016-08-29	EtOH_Box03_S116	ACTIVE	0	2347.42159986
2E90EDD08407	2016-08-29	EtOH_Box03_S116	REWARD	10	2347.42159986
2E90EDD08407	2016-08-29	EtOH_Box03_S116	ACTIVE	0	2347.68714499
2E90EDD08407	2016-08-29	EtOH_Box03_S116	ACTIVE	0	2347.83775496
2E90EDD08407	2016-08-29	EtOH_Box03_S116	ACTIVE	0	2347.97738695
2E90EDD08407	2016-08-29	EtOH_Box03_S116	ACTIVE	0	2348.1171639
2E90EDD08407	2016-08-29	EtOH_Box03_S116	ACTIVE	0	2348.25685287
2E90EDD08407	2016-08-29	EtOH_Box03_S116	ACTIVE	0	2348.39647794
2E90EDD08407	2016-08-29	EtOH_Box03_S116	ACTIVE	0	2348.54803395
2E90EDD08407	2016-08-29	EtOH_Box03_S116	ACTIVE	0	2348.69837284
2E90EDD08407	2016-08-29	EtOH_Box03_S116	ACTIVE	0	2348.83788991
2E90EDD08407	2016-08-29	EtOH_Box03_S116	ACTIVE	0	2348.97754598
2E90EDD08407	2016-08-29	EtOH_Box03_S116	ACTIVE	0	2349.12800789
2E90EDD08407	2016-08-29	EtOH_Box03_S116	ACTIVE	0	2349.26778579
2E90EDD08407	2016-08-29	EtOH_Box03_S116	ACTIVE	0	2349.40743685
2E90EDD08407	2016-08-29	EtOH_Box03_S116	ACTIVE	0	2349.55787396
2E90EDD08407	2016-08-29	EtOH_Box03_S116	ACTIVE	0	2349.70813799
2E90EDD08407	2016-08-29	EtOH_Box03_S116	ACTIVE	0	2349.85844278
2E90EDD08407	2016-08-29	EtOH_Box03_S116	ACTIVE	0	2350.03034377
2E90EDD08407	2016-08-29	EtOH_Box03_S116	ACTIVE	0	2350.17003679
2E90EDD08407	2016-08-29	EtOH_Box03_S116	ACTIVE	0	2350.30958796
2E90EDD08407	2016-08-29	EtOH_Box03_S116	ACTIVE	0	2350.46502686
2E90EDD08407	2016-08-29	EtOH_Box03_S116	ACTIVE	0	2350.61546397
2E90EDD08407	2016-08-29	EtOH_Box03_S116	ACTIVE	0	2350.76584291
2E90EDD08407	2016-08-29	EtOH_Box03_S116	ACTIVE	0	2350.91615582
2E90EDD08407	2016-08-29	EtOH_Box03_S116	ACTIVE	0	2351.07738781
2E90EDD08407	2016-08-29	EtOH_Box03_S116	ACTIVE	0	2351.20612788
2E90EDD08407	2016-08-29	EtOH_Box03_S116	ACTIVE	0	2351.36731386
2E90EDD08407	2016-08-29	EtOH_Box03_S116	ACTIVE	0	2351.51775479
2E90EDD08407	2016-08-29	EtOH_Box03_S116	ACTIVE	0	2351.66831279
2E90EDD08407	2016-08-29	EtOH_Box03_S116	ACTIVE	0	2351.8197248
2E90EDD08407	2016-08-29	EtOH_Box03_S116	ACTIVE	0	2351.9808619
2E90EDD08407	2016-08-29	EtOH_Box03_S116	ACTIVE	0	2352.08794379
2E90EDD08407	2016-08-29	EtOH_Box03_S116	ACTIVE	0	2365.81156588
2E90EDD08407	2016-08-29	EtOH_Box03_S116	ACTIVE	0	2365.9081738
2E90EDD08407	2016-08-29	EtOH_Box03_S116	ACTIVE	0	2366.02620697
2E90EDD08407	2016-08-29	EtOH_Box03_S116	ACTIVE	0	2366.07926083
2E90EDD08407	2016-08-29	EtOH_Box03_S116	ACTIVE	0	2366.16471577
2E90EDD08407	2016-08-29	EtOH_Box03_S116	ACTIVE	0	2366.31518579
2E90EDD08407	2016-08-29	EtOH_Box03_S116	ACTIVE	0	2366.44435477
2E90EDD08407	2016-08-29	EtOH_Box03_S116	ACTIVE	0	2366.58403277
2E90EDD08407	2016-08-29	EtOH_Box03_S116	ACTIVE	0	2366.723629
2E90EDD08407	2016-08-29	EtOH_Box03_S116	ACTIVE	0	2366.87427092
2E90EDD08407	2016-08-29	EtOH_Box03_S116	ACTIVE	0	2367.01391983
2E90EDD08407	2016-08-29	EtOH_Box03_S116	ACTIVE	0	2367.16426492
2E90EDD08407	2016-08-29	EtOH_Box03_S116	ACTIVE	0	2367.31476879
2E90EDD08407	2016-08-29	EtOH_Box03_S116	ACTIVE	0	2367.46535993
2E90EDD08407	2016-08-29	EtOH_Box03_S116	ACTIVE	0	2367.6160109
2E90EDD08407	2016-08-29	EtOH_Box03_S116	ACTIVE	0	2367.76873279
2E90EDD08407	2016-08-29	EtOH_Box03_S116	ACTIVE	0	2367.92150879
2E90EDD08407	2016-08-29	EtOH_Box03_S116	ACTIVE	0	2368.07405281
2E90EDD08407	2016-08-29	EtOH_Box03_S116	ACTIVE	0	2368.2269659
2E90EDD08407	2016-08-29	EtOH_Box03_S116	ACTIVE	0	2368.3688488
2E90EDD08407	2016-08-29	EtOH_Box03_S116	ACTIVE	0	2368.52180791
2E90EDD08407	2016-08-29	EtOH_Box03_S116	ACTIVE	0	2368.66391277
2E90EDD08407	2016-08-29	EtOH_Box03_S116	ACTIVE	0	2368.816504
2E90EDD08407	2016-08-29	EtOH_Box03_S116	ACTIVE	0	2368.96922898
2E90EDD08407	2016-08-29	EtOH_Box03_S116	REWARD	10	2368.96922898
2E90EDD08407	2016-08-29	EtOH_Box03_S116	ACTIVE	0	2369.28882384
2E90EDD08407	2016-08-29	EtOH_Box03_S116	ACTIVE	0	2369.43965292
2E90EDD08407	2016-08-29	EtOH_Box03_S116	ACTIVE	0	2369.57946897
2E90EDD08407	2016-08-29	EtOH_Box03_S116	ACTIVE	0	2369.63612485
2E90EDD08407	2016-08-29	EtOH_Box03_S116	ACTIVE	0	2369.73259377
2E90EDD08407	2016-08-29	EtOH_Box03_S116	ACTIVE	0	2369.88418698
2E90EDD08407	2016-08-29	EtOH_Box03_S116	ACTIVE	0	2370.03487277
2E90EDD08407	2016-08-29	EtOH_Box03_S116	ACTIVE	0	2405.675246
2E90EDD08407	2016-08-29	EtOH_Box03_S116	ACTIVE	0	2405.76300287
2E90EDD08407	2016-08-29	EtOH_Box03_S116	ACTIVE	0	2405.87221193
2E90EDD08407	2016-08-29	EtOH_Box03_S116	ACTIVE	0	2405.97039294
2E90EDD08407	2016-08-29	EtOH_Box03_S116	ACTIVE	0	2406.10103989
2E90EDD08407	2016-08-29	EtOH_Box03_S116	ACTIVE	0	2406.22084284
2E90EDD08407	2016-08-29	EtOH_Box03_S116	ACTIVE	0	2406.35172081
2E90EDD08407	2016-08-29	EtOH_Box03_S116	ACTIVE	0	2406.48251581
2E90EDD08407	2016-08-29	EtOH_Box03_S116	ACTIVE	0	2406.62401199
2E90EDD08407	2016-08-29	EtOH_Box03_S116	ACTIVE	0	2406.75470591
2E90EDD08407	2016-08-29	EtOH_Box03_S116	REWARD	10	2406.75470591
2E90EDD08407	2016-08-29	EtOH_Box03_S116	ACTIVE	0	2407.04291391
2E90EDD08407	2016-08-29	EtOH_Box03_S116	ACTIVE	0	2407.18275285
2E90EDD08407	2016-08-29	EtOH_Box03_S116	ACTIVE	0	2407.33339977
2E90EDD08407	2016-08-29	EtOH_Box03_S116	ACTIVE	0	2407.48393083
2E90EDD08407	2016-08-29	EtOH_Box03_S116	ACTIVE	0	2407.61264992
2E90EDD08407	2016-08-29	EtOH_Box03_S116	ACTIVE	0	2407.76307678
2E90EDD08407	2016-08-29	EtOH_Box03_S116	ACTIVE	0	2407.90275979
2E90EDD08407	2016-08-29	EtOH_Box03_S116	ACTIVE	0	2408.031497
2E90EDD08407	2016-08-29	EtOH_Box03_S116	ACTIVE	0	2412.58834577
2E90EDD08407	2016-08-29	EtOH_Box03_S116	ACTIVE	0	2438.73573089
2E90EDD08407	2016-08-29	EtOH_Box03_S116	ACTIVE	0	2438.85579085
2E90EDD08407	2016-08-29	EtOH_Box03_S116	ACTIVE	0	2438.98637486
2E90EDD08407	2016-08-29	EtOH_Box03_S116	ACTIVE	0	2439.12815499
2E90EDD08407	2016-08-29	EtOH_Box03_S116	ACTIVE	0	2439.25877285
2E90EDD08407	2016-08-29	EtOH_Box03_S116	ACTIVE	0	2439.4002018
2E90EDD08407	2016-08-29	EtOH_Box03_S116	ACTIVE	0	2439.54163384
2E90EDD08407	2016-08-29	EtOH_Box03_S116	ACTIVE	0	2439.68108797
2E90EDD08407	2016-08-29	EtOH_Box03_S116	ACTIVE	0	2439.83359385
2E90EDD08407	2016-08-29	EtOH_Box03_S116	ACTIVE	0	2439.97501993
2E90EDD08407	2016-08-29	EtOH_Box03_S116	REWARD	10	2439.97501993
2E90EDD08407	2016-08-29	EtOH_Box03_S116	ACTIVE	0	2440.55105996
2E90EDD08407	2016-08-29	EtOH_Box03_S116	ACTIVE	0	2443.72448683
2E90EDD08407	2016-08-29	EtOH_Box03_S116	ACTIVE	0	2451.18841195
2E90EDD08407	2016-08-29	EtOH_Box03_S116	ACTIVE	0	2451.28485179
2E90EDD08407	2016-08-29	EtOH_Box03_S116	ACTIVE	0	2451.41373181
2E90EDD08407	2016-08-29	EtOH_Box03_S116	ACTIVE	0	2452.37583399
2E90EDD08407	2016-08-29	EtOH_Box03_S116	ACTIVE	0	2452.49398184
2E90EDD08407	2016-08-29	EtOH_Box03_S116	ACTIVE	0	2452.62279892
2E90EDD08407	2016-08-29	EtOH_Box03_S116	ACTIVE	0	2452.76254177
2E90EDD08407	2016-08-29	EtOH_Box03_S116	ACTIVE	0	2452.89240384
2E90EDD08407	2016-08-29	EtOH_Box03_S116	ACTIVE	0	2453.04294682
2E90EDD08407	2016-08-29	EtOH_Box03_S116	ACTIVE	0	2453.19341397
2E90EDD08407	2016-08-29	EtOH_Box03_S116	ACTIVE	0	2453.34416986
2E90EDD08407	2016-08-29	EtOH_Box03_S116	ACTIVE	0	2453.50578785
2E90EDD08407	2016-08-29	EtOH_Box03_S116	ACTIVE	0	2453.64557195
2E90EDD08407	2016-08-29	EtOH_Box03_S116	ACTIVE	0	2453.79621792
2E90EDD08407	2016-08-29	EtOH_Box03_S116	ACTIVE	0	2453.94673181
2E90EDD08407	2016-08-29	EtOH_Box03_S116	ACTIVE	0	2454.10833478
2E90EDD08407	2016-08-29	EtOH_Box03_S116	ACTIVE	0	2454.24842381
2E90EDD08407	2016-08-29	EtOH_Box03_S116	ACTIVE	0	2458.91582894
2E90EDD08407	2016-08-29	EtOH_Box03_S116	ACTIVE	0	2459.19640684
2E90EDD08407	2016-08-29	EtOH_Box03_S116	ACTIVE	0	2459.44450283
2E90EDD08407	2016-08-29	EtOH_Box03_S116	ACTIVE	0	2459.71431589
2E90EDD08407	2016-08-29	EtOH_Box03_S116	ACTIVE	0	2460.07035279
2E90EDD08407	2016-08-29	EtOH_Box03_S116	ACTIVE	0	2460.42844796
2E90EDD08407	2016-08-29	EtOH_Box03_S116	ACTIVE	0	2471.44782877
2E90EDD08407	2016-08-29	EtOH_Box03_S116	ACTIVE	0	2471.64354086
2E90EDD08407	2016-08-29	EtOH_Box03_S116	ACTIVE	0	2471.86065698
2E90EDD08407	2016-08-29	EtOH_Box03_S116	ACTIVE	0	2471.95878077
2E90EDD08407	2016-08-29	EtOH_Box03_S116	ACTIVE	0	2472.07563281
2E90EDD08407	2016-08-29	EtOH_Box03_S116	ACTIVE	0	2472.21708488
2E90EDD08407	2016-08-29	EtOH_Box03_S116	ACTIVE	0	2472.34772992
2E90EDD08407	2016-08-29	EtOH_Box03_S116	ACTIVE	0	2472.47848678
2E90EDD08407	2016-08-29	EtOH_Box03_S116	REWARD	10	2472.47848678
2E90EDD08407	2016-08-29	EtOH_Box03_S116	ACTIVE	0	2472.75405693
2E90EDD08407	2016-08-29	EtOH_Box03_S116	ACTIVE	0	2472.88319898
2E90EDD08407	2016-08-29	EtOH_Box03_S116	ACTIVE	0	2473.03376698
2E90EDD08407	2016-08-29	EtOH_Box03_S116	ACTIVE	0	2473.18414998
2E90EDD08407	2016-08-29	EtOH_Box03_S116	ACTIVE	0	2473.32372379
2E90EDD08407	2016-08-29	EtOH_Box03_S116	ACTIVE	0	2473.46336579
2E90EDD08407	2016-08-29	EtOH_Box03_S116	ACTIVE	0	2473.59222078
2E90EDD08407	2016-08-29	EtOH_Box03_S116	ACTIVE	0	2473.73280787
2E90EDD08407	2016-08-29	EtOH_Box03_S116	ACTIVE	0	2473.88326693
2E90EDD08407	2016-08-29	EtOH_Box03_S116	ACTIVE	0	2474.03365993
2E90EDD08407	2016-08-29	EtOH_Box03_S116	ACTIVE	0	2474.16257095
2E90EDD08407	2016-08-29	EtOH_Box03_S116	ACTIVE	0	2474.3022449
2E90EDD08407	2016-08-29	EtOH_Box03_S116	ACTIVE	0	2474.44178987
2E90EDD08407	2016-08-29	EtOH_Box03_S116	ACTIVE	0	2474.58136582
2E90EDD08407	2016-08-29	EtOH_Box03_S116	ACTIVE	0	2474.72097993
2E90EDD08407	2016-08-29	EtOH_Box03_S116	ACTIVE	0	2474.85002685
2E90EDD08407	2016-08-29	EtOH_Box03_S116	ACTIVE	0	2474.98962593
2E90EDD08407	2016-08-29	EtOH_Box03_S116	ACTIVE	0	2475.11834598
2E90EDD08407	2016-08-29	EtOH_Box03_S116	ACTIVE	0	2475.25788283
2E90EDD08407	2016-08-29	EtOH_Box03_S116	ACTIVE	0	2475.38668489
2E90EDD08407	2016-08-29	EtOH_Box03_S116	ACTIVE	0	2475.53699088
2E90EDD08407	2016-08-29	EtOH_Box03_S116	ACTIVE	0	2475.67647696
2E90EDD08407	2016-08-29	EtOH_Box03_S116	ACTIVE	0	2475.81602478
2E90EDD08407	2016-08-29	EtOH_Box03_S116	ACTIVE	0	2475.92307496
2E90EDD08407	2016-08-29	EtOH_Box03_S116	ACTIVE	0	2476.051826
2E90EDD08407	2016-08-29	EtOH_Box03_S116	ACTIVE	0	2476.19145894
2E90EDD08407	2016-08-29	EtOH_Box03_S116	ACTIVE	0	2476.32016397
2E90EDD08407	2016-08-29	EtOH_Box03_S116	ACTIVE	0	2476.45980096
2E90EDD08407	2016-08-29	EtOH_Box03_S116	ACTIVE	0	2476.58863878
2E90EDD08407	2016-08-29	EtOH_Box03_S116	ACTIVE	0	2476.7174139
2E90EDD08407	2016-08-29	EtOH_Box03_S116	ACTIVE	0	2476.83541894
2E90EDD08407	2016-08-29	EtOH_Box03_S116	ACTIVE	0	2476.95335984
2E90EDD08407	2016-08-29	EtOH_Box03_S116	ACTIVE	0	2477.07232189
2E90EDD08407	2016-08-29	EtOH_Box03_S116	ACTIVE	0	2477.33104181
2E90EDD08407	2016-08-29	EtOH_Box03_S116	ACTIVE	0	2477.44910097
2E90EDD08407	2016-08-29	EtOH_Box03_S116	ACTIVE	0	2497.62655497
2E90EDD08407	2016-08-29	EtOH_Box03_S116	ACTIVE	0	2498.49285698
2E90EDD08407	2016-08-29	EtOH_Box03_S116	ACTIVE	0	2498.60195994
2E90EDD08407	2016-08-29	EtOH_Box03_S116	ACTIVE	0	2498.72188282
2E90EDD08407	2016-08-29	EtOH_Box03_S116	ACTIVE	0	2498.85258198
2E90EDD08407	2016-08-29	EtOH_Box03_S116	ACTIVE	0	2498.98318577
2E90EDD08407	2016-08-29	EtOH_Box03_S116	ACTIVE	0	2499.12474298
2E90EDD08407	2016-08-29	EtOH_Box03_S116	ACTIVE	0	2499.26643395
2E90EDD08407	2016-08-29	EtOH_Box03_S116	ACTIVE	0	2499.41879392
2E90EDD08407	2016-08-29	EtOH_Box03_S116	ACTIVE	0	2499.5495069
2E90EDD08407	2016-08-29	EtOH_Box03_S116	REWARD	10	2499.5495069
2E90EDD08407	2016-08-29	EtOH_Box03_S116	ACTIVE	0	2499.82501793
[truncated: 1,098 more rows]
