# Supplementary material for: An open source device for operant licking in rats
Source: PeerJ. 2017 Feb 14;5:e2981. doi: 10.7717/peerj.2981 (PMC5312574; doi:10.7717/peerj.2981)
Supplement: Supplemental Information 1 — The complete raw data and several R scripts that generated all the figures and statistical analysis were compressed using the Linux tar command. The bash program dataSummary.sh located in the sucrose and water subdirectory was used to generate summary statistics for each run. [file peerj-05-2981-s001.gz › data/sucrose/fr/ETOH_motion_Box02_S122_2E90EDD08407.csv]

RatID	date	boxid	EventType	fr	seconds
2E90EDD08407	2016-08-28	EtOH_Box02_S122	Motion	0	3.3550798893
2E90EDD08407	2016-08-28	EtOH_Box02_S122	Motion	0	5.35793495178
2E90EDD08407	2016-08-28	EtOH_Box02_S122	Motion	0	9.98786997795
2E90EDD08407	2016-08-28	EtOH_Box02_S122	Motion	0	11.9905078411
2E90EDD08407	2016-08-28	EtOH_Box02_S122	Motion	0	22.8130908012
2E90EDD08407	2016-08-28	EtOH_Box02_S122	Motion	0	24.8157639503
2E90EDD08407	2016-08-28	EtOH_Box02_S122	Motion	0	30.6604390144
2E90EDD08407	2016-08-28	EtOH_Box02_S122	Motion	0	32.6630818844
2E90EDD08407	2016-08-28	EtOH_Box02_S122	Motion	0	35.848585844
2E90EDD08407	2016-08-28	EtOH_Box02_S122	Motion	0	37.8512589931
2E90EDD08407	2016-08-28	EtOH_Box02_S122	Motion	0	41.7310268879
2E90EDD08407	2016-08-28	EtOH_Box02_S122	Motion	0	43.7336900234
2E90EDD08407	2016-08-28	EtOH_Box02_S122	Motion	0	51.5772528648
2E90EDD08407	2016-08-28	EtOH_Box02_S122	Motion	0	53.5799179077
2E90EDD08407	2016-08-28	EtOH_Box02_S122	Motion	0	56.9925348759
2E90EDD08407	2016-08-28	EtOH_Box02_S122	Motion	0	58.9951739311
2E90EDD08407	2016-08-28	EtOH_Box02_S122	Motion	0	62.5954499245
2E90EDD08407	2016-08-28	EtOH_Box02_S122	Motion	0	64.5981309414
2E90EDD08407	2016-08-28	EtOH_Box02_S122	Motion	0	68.2695088387
2E90EDD08407	2016-08-28	EtOH_Box02_S122	Motion	0	70.2721400261
2E90EDD08407	2016-08-28	EtOH_Box02_S122	Motion	0	74.1979289055
2E90EDD08407	2016-08-28	EtOH_Box02_S122	Motion	0	76.2005648613
2E90EDD08407	2016-08-28	EtOH_Box02_S122	Motion	0	79.9008338451
2E90EDD08407	2016-08-28	EtOH_Box02_S122	Motion	0	81.9034678936
2E90EDD08407	2016-08-28	EtOH_Box02_S122	Motion	0	87.7707409859
2E90EDD08407	2016-08-28	EtOH_Box02_S122	Motion	0	89.7734029293
2E90EDD08407	2016-08-28	EtOH_Box02_S122	Motion	0	94.3849499226
2E90EDD08407	2016-08-28	EtOH_Box02_S122	Motion	0	96.3876078129
2E90EDD08407	2016-08-28	EtOH_Box02_S122	Motion	0	120.282369852
2E90EDD08407	2016-08-28	EtOH_Box02_S122	Motion	0	122.285039902
2E90EDD08407	2016-08-28	EtOH_Box02_S122	Motion	0	125.992892981
2E90EDD08407	2016-08-28	EtOH_Box02_S122	Motion	0	127.995527983
2E90EDD08407	2016-08-28	EtOH_Box02_S122	Motion	0	131.383122921
2E90EDD08407	2016-08-28	EtOH_Box02_S122	Motion	0	133.385772943
2E90EDD08407	2016-08-28	EtOH_Box02_S122	Motion	0	137.359519005
2E90EDD08407	2016-08-28	EtOH_Box02_S122	Motion	0	139.362145901
2E90EDD08407	2016-08-28	EtOH_Box02_S122	Motion	0	144.322109938
2E90EDD08407	2016-08-28	EtOH_Box02_S122	Motion	0	146.324779987
2E90EDD08407	2016-08-28	EtOH_Box02_S122	Motion	0	150.946398973
2E90EDD08407	2016-08-28	EtOH_Box02_S122	Motion	0	152.948937893
2E90EDD08407	2016-08-28	EtOH_Box02_S122	Motion	0	156.403486967
2E90EDD08407	2016-08-28	EtOH_Box02_S122	Motion	0	158.40602994
2E90EDD08407	2016-08-28	EtOH_Box02_S122	Motion	0	164.087574005
2E90EDD08407	2016-08-28	EtOH_Box02_S122	Motion	0	166.090219975
2E90EDD08407	2016-08-28	EtOH_Box02_S122	Motion	0	170.508333921
2E90EDD08407	2016-08-28	EtOH_Box02_S122	Motion	0	172.511000872
2E90EDD08407	2016-08-28	EtOH_Box02_S122	Motion	0	177.042234898
2E90EDD08407	2016-08-28	EtOH_Box02_S122	Motion	0	179.044852018
2E90EDD08407	2016-08-28	EtOH_Box02_S122	Motion	0	183.305317879
2E90EDD08407	2016-08-28	EtOH_Box02_S122	Motion	0	185.307039022
2E90EDD08407	2016-08-28	EtOH_Box02_S122	Motion	0	188.776399851
2E90EDD08407	2016-08-28	EtOH_Box02_S122	Motion	0	190.779049873
2E90EDD08407	2016-08-28	EtOH_Box02_S122	Motion	0	193.960704803
2E90EDD08407	2016-08-28	EtOH_Box02_S122	Motion	0	195.963361979
2E90EDD08407	2016-08-28	EtOH_Box02_S122	Motion	0	199.272847891
2E90EDD08407	2016-08-28	EtOH_Box02_S122	Motion	0	201.275475025
2E90EDD08407	2016-08-28	EtOH_Box02_S122	Motion	0	205.557048798
2E90EDD08407	2016-08-28	EtOH_Box02_S122	Motion	0	207.559568882
2E90EDD08407	2016-08-28	EtOH_Box02_S122	Motion	0	211.343478918
2E90EDD08407	2016-08-28	EtOH_Box02_S122	Motion	0	213.346143961
2E90EDD08407	2016-08-28	EtOH_Box02_S122	Motion	0	216.901654959
2E90EDD08407	2016-08-28	EtOH_Box02_S122	Motion	0	218.90417099
2E90EDD08407	2016-08-28	EtOH_Box02_S122	Motion	0	222.159729004
2E90EDD08407	2016-08-28	EtOH_Box02_S122	Motion	0	224.1623559
2E90EDD08407	2016-08-28	EtOH_Box02_S122	Motion	0	227.729832888
2E90EDD08407	2016-08-28	EtOH_Box02_S122	Motion	0	229.732520819
2E90EDD08407	2016-08-28	EtOH_Box02_S122	Motion	0	233.153429985
2E90EDD08407	2016-08-28	EtOH_Box02_S122	Motion	0	235.15596199
2E90EDD08407	2016-08-28	EtOH_Box02_S122	Motion	0	239.040444851
2E90EDD08407	2016-08-28	EtOH_Box02_S122	Motion	0	241.043064833
2E90EDD08407	2016-08-28	EtOH_Box02_S122	Motion	0	244.256561995
2E90EDD08407	2016-08-28	EtOH_Box02_S122	Motion	0	246.259156942
2E90EDD08407	2016-08-28	EtOH_Box02_S122	Motion	0	251.632325888
2E90EDD08407	2016-08-28	EtOH_Box02_S122	Motion	0	253.634989023
2E90EDD08407	2016-08-28	EtOH_Box02_S122	Motion	0	257.29843688
2E90EDD08407	2016-08-28	EtOH_Box02_S122	Motion	0	259.301066875
2E90EDD08407	2016-08-28	EtOH_Box02_S122	Motion	0	263.693324804
2E90EDD08407	2016-08-28	EtOH_Box02_S122	Motion	0	265.69596982
2E90EDD08407	2016-08-28	EtOH_Box02_S122	Motion	0	269.476687908
2E90EDD08407	2016-08-28	EtOH_Box02_S122	Motion	0	271.479212999
2E90EDD08407	2016-08-28	EtOH_Box02_S122	Motion	0	284.223796844
2E90EDD08407	2016-08-28	EtOH_Box02_S122	Motion	0	286.226475
2E90EDD08407	2016-08-28	EtOH_Box02_S122	Motion	0	289.928511858
2E90EDD08407	2016-08-28	EtOH_Box02_S122	Motion	0	291.931015968
2E90EDD08407	2016-08-28	EtOH_Box02_S122	Motion	0	296.849164009
2E90EDD08407	2016-08-28	EtOH_Box02_S122	Motion	0	298.85181284
2E90EDD08407	2016-08-28	EtOH_Box02_S122	Motion	0	303.947926998
2E90EDD08407	2016-08-28	EtOH_Box02_S122	Motion	0	305.950397968
2E90EDD08407	2016-08-28	EtOH_Box02_S122	Motion	0	309.163294792
2E90EDD08407	2016-08-28	EtOH_Box02_S122	Motion	0	311.165768862
2E90EDD08407	2016-08-28	EtOH_Box02_S122	Motion	0	315.539355993
2E90EDD08407	2016-08-28	EtOH_Box02_S122	Motion	0	317.541996002
2E90EDD08407	2016-08-28	EtOH_Box02_S122	Motion	0	321.282291889
2E90EDD08407	2016-08-28	EtOH_Box02_S122	Motion	0	323.284886837
2E90EDD08407	2016-08-28	EtOH_Box02_S122	Motion	0	327.565088987
2E90EDD08407	2016-08-28	EtOH_Box02_S122	Motion	0	329.567719936
2E90EDD08407	2016-08-28	EtOH_Box02_S122	Motion	0	335.025918961
2E90EDD08407	2016-08-28	EtOH_Box02_S122	Motion	0	337.028342962
2E90EDD08407	2016-08-28	EtOH_Box02_S122	Motion	0	340.399448872
2E90EDD08407	2016-08-28	EtOH_Box02_S122	Motion	0	342.40209198
2E90EDD08407	2016-08-28	EtOH_Box02_S122	Motion	0	346.010315895
2E90EDD08407	2016-08-28	EtOH_Box02_S122	Motion	0	348.012993813
2E90EDD08407	2016-08-28	EtOH_Box02_S122	Motion	0	351.574567795
2E90EDD08407	2016-08-28	EtOH_Box02_S122	Motion	0	353.577042818
2E90EDD08407	2016-08-28	EtOH_Box02_S122	Motion	0	357.810664892
2E90EDD08407	2016-08-28	EtOH_Box02_S122	Motion	0	359.813303947
2E90EDD08407	2016-08-28	EtOH_Box02_S122	Motion	0	364.705312967
2E90EDD08407	2016-08-28	EtOH_Box02_S122	Motion	0	366.70796895
2E90EDD08407	2016-08-28	EtOH_Box02_S122	Motion	0	370.361476898
2E90EDD08407	2016-08-28	EtOH_Box02_S122	Motion	0	372.364115953
2E90EDD08407	2016-08-28	EtOH_Box02_S122	Motion	0	376.631006956
2E90EDD08407	2016-08-28	EtOH_Box02_S122	Motion	0	378.633662939
2E90EDD08407	2016-08-28	EtOH_Box02_S122	Motion	0	381.817281008
2E90EDD08407	2016-08-28	EtOH_Box02_S122	Motion	0	383.81992197
2E90EDD08407	2016-08-28	EtOH_Box02_S122	Motion	0	387.594501019
2E90EDD08407	2016-08-28	EtOH_Box02_S122	Motion	0	389.597057819
2E90EDD08407	2016-08-28	EtOH_Box02_S122	Motion	0	394.92095685
2E90EDD08407	2016-08-28	EtOH_Box02_S122	Motion	0	396.923621893
2E90EDD08407	2016-08-28	EtOH_Box02_S122	Motion	0	400.402792931
2E90EDD08407	2016-08-28	EtOH_Box02_S122	Motion	0	402.40523982
2E90EDD08407	2016-08-28	EtOH_Box02_S122	Motion	0	405.766005993
2E90EDD08407	2016-08-28	EtOH_Box02_S122	Motion	0	407.768636942
2E90EDD08407	2016-08-28	EtOH_Box02_S122	Motion	0	412.10432291
2E90EDD08407	2016-08-28	EtOH_Box02_S122	Motion	0	414.106961012
2E90EDD08407	2016-08-28	EtOH_Box02_S122	Motion	0	417.642537832
2E90EDD08407	2016-08-28	EtOH_Box02_S122	Motion	0	419.645100832
2E90EDD08407	2016-08-28	EtOH_Box02_S122	Motion	0	425.942461967
2E90EDD08407	2016-08-28	EtOH_Box02_S122	Motion	0	427.944996834
2E90EDD08407	2016-08-28	EtOH_Box02_S122	Motion	0	431.832397938
2E90EDD08407	2016-08-28	EtOH_Box02_S122	Motion	0	433.835093021
2E90EDD08407	2016-08-28	EtOH_Box02_S122	Motion	0	437.128525019
2E90EDD08407	2016-08-28	EtOH_Box02_S122	Motion	0	439.131019831
2E90EDD08407	2016-08-28	EtOH_Box02_S122	Motion	0	442.784232855
2E90EDD08407	2016-08-28	EtOH_Box02_S122	Motion	0	444.786867857
2E90EDD08407	2016-08-28	EtOH_Box02_S122	Motion	0	448.165113926
2E90EDD08407	2016-08-28	EtOH_Box02_S122	Motion	0	450.167742968
2E90EDD08407	2016-08-28	EtOH_Box02_S122	Motion	0	453.639400005
2E90EDD08407	2016-08-28	EtOH_Box02_S122	Motion	0	455.642033815
2E90EDD08407	2016-08-28	EtOH_Box02_S122	Motion	0	458.93618679
2E90EDD08407	2016-08-28	EtOH_Box02_S122	Motion	0	460.938656807
2E90EDD08407	2016-08-28	EtOH_Box02_S122	Motion	0	465.268816948
2E90EDD08407	2016-08-28	EtOH_Box02_S122	Motion	0	467.271464825
2E90EDD08407	2016-08-28	EtOH_Box02_S122	Motion	0	471.54280591
2E90EDD08407	2016-08-28	EtOH_Box02_S122	Motion	0	473.545439005
2E90EDD08407	2016-08-28	EtOH_Box02_S122	Motion	0	476.878419876
2E90EDD08407	2016-08-28	EtOH_Box02_S122	Motion	0	478.881043911
2E90EDD08407	2016-08-28	EtOH_Box02_S122	Motion	0	482.907846928
2E90EDD08407	2016-08-28	EtOH_Box02_S122	Motion	0	484.910465956
2E90EDD08407	2016-08-28	EtOH_Box02_S122	Motion	0	493.346050024
2E90EDD08407	2016-08-28	EtOH_Box02_S122	Motion	0	495.348754883
2E90EDD08407	2016-08-28	EtOH_Box02_S122	Motion	0	498.822243929
2E90EDD08407	2016-08-28	EtOH_Box02_S122	Motion	0	500.824751854
2E90EDD08407	2016-08-28	EtOH_Box02_S122	Motion	0	505.371454
2E90EDD08407	2016-08-28	EtOH_Box02_S122	Motion	0	507.374111891
2E90EDD08407	2016-08-28	EtOH_Box02_S122	Motion	0	511.790664911
2E90EDD08407	2016-08-28	EtOH_Box02_S122	Motion	0	513.793321848
2E90EDD08407	2016-08-28	EtOH_Box02_S122	Motion	0	518.540047884
2E90EDD08407	2016-08-28	EtOH_Box02_S122	Motion	0	520.542699814
2E90EDD08407	2016-08-28	EtOH_Box02_S122	Motion	0	524.502722025
2E90EDD08407	2016-08-28	EtOH_Box02_S122	Motion	0	526.505215883
2E90EDD08407	2016-08-28	EtOH_Box02_S122	Motion	0	530.257776022
2E90EDD08407	2016-08-28	EtOH_Box02_S122	Motion	0	532.260413885
2E90EDD08407	2016-08-28	EtOH_Box02_S122	Motion	0	536.864923
2E90EDD08407	2016-08-28	EtOH_Box02_S122	Motion	0	538.867568016
2E90EDD08407	2016-08-28	EtOH_Box02_S122	Motion	0	542.210003853
2E90EDD08407	2016-08-28	EtOH_Box02_S122	Motion	0	544.212570906
2E90EDD08407	2016-08-28	EtOH_Box02_S122	Motion	0	547.48487401
2E90EDD08407	2016-08-28	EtOH_Box02_S122	Motion	0	549.487473965
2E90EDD08407	2016-08-28	EtOH_Box02_S122	Motion	0	553.227164984
2E90EDD08407	2016-08-28	EtOH_Box02_S122	Motion	0	555.229816914
2E90EDD08407	2016-08-28	EtOH_Box02_S122	Motion	0	560.130038977
2E90EDD08407	2016-08-28	EtOH_Box02_S122	Motion	0	562.132541895
2E90EDD08407	2016-08-28	EtOH_Box02_S122	Motion	0	567.810761929
2E90EDD08407	2016-08-28	EtOH_Box02_S122	Motion	0	569.813260794
2E90EDD08407	2016-08-28	EtOH_Box02_S122	Motion	0	573.19650197
2E90EDD08407	2016-08-28	EtOH_Box02_S122	Motion	0	575.199149847
2E90EDD08407	2016-08-28	EtOH_Box02_S122	Motion	0	579.215763807
2E90EDD08407	2016-08-28	EtOH_Box02_S122	Motion	0	581.218302011
2E90EDD08407	2016-08-28	EtOH_Box02_S122	Motion	0	585.613842964
2E90EDD08407	2016-08-28	EtOH_Box02_S122	Motion	0	587.617063999
2E90EDD08407	2016-08-28	EtOH_Box02_S122	Motion	0	591.841668844
2E90EDD08407	2016-08-28	EtOH_Box02_S122	Motion	0	593.844167948
2E90EDD08407	2016-08-28	EtOH_Box02_S122	Motion	0	597.332583904
2E90EDD08407	2016-08-28	EtOH_Box02_S122	Motion	0	599.33522892
2E90EDD08407	2016-08-28	EtOH_Box02_S122	Motion	0	602.772095919
2E90EDD08407	2016-08-28	EtOH_Box02_S122	Motion	0	604.774741888
2E90EDD08407	2016-08-28	EtOH_Box02_S122	Motion	0	608.810349941
2E90EDD08407	2016-08-28	EtOH_Box02_S122	Motion	0	610.812948942
2E90EDD08407	2016-08-28	EtOH_Box02_S122	Motion	0	615.394384861
2E90EDD08407	2016-08-28	EtOH_Box02_S122	Motion	0	617.397040844
2E90EDD08407	2016-08-28	EtOH_Box02_S122	Motion	0	621.060856819
2E90EDD08407	2016-08-28	EtOH_Box02_S122	Motion	0	623.063308001
2E90EDD08407	2016-08-28	EtOH_Box02_S122	Motion	0	626.237140894
2E90EDD08407	2016-08-28	EtOH_Box02_S122	Motion	0	628.239681959
2E90EDD08407	2016-08-28	EtOH_Box02_S122	Motion	0	632.48526001
2E90EDD08407	2016-08-28	EtOH_Box02_S122	Motion	0	634.487947941
2E90EDD08407	2016-08-28	EtOH_Box02_S122	Motion	0	638.196723938
2E90EDD08407	2016-08-28	EtOH_Box02_S122	Motion	0	640.199378967
2E90EDD08407	2016-08-28	EtOH_Box02_S122	Motion	0	644.305151939
2E90EDD08407	2016-08-28	EtOH_Box02_S122	Motion	0	646.307693005
2E90EDD08407	2016-08-28	EtOH_Box02_S122	Motion	0	649.467046976
2E90EDD08407	2016-08-28	EtOH_Box02_S122	Motion	0	651.469695807
2E90EDD08407	2016-08-28	EtOH_Box02_S122	Motion	0	655.296623945
2E90EDD08407	2016-08-28	EtOH_Box02_S122	Motion	0	657.299264908
2E90EDD08407	2016-08-28	EtOH_Box02_S122	Motion	0	665.076591969
2E90EDD08407	2016-08-28	EtOH_Box02_S122	Motion	0	667.079240799
2E90EDD08407	2016-08-28	EtOH_Box02_S122	Motion	0	671.326363802
2E90EDD08407	2016-08-28	EtOH_Box02_S122	Motion	0	673.328892946
2E90EDD08407	2016-08-28	EtOH_Box02_S122	Motion	0	677.015872002
2E90EDD08407	2016-08-28	EtOH_Box02_S122	Motion	0	679.018569946
2E90EDD08407	2016-08-28	EtOH_Box02_S122	Motion	0	682.648156881
2E90EDD08407	2016-08-28	EtOH_Box02_S122	Motion	0	684.650784016
2E90EDD08407	2016-08-28	EtOH_Box02_S122	Motion	0	688.13004899
2E90EDD08407	2016-08-28	EtOH_Box02_S122	Motion	0	690.132709026
2E90EDD08407	2016-08-28	EtOH_Box02_S122	Motion	0	693.71241498
2E90EDD08407	2016-08-28	EtOH_Box02_S122	Motion	0	695.715059996
2E90EDD08407	2016-08-28	EtOH_Box02_S122	Motion	0	702.933898926
2E90EDD08407	2016-08-28	EtOH_Box02_S122	Motion	0	704.936374903
2E90EDD08407	2016-08-28	EtOH_Box02_S122	Motion	0	712.233522892
2E90EDD08407	2016-08-28	EtOH_Box02_S122	Motion	0	714.236179829
2E90EDD08407	2016-08-28	EtOH_Box02_S122	Motion	0	718.427802801
2E90EDD08407	2016-08-28	EtOH_Box02_S122	Motion	0	720.430408955
2E90EDD08407	2016-08-28	EtOH_Box02_S122	Motion	0	724.722187996
2E90EDD08407	2016-08-28	EtOH_Box02_S122	Motion	0	726.724684954
2E90EDD08407	2016-08-28	EtOH_Box02_S122	Motion	0	730.458947897
2E90EDD08407	2016-08-28	EtOH_Box02_S122	Motion	0	732.461572886
2E90EDD08407	2016-08-28	EtOH_Box02_S122	Motion	0	736.825198889
2E90EDD08407	2016-08-28	EtOH_Box02_S122	Motion	0	738.827852964
2E90EDD08407	2016-08-28	EtOH_Box02_S122	Motion	0	745.010825872
2E90EDD08407	2016-08-28	EtOH_Box02_S122	Motion	0	747.013476849
2E90EDD08407	2016-08-28	EtOH_Box02_S122	Motion	0	750.599503994
2E90EDD08407	2016-08-28	EtOH_Box02_S122	Motion	0	752.602156878
2E90EDD08407	2016-08-28	EtOH_Box02_S122	Motion	0	756.690538883
2E90EDD08407	2016-08-28	EtOH_Box02_S122	Motion	0	758.693171024
2E90EDD08407	2016-08-28	EtOH_Box02_S122	Motion	0	801.290906906
2E90EDD08407	2016-08-28	EtOH_Box02_S122	Motion	0	803.293573856
2E90EDD08407	2016-08-28	EtOH_Box02_S122	Motion	0	808.021015882
2E90EDD08407	2016-08-28	EtOH_Box02_S122	Motion	0	810.023654938
2E90EDD08407	2016-08-28	EtOH_Box02_S122	Motion	0	817.91242981
2E90EDD08407	2016-08-28	EtOH_Box02_S122	Motion	0	819.915082932
2E90EDD08407	2016-08-28	EtOH_Box02_S122	Motion	0	823.557674885
2E90EDD08407	2016-08-28	EtOH_Box02_S122	Motion	0	825.560290813
2E90EDD08407	2016-08-28	EtOH_Box02_S122	Motion	0	829.528164864
2E90EDD08407	2016-08-28	EtOH_Box02_S122	Motion	0	831.530753851
2E90EDD08407	2016-08-28	EtOH_Box02_S122	Motion	0	839.874559879
2E90EDD08407	2016-08-28	EtOH_Box02_S122	Motion	0	841.877208948
2E90EDD08407	2016-08-28	EtOH_Box02_S122	Motion	0	845.157976866
2E90EDD08407	2016-08-28	EtOH_Box02_S122	Motion	0	847.160606861
2E90EDD08407	2016-08-28	EtOH_Box02_S122	Motion	0	851.607239962
2E90EDD08407	2016-08-28	EtOH_Box02_S122	Motion	0	853.609722853
2E90EDD08407	2016-08-28	EtOH_Box02_S122	Motion	0	857.607220888
2E90EDD08407	2016-08-28	EtOH_Box02_S122	Motion	0	859.609872818
2E90EDD08407	2016-08-28	EtOH_Box02_S122	Motion	0	865.832072973
2E90EDD08407	2016-08-28	EtOH_Box02_S122	Motion	0	867.834724903
2E90EDD08407	2016-08-28	EtOH_Box02_S122	Motion	0	871.291854858
2E90EDD08407	2016-08-28	EtOH_Box02_S122	Motion	0	873.294368982
2E90EDD08407	2016-08-28	EtOH_Box02_S122	Motion	0	877.591944933
2E90EDD08407	2016-08-28	EtOH_Box02_S122	Motion	0	879.594586849
2E90EDD08407	2016-08-28	EtOH_Box02_S122	Motion	0	883.017206907
2E90EDD08407	2016-08-28	EtOH_Box02_S122	Motion	0	885.01983881
2E90EDD08407	2016-08-28	EtOH_Box02_S122	Motion	0	888.263036013
2E90EDD08407	2016-08-28	EtOH_Box02_S122	Motion	0	890.26560998
2E90EDD08407	2016-08-28	EtOH_Box02_S122	Motion	0	894.870386839
2E90EDD08407	2016-08-28	EtOH_Box02_S122	Motion	0	896.873201847
2E90EDD08407	2016-08-28	EtOH_Box02_S122	Motion	0	900.111761808
2E90EDD08407	2016-08-28	EtOH_Box02_S122	Motion	0	902.114386797
2E90EDD08407	2016-08-28	EtOH_Box02_S122	Motion	0	905.962965965
2E90EDD08407	2016-08-28	EtOH_Box02_S122	Motion	0	907.965607882
2E90EDD08407	2016-08-28	EtOH_Box02_S122	Motion	0	912.655380964
2E90EDD08407	2016-08-28	EtOH_Box02_S122	Motion	0	914.657859802
2E90EDD08407	2016-08-28	EtOH_Box02_S122	Motion	0	917.96436286
2E90EDD08407	2016-08-28	EtOH_Box02_S122	Motion	0	919.966845989
2E90EDD08407	2016-08-28	EtOH_Box02_S122	Motion	0	923.584553957
2E90EDD08407	2016-08-28	EtOH_Box02_S122	Motion	0	925.587219954
2E90EDD08407	2016-08-28	EtOH_Box02_S122	Motion	0	928.914366007
2E90EDD08407	2016-08-28	EtOH_Box02_S122	Motion	0	930.917011976
2E90EDD08407	2016-08-28	EtOH_Box02_S122	Motion	0	934.951828003
2E90EDD08407	2016-08-28	EtOH_Box02_S122	Motion	0	936.954313993
2E90EDD08407	2016-08-28	EtOH_Box02_S122	Motion	0	942.569561005
2E90EDD08407	2016-08-28	EtOH_Box02_S122	Motion	0	944.572082996
2E90EDD08407	2016-08-28	EtOH_Box02_S122	Motion	0	948.518615961
2E90EDD08407	2016-08-28	EtOH_Box02_S122	Motion	0	950.521256924
2E90EDD08407	2016-08-28	EtOH_Box02_S122	Motion	0	954.660020828
2E90EDD08407	2016-08-28	EtOH_Box02_S122	Motion	0	956.662672997
2E90EDD08407	2016-08-28	EtOH_Box02_S122	Motion	0	960.265944004
2E90EDD08407	2016-08-28	EtOH_Box02_S122	Motion	0	962.268524885
2E90EDD08407	2016-08-28	EtOH_Box02_S122	Motion	0	965.921280861
2E90EDD08407	2016-08-28	EtOH_Box02_S122	Motion	0	967.92394495
2E90EDD08407	2016-08-28	EtOH_Box02_S122	Motion	0	973.39880085
2E90EDD08407	2016-08-28	EtOH_Box02_S122	Motion	0	975.401480913
2E90EDD08407	2016-08-28	EtOH_Box02_S122	Motion	0	979.181870937
2E90EDD08407	2016-08-28	EtOH_Box02_S122	Motion	0	981.184501886
2E90EDD08407	2016-08-28	EtOH_Box02_S122	Motion	0	984.43235302
2E90EDD08407	2016-08-28	EtOH_Box02_S122	Motion	0	986.434840918
2E90EDD08407	2016-08-28	EtOH_Box02_S122	Motion	0	990.150307894
2E90EDD08407	2016-08-28	EtOH_Box02_S122	Motion	0	992.152812958
2E90EDD08407	2016-08-28	EtOH_Box02_S122	Motion	0	996.056816816
2E90EDD08407	2016-08-28	EtOH_Box02_S122	Motion	0	998.059311867
2E90EDD08407	2016-08-28	EtOH_Box02_S122	Motion	0	1001.28939295
2E90EDD08407	2016-08-28	EtOH_Box02_S122	Motion	0	1003.29203081
2E90EDD08407	2016-08-28	EtOH_Box02_S122	Motion	0	1007.99879289
2E90EDD08407	2016-08-28	EtOH_Box02_S122	Motion	0	1010.00127101
2E90EDD08407	2016-08-28	EtOH_Box02_S122	Motion	0	1014.64602995
2E90EDD08407	2016-08-28	EtOH_Box02_S122	Motion	0	1016.64868879
2E90EDD08407	2016-08-28	EtOH_Box02_S122	Motion	0	1020.54983592
2E90EDD08407	2016-08-28	EtOH_Box02_S122	Motion	0	1022.5523169
2E90EDD08407	2016-08-28	EtOH_Box02_S122	Motion	0	1026.70275402
2E90EDD08407	2016-08-28	EtOH_Box02_S122	Motion	0	1028.70535302
2E90EDD08407	2016-08-28	EtOH_Box02_S122	Motion	0	1033.81883192
2E90EDD08407	2016-08-28	EtOH_Box02_S122	Motion	0	1035.82148194
2E90EDD08407	2016-08-28	EtOH_Box02_S122	Motion	0	1039.48655987
2E90EDD08407	2016-08-28	EtOH_Box02_S122	Motion	0	1041.48923802
2E90EDD08407	2016-08-28	EtOH_Box02_S122	Motion	0	1045.05318594
2E90EDD08407	2016-08-28	EtOH_Box02_S122	Motion	0	1047.05569601
2E90EDD08407	2016-08-28	EtOH_Box02_S122	Motion	0	1050.38098502
2E90EDD08407	2016-08-28	EtOH_Box02_S122	Motion	0	1052.38363886
2E90EDD08407	2016-08-28	EtOH_Box02_S122	Motion	0	1056.94342399
2E90EDD08407	2016-08-28	EtOH_Box02_S122	Motion	0	1058.94590497
2E90EDD08407	2016-08-28	EtOH_Box02_S122	Motion	0	1062.24149799
2E90EDD08407	2016-08-28	EtOH_Box02_S122	Motion	0	1064.24405885
2E90EDD08407	2016-08-28	EtOH_Box02_S122	Motion	0	1067.83365703
2E90EDD08407	2016-08-28	EtOH_Box02_S122	Motion	0	1069.83614802
2E90EDD08407	2016-08-28	EtOH_Box02_S122	Motion	0	1074.44656897
2E90EDD08407	2016-08-28	EtOH_Box02_S122	Motion	0	1076.44921184
2E90EDD08407	2016-08-28	EtOH_Box02_S122	Motion	0	1080.56213593
2E90EDD08407	2016-08-28	EtOH_Box02_S122	Motion	0	1082.56479287
2E90EDD08407	2016-08-28	EtOH_Box02_S122	Motion	0	1087.90109587
2E90EDD08407	2016-08-28	EtOH_Box02_S122	Motion	0	1089.90359497
2E90EDD08407	2016-08-28	EtOH_Box02_S122	Motion	0	1093.17304993
2E90EDD08407	2016-08-28	EtOH_Box02_S122	Motion	0	1095.17567086
2E90EDD08407	2016-08-28	EtOH_Box02_S122	Motion	0	1099.1202848
2E90EDD08407	2016-08-28	EtOH_Box02_S122	Motion	0	1101.12291598
2E90EDD08407	2016-08-28	EtOH_Box02_S122	Motion	0	1105.48244882
2E90EDD08407	2016-08-28	EtOH_Box02_S122	Motion	0	1107.48495984
2E90EDD08407	2016-08-28	EtOH_Box02_S122	Motion	0	1111.33647895
2E90EDD08407	2016-08-28	EtOH_Box02_S122	Motion	0	1113.339077
2E90EDD08407	2016-08-28	EtOH_Box02_S122	Motion	0	1118.89375901
2E90EDD08407	2016-08-28	EtOH_Box02_S122	Motion	0	1120.89639902
2E90EDD08407	2016-08-28	EtOH_Box02_S122	Motion	0	1133.68501782
2E90EDD08407	2016-08-28	EtOH_Box02_S122	Motion	0	1135.68768096
2E90EDD08407	2016-08-28	EtOH_Box02_S122	Motion	0	1140.02528596
2E90EDD08407	2016-08-28	EtOH_Box02_S122	Motion	0	1142.02779579
2E90EDD08407	2016-08-28	EtOH_Box02_S122	Motion	0	1147.00994396
2E90EDD08407	2016-08-28	EtOH_Box02_S122	Motion	0	1149.01258183
2E90EDD08407	2016-08-28	EtOH_Box02_S122	Motion	0	1152.24752092
2E90EDD08407	2016-08-28	EtOH_Box02_S122	Motion	0	1154.25014091
2E90EDD08407	2016-08-28	EtOH_Box02_S122	Motion	0	1157.52382183
2E90EDD08407	2016-08-28	EtOH_Box02_S122	Motion	0	1159.52644396
2E90EDD08407	2016-08-28	EtOH_Box02_S122	Motion	0	1165.07726097
2E90EDD08407	2016-08-28	EtOH_Box02_S122	Motion	0	1167.07976079
2E90EDD08407	2016-08-28	EtOH_Box02_S122	Motion	0	1170.65014791
2E90EDD08407	2016-08-28	EtOH_Box02_S122	Motion	0	1172.65280485
2E90EDD08407	2016-08-28	EtOH_Box02_S122	Motion	0	1176.1364429
2E90EDD08407	2016-08-28	EtOH_Box02_S122	Motion	0	1178.13908482
2E90EDD08407	2016-08-28	EtOH_Box02_S122	Motion	0	1181.37716985
2E90EDD08407	2016-08-28	EtOH_Box02_S122	Motion	0	1183.37968183
2E90EDD08407	2016-08-28	EtOH_Box02_S122	Motion	0	1187.11586094
2E90EDD08407	2016-08-28	EtOH_Box02_S122	Motion	0	1189.11837697
2E90EDD08407	2016-08-28	EtOH_Box02_S122	Motion	0	1193.07677889
2E90EDD08407	2016-08-28	EtOH_Box02_S122	Motion	0	1195.079422
2E90EDD08407	2016-08-28	EtOH_Box02_S122	Motion	0	1198.32847881
2E90EDD08407	2016-08-28	EtOH_Box02_S122	Motion	0	1200.33112097
2E90EDD08407	2016-08-28	EtOH_Box02_S122	Motion	0	1207.82194686
2E90EDD08407	2016-08-28	EtOH_Box02_S122	Motion	0	1209.82460189
2E90EDD08407	2016-08-28	EtOH_Box02_S122	Motion	0	1214.55475903
2E90EDD08407	2016-08-28	EtOH_Box02_S122	Motion	0	1216.55722499
2E90EDD08407	2016-08-28	EtOH_Box02_S122	Motion	0	1220.68487501
2E90EDD08407	2016-08-28	EtOH_Box02_S122	Motion	0	1222.68753886
2E90EDD08407	2016-08-28	EtOH_Box02_S122	Motion	0	1226.90096879
2E90EDD08407	2016-08-28	EtOH_Box02_S122	Motion	0	1228.90361691
2E90EDD08407	2016-08-28	EtOH_Box02_S122	Motion	0	1232.27066898
2E90EDD08407	2016-08-28	EtOH_Box02_S122	Motion	0	1234.27330899
2E90EDD08407	2016-08-28	EtOH_Box02_S122	Motion	0	1239.37805986
2E90EDD08407	2016-08-28	EtOH_Box02_S122	Motion	0	1241.38056684
2E90EDD08407	2016-08-28	EtOH_Box02_S122	Motion	0	1244.7876358
2E90EDD08407	2016-08-28	EtOH_Box02_S122	Motion	0	1246.79028296
2E90EDD08407	2016-08-28	EtOH_Box02_S122	Motion	0	1250.53357887
2E90EDD08407	2016-08-28	EtOH_Box02_S122	Motion	0	1252.5360589
2E90EDD08407	2016-08-28	EtOH_Box02_S122	Motion	0	1256.10667396
2E90EDD08407	2016-08-28	EtOH_Box02_S122	Motion	0	1258.10920501
2E90EDD08407	2016-08-28	EtOH_Box02_S122	Motion	0	1261.67842984
2E90EDD08407	2016-08-28	EtOH_Box02_S122	Motion	0	1263.6808908
2E90EDD08407	2016-08-28	EtOH_Box02_S122	Motion	0	1267.94258881
2E90EDD08407	2016-08-28	EtOH_Box02_S122	Motion	0	1269.94520998
2E90EDD08407	2016-08-28	EtOH_Box02_S122	Motion	0	1273.25531602
2E90EDD08407	2016-08-28	EtOH_Box02_S122	Motion	0	1275.25795984
2E90EDD08407	2016-08-28	EtOH_Box02_S122	Motion	0	1278.61077595
2E90EDD08407	2016-08-28	EtOH_Box02_S122	Motion	0	1280.61342192
2E90EDD08407	2016-08-28	EtOH_Box02_S122	Motion	0	1283.84646297
2E90EDD08407	2016-08-28	EtOH_Box02_S122	Motion	0	1285.84909892
2E90EDD08407	2016-08-28	EtOH_Box02_S122	Motion	0	1289.04480791
2E90EDD08407	2016-08-28	EtOH_Box02_S122	Motion	0	1291.04747987
2E90EDD08407	2016-08-28	EtOH_Box02_S122	Motion	0	1294.73534584
2E90EDD08407	2016-08-28	EtOH_Box02_S122	Motion	0	1296.73790503
2E90EDD08407	2016-08-28	EtOH_Box02_S122	Motion	0	1299.91828299
2E90EDD08407	2016-08-28	EtOH_Box02_S122	Motion	0	1301.92079091
2E90EDD08407	2016-08-28	EtOH_Box02_S122	Motion	0	1305.95228696
2E90EDD08407	2016-08-28	EtOH_Box02_S122	Motion	0	1307.95492291
2E90EDD08407	2016-08-28	EtOH_Box02_S122	Motion	0	1311.45471382
2E90EDD08407	2016-08-28	EtOH_Box02_S122	Motion	0	1313.45719695
2E90EDD08407	2016-08-28	EtOH_Box02_S122	Motion	0	1321.41264892
2E90EDD08407	2016-08-28	EtOH_Box02_S122	Motion	0	1323.41513491
2E90EDD08407	2016-08-28	EtOH_Box02_S122	Motion	0	1327.9836278
2E90EDD08407	2016-08-28	EtOH_Box02_S122	Motion	0	1329.98621202
2E90EDD08407	2016-08-28	EtOH_Box02_S122	Motion	0	1334.818712
2E90EDD08407	2016-08-28	EtOH_Box02_S122	Motion	0	1336.82134891
2E90EDD08407	2016-08-28	EtOH_Box02_S122	Motion	0	1341.43095493
2E90EDD08407	2016-08-28	EtOH_Box02_S122	Motion	0	1343.43361092
2E90EDD08407	2016-08-28	EtOH_Box02_S122	Motion	0	1346.89927197
2E90EDD08407	2016-08-28	EtOH_Box02_S122	Motion	0	1348.90178299
2E90EDD08407	2016-08-28	EtOH_Box02_S122	Motion	0	1353.13915992
2E90EDD08407	2016-08-28	EtOH_Box02_S122	Motion	0	1355.14181185
2E90EDD08407	2016-08-28	EtOH_Box02_S122	Motion	0	1358.58656597
2E90EDD08407	2016-08-28	EtOH_Box02_S122	Motion	0	1360.58920193
2E90EDD08407	2016-08-28	EtOH_Box02_S122	Motion	0	1364.62115288
2E90EDD08407	2016-08-28	EtOH_Box02_S122	Motion	0	1366.62367582
2E90EDD08407	2016-08-28	EtOH_Box02_S122	Motion	0	1370.33803988
2E90EDD08407	2016-08-28	EtOH_Box02_S122	Motion	0	1372.34065986
2E90EDD08407	2016-08-28	EtOH_Box02_S122	Motion	0	1376.47900081
2E90EDD08407	2016-08-28	EtOH_Box02_S122	Motion	0	1378.48164582
2E90EDD08407	2016-08-28	EtOH_Box02_S122	Motion	0	1382.33659482
2E90EDD08407	2016-08-28	EtOH_Box02_S122	Motion	0	1384.33926296
2E90EDD08407	2016-08-28	EtOH_Box02_S122	Motion	0	1393.43260193
2E90EDD08407	2016-08-28	EtOH_Box02_S122	Motion	0	1395.43526697
2E90EDD08407	2016-08-28	EtOH_Box02_S122	Motion	0	1399.56036496
2E90EDD08407	2016-08-28	EtOH_Box02_S122	Motion	0	1401.56299782
2E90EDD08407	2016-08-28	EtOH_Box02_S122	Motion	0	1405.54359698
2E90EDD08407	2016-08-28	EtOH_Box02_S122	Motion	0	1407.54613495
2E90EDD08407	2016-08-28	EtOH_Box02_S122	Motion	0	1411.0265038
2E90EDD08407	2016-08-28	EtOH_Box02_S122	Motion	0	1413.02916002
2E90EDD08407	2016-08-28	EtOH_Box02_S122	Motion	0	1417.02284884
2E90EDD08407	2016-08-28	EtOH_Box02_S122	Motion	0	1419.02537179
2E90EDD08407	2016-08-28	EtOH_Box02_S122	Motion	0	1423.23991799
2E90EDD08407	2016-08-28	EtOH_Box02_S122	Motion	0	1425.24256992
2E90EDD08407	2016-08-28	EtOH_Box02_S122	Motion	0	1430.8474009
2E90EDD08407	2016-08-28	EtOH_Box02_S122	Motion	0	1432.85004401
2E90EDD08407	2016-08-28	EtOH_Box02_S122	Motion	0	1436.46837401
2E90EDD08407	2016-08-28	EtOH_Box02_S122	Motion	0	1438.47090387
2E90EDD08407	2016-08-28	EtOH_Box02_S122	Motion	0	1442.52185988
2E90EDD08407	2016-08-28	EtOH_Box02_S122	Motion	0	1444.52449083
2E90EDD08407	2016-08-28	EtOH_Box02_S122	Motion	0	1447.83471298
2E90EDD08407	2016-08-28	EtOH_Box02_S122	Motion	0	1449.83737683
2E90EDD08407	2016-08-28	EtOH_Box02_S122	Motion	0	1455.43065095
2E90EDD08407	2016-08-28	EtOH_Box02_S122	Motion	0	1457.43330288
2E90EDD08407	2016-08-28	EtOH_Box02_S122	Motion	0	1462.46836782
2E90EDD08407	2016-08-28	EtOH_Box02_S122	Motion	0	1464.47091699
2E90EDD08407	2016-08-28	EtOH_Box02_S122	Motion	0	1469.66958284
2E90EDD08407	2016-08-28	EtOH_Box02_S122	Motion	0	1471.67219996
2E90EDD08407	2016-08-28	EtOH_Box02_S122	Motion	0	1481.75082493
2E90EDD08407	2016-08-28	EtOH_Box02_S122	Motion	0	1483.7534759
2E90EDD08407	2016-08-28	EtOH_Box02_S122	Motion	0	1488.52706194
2E90EDD08407	2016-08-28	EtOH_Box02_S122	Motion	0	1490.52958083
2E90EDD08407	2016-08-28	EtOH_Box02_S122	Motion	0	1494.31228995
2E90EDD08407	2016-08-28	EtOH_Box02_S122	Motion	0	1496.31493092
2E90EDD08407	2016-08-28	EtOH_Box02_S122	Motion	0	1500.08868098
2E90EDD08407	2016-08-28	EtOH_Box02_S122	Motion	0	1502.09131694
2E90EDD08407	2016-08-28	EtOH_Box02_S122	Motion	0	1505.3784399
2E90EDD08407	2016-08-28	EtOH_Box02_S122	Motion	0	1507.38102698
2E90EDD08407	2016-08-28	EtOH_Box02_S122	Motion	0	1511.97777486
2E90EDD08407	2016-08-28	EtOH_Box02_S122	Motion	0	1513.980551
2E90EDD08407	2016-08-28	EtOH_Box02_S122	Motion	0	1517.80277395
2E90EDD08407	2016-08-28	EtOH_Box02_S122	Motion	0	1519.80493593
2E90EDD08407	2016-08-28	EtOH_Box02_S122	Motion	0	1523.01176095
2E90EDD08407	2016-08-28	EtOH_Box02_S122	Motion	0	1525.01444697
2E90EDD08407	2016-08-28	EtOH_Box02_S122	Motion	0	1529.02806091
2E90EDD08407	2016-08-28	EtOH_Box02_S122	Motion	0	1531.03076792
2E90EDD08407	2016-08-28	EtOH_Box02_S122	Motion	0	1536.75270581
2E90EDD08407	2016-08-28	EtOH_Box02_S122	Motion	0	1538.75785398
2E90EDD08407	2016-08-28	EtOH_Box02_S122	Motion	0	1544.13189697
2E90EDD08407	2016-08-28	EtOH_Box02_S122	Motion	0	1546.13446784
2E90EDD08407	2016-08-28	EtOH_Box02_S122	Motion	0	1549.83835387
2E90EDD08407	2016-08-28	EtOH_Box02_S122	Motion	0	1551.84180403
2E90EDD08407	2016-08-28	EtOH_Box02_S122	Motion	0	1555.4080348
2E90EDD08407	2016-08-28	EtOH_Box02_S122	Motion	0	1557.41095996
2E90EDD08407	2016-08-28	EtOH_Box02_S122	Motion	0	1561.64558697
2E90EDD08407	2016-08-28	EtOH_Box02_S122	Motion	0	1563.64814901
2E90EDD08407	2016-08-28	EtOH_Box02_S122	Motion	0	1568.05885792
2E90EDD08407	2016-08-28	EtOH_Box02_S122	Motion	0	1570.06152582
2E90EDD08407	2016-08-28	EtOH_Box02_S122	Motion	0	1573.38009882
2E90EDD08407	2016-08-28	EtOH_Box02_S122	Motion	0	1575.38306379
2E90EDD08407	2016-08-28	EtOH_Box02_S122	Motion	0	1579.16207695
2E90EDD08407	2016-08-28	EtOH_Box02_S122	Motion	0	1581.16469789
2E90EDD08407	2016-08-28	EtOH_Box02_S122	Motion	0	1587.83799696
2E90EDD08407	2016-08-28	EtOH_Box02_S122	Motion	0	1589.84130287
2E90EDD08407	2016-08-28	EtOH_Box02_S122	Motion	0	1596.30497098
2E90EDD08407	2016-08-28	EtOH_Box02_S122	Motion	0	1598.30773497
2E90EDD08407	2016-08-28	EtOH_Box02_S122	Motion	0	1601.778965
2E90EDD08407	2016-08-28	EtOH_Box02_S122	Motion	0	1603.78193283
2E90EDD08407	2016-08-28	EtOH_Box02_S122	Motion	0	1609.94455099
2E90EDD08407	2016-08-28	EtOH_Box02_S122	Motion	0	1611.94789886
2E90EDD08407	2016-08-28	EtOH_Box02_S122	Motion	0	1615.11058283
2E90EDD08407	2016-08-28	EtOH_Box02_S122	Motion	0	1617.11330581
2E90EDD08407	2016-08-28	EtOH_Box02_S122	Motion	0	1626.64249182
2E90EDD08407	2016-08-28	EtOH_Box02_S122	Motion	0	1628.64555788
2E90EDD08407	2016-08-28	EtOH_Box02_S122	Motion	0	1632.71123481
2E90EDD08407	2016-08-28	EtOH_Box02_S122	Motion	0	1634.7144258
2E90EDD08407	2016-08-28	EtOH_Box02_S122	Motion	0	1638.31922197
2E90EDD08407	2016-08-28	EtOH_Box02_S122	Motion	0	1640.32217383
2E90EDD08407	2016-08-28	EtOH_Box02_S122	Motion	0	1644.26995087
2E90EDD08407	2016-08-28	EtOH_Box02_S122	Motion	0	1646.2728498
2E90EDD08407	2016-08-28	EtOH_Box02_S122	Motion	0	1649.596663
2E90EDD08407	2016-08-28	EtOH_Box02_S122	Motion	0	1651.59990382
2E90EDD08407	2016-08-28	EtOH_Box02_S122	Motion	0	1656.49542379
2E90EDD08407	2016-08-28	EtOH_Box02_S122	Motion	0	1658.49727201
2E90EDD08407	2016-08-28	EtOH_Box02_S122	Motion	0	1661.84237981
2E90EDD08407	2016-08-28	EtOH_Box02_S122	Motion	0	1663.8452208
2E90EDD08407	2016-08-28	EtOH_Box02_S122	Motion	0	1669.19529796
2E90EDD08407	2016-08-28	EtOH_Box02_S122	Motion	0	1671.19725299
2E90EDD08407	2016-08-28	EtOH_Box02_S122	Motion	0	1675.5588038
2E90EDD08407	2016-08-28	EtOH_Box02_S122	Motion	0	1677.56184793
2E90EDD08407	2016-08-28	EtOH_Box02_S122	Motion	0	1681.38746381
2E90EDD08407	2016-08-28	EtOH_Box02_S122	Motion	0	1683.39049697
2E90EDD08407	2016-08-28	EtOH_Box02_S122	Motion	0	1686.58667397
2E90EDD08407	2016-08-28	EtOH_Box02_S122	Motion	0	1688.5897119
2E90EDD08407	2016-08-28	EtOH_Box02_S122	Motion	0	1692.8936398
2E90EDD08407	2016-08-28	EtOH_Box02_S122	Motion	0	1694.89697886
2E90EDD08407	2016-08-28	EtOH_Box02_S122	Motion	0	1700.3312459
2E90EDD08407	2016-08-28	EtOH_Box02_S122	Motion	0	1702.33403397
2E90EDD08407	2016-08-28	EtOH_Box02_S122	Motion	0	1706.81629682
2E90EDD08407	2016-08-28	EtOH_Box02_S122	Motion	0	1708.81957603
2E90EDD08407	2016-08-28	EtOH_Box02_S122	Motion	0	1713.23293495
2E90EDD08407	2016-08-28	EtOH_Box02_S122	Motion	0	1715.23569083
2E90EDD08407	2016-08-28	EtOH_Box02_S122	Motion	0	1720.39587188
2E90EDD08407	2016-08-28	EtOH_Box02_S122	Motion	0	1722.3984549
2E90EDD08407	2016-08-28	EtOH_Box02_S122	Motion	0	1726.63164401
2E90EDD08407	2016-08-28	EtOH_Box02_S122	Motion	0	1728.63478589
2E90EDD08407	2016-08-28	EtOH_Box02_S122	Motion	0	1732.20783281
2E90EDD08407	2016-08-28	EtOH_Box02_S122	Motion	0	1734.21064281
2E90EDD08407	2016-08-28	EtOH_Box02_S122	Motion	0	1745.98184395
2E90EDD08407	2016-08-28	EtOH_Box02_S122	Motion	0	1747.98478484
2E90EDD08407	2016-08-28	EtOH_Box02_S122	Motion	0	1752.87250996
2E90EDD08407	2016-08-28	EtOH_Box02_S122	Motion	0	1754.8758769
2E90EDD08407	2016-08-28	EtOH_Box02_S122	Motion	0	1759.35780692
2E90EDD08407	2016-08-28	EtOH_Box02_S122	Motion	0	1761.36071181
2E90EDD08407	2016-08-28	EtOH_Box02_S122	Motion	0	1765.25022888
2E90EDD08407	2016-08-28	EtOH_Box02_S122	Motion	0	1767.25297999
2E90EDD08407	2016-08-28	EtOH_Box02_S122	Motion	0	1774.84070992
2E90EDD08407	2016-08-28	EtOH_Box02_S122	Motion	0	1776.84353781
2E90EDD08407	2016-08-28	EtOH_Box02_S122	Motion	0	1780.47185493
2E90EDD08407	2016-08-28	EtOH_Box02_S122	Motion	0	1782.47493482
2E90EDD08407	2016-08-28	EtOH_Box02_S122	Motion	0	1786.25693798
2E90EDD08407	2016-08-28	EtOH_Box02_S122	Motion	0	1788.25969887
2E90EDD08407	2016-08-28	EtOH_Box02_S122	Motion	0	1791.69507885
2E90EDD08407	2016-08-28	EtOH_Box02_S122	Motion	0	1793.69773984
2E90EDD08407	2016-08-28	EtOH_Box02_S122	Motion	0	1797.3693049
2E90EDD08407	2016-08-28	EtOH_Box02_S122	Motion	0	1799.37226701
2E90EDD08407	2016-08-28	EtOH_Box02_S122	Motion	0	1806.4247129
2E90EDD08407	2016-08-28	EtOH_Box02_S122	Motion	0	1808.42758393
2E90EDD08407	2016-08-28	EtOH_Box02_S122	Motion	0	1813.87359691
2E90EDD08407	2016-08-28	EtOH_Box02_S122	Motion	0	1815.87642193
2E90EDD08407	2016-08-28	EtOH_Box02_S122	Motion	0	1819.40257001
2E90EDD08407	2016-08-28	EtOH_Box02_S122	Motion	0	1821.40543795
2E90EDD08407	2016-08-28	EtOH_Box02_S122	Motion	0	1827.10959387
2E90EDD08407	2016-08-28	EtOH_Box02_S122	Motion	0	1829.11234999
2E90EDD08407	2016-08-28	EtOH_Box02_S122	Motion	0	1833.25479388
2E90EDD08407	2016-08-28	EtOH_Box02_S122	Motion	0	1835.257653
2E90EDD08407	2016-08-28	EtOH_Box02_S122	Motion	0	1839.964149
2E90EDD08407	2016-08-28	EtOH_Box02_S122	Motion	0	1841.9674089
2E90EDD08407	2016-08-28	EtOH_Box02_S122	Motion	0	1845.7473948
2E90EDD08407	2016-08-28	EtOH_Box02_S122	Motion	0	1847.75049996
2E90EDD08407	2016-08-28	EtOH_Box02_S122	Motion	0	1851.08098602
2E90EDD08407	2016-08-28	EtOH_Box02_S122	Motion	0	1853.08368087
2E90EDD08407	2016-08-28	EtOH_Box02_S122	Motion	0	1856.75976086
2E90EDD08407	2016-08-28	EtOH_Box02_S122	Motion	0	1858.76314187
2E90EDD08407	2016-08-28	EtOH_Box02_S122	Motion	0	1861.95556784
2E90EDD08407	2016-08-28	EtOH_Box02_S122	Motion	0	1863.95865488
2E90EDD08407	2016-08-28	EtOH_Box02_S122	Motion	0	1867.46292591
2E90EDD08407	2016-08-28	EtOH_Box02_S122	Motion	0	1869.46574593
2E90EDD08407	2016-08-28	EtOH_Box02_S122	Motion	0	1872.71155882
2E90EDD08407	2016-08-28	EtOH_Box02_S122	Motion	0	1874.71473789
2E90EDD08407	2016-08-28	EtOH_Box02_S122	Motion	0	1878.32218385
2E90EDD08407	2016-08-28	EtOH_Box02_S122	Motion	0	1880.32507682
2E90EDD08407	2016-08-28	EtOH_Box02_S122	Motion	0	1883.538239
2E90EDD08407	2016-08-28	EtOH_Box02_S122	Motion	0	1885.54138589
2E90EDD08407	2016-08-28	EtOH_Box02_S122	Motion	0	1891.65665984
2E90EDD08407	2016-08-28	EtOH_Box02_S122	Motion	0	1893.65979791
2E90EDD08407	2016-08-28	EtOH_Box02_S122	Motion	0	1898.37669683
2E90EDD08407	2016-08-28	EtOH_Box02_S122	Motion	0	1900.37937188
2E90EDD08407	2016-08-28	EtOH_Box02_S122	Motion	0	1905.37581491
2E90EDD08407	2016-08-28	EtOH_Box02_S122	Motion	0	1907.37880898
2E90EDD08407	2016-08-28	EtOH_Box02_S122	Motion	0	1934.59725785
2E90EDD08407	2016-08-28	EtOH_Box02_S122	Motion	0	1936.60027385
2E90EDD08407	2016-08-28	EtOH_Box02_S122	Motion	0	1939.94274187
2E90EDD08407	2016-08-28	EtOH_Box02_S122	Motion	0	1941.94630599
2E90EDD08407	2016-08-28	EtOH_Box02_S122	Motion	0	1947.64021993
2E90EDD08407	2016-08-28	EtOH_Box02_S122	Motion	0	1949.643363
2E90EDD08407	2016-08-28	EtOH_Box02_S122	Motion	0	1953.42231584
2E90EDD08407	2016-08-28	EtOH_Box02_S122	Motion	0	1955.42519689
2E90EDD08407	2016-08-28	EtOH_Box02_S122	Motion	0	1959.060709
2E90EDD08407	2016-08-28	EtOH_Box02_S122	Motion	0	1961.06335592
2E90EDD08407	2016-08-28	EtOH_Box02_S122	Motion	0	1964.50819993
2E90EDD08407	2016-08-28	EtOH_Box02_S122	Motion	0	1966.51082492
2E90EDD08407	2016-08-28	EtOH_Box02_S122	Motion	0	1970.51827383
2E90EDD08407	2016-08-28	EtOH_Box02_S122	Motion	0	1972.52081585
2E90EDD08407	2016-08-28	EtOH_Box02_S122	Motion	0	1977.35630083
2E90EDD08407	2016-08-28	EtOH_Box02_S122	Motion	0	1979.35894084
2E90EDD08407	2016-08-28	EtOH_Box02_S122	Motion	0	1983.77907181
2E90EDD08407	2016-08-28	EtOH_Box02_S122	Motion	0	1985.78161001
2E90EDD08407	2016-08-28	EtOH_Box02_S122	Motion	0	1991.22620893
2E90EDD08407	2016-08-28	EtOH_Box02_S122	Motion	0	1993.22879481
2E90EDD08407	2016-08-28	EtOH_Box02_S122	Motion	0	1996.62282681
2E90EDD08407	2016-08-28	EtOH_Box02_S122	Motion	0	1998.62555599
2E90EDD08407	2016-08-28	EtOH_Box02_S122	Motion	0	2003.54150796
2E90EDD08407	2016-08-28	EtOH_Box02_S122	Motion	0	2005.54428983
2E90EDD08407	2016-08-28	EtOH_Box02_S122	Motion	0	2009.46891999
2E90EDD08407	2016-08-28	EtOH_Box02_S122	Motion	0	2011.47158384
2E90EDD08407	2016-08-28	EtOH_Box02_S122	Motion	0	2017.26230884
2E90EDD08407	2016-08-28	EtOH_Box02_S122	Motion	0	2019.26499295
2E90EDD08407	2016-08-28	EtOH_Box02_S122	Motion	0	2025.84033799
2E90EDD08407	2016-08-28	EtOH_Box02_S122	Motion	0	2027.84310579
2E90EDD08407	2016-08-28	EtOH_Box02_S122	Motion	0	2031.56441998
2E90EDD08407	2016-08-28	EtOH_Box02_S122	Motion	0	2033.56709981
2E90EDD08407	2016-08-28	EtOH_Box02_S122	Motion	0	2043.7305119
2E90EDD08407	2016-08-28	EtOH_Box02_S122	Motion	0	2045.73320985
2E90EDD08407	2016-08-28	EtOH_Box02_S122	Motion	0	2049.55815792
2E90EDD08407	2016-08-28	EtOH_Box02_S122	Motion	0	2051.56081891
2E90EDD08407	2016-08-28	EtOH_Box02_S122	Motion	0	2056.68427491
2E90EDD08407	2016-08-28	EtOH_Box02_S122	Motion	0	2058.68697095
2E90EDD08407	2016-08-28	EtOH_Box02_S122	Motion	0	2063.33200598
2E90EDD08407	2016-08-28	EtOH_Box02_S122	Motion	0	2065.33473802
2E90EDD08407	2016-08-28	EtOH_Box02_S122	Motion	0	2069.26801085
2E90EDD08407	2016-08-28	EtOH_Box02_S122	Motion	0	2071.27053285
2E90EDD08407	2016-08-28	EtOH_Box02_S122	Motion	0	2077.08569098
2E90EDD08407	2016-08-28	EtOH_Box02_S122	Motion	0	2079.08840895
2E90EDD08407	2016-08-28	EtOH_Box02_S122	Motion	0	2083.05993485
2E90EDD08407	2016-08-28	EtOH_Box02_S122	Motion	0	2085.06245279
2E90EDD08407	2016-08-28	EtOH_Box02_S122	Motion	0	2088.42149997
2E90EDD08407	2016-08-28	EtOH_Box02_S122	Motion	0	2090.42403388
2E90EDD08407	2016-08-28	EtOH_Box02_S122	Motion	0	2094.89738202
2E90EDD08407	2016-08-28	EtOH_Box02_S122	Motion	0	2096.89997101
2E90EDD08407	2016-08-28	EtOH_Box02_S122	Motion	0	2100.08541989
2E90EDD08407	2016-08-28	EtOH_Box02_S122	Motion	0	2102.08819699
2E90EDD08407	2016-08-28	EtOH_Box02_S122	Motion	0	2106.68584895
2E90EDD08407	2016-08-28	EtOH_Box02_S122	Motion	0	2108.68838692
2E90EDD08407	2016-08-28	EtOH_Box02_S122	Motion	0	2112.33768988
2E90EDD08407	2016-08-28	EtOH_Box02_S122	Motion	0	2114.34020185
2E90EDD08407	2016-08-28	EtOH_Box02_S122	Motion	0	2118.57681799
2E90EDD08407	2016-08-28	EtOH_Box02_S122	Motion	0	2120.57950997
2E90EDD08407	2016-08-28	EtOH_Box02_S122	Motion	0	2125.32033587
2E90EDD08407	2016-08-28	EtOH_Box02_S122	Motion	0	2127.32306385
2E90EDD08407	2016-08-28	EtOH_Box02_S122	Motion	0	2137.49891782
2E90EDD08407	2016-08-28	EtOH_Box02_S122	Motion	0	2139.50146699
2E90EDD08407	2016-08-28	EtOH_Box02_S122	Motion	0	2144.86053491
2E90EDD08407	2016-08-28	EtOH_Box02_S122	Motion	0	2146.86307693
2E90EDD08407	2016-08-28	EtOH_Box02_S122	Motion	0	2150.51537681
2E90EDD08407	2016-08-28	EtOH_Box02_S122	Motion	0	2152.51795292
2E90EDD08407	2016-08-28	EtOH_Box02_S122	Motion	0	2155.98038888
2E90EDD08407	2016-08-28	EtOH_Box02_S122	Motion	0	2157.98286581
2E90EDD08407	2016-08-28	EtOH_Box02_S122	Motion	0	2162.13072586
2E90EDD08407	2016-08-28	EtOH_Box02_S122	Motion	0	2164.13346291
2E90EDD08407	2016-08-28	EtOH_Box02_S122	Motion	0	2168.07255483
2E90EDD08407	2016-08-28	EtOH_Box02_S122	Motion	0	2170.0752728
2E90EDD08407	2016-08-28	EtOH_Box02_S122	Motion	0	2174.96583796
2E90EDD08407	2016-08-28	EtOH_Box02_S122	Motion	0	2176.96851587
2E90EDD08407	2016-08-28	EtOH_Box02_S122	Motion	0	2180.44571495
2E90EDD08407	2016-08-28	EtOH_Box02_S122	Motion	0	2182.44837689
2E90EDD08407	2016-08-28	EtOH_Box02_S122	Motion	0	2185.93731189
2E90EDD08407	2016-08-28	EtOH_Box02_S122	Motion	0	2187.94006181
2E90EDD08407	2016-08-28	EtOH_Box02_S122	Motion	0	2191.15152001
2E90EDD08407	2016-08-28	EtOH_Box02_S122	Motion	0	2193.15427089
2E90EDD08407	2016-08-28	EtOH_Box02_S122	Motion	0	2196.34117293
2E90EDD08407	2016-08-28	EtOH_Box02_S122	Motion	0	2198.34390092
2E90EDD08407	2016-08-28	EtOH_Box02_S122	Motion	0	2204.89952087
2E90EDD08407	2016-08-28	EtOH_Box02_S122	Motion	0	2206.90213895
2E90EDD08407	2016-08-28	EtOH_Box02_S122	Motion	0	2210.09470892
2E90EDD08407	2016-08-28	EtOH_Box02_S122	Motion	0	2212.09738898
2E90EDD08407	2016-08-28	EtOH_Box02_S122	Motion	0	2215.97192192
2E90EDD08407	2016-08-28	EtOH_Box02_S122	Motion	0	2217.97461796
2E90EDD08407	2016-08-28	EtOH_Box02_S122	Motion	0	2221.46528482
2E90EDD08407	2016-08-28	EtOH_Box02_S122	Motion	0	2223.4679389
2E90EDD08407	2016-08-28	EtOH_Box02_S122	Motion	0	2227.22596693
2E90EDD08407	2016-08-28	EtOH_Box02_S122	Motion	0	2229.22868586
2E90EDD08407	2016-08-28	EtOH_Box02_S122	Motion	0	2232.44227982
2E90EDD08407	2016-08-28	EtOH_Box02_S122	Motion	0	2234.44500995
2E90EDD08407	2016-08-28	EtOH_Box02_S122	Motion	0	2237.96939397
2E90EDD08407	2016-08-28	EtOH_Box02_S122	Motion	0	2239.97205901
2E90EDD08407	2016-08-28	EtOH_Box02_S122	Motion	0	2246.19248199
2E90EDD08407	2016-08-28	EtOH_Box02_S122	Motion	0	2248.19416189
2E90EDD08407	2016-08-28	EtOH_Box02_S122	Motion	0	2251.83570194
2E90EDD08407	2016-08-28	EtOH_Box02_S122	Motion	0	2253.83848691
2E90EDD08407	2016-08-28	EtOH_Box02_S122	Motion	0	2257.34745288
2E90EDD08407	2016-08-28	EtOH_Box02_S122	Motion	0	2259.35019302
2E90EDD08407	2016-08-28	EtOH_Box02_S122	Motion	0	2262.7124989
2E90EDD08407	2016-08-28	EtOH_Box02_S122	Motion	0	2264.71657181
2E90EDD08407	2016-08-28	EtOH_Box02_S122	Motion	0	2268.39488196
2E90EDD08407	2016-08-28	EtOH_Box02_S122	Motion	0	2270.3975668
2E90EDD08407	2016-08-28	EtOH_Box02_S122	Motion	0	2273.89543486
2E90EDD08407	2016-08-28	EtOH_Box02_S122	Motion	0	2275.89818382
2E90EDD08407	2016-08-28	EtOH_Box02_S122	Motion	0	2279.23585701
2E90EDD08407	2016-08-28	EtOH_Box02_S122	Motion	0	2281.23861599
2E90EDD08407	2016-08-28	EtOH_Box02_S122	Motion	0	2286.14094996
2E90EDD08407	2016-08-28	EtOH_Box02_S122	Motion	0	2288.14271879
2E90EDD08407	2016-08-28	EtOH_Box02_S122	Motion	0	2291.31918287
2E90EDD08407	2016-08-28	EtOH_Box02_S122	Motion	0	2293.32185793
2E90EDD08407	2016-08-28	EtOH_Box02_S122	Motion	0	2297.79552889
2E90EDD08407	2016-08-28	EtOH_Box02_S122	Motion	0	2299.79807091
2E90EDD08407	2016-08-28	EtOH_Box02_S122	Motion	0	2304.77818799
2E90EDD08407	2016-08-28	EtOH_Box02_S122	Motion	0	2306.78088999
2E90EDD08407	2016-08-28	EtOH_Box02_S122	Motion	0	2310.61913681
2E90EDD08407	2016-08-28	EtOH_Box02_S122	Motion	0	2312.62185502
2E90EDD08407	2016-08-28	EtOH_Box02_S122	Motion	0	2316.49083185
2E90EDD08407	2016-08-28	EtOH_Box02_S122	Motion	0	2318.4935329
2E90EDD08407	2016-08-28	EtOH_Box02_S122	Motion	0	2322.23463488
2E90EDD08407	2016-08-28	EtOH_Box02_S122	Motion	0	2324.23738289
2E90EDD08407	2016-08-28	EtOH_Box02_S122	Motion	0	2330.30659199
2E90EDD08407	2016-08-28	EtOH_Box02_S122	Motion	0	2332.30911303
2E90EDD08407	2016-08-28	EtOH_Box02_S122	Motion	0	2337.1857748
2E90EDD08407	2016-08-28	EtOH_Box02_S122	Motion	0	2339.18848991
2E90EDD08407	2016-08-28	EtOH_Box02_S122	Motion	0	2342.4385469
2E90EDD08407	2016-08-28	EtOH_Box02_S122	Motion	0	2344.44124293
2E90EDD08407	2016-08-28	EtOH_Box02_S122	Motion	0	2348.32856488
2E90EDD08407	2016-08-28	EtOH_Box02_S122	Motion	0	2350.33125901
2E90EDD08407	2016-08-28	EtOH_Box02_S122	Motion	0	2355.88687897
2E90EDD08407	2016-08-28	EtOH_Box02_S122	Motion	0	2357.89242101
2E90EDD08407	2016-08-28	EtOH_Box02_S122	Motion	0	2362.32378483
2E90EDD08407	2016-08-28	EtOH_Box02_S122	Motion	0	2364.32652593
2E90EDD08407	2016-08-28	EtOH_Box02_S122	Motion	0	2369.04320097
2E90EDD08407	2016-08-28	EtOH_Box02_S122	Motion	0	2371.04601884
2E90EDD08407	2016-08-28	EtOH_Box02_S122	Motion	0	2376.15004683
2E90EDD08407	2016-08-28	EtOH_Box02_S122	Motion	0	2378.15267992
2E90EDD08407	2016-08-28	EtOH_Box02_S122	Motion	0	2381.83905101
2E90EDD08407	2016-08-28	EtOH_Box02_S122	Motion	0	2383.84173799
2E90EDD08407	2016-08-28	EtOH_Box02_S122	Motion	0	2387.71276879
2E90EDD08407	2016-08-28	EtOH_Box02_S122	Motion	0	2389.71528888
2E90EDD08407	2016-08-28	EtOH_Box02_S122	Motion	0	2393.14895892
2E90EDD08407	2016-08-28	EtOH_Box02_S122	Motion	0	2395.15154791
2E90EDD08407	2016-08-28	EtOH_Box02_S122	Motion	0	2398.56633782
2E90EDD08407	2016-08-28	EtOH_Box02_S122	Motion	0	2400.56891894
2E90EDD08407	2016-08-28	EtOH_Box02_S122	Motion	0	2403.77957797
2E90EDD08407	2016-08-28	EtOH_Box02_S122	Motion	0	2405.78227687
2E90EDD08407	2016-08-28	EtOH_Box02_S122	Motion	0	2412.85351586
2E90EDD08407	2016-08-28	EtOH_Box02_S122	Motion	0	2414.85620785
2E90EDD08407	2016-08-28	EtOH_Box02_S122	Motion	0	2418.06305194
2E90EDD08407	2016-08-28	EtOH_Box02_S122	Motion	0	2420.06559896
2E90EDD08407	2016-08-28	EtOH_Box02_S122	Motion	0	2425.03454089
2E90EDD08407	2016-08-28	EtOH_Box02_S122	Motion	0	2427.03731585
2E90EDD08407	2016-08-28	EtOH_Box02_S122	Motion	0	2431.395679
2E90EDD08407	2016-08-28	EtOH_Box02_S122	Motion	0	2433.39841795
2E90EDD08407	2016-08-28	EtOH_Box02_S122	Motion	0	2436.94975591
2E90EDD08407	2016-08-28	EtOH_Box02_S122	Motion	0	2438.95252895
2E90EDD08407	2016-08-28	EtOH_Box02_S122	Motion	0	2443.77006483
2E90EDD08407	2016-08-28	EtOH_Box02_S122	Motion	0	2445.77273989
2E90EDD08407	2016-08-28	EtOH_Box02_S122	Motion	0	2449.73150492
2E90EDD08407	2016-08-28	EtOH_Box02_S122	Motion	0	2451.73435903
2E90EDD08407	2016-08-28	EtOH_Box02_S122	Motion	0	2458.19201779
2E90EDD08407	2016-08-28	EtOH_Box02_S122	Motion	0	2460.1946249
2E90EDD08407	2016-08-28	EtOH_Box02_S122	Motion	0	2463.62400889
2E90EDD08407	2016-08-28	EtOH_Box02_S122	Motion	0	2465.62674689
2E90EDD08407	2016-08-28	EtOH_Box02_S122	Motion	0	2469.38071394
2E90EDD08407	2016-08-28	EtOH_Box02_S122	Motion	0	2471.38341188
2E90EDD08407	2016-08-28	EtOH_Box02_S122	Motion	0	2475.16172385
2E90EDD08407	2016-08-28	EtOH_Box02_S122	Motion	0	2477.16436696
2E90EDD08407	2016-08-28	EtOH_Box02_S122	Motion	0	2480.63433099
2E90EDD08407	2016-08-28	EtOH_Box02_S122	Motion	0	2482.63705301
2E90EDD08407	2016-08-28	EtOH_Box02_S122	Motion	0	2486.62167501
2E90EDD08407	2016-08-28	EtOH_Box02_S122	Motion	0	2488.62439895
2E90EDD08407	2016-08-28	EtOH_Box02_S122	Motion	0	2492.2400229
2E90EDD08407	2016-08-28	EtOH_Box02_S122	Motion	0	2494.24275994
2E90EDD08407	2016-08-28	EtOH_Box02_S122	Motion	0	2497.81472683
2E90EDD08407	2016-08-28	EtOH_Box02_S122	Motion	0	2499.81742883
2E90EDD08407	2016-08-28	EtOH_Box02_S122	Motion	0	2506.8280139
2E90EDD08407	2016-08-28	EtOH_Box02_S122	Motion	0	2508.83075786
2E90EDD08407	2016-08-28	EtOH_Box02_S122	Motion	0	2514.84618187
2E90EDD08407	2016-08-28	EtOH_Box02_S122	Motion	0	2516.848948
2E90EDD08407	2016-08-28	EtOH_Box02_S122	Motion	0	2524.94061089
2E90EDD08407	2016-08-28	EtOH_Box02_S122	Motion	0	2526.94337893
2E90EDD08407	2016-08-28	EtOH_Box02_S122	Motion	0	2533.14965987
2E90EDD08407	2016-08-28	EtOH_Box02_S122	Motion	0	2535.15242982
2E90EDD08407	2016-08-28	EtOH_Box02_S122	Motion	0	2541.26234579
2E90EDD08407	2016-08-28	EtOH_Box02_S122	Motion	0	2543.26500201
2E90EDD08407	2016-08-28	EtOH_Box02_S122	Motion	0	2551.73524189
2E90EDD08407	2016-08-28	EtOH_Box02_S122	Motion	0	2553.73799396
2E90EDD08407	2016-08-28	EtOH_Box02_S122	Motion	0	2567.27598095
2E90EDD08407	2016-08-28	EtOH_Box02_S122	Motion	0	2569.27869582
2E90EDD08407	2016-08-28	EtOH_Box02_S122	Motion	0	2581.58022189
2E90EDD08407	2016-08-28	EtOH_Box02_S122	Motion	0	2583.58289599
2E90EDD08407	2016-08-28	EtOH_Box02_S122	Motion	0	2589.00950098
2E90EDD08407	2016-08-28	EtOH_Box02_S122	Motion	0	2591.01222992
2E90EDD08407	2016-08-28	EtOH_Box02_S122	Motion	0	2594.34214997
2E90EDD08407	2016-08-28	EtOH_Box02_S122	Motion	0	2596.34491301
2E90EDD08407	2016-08-28	EtOH_Box02_S122	Motion	0	2599.56036901
2E90EDD08407	2016-08-28	EtOH_Box02_S122	Motion	0	2601.56303501
2E90EDD08407	2016-08-28	EtOH_Box02_S122	Motion	0	2607.32649493
2E90EDD08407	2016-08-28	EtOH_Box02_S122	Motion	0	2609.32910085
2E90EDD08407	2016-08-28	EtOH_Box02_S122	Motion	0	2612.64671087
2E90EDD08407	2016-08-28	EtOH_Box02_S122	Motion	0	2614.64946389
2E90EDD08407	2016-08-28	EtOH_Box02_S122	Motion	0	2619.42981791
2E90EDD08407	2016-08-28	EtOH_Box02_S122	Motion	0	2621.43249083
2E90EDD08407	2016-08-28	EtOH_Box02_S122	Motion	0	2625.76191092
2E90EDD08407	2016-08-28	EtOH_Box02_S122	Motion	0	2627.76457787
2E90EDD08407	2016-08-28	EtOH_Box02_S122	Motion	0	2633.14400983
2E90EDD08407	2016-08-28	EtOH_Box02_S122	Motion	0	2635.14677501
2E90EDD08407	2016-08-28	EtOH_Box02_S122	Motion	0	2639.74756098
2E90EDD08407	2016-08-28	EtOH_Box02_S122	Motion	0	2641.75030279
2E90EDD08407	2016-08-28	EtOH_Box02_S122	Motion	0	2659.30522799
2E90EDD08407	2016-08-28	EtOH_Box02_S122	Motion	0	2661.30703902
2E90EDD08407	2016-08-28	EtOH_Box02_S122	Motion	0	2671.34692693
2E90EDD08407	2016-08-28	EtOH_Box02_S122	Motion	0	2673.34969592
2E90EDD08407	2016-08-28	EtOH_Box02_S122	Motion	0	2678.96947479
2E90EDD08407	2016-08-28	EtOH_Box02_S122	Motion	0	2680.97215796
2E90EDD08407	2016-08-28	EtOH_Box02_S122	Motion	0	2685.86570692
2E90EDD08407	2016-08-28	EtOH_Box02_S122	Motion	0	2687.86840892
2E90EDD08407	2016-08-28	EtOH_Box02_S122	Motion	0	2698.38172984
2E90EDD08407	2016-08-28	EtOH_Box02_S122	Motion	0	2700.38443398
2E90EDD08407	2016-08-28	EtOH_Box02_S122	Motion	0	2703.88415599
2E90EDD08407	2016-08-28	EtOH_Box02_S122	Motion	0	2705.88686895
2E90EDD08407	2016-08-28	EtOH_Box02_S122	Motion	0	2754.38240099
2E90EDD08407	2016-08-28	EtOH_Box02_S122	Motion	0	2756.38512301
2E90EDD08407	2016-08-28	EtOH_Box02_S122	Motion	0	2780.20194197
2E90EDD08407	2016-08-28	EtOH_Box02_S122	Motion	0	2782.20466685
2E90EDD08407	2016-08-28	EtOH_Box02_S122	Motion	0	3174.80454993
2E90EDD08407	2016-08-28	EtOH_Box02_S122	Motion	0	3176.80704784
2E90EDD08407	2016-08-28	EtOH_Box02_S122	Motion	0	3180.00308895
2E90EDD08407	2016-08-28	EtOH_Box02_S122	Motion	0	3182.00793099
2E90EDD08407	2016-08-28	EtOH_Box02_S122	Motion	0	3185.3261919
2E90EDD08407	2016-08-28	EtOH_Box02_S122	Motion	0	3187.32894087
2E90EDD08407	2016-08-28	EtOH_Box02_S122	Motion	0	3191.13551903
2E90EDD08407	2016-08-28	EtOH_Box02_S122	Motion	0	3193.13828182
2E90EDD08407	2016-08-28	EtOH_Box02_S122	Motion	0	3197.655092
2E90EDD08407	2016-08-28	EtOH_Box02_S122	Motion	0	3199.65774298
2E90EDD08407	2016-08-28	EtOH_Box02_S122	Motion	0	3204.0292089
2E90EDD08407	2016-08-28	EtOH_Box02_S122	Motion	0	3206.03179097
2E90EDD08407	2016-08-28	EtOH_Box02_S122	Motion	0	3209.33629584
2E90EDD08407	2016-08-28	EtOH_Box02_S122	Motion	0	3211.33890796
2E90EDD08407	2016-08-28	EtOH_Box02_S122	Motion	0	3216.8902719
2E90EDD08407	2016-08-28	EtOH_Box02_S122	Motion	0	3218.89296889
2E90EDD08407	2016-08-28	EtOH_Box02_S122	Motion	0	3222.59917188
2E90EDD08407	2016-08-28	EtOH_Box02_S122	Motion	0	3224.60187888
2E90EDD08407	2016-08-28	EtOH_Box02_S122	Motion	0	3228.16875291
2E90EDD08407	2016-08-28	EtOH_Box02_S122	Motion	0	3230.1713028
2E90EDD08407	2016-08-28	EtOH_Box02_S122	Motion	0	3233.78098488
2E90EDD08407	2016-08-28	EtOH_Box02_S122	Motion	0	3235.78360295
2E90EDD08407	2016-08-28	EtOH_Box02_S122	Motion	0	3239.23797083
2E90EDD08407	2016-08-28	EtOH_Box02_S122	Motion	0	3241.24070501
2E90EDD08407	2016-08-28	EtOH_Box02_S122	Motion	0	3244.58890581
2E90EDD08407	2016-08-28	EtOH_Box02_S122	Motion	0	3246.59155989
2E90EDD08407	2016-08-28	EtOH_Box02_S122	Motion	0	3254.93417883
2E90EDD08407	2016-08-28	EtOH_Box02_S122	Motion	0	3256.93678594
2E90EDD08407	2016-08-28	EtOH_Box02_S122	Motion	0	3261.25303197
2E90EDD08407	2016-08-28	EtOH_Box02_S122	Motion	0	3263.25576496
2E90EDD08407	2016-08-28	EtOH_Box02_S122	Motion	0	3266.48585701
2E90EDD08407	2016-08-28	EtOH_Box02_S122	Motion	0	3268.48853588
2E90EDD08407	2016-08-28	EtOH_Box02_S122	Motion	0	3272.05889082
2E90EDD08407	2016-08-28	EtOH_Box02_S122	Motion	0	3274.06145
2E90EDD08407	2016-08-28	EtOH_Box02_S122	Motion	0	3277.39780283
2E90EDD08407	2016-08-28	EtOH_Box02_S122	Motion	0	3279.40037179
2E90EDD08407	2016-08-28	EtOH_Box02_S122	Motion	0	3284.481812
2E90EDD08407	2016-08-28	EtOH_Box02_S122	Motion	0	3286.48576784
2E90EDD08407	2016-08-28	EtOH_Box02_S122	Motion	0	3289.89680195
2E90EDD08407	2016-08-28	EtOH_Box02_S122	Motion	0	3291.89951682
2E90EDD08407	2016-08-28	EtOH_Box02_S122	Motion	0	3295.93355989
2E90EDD08407	2016-08-28	EtOH_Box02_S122	Motion	0	3297.935992
2E90EDD08407	2016-08-28	EtOH_Box02_S122	Motion	0	3303.01335788
2E90EDD08407	2016-08-28	EtOH_Box02_S122	Motion	0	3305.01605392
2E90EDD08407	2016-08-28	EtOH_Box02_S122	Motion	0	3310.89882994
2E90EDD08407	2016-08-28	EtOH_Box02_S122	Motion	0	3312.90138984
2E90EDD08407	2016-08-28	EtOH_Box02_S122	Motion	0	3316.42524886
2E90EDD08407	2016-08-28	EtOH_Box02_S122	Motion	0	3318.42799687
2E90EDD08407	2016-08-28	EtOH_Box02_S122	Motion	0	3322.36466599
2E90EDD08407	2016-08-28	EtOH_Box02_S122	Motion	0	3324.36732984
2E90EDD08407	2016-08-28	EtOH_Box02_S122	Motion	0	3327.90168285
2E90EDD08407	2016-08-28	EtOH_Box02_S122	Motion	0	3329.90431499
2E90EDD08407	2016-08-28	EtOH_Box02_S122	Motion	0	3333.34210181
2E90EDD08407	2016-08-28	EtOH_Box02_S122	Motion	0	3335.34474182
2E90EDD08407	2016-08-28	EtOH_Box02_S122	Motion	0	3338.90311694
2E90EDD08407	2016-08-28	EtOH_Box02_S122	Motion	0	3340.90583801
2E90EDD08407	2016-08-28	EtOH_Box02_S122	Motion	0	3344.67695379
2E90EDD08407	2016-08-28	EtOH_Box02_S122	Motion	0	3346.67950487
2E90EDD08407	2016-08-28	EtOH_Box02_S122	Motion	0	3350.29587197
2E90EDD08407	2016-08-28	EtOH_Box02_S122	Motion	0	3352.29856491
2E90EDD08407	2016-08-28	EtOH_Box02_S122	Motion	0	3355.94647288
2E90EDD08407	2016-08-28	EtOH_Box02_S122	Motion	0	3357.94901299
2E90EDD08407	2016-08-28	EtOH_Box02_S122	Motion	0	3361.80811596
2E90EDD08407	2016-08-28	EtOH_Box02_S122	Motion	0	3363.81079698
2E90EDD08407	2016-08-28	EtOH_Box02_S122	Motion	0	3369.58226681
2E90EDD08407	2016-08-28	EtOH_Box02_S122	Motion	0	3371.58486891
2E90EDD08407	2016-08-28	EtOH_Box02_S122	Motion	0	3377.80472779
2E90EDD08407	2016-08-28	EtOH_Box02_S122	Motion	0	3379.80728889
2E90EDD08407	2016-08-28	EtOH_Box02_S122	Motion	0	3384.00877285
2E90EDD08407	2016-08-28	EtOH_Box02_S122	Motion	0	3386.01152587
2E90EDD08407	2016-08-28	EtOH_Box02_S122	Motion	0	3390.75486588
2E90EDD08407	2016-08-28	EtOH_Box02_S122	Motion	0	3392.75736594
2E90EDD08407	2016-08-28	EtOH_Box02_S122	Motion	0	3399.34121585
2E90EDD08407	2016-08-28	EtOH_Box02_S122	Motion	0	3401.3438549
2E90EDD08407	2016-08-28	EtOH_Box02_S122	Motion	0	3404.66221595
2E90EDD08407	2016-08-28	EtOH_Box02_S122	Motion	0	3406.66490698
2E90EDD08407	2016-08-28	EtOH_Box02_S122	Motion	0	3410.48780179
2E90EDD08407	2016-08-28	EtOH_Box02_S122	Motion	0	3412.49035096
2E90EDD08407	2016-08-28	EtOH_Box02_S122	Motion	0	3420.82862091
2E90EDD08407	2016-08-28	EtOH_Box02_S122	Motion	0	3422.83113384
2E90EDD08407	2016-08-28	EtOH_Box02_S122	Motion	0	3426.16777396
2E90EDD08407	2016-08-28	EtOH_Box02_S122	Motion	0	3428.17036986
2E90EDD08407	2016-08-28	EtOH_Box02_S122	Motion	0	3431.68411088
2E90EDD08407	2016-08-28	EtOH_Box02_S122	Motion	0	3433.68677998
2E90EDD08407	2016-08-28	EtOH_Box02_S122	Motion	0	3436.99839783
2E90EDD08407	2016-08-28	EtOH_Box02_S122	Motion	0	3439.00106382
2E90EDD08407	2016-08-28	EtOH_Box02_S122	Motion	0	3442.70871496
2E90EDD08407	2016-08-28	EtOH_Box02_S122	Motion	0	3444.71145201
2E90EDD08407	2016-08-28	EtOH_Box02_S122	Motion	0	3464.39765191
2E90EDD08407	2016-08-28	EtOH_Box02_S122	Motion	0	3466.40037394
2E90EDD08407	2016-08-28	EtOH_Box02_S122	Motion	0	3471.7186029
2E90EDD08407	2016-08-28	EtOH_Box02_S122	Motion	0	3473.7212038
2E90EDD08407	2016-08-28	EtOH_Box02_S122	Motion	0	3479.04187894
2E90EDD08407	2016-08-28	EtOH_Box02_S122	Motion	0	3481.0446198
2E90EDD08407	2016-08-28	EtOH_Box02_S122	Motion	0	3484.63047791
2E90EDD08407	2016-08-28	EtOH_Box02_S122	Motion	0	3486.633008
2E90EDD08407	2016-08-28	EtOH_Box02_S122	Motion	0	3493.822227
2E90EDD08407	2016-08-28	EtOH_Box02_S122	Motion	0	3495.82477784
2E90EDD08407	2016-08-28	EtOH_Box02_S122	Motion	0	3501.99717283
2E90EDD08407	2016-08-28	EtOH_Box02_S122	Motion	0	3503.99989986
2E90EDD08407	2016-08-28	EtOH_Box02_S122	Motion	0	3509.3998158
2E90EDD08407	2016-08-28	EtOH_Box02_S122	Motion	0	3511.40252995
2E90EDD08407	2016-08-28	EtOH_Box02_S122	Motion	0	3515.07269597
2E90EDD08407	2016-08-28	EtOH_Box02_S122	Motion	0	3517.07535887
2E90EDD08407	2016-08-28	EtOH_Box02_S122	Motion	0	3529.07515287
2E90EDD08407	2016-08-28	EtOH_Box02_S122	Motion	0	3531.07782292
2E90EDD08407	2016-08-28	EtOH_Box02_S122	Motion	0	3535.62770987
2E90EDD08407	2016-08-28	EtOH_Box02_S122	Motion	0	3537.6304388
2E90EDD08407	2016-08-28	EtOH_Box02_S122	Motion	0	3543.91223693
2E90EDD08407	2016-08-28	EtOH_Box02_S122	Motion	0	3545.91483402
2E90EDD08407	2016-08-28	EtOH_Box02_S122	Motion	0	3549.11372399
2E90EDD08407	2016-08-28	EtOH_Box02_S122	Motion	0	3551.11645579
2E90EDD08407	2016-08-28	EtOH_Box02_S122	SessionEnd	0	3600.00000501
