# Supplementary material for: An open source device for operant licking in rats
Source: PeerJ. 2017 Feb 14;5:e2981. doi: 10.7717/peerj.2981 (PMC5312574; doi:10.7717/peerj.2981)
Supplement: Supplemental Information 1 — The complete raw data and several R scripts that generated all the figures and statistical analysis were compressed using the Linux tar command. The bash program dataSummary.sh located in the sucrose and water subdirectory was used to generate summary statistics for each run. [file peerj-05-2981-s001.gz › data/sucrose/fr/ETOH_motion_Box05_S33_2E90EDD079FA.csv]

RatID	date	boxid	EventType	fr	seconds
2E90EDD079FA	2016-08-28	EtOH_Box05_S33	Motion	0	8.82148742676e-06
2E90EDD079FA	2016-08-28	EtOH_Box05_S33	Motion	0	3.25078988075
2E90EDD079FA	2016-08-28	EtOH_Box05_S33	Motion	0	5.25341081619
2E90EDD079FA	2016-08-28	EtOH_Box05_S33	Motion	0	74.9041028023
2E90EDD079FA	2016-08-28	EtOH_Box05_S33	Motion	0	76.9067988396
2E90EDD079FA	2016-08-28	EtOH_Box05_S33	Motion	0	161.241143942
2E90EDD079FA	2016-08-28	EtOH_Box05_S33	Motion	0	163.243839979
2E90EDD079FA	2016-08-28	EtOH_Box05_S33	Motion	0	166.984627008
2E90EDD079FA	2016-08-28	EtOH_Box05_S33	Motion	0	168.986500025
2E90EDD079FA	2016-08-28	EtOH_Box05_S33	Motion	0	172.798226833
2E90EDD079FA	2016-08-28	EtOH_Box05_S33	Motion	0	174.803448915
2E90EDD079FA	2016-08-28	EtOH_Box05_S33	Motion	0	180.978479862
2E90EDD079FA	2016-08-28	EtOH_Box05_S33	Motion	0	182.981136799
2E90EDD079FA	2016-08-28	EtOH_Box05_S33	Motion	0	186.743553877
2E90EDD079FA	2016-08-28	EtOH_Box05_S33	Motion	0	188.748878002
2E90EDD079FA	2016-08-28	EtOH_Box05_S33	Motion	0	191.805922985
2E90EDD079FA	2016-08-28	EtOH_Box05_S33	Motion	0	193.810136795
2E90EDD079FA	2016-08-28	EtOH_Box05_S33	Motion	0	198.081291914
2E90EDD079FA	2016-08-28	EtOH_Box05_S33	Motion	0	200.083949804
2E90EDD079FA	2016-08-28	EtOH_Box05_S33	Motion	0	203.60700798
2E90EDD079FA	2016-08-28	EtOH_Box05_S33	Motion	0	205.609668016
2E90EDD079FA	2016-08-28	EtOH_Box05_S33	Motion	0	211.346947908
2E90EDD079FA	2016-08-28	EtOH_Box05_S33	Motion	0	213.349615812
2E90EDD079FA	2016-08-28	EtOH_Box05_S33	Motion	0	217.217199802
2E90EDD079FA	2016-08-28	EtOH_Box05_S33	Motion	0	219.219851017
2E90EDD079FA	2016-08-28	EtOH_Box05_S33	Motion	0	223.358991861
2E90EDD079FA	2016-08-28	EtOH_Box05_S33	Motion	0	225.36164999
2E90EDD079FA	2016-08-28	EtOH_Box05_S33	Motion	0	229.744707823
2E90EDD079FA	2016-08-28	EtOH_Box05_S33	Motion	0	231.747383833
2E90EDD079FA	2016-08-28	EtOH_Box05_S33	Motion	0	235.075985909
2E90EDD079FA	2016-08-28	EtOH_Box05_S33	Motion	0	237.078583956
2E90EDD079FA	2016-08-28	EtOH_Box05_S33	Motion	0	241.102627993
2E90EDD079FA	2016-08-28	EtOH_Box05_S33	Motion	0	243.10529995
2E90EDD079FA	2016-08-28	EtOH_Box05_S33	Motion	0	247.123121977
2E90EDD079FA	2016-08-28	EtOH_Box05_S33	Motion	0	249.125792027
2E90EDD079FA	2016-08-28	EtOH_Box05_S33	Motion	0	256.758572817
2E90EDD079FA	2016-08-28	EtOH_Box05_S33	Motion	0	258.761238813
2E90EDD079FA	2016-08-28	EtOH_Box05_S33	Motion	0	262.198903799
2E90EDD079FA	2016-08-28	EtOH_Box05_S33	Motion	0	264.201568842
2E90EDD079FA	2016-08-28	EtOH_Box05_S33	Motion	0	267.359685898
2E90EDD079FA	2016-08-28	EtOH_Box05_S33	Motion	0	269.362360001
2E90EDD079FA	2016-08-28	EtOH_Box05_S33	Motion	0	274.867617846
2E90EDD079FA	2016-08-28	EtOH_Box05_S33	Motion	0	276.870280027
2E90EDD079FA	2016-08-28	EtOH_Box05_S33	Motion	0	284.115019798
2E90EDD079FA	2016-08-28	EtOH_Box05_S33	Motion	0	286.117687941
2E90EDD079FA	2016-08-28	EtOH_Box05_S33	Motion	0	289.257124901
2E90EDD079FA	2016-08-28	EtOH_Box05_S33	Motion	0	291.259766817
2E90EDD079FA	2016-08-28	EtOH_Box05_S33	Motion	0	295.405123949
2E90EDD079FA	2016-08-28	EtOH_Box05_S33	Motion	0	297.407757998
2E90EDD079FA	2016-08-28	EtOH_Box05_S33	Motion	0	309.495378017
2E90EDD079FA	2016-08-28	EtOH_Box05_S33	Motion	0	311.498062849
2E90EDD079FA	2016-08-28	EtOH_Box05_S33	Motion	0	315.513803959
2E90EDD079FA	2016-08-28	EtOH_Box05_S33	Motion	0	317.516484022
2E90EDD079FA	2016-08-28	EtOH_Box05_S33	Motion	0	320.652207851
2E90EDD079FA	2016-08-28	EtOH_Box05_S33	Motion	0	322.6574018
2E90EDD079FA	2016-08-28	EtOH_Box05_S33	Motion	0	327.218370914
2E90EDD079FA	2016-08-28	EtOH_Box05_S33	Motion	0	329.221052885
2E90EDD079FA	2016-08-28	EtOH_Box05_S33	Motion	0	332.423432827
2E90EDD079FA	2016-08-28	EtOH_Box05_S33	Motion	0	334.426098824
2E90EDD079FA	2016-08-28	EtOH_Box05_S33	Motion	0	338.492206812
2E90EDD079FA	2016-08-28	EtOH_Box05_S33	Motion	0	340.494843006
2E90EDD079FA	2016-08-28	EtOH_Box05_S33	Motion	0	344.319365978
2E90EDD079FA	2016-08-28	EtOH_Box05_S33	Motion	0	346.322026014
2E90EDD079FA	2016-08-28	EtOH_Box05_S33	Motion	0	349.439110994
2E90EDD079FA	2016-08-28	EtOH_Box05_S33	Motion	0	351.441742897
2E90EDD079FA	2016-08-28	EtOH_Box05_S33	Motion	0	357.438844919
2E90EDD079FA	2016-08-28	EtOH_Box05_S33	Motion	0	359.441563845
2E90EDD079FA	2016-08-28	EtOH_Box05_S33	Motion	0	362.741426945
2E90EDD079FA	2016-08-28	EtOH_Box05_S33	Motion	0	364.744071007
2E90EDD079FA	2016-08-28	EtOH_Box05_S33	Motion	0	368.083906889
2E90EDD079FA	2016-08-28	EtOH_Box05_S33	Motion	0	370.086591959
2E90EDD079FA	2016-08-28	EtOH_Box05_S33	Motion	0	374.438576937
2E90EDD079FA	2016-08-28	EtOH_Box05_S33	Motion	0	376.4412148
2E90EDD079FA	2016-08-28	EtOH_Box05_S33	Motion	0	391.283766985
2E90EDD079FA	2016-08-28	EtOH_Box05_S33	Motion	0	393.286472797
2E90EDD079FA	2016-08-28	EtOH_Box05_S33	Motion	0	397.023742914
2E90EDD079FA	2016-08-28	EtOH_Box05_S33	Motion	0	399.026388884
2E90EDD079FA	2016-08-28	EtOH_Box05_S33	Motion	0	403.174858809
2E90EDD079FA	2016-08-28	EtOH_Box05_S33	Motion	0	405.177533865
2E90EDD079FA	2016-08-28	EtOH_Box05_S33	Motion	0	410.434207916
2E90EDD079FA	2016-08-28	EtOH_Box05_S33	Motion	0	412.446488857
2E90EDD079FA	2016-08-28	EtOH_Box05_S33	Motion	0	415.585716963
2E90EDD079FA	2016-08-28	EtOH_Box05_S33	Motion	0	417.588359833
2E90EDD079FA	2016-08-28	EtOH_Box05_S33	Motion	0	423.078495026
2E90EDD079FA	2016-08-28	EtOH_Box05_S33	Motion	0	425.081156969
2E90EDD079FA	2016-08-28	EtOH_Box05_S33	Motion	0	428.509603977
2E90EDD079FA	2016-08-28	EtOH_Box05_S33	Motion	0	430.514769793
2E90EDD079FA	2016-08-28	EtOH_Box05_S33	Motion	0	433.806437969
2E90EDD079FA	2016-08-28	EtOH_Box05_S33	Motion	0	435.810863018
2E90EDD079FA	2016-08-28	EtOH_Box05_S33	Motion	0	440.572220802
2E90EDD079FA	2016-08-28	EtOH_Box05_S33	Motion	0	442.574891806
2E90EDD079FA	2016-08-28	EtOH_Box05_S33	Motion	0	445.727044821
2E90EDD079FA	2016-08-28	EtOH_Box05_S33	Motion	0	447.731063843
2E90EDD079FA	2016-08-28	EtOH_Box05_S33	Motion	0	450.879055023
2E90EDD079FA	2016-08-28	EtOH_Box05_S33	Motion	0	452.881703854
2E90EDD079FA	2016-08-28	EtOH_Box05_S33	Motion	0	456.734449863
2E90EDD079FA	2016-08-28	EtOH_Box05_S33	Motion	0	458.73700881
2E90EDD079FA	2016-08-28	EtOH_Box05_S33	Motion	0	461.935043812
2E90EDD079FA	2016-08-28	EtOH_Box05_S33	Motion	0	463.937702894
2E90EDD079FA	2016-08-28	EtOH_Box05_S33	Motion	0	482.159948826
2E90EDD079FA	2016-08-28	EtOH_Box05_S33	Motion	0	484.162606955
2E90EDD079FA	2016-08-28	EtOH_Box05_S33	Motion	0	487.389261961
2E90EDD079FA	2016-08-28	EtOH_Box05_S33	Motion	0	489.39190197
2E90EDD079FA	2016-08-28	EtOH_Box05_S33	Motion	0	524.216873884
2E90EDD079FA	2016-08-28	EtOH_Box05_S33	Motion	0	526.219554901
2E90EDD079FA	2016-08-28	EtOH_Box05_S33	Motion	0	553.325688839
2E90EDD079FA	2016-08-28	EtOH_Box05_S33	Motion	0	555.328383923
2E90EDD079FA	2016-08-28	EtOH_Box05_S33	Motion	0	558.480376005
2E90EDD079FA	2016-08-28	EtOH_Box05_S33	Motion	0	560.484782934
2E90EDD079FA	2016-08-28	EtOH_Box05_S33	Motion	0	567.346386909
2E90EDD079FA	2016-08-28	EtOH_Box05_S33	Motion	0	569.349092007
2E90EDD079FA	2016-08-28	EtOH_Box05_S33	Motion	0	573.714898825
2E90EDD079FA	2016-08-28	EtOH_Box05_S33	Motion	0	575.717573881
2E90EDD079FA	2016-08-28	EtOH_Box05_S33	Motion	0	579.09008193
2E90EDD079FA	2016-08-28	EtOH_Box05_S33	Motion	0	581.09271884
2E90EDD079FA	2016-08-28	EtOH_Box05_S33	Motion	0	597.586380005
2E90EDD079FA	2016-08-28	EtOH_Box05_S33	Motion	0	599.589092016
2E90EDD079FA	2016-08-28	EtOH_Box05_S33	Motion	0	603.786226988
2E90EDD079FA	2016-08-28	EtOH_Box05_S33	Motion	0	605.788925886
2E90EDD079FA	2016-08-28	EtOH_Box05_S33	Motion	0	619.817499876
2E90EDD079FA	2016-08-28	EtOH_Box05_S33	Motion	0	621.820161819
2E90EDD079FA	2016-08-28	EtOH_Box05_S33	Motion	0	625.825819969
2E90EDD079FA	2016-08-28	EtOH_Box05_S33	Motion	0	627.828486919
2E90EDD079FA	2016-08-28	EtOH_Box05_S33	Motion	0	638.288028002
2E90EDD079FA	2016-08-28	EtOH_Box05_S33	Motion	0	640.29070282
2E90EDD079FA	2016-08-28	EtOH_Box05_S33	Motion	0	643.796545029
2E90EDD079FA	2016-08-28	EtOH_Box05_S33	Motion	0	645.799170971
2E90EDD079FA	2016-08-28	EtOH_Box05_S33	Motion	0	648.86292696
2E90EDD079FA	2016-08-28	EtOH_Box05_S33	Motion	0	650.865571976
2E90EDD079FA	2016-08-28	EtOH_Box05_S33	Motion	0	659.262715816
2E90EDD079FA	2016-08-28	EtOH_Box05_S33	Motion	0	661.265384912
2E90EDD079FA	2016-08-28	EtOH_Box05_S33	Motion	0	664.634919882
2E90EDD079FA	2016-08-28	EtOH_Box05_S33	Motion	0	666.639091969
2E90EDD079FA	2016-08-28	EtOH_Box05_S33	Motion	0	670.020999908
2E90EDD079FA	2016-08-28	EtOH_Box05_S33	Motion	0	672.023491859
2E90EDD079FA	2016-08-28	EtOH_Box05_S33	Motion	0	675.963680983
2E90EDD079FA	2016-08-28	EtOH_Box05_S33	Motion	0	677.966338873
2E90EDD079FA	2016-08-28	EtOH_Box05_S33	Motion	0	681.256211996
2E90EDD079FA	2016-08-28	EtOH_Box05_S33	Motion	0	683.258904934
2E90EDD079FA	2016-08-28	EtOH_Box05_S33	Motion	0	686.566500902
2E90EDD079FA	2016-08-28	EtOH_Box05_S33	Motion	0	688.569150925
2E90EDD079FA	2016-08-28	EtOH_Box05_S33	Motion	0	691.69354701
2E90EDD079FA	2016-08-28	EtOH_Box05_S33	Motion	0	693.696187019
2E90EDD079FA	2016-08-28	EtOH_Box05_S33	Motion	0	696.965605974
2E90EDD079FA	2016-08-28	EtOH_Box05_S33	Motion	0	698.968257904
2E90EDD079FA	2016-08-28	EtOH_Box05_S33	Motion	0	702.994241953
2E90EDD079FA	2016-08-28	EtOH_Box05_S33	Motion	0	704.996541977
2E90EDD079FA	2016-08-28	EtOH_Box05_S33	Motion	0	708.772518873
2E90EDD079FA	2016-08-28	EtOH_Box05_S33	Motion	0	710.775050879
2E90EDD079FA	2016-08-28	EtOH_Box05_S33	Motion	0	714.936895847
2E90EDD079FA	2016-08-28	EtOH_Box05_S33	Motion	0	716.939544916
2E90EDD079FA	2016-08-28	EtOH_Box05_S33	Motion	0	721.267495871
2E90EDD079FA	2016-08-28	EtOH_Box05_S33	Motion	0	723.269999027
2E90EDD079FA	2016-08-28	EtOH_Box05_S33	Motion	0	728.403700829
2E90EDD079FA	2016-08-28	EtOH_Box05_S33	Motion	0	730.418193817
2E90EDD079FA	2016-08-28	EtOH_Box05_S33	Motion	0	734.755789995
2E90EDD079FA	2016-08-28	EtOH_Box05_S33	Motion	0	736.758440971
2E90EDD079FA	2016-08-28	EtOH_Box05_S33	Motion	0	740.132258892
2E90EDD079FA	2016-08-28	EtOH_Box05_S33	Motion	0	742.134943962
2E90EDD079FA	2016-08-28	EtOH_Box05_S33	Motion	0	745.085147858
2E90EDD079FA	2016-08-28	EtOH_Box05_S33	Motion	0	747.08779788
2E90EDD079FA	2016-08-28	EtOH_Box05_S33	Motion	0	758.981889963
2E90EDD079FA	2016-08-28	EtOH_Box05_S33	Motion	0	760.984571934
2E90EDD079FA	2016-08-28	EtOH_Box05_S33	Motion	0	766.191373825
2E90EDD079FA	2016-08-28	EtOH_Box05_S33	Motion	0	768.193687916
2E90EDD079FA	2016-08-28	EtOH_Box05_S33	Motion	0	774.217746973
2E90EDD079FA	2016-08-28	EtOH_Box05_S33	Motion	0	776.220414877
2E90EDD079FA	2016-08-28	EtOH_Box05_S33	Motion	0	779.659315825
2E90EDD079FA	2016-08-28	EtOH_Box05_S33	Motion	0	781.661857843
2E90EDD079FA	2016-08-28	EtOH_Box05_S33	Motion	0	785.982738018
2E90EDD079FA	2016-08-28	EtOH_Box05_S33	Motion	0	787.985432863
2E90EDD079FA	2016-08-28	EtOH_Box05_S33	Motion	0	793.488011837
2E90EDD079FA	2016-08-28	EtOH_Box05_S33	Motion	0	795.490731001
2E90EDD079FA	2016-08-28	EtOH_Box05_S33	Motion	0	800.997695923
2E90EDD079FA	2016-08-28	EtOH_Box05_S33	Motion	0	803.000332832
2E90EDD079FA	2016-08-28	EtOH_Box05_S33	Motion	0	806.310541868
2E90EDD079FA	2016-08-28	EtOH_Box05_S33	Motion	0	808.312994003
2E90EDD079FA	2016-08-28	EtOH_Box05_S33	Motion	0	817.117772818
2E90EDD079FA	2016-08-28	EtOH_Box05_S33	Motion	0	819.120461941
2E90EDD079FA	2016-08-28	EtOH_Box05_S33	Motion	0	822.613720894
2E90EDD079FA	2016-08-28	EtOH_Box05_S33	Motion	0	824.616377831
2E90EDD079FA	2016-08-28	EtOH_Box05_S33	Motion	0	828.84470582
2E90EDD079FA	2016-08-28	EtOH_Box05_S33	Motion	0	830.847337008
2E90EDD079FA	2016-08-28	EtOH_Box05_S33	Motion	0	840.846863985
2E90EDD079FA	2016-08-28	EtOH_Box05_S33	Motion	0	842.849537849
2E90EDD079FA	2016-08-28	EtOH_Box05_S33	Motion	0	847.300268888
2E90EDD079FA	2016-08-28	EtOH_Box05_S33	Motion	0	849.302923918
2E90EDD079FA	2016-08-28	EtOH_Box05_S33	Motion	0	852.31161499
2E90EDD079FA	2016-08-28	EtOH_Box05_S33	Motion	0	854.317345858
2E90EDD079FA	2016-08-28	EtOH_Box05_S33	Motion	0	857.295528889
2E90EDD079FA	2016-08-28	EtOH_Box05_S33	Motion	0	859.298161983
2E90EDD079FA	2016-08-28	EtOH_Box05_S33	Motion	0	862.636265993
2E90EDD079FA	2016-08-28	EtOH_Box05_S33	Motion	0	864.638916969
2E90EDD079FA	2016-08-28	EtOH_Box05_S33	Motion	0	875.944724798
2E90EDD079FA	2016-08-28	EtOH_Box05_S33	Motion	0	877.94737196
2E90EDD079FA	2016-08-28	EtOH_Box05_S33	Motion	0	882.190902948
2E90EDD079FA	2016-08-28	EtOH_Box05_S33	Motion	0	884.193557978
2E90EDD079FA	2016-08-28	EtOH_Box05_S33	Motion	0	889.907642841
2E90EDD079FA	2016-08-28	EtOH_Box05_S33	Motion	0	891.910381794
2E90EDD079FA	2016-08-28	EtOH_Box05_S33	Motion	0	895.214555979
2E90EDD079FA	2016-08-28	EtOH_Box05_S33	Motion	0	897.219017982
2E90EDD079FA	2016-08-28	EtOH_Box05_S33	Motion	0	900.455332994
2E90EDD079FA	2016-08-28	EtOH_Box05_S33	Motion	0	902.460587025
2E90EDD079FA	2016-08-28	EtOH_Box05_S33	Motion	0	926.298470974
2E90EDD079FA	2016-08-28	EtOH_Box05_S33	Motion	0	928.301155806
2E90EDD079FA	2016-08-28	EtOH_Box05_S33	Motion	0	994.42641902
2E90EDD079FA	2016-08-28	EtOH_Box05_S33	Motion	0	996.429114819
2E90EDD079FA	2016-08-28	EtOH_Box05_S33	Motion	0	1000.05476499
2E90EDD079FA	2016-08-28	EtOH_Box05_S33	Motion	0	1002.05742383
2E90EDD079FA	2016-08-28	EtOH_Box05_S33	Motion	0	1005.15931892
2E90EDD079FA	2016-08-28	EtOH_Box05_S33	Motion	0	1007.16198087
2E90EDD079FA	2016-08-28	EtOH_Box05_S33	Motion	0	1023.04161
2E90EDD079FA	2016-08-28	EtOH_Box05_S33	Motion	0	1025.04427195
2E90EDD079FA	2016-08-28	EtOH_Box05_S33	Motion	0	1029.94532585
2E90EDD079FA	2016-08-28	EtOH_Box05_S33	Motion	0	1031.94795394
2E90EDD079FA	2016-08-28	EtOH_Box05_S33	Motion	0	1045.01025295
2E90EDD079FA	2016-08-28	EtOH_Box05_S33	Motion	0	1047.0129149
2E90EDD079FA	2016-08-28	EtOH_Box05_S33	Motion	0	1050.53986382
2E90EDD079FA	2016-08-28	EtOH_Box05_S33	Motion	0	1052.54508495
2E90EDD079FA	2016-08-28	EtOH_Box05_S33	Motion	0	1065.82392597
2E90EDD079FA	2016-08-28	EtOH_Box05_S33	Motion	0	1067.8266058
2E90EDD079FA	2016-08-28	EtOH_Box05_S33	Motion	0	1071.5612359
2E90EDD079FA	2016-08-28	EtOH_Box05_S33	Motion	0	1073.56381989
2E90EDD079FA	2016-08-28	EtOH_Box05_S33	Motion	0	1077.16315985
2E90EDD079FA	2016-08-28	EtOH_Box05_S33	Motion	0	1079.16584587
2E90EDD079FA	2016-08-28	EtOH_Box05_S33	Motion	0	1082.91380191
2E90EDD079FA	2016-08-28	EtOH_Box05_S33	Motion	0	1084.91648602
2E90EDD079FA	2016-08-28	EtOH_Box05_S33	Motion	0	1091.80226398
2E90EDD079FA	2016-08-28	EtOH_Box05_S33	Motion	0	1093.80492783
2E90EDD079FA	2016-08-28	EtOH_Box05_S33	Motion	0	1097.201648
2E90EDD079FA	2016-08-28	EtOH_Box05_S33	Motion	0	1099.20429993
2E90EDD079FA	2016-08-28	EtOH_Box05_S33	Motion	0	1102.81244802
2E90EDD079FA	2016-08-28	EtOH_Box05_S33	Motion	0	1104.81821895
2E90EDD079FA	2016-08-28	EtOH_Box05_S33	Motion	0	1108.14858484
2E90EDD079FA	2016-08-28	EtOH_Box05_S33	Motion	0	1110.15125179
2E90EDD079FA	2016-08-28	EtOH_Box05_S33	Motion	0	1113.99522686
2E90EDD079FA	2016-08-28	EtOH_Box05_S33	Motion	0	1115.99790883
2E90EDD079FA	2016-08-28	EtOH_Box05_S33	Motion	0	1119.0962019
2E90EDD079FA	2016-08-28	EtOH_Box05_S33	Motion	0	1121.10074496
2E90EDD079FA	2016-08-28	EtOH_Box05_S33	Motion	0	1124.82089496
2E90EDD079FA	2016-08-28	EtOH_Box05_S33	Motion	0	1126.82608795
2E90EDD079FA	2016-08-28	EtOH_Box05_S33	Motion	0	1130.12431097
2E90EDD079FA	2016-08-28	EtOH_Box05_S33	Motion	0	1132.12695479
2E90EDD079FA	2016-08-28	EtOH_Box05_S33	Motion	0	1135.12117982
2E90EDD079FA	2016-08-28	EtOH_Box05_S33	Motion	0	1137.12383389
2E90EDD079FA	2016-08-28	EtOH_Box05_S33	Motion	0	1141.76117897
2E90EDD079FA	2016-08-28	EtOH_Box05_S33	Motion	0	1143.76363397
2E90EDD079FA	2016-08-28	EtOH_Box05_S33	Motion	0	1147.78617382
2E90EDD079FA	2016-08-28	EtOH_Box05_S33	Motion	0	1149.78890181
2E90EDD079FA	2016-08-28	EtOH_Box05_S33	Motion	0	1152.97531891
2E90EDD079FA	2016-08-28	EtOH_Box05_S33	Motion	0	1154.977952
2E90EDD079FA	2016-08-28	EtOH_Box05_S33	Motion	0	1158.32666397
2E90EDD079FA	2016-08-28	EtOH_Box05_S33	Motion	0	1160.32930899
2E90EDD079FA	2016-08-28	EtOH_Box05_S33	Motion	0	1163.37356997
2E90EDD079FA	2016-08-28	EtOH_Box05_S33	Motion	0	1165.37621284
2E90EDD079FA	2016-08-28	EtOH_Box05_S33	Motion	0	1168.32818794
2E90EDD079FA	2016-08-28	EtOH_Box05_S33	Motion	0	1170.33081579
2E90EDD079FA	2016-08-28	EtOH_Box05_S33	Motion	0	1173.47270203
2E90EDD079FA	2016-08-28	EtOH_Box05_S33	Motion	0	1175.47536588
2E90EDD079FA	2016-08-28	EtOH_Box05_S33	Motion	0	1180.31000185
2E90EDD079FA	2016-08-28	EtOH_Box05_S33	Motion	0	1182.31265593
2E90EDD079FA	2016-08-28	EtOH_Box05_S33	Motion	0	1187.46799684
2E90EDD079FA	2016-08-28	EtOH_Box05_S33	Motion	0	1189.47066188
2E90EDD079FA	2016-08-28	EtOH_Box05_S33	Motion	0	1192.61924195
2E90EDD079FA	2016-08-28	EtOH_Box05_S33	Motion	0	1194.62334085
2E90EDD079FA	2016-08-28	EtOH_Box05_S33	Motion	0	1200.910007
2E90EDD079FA	2016-08-28	EtOH_Box05_S33	Motion	0	1202.91266894
2E90EDD079FA	2016-08-28	EtOH_Box05_S33	Motion	0	1206.05636692
2E90EDD079FA	2016-08-28	EtOH_Box05_S33	Motion	0	1208.06165195
2E90EDD079FA	2016-08-28	EtOH_Box05_S33	Motion	0	1211.78431296
2E90EDD079FA	2016-08-28	EtOH_Box05_S33	Motion	0	1213.78965783
2E90EDD079FA	2016-08-28	EtOH_Box05_S33	Motion	0	1225.15177703
2E90EDD079FA	2016-08-28	EtOH_Box05_S33	Motion	0	1227.15442801
2E90EDD079FA	2016-08-28	EtOH_Box05_S33	Motion	0	1231.3319509
2E90EDD079FA	2016-08-28	EtOH_Box05_S33	Motion	0	1233.3346169
2E90EDD079FA	2016-08-28	EtOH_Box05_S33	Motion	0	1238.68764782
2E90EDD079FA	2016-08-28	EtOH_Box05_S33	Motion	0	1240.69033289
2E90EDD079FA	2016-08-28	EtOH_Box05_S33	Motion	0	1244.03376102
2E90EDD079FA	2016-08-28	EtOH_Box05_S33	Motion	0	1246.03642201
2E90EDD079FA	2016-08-28	EtOH_Box05_S33	Motion	0	1249.7593348
2E90EDD079FA	2016-08-28	EtOH_Box05_S33	Motion	0	1251.76338792
2E90EDD079FA	2016-08-28	EtOH_Box05_S33	Motion	0	1255.23657203
2E90EDD079FA	2016-08-28	EtOH_Box05_S33	Motion	0	1257.23922396
2E90EDD079FA	2016-08-28	EtOH_Box05_S33	Motion	0	1260.35399389
2E90EDD079FA	2016-08-28	EtOH_Box05_S33	Motion	0	1262.35814595
2E90EDD079FA	2016-08-28	EtOH_Box05_S33	Motion	0	1265.76802492
2E90EDD079FA	2016-08-28	EtOH_Box05_S33	Motion	0	1267.77323389
2E90EDD079FA	2016-08-28	EtOH_Box05_S33	Motion	0	1270.74894691
2E90EDD079FA	2016-08-28	EtOH_Box05_S33	Motion	0	1272.75157595
2E90EDD079FA	2016-08-28	EtOH_Box05_S33	Motion	0	1276.28319383
2E90EDD079FA	2016-08-28	EtOH_Box05_S33	Motion	0	1278.2858479
2E90EDD079FA	2016-08-28	EtOH_Box05_S33	Motion	0	1281.76861382
2E90EDD079FA	2016-08-28	EtOH_Box05_S33	Motion	0	1283.77124786
2E90EDD079FA	2016-08-28	EtOH_Box05_S33	Motion	0	1286.841223
2E90EDD079FA	2016-08-28	EtOH_Box05_S33	Motion	0	1288.84386301
2E90EDD079FA	2016-08-28	EtOH_Box05_S33	Motion	0	1292.23113585
2E90EDD079FA	2016-08-28	EtOH_Box05_S33	Motion	0	1294.23377681
2E90EDD079FA	2016-08-28	EtOH_Box05_S33	Motion	0	1317.46661901
2E90EDD079FA	2016-08-28	EtOH_Box05_S33	Motion	0	1319.46930599
2E90EDD079FA	2016-08-28	EtOH_Box05_S33	Motion	0	1322.7410419
2E90EDD079FA	2016-08-28	EtOH_Box05_S33	Motion	0	1324.7437079
2E90EDD079FA	2016-08-28	EtOH_Box05_S33	Motion	0	1327.92203498
2E90EDD079FA	2016-08-28	EtOH_Box05_S33	Motion	0	1329.92465687
2E90EDD079FA	2016-08-28	EtOH_Box05_S33	Motion	0	1333.88360286
2E90EDD079FA	2016-08-28	EtOH_Box05_S33	Motion	0	1335.88624501
2E90EDD079FA	2016-08-28	EtOH_Box05_S33	Motion	0	1340.11066484
2E90EDD079FA	2016-08-28	EtOH_Box05_S33	Motion	0	1342.11329699
2E90EDD079FA	2016-08-28	EtOH_Box05_S33	Motion	0	1412.11929989
2E90EDD079FA	2016-08-28	EtOH_Box05_S33	Motion	0	1414.12194991
2E90EDD079FA	2016-08-28	EtOH_Box05_S33	Motion	0	1428.9969368
2E90EDD079FA	2016-08-28	EtOH_Box05_S33	Motion	0	1430.99964786
2E90EDD079FA	2016-08-28	EtOH_Box05_S33	Motion	0	1434.57513881
2E90EDD079FA	2016-08-28	EtOH_Box05_S33	Motion	0	1436.577806
2E90EDD079FA	2016-08-28	EtOH_Box05_S33	Motion	0	1439.5979619
2E90EDD079FA	2016-08-28	EtOH_Box05_S33	Motion	0	1441.60058379
2E90EDD079FA	2016-08-28	EtOH_Box05_S33	Motion	0	1460.72533798
2E90EDD079FA	2016-08-28	EtOH_Box05_S33	Motion	0	1462.72797179
2E90EDD079FA	2016-08-28	EtOH_Box05_S33	Motion	0	1468.36986089
2E90EDD079FA	2016-08-28	EtOH_Box05_S33	Motion	0	1470.37254882
2E90EDD079FA	2016-08-28	EtOH_Box05_S33	Motion	0	1564.62279987
2E90EDD079FA	2016-08-28	EtOH_Box05_S33	Motion	0	1566.62550092
2E90EDD079FA	2016-08-28	EtOH_Box05_S33	Motion	0	1570.55978894
2E90EDD079FA	2016-08-28	EtOH_Box05_S33	Motion	0	1572.5624938
2E90EDD079FA	2016-08-28	EtOH_Box05_S33	Motion	0	1575.64638591
2E90EDD079FA	2016-08-28	EtOH_Box05_S33	Motion	0	1577.64906502
2E90EDD079FA	2016-08-28	EtOH_Box05_S33	Motion	0	1581.84889603
2E90EDD079FA	2016-08-28	EtOH_Box05_S33	Motion	0	1583.85156703
2E90EDD079FA	2016-08-28	EtOH_Box05_S33	Motion	0	1587.45409894
2E90EDD079FA	2016-08-28	EtOH_Box05_S33	Motion	0	1589.45672488
2E90EDD079FA	2016-08-28	EtOH_Box05_S33	Motion	0	1593.88978481
2E90EDD079FA	2016-08-28	EtOH_Box05_S33	Motion	0	1595.89242887
2E90EDD079FA	2016-08-28	EtOH_Box05_S33	Motion	0	1599.43344784
2E90EDD079FA	2016-08-28	EtOH_Box05_S33	Motion	0	1601.43609285
2E90EDD079FA	2016-08-28	EtOH_Box05_S33	Motion	0	1606.70689583
2E90EDD079FA	2016-08-28	EtOH_Box05_S33	Motion	0	1608.70956802
2E90EDD079FA	2016-08-28	EtOH_Box05_S33	Motion	0	1612.35837102
2E90EDD079FA	2016-08-28	EtOH_Box05_S33	Motion	0	1614.36099792
2E90EDD079FA	2016-08-28	EtOH_Box05_S33	Motion	0	1618.26341701
2E90EDD079FA	2016-08-28	EtOH_Box05_S33	Motion	0	1620.26557899
2E90EDD079FA	2016-08-28	EtOH_Box05_S33	Motion	0	1640.98621893
2E90EDD079FA	2016-08-28	EtOH_Box05_S33	Motion	0	1642.98895097
2E90EDD079FA	2016-08-28	EtOH_Box05_S33	Motion	0	1647.56982994
2E90EDD079FA	2016-08-28	EtOH_Box05_S33	Motion	0	1649.57248998
2E90EDD079FA	2016-08-28	EtOH_Box05_S33	Motion	0	1683.17777801
2E90EDD079FA	2016-08-28	EtOH_Box05_S33	Motion	0	1685.18046284
2E90EDD079FA	2016-08-28	EtOH_Box05_S33	Motion	0	1710.44033885
2E90EDD079FA	2016-08-28	EtOH_Box05_S33	Motion	0	1712.44303083
2E90EDD079FA	2016-08-28	EtOH_Box05_S33	Motion	0	1717.35714102
2E90EDD079FA	2016-08-28	EtOH_Box05_S33	Motion	0	1719.3598249
2E90EDD079FA	2016-08-28	EtOH_Box05_S33	Motion	0	1761.92769885
2E90EDD079FA	2016-08-28	EtOH_Box05_S33	Motion	0	1763.93040395
2E90EDD079FA	2016-08-28	EtOH_Box05_S33	Motion	0	1777.74934983
2E90EDD079FA	2016-08-28	EtOH_Box05_S33	Motion	0	1779.75203681
2E90EDD079FA	2016-08-28	EtOH_Box05_S33	Motion	0	1784.14312983
2E90EDD079FA	2016-08-28	EtOH_Box05_S33	Motion	0	1786.14582682
2E90EDD079FA	2016-08-28	EtOH_Box05_S33	Motion	0	1793.73562288
2E90EDD079FA	2016-08-28	EtOH_Box05_S33	Motion	0	1795.73830295
2E90EDD079FA	2016-08-28	EtOH_Box05_S33	Motion	0	1799.24337888
2E90EDD079FA	2016-08-28	EtOH_Box05_S33	Motion	0	1801.24604797
2E90EDD079FA	2016-08-28	EtOH_Box05_S33	Motion	0	1806.95388985
2E90EDD079FA	2016-08-28	EtOH_Box05_S33	Motion	0	1808.95655394
2E90EDD079FA	2016-08-28	EtOH_Box05_S33	Motion	0	1815.80084395
2E90EDD079FA	2016-08-28	EtOH_Box05_S33	Motion	0	1817.80351591
2E90EDD079FA	2016-08-28	EtOH_Box05_S33	Motion	0	1822.70139098
2E90EDD079FA	2016-08-28	EtOH_Box05_S33	Motion	0	1824.70404887
2E90EDD079FA	2016-08-28	EtOH_Box05_S33	Motion	0	1869.50090384
2E90EDD079FA	2016-08-28	EtOH_Box05_S33	Motion	0	1871.50358796
2E90EDD079FA	2016-08-28	EtOH_Box05_S33	Motion	0	1876.93512297
2E90EDD079FA	2016-08-28	EtOH_Box05_S33	Motion	0	1878.93781281
2E90EDD079FA	2016-08-28	EtOH_Box05_S33	Motion	0	1882.55337381
2E90EDD079FA	2016-08-28	EtOH_Box05_S33	Motion	0	1884.55609083
2E90EDD079FA	2016-08-28	EtOH_Box05_S33	Motion	0	1891.86404586
2E90EDD079FA	2016-08-28	EtOH_Box05_S33	Motion	0	1893.86672592
2E90EDD079FA	2016-08-28	EtOH_Box05_S33	Motion	0	1904.32894802
2E90EDD079FA	2016-08-28	EtOH_Box05_S33	Motion	0	1906.33164597
2E90EDD079FA	2016-08-28	EtOH_Box05_S33	Motion	0	1910.24144101
2E90EDD079FA	2016-08-28	EtOH_Box05_S33	Motion	0	1912.24410892
2E90EDD079FA	2016-08-28	EtOH_Box05_S33	Motion	0	1915.67064786
2E90EDD079FA	2016-08-28	EtOH_Box05_S33	Motion	0	1917.6733079
2E90EDD079FA	2016-08-28	EtOH_Box05_S33	Motion	0	1921.3331759
2E90EDD079FA	2016-08-28	EtOH_Box05_S33	Motion	0	1923.33583999
2E90EDD079FA	2016-08-28	EtOH_Box05_S33	Motion	0	1926.77718687
2E90EDD079FA	2016-08-28	EtOH_Box05_S33	Motion	0	1928.77983999
2E90EDD079FA	2016-08-28	EtOH_Box05_S33	Motion	0	1932.18155694
2E90EDD079FA	2016-08-28	EtOH_Box05_S33	Motion	0	1934.18422103
2E90EDD079FA	2016-08-28	EtOH_Box05_S33	Motion	0	1937.53431892
2E90EDD079FA	2016-08-28	EtOH_Box05_S33	Motion	0	1939.53649282
2E90EDD079FA	2016-08-28	EtOH_Box05_S33	Motion	0	1942.9462719
2E90EDD079FA	2016-08-28	EtOH_Box05_S33	Motion	0	1944.94879699
2E90EDD079FA	2016-08-28	EtOH_Box05_S33	Motion	0	1948.38297486
2E90EDD079FA	2016-08-28	EtOH_Box05_S33	Motion	0	1950.38563585
2E90EDD079FA	2016-08-28	EtOH_Box05_S33	Motion	0	1955.07322693
2E90EDD079FA	2016-08-28	EtOH_Box05_S33	Motion	0	1957.07591081
2E90EDD079FA	2016-08-28	EtOH_Box05_S33	Motion	0	1961.88526893
2E90EDD079FA	2016-08-28	EtOH_Box05_S33	Motion	0	1963.88781881
2E90EDD079FA	2016-08-28	EtOH_Box05_S33	Motion	0	1967.32888794
2E90EDD079FA	2016-08-28	EtOH_Box05_S33	Motion	0	1969.33133483
2E90EDD079FA	2016-08-28	EtOH_Box05_S33	Motion	0	1973.413414
2E90EDD079FA	2016-08-28	EtOH_Box05_S33	Motion	0	1975.41596103
2E90EDD079FA	2016-08-28	EtOH_Box05_S33	Motion	0	1978.73726892
2E90EDD079FA	2016-08-28	EtOH_Box05_S33	Motion	0	1980.73986197
2E90EDD079FA	2016-08-28	EtOH_Box05_S33	Motion	0	1983.86267781
2E90EDD079FA	2016-08-28	EtOH_Box05_S33	Motion	0	1985.86532688
2E90EDD079FA	2016-08-28	EtOH_Box05_S33	Motion	0	1989.65819192
2E90EDD079FA	2016-08-28	EtOH_Box05_S33	Motion	0	1991.66075301
2E90EDD079FA	2016-08-28	EtOH_Box05_S33	Motion	0	1996.94774985
2E90EDD079FA	2016-08-28	EtOH_Box05_S33	Motion	0	1998.95042682
2E90EDD079FA	2016-08-28	EtOH_Box05_S33	Motion	0	2002.74840784
2E90EDD079FA	2016-08-28	EtOH_Box05_S33	Motion	0	2004.75361395
2E90EDD079FA	2016-08-28	EtOH_Box05_S33	Motion	0	2008.75995588
2E90EDD079FA	2016-08-28	EtOH_Box05_S33	Motion	0	2010.76262593
2E90EDD079FA	2016-08-28	EtOH_Box05_S33	Motion	0	2013.92488885
2E90EDD079FA	2016-08-28	EtOH_Box05_S33	Motion	0	2015.92754292
2E90EDD079FA	2016-08-28	EtOH_Box05_S33	Motion	0	2019.14037299
2E90EDD079FA	2016-08-28	EtOH_Box05_S33	Motion	0	2021.14440989
2E90EDD079FA	2016-08-28	EtOH_Box05_S33	Motion	0	2024.37666392
2E90EDD079FA	2016-08-28	EtOH_Box05_S33	Motion	0	2026.38187599
2E90EDD079FA	2016-08-28	EtOH_Box05_S33	Motion	0	2031.43409491
2E90EDD079FA	2016-08-28	EtOH_Box05_S33	Motion	0	2033.436764
2E90EDD079FA	2016-08-28	EtOH_Box05_S33	Motion	0	2036.65374398
2E90EDD079FA	2016-08-28	EtOH_Box05_S33	Motion	0	2038.65895295
2E90EDD079FA	2016-08-28	EtOH_Box05_S33	Motion	0	2042.89434695
2E90EDD079FA	2016-08-28	EtOH_Box05_S33	Motion	0	2044.89700294
2E90EDD079FA	2016-08-28	EtOH_Box05_S33	Motion	0	2048.23566985
2E90EDD079FA	2016-08-28	EtOH_Box05_S33	Motion	0	2050.24087691
2E90EDD079FA	2016-08-28	EtOH_Box05_S33	Motion	0	2053.8776958
2E90EDD079FA	2016-08-28	EtOH_Box05_S33	Motion	0	2055.88057184
2E90EDD079FA	2016-08-28	EtOH_Box05_S33	Motion	0	2064.27446485
2E90EDD079FA	2016-08-28	EtOH_Box05_S33	Motion	0	2066.27713799
2E90EDD079FA	2016-08-28	EtOH_Box05_S33	Motion	0	2070.75584483
2E90EDD079FA	2016-08-28	EtOH_Box05_S33	Motion	0	2072.75852394
2E90EDD079FA	2016-08-28	EtOH_Box05_S33	Motion	0	2076.137357
2E90EDD079FA	2016-08-28	EtOH_Box05_S33	Motion	0	2078.14003086
2E90EDD079FA	2016-08-28	EtOH_Box05_S33	Motion	0	2081.79043889
2E90EDD079FA	2016-08-28	EtOH_Box05_S33	Motion	0	2083.7945478
2E90EDD079FA	2016-08-28	EtOH_Box05_S33	Motion	0	2089.55592489
2E90EDD079FA	2016-08-28	EtOH_Box05_S33	Motion	0	2091.55865288
2E90EDD079FA	2016-08-28	EtOH_Box05_S33	Motion	0	2095.22012186
2E90EDD079FA	2016-08-28	EtOH_Box05_S33	Motion	0	2097.22184992
2E90EDD079FA	2016-08-28	EtOH_Box05_S33	Motion	0	2110.8054409
2E90EDD079FA	2016-08-28	EtOH_Box05_S33	Motion	0	2112.80813885
2E90EDD079FA	2016-08-28	EtOH_Box05_S33	Motion	0	2116.226722
2E90EDD079FA	2016-08-28	EtOH_Box05_S33	Motion	0	2118.2292428
2E90EDD079FA	2016-08-28	EtOH_Box05_S33	Motion	0	2121.41104388
2E90EDD079FA	2016-08-28	EtOH_Box05_S33	Motion	0	2123.41372585
2E90EDD079FA	2016-08-28	EtOH_Box05_S33	Motion	0	2128.78534484
2E90EDD079FA	2016-08-28	EtOH_Box05_S33	Motion	0	2130.78789091
2E90EDD079FA	2016-08-28	EtOH_Box05_S33	Motion	0	2135.98597693
2E90EDD079FA	2016-08-28	EtOH_Box05_S33	Motion	0	2137.98869085
2E90EDD079FA	2016-08-28	EtOH_Box05_S33	Motion	0	2141.68153882
2E90EDD079FA	2016-08-28	EtOH_Box05_S33	Motion	0	2143.68411684
2E90EDD079FA	2016-08-28	EtOH_Box05_S33	Motion	0	2146.79130793
2E90EDD079FA	2016-08-28	EtOH_Box05_S33	Motion	0	2148.7939229
2E90EDD079FA	2016-08-28	EtOH_Box05_S33	Motion	0	2152.13165092
2E90EDD079FA	2016-08-28	EtOH_Box05_S33	Motion	0	2154.13429594
2E90EDD079FA	2016-08-28	EtOH_Box05_S33	Motion	0	2157.37475491
2E90EDD079FA	2016-08-28	EtOH_Box05_S33	Motion	0	2159.37649679
2E90EDD079FA	2016-08-28	EtOH_Box05_S33	Motion	0	2162.57146096
2E90EDD079FA	2016-08-28	EtOH_Box05_S33	Motion	0	2164.57411385
2E90EDD079FA	2016-08-28	EtOH_Box05_S33	Motion	0	2168.94191194
2E90EDD079FA	2016-08-28	EtOH_Box05_S33	Motion	0	2170.94454098
2E90EDD079FA	2016-08-28	EtOH_Box05_S33	Motion	0	2177.32229495
2E90EDD079FA	2016-08-28	EtOH_Box05_S33	Motion	0	2179.3249588
2E90EDD079FA	2016-08-28	EtOH_Box05_S33	Motion	0	2184.94260287
2E90EDD079FA	2016-08-28	EtOH_Box05_S33	Motion	0	2186.945086
2E90EDD079FA	2016-08-28	EtOH_Box05_S33	Motion	0	2190.05941892
2E90EDD079FA	2016-08-28	EtOH_Box05_S33	Motion	0	2192.06199288
2E90EDD079FA	2016-08-28	EtOH_Box05_S33	Motion	0	2195.99679184
2E90EDD079FA	2016-08-28	EtOH_Box05_S33	Motion	0	2197.99945402
2E90EDD079FA	2016-08-28	EtOH_Box05_S33	Motion	0	2201.343045
2E90EDD079FA	2016-08-28	EtOH_Box05_S33	Motion	0	2203.34744287
2E90EDD079FA	2016-08-28	EtOH_Box05_S33	Motion	0	2206.86104488
2E90EDD079FA	2016-08-28	EtOH_Box05_S33	Motion	0	2208.86369395
2E90EDD079FA	2016-08-28	EtOH_Box05_S33	Motion	0	2212.71230984
2E90EDD079FA	2016-08-28	EtOH_Box05_S33	Motion	0	2214.71633482
2E90EDD079FA	2016-08-28	EtOH_Box05_S33	Motion	0	2217.98436284
2E90EDD079FA	2016-08-28	EtOH_Box05_S33	Motion	0	2219.98694682
2E90EDD079FA	2016-08-28	EtOH_Box05_S33	Motion	0	2223.34815383
2E90EDD079FA	2016-08-28	EtOH_Box05_S33	Motion	0	2225.35079789
2E90EDD079FA	2016-08-28	EtOH_Box05_S33	Motion	0	2229.20666289
2E90EDD079FA	2016-08-28	EtOH_Box05_S33	Motion	0	2231.209198
2E90EDD079FA	2016-08-28	EtOH_Box05_S33	Motion	0	2235.27595687
2E90EDD079FA	2016-08-28	EtOH_Box05_S33	Motion	0	2237.27863979
2E90EDD079FA	2016-08-28	EtOH_Box05_S33	Motion	0	2241.31304383
2E90EDD079FA	2016-08-28	EtOH_Box05_S33	Motion	0	2243.31571198
2E90EDD079FA	2016-08-28	EtOH_Box05_S33	Motion	0	2256.4682498
2E90EDD079FA	2016-08-28	EtOH_Box05_S33	Motion	0	2258.47093081
2E90EDD079FA	2016-08-28	EtOH_Box05_S33	Motion	0	2262.37610698
2E90EDD079FA	2016-08-28	EtOH_Box05_S33	Motion	0	2264.37875485
2E90EDD079FA	2016-08-28	EtOH_Box05_S33	Motion	0	2268.10869193
2E90EDD079FA	2016-08-28	EtOH_Box05_S33	Motion	0	2270.11079693
2E90EDD079FA	2016-08-28	EtOH_Box05_S33	Motion	0	2273.24453187
2E90EDD079FA	2016-08-28	EtOH_Box05_S33	Motion	0	2275.24713802
2E90EDD079FA	2016-08-28	EtOH_Box05_S33	Motion	0	2279.21992898
2E90EDD079FA	2016-08-28	EtOH_Box05_S33	Motion	0	2281.22259092
2E90EDD079FA	2016-08-28	EtOH_Box05_S33	Motion	0	2319.76573491
2E90EDD079FA	2016-08-28	EtOH_Box05_S33	Motion	0	2321.7684269
2E90EDD079FA	2016-08-28	EtOH_Box05_S33	Motion	0	2326.05426192
2E90EDD079FA	2016-08-28	EtOH_Box05_S33	Motion	0	2328.05681801
2E90EDD079FA	2016-08-28	EtOH_Box05_S33	Motion	0	2332.39791083
2E90EDD079FA	2016-08-28	EtOH_Box05_S33	Motion	0	2334.40040183
2E90EDD079FA	2016-08-28	EtOH_Box05_S33	Motion	0	2339.01932383
2E90EDD079FA	2016-08-28	EtOH_Box05_S33	Motion	0	2341.02198982
2E90EDD079FA	2016-08-28	EtOH_Box05_S33	Motion	0	2360.50553584
2E90EDD079FA	2016-08-28	EtOH_Box05_S33	Motion	0	2362.50822783
2E90EDD079FA	2016-08-28	EtOH_Box05_S33	Motion	0	2367.20570183
2E90EDD079FA	2016-08-28	EtOH_Box05_S33	Motion	0	2369.20835686
2E90EDD079FA	2016-08-28	EtOH_Box05_S33	Motion	0	2375.4697938
2E90EDD079FA	2016-08-28	EtOH_Box05_S33	Motion	0	2377.47247887
2E90EDD079FA	2016-08-28	EtOH_Box05_S33	Motion	0	2380.92652583
2E90EDD079FA	2016-08-28	EtOH_Box05_S33	Motion	0	2382.92917991
2E90EDD079FA	2016-08-28	EtOH_Box05_S33	Motion	0	2387.40751696
2E90EDD079FA	2016-08-28	EtOH_Box05_S33	Motion	0	2389.41020298
2E90EDD079FA	2016-08-28	EtOH_Box05_S33	Motion	0	2415.8671658
2E90EDD079FA	2016-08-28	EtOH_Box05_S33	Motion	0	2417.86985087
2E90EDD079FA	2016-08-28	EtOH_Box05_S33	Motion	0	2422.04164696
2E90EDD079FA	2016-08-28	EtOH_Box05_S33	Motion	0	2424.04425383
2E90EDD079FA	2016-08-28	EtOH_Box05_S33	Motion	0	2427.31904602
2E90EDD079FA	2016-08-28	EtOH_Box05_S33	Motion	0	2429.3216989
2E90EDD079FA	2016-08-28	EtOH_Box05_S33	Motion	0	2432.5645628
2E90EDD079FA	2016-08-28	EtOH_Box05_S33	Motion	0	2434.57000494
2E90EDD079FA	2016-08-28	EtOH_Box05_S33	Motion	0	2437.89677691
2E90EDD079FA	2016-08-28	EtOH_Box05_S33	Motion	0	2439.89943194
2E90EDD079FA	2016-08-28	EtOH_Box05_S33	Motion	0	2443.0660789
2E90EDD079FA	2016-08-28	EtOH_Box05_S33	Motion	0	2445.07158279
2E90EDD079FA	2016-08-28	EtOH_Box05_S33	Motion	0	2450.02248693
2E90EDD079FA	2016-08-28	EtOH_Box05_S33	Motion	0	2452.02518892
2E90EDD079FA	2016-08-28	EtOH_Box05_S33	Motion	0	2455.03383899
2E90EDD079FA	2016-08-28	EtOH_Box05_S33	Motion	0	2457.03985691
2E90EDD079FA	2016-08-28	EtOH_Box05_S33	Motion	0	2461.07785392
2E90EDD079FA	2016-08-28	EtOH_Box05_S33	Motion	0	2463.08044696
2E90EDD079FA	2016-08-28	EtOH_Box05_S33	Motion	0	2466.49957299
2E90EDD079FA	2016-08-28	EtOH_Box05_S33	Motion	0	2468.50202203
2E90EDD079FA	2016-08-28	EtOH_Box05_S33	Motion	0	2473.35670781
2E90EDD079FA	2016-08-28	EtOH_Box05_S33	Motion	0	2475.35981083
2E90EDD079FA	2016-08-28	EtOH_Box05_S33	Motion	0	2479.05707979
2E90EDD079FA	2016-08-28	EtOH_Box05_S33	Motion	0	2481.05963492
2E90EDD079FA	2016-08-28	EtOH_Box05_S33	Motion	0	2485.3980999
2E90EDD079FA	2016-08-28	EtOH_Box05_S33	Motion	0	2487.40078402
2E90EDD079FA	2016-08-28	EtOH_Box05_S33	Motion	0	2490.45131683
2E90EDD079FA	2016-08-28	EtOH_Box05_S33	Motion	0	2492.4543469
2E90EDD079FA	2016-08-28	EtOH_Box05_S33	Motion	0	2496.02636886
2E90EDD079FA	2016-08-28	EtOH_Box05_S33	Motion	0	2498.0290308
2E90EDD079FA	2016-08-28	EtOH_Box05_S33	Motion	0	2506.59948587
2E90EDD079FA	2016-08-28	EtOH_Box05_S33	Motion	0	2508.60204887
2E90EDD079FA	2016-08-28	EtOH_Box05_S33	Motion	0	2512.47133398
2E90EDD079FA	2016-08-28	EtOH_Box05_S33	Motion	0	2514.47398782
2E90EDD079FA	2016-08-28	EtOH_Box05_S33	Motion	0	2517.480021
2E90EDD079FA	2016-08-28	EtOH_Box05_S33	Motion	0	2519.48249102
2E90EDD079FA	2016-08-28	EtOH_Box05_S33	Motion	0	2522.50203395
2E90EDD079FA	2016-08-28	EtOH_Box05_S33	Motion	0	2524.50461292
2E90EDD079FA	2016-08-28	EtOH_Box05_S33	Motion	0	2527.649055
2E90EDD079FA	2016-08-28	EtOH_Box05_S33	Motion	0	2529.65168786
2E90EDD079FA	2016-08-28	EtOH_Box05_S33	Motion	0	2534.49380088
2E90EDD079FA	2016-08-28	EtOH_Box05_S33	Motion	0	2536.49650288
2E90EDD079FA	2016-08-28	EtOH_Box05_S33	Motion	0	2541.68498397
2E90EDD079FA	2016-08-28	EtOH_Box05_S33	Motion	0	2543.6875968
2E90EDD079FA	2016-08-28	EtOH_Box05_S33	Motion	0	2547.54500985
2E90EDD079FA	2016-08-28	EtOH_Box05_S33	Motion	0	2549.54767895
2E90EDD079FA	2016-08-28	EtOH_Box05_S33	Motion	0	2553.42291403
2E90EDD079FA	2016-08-28	EtOH_Box05_S33	Motion	0	2555.42558789
2E90EDD079FA	2016-08-28	EtOH_Box05_S33	Motion	0	2558.45823503
2E90EDD079FA	2016-08-28	EtOH_Box05_S33	Motion	0	2560.46088099
2E90EDD079FA	2016-08-28	EtOH_Box05_S33	Motion	0	2563.50686193
2E90EDD079FA	2016-08-28	EtOH_Box05_S33	Motion	0	2565.5094738
2E90EDD079FA	2016-08-28	EtOH_Box05_S33	Motion	0	2572.42975783
2E90EDD079FA	2016-08-28	EtOH_Box05_S33	Motion	0	2574.43243289
2E90EDD079FA	2016-08-28	EtOH_Box05_S33	Motion	0	2578.849756
2E90EDD079FA	2016-08-28	EtOH_Box05_S33	Motion	0	2580.85243082
2E90EDD079FA	2016-08-28	EtOH_Box05_S33	Motion	0	2584.43602896
2E90EDD079FA	2016-08-28	EtOH_Box05_S33	Motion	0	2586.43810987
2E90EDD079FA	2016-08-28	EtOH_Box05_S33	Motion	0	2590.02985382
2E90EDD079FA	2016-08-28	EtOH_Box05_S33	Motion	0	2592.0325129
2E90EDD079FA	2016-08-28	EtOH_Box05_S33	Motion	0	2595.88915682
2E90EDD079FA	2016-08-28	EtOH_Box05_S33	Motion	0	2597.89170694
2E90EDD079FA	2016-08-28	EtOH_Box05_S33	Motion	0	2600.85082102
2E90EDD079FA	2016-08-28	EtOH_Box05_S33	Motion	0	2602.85348392
2E90EDD079FA	2016-08-28	EtOH_Box05_S33	Motion	0	2606.10519886
2E90EDD079FA	2016-08-28	EtOH_Box05_S33	Motion	0	2608.10784388
2E90EDD079FA	2016-08-28	EtOH_Box05_S33	Motion	0	2613.57241082
2E90EDD079FA	2016-08-28	EtOH_Box05_S33	Motion	0	2615.57495785
2E90EDD079FA	2016-08-28	EtOH_Box05_S33	Motion	0	2619.34634089
2E90EDD079FA	2016-08-28	EtOH_Box05_S33	Motion	0	2621.34901786
2E90EDD079FA	2016-08-28	EtOH_Box05_S33	Motion	0	2624.59803295
2E90EDD079FA	2016-08-28	EtOH_Box05_S33	Motion	0	2626.60069585
2E90EDD079FA	2016-08-28	EtOH_Box05_S33	Motion	0	2630.96311498
2E90EDD079FA	2016-08-28	EtOH_Box05_S33	Motion	0	2632.96575379
2E90EDD079FA	2016-08-28	EtOH_Box05_S33	Motion	0	2637.05044794
2E90EDD079FA	2016-08-28	EtOH_Box05_S33	Motion	0	2639.05307293
2E90EDD079FA	2016-08-28	EtOH_Box05_S33	Motion	0	2642.38190889
2E90EDD079FA	2016-08-28	EtOH_Box05_S33	Motion	0	2644.38451481
2E90EDD079FA	2016-08-28	EtOH_Box05_S33	Motion	0	2648.62867689
2E90EDD079FA	2016-08-28	EtOH_Box05_S33	Motion	0	2650.63120699
2E90EDD079FA	2016-08-28	EtOH_Box05_S33	Motion	0	2654.02016401
2E90EDD079FA	2016-08-28	EtOH_Box05_S33	Motion	0	2656.02273202
2E90EDD079FA	2016-08-28	EtOH_Box05_S33	Motion	0	2660.25801492
2E90EDD079FA	2016-08-28	EtOH_Box05_S33	Motion	0	2662.26059389
2E90EDD079FA	2016-08-28	EtOH_Box05_S33	Motion	0	2665.68481302
2E90EDD079FA	2016-08-28	EtOH_Box05_S33	Motion	0	2667.68649292
2E90EDD079FA	2016-08-28	EtOH_Box05_S33	Motion	0	2670.96069193
2E90EDD079FA	2016-08-28	EtOH_Box05_S33	Motion	0	2672.96333885
2E90EDD079FA	2016-08-28	EtOH_Box05_S33	Motion	0	2677.3831079
2E90EDD079FA	2016-08-28	EtOH_Box05_S33	Motion	0	2679.38568687
2E90EDD079FA	2016-08-28	EtOH_Box05_S33	Motion	0	2682.44577384
2E90EDD079FA	2016-08-28	EtOH_Box05_S33	Motion	0	2684.44839382
2E90EDD079FA	2016-08-28	EtOH_Box05_S33	Motion	0	2689.07418895
2E90EDD079FA	2016-08-28	EtOH_Box05_S33	Motion	0	2691.0765028
2E90EDD079FA	2016-08-28	EtOH_Box05_S33	Motion	0	2694.8969388
2E90EDD079FA	2016-08-28	EtOH_Box05_S33	Motion	0	2696.89947701
2E90EDD079FA	2016-08-28	EtOH_Box05_S33	Motion	0	2700.342592
2E90EDD079FA	2016-08-28	EtOH_Box05_S33	Motion	0	2702.34524393
2E90EDD079FA	2016-08-28	EtOH_Box05_S33	Motion	0	2705.89096284
2E90EDD079FA	2016-08-28	EtOH_Box05_S33	Motion	0	2707.89352894
2E90EDD079FA	2016-08-28	EtOH_Box05_S33	Motion	0	2710.95718789
2E90EDD079FA	2016-08-28	EtOH_Box05_S33	Motion	0	2712.95977902
2E90EDD079FA	2016-08-28	EtOH_Box05_S33	Motion	0	2716.84687996
2E90EDD079FA	2016-08-28	EtOH_Box05_S33	Motion	0	2718.84951901
2E90EDD079FA	2016-08-28	EtOH_Box05_S33	Motion	0	2721.9577868
2E90EDD079FA	2016-08-28	EtOH_Box05_S33	Motion	0	2723.96044683
2E90EDD079FA	2016-08-28	EtOH_Box05_S33	Motion	0	2727.08939385
2E90EDD079FA	2016-08-28	EtOH_Box05_S33	Motion	0	2729.09190202
2E90EDD079FA	2016-08-28	EtOH_Box05_S33	Motion	0	2732.48071384
2E90EDD079FA	2016-08-28	EtOH_Box05_S33	Motion	0	2734.48278499
2E90EDD079FA	2016-08-28	EtOH_Box05_S33	Motion	0	2738.78576684
2E90EDD079FA	2016-08-28	EtOH_Box05_S33	Motion	0	2740.78828287
2E90EDD079FA	2016-08-28	EtOH_Box05_S33	Motion	0	2744.9209969
2E90EDD079FA	2016-08-28	EtOH_Box05_S33	Motion	0	2746.9236269
2E90EDD079FA	2016-08-28	EtOH_Box05_S33	Motion	0	2750.05218601
2E90EDD079FA	2016-08-28	EtOH_Box05_S33	Motion	0	2752.05460882
2E90EDD079FA	2016-08-28	EtOH_Box05_S33	Motion	0	2755.36895895
2E90EDD079FA	2016-08-28	EtOH_Box05_S33	Motion	0	2757.37160182
2E90EDD079FA	2016-08-28	EtOH_Box05_S33	Motion	0	2761.12743902
2E90EDD079FA	2016-08-28	EtOH_Box05_S33	Motion	0	2763.12988186
2E90EDD079FA	2016-08-28	EtOH_Box05_S33	Motion	0	2767.28836203
2E90EDD079FA	2016-08-28	EtOH_Box05_S33	Motion	0	2769.29101992
2E90EDD079FA	2016-08-28	EtOH_Box05_S33	Motion	0	2773.07966781
2E90EDD079FA	2016-08-28	EtOH_Box05_S33	Motion	0	2775.0823009
2E90EDD079FA	2016-08-28	EtOH_Box05_S33	Motion	0	2778.60794091
2E90EDD079FA	2016-08-28	EtOH_Box05_S33	Motion	0	2780.61041689
2E90EDD079FA	2016-08-28	EtOH_Box05_S33	Motion	0	2786.10770798
2E90EDD079FA	2016-08-28	EtOH_Box05_S33	Motion	0	2788.11037493
2E90EDD079FA	2016-08-28	EtOH_Box05_S33	Motion	0	2793.15091586
2E90EDD079FA	2016-08-28	EtOH_Box05_S33	Motion	0	2795.153584
2E90EDD079FA	2016-08-28	EtOH_Box05_S33	Motion	0	2799.97361684
2E90EDD079FA	2016-08-28	EtOH_Box05_S33	Motion	0	2801.97625685
2E90EDD079FA	2016-08-28	EtOH_Box05_S33	Motion	0	2805.03496599
2E90EDD079FA	2016-08-28	EtOH_Box05_S33	Motion	0	2807.03761983
2E90EDD079FA	2016-08-28	EtOH_Box05_S33	Motion	0	2810.7249999
2E90EDD079FA	2016-08-28	EtOH_Box05_S33	Motion	0	2812.72765303
2E90EDD079FA	2016-08-28	EtOH_Box05_S33	Motion	0	2817.36902189
2E90EDD079FA	2016-08-28	EtOH_Box05_S33	Motion	0	2819.37166381
2E90EDD079FA	2016-08-28	EtOH_Box05_S33	Motion	0	2823.09527087
2E90EDD079FA	2016-08-28	EtOH_Box05_S33	Motion	0	2825.09788799
2E90EDD079FA	2016-08-28	EtOH_Box05_S33	Motion	0	2828.30803585
2E90EDD079FA	2016-08-28	EtOH_Box05_S33	Motion	0	2830.31059885
2E90EDD079FA	2016-08-28	EtOH_Box05_S33	Motion	0	2834.48010302
2E90EDD079FA	2016-08-28	EtOH_Box05_S33	Motion	0	2836.48262095
2E90EDD079FA	2016-08-28	EtOH_Box05_S33	Motion	0	2855.76525283
2E90EDD079FA	2016-08-28	EtOH_Box05_S33	Motion	0	2857.76793981
2E90EDD079FA	2016-08-28	EtOH_Box05_S33	Motion	0	2862.34356785
2E90EDD079FA	2016-08-28	EtOH_Box05_S33	Motion	0	2864.34611583
2E90EDD079FA	2016-08-28	EtOH_Box05_S33	Motion	0	2867.8736639
2E90EDD079FA	2016-08-28	EtOH_Box05_S33	Motion	0	2869.87638187
2E90EDD079FA	2016-08-28	EtOH_Box05_S33	Motion	0	2872.83021998
2E90EDD079FA	2016-08-28	EtOH_Box05_S33	Motion	0	2874.83287883
2E90EDD079FA	2016-08-28	EtOH_Box05_S33	Motion	0	2878.83778501
2E90EDD079FA	2016-08-28	EtOH_Box05_S33	Motion	0	2880.84043288
2E90EDD079FA	2016-08-28	EtOH_Box05_S33	Motion	0	2886.34582496
2E90EDD079FA	2016-08-28	EtOH_Box05_S33	Motion	0	2888.34989381
2E90EDD079FA	2016-08-28	EtOH_Box05_S33	Motion	0	2892.21440482
2E90EDD079FA	2016-08-28	EtOH_Box05_S33	Motion	0	2894.21688795
2E90EDD079FA	2016-08-28	EtOH_Box05_S33	Motion	0	2897.55028582
2E90EDD079FA	2016-08-28	EtOH_Box05_S33	Motion	0	2899.552809
2E90EDD079FA	2016-08-28	EtOH_Box05_S33	Motion	0	2903.27427793
2E90EDD079FA	2016-08-28	EtOH_Box05_S33	Motion	0	2905.27691293
2E90EDD079FA	2016-08-28	EtOH_Box05_S33	Motion	0	2909.83081293
2E90EDD079FA	2016-08-28	EtOH_Box05_S33	Motion	0	2911.83346987
2E90EDD079FA	2016-08-28	EtOH_Box05_S33	Motion	0	2916.16282082
2E90EDD079FA	2016-08-28	EtOH_Box05_S33	Motion	0	2918.16547084
2E90EDD079FA	2016-08-28	EtOH_Box05_S33	Motion	0	2921.1653018
2E90EDD079FA	2016-08-28	EtOH_Box05_S33	Motion	0	2923.1677928
2E90EDD079FA	2016-08-28	EtOH_Box05_S33	Motion	0	2926.314852
2E90EDD079FA	2016-08-28	EtOH_Box05_S33	Motion	0	2928.31740093
2E90EDD079FA	2016-08-28	EtOH_Box05_S33	Motion	0	2931.87589192
2E90EDD079FA	2016-08-28	EtOH_Box05_S33	Motion	0	2933.87857795
2E90EDD079FA	2016-08-28	EtOH_Box05_S33	Motion	0	2939.4601438
2E90EDD079FA	2016-08-28	EtOH_Box05_S33	Motion	0	2941.46553802
2E90EDD079FA	2016-08-28	EtOH_Box05_S33	Motion	0	2946.15587902
2E90EDD079FA	2016-08-28	EtOH_Box05_S33	Motion	0	2948.15847182
2E90EDD079FA	2016-08-28	EtOH_Box05_S33	Motion	0	2952.26155901
2E90EDD079FA	2016-08-28	EtOH_Box05_S33	Motion	0	2954.26422095
2E90EDD079FA	2016-08-28	EtOH_Box05_S33	Motion	0	2959.09964895
2E90EDD079FA	2016-08-28	EtOH_Box05_S33	Motion	0	2961.10213399
2E90EDD079FA	2016-08-28	EtOH_Box05_S33	Motion	0	2964.82099891
2E90EDD079FA	2016-08-28	EtOH_Box05_S33	Motion	0	2966.82367086
2E90EDD079FA	2016-08-28	EtOH_Box05_S33	Motion	0	2973.11742902
2E90EDD079FA	2016-08-28	EtOH_Box05_S33	Motion	0	2975.12001801
2E90EDD079FA	2016-08-28	EtOH_Box05_S33	Motion	0	2978.984869
2E90EDD079FA	2016-08-28	EtOH_Box05_S33	Motion	0	2980.98754191
2E90EDD079FA	2016-08-28	EtOH_Box05_S33	Motion	0	2984.79597783
2E90EDD079FA	2016-08-28	EtOH_Box05_S33	Motion	0	2986.79868984
2E90EDD079FA	2016-08-28	EtOH_Box05_S33	Motion	0	2990.81448483
2E90EDD079FA	2016-08-28	EtOH_Box05_S33	Motion	0	2992.81706882
2E90EDD079FA	2016-08-28	EtOH_Box05_S33	Motion	0	3001.02288198
2E90EDD079FA	2016-08-28	EtOH_Box05_S33	Motion	0	3003.02554893
2E90EDD079FA	2016-08-28	EtOH_Box05_S33	Motion	0	3019.38035488
2E90EDD079FA	2016-08-28	EtOH_Box05_S33	Motion	0	3021.38302994
2E90EDD079FA	2016-08-28	EtOH_Box05_S33	Motion	0	3041.10001898
2E90EDD079FA	2016-08-28	EtOH_Box05_S33	Motion	0	3043.10272598
2E90EDD079FA	2016-08-28	EtOH_Box05_S33	Motion	0	3046.08305097
2E90EDD079FA	2016-08-28	EtOH_Box05_S33	Motion	0	3048.08560896
2E90EDD079FA	2016-08-28	EtOH_Box05_S33	Motion	0	3052.41717196
2E90EDD079FA	2016-08-28	EtOH_Box05_S33	Motion	0	3054.41981101
2E90EDD079FA	2016-08-28	EtOH_Box05_S33	Motion	0	3060.03637385
2E90EDD079FA	2016-08-28	EtOH_Box05_S33	Motion	0	3062.0390389
2E90EDD079FA	2016-08-28	EtOH_Box05_S33	Motion	0	3065.6821878
2E90EDD079FA	2016-08-28	EtOH_Box05_S33	Motion	0	3067.68481588
2E90EDD079FA	2016-08-28	EtOH_Box05_S33	Motion	0	3072.01093984
2E90EDD079FA	2016-08-28	EtOH_Box05_S33	Motion	0	3074.01357102
2E90EDD079FA	2016-08-28	EtOH_Box05_S33	Motion	0	3079.40668583
2E90EDD079FA	2016-08-28	EtOH_Box05_S33	Motion	0	3081.41272998
2E90EDD079FA	2016-08-28	EtOH_Box05_S33	Motion	0	3084.59980893
2E90EDD079FA	2016-08-28	EtOH_Box05_S33	Motion	0	3086.6038959
2E90EDD079FA	2016-08-28	EtOH_Box05_S33	Motion	0	3089.87809587
2E90EDD079FA	2016-08-28	EtOH_Box05_S33	Motion	0	3091.88074994
2E90EDD079FA	2016-08-28	EtOH_Box05_S33	Motion	0	3096.43747401
2E90EDD079FA	2016-08-28	EtOH_Box05_S33	Motion	0	3098.4401288
2E90EDD079FA	2016-08-28	EtOH_Box05_S33	Motion	0	3101.60488081
2E90EDD079FA	2016-08-28	EtOH_Box05_S33	Motion	0	3103.60754395
2E90EDD079FA	2016-08-28	EtOH_Box05_S33	Motion	0	3107.586725
2E90EDD079FA	2016-08-28	EtOH_Box05_S33	Motion	0	3109.58936095
2E90EDD079FA	2016-08-28	EtOH_Box05_S33	Motion	0	3113.8171258
2E90EDD079FA	2016-08-28	EtOH_Box05_S33	Motion	0	3115.81979084
2E90EDD079FA	2016-08-28	EtOH_Box05_S33	Motion	0	3119.85404682
2E90EDD079FA	2016-08-28	EtOH_Box05_S33	Motion	0	3121.85669303
2E90EDD079FA	2016-08-28	EtOH_Box05_S33	Motion	0	3124.87895989
2E90EDD079FA	2016-08-28	EtOH_Box05_S33	Motion	0	3126.88154483
2E90EDD079FA	2016-08-28	EtOH_Box05_S33	Motion	0	3130.466851
2E90EDD079FA	2016-08-28	EtOH_Box05_S33	Motion	0	3132.46952081
2E90EDD079FA	2016-08-28	EtOH_Box05_S33	Motion	0	3139.34273386
2E90EDD079FA	2016-08-28	EtOH_Box05_S33	Motion	0	3141.345402
2E90EDD079FA	2016-08-28	EtOH_Box05_S33	Motion	0	3144.3952229
2E90EDD079FA	2016-08-28	EtOH_Box05_S33	Motion	0	3146.40051699
2E90EDD079FA	2016-08-28	EtOH_Box05_S33	Motion	0	3149.78466487
2E90EDD079FA	2016-08-28	EtOH_Box05_S33	Motion	0	3151.78876901
2E90EDD079FA	2016-08-28	EtOH_Box05_S33	Motion	0	3157.64545894
2E90EDD079FA	2016-08-28	EtOH_Box05_S33	Motion	0	3159.64814401
2E90EDD079FA	2016-08-28	EtOH_Box05_S33	Motion	0	3163.48152399
2E90EDD079FA	2016-08-28	EtOH_Box05_S33	Motion	0	3165.48410583
2E90EDD079FA	2016-08-28	EtOH_Box05_S33	Motion	0	3168.67036295
2E90EDD079FA	2016-08-28	EtOH_Box05_S33	Motion	0	3170.67301989
2E90EDD079FA	2016-08-28	EtOH_Box05_S33	Motion	0	3174.49134398
2E90EDD079FA	2016-08-28	EtOH_Box05_S33	Motion	0	3176.49399996
2E90EDD079FA	2016-08-28	EtOH_Box05_S33	Motion	0	3180.8734138
2E90EDD079FA	2016-08-28	EtOH_Box05_S33	Motion	0	3182.87599087
2E90EDD079FA	2016-08-28	EtOH_Box05_S33	Motion	0	3186.52585983
2E90EDD079FA	2016-08-28	EtOH_Box05_S33	Motion	0	3188.52851701
2E90EDD079FA	2016-08-28	EtOH_Box05_S33	Motion	0	3192.46314788
2E90EDD079FA	2016-08-28	EtOH_Box05_S33	Motion	0	3194.46575499
2E90EDD079FA	2016-08-28	EtOH_Box05_S33	Motion	0	3199.40922689
2E90EDD079FA	2016-08-28	EtOH_Box05_S33	Motion	0	3201.4119339
2E90EDD079FA	2016-08-28	EtOH_Box05_S33	Motion	0	3204.54082489
2E90EDD079FA	2016-08-28	EtOH_Box05_S33	Motion	0	3206.54341483
2E90EDD079FA	2016-08-28	EtOH_Box05_S33	Motion	0	3209.65955997
2E90EDD079FA	2016-08-28	EtOH_Box05_S33	Motion	0	3211.66220999
2E90EDD079FA	2016-08-28	EtOH_Box05_S33	Motion	0	3214.90314293
2E90EDD079FA	2016-08-28	EtOH_Box05_S33	Motion	0	3216.90579295
2E90EDD079FA	2016-08-28	EtOH_Box05_S33	Motion	0	3220.62058282
2E90EDD079FA	2016-08-28	EtOH_Box05_S33	Motion	0	3222.62303495
2E90EDD079FA	2016-08-28	EtOH_Box05_S33	Motion	0	3226.06010485
2E90EDD079FA	2016-08-28	EtOH_Box05_S33	Motion	0	3228.06239891
2E90EDD079FA	2016-08-28	EtOH_Box05_S33	Motion	0	3231.00556898
2E90EDD079FA	2016-08-28	EtOH_Box05_S33	Motion	0	3233.0082469
2E90EDD079FA	2016-08-28	EtOH_Box05_S33	Motion	0	3238.28339791
2E90EDD079FA	2016-08-28	EtOH_Box05_S33	Motion	0	3240.28599787
2E90EDD079FA	2016-08-28	EtOH_Box05_S33	Motion	0	3244.15068603
2E90EDD079FA	2016-08-28	EtOH_Box05_S33	Motion	0	3246.153373
2E90EDD079FA	2016-08-28	EtOH_Box05_S33	Motion	0	3249.7158289
2E90EDD079FA	2016-08-28	EtOH_Box05_S33	Motion	0	3251.71840692
2E90EDD079FA	2016-08-28	EtOH_Box05_S33	Motion	0	3255.43029284
2E90EDD079FA	2016-08-28	EtOH_Box05_S33	Motion	0	3257.43282294
2E90EDD079FA	2016-08-28	EtOH_Box05_S33	Motion	0	3260.80391383
2E90EDD079FA	2016-08-28	EtOH_Box05_S33	Motion	0	3262.80657482
2E90EDD079FA	2016-08-28	EtOH_Box05_S33	Motion	0	3265.81648588
2E90EDD079FA	2016-08-28	EtOH_Box05_S33	Motion	0	3267.81912684
2E90EDD079FA	2016-08-28	EtOH_Box05_S33	Motion	0	3270.93708801
2E90EDD079FA	2016-08-28	EtOH_Box05_S33	Motion	0	3272.93968797
2E90EDD079FA	2016-08-28	EtOH_Box05_S33	Motion	0	3276.28404784
2E90EDD079FA	2016-08-28	EtOH_Box05_S33	Motion	0	3278.28669691
2E90EDD079FA	2016-08-28	EtOH_Box05_S33	Motion	0	3281.53633881
2E90EDD079FA	2016-08-28	EtOH_Box05_S33	Motion	0	3283.53905892
2E90EDD079FA	2016-08-28	EtOH_Box05_S33	Motion	0	3286.81211185
2E90EDD079FA	2016-08-28	EtOH_Box05_S33	Motion	0	3288.81476784
2E90EDD079FA	2016-08-28	EtOH_Box05_S33	Motion	0	3292.71997094
2E90EDD079FA	2016-08-28	EtOH_Box05_S33	Motion	0	3294.72250891
2E90EDD079FA	2016-08-28	EtOH_Box05_S33	Motion	0	3297.79604197
2E90EDD079FA	2016-08-28	EtOH_Box05_S33	Motion	0	3299.79875588
2E90EDD079FA	2016-08-28	EtOH_Box05_S33	Motion	0	3303.68607903
2E90EDD079FA	2016-08-28	EtOH_Box05_S33	Motion	0	3305.68863297
2E90EDD079FA	2016-08-28	EtOH_Box05_S33	Motion	0	3313.27740383
2E90EDD079FA	2016-08-28	EtOH_Box05_S33	Motion	0	3315.28008485
2E90EDD079FA	2016-08-28	EtOH_Box05_S33	Motion	0	3320.67167497
2E90EDD079FA	2016-08-28	EtOH_Box05_S33	Motion	0	3322.67435384
2E90EDD079FA	2016-08-28	EtOH_Box05_S33	Motion	0	3326.60531592
2E90EDD079FA	2016-08-28	EtOH_Box05_S33	Motion	0	3328.6078608
2E90EDD079FA	2016-08-28	EtOH_Box05_S33	Motion	0	3331.82874489
2E90EDD079FA	2016-08-28	EtOH_Box05_S33	Motion	0	3333.8313508
2E90EDD079FA	2016-08-28	EtOH_Box05_S33	Motion	0	3337.636549
2E90EDD079FA	2016-08-28	EtOH_Box05_S33	Motion	0	3339.63922787
2E90EDD079FA	2016-08-28	EtOH_Box05_S33	Motion	0	3342.90179491
2E90EDD079FA	2016-08-28	EtOH_Box05_S33	Motion	0	3344.90445495
2E90EDD079FA	2016-08-28	EtOH_Box05_S33	Motion	0	3348.07768083
2E90EDD079FA	2016-08-28	EtOH_Box05_S33	Motion	0	3350.08026195
2E90EDD079FA	2016-08-28	EtOH_Box05_S33	Motion	0	3353.8812499
2E90EDD079FA	2016-08-28	EtOH_Box05_S33	Motion	0	3355.88388491
2E90EDD079FA	2016-08-28	EtOH_Box05_S33	Motion	0	3359.7070179
2E90EDD079FA	2016-08-28	EtOH_Box05_S33	Motion	0	3361.70951796
2E90EDD079FA	2016-08-28	EtOH_Box05_S33	Motion	0	3364.66253185
2E90EDD079FA	2016-08-28	EtOH_Box05_S33	Motion	0	3366.66515899
2E90EDD079FA	2016-08-28	EtOH_Box05_S33	Motion	0	3372.4891479
2E90EDD079FA	2016-08-28	EtOH_Box05_S33	Motion	0	3374.49183083
2E90EDD079FA	2016-08-28	EtOH_Box05_S33	Motion	0	3378.53566098
2E90EDD079FA	2016-08-28	EtOH_Box05_S33	Motion	0	3380.53825784
2E90EDD079FA	2016-08-28	EtOH_Box05_S33	Motion	0	3384.51387
2E90EDD079FA	2016-08-28	EtOH_Box05_S33	Motion	0	3386.51652002
2E90EDD079FA	2016-08-28	EtOH_Box05_S33	Motion	0	3390.20857692
2E90EDD079FA	2016-08-28	EtOH_Box05_S33	Motion	0	3392.211061
2E90EDD079FA	2016-08-28	EtOH_Box05_S33	Motion	0	3396.66497493
2E90EDD079FA	2016-08-28	EtOH_Box05_S33	Motion	0	3398.66764188
2E90EDD079FA	2016-08-28	EtOH_Box05_S33	Motion	0	3407.32911682
2E90EDD079FA	2016-08-28	EtOH_Box05_S33	Motion	0	3409.33180594
2E90EDD079FA	2016-08-28	EtOH_Box05_S33	Motion	0	3413.06696296
2E90EDD079FA	2016-08-28	EtOH_Box05_S33	Motion	0	3415.06948185
2E90EDD079FA	2016-08-28	EtOH_Box05_S33	Motion	0	3418.0661869
2E90EDD079FA	2016-08-28	EtOH_Box05_S33	Motion	0	3420.06887102
2E90EDD079FA	2016-08-28	EtOH_Box05_S33	Motion	0	3424.4686079
2E90EDD079FA	2016-08-28	EtOH_Box05_S33	Motion	0	3426.4712379
2E90EDD079FA	2016-08-28	EtOH_Box05_S33	Motion	0	3455.5716958
2E90EDD079FA	2016-08-28	EtOH_Box05_S33	Motion	0	3457.57438803
2E90EDD079FA	2016-08-28	EtOH_Box05_S33	Motion	0	3461.57379889
2E90EDD079FA	2016-08-28	EtOH_Box05_S33	Motion	0	3463.57633281
2E90EDD079FA	2016-08-28	EtOH_Box05_S33	Motion	0	3479.66790795
2E90EDD079FA	2016-08-28	EtOH_Box05_S33	Motion	0	3481.67057681
2E90EDD079FA	2016-08-28	EtOH_Box05_S33	Motion	0	3487.72391701
2E90EDD079FA	2016-08-28	EtOH_Box05_S33	Motion	0	3489.72650099
2E90EDD079FA	2016-08-28	EtOH_Box05_S33	Motion	0	3493.05189395
2E90EDD079FA	2016-08-28	EtOH_Box05_S33	Motion	0	3495.05450082
2E90EDD079FA	2016-08-28	EtOH_Box05_S33	Motion	0	3499.69939089
2E90EDD079FA	2016-08-28	EtOH_Box05_S33	Motion	0	3501.70190597
2E90EDD079FA	2016-08-28	EtOH_Box05_S33	Motion	0	3505.52048087
2E90EDD079FA	2016-08-28	EtOH_Box05_S33	Motion	0	3507.52312994
2E90EDD079FA	2016-08-28	EtOH_Box05_S33	Motion	0	3510.48902488
2E90EDD079FA	2016-08-28	EtOH_Box05_S33	Motion	0	3512.49164081
2E90EDD079FA	2016-08-28	EtOH_Box05_S33	Motion	0	3515.48948097
2E90EDD079FA	2016-08-28	EtOH_Box05_S33	Motion	0	3517.4921329
2E90EDD079FA	2016-08-28	EtOH_Box05_S33	Motion	0	3522.74641585
2E90EDD079FA	2016-08-28	EtOH_Box05_S33	Motion	0	3524.7491138
2E90EDD079FA	2016-08-28	EtOH_Box05_S33	Motion	0	3528.28686881
2E90EDD079FA	2016-08-28	EtOH_Box05_S33	Motion	0	3530.2895329
2E90EDD079FA	2016-08-28	EtOH_Box05_S33	Motion	0	3534.99552989
2E90EDD079FA	2016-08-28	EtOH_Box05_S33	Motion	0	3536.99804783
2E90EDD079FA	2016-08-28	EtOH_Box05_S33	Motion	0	3540.61155891
2E90EDD079FA	2016-08-28	EtOH_Box05_S33	Motion	0	3542.6142199
2E90EDD079FA	2016-08-28	EtOH_Box05_S33	Motion	0	3547.01643801
2E90EDD079FA	2016-08-28	EtOH_Box05_S33	Motion	0	3549.01911783
2E90EDD079FA	2016-08-28	EtOH_Box05_S33	Motion	0	3552.59053183
2E90EDD079FA	2016-08-28	EtOH_Box05_S33	Motion	0	3554.59316492
2E90EDD079FA	2016-08-28	EtOH_Box05_S33	Motion	0	3559.57255197
2E90EDD079FA	2016-08-28	EtOH_Box05_S33	Motion	0	3561.57521391
2E90EDD079FA	2016-08-28	EtOH_Box05_S33	Motion	0	3567.16577101
2E90EDD079FA	2016-08-28	EtOH_Box05_S33	Motion	0	3569.16845584
2E90EDD079FA	2016-08-28	EtOH_Box05_S33	Motion	0	3573.57507682
2E90EDD079FA	2016-08-28	EtOH_Box05_S33	Motion	0	3575.57774401
2E90EDD079FA	2016-08-28	EtOH_Box05_S33	Motion	0	3578.57831597
2E90EDD079FA	2016-08-28	EtOH_Box05_S33	Motion	0	3580.58094192
2E90EDD079FA	2016-08-28	EtOH_Box05_S33	Motion	0	3584.03955102
2E90EDD079FA	2016-08-28	EtOH_Box05_S33	Motion	0	3586.04212999
2E90EDD079FA	2016-08-28	EtOH_Box05_S33	Motion	0	3589.79022384
2E90EDD079FA	2016-08-28	EtOH_Box05_S33	Motion	0	3591.79283285
2E90EDD079FA	2016-08-28	EtOH_Box05_S33	Motion	0	3595.49218988
2E90EDD079FA	2016-08-28	EtOH_Box05_S33	Motion	0	3597.49480581
2E90EDD079FA	2016-08-28	EtOH_Box05_S33	SessionEnd	0	3600.00000501
