# Supplementary material for: An open source device for operant licking in rats
Source: PeerJ. 2017 Feb 14;5:e2981. doi: 10.7717/peerj.2981 (PMC5312574; doi:10.7717/peerj.2981)
Supplement: Supplemental Information 1 — The complete raw data and several R scripts that generated all the figures and statistical analysis were compressed using the Linux tar command. The bash program dataSummary.sh located in the sucrose and water subdirectory was used to generate summary statistics for each run. [file peerj-05-2981-s001.gz › data/sucrose/fr/ETOH_motion_Box03_S116_2E90EDD08407.csv]

RatID	date	boxid	EventType	fr	seconds
2E90EDD08407	2016-08-29	EtOH_Box03_S116	Motion	0	1.19209289551e-05
2E90EDD08407	2016-08-29	EtOH_Box03_S116	Motion	0	2.00278401375
2E90EDD08407	2016-08-29	EtOH_Box03_S116	Motion	0	4.43715500832
2E90EDD08407	2016-08-29	EtOH_Box03_S116	Motion	0	10.5164129734
2E90EDD08407	2016-08-29	EtOH_Box03_S116	Motion	0	12.519097805
2E90EDD08407	2016-08-29	EtOH_Box03_S116	Motion	0	16.0233249664
2E90EDD08407	2016-08-29	EtOH_Box03_S116	Motion	0	20.7736427784
2E90EDD08407	2016-08-29	EtOH_Box03_S116	Motion	0	23.8854739666
2E90EDD08407	2016-08-29	EtOH_Box03_S116	Motion	0	26.7501978874
2E90EDD08407	2016-08-29	EtOH_Box03_S116	Motion	0	28.7528178692
2E90EDD08407	2016-08-29	EtOH_Box03_S116	Motion	0	31.5591049194
2E90EDD08407	2016-08-29	EtOH_Box03_S116	Motion	0	34.7191588879
2E90EDD08407	2016-08-29	EtOH_Box03_S116	Motion	0	36.7218589783
2E90EDD08407	2016-08-29	EtOH_Box03_S116	Motion	0	39.1344268322
2E90EDD08407	2016-08-29	EtOH_Box03_S116	Motion	0	41.9172749519
2E90EDD08407	2016-08-29	EtOH_Box03_S116	Motion	0	43.9199588299
2E90EDD08407	2016-08-29	EtOH_Box03_S116	Motion	0	46.4491109848
2E90EDD08407	2016-08-29	EtOH_Box03_S116	Motion	0	50.6768579483
2E90EDD08407	2016-08-29	EtOH_Box03_S116	Motion	0	53.0235648155
2E90EDD08407	2016-08-29	EtOH_Box03_S116	Motion	0	56.5637619495
2E90EDD08407	2016-08-29	EtOH_Box03_S116	Motion	0	61.4341409206
2E90EDD08407	2016-08-29	EtOH_Box03_S116	Motion	0	66.7562258244
2E90EDD08407	2016-08-29	EtOH_Box03_S116	Motion	0	71.8673279285
2E90EDD08407	2016-08-29	EtOH_Box03_S116	Motion	0	73.8693809509
2E90EDD08407	2016-08-29	EtOH_Box03_S116	Motion	0	75.8754479885
2E90EDD08407	2016-08-29	EtOH_Box03_S116	Motion	0	78.9077270031
2E90EDD08407	2016-08-29	EtOH_Box03_S116	Motion	0	81.0570898056
2E90EDD08407	2016-08-29	EtOH_Box03_S116	Motion	0	83.0597259998
2E90EDD08407	2016-08-29	EtOH_Box03_S116	Motion	0	86.8369679451
2E90EDD08407	2016-08-29	EtOH_Box03_S116	Motion	0	88.8393788338
2E90EDD08407	2016-08-29	EtOH_Box03_S116	Motion	0	96.7593488693
2E90EDD08407	2016-08-29	EtOH_Box03_S116	Motion	0	99.7213509083
2E90EDD08407	2016-08-29	EtOH_Box03_S116	Motion	0	102.393305779
2E90EDD08407	2016-08-29	EtOH_Box03_S116	Motion	0	106.437341928
2E90EDD08407	2016-08-29	EtOH_Box03_S116	Motion	0	109.214768887
2E90EDD08407	2016-08-29	EtOH_Box03_S116	Motion	0	111.217427969
2E90EDD08407	2016-08-29	EtOH_Box03_S116	Motion	0	113.220108986
2E90EDD08407	2016-08-29	EtOH_Box03_S116	Motion	0	115.22268486
2E90EDD08407	2016-08-29	EtOH_Box03_S116	Motion	0	118.020454884
2E90EDD08407	2016-08-29	EtOH_Box03_S116	Motion	0	121.258946896
2E90EDD08407	2016-08-29	EtOH_Box03_S116	Motion	0	123.261600971
2E90EDD08407	2016-08-29	EtOH_Box03_S116	Motion	0	126.795897961
2E90EDD08407	2016-08-29	EtOH_Box03_S116	Motion	0	130.29510498
2E90EDD08407	2016-08-29	EtOH_Box03_S116	Motion	0	132.297672987
2E90EDD08407	2016-08-29	EtOH_Box03_S116	Motion	0	138.22697401
2E90EDD08407	2016-08-29	EtOH_Box03_S116	Motion	0	141.231906891
2E90EDD08407	2016-08-29	EtOH_Box03_S116	Motion	0	144.081053972
2E90EDD08407	2016-08-29	EtOH_Box03_S116	Motion	0	146.083690882
2E90EDD08407	2016-08-29	EtOH_Box03_S116	Motion	0	148.086317778
2E90EDD08407	2016-08-29	EtOH_Box03_S116	Motion	0	150.088937998
2E90EDD08407	2016-08-29	EtOH_Box03_S116	Motion	0	153.598009825
2E90EDD08407	2016-08-29	EtOH_Box03_S116	Motion	0	155.600669861
2E90EDD08407	2016-08-29	EtOH_Box03_S116	Motion	0	157.972290993
2E90EDD08407	2016-08-29	EtOH_Box03_S116	Motion	0	159.974947929
2E90EDD08407	2016-08-29	EtOH_Box03_S116	Motion	0	163.387978792
2E90EDD08407	2016-08-29	EtOH_Box03_S116	Motion	0	165.390690804
2E90EDD08407	2016-08-29	EtOH_Box03_S116	Motion	0	172.281327963
2E90EDD08407	2016-08-29	EtOH_Box03_S116	Motion	0	175.518109798
2E90EDD08407	2016-08-29	EtOH_Box03_S116	Motion	0	179.321671963
2E90EDD08407	2016-08-29	EtOH_Box03_S116	Motion	0	182.533588886
2E90EDD08407	2016-08-29	EtOH_Box03_S116	Motion	0	184.536284924
2E90EDD08407	2016-08-29	EtOH_Box03_S116	Motion	0	186.538955927
2E90EDD08407	2016-08-29	EtOH_Box03_S116	Motion	0	191.346165895
2E90EDD08407	2016-08-29	EtOH_Box03_S116	Motion	0	195.360009909
2E90EDD08407	2016-08-29	EtOH_Box03_S116	Motion	0	197.362667799
2E90EDD08407	2016-08-29	EtOH_Box03_S116	Motion	0	200.421017885
2E90EDD08407	2016-08-29	EtOH_Box03_S116	Motion	0	203.239220858
2E90EDD08407	2016-08-29	EtOH_Box03_S116	Motion	0	205.339518785
2E90EDD08407	2016-08-29	EtOH_Box03_S116	Motion	0	208.65138793
2E90EDD08407	2016-08-29	EtOH_Box03_S116	Motion	0	212.10233283
2E90EDD08407	2016-08-29	EtOH_Box03_S116	Motion	0	214.104979992
2E90EDD08407	2016-08-29	EtOH_Box03_S116	Motion	0	216.286238909
2E90EDD08407	2016-08-29	EtOH_Box03_S116	Motion	0	218.288814783
2E90EDD08407	2016-08-29	EtOH_Box03_S116	Motion	0	224.790570974
2E90EDD08407	2016-08-29	EtOH_Box03_S116	Motion	0	226.79316783
2E90EDD08407	2016-08-29	EtOH_Box03_S116	Motion	0	230.615729809
2E90EDD08407	2016-08-29	EtOH_Box03_S116	Motion	0	236.081427813
2E90EDD08407	2016-08-29	EtOH_Box03_S116	Motion	0	241.785800934
2E90EDD08407	2016-08-29	EtOH_Box03_S116	Motion	0	243.788503885
2E90EDD08407	2016-08-29	EtOH_Box03_S116	Motion	0	246.036068916
2E90EDD08407	2016-08-29	EtOH_Box03_S116	Motion	0	254.066842794
2E90EDD08407	2016-08-29	EtOH_Box03_S116	Motion	0	256.087159872
2E90EDD08407	2016-08-29	EtOH_Box03_S116	Motion	0	259.549945831
2E90EDD08407	2016-08-29	EtOH_Box03_S116	Motion	0	262.538785934
2E90EDD08407	2016-08-29	EtOH_Box03_S116	Motion	0	265.825206995
2E90EDD08407	2016-08-29	EtOH_Box03_S116	Motion	0	267.827799797
2E90EDD08407	2016-08-29	EtOH_Box03_S116	Motion	0	270.946883917
2E90EDD08407	2016-08-29	EtOH_Box03_S116	Motion	0	277.001863003
2E90EDD08407	2016-08-29	EtOH_Box03_S116	Motion	0	279.140195847
2E90EDD08407	2016-08-29	EtOH_Box03_S116	Motion	0	326.270509958
2E90EDD08407	2016-08-29	EtOH_Box03_S116	Motion	0	328.399624825
2E90EDD08407	2016-08-29	EtOH_Box03_S116	Motion	0	330.402293921
2E90EDD08407	2016-08-29	EtOH_Box03_S116	Motion	0	332.40492487
2E90EDD08407	2016-08-29	EtOH_Box03_S116	Motion	0	336.457809925
2E90EDD08407	2016-08-29	EtOH_Box03_S116	Motion	0	338.460494995
2E90EDD08407	2016-08-29	EtOH_Box03_S116	Motion	0	340.463145971
2E90EDD08407	2016-08-29	EtOH_Box03_S116	Motion	0	342.465779781
2E90EDD08407	2016-08-29	EtOH_Box03_S116	Motion	0	344.562651873
2E90EDD08407	2016-08-29	EtOH_Box03_S116	Motion	0	347.689276934
2E90EDD08407	2016-08-29	EtOH_Box03_S116	Motion	0	350.376500845
2E90EDD08407	2016-08-29	EtOH_Box03_S116	Motion	0	352.379175901
2E90EDD08407	2016-08-29	EtOH_Box03_S116	Motion	0	361.211679935
2E90EDD08407	2016-08-29	EtOH_Box03_S116	Motion	0	363.214370012
2E90EDD08407	2016-08-29	EtOH_Box03_S116	Motion	0	366.040790796
2E90EDD08407	2016-08-29	EtOH_Box03_S116	Motion	0	374.905106783
2E90EDD08407	2016-08-29	EtOH_Box03_S116	Motion	0	380.436934948
2E90EDD08407	2016-08-29	EtOH_Box03_S116	Motion	0	382.439629793
2E90EDD08407	2016-08-29	EtOH_Box03_S116	Motion	0	384.502512932
2E90EDD08407	2016-08-29	EtOH_Box03_S116	Motion	0	389.071062803
2E90EDD08407	2016-08-29	EtOH_Box03_S116	Motion	0	393.858919859
2E90EDD08407	2016-08-29	EtOH_Box03_S116	Motion	0	396.987030983
2E90EDD08407	2016-08-29	EtOH_Box03_S116	Motion	0	398.989665985
2E90EDD08407	2016-08-29	EtOH_Box03_S116	Motion	0	406.27586484
2E90EDD08407	2016-08-29	EtOH_Box03_S116	Motion	0	408.278560877
2E90EDD08407	2016-08-29	EtOH_Box03_S116	Motion	0	410.281183004
2E90EDD08407	2016-08-29	EtOH_Box03_S116	Motion	0	414.33799696
2E90EDD08407	2016-08-29	EtOH_Box03_S116	Motion	0	416.877315998
2E90EDD08407	2016-08-29	EtOH_Box03_S116	Motion	0	421.612236977
2E90EDD08407	2016-08-29	EtOH_Box03_S116	Motion	0	424.842645884
2E90EDD08407	2016-08-29	EtOH_Box03_S116	Motion	0	428.186037779
2E90EDD08407	2016-08-29	EtOH_Box03_S116	Motion	0	431.22368598
2E90EDD08407	2016-08-29	EtOH_Box03_S116	Motion	0	434.324886799
2E90EDD08407	2016-08-29	EtOH_Box03_S116	Motion	0	436.327471972
2E90EDD08407	2016-08-29	EtOH_Box03_S116	Motion	0	439.328509808
2E90EDD08407	2016-08-29	EtOH_Box03_S116	Motion	0	442.995186806
2E90EDD08407	2016-08-29	EtOH_Box03_S116	Motion	0	445.535484791
2E90EDD08407	2016-08-29	EtOH_Box03_S116	Motion	0	449.995290995
2E90EDD08407	2016-08-29	EtOH_Box03_S116	Motion	0	452.289961815
2E90EDD08407	2016-08-29	EtOH_Box03_S116	Motion	0	455.837646961
2E90EDD08407	2016-08-29	EtOH_Box03_S116	Motion	0	457.840296984
2E90EDD08407	2016-08-29	EtOH_Box03_S116	Motion	0	459.893774986
2E90EDD08407	2016-08-29	EtOH_Box03_S116	Motion	0	465.127457857
2E90EDD08407	2016-08-29	EtOH_Box03_S116	Motion	0	468.390767813
2E90EDD08407	2016-08-29	EtOH_Box03_S116	Motion	0	473.329728842
2E90EDD08407	2016-08-29	EtOH_Box03_S116	Motion	0	477.664953947
2E90EDD08407	2016-08-29	EtOH_Box03_S116	Motion	0	480.848804951
2E90EDD08407	2016-08-29	EtOH_Box03_S116	Motion	0	485.056067944
2E90EDD08407	2016-08-29	EtOH_Box03_S116	Motion	0	494.600749016
2E90EDD08407	2016-08-29	EtOH_Box03_S116	Motion	0	503.476547003
2E90EDD08407	2016-08-29	EtOH_Box03_S116	Motion	0	505.479204893
2E90EDD08407	2016-08-29	EtOH_Box03_S116	Motion	0	508.991554976
2E90EDD08407	2016-08-29	EtOH_Box03_S116	Motion	0	510.994211912
2E90EDD08407	2016-08-29	EtOH_Box03_S116	Motion	0	512.996837854
2E90EDD08407	2016-08-29	EtOH_Box03_S116	Motion	0	514.999411821
2E90EDD08407	2016-08-29	EtOH_Box03_S116	Motion	0	519.377484798
2E90EDD08407	2016-08-29	EtOH_Box03_S116	Motion	0	521.380184889
2E90EDD08407	2016-08-29	EtOH_Box03_S116	Motion	0	524.665297985
2E90EDD08407	2016-08-29	EtOH_Box03_S116	Motion	0	530.999080896
2E90EDD08407	2016-08-29	EtOH_Box03_S116	Motion	0	535.394116879
2E90EDD08407	2016-08-29	EtOH_Box03_S116	Motion	0	539.559350014
2E90EDD08407	2016-08-29	EtOH_Box03_S116	Motion	0	545.276041985
2E90EDD08407	2016-08-29	EtOH_Box03_S116	Motion	0	551.834468842
2E90EDD08407	2016-08-29	EtOH_Box03_S116	Motion	0	554.573803902
2E90EDD08407	2016-08-29	EtOH_Box03_S116	Motion	0	556.576463938
2E90EDD08407	2016-08-29	EtOH_Box03_S116	Motion	0	558.579134941
2E90EDD08407	2016-08-29	EtOH_Box03_S116	Motion	0	560.581734896
2E90EDD08407	2016-08-29	EtOH_Box03_S116	Motion	0	565.330801964
2E90EDD08407	2016-08-29	EtOH_Box03_S116	Motion	0	567.544131994
2E90EDD08407	2016-08-29	EtOH_Box03_S116	Motion	0	569.54675293
2E90EDD08407	2016-08-29	EtOH_Box03_S116	Motion	0	572.343063831
2E90EDD08407	2016-08-29	EtOH_Box03_S116	Motion	0	582.723273993
2E90EDD08407	2016-08-29	EtOH_Box03_S116	Motion	0	587.038913965
2E90EDD08407	2016-08-29	EtOH_Box03_S116	Motion	0	596.661958933
2E90EDD08407	2016-08-29	EtOH_Box03_S116	Motion	0	598.664536953
2E90EDD08407	2016-08-29	EtOH_Box03_S116	Motion	0	601.679896832
2E90EDD08407	2016-08-29	EtOH_Box03_S116	Motion	0	603.682436943
2E90EDD08407	2016-08-29	EtOH_Box03_S116	Motion	0	609.346198797
2E90EDD08407	2016-08-29	EtOH_Box03_S116	Motion	0	612.304153919
2E90EDD08407	2016-08-29	EtOH_Box03_S116	Motion	0	618.131059885
2E90EDD08407	2016-08-29	EtOH_Box03_S116	Motion	0	620.94052887
2E90EDD08407	2016-08-29	EtOH_Box03_S116	Motion	0	626.15978384
2E90EDD08407	2016-08-29	EtOH_Box03_S116	Motion	0	628.165843964
2E90EDD08407	2016-08-29	EtOH_Box03_S116	Motion	0	630.520506859
2E90EDD08407	2016-08-29	EtOH_Box03_S116	Motion	0	636.012048006
2E90EDD08407	2016-08-29	EtOH_Box03_S116	Motion	0	665.481834888
2E90EDD08407	2016-08-29	EtOH_Box03_S116	Motion	0	671.183008909
2E90EDD08407	2016-08-29	EtOH_Box03_S116	Motion	0	673.1856668
2E90EDD08407	2016-08-29	EtOH_Box03_S116	Motion	0	675.188286781
2E90EDD08407	2016-08-29	EtOH_Box03_S116	Motion	0	685.880474806
2E90EDD08407	2016-08-29	EtOH_Box03_S116	Motion	0	688.992564917
2E90EDD08407	2016-08-29	EtOH_Box03_S116	Motion	0	703.238990784
2E90EDD08407	2016-08-29	EtOH_Box03_S116	Motion	0	705.327160835
2E90EDD08407	2016-08-29	EtOH_Box03_S116	Motion	0	707.329762936
2E90EDD08407	2016-08-29	EtOH_Box03_S116	Motion	0	709.332367897
2E90EDD08407	2016-08-29	EtOH_Box03_S116	Motion	0	711.947505951
2E90EDD08407	2016-08-29	EtOH_Box03_S116	Motion	0	715.290838957
2E90EDD08407	2016-08-29	EtOH_Box03_S116	Motion	0	717.451202869
2E90EDD08407	2016-08-29	EtOH_Box03_S116	Motion	0	719.453794003
2E90EDD08407	2016-08-29	EtOH_Box03_S116	Motion	0	753.226574898
2E90EDD08407	2016-08-29	EtOH_Box03_S116	Motion	0	755.228361845
2E90EDD08407	2016-08-29	EtOH_Box03_S116	Motion	0	760.281981945
2E90EDD08407	2016-08-29	EtOH_Box03_S116	Motion	0	762.284512997
2E90EDD08407	2016-08-29	EtOH_Box03_S116	Motion	0	766.09311986
2E90EDD08407	2016-08-29	EtOH_Box03_S116	Motion	0	768.716622829
2E90EDD08407	2016-08-29	EtOH_Box03_S116	Motion	0	773.109800816
2E90EDD08407	2016-08-29	EtOH_Box03_S116	Motion	0	775.112509012
2E90EDD08407	2016-08-29	EtOH_Box03_S116	Motion	0	777.115137815
2E90EDD08407	2016-08-29	EtOH_Box03_S116	Motion	0	781.088032961
2E90EDD08407	2016-08-29	EtOH_Box03_S116	Motion	0	783.982708931
2E90EDD08407	2016-08-29	EtOH_Box03_S116	Motion	0	787.984937906
2E90EDD08407	2016-08-29	EtOH_Box03_S116	Motion	0	793.387645006
2E90EDD08407	2016-08-29	EtOH_Box03_S116	Motion	0	796.334527016
2E90EDD08407	2016-08-29	EtOH_Box03_S116	Motion	0	798.92778492
2E90EDD08407	2016-08-29	EtOH_Box03_S116	Motion	0	804.87458396
2E90EDD08407	2016-08-29	EtOH_Box03_S116	Motion	0	806.877228975
2E90EDD08407	2016-08-29	EtOH_Box03_S116	Motion	0	810.248320818
2E90EDD08407	2016-08-29	EtOH_Box03_S116	Motion	0	812.250981808
2E90EDD08407	2016-08-29	EtOH_Box03_S116	Motion	0	814.253632784
2E90EDD08407	2016-08-29	EtOH_Box03_S116	Motion	0	816.256256819
2E90EDD08407	2016-08-29	EtOH_Box03_S116	Motion	0	818.258899927
2E90EDD08407	2016-08-29	EtOH_Box03_S116	Motion	0	820.261464834
2E90EDD08407	2016-08-29	EtOH_Box03_S116	Motion	0	822.26411581
2E90EDD08407	2016-08-29	EtOH_Box03_S116	Motion	0	824.266760826
2E90EDD08407	2016-08-29	EtOH_Box03_S116	Motion	0	826.269331932
2E90EDD08407	2016-08-29	EtOH_Box03_S116	Motion	0	828.399487972
2E90EDD08407	2016-08-29	EtOH_Box03_S116	Motion	0	830.402071953
2E90EDD08407	2016-08-29	EtOH_Box03_S116	Motion	0	832.404585838
2E90EDD08407	2016-08-29	EtOH_Box03_S116	Motion	0	834.407224894
2E90EDD08407	2016-08-29	EtOH_Box03_S116	Motion	0	836.826337814
2E90EDD08407	2016-08-29	EtOH_Box03_S116	Motion	0	839.000640869
2E90EDD08407	2016-08-29	EtOH_Box03_S116	Motion	0	841.003274918
2E90EDD08407	2016-08-29	EtOH_Box03_S116	Motion	0	843.005941868
2E90EDD08407	2016-08-29	EtOH_Box03_S116	Motion	0	845.192159891
2E90EDD08407	2016-08-29	EtOH_Box03_S116	Motion	0	847.194767952
2E90EDD08407	2016-08-29	EtOH_Box03_S116	Motion	0	849.197419882
2E90EDD08407	2016-08-29	EtOH_Box03_S116	Motion	0	851.436845779
2E90EDD08407	2016-08-29	EtOH_Box03_S116	Motion	0	854.527595997
2E90EDD08407	2016-08-29	EtOH_Box03_S116	Motion	0	860.34365797
2E90EDD08407	2016-08-29	EtOH_Box03_S116	Motion	0	862.346311808
2E90EDD08407	2016-08-29	EtOH_Box03_S116	Motion	0	867.079698801
2E90EDD08407	2016-08-29	EtOH_Box03_S116	Motion	0	872.590030909
2E90EDD08407	2016-08-29	EtOH_Box03_S116	Motion	0	874.592640877
2E90EDD08407	2016-08-29	EtOH_Box03_S116	Motion	0	876.595257998
2E90EDD08407	2016-08-29	EtOH_Box03_S116	Motion	0	878.597882986
2E90EDD08407	2016-08-29	EtOH_Box03_S116	Motion	0	880.818289995
2E90EDD08407	2016-08-29	EtOH_Box03_S116	Motion	0	888.010279894
2E90EDD08407	2016-08-29	EtOH_Box03_S116	Motion	0	890.766544819
2E90EDD08407	2016-08-29	EtOH_Box03_S116	Motion	0	892.927190781
2E90EDD08407	2016-08-29	EtOH_Box03_S116	Motion	0	899.532771826
2E90EDD08407	2016-08-29	EtOH_Box03_S116	Motion	0	903.50899291
2E90EDD08407	2016-08-29	EtOH_Box03_S116	Motion	0	908.28914094
2E90EDD08407	2016-08-29	EtOH_Box03_S116	Motion	0	910.291782856
2E90EDD08407	2016-08-29	EtOH_Box03_S116	Motion	0	912.294675827
2E90EDD08407	2016-08-29	EtOH_Box03_S116	Motion	0	915.25266099
2E90EDD08407	2016-08-29	EtOH_Box03_S116	Motion	0	917.255283833
2E90EDD08407	2016-08-29	EtOH_Box03_S116	Motion	0	927.997880936
2E90EDD08407	2016-08-29	EtOH_Box03_S116	Motion	0	930.43392396
2E90EDD08407	2016-08-29	EtOH_Box03_S116	Motion	0	932.859871864
2E90EDD08407	2016-08-29	EtOH_Box03_S116	Motion	0	940.888710976
2E90EDD08407	2016-08-29	EtOH_Box03_S116	Motion	0	943.450246811
2E90EDD08407	2016-08-29	EtOH_Box03_S116	Motion	0	950.165565014
2E90EDD08407	2016-08-29	EtOH_Box03_S116	Motion	0	952.424161911
2E90EDD08407	2016-08-29	EtOH_Box03_S116	Motion	0	956.790881872
2E90EDD08407	2016-08-29	EtOH_Box03_S116	Motion	0	959.209972858
2E90EDD08407	2016-08-29	EtOH_Box03_S116	Motion	0	962.784675837
2E90EDD08407	2016-08-29	EtOH_Box03_S116	Motion	0	964.787300825
2E90EDD08407	2016-08-29	EtOH_Box03_S116	Motion	0	966.789952993
2E90EDD08407	2016-08-29	EtOH_Box03_S116	Motion	0	974.359622955
2E90EDD08407	2016-08-29	EtOH_Box03_S116	Motion	0	976.38993597
2E90EDD08407	2016-08-29	EtOH_Box03_S116	Motion	0	978.392539978
2E90EDD08407	2016-08-29	EtOH_Box03_S116	Motion	0	981.126791954
2E90EDD08407	2016-08-29	EtOH_Box03_S116	Motion	0	983.170954943
2E90EDD08407	2016-08-29	EtOH_Box03_S116	Motion	0	985.470094919
2E90EDD08407	2016-08-29	EtOH_Box03_S116	Motion	0	994.21322298
2E90EDD08407	2016-08-29	EtOH_Box03_S116	Motion	0	1003.93843699
2E90EDD08407	2016-08-29	EtOH_Box03_S116	Motion	0	1005.98025084
2E90EDD08407	2016-08-29	EtOH_Box03_S116	Motion	0	1007.9828639
2E90EDD08407	2016-08-29	EtOH_Box03_S116	Motion	0	1010.8411119
2E90EDD08407	2016-08-29	EtOH_Box03_S116	Motion	0	1016.29628396
2E90EDD08407	2016-08-29	EtOH_Box03_S116	Motion	0	1020.05268288
2E90EDD08407	2016-08-29	EtOH_Box03_S116	Motion	0	1029.3002708
2E90EDD08407	2016-08-29	EtOH_Box03_S116	Motion	0	1032.02329779
2E90EDD08407	2016-08-29	EtOH_Box03_S116	Motion	0	1035.31643796
2E90EDD08407	2016-08-29	EtOH_Box03_S116	Motion	0	1037.31907582
2E90EDD08407	2016-08-29	EtOH_Box03_S116	Motion	0	1039.50260782
2E90EDD08407	2016-08-29	EtOH_Box03_S116	Motion	0	1041.50523996
2E90EDD08407	2016-08-29	EtOH_Box03_S116	Motion	0	1045.70371699
2E90EDD08407	2016-08-29	EtOH_Box03_S116	Motion	0	1047.70636392
2E90EDD08407	2016-08-29	EtOH_Box03_S116	Motion	0	1049.78344178
2E90EDD08407	2016-08-29	EtOH_Box03_S116	Motion	0	1057.57927799
2E90EDD08407	2016-08-29	EtOH_Box03_S116	Motion	0	1060.32287598
2E90EDD08407	2016-08-29	EtOH_Box03_S116	Motion	0	1062.32504892
2E90EDD08407	2016-08-29	EtOH_Box03_S116	Motion	0	1067.43884778
2E90EDD08407	2016-08-29	EtOH_Box03_S116	Motion	0	1069.4413929
2E90EDD08407	2016-08-29	EtOH_Box03_S116	Motion	0	1071.74266982
2E90EDD08407	2016-08-29	EtOH_Box03_S116	Motion	0	1075.79544091
2E90EDD08407	2016-08-29	EtOH_Box03_S116	Motion	0	1077.79809499
2E90EDD08407	2016-08-29	EtOH_Box03_S116	Motion	0	1079.84842181
2E90EDD08407	2016-08-29	EtOH_Box03_S116	Motion	0	1084.32695985
2E90EDD08407	2016-08-29	EtOH_Box03_S116	Motion	0	1087.8421979
2E90EDD08407	2016-08-29	EtOH_Box03_S116	Motion	0	1091.62268281
2E90EDD08407	2016-08-29	EtOH_Box03_S116	Motion	0	1094.2769649
2E90EDD08407	2016-08-29	EtOH_Box03_S116	Motion	0	1096.27959585
2E90EDD08407	2016-08-29	EtOH_Box03_S116	Motion	0	1099.03055501
2E90EDD08407	2016-08-29	EtOH_Box03_S116	Motion	0	1116.73730588
2E90EDD08407	2016-08-29	EtOH_Box03_S116	Motion	0	1120.50569487
2E90EDD08407	2016-08-29	EtOH_Box03_S116	Motion	0	1122.67002487
2E90EDD08407	2016-08-29	EtOH_Box03_S116	Motion	0	1124.70390296
2E90EDD08407	2016-08-29	EtOH_Box03_S116	Motion	0	1127.22026801
2E90EDD08407	2016-08-29	EtOH_Box03_S116	Motion	0	1132.74053097
2E90EDD08407	2016-08-29	EtOH_Box03_S116	Motion	0	1134.74318385
2E90EDD08407	2016-08-29	EtOH_Box03_S116	Motion	0	1136.78923082
2E90EDD08407	2016-08-29	EtOH_Box03_S116	Motion	0	1138.95201087
2E90EDD08407	2016-08-29	EtOH_Box03_S116	Motion	0	1141.78838086
2E90EDD08407	2016-08-29	EtOH_Box03_S116	Motion	0	1144.97324085
2E90EDD08407	2016-08-29	EtOH_Box03_S116	Motion	0	1148.75028896
2E90EDD08407	2016-08-29	EtOH_Box03_S116	Motion	0	1150.75283289
2E90EDD08407	2016-08-29	EtOH_Box03_S116	Motion	0	1153.00834298
2E90EDD08407	2016-08-29	EtOH_Box03_S116	Motion	0	1180.1835928
2E90EDD08407	2016-08-29	EtOH_Box03_S116	Motion	0	1182.18628001
2E90EDD08407	2016-08-29	EtOH_Box03_S116	Motion	0	1184.53112793
2E90EDD08407	2016-08-29	EtOH_Box03_S116	Motion	0	1191.76089978
2E90EDD08407	2016-08-29	EtOH_Box03_S116	Motion	0	1194.22035599
2E90EDD08407	2016-08-29	EtOH_Box03_S116	Motion	0	1198.93992496
2E90EDD08407	2016-08-29	EtOH_Box03_S116	Motion	0	1203.14543891
2E90EDD08407	2016-08-29	EtOH_Box03_S116	Motion	0	1205.87644482
2E90EDD08407	2016-08-29	EtOH_Box03_S116	Motion	0	1210.48120689
2E90EDD08407	2016-08-29	EtOH_Box03_S116	Motion	0	1212.7203958
2E90EDD08407	2016-08-29	EtOH_Box03_S116	Motion	0	1214.72302294
2E90EDD08407	2016-08-29	EtOH_Box03_S116	Motion	0	1216.72564292
2E90EDD08407	2016-08-29	EtOH_Box03_S116	Motion	0	1218.83680987
2E90EDD08407	2016-08-29	EtOH_Box03_S116	Motion	0	1224.12770581
2E90EDD08407	2016-08-29	EtOH_Box03_S116	Motion	0	1229.0046978
2E90EDD08407	2016-08-29	EtOH_Box03_S116	Motion	0	1232.15783
2E90EDD08407	2016-08-29	EtOH_Box03_S116	Motion	0	1236.04639697
2E90EDD08407	2016-08-29	EtOH_Box03_S116	Motion	0	1239.40453601
2E90EDD08407	2016-08-29	EtOH_Box03_S116	Motion	0	1243.99608278
2E90EDD08407	2016-08-29	EtOH_Box03_S116	Motion	0	1245.99872899
2E90EDD08407	2016-08-29	EtOH_Box03_S116	Motion	0	1248.00137782
2E90EDD08407	2016-08-29	EtOH_Box03_S116	Motion	0	1250.00399899
2E90EDD08407	2016-08-29	EtOH_Box03_S116	Motion	0	1253.01594782
2E90EDD08407	2016-08-29	EtOH_Box03_S116	Motion	0	1255.01846695
2E90EDD08407	2016-08-29	EtOH_Box03_S116	Motion	0	1257.89119291
2E90EDD08407	2016-08-29	EtOH_Box03_S116	Motion	0	1263.57266784
2E90EDD08407	2016-08-29	EtOH_Box03_S116	Motion	0	1270.58452296
2E90EDD08407	2016-08-29	EtOH_Box03_S116	Motion	0	1273.29618788
2E90EDD08407	2016-08-29	EtOH_Box03_S116	Motion	0	1276.47012186
2E90EDD08407	2016-08-29	EtOH_Box03_S116	Motion	0	1278.65896678
2E90EDD08407	2016-08-29	EtOH_Box03_S116	Motion	0	1280.66160488
2E90EDD08407	2016-08-29	EtOH_Box03_S116	Motion	0	1282.66427898
2E90EDD08407	2016-08-29	EtOH_Box03_S116	Motion	0	1290.84508801
2E90EDD08407	2016-08-29	EtOH_Box03_S116	Motion	0	1294.73771381
2E90EDD08407	2016-08-29	EtOH_Box03_S116	Motion	0	1297.37207079
2E90EDD08407	2016-08-29	EtOH_Box03_S116	Motion	0	1324.54978085
2E90EDD08407	2016-08-29	EtOH_Box03_S116	Motion	0	1326.55245399
2E90EDD08407	2016-08-29	EtOH_Box03_S116	Motion	0	1330.07737589
2E90EDD08407	2016-08-29	EtOH_Box03_S116	Motion	0	1333.44552994
2E90EDD08407	2016-08-29	EtOH_Box03_S116	Motion	0	1337.07448578
2E90EDD08407	2016-08-29	EtOH_Box03_S116	Motion	0	1340.1709919
2E90EDD08407	2016-08-29	EtOH_Box03_S116	Motion	0	1342.17362595
2E90EDD08407	2016-08-29	EtOH_Box03_S116	Motion	0	1344.1785779
2E90EDD08407	2016-08-29	EtOH_Box03_S116	Motion	0	1350.75158596
2E90EDD08407	2016-08-29	EtOH_Box03_S116	Motion	0	1353.73187184
2E90EDD08407	2016-08-29	EtOH_Box03_S116	Motion	0	1357.83195996
2E90EDD08407	2016-08-29	EtOH_Box03_S116	Motion	0	1359.9906249
2E90EDD08407	2016-08-29	EtOH_Box03_S116	Motion	0	1361.99325395
2E90EDD08407	2016-08-29	EtOH_Box03_S116	Motion	0	1363.995893
2E90EDD08407	2016-08-29	EtOH_Box03_S116	Motion	0	1368.79633594
2E90EDD08407	2016-08-29	EtOH_Box03_S116	Motion	0	1374.40359592
2E90EDD08407	2016-08-29	EtOH_Box03_S116	Motion	0	1381.66095281
2E90EDD08407	2016-08-29	EtOH_Box03_S116	Motion	0	1384.15841985
2E90EDD08407	2016-08-29	EtOH_Box03_S116	Motion	0	1387.03308487
2E90EDD08407	2016-08-29	EtOH_Box03_S116	Motion	0	1390.48683596
2E90EDD08407	2016-08-29	EtOH_Box03_S116	Motion	0	1392.48947001
2E90EDD08407	2016-08-29	EtOH_Box03_S116	Motion	0	1400.44928193
2E90EDD08407	2016-08-29	EtOH_Box03_S116	Motion	0	1402.67905879
2E90EDD08407	2016-08-29	EtOH_Box03_S116	Motion	0	1418.07164884
2E90EDD08407	2016-08-29	EtOH_Box03_S116	Motion	0	1454.14911199
2E90EDD08407	2016-08-29	EtOH_Box03_S116	Motion	0	1457.76503396
2E90EDD08407	2016-08-29	EtOH_Box03_S116	Motion	0	1459.76767397
2E90EDD08407	2016-08-29	EtOH_Box03_S116	Motion	0	1461.77031398
2E90EDD08407	2016-08-29	EtOH_Box03_S116	Motion	0	1464.49819684
2E90EDD08407	2016-08-29	EtOH_Box03_S116	Motion	0	1467.40000582
2E90EDD08407	2016-08-29	EtOH_Box03_S116	Motion	0	1471.21764088
2E90EDD08407	2016-08-29	EtOH_Box03_S116	Motion	0	1473.22031188
2E90EDD08407	2016-08-29	EtOH_Box03_S116	Motion	0	1475.22294188
2E90EDD08407	2016-08-29	EtOH_Box03_S116	Motion	0	1477.22556591
2E90EDD08407	2016-08-29	EtOH_Box03_S116	Motion	0	1481.91717601
2E90EDD08407	2016-08-29	EtOH_Box03_S116	Motion	0	1484.14779186
2E90EDD08407	2016-08-29	EtOH_Box03_S116	Motion	0	1486.1504848
2E90EDD08407	2016-08-29	EtOH_Box03_S116	Motion	0	1497.107373
2E90EDD08407	2016-08-29	EtOH_Box03_S116	Motion	0	1505.12381697
2E90EDD08407	2016-08-29	EtOH_Box03_S116	Motion	0	1507.1264689
2E90EDD08407	2016-08-29	EtOH_Box03_S116	Motion	0	1509.12909698
2E90EDD08407	2016-08-29	EtOH_Box03_S116	Motion	0	1512.51751184
2E90EDD08407	2016-08-29	EtOH_Box03_S116	Motion	0	1514.74304199
2E90EDD08407	2016-08-29	EtOH_Box03_S116	Motion	0	1517.43957782
2E90EDD08407	2016-08-29	EtOH_Box03_S116	Motion	0	1524.4923358
2E90EDD08407	2016-08-29	EtOH_Box03_S116	Motion	0	1527.13139892
2E90EDD08407	2016-08-29	EtOH_Box03_S116	Motion	0	1531.74937701
2E90EDD08407	2016-08-29	EtOH_Box03_S116	Motion	0	1539.28635478
2E90EDD08407	2016-08-29	EtOH_Box03_S116	Motion	0	1541.76397181
2E90EDD08407	2016-08-29	EtOH_Box03_S116	Motion	0	1546.32984591
2E90EDD08407	2016-08-29	EtOH_Box03_S116	Motion	0	1549.10175991
2E90EDD08407	2016-08-29	EtOH_Box03_S116	Motion	0	1554.823241
2E90EDD08407	2016-08-29	EtOH_Box03_S116	Motion	0	1556.82588887
2E90EDD08407	2016-08-29	EtOH_Box03_S116	Motion	0	1559.20114899
2E90EDD08407	2016-08-29	EtOH_Box03_S116	Motion	0	1563.31478786
2E90EDD08407	2016-08-29	EtOH_Box03_S116	Motion	0	1569.0446229
2E90EDD08407	2016-08-29	EtOH_Box03_S116	Motion	0	1571.04715395
2E90EDD08407	2016-08-29	EtOH_Box03_S116	Motion	0	1573.04979682
2E90EDD08407	2016-08-29	EtOH_Box03_S116	Motion	0	1575.05232096
2E90EDD08407	2016-08-29	EtOH_Box03_S116	Motion	0	1577.05492878
2E90EDD08407	2016-08-29	EtOH_Box03_S116	Motion	0	1583.132478
2E90EDD08407	2016-08-29	EtOH_Box03_S116	Motion	0	1591.37652087
2E90EDD08407	2016-08-29	EtOH_Box03_S116	Motion	0	1593.37830186
2E90EDD08407	2016-08-29	EtOH_Box03_S116	Motion	0	1595.38093495
2E90EDD08407	2016-08-29	EtOH_Box03_S116	Motion	0	1597.45874
2E90EDD08407	2016-08-29	EtOH_Box03_S116	Motion	0	1599.46135783
2E90EDD08407	2016-08-29	EtOH_Box03_S116	Motion	0	1601.46399283
2E90EDD08407	2016-08-29	EtOH_Box03_S116	Motion	0	1603.46665883
2E90EDD08407	2016-08-29	EtOH_Box03_S116	Motion	0	1605.46922398
2E90EDD08407	2016-08-29	EtOH_Box03_S116	Motion	0	1607.47185779
2E90EDD08407	2016-08-29	EtOH_Box03_S116	Motion	0	1609.66846681
2E90EDD08407	2016-08-29	EtOH_Box03_S116	Motion	0	1613.08643079
2E90EDD08407	2016-08-29	EtOH_Box03_S116	Motion	0	1617.69902682
2E90EDD08407	2016-08-29	EtOH_Box03_S116	Motion	0	1620.49396896
2E90EDD08407	2016-08-29	EtOH_Box03_S116	Motion	0	1626.00898099
2E90EDD08407	2016-08-29	EtOH_Box03_S116	Motion	0	1628.31154895
2E90EDD08407	2016-08-29	EtOH_Box03_S116	Motion	0	1632.87968278
2E90EDD08407	2016-08-29	EtOH_Box03_S116	Motion	0	1635.12987089
2E90EDD08407	2016-08-29	EtOH_Box03_S116	Motion	0	1641.89522386
2E90EDD08407	2016-08-29	EtOH_Box03_S116	Motion	0	1643.99359894
2E90EDD08407	2016-08-29	EtOH_Box03_S116	Motion	0	1647.4834609
2E90EDD08407	2016-08-29	EtOH_Box03_S116	Motion	0	1652.25457692
2E90EDD08407	2016-08-29	EtOH_Box03_S116	Motion	0	1658.90714478
2E90EDD08407	2016-08-29	EtOH_Box03_S116	Motion	0	1661.13023186
2E90EDD08407	2016-08-29	EtOH_Box03_S116	Motion	0	1666.61326098
2E90EDD08407	2016-08-29	EtOH_Box03_S116	Motion	0	1668.61593986
2E90EDD08407	2016-08-29	EtOH_Box03_S116	Motion	0	1671.76637697
2E90EDD08407	2016-08-29	EtOH_Box03_S116	Motion	0	1674.71476388
2E90EDD08407	2016-08-29	EtOH_Box03_S116	Motion	0	1678.15114689
2E90EDD08407	2016-08-29	EtOH_Box03_S116	Motion	0	1683.07521486
2E90EDD08407	2016-08-29	EtOH_Box03_S116	Motion	0	1685.07787299
2E90EDD08407	2016-08-29	EtOH_Box03_S116	Motion	0	1687.08056784
2E90EDD08407	2016-08-29	EtOH_Box03_S116	Motion	0	1689.14205194
2E90EDD08407	2016-08-29	EtOH_Box03_S116	Motion	0	1693.54547095
2E90EDD08407	2016-08-29	EtOH_Box03_S116	Motion	0	1698.55002689
2E90EDD08407	2016-08-29	EtOH_Box03_S116	Motion	0	1700.92806387
2E90EDD08407	2016-08-29	EtOH_Box03_S116	Motion	0	1706.44568396
2E90EDD08407	2016-08-29	EtOH_Box03_S116	Motion	0	1708.5633409
2E90EDD08407	2016-08-29	EtOH_Box03_S116	Motion	0	1711.15560484
2E90EDD08407	2016-08-29	EtOH_Box03_S116	Motion	0	1713.15819788
2E90EDD08407	2016-08-29	EtOH_Box03_S116	Motion	0	1715.92162895
2E90EDD08407	2016-08-29	EtOH_Box03_S116	Motion	0	1722.56980896
2E90EDD08407	2016-08-29	EtOH_Box03_S116	Motion	0	1726.5357759
2E90EDD08407	2016-08-29	EtOH_Box03_S116	Motion	0	1730.28399587
2E90EDD08407	2016-08-29	EtOH_Box03_S116	Motion	0	1733.13406396
2E90EDD08407	2016-08-29	EtOH_Box03_S116	Motion	0	1741.06801081
2E90EDD08407	2016-08-29	EtOH_Box03_S116	Motion	0	1745.20999789
2E90EDD08407	2016-08-29	EtOH_Box03_S116	Motion	0	1747.21262693
2E90EDD08407	2016-08-29	EtOH_Box03_S116	Motion	0	1750.8242228
2E90EDD08407	2016-08-29	EtOH_Box03_S116	Motion	0	1752.82686186
2E90EDD08407	2016-08-29	EtOH_Box03_S116	Motion	0	1754.82950401
2E90EDD08407	2016-08-29	EtOH_Box03_S116	Motion	0	1758.50647497
2E90EDD08407	2016-08-29	EtOH_Box03_S116	Motion	0	1760.69932795
2E90EDD08407	2016-08-29	EtOH_Box03_S116	Motion	0	1762.70202398
2E90EDD08407	2016-08-29	EtOH_Box03_S116	Motion	0	1769.99807787
2E90EDD08407	2016-08-29	EtOH_Box03_S116	Motion	0	1773.9164598
2E90EDD08407	2016-08-29	EtOH_Box03_S116	Motion	0	1775.91911197
2E90EDD08407	2016-08-29	EtOH_Box03_S116	Motion	0	1777.92155981
2E90EDD08407	2016-08-29	EtOH_Box03_S116	Motion	0	1780.95415592
2E90EDD08407	2016-08-29	EtOH_Box03_S116	Motion	0	1785.57709479
2E90EDD08407	2016-08-29	EtOH_Box03_S116	Motion	0	1787.57974887
2E90EDD08407	2016-08-29	EtOH_Box03_S116	Motion	0	1789.582412
2E90EDD08407	2016-08-29	EtOH_Box03_S116	Motion	0	1793.13774395
2E90EDD08407	2016-08-29	EtOH_Box03_S116	Motion	0	1796.0393939
2E90EDD08407	2016-08-29	EtOH_Box03_S116	Motion	0	1798.04200697
2E90EDD08407	2016-08-29	EtOH_Box03_S116	Motion	0	1800.788697
2E90EDD08407	2016-08-29	EtOH_Box03_S116	Motion	0	1823.25472784
2E90EDD08407	2016-08-29	EtOH_Box03_S116	Motion	0	1825.25741696
2E90EDD08407	2016-08-29	EtOH_Box03_S116	Motion	0	1840.25104499
2E90EDD08407	2016-08-29	EtOH_Box03_S116	Motion	0	1842.25371695
2E90EDD08407	2016-08-29	EtOH_Box03_S116	Motion	0	1844.25634885
2E90EDD08407	2016-08-29	EtOH_Box03_S116	Motion	0	1847.69085884
2E90EDD08407	2016-08-29	EtOH_Box03_S116	Motion	0	1850.04197979
2E90EDD08407	2016-08-29	EtOH_Box03_S116	Motion	0	1852.04453778
2E90EDD08407	2016-08-29	EtOH_Box03_S116	Motion	0	1854.5411129
2E90EDD08407	2016-08-29	EtOH_Box03_S116	Motion	0	1869.8365438
2E90EDD08407	2016-08-29	EtOH_Box03_S116	Motion	0	1874.44806695
2E90EDD08407	2016-08-29	EtOH_Box03_S116	Motion	0	1876.45008898
2E90EDD08407	2016-08-29	EtOH_Box03_S116	Motion	0	1878.45275497
2E90EDD08407	2016-08-29	EtOH_Box03_S116	Motion	0	1880.62485194
2E90EDD08407	2016-08-29	EtOH_Box03_S116	Motion	0	1885.49151778
2E90EDD08407	2016-08-29	EtOH_Box03_S116	Motion	0	1887.49419284
2E90EDD08407	2016-08-29	EtOH_Box03_S116	Motion	0	1890.67663097
2E90EDD08407	2016-08-29	EtOH_Box03_S116	Motion	0	1895.26539993
2E90EDD08407	2016-08-29	EtOH_Box03_S116	Motion	0	1897.26802397
2E90EDD08407	2016-08-29	EtOH_Box03_S116	Motion	0	1899.27069092
2E90EDD08407	2016-08-29	EtOH_Box03_S116	Motion	0	1903.15999198
2E90EDD08407	2016-08-29	EtOH_Box03_S116	Motion	0	1907.71531796
2E90EDD08407	2016-08-29	EtOH_Box03_S116	Motion	0	1910.87129879
2E90EDD08407	2016-08-29	EtOH_Box03_S116	Motion	0	1913.10025001
2E90EDD08407	2016-08-29	EtOH_Box03_S116	Motion	0	1915.18577695
2E90EDD08407	2016-08-29	EtOH_Box03_S116	Motion	0	1917.52714992
2E90EDD08407	2016-08-29	EtOH_Box03_S116	Motion	0	1919.52978778
2E90EDD08407	2016-08-29	EtOH_Box03_S116	Motion	0	1921.91444182
2E90EDD08407	2016-08-29	EtOH_Box03_S116	Motion	0	1924.10618782
2E90EDD08407	2016-08-29	EtOH_Box03_S116	Motion	0	1927.42525482
2E90EDD08407	2016-08-29	EtOH_Box03_S116	Motion	0	1931.04725289
2E90EDD08407	2016-08-29	EtOH_Box03_S116	Motion	0	1933.04991198
2E90EDD08407	2016-08-29	EtOH_Box03_S116	Motion	0	1939.11109185
2E90EDD08407	2016-08-29	EtOH_Box03_S116	Motion	0	1941.11374593
2E90EDD08407	2016-08-29	EtOH_Box03_S116	Motion	0	1943.87054396
2E90EDD08407	2016-08-29	EtOH_Box03_S116	Motion	0	1947.41661596
2E90EDD08407	2016-08-29	EtOH_Box03_S116	Motion	0	1952.74351597
2E90EDD08407	2016-08-29	EtOH_Box03_S116	Motion	0	1955.14371586
2E90EDD08407	2016-08-29	EtOH_Box03_S116	Motion	0	1961.69559383
2E90EDD08407	2016-08-29	EtOH_Box03_S116	Motion	0	1963.69828796
2E90EDD08407	2016-08-29	EtOH_Box03_S116	Motion	0	1977.25938988
2E90EDD08407	2016-08-29	EtOH_Box03_S116	Motion	0	1979.26205182
2E90EDD08407	2016-08-29	EtOH_Box03_S116	Motion	0	1981.26456499
2E90EDD08407	2016-08-29	EtOH_Box03_S116	Motion	0	1983.70844197
2E90EDD08407	2016-08-29	EtOH_Box03_S116	Motion	0	1989.02012181
2E90EDD08407	2016-08-29	EtOH_Box03_S116	Motion	0	1991.17676187
2E90EDD08407	2016-08-29	EtOH_Box03_S116	Motion	0	1995.14248085
2E90EDD08407	2016-08-29	EtOH_Box03_S116	Motion	0	1997.14514589
2E90EDD08407	2016-08-29	EtOH_Box03_S116	Motion	0	1999.7113049
2E90EDD08407	2016-08-29	EtOH_Box03_S116	Motion	0	2001.7139349
2E90EDD08407	2016-08-29	EtOH_Box03_S116	Motion	0	2003.71661401
2E90EDD08407	2016-08-29	EtOH_Box03_S116	Motion	0	2005.71925592
2E90EDD08407	2016-08-29	EtOH_Box03_S116	Motion	0	2007.72194481
2E90EDD08407	2016-08-29	EtOH_Box03_S116	Motion	0	2013.18879795
2E90EDD08407	2016-08-29	EtOH_Box03_S116	Motion	0	2015.1914649
2E90EDD08407	2016-08-29	EtOH_Box03_S116	Motion	0	2017.19411993
2E90EDD08407	2016-08-29	EtOH_Box03_S116	Motion	0	2020.80939579
2E90EDD08407	2016-08-29	EtOH_Box03_S116	Motion	0	2028.79791498
2E90EDD08407	2016-08-29	EtOH_Box03_S116	Motion	0	2031.49374199
2E90EDD08407	2016-08-29	EtOH_Box03_S116	Motion	0	2034.959342
2E90EDD08407	2016-08-29	EtOH_Box03_S116	Motion	0	2036.9619689
2E90EDD08407	2016-08-29	EtOH_Box03_S116	Motion	0	2040.06580901
2E90EDD08407	2016-08-29	EtOH_Box03_S116	Motion	0	2043.76200199
2E90EDD08407	2016-08-29	EtOH_Box03_S116	Motion	0	2052.959409
2E90EDD08407	2016-08-29	EtOH_Box03_S116	Motion	0	2055.70592284
2E90EDD08407	2016-08-29	EtOH_Box03_S116	Motion	0	2057.70857501
2E90EDD08407	2016-08-29	EtOH_Box03_S116	Motion	0	2059.71121383
2E90EDD08407	2016-08-29	EtOH_Box03_S116	Motion	0	2064.60018682
2E90EDD08407	2016-08-29	EtOH_Box03_S116	Motion	0	2067.51799393
2E90EDD08407	2016-08-29	EtOH_Box03_S116	Motion	0	2069.52231979
2E90EDD08407	2016-08-29	EtOH_Box03_S116	Motion	0	2075.41828299
2E90EDD08407	2016-08-29	EtOH_Box03_S116	Motion	0	2077.420892
2E90EDD08407	2016-08-29	EtOH_Box03_S116	Motion	0	2079.76451182
2E90EDD08407	2016-08-29	EtOH_Box03_S116	Motion	0	2082.98028183
2E90EDD08407	2016-08-29	EtOH_Box03_S116	Motion	0	2088.30892587
2E90EDD08407	2016-08-29	EtOH_Box03_S116	Motion	0	2094.83554387
2E90EDD08407	2016-08-29	EtOH_Box03_S116	Motion	0	2096.838202
2E90EDD08407	2016-08-29	EtOH_Box03_S116	Motion	0	2098.84086299
2E90EDD08407	2016-08-29	EtOH_Box03_S116	Motion	0	2102.00935698
2E90EDD08407	2016-08-29	EtOH_Box03_S116	Motion	0	2104.05525494
2E90EDD08407	2016-08-29	EtOH_Box03_S116	Motion	0	2106.05788994
2E90EDD08407	2016-08-29	EtOH_Box03_S116	Motion	0	2108.06054688
2E90EDD08407	2016-08-29	EtOH_Box03_S116	Motion	0	2115.39156294
2E90EDD08407	2016-08-29	EtOH_Box03_S116	Motion	0	2118.03157282
2E90EDD08407	2016-08-29	EtOH_Box03_S116	Motion	0	2120.70182681
2E90EDD08407	2016-08-29	EtOH_Box03_S116	Motion	0	2123.11461878
2E90EDD08407	2016-08-29	EtOH_Box03_S116	Motion	0	2126.38573885
2E90EDD08407	2016-08-29	EtOH_Box03_S116	Motion	0	2132.38690782
2E90EDD08407	2016-08-29	EtOH_Box03_S116	Motion	0	2134.3896029
2E90EDD08407	2016-08-29	EtOH_Box03_S116	Motion	0	2137.50362396
2E90EDD08407	2016-08-29	EtOH_Box03_S116	Motion	0	2139.50629878
2E90EDD08407	2016-08-29	EtOH_Box03_S116	Motion	0	2141.50897288
2E90EDD08407	2016-08-29	EtOH_Box03_S116	Motion	0	2146.93877196
2E90EDD08407	2016-08-29	EtOH_Box03_S116	Motion	0	2149.39646888
2E90EDD08407	2016-08-29	EtOH_Box03_S116	Motion	0	2185.34720683
2E90EDD08407	2016-08-29	EtOH_Box03_S116	Motion	0	2187.34987187
2E90EDD08407	2016-08-29	EtOH_Box03_S116	Motion	0	2189.35250282
2E90EDD08407	2016-08-29	EtOH_Box03_S116	Motion	0	2191.83396196
2E90EDD08407	2016-08-29	EtOH_Box03_S116	Motion	0	2196.53363085
2E90EDD08407	2016-08-29	EtOH_Box03_S116	Motion	0	2198.53628087
2E90EDD08407	2016-08-29	EtOH_Box03_S116	Motion	0	2201.44665384
2E90EDD08407	2016-08-29	EtOH_Box03_S116	Motion	0	2206.52583694
2E90EDD08407	2016-08-29	EtOH_Box03_S116	Motion	0	2208.52850294
2E90EDD08407	2016-08-29	EtOH_Box03_S116	Motion	0	2211.68262982
2E90EDD08407	2016-08-29	EtOH_Box03_S116	Motion	0	2214.19987893
2E90EDD08407	2016-08-29	EtOH_Box03_S116	Motion	0	2222.75362396
2E90EDD08407	2016-08-29	EtOH_Box03_S116	Motion	0	2224.9984169
2E90EDD08407	2016-08-29	EtOH_Box03_S116	Motion	0	2227.0010848
2E90EDD08407	2016-08-29	EtOH_Box03_S116	Motion	0	2229.00369883
2E90EDD08407	2016-08-29	EtOH_Box03_S116	Motion	0	2232.53899789
2E90EDD08407	2016-08-29	EtOH_Box03_S116	Motion	0	2234.54164886
2E90EDD08407	2016-08-29	EtOH_Box03_S116	Motion	0	2236.54424095
2E90EDD08407	2016-08-29	EtOH_Box03_S116	Motion	0	2243.7540288
2E90EDD08407	2016-08-29	EtOH_Box03_S116	Motion	0	2245.75664997
2E90EDD08407	2016-08-29	EtOH_Box03_S116	Motion	0	2247.76275992
2E90EDD08407	2016-08-29	EtOH_Box03_S116	Motion	0	2257.84923482
2E90EDD08407	2016-08-29	EtOH_Box03_S116	Motion	0	2259.85190701
2E90EDD08407	2016-08-29	EtOH_Box03_S116	Motion	0	2294.72043395
2E90EDD08407	2016-08-29	EtOH_Box03_S116	Motion	0	2296.72314
2E90EDD08407	2016-08-29	EtOH_Box03_S116	Motion	0	2298.72571301
2E90EDD08407	2016-08-29	EtOH_Box03_S116	Motion	0	2301.88806987
2E90EDD08407	2016-08-29	EtOH_Box03_S116	Motion	0	2306.16067481
2E90EDD08407	2016-08-29	EtOH_Box03_S116	Motion	0	2308.92256594
2E90EDD08407	2016-08-29	EtOH_Box03_S116	Motion	0	2314.91281581
2E90EDD08407	2016-08-29	EtOH_Box03_S116	Motion	0	2316.91546893
2E90EDD08407	2016-08-29	EtOH_Box03_S116	Motion	0	2333.09431481
2E90EDD08407	2016-08-29	EtOH_Box03_S116	Motion	0	2345.11939478
2E90EDD08407	2016-08-29	EtOH_Box03_S116	Motion	0	2347.8292408
2E90EDD08407	2016-08-29	EtOH_Box03_S116	Motion	0	2351.40385079
2E90EDD08407	2016-08-29	EtOH_Box03_S116	Motion	0	2355.80614281
2E90EDD08407	2016-08-29	EtOH_Box03_S116	Motion	0	2358.43671894
2E90EDD08407	2016-08-29	EtOH_Box03_S116	Motion	0	2362.85570192
2E90EDD08407	2016-08-29	EtOH_Box03_S116	Motion	0	2364.85837293
2E90EDD08407	2016-08-29	EtOH_Box03_S116	Motion	0	2367.49386191
2E90EDD08407	2016-08-29	EtOH_Box03_S116	Motion	0	2371.38409996
2E90EDD08407	2016-08-29	EtOH_Box03_S116	Motion	0	2376.29250193
2E90EDD08407	2016-08-29	EtOH_Box03_S116	Motion	0	2378.89504194
2E90EDD08407	2016-08-29	EtOH_Box03_S116	Motion	0	2386.80782294
2E90EDD08407	2016-08-29	EtOH_Box03_S116	Motion	0	2388.80985284
2E90EDD08407	2016-08-29	EtOH_Box03_S116	Motion	0	2402.08677387
2E90EDD08407	2016-08-29	EtOH_Box03_S116	Motion	0	2404.08950782
2E90EDD08407	2016-08-29	EtOH_Box03_S116	Motion	0	2406.86905098
2E90EDD08407	2016-08-29	EtOH_Box03_S116	Motion	0	2410.97342801
2E90EDD08407	2016-08-29	EtOH_Box03_S116	Motion	0	2414.82301283
2E90EDD08407	2016-08-29	EtOH_Box03_S116	Motion	0	2418.59481883
2E90EDD08407	2016-08-29	EtOH_Box03_S116	Motion	0	2425.3874929
2E90EDD08407	2016-08-29	EtOH_Box03_S116	Motion	0	2427.3893609
2E90EDD08407	2016-08-29	EtOH_Box03_S116	Motion	0	2429.76743293
2E90EDD08407	2016-08-29	EtOH_Box03_S116	Motion	0	2431.76938486
2E90EDD08407	2016-08-29	EtOH_Box03_S116	Motion	0	2433.77205396
2E90EDD08407	2016-08-29	EtOH_Box03_S116	Motion	0	2435.77470684
2E90EDD08407	2016-08-29	EtOH_Box03_S116	Motion	0	2437.77738094
2E90EDD08407	2016-08-29	EtOH_Box03_S116	Motion	0	2440.87928987
2E90EDD08407	2016-08-29	EtOH_Box03_S116	Motion	0	2446.52672696
2E90EDD08407	2016-08-29	EtOH_Box03_S116	Motion	0	2448.83840585
2E90EDD08407	2016-08-29	EtOH_Box03_S116	Motion	0	2450.84106183
2E90EDD08407	2016-08-29	EtOH_Box03_S116	Motion	0	2453.96600485
2E90EDD08407	2016-08-29	EtOH_Box03_S116	Motion	0	2456.18139386
2E90EDD08407	2016-08-29	EtOH_Box03_S116	Motion	0	2459.08831096
2E90EDD08407	2016-08-29	EtOH_Box03_S116	Motion	0	2461.09090686
2E90EDD08407	2016-08-29	EtOH_Box03_S116	Motion	0	2463.09355998
2E90EDD08407	2016-08-29	EtOH_Box03_S116	Motion	0	2465.24389601
2E90EDD08407	2016-08-29	EtOH_Box03_S116	Motion	0	2469.75799179
2E90EDD08407	2016-08-29	EtOH_Box03_S116	Motion	0	2472.25590801
2E90EDD08407	2016-08-29	EtOH_Box03_S116	Motion	0	2475.36068988
2E90EDD08407	2016-08-29	EtOH_Box03_S116	Motion	0	2480.30128098
2E90EDD08407	2016-08-29	EtOH_Box03_S116	Motion	0	2482.58575583
2E90EDD08407	2016-08-29	EtOH_Box03_S116	Motion	0	2484.58848691
2E90EDD08407	2016-08-29	EtOH_Box03_S116	Motion	0	2488.04193783
2E90EDD08407	2016-08-29	EtOH_Box03_S116	Motion	0	2495.92537999
2E90EDD08407	2016-08-29	EtOH_Box03_S116	Motion	0	2499.03365779
2E90EDD08407	2016-08-29	EtOH_Box03_S116	Motion	0	2507.63992882
2E90EDD08407	2016-08-29	EtOH_Box03_S116	Motion	0	2510.89676595
2E90EDD08407	2016-08-29	EtOH_Box03_S116	Motion	0	2517.759624
2E90EDD08407	2016-08-29	EtOH_Box03_S116	Motion	0	2521.61612201
2E90EDD08407	2016-08-29	EtOH_Box03_S116	Motion	0	2525.0692668
2E90EDD08407	2016-08-29	EtOH_Box03_S116	Motion	0	2535.55796885
2E90EDD08407	2016-08-29	EtOH_Box03_S116	Motion	0	2537.827003
2E90EDD08407	2016-08-29	EtOH_Box03_S116	Motion	0	2540.72234893
2E90EDD08407	2016-08-29	EtOH_Box03_S116	Motion	0	2575.30593395
2E90EDD08407	2016-08-29	EtOH_Box03_S116	Motion	0	2577.96556282
2E90EDD08407	2016-08-29	EtOH_Box03_S116	Motion	0	2581.429636
2E90EDD08407	2016-08-29	EtOH_Box03_S116	Motion	0	2590.47737288
2E90EDD08407	2016-08-29	EtOH_Box03_S116	Motion	0	2593.08959699
2E90EDD08407	2016-08-29	EtOH_Box03_S116	Motion	0	2597.62129784
2E90EDD08407	2016-08-29	EtOH_Box03_S116	Motion	0	2599.62393284
2E90EDD08407	2016-08-29	EtOH_Box03_S116	Motion	0	2602.64908481
2E90EDD08407	2016-08-29	EtOH_Box03_S116	Motion	0	2606.63356495
2E90EDD08407	2016-08-29	EtOH_Box03_S116	Motion	0	2611.45228982
2E90EDD08407	2016-08-29	EtOH_Box03_S116	Motion	0	2613.80206585
2E90EDD08407	2016-08-29	EtOH_Box03_S116	Motion	0	2620.34698081
2E90EDD08407	2016-08-29	EtOH_Box03_S116	Motion	0	2622.34966087
2E90EDD08407	2016-08-29	EtOH_Box03_S116	Motion	0	2627.29147601
2E90EDD08407	2016-08-29	EtOH_Box03_S116	Motion	0	2629.77325583
2E90EDD08407	2016-08-29	EtOH_Box03_S116	Motion	0	2636.30390882
2E90EDD08407	2016-08-29	EtOH_Box03_S116	Motion	0	2638.56121778
2E90EDD08407	2016-08-29	EtOH_Box03_S116	Motion	0	2650.10715294
2E90EDD08407	2016-08-29	EtOH_Box03_S116	Motion	0	2653.34958386
2E90EDD08407	2016-08-29	EtOH_Box03_S116	Motion	0	2655.84917283
2E90EDD08407	2016-08-29	EtOH_Box03_S116	Motion	0	2661.00230098
2E90EDD08407	2016-08-29	EtOH_Box03_S116	Motion	0	2663.40572691
2E90EDD08407	2016-08-29	EtOH_Box03_S116	Motion	0	2684.366081
2E90EDD08407	2016-08-29	EtOH_Box03_S116	Motion	0	2690.13185382
2E90EDD08407	2016-08-29	EtOH_Box03_S116	Motion	0	2693.11021996
2E90EDD08407	2016-08-29	EtOH_Box03_S116	Motion	0	2695.83375692
2E90EDD08407	2016-08-29	EtOH_Box03_S116	Motion	0	2699.23432589
2E90EDD08407	2016-08-29	EtOH_Box03_S116	Motion	0	2702.195153
2E90EDD08407	2016-08-29	EtOH_Box03_S116	Motion	0	2708.09997988
2E90EDD08407	2016-08-29	EtOH_Box03_S116	Motion	0	2711.47081399
2E90EDD08407	2016-08-29	EtOH_Box03_S116	Motion	0	2716.74707985
2E90EDD08407	2016-08-29	EtOH_Box03_S116	Motion	0	2718.74965501
2E90EDD08407	2016-08-29	EtOH_Box03_S116	Motion	0	2723.64557385
2E90EDD08407	2016-08-29	EtOH_Box03_S116	Motion	0	2726.31480193
2E90EDD08407	2016-08-29	EtOH_Box03_S116	Motion	0	2731.50164199
2E90EDD08407	2016-08-29	EtOH_Box03_S116	Motion	0	2733.50435591
2E90EDD08407	2016-08-29	EtOH_Box03_S116	Motion	0	2738.4475069
2E90EDD08407	2016-08-29	EtOH_Box03_S116	Motion	0	2740.85016084
2E90EDD08407	2016-08-29	EtOH_Box03_S116	Motion	0	2743.74377489
2E90EDD08407	2016-08-29	EtOH_Box03_S116	Motion	0	2746.89912391
2E90EDD08407	2016-08-29	EtOH_Box03_S116	Motion	0	2750.1575458
2E90EDD08407	2016-08-29	EtOH_Box03_S116	Motion	0	2753.39369297
2E90EDD08407	2016-08-29	EtOH_Box03_S116	Motion	0	2759.55584693
2E90EDD08407	2016-08-29	EtOH_Box03_S116	Motion	0	2762.94184899
2E90EDD08407	2016-08-29	EtOH_Box03_S116	Motion	0	2766.22909188
2E90EDD08407	2016-08-29	EtOH_Box03_S116	Motion	0	2770.74528384
2E90EDD08407	2016-08-29	EtOH_Box03_S116	Motion	0	2772.7479589
2E90EDD08407	2016-08-29	EtOH_Box03_S116	Motion	0	2774.75065184
2E90EDD08407	2016-08-29	EtOH_Box03_S116	Motion	0	2778.16864491
2E90EDD08407	2016-08-29	EtOH_Box03_S116	Motion	0	2781.67657399
2E90EDD08407	2016-08-29	EtOH_Box03_S116	Motion	0	2788.03256392
2E90EDD08407	2016-08-29	EtOH_Box03_S116	Motion	0	2790.03525782
2E90EDD08407	2016-08-29	EtOH_Box03_S116	Motion	0	2794.45161891
2E90EDD08407	2016-08-29	EtOH_Box03_S116	Motion	0	2796.45430183
2E90EDD08407	2016-08-29	EtOH_Box03_S116	Motion	0	2798.45693994
2E90EDD08407	2016-08-29	EtOH_Box03_S116	Motion	0	2800.64238882
2E90EDD08407	2016-08-29	EtOH_Box03_S116	Motion	0	2803.09296679
2E90EDD08407	2016-08-29	EtOH_Box03_S116	Motion	0	2807.45102382
2E90EDD08407	2016-08-29	EtOH_Box03_S116	Motion	0	2809.45370483
2E90EDD08407	2016-08-29	EtOH_Box03_S116	Motion	0	2814.70916581
2E90EDD08407	2016-08-29	EtOH_Box03_S116	Motion	0	2817.89378881
2E90EDD08407	2016-08-29	EtOH_Box03_S116	Motion	0	2820.25964594
2E90EDD08407	2016-08-29	EtOH_Box03_S116	Motion	0	2822.26233983
2E90EDD08407	2016-08-29	EtOH_Box03_S116	Motion	0	2824.26504397
2E90EDD08407	2016-08-29	EtOH_Box03_S116	Motion	0	2826.26771498
2E90EDD08407	2016-08-29	EtOH_Box03_S116	Motion	0	2828.34894586
2E90EDD08407	2016-08-29	EtOH_Box03_S116	Motion	0	2832.89569187
2E90EDD08407	2016-08-29	EtOH_Box03_S116	Motion	0	2835.30865693
2E90EDD08407	2016-08-29	EtOH_Box03_S116	Motion	0	2837.31136894
2E90EDD08407	2016-08-29	EtOH_Box03_S116	Motion	0	2839.3141098
2E90EDD08407	2016-08-29	EtOH_Box03_S116	Motion	0	2855.79843998
2E90EDD08407	2016-08-29	EtOH_Box03_S116	Motion	0	2857.82590079
2E90EDD08407	2016-08-29	EtOH_Box03_S116	Motion	0	2862.54730797
2E90EDD08407	2016-08-29	EtOH_Box03_S116	Motion	0	2864.54999781
2E90EDD08407	2016-08-29	EtOH_Box03_S116	Motion	0	2867.413234
2E90EDD08407	2016-08-29	EtOH_Box03_S116	Motion	0	2869.76845694
2E90EDD08407	2016-08-29	EtOH_Box03_S116	Motion	0	2879.6021018
2E90EDD08407	2016-08-29	EtOH_Box03_S116	Motion	0	2882.34446883
2E90EDD08407	2016-08-29	EtOH_Box03_S116	Motion	0	2887.10021496
2E90EDD08407	2016-08-29	EtOH_Box03_S116	Motion	0	2889.10292387
2E90EDD08407	2016-08-29	EtOH_Box03_S116	Motion	0	2929.12596583
2E90EDD08407	2016-08-29	EtOH_Box03_S116	Motion	0	2933.89349389
2E90EDD08407	2016-08-29	EtOH_Box03_S116	Motion	0	2939.90621686
2E90EDD08407	2016-08-29	EtOH_Box03_S116	Motion	0	2943.16494179
2E90EDD08407	2016-08-29	EtOH_Box03_S116	Motion	0	2945.16757798
2E90EDD08407	2016-08-29	EtOH_Box03_S116	Motion	0	2948.60463095
2E90EDD08407	2016-08-29	EtOH_Box03_S116	Motion	0	2953.07096791
2E90EDD08407	2016-08-29	EtOH_Box03_S116	Motion	0	2955.0736599
2E90EDD08407	2016-08-29	EtOH_Box03_S116	Motion	0	2960.97452998
2E90EDD08407	2016-08-29	EtOH_Box03_S116	Motion	0	2963.31174493
2E90EDD08407	2016-08-29	EtOH_Box03_S116	Motion	0	2966.92504787
2E90EDD08407	2016-08-29	EtOH_Box03_S116	Motion	0	2974.08179998
2E90EDD08407	2016-08-29	EtOH_Box03_S116	Motion	0	2977.44820881
2E90EDD08407	2016-08-29	EtOH_Box03_S116	Motion	0	2983.30082798
2E90EDD08407	2016-08-29	EtOH_Box03_S116	Motion	0	2986.38495398
2E90EDD08407	2016-08-29	EtOH_Box03_S116	Motion	0	3004.2732749
2E90EDD08407	2016-08-29	EtOH_Box03_S116	Motion	0	3007.40331101
2E90EDD08407	2016-08-29	EtOH_Box03_S116	Motion	0	3009.9496479
2E90EDD08407	2016-08-29	EtOH_Box03_S116	Motion	0	3019.04697585
2E90EDD08407	2016-08-29	EtOH_Box03_S116	Motion	0	3021.75072193
2E90EDD08407	2016-08-29	EtOH_Box03_S116	Motion	0	3028.67778182
2E90EDD08407	2016-08-29	EtOH_Box03_S116	Motion	0	3030.68065691
2E90EDD08407	2016-08-29	EtOH_Box03_S116	Motion	0	3037.03112888
2E90EDD08407	2016-08-29	EtOH_Box03_S116	Motion	0	3039.59663701
2E90EDD08407	2016-08-29	EtOH_Box03_S116	Motion	0	3045.88362193
2E90EDD08407	2016-08-29	EtOH_Box03_S116	Motion	0	3048.18284488
2E90EDD08407	2016-08-29	EtOH_Box03_S116	Motion	0	3053.04923081
2E90EDD08407	2016-08-29	EtOH_Box03_S116	Motion	0	3055.42487979
2E90EDD08407	2016-08-29	EtOH_Box03_S116	Motion	0	3059.05370998
2E90EDD08407	2016-08-29	EtOH_Box03_S116	Motion	0	3061.05623794
2E90EDD08407	2016-08-29	EtOH_Box03_S116	Motion	0	3066.13106298
2E90EDD08407	2016-08-29	EtOH_Box03_S116	Motion	0	3068.13383889
2E90EDD08407	2016-08-29	EtOH_Box03_S116	Motion	0	3072.47927999
2E90EDD08407	2016-08-29	EtOH_Box03_S116	Motion	0	3074.48199582
2E90EDD08407	2016-08-29	EtOH_Box03_S116	Motion	0	3078.12635088
2E90EDD08407	2016-08-29	EtOH_Box03_S116	Motion	0	3080.12910891
2E90EDD08407	2016-08-29	EtOH_Box03_S116	Motion	0	3083.96658087
2E90EDD08407	2016-08-29	EtOH_Box03_S116	Motion	0	3087.11610198
2E90EDD08407	2016-08-29	EtOH_Box03_S116	Motion	0	3091.9773128
2E90EDD08407	2016-08-29	EtOH_Box03_S116	Motion	0	3093.97992992
2E90EDD08407	2016-08-29	EtOH_Box03_S116	Motion	0	3095.98200488
2E90EDD08407	2016-08-29	EtOH_Box03_S116	Motion	0	3104.76335382
2E90EDD08407	2016-08-29	EtOH_Box03_S116	Motion	0	3106.76605582
2E90EDD08407	2016-08-29	EtOH_Box03_S116	Motion	0	3108.76830578
2E90EDD08407	2016-08-29	EtOH_Box03_S116	Motion	0	3113.38529181
2E90EDD08407	2016-08-29	EtOH_Box03_S116	Motion	0	3117.31491184
2E90EDD08407	2016-08-29	EtOH_Box03_S116	Motion	0	3119.56154299
2E90EDD08407	2016-08-29	EtOH_Box03_S116	Motion	0	3121.56420779
2E90EDD08407	2016-08-29	EtOH_Box03_S116	Motion	0	3123.56688094
2E90EDD08407	2016-08-29	EtOH_Box03_S116	Motion	0	3125.56955791
2E90EDD08407	2016-08-29	EtOH_Box03_S116	Motion	0	3130.45950985
2E90EDD08407	2016-08-29	EtOH_Box03_S116	Motion	0	3134.06062698
2E90EDD08407	2016-08-29	EtOH_Box03_S116	Motion	0	3138.16944885
2E90EDD08407	2016-08-29	EtOH_Box03_S116	Motion	0	3140.1721549
2E90EDD08407	2016-08-29	EtOH_Box03_S116	Motion	0	3146.06878996
2E90EDD08407	2016-08-29	EtOH_Box03_S116	Motion	0	3148.91360998
2E90EDD08407	2016-08-29	EtOH_Box03_S116	Motion	0	3159.65386391
2E90EDD08407	2016-08-29	EtOH_Box03_S116	Motion	0	3162.20017695
2E90EDD08407	2016-08-29	EtOH_Box03_S116	Motion	0	3165.67567587
2E90EDD08407	2016-08-29	EtOH_Box03_S116	Motion	0	3171.53258395
2E90EDD08407	2016-08-29	EtOH_Box03_S116	Motion	0	3173.98728085
2E90EDD08407	2016-08-29	EtOH_Box03_S116	Motion	0	3179.34024596
2E90EDD08407	2016-08-29	EtOH_Box03_S116	Motion	0	3184.29879498
2E90EDD08407	2016-08-29	EtOH_Box03_S116	Motion	0	3187.98000097
2E90EDD08407	2016-08-29	EtOH_Box03_S116	Motion	0	3190.591609
2E90EDD08407	2016-08-29	EtOH_Box03_S116	Motion	0	3194.18879795
2E90EDD08407	2016-08-29	EtOH_Box03_S116	Motion	0	3197.68275189
2E90EDD08407	2016-08-29	EtOH_Box03_S116	Motion	0	3200.29714584
2E90EDD08407	2016-08-29	EtOH_Box03_S116	Motion	0	3205.7306149
2E90EDD08407	2016-08-29	EtOH_Box03_S116	Motion	0	3208.27042079
2E90EDD08407	2016-08-29	EtOH_Box03_S116	Motion	0	3210.27292395
2E90EDD08407	2016-08-29	EtOH_Box03_S116	Motion	0	3212.50523186
2E90EDD08407	2016-08-29	EtOH_Box03_S116	Motion	0	3214.50797486
2E90EDD08407	2016-08-29	EtOH_Box03_S116	Motion	0	3217.69415379
2E90EDD08407	2016-08-29	EtOH_Box03_S116	Motion	0	3219.95035887
2E90EDD08407	2016-08-29	EtOH_Box03_S116	Motion	0	3221.95304298
2E90EDD08407	2016-08-29	EtOH_Box03_S116	Motion	0	3224.03051686
2E90EDD08407	2016-08-29	EtOH_Box03_S116	Motion	0	3226.03324699
2E90EDD08407	2016-08-29	EtOH_Box03_S116	Motion	0	3228.03600287
2E90EDD08407	2016-08-29	EtOH_Box03_S116	Motion	0	3233.31237197
2E90EDD08407	2016-08-29	EtOH_Box03_S116	Motion	0	3235.31505895
2E90EDD08407	2016-08-29	EtOH_Box03_S116	Motion	0	3238.40514588
2E90EDD08407	2016-08-29	EtOH_Box03_S116	Motion	0	3250.33229399
2E90EDD08407	2016-08-29	EtOH_Box03_S116	Motion	0	3253.95053196
2E90EDD08407	2016-08-29	EtOH_Box03_S116	Motion	0	3256.2138319
2E90EDD08407	2016-08-29	EtOH_Box03_S116	Motion	0	3260.214607
2E90EDD08407	2016-08-29	EtOH_Box03_S116	Motion	0	3263.10046983
2E90EDD08407	2016-08-29	EtOH_Box03_S116	Motion	0	3265.65223384
2E90EDD08407	2016-08-29	EtOH_Box03_S116	Motion	0	3268.5780499
2E90EDD08407	2016-08-29	EtOH_Box03_S116	Motion	0	3270.96050501
2E90EDD08407	2016-08-29	EtOH_Box03_S116	Motion	0	3272.96303296
2E90EDD08407	2016-08-29	EtOH_Box03_S116	Motion	0	3274.9656589
2E90EDD08407	2016-08-29	EtOH_Box03_S116	Motion	0	3279.54709196
2E90EDD08407	2016-08-29	EtOH_Box03_S116	Motion	0	3281.54975295
2E90EDD08407	2016-08-29	EtOH_Box03_S116	Motion	0	3283.55244088
2E90EDD08407	2016-08-29	EtOH_Box03_S116	Motion	0	3285.55507493
2E90EDD08407	2016-08-29	EtOH_Box03_S116	Motion	0	3291.65057087
2E90EDD08407	2016-08-29	EtOH_Box03_S116	Motion	0	3305.06256199
2E90EDD08407	2016-08-29	EtOH_Box03_S116	Motion	0	3307.69182992
2E90EDD08407	2016-08-29	EtOH_Box03_S116	Motion	0	3311.24555779
2E90EDD08407	2016-08-29	EtOH_Box03_S116	Motion	0	3313.48641896
2E90EDD08407	2016-08-29	EtOH_Box03_S116	Motion	0	3315.88860989
2E90EDD08407	2016-08-29	EtOH_Box03_S116	Motion	0	3318.73376799
2E90EDD08407	2016-08-29	EtOH_Box03_S116	Motion	0	3321.57068586
2E90EDD08407	2016-08-29	EtOH_Box03_S116	Motion	0	3326.68445086
2E90EDD08407	2016-08-29	EtOH_Box03_S116	Motion	0	3328.92918801
2E90EDD08407	2016-08-29	EtOH_Box03_S116	Motion	0	3331.14369988
2E90EDD08407	2016-08-29	EtOH_Box03_S116	Motion	0	3333.57694197
2E90EDD08407	2016-08-29	EtOH_Box03_S116	Motion	0	3335.5793879
2E90EDD08407	2016-08-29	EtOH_Box03_S116	Motion	0	3340.233464
2E90EDD08407	2016-08-29	EtOH_Box03_S116	Motion	0	3342.23622084
2E90EDD08407	2016-08-29	EtOH_Box03_S116	Motion	0	3345.54008794
2E90EDD08407	2016-08-29	EtOH_Box03_S116	Motion	0	3350.69977379
2E90EDD08407	2016-08-29	EtOH_Box03_S116	Motion	0	3354.37290192
2E90EDD08407	2016-08-29	EtOH_Box03_S116	Motion	0	3357.88597894
2E90EDD08407	2016-08-29	EtOH_Box03_S116	Motion	0	3359.88869286
2E90EDD08407	2016-08-29	EtOH_Box03_S116	Motion	0	3363.43953586
2E90EDD08407	2016-08-29	EtOH_Box03_S116	Motion	0	3366.70984387
2E90EDD08407	2016-08-29	EtOH_Box03_S116	Motion	0	3368.7125628
2E90EDD08407	2016-08-29	EtOH_Box03_S116	Motion	0	3370.71759582
2E90EDD08407	2016-08-29	EtOH_Box03_S116	Motion	0	3419.51947594
2E90EDD08407	2016-08-29	EtOH_Box03_S116	Motion	0	3422.53440785
2E90EDD08407	2016-08-29	EtOH_Box03_S116	Motion	0	3426.02126884
2E90EDD08407	2016-08-29	EtOH_Box03_S116	Motion	0	3428.02382088
2E90EDD08407	2016-08-29	EtOH_Box03_S116	Motion	0	3430.52920794
2E90EDD08407	2016-08-29	EtOH_Box03_S116	Motion	0	3435.68341684
2E90EDD08407	2016-08-29	EtOH_Box03_S116	Motion	0	3437.68596888
2E90EDD08407	2016-08-29	EtOH_Box03_S116	Motion	0	3439.92358494
2E90EDD08407	2016-08-29	EtOH_Box03_S116	Motion	0	3443.54528785
2E90EDD08407	2016-08-29	EtOH_Box03_S116	Motion	0	3445.54793
2E90EDD08407	2016-08-29	EtOH_Box03_S116	Motion	0	3460.78956199
2E90EDD08407	2016-08-29	EtOH_Box03_S116	Motion	0	3467.35116982
2E90EDD08407	2016-08-29	EtOH_Box03_S116	Motion	0	3469.66195989
2E90EDD08407	2016-08-29	EtOH_Box03_S116	Motion	0	3471.99786186
2E90EDD08407	2016-08-29	EtOH_Box03_S116	Motion	0	3474.0004828
2E90EDD08407	2016-08-29	EtOH_Box03_S116	Motion	0	3476.003016
2E90EDD08407	2016-08-29	EtOH_Box03_S116	Motion	0	3478.00562596
2E90EDD08407	2016-08-29	EtOH_Box03_S116	Motion	0	3480.00828195
2E90EDD08407	2016-08-29	EtOH_Box03_S116	Motion	0	3484.59133196
2E90EDD08407	2016-08-29	EtOH_Box03_S116	Motion	0	3509.40646386
2E90EDD08407	2016-08-29	EtOH_Box03_S116	Motion	0	3511.40922189
2E90EDD08407	2016-08-29	EtOH_Box03_S116	Motion	0	3520.31161094
2E90EDD08407	2016-08-29	EtOH_Box03_S116	Motion	0	3523.30305481
2E90EDD08407	2016-08-29	EtOH_Box03_S116	Motion	0	3526.90832686
2E90EDD08407	2016-08-29	EtOH_Box03_S116	Motion	0	3534.30523586
2E90EDD08407	2016-08-29	EtOH_Box03_S116	Motion	0	3536.47733688
2E90EDD08407	2016-08-29	EtOH_Box03_S116	Motion	0	3546.33355689
2E90EDD08407	2016-08-29	EtOH_Box03_S116	Motion	0	3551.61269283
2E90EDD08407	2016-08-29	EtOH_Box03_S116	Motion	0	3553.6145308
2E90EDD08407	2016-08-29	EtOH_Box03_S116	Motion	0	3569.27110386
2E90EDD08407	2016-08-29	EtOH_Box03_S116	Motion	0	3581.48440599
2E90EDD08407	2016-08-29	EtOH_Box03_S116	Motion	0	3583.48710489
2E90EDD08407	2016-08-29	EtOH_Box03_S116	Motion	0	3585.64242482
2E90EDD08407	2016-08-29	EtOH_Box03_S116	Motion	0	3588.98693585
2E90EDD08407	2016-08-29	EtOH_Box03_S116	Motion	0	3595.31349683
2E90EDD08407	2016-08-29	EtOH_Box03_S116	Motion	0	3598.47681785
2E90EDD08407	2016-08-29	EtOH_Box03_S116	SessionEnd	0	3600.47954488
