# Supplementary material for: An open source device for operant licking in rats
Source: PeerJ. 2017 Feb 14;5:e2981. doi: 10.7717/peerj.2981 (PMC5312574; doi:10.7717/peerj.2981)
Supplement: Supplemental Information 1 — The complete raw data and several R scripts that generated all the figures and statistical analysis were compressed using the Linux tar command. The bash program dataSummary.sh located in the sucrose and water subdirectory was used to generate summary statistics for each run. [file peerj-05-2981-s001.gz › data/sucrose/fr/ETOH_motion_Box04_S117_2E90EDD21091.csv]

RatID	date	boxid	EventType	fr	seconds
2E90EDD21091	2016-08-28	EtOH_Box04_S117	Motion	0	8.82148742676e-06
2E90EDD21091	2016-08-28	EtOH_Box04_S117	Motion	0	3.28847098351
2E90EDD21091	2016-08-28	EtOH_Box04_S117	Motion	0	7.35928678513
2E90EDD21091	2016-08-28	EtOH_Box04_S117	Motion	0	11.047066927
2E90EDD21091	2016-08-28	EtOH_Box04_S117	Motion	0	15.5441498756
2E90EDD21091	2016-08-28	EtOH_Box04_S117	Motion	0	17.6186468601
2E90EDD21091	2016-08-28	EtOH_Box04_S117	Motion	0	19.6213009357
2E90EDD21091	2016-08-28	EtOH_Box04_S117	Motion	0	23.707805872
2E90EDD21091	2016-08-28	EtOH_Box04_S117	Motion	0	32.1070539951
2E90EDD21091	2016-08-28	EtOH_Box04_S117	Motion	0	34.2392218113
2E90EDD21091	2016-08-28	EtOH_Box04_S117	Motion	0	37.2678279877
2E90EDD21091	2016-08-28	EtOH_Box04_S117	Motion	0	40.9972598553
2E90EDD21091	2016-08-28	EtOH_Box04_S117	Motion	0	42.9999308586
2E90EDD21091	2016-08-28	EtOH_Box04_S117	Motion	0	46.5352950096
2E90EDD21091	2016-08-28	EtOH_Box04_S117	Motion	0	51.3376948833
2E90EDD21091	2016-08-28	EtOH_Box04_S117	Motion	0	55.5466649532
2E90EDD21091	2016-08-28	EtOH_Box04_S117	Motion	0	59.2772929668
2E90EDD21091	2016-08-28	EtOH_Box04_S117	Motion	0	63.2170538902
2E90EDD21091	2016-08-28	EtOH_Box04_S117	Motion	0	66.3771979809
2E90EDD21091	2016-08-28	EtOH_Box04_S117	Motion	0	68.379832983
2E90EDD21091	2016-08-28	EtOH_Box04_S117	Motion	0	70.3824439049
2E90EDD21091	2016-08-28	EtOH_Box04_S117	Motion	0	72.8186028004
2E90EDD21091	2016-08-28	EtOH_Box04_S117	Motion	0	78.9022488594
2E90EDD21091	2016-08-28	EtOH_Box04_S117	Motion	0	82.6407339573
2E90EDD21091	2016-08-28	EtOH_Box04_S117	Motion	0	84.6433928013
2E90EDD21091	2016-08-28	EtOH_Box04_S117	Motion	0	86.6462378502
2E90EDD21091	2016-08-28	EtOH_Box04_S117	Motion	0	91.1909518242
2E90EDD21091	2016-08-28	EtOH_Box04_S117	Motion	0	95.3114929199
2E90EDD21091	2016-08-28	EtOH_Box04_S117	Motion	0	98.5855989456
2E90EDD21091	2016-08-28	EtOH_Box04_S117	Motion	0	101.923356771
2E90EDD21091	2016-08-28	EtOH_Box04_S117	Motion	0	104.987119913
2E90EDD21091	2016-08-28	EtOH_Box04_S117	Motion	0	108.039977789
2E90EDD21091	2016-08-28	EtOH_Box04_S117	Motion	0	110.042644978
2E90EDD21091	2016-08-28	EtOH_Box04_S117	Motion	0	112.167754889
2E90EDD21091	2016-08-28	EtOH_Box04_S117	Motion	0	116.761260986
2E90EDD21091	2016-08-28	EtOH_Box04_S117	Motion	0	118.763927937
2E90EDD21091	2016-08-28	EtOH_Box04_S117	Motion	0	120.766577005
2E90EDD21091	2016-08-28	EtOH_Box04_S117	Motion	0	122.769196987
2E90EDD21091	2016-08-28	EtOH_Box04_S117	Motion	0	125.300917864
2E90EDD21091	2016-08-28	EtOH_Box04_S117	Motion	0	128.236295938
2E90EDD21091	2016-08-28	EtOH_Box04_S117	Motion	0	130.238937855
2E90EDD21091	2016-08-28	EtOH_Box04_S117	Motion	0	132.241551876
2E90EDD21091	2016-08-28	EtOH_Box04_S117	Motion	0	134.244191885
2E90EDD21091	2016-08-28	EtOH_Box04_S117	Motion	0	136.24682498
2E90EDD21091	2016-08-28	EtOH_Box04_S117	Motion	0	145.552678823
2E90EDD21091	2016-08-28	EtOH_Box04_S117	Motion	0	147.555334806
2E90EDD21091	2016-08-28	EtOH_Box04_S117	Motion	0	149.798683882
2E90EDD21091	2016-08-28	EtOH_Box04_S117	Motion	0	154.342686892
2E90EDD21091	2016-08-28	EtOH_Box04_S117	Motion	0	156.345206976
2E90EDD21091	2016-08-28	EtOH_Box04_S117	Motion	0	158.815732002
2E90EDD21091	2016-08-28	EtOH_Box04_S117	Motion	0	161.062932968
2E90EDD21091	2016-08-28	EtOH_Box04_S117	Motion	0	163.065600872
2E90EDD21091	2016-08-28	EtOH_Box04_S117	Motion	0	166.544306993
2E90EDD21091	2016-08-28	EtOH_Box04_S117	Motion	0	170.083798885
2E90EDD21091	2016-08-28	EtOH_Box04_S117	Motion	0	176.715546846
2E90EDD21091	2016-08-28	EtOH_Box04_S117	Motion	0	186.171531916
2E90EDD21091	2016-08-28	EtOH_Box04_S117	Motion	0	188.479371786
2E90EDD21091	2016-08-28	EtOH_Box04_S117	Motion	0	193.581775904
2E90EDD21091	2016-08-28	EtOH_Box04_S117	Motion	0	195.584314823
2E90EDD21091	2016-08-28	EtOH_Box04_S117	Motion	0	197.950081825
2E90EDD21091	2016-08-28	EtOH_Box04_S117	Motion	0	200.003757
2E90EDD21091	2016-08-28	EtOH_Box04_S117	Motion	0	202.006409883
2E90EDD21091	2016-08-28	EtOH_Box04_S117	Motion	0	204.280211926
2E90EDD21091	2016-08-28	EtOH_Box04_S117	Motion	0	207.026668787
2E90EDD21091	2016-08-28	EtOH_Box04_S117	Motion	0	209.029320002
2E90EDD21091	2016-08-28	EtOH_Box04_S117	Motion	0	214.76261282
2E90EDD21091	2016-08-28	EtOH_Box04_S117	Motion	0	219.10480094
2E90EDD21091	2016-08-28	EtOH_Box04_S117	Motion	0	221.107454777
2E90EDD21091	2016-08-28	EtOH_Box04_S117	Motion	0	223.110121965
2E90EDD21091	2016-08-28	EtOH_Box04_S117	Motion	0	225.209189892
2E90EDD21091	2016-08-28	EtOH_Box04_S117	Motion	0	229.089197874
2E90EDD21091	2016-08-28	EtOH_Box04_S117	Motion	0	232.179783821
2E90EDD21091	2016-08-28	EtOH_Box04_S117	Motion	0	235.40611887
2E90EDD21091	2016-08-28	EtOH_Box04_S117	Motion	0	237.473598003
2E90EDD21091	2016-08-28	EtOH_Box04_S117	Motion	0	242.166536808
2E90EDD21091	2016-08-28	EtOH_Box04_S117	Motion	0	245.131136894
2E90EDD21091	2016-08-28	EtOH_Box04_S117	Motion	0	248.067207813
2E90EDD21091	2016-08-28	EtOH_Box04_S117	Motion	0	250.548002005
2E90EDD21091	2016-08-28	EtOH_Box04_S117	Motion	0	253.854559898
2E90EDD21091	2016-08-28	EtOH_Box04_S117	Motion	0	255.857245922
2E90EDD21091	2016-08-28	EtOH_Box04_S117	Motion	0	258.986505985
2E90EDD21091	2016-08-28	EtOH_Box04_S117	Motion	0	261.928500891
2E90EDD21091	2016-08-28	EtOH_Box04_S117	Motion	0	264.687650919
2E90EDD21091	2016-08-28	EtOH_Box04_S117	Motion	0	266.690185785
2E90EDD21091	2016-08-28	EtOH_Box04_S117	Motion	0	271.410123825
2E90EDD21091	2016-08-28	EtOH_Box04_S117	Motion	0	273.56032896
2E90EDD21091	2016-08-28	EtOH_Box04_S117	Motion	0	276.42610383
2E90EDD21091	2016-08-28	EtOH_Box04_S117	Motion	0	278.428658962
2E90EDD21091	2016-08-28	EtOH_Box04_S117	Motion	0	281.276787996
2E90EDD21091	2016-08-28	EtOH_Box04_S117	Motion	0	283.663387775
2E90EDD21091	2016-08-28	EtOH_Box04_S117	Motion	0	287.55426693
2E90EDD21091	2016-08-28	EtOH_Box04_S117	Motion	0	289.556928873
2E90EDD21091	2016-08-28	EtOH_Box04_S117	Motion	0	292.356505871
2E90EDD21091	2016-08-28	EtOH_Box04_S117	Motion	0	295.496696949
2E90EDD21091	2016-08-28	EtOH_Box04_S117	Motion	0	297.499209881
2E90EDD21091	2016-08-28	EtOH_Box04_S117	Motion	0	301.76341486
2E90EDD21091	2016-08-28	EtOH_Box04_S117	Motion	0	305.602827787
2E90EDD21091	2016-08-28	EtOH_Box04_S117	Motion	0	308.520454884
2E90EDD21091	2016-08-28	EtOH_Box04_S117	Motion	0	313.827855825
2E90EDD21091	2016-08-28	EtOH_Box04_S117	Motion	0	315.830490828
2E90EDD21091	2016-08-28	EtOH_Box04_S117	Motion	0	318.776678801
2E90EDD21091	2016-08-28	EtOH_Box04_S117	Motion	0	320.779317856
2E90EDD21091	2016-08-28	EtOH_Box04_S117	Motion	0	322.781941891
2E90EDD21091	2016-08-28	EtOH_Box04_S117	Motion	0	324.784458876
2E90EDD21091	2016-08-28	EtOH_Box04_S117	Motion	0	326.787104845
2E90EDD21091	2016-08-28	EtOH_Box04_S117	Motion	0	329.853065968
2E90EDD21091	2016-08-28	EtOH_Box04_S117	Motion	0	331.858203888
2E90EDD21091	2016-08-28	EtOH_Box04_S117	Motion	0	333.897700787
2E90EDD21091	2016-08-28	EtOH_Box04_S117	Motion	0	337.561996937
2E90EDD21091	2016-08-28	EtOH_Box04_S117	Motion	0	339.729412794
2E90EDD21091	2016-08-28	EtOH_Box04_S117	Motion	0	342.122169971
2E90EDD21091	2016-08-28	EtOH_Box04_S117	Motion	0	345.490975857
2E90EDD21091	2016-08-28	EtOH_Box04_S117	Motion	0	347.493644953
2E90EDD21091	2016-08-28	EtOH_Box04_S117	Motion	0	350.010236979
2E90EDD21091	2016-08-28	EtOH_Box04_S117	Motion	0	352.012858868
2E90EDD21091	2016-08-28	EtOH_Box04_S117	Motion	0	355.26315999
2E90EDD21091	2016-08-28	EtOH_Box04_S117	Motion	0	357.48986578
2E90EDD21091	2016-08-28	EtOH_Box04_S117	Motion	0	359.618791819
2E90EDD21091	2016-08-28	EtOH_Box04_S117	Motion	0	361.621403933
2E90EDD21091	2016-08-28	EtOH_Box04_S117	Motion	0	364.560717821
2E90EDD21091	2016-08-28	EtOH_Box04_S117	Motion	0	366.563374996
2E90EDD21091	2016-08-28	EtOH_Box04_S117	Motion	0	368.565993786
2E90EDD21091	2016-08-28	EtOH_Box04_S117	Motion	0	370.568606853
2E90EDD21091	2016-08-28	EtOH_Box04_S117	Motion	0	372.57126689
2E90EDD21091	2016-08-28	EtOH_Box04_S117	Motion	0	374.573930979
2E90EDD21091	2016-08-28	EtOH_Box04_S117	Motion	0	376.576575994
2E90EDD21091	2016-08-28	EtOH_Box04_S117	Motion	0	378.594017982
2E90EDD21091	2016-08-28	EtOH_Box04_S117	Motion	0	380.596641779
2E90EDD21091	2016-08-28	EtOH_Box04_S117	Motion	0	383.134732008
2E90EDD21091	2016-08-28	EtOH_Box04_S117	Motion	0	386.432886839
2E90EDD21091	2016-08-28	EtOH_Box04_S117	Motion	0	388.948491812
2E90EDD21091	2016-08-28	EtOH_Box04_S117	Motion	0	392.308283806
2E90EDD21091	2016-08-28	EtOH_Box04_S117	Motion	0	394.310716867
2E90EDD21091	2016-08-28	EtOH_Box04_S117	Motion	0	396.313388824
2E90EDD21091	2016-08-28	EtOH_Box04_S117	Motion	0	398.316012859
2E90EDD21091	2016-08-28	EtOH_Box04_S117	Motion	0	400.826507807
2E90EDD21091	2016-08-28	EtOH_Box04_S117	Motion	0	403.796959877
2E90EDD21091	2016-08-28	EtOH_Box04_S117	Motion	0	406.114587784
2E90EDD21091	2016-08-28	EtOH_Box04_S117	Motion	0	409.777698994
2E90EDD21091	2016-08-28	EtOH_Box04_S117	Motion	0	411.78032279
2E90EDD21091	2016-08-28	EtOH_Box04_S117	Motion	0	415.405059814
2E90EDD21091	2016-08-28	EtOH_Box04_S117	Motion	0	417.407709837
2E90EDD21091	2016-08-28	EtOH_Box04_S117	Motion	0	420.864670992
2E90EDD21091	2016-08-28	EtOH_Box04_S117	Motion	0	431.526651859
2E90EDD21091	2016-08-28	EtOH_Box04_S117	Motion	0	434.468699932
2E90EDD21091	2016-08-28	EtOH_Box04_S117	Motion	0	437.713710785
2E90EDD21091	2016-08-28	EtOH_Box04_S117	Motion	0	440.717525959
2E90EDD21091	2016-08-28	EtOH_Box04_S117	Motion	0	442.720197916
2E90EDD21091	2016-08-28	EtOH_Box04_S117	Motion	0	444.722868919
2E90EDD21091	2016-08-28	EtOH_Box04_S117	Motion	0	446.782938957
2E90EDD21091	2016-08-28	EtOH_Box04_S117	Motion	0	448.78559494
2E90EDD21091	2016-08-28	EtOH_Box04_S117	Motion	0	451.636628866
2E90EDD21091	2016-08-28	EtOH_Box04_S117	Motion	0	453.839340925
2E90EDD21091	2016-08-28	EtOH_Box04_S117	Motion	0	455.843735933
2E90EDD21091	2016-08-28	EtOH_Box04_S117	Motion	0	458.645728827
2E90EDD21091	2016-08-28	EtOH_Box04_S117	Motion	0	462.295727968
2E90EDD21091	2016-08-28	EtOH_Box04_S117	Motion	0	465.542429924
2E90EDD21091	2016-08-28	EtOH_Box04_S117	Motion	0	467.678010941
2E90EDD21091	2016-08-28	EtOH_Box04_S117	Motion	0	469.957853794
2E90EDD21091	2016-08-28	EtOH_Box04_S117	Motion	0	471.960506916
2E90EDD21091	2016-08-28	EtOH_Box04_S117	Motion	0	475.356845856
2E90EDD21091	2016-08-28	EtOH_Box04_S117	Motion	0	479.22515893
2E90EDD21091	2016-08-28	EtOH_Box04_S117	Motion	0	481.227741003
2E90EDD21091	2016-08-28	EtOH_Box04_S117	Motion	0	484.9839499
2E90EDD21091	2016-08-28	EtOH_Box04_S117	Motion	0	488.528355837
2E90EDD21091	2016-08-28	EtOH_Box04_S117	Motion	0	494.191350937
2E90EDD21091	2016-08-28	EtOH_Box04_S117	Motion	0	496.194004774
2E90EDD21091	2016-08-28	EtOH_Box04_S117	Motion	0	499.002686977
2E90EDD21091	2016-08-28	EtOH_Box04_S117	Motion	0	501.005331993
2E90EDD21091	2016-08-28	EtOH_Box04_S117	Motion	0	503.008008957
2E90EDD21091	2016-08-28	EtOH_Box04_S117	Motion	0	507.183035851
2E90EDD21091	2016-08-28	EtOH_Box04_S117	Motion	0	509.185520887
2E90EDD21091	2016-08-28	EtOH_Box04_S117	Motion	0	514.525566816
2E90EDD21091	2016-08-28	EtOH_Box04_S117	Motion	0	519.871148825
2E90EDD21091	2016-08-28	EtOH_Box04_S117	Motion	0	523.302558899
2E90EDD21091	2016-08-28	EtOH_Box04_S117	Motion	0	525.305197954
2E90EDD21091	2016-08-28	EtOH_Box04_S117	Motion	0	527.307808876
2E90EDD21091	2016-08-28	EtOH_Box04_S117	Motion	0	530.163899899
2E90EDD21091	2016-08-28	EtOH_Box04_S117	Motion	0	532.166547775
2E90EDD21091	2016-08-28	EtOH_Box04_S117	Motion	0	534.169183969
2E90EDD21091	2016-08-28	EtOH_Box04_S117	Motion	0	536.807793856
2E90EDD21091	2016-08-28	EtOH_Box04_S117	Motion	0	538.810457945
2E90EDD21091	2016-08-28	EtOH_Box04_S117	Motion	0	542.645491838
2E90EDD21091	2016-08-28	EtOH_Box04_S117	Motion	0	544.937660933
2E90EDD21091	2016-08-28	EtOH_Box04_S117	Motion	0	546.940341949
2E90EDD21091	2016-08-28	EtOH_Box04_S117	Motion	0	550.226820946
2E90EDD21091	2016-08-28	EtOH_Box04_S117	Motion	0	553.218165874
2E90EDD21091	2016-08-28	EtOH_Box04_S117	Motion	0	555.220811844
2E90EDD21091	2016-08-28	EtOH_Box04_S117	Motion	0	558.043210983
2E90EDD21091	2016-08-28	EtOH_Box04_S117	Motion	0	560.0458498
2E90EDD21091	2016-08-28	EtOH_Box04_S117	Motion	0	562.318692923
2E90EDD21091	2016-08-28	EtOH_Box04_S117	Motion	0	564.32130599
2E90EDD21091	2016-08-28	EtOH_Box04_S117	Motion	0	566.582817793
2E90EDD21091	2016-08-28	EtOH_Box04_S117	Motion	0	568.585323811
2E90EDD21091	2016-08-28	EtOH_Box04_S117	Motion	0	570.74761796
2E90EDD21091	2016-08-28	EtOH_Box04_S117	Motion	0	574.160756826
2E90EDD21091	2016-08-28	EtOH_Box04_S117	Motion	0	579.483522892
2E90EDD21091	2016-08-28	EtOH_Box04_S117	Motion	0	581.48615098
2E90EDD21091	2016-08-28	EtOH_Box04_S117	Motion	0	583.48881197
2E90EDD21091	2016-08-28	EtOH_Box04_S117	Motion	0	585.4914639
2E90EDD21091	2016-08-28	EtOH_Box04_S117	Motion	0	588.334005833
2E90EDD21091	2016-08-28	EtOH_Box04_S117	Motion	0	590.683600903
2E90EDD21091	2016-08-28	EtOH_Box04_S117	Motion	0	592.686235905
2E90EDD21091	2016-08-28	EtOH_Box04_S117	Motion	0	596.722269773
2E90EDD21091	2016-08-28	EtOH_Box04_S117	Motion	0	599.16037178
2E90EDD21091	2016-08-28	EtOH_Box04_S117	Motion	0	602.255325794
2E90EDD21091	2016-08-28	EtOH_Box04_S117	Motion	0	604.691702843
2E90EDD21091	2016-08-28	EtOH_Box04_S117	Motion	0	606.694317818
2E90EDD21091	2016-08-28	EtOH_Box04_S117	Motion	0	611.748115778
2E90EDD21091	2016-08-28	EtOH_Box04_S117	Motion	0	615.013441801
2E90EDD21091	2016-08-28	EtOH_Box04_S117	Motion	0	617.016092777
2E90EDD21091	2016-08-28	EtOH_Box04_S117	Motion	0	619.018718958
2E90EDD21091	2016-08-28	EtOH_Box04_S117	Motion	0	621.50661397
2E90EDD21091	2016-08-28	EtOH_Box04_S117	Motion	0	623.509252787
2E90EDD21091	2016-08-28	EtOH_Box04_S117	Motion	0	625.5118258
2E90EDD21091	2016-08-28	EtOH_Box04_S117	Motion	0	627.517479897
2E90EDD21091	2016-08-28	EtOH_Box04_S117	Motion	0	629.974340916
2E90EDD21091	2016-08-28	EtOH_Box04_S117	Motion	0	632.219329834
2E90EDD21091	2016-08-28	EtOH_Box04_S117	Motion	0	634.221948862
2E90EDD21091	2016-08-28	EtOH_Box04_S117	Motion	0	636.224565983
2E90EDD21091	2016-08-28	EtOH_Box04_S117	Motion	0	638.312667847
2E90EDD21091	2016-08-28	EtOH_Box04_S117	Motion	0	641.421067953
2E90EDD21091	2016-08-28	EtOH_Box04_S117	Motion	0	647.434769869
2E90EDD21091	2016-08-28	EtOH_Box04_S117	Motion	0	650.31366992
2E90EDD21091	2016-08-28	EtOH_Box04_S117	Motion	0	654.509852886
2E90EDD21091	2016-08-28	EtOH_Box04_S117	Motion	0	656.512386799
2E90EDD21091	2016-08-28	EtOH_Box04_S117	Motion	0	658.514464855
2E90EDD21091	2016-08-28	EtOH_Box04_S117	Motion	0	663.712342978
2E90EDD21091	2016-08-28	EtOH_Box04_S117	Motion	0	665.71497798
2E90EDD21091	2016-08-28	EtOH_Box04_S117	Motion	0	668.299968958
2E90EDD21091	2016-08-28	EtOH_Box04_S117	Motion	0	671.808241844
2E90EDD21091	2016-08-28	EtOH_Box04_S117	Motion	0	673.810872793
2E90EDD21091	2016-08-28	EtOH_Box04_S117	Motion	0	677.348366976
2E90EDD21091	2016-08-28	EtOH_Box04_S117	Motion	0	681.355201006
2E90EDD21091	2016-08-28	EtOH_Box04_S117	Motion	0	683.774273872
2E90EDD21091	2016-08-28	EtOH_Box04_S117	Motion	0	685.776891947
2E90EDD21091	2016-08-28	EtOH_Box04_S117	Motion	0	688.059244871
2E90EDD21091	2016-08-28	EtOH_Box04_S117	Motion	0	690.104643822
2E90EDD21091	2016-08-28	EtOH_Box04_S117	Motion	0	692.38715291
2E90EDD21091	2016-08-28	EtOH_Box04_S117	Motion	0	695.17178297
2E90EDD21091	2016-08-28	EtOH_Box04_S117	Motion	0	698.22585392
2E90EDD21091	2016-08-28	EtOH_Box04_S117	Motion	0	700.228470802
2E90EDD21091	2016-08-28	EtOH_Box04_S117	Motion	0	702.970069885
2E90EDD21091	2016-08-28	EtOH_Box04_S117	Motion	0	704.972725868
2E90EDD21091	2016-08-28	EtOH_Box04_S117	Motion	0	708.168622971
2E90EDD21091	2016-08-28	EtOH_Box04_S117	Motion	0	711.184298992
2E90EDD21091	2016-08-28	EtOH_Box04_S117	Motion	0	713.186922789
2E90EDD21091	2016-08-28	EtOH_Box04_S117	Motion	0	715.615786791
2E90EDD21091	2016-08-28	EtOH_Box04_S117	Motion	0	717.618406773
2E90EDD21091	2016-08-28	EtOH_Box04_S117	Motion	0	720.798146963
2E90EDD21091	2016-08-28	EtOH_Box04_S117	Motion	0	722.800787926
2E90EDD21091	2016-08-28	EtOH_Box04_S117	Motion	0	724.803451777
2E90EDD21091	2016-08-28	EtOH_Box04_S117	Motion	0	726.806071997
2E90EDD21091	2016-08-28	EtOH_Box04_S117	Motion	0	728.808699846
2E90EDD21091	2016-08-28	EtOH_Box04_S117	Motion	0	730.811339855
2E90EDD21091	2016-08-28	EtOH_Box04_S117	Motion	0	732.980237007
2E90EDD21091	2016-08-28	EtOH_Box04_S117	Motion	0	736.820574999
2E90EDD21091	2016-08-28	EtOH_Box04_S117	Motion	0	739.602530003
2E90EDD21091	2016-08-28	EtOH_Box04_S117	Motion	0	741.650843859
2E90EDD21091	2016-08-28	EtOH_Box04_S117	Motion	0	745.267619848
2E90EDD21091	2016-08-28	EtOH_Box04_S117	Motion	0	747.270123005
2E90EDD21091	2016-08-28	EtOH_Box04_S117	Motion	0	749.272837877
2E90EDD21091	2016-08-28	EtOH_Box04_S117	Motion	0	751.275535822
2E90EDD21091	2016-08-28	EtOH_Box04_S117	Motion	0	753.278127909
2E90EDD21091	2016-08-28	EtOH_Box04_S117	Motion	0	755.280751944
2E90EDD21091	2016-08-28	EtOH_Box04_S117	Motion	0	757.283332825
2E90EDD21091	2016-08-28	EtOH_Box04_S117	Motion	0	760.404165983
2E90EDD21091	2016-08-28	EtOH_Box04_S117	Motion	0	762.83638382
2E90EDD21091	2016-08-28	EtOH_Box04_S117	Motion	0	765.949606895
2E90EDD21091	2016-08-28	EtOH_Box04_S117	Motion	0	767.954742908
2E90EDD21091	2016-08-28	EtOH_Box04_S117	Motion	0	773.669915915
2E90EDD21091	2016-08-28	EtOH_Box04_S117	Motion	0	775.985652924
2E90EDD21091	2016-08-28	EtOH_Box04_S117	Motion	0	780.360201836
2E90EDD21091	2016-08-28	EtOH_Box04_S117	Motion	0	783.95514679
2E90EDD21091	2016-08-28	EtOH_Box04_S117	Motion	0	787.959440947
2E90EDD21091	2016-08-28	EtOH_Box04_S117	Motion	0	790.303483963
2E90EDD21091	2016-08-28	EtOH_Box04_S117	Motion	0	792.306113958
2E90EDD21091	2016-08-28	EtOH_Box04_S117	Motion	0	794.421641827
2E90EDD21091	2016-08-28	EtOH_Box04_S117	Motion	0	798.693967819
2E90EDD21091	2016-08-28	EtOH_Box04_S117	Motion	0	801.196728945
2E90EDD21091	2016-08-28	EtOH_Box04_S117	Motion	0	803.632454872
2E90EDD21091	2016-08-28	EtOH_Box04_S117	Motion	0	806.408423901
2E90EDD21091	2016-08-28	EtOH_Box04_S117	Motion	0	809.008558989
2E90EDD21091	2016-08-28	EtOH_Box04_S117	Motion	0	811.011113882
2E90EDD21091	2016-08-28	EtOH_Box04_S117	Motion	0	813.596645832
2E90EDD21091	2016-08-28	EtOH_Box04_S117	Motion	0	815.599277973
2E90EDD21091	2016-08-28	EtOH_Box04_S117	Motion	0	817.601890802
2E90EDD21091	2016-08-28	EtOH_Box04_S117	Motion	0	821.51964879
2E90EDD21091	2016-08-28	EtOH_Box04_S117	Motion	0	823.677760839
2E90EDD21091	2016-08-28	EtOH_Box04_S117	Motion	0	825.680229902
2E90EDD21091	2016-08-28	EtOH_Box04_S117	Motion	0	827.932020903
2E90EDD21091	2016-08-28	EtOH_Box04_S117	Motion	0	830.135104895
2E90EDD21091	2016-08-28	EtOH_Box04_S117	Motion	0	832.13773489
2E90EDD21091	2016-08-28	EtOH_Box04_S117	Motion	0	834.140366793
2E90EDD21091	2016-08-28	EtOH_Box04_S117	Motion	0	836.142972946
2E90EDD21091	2016-08-28	EtOH_Box04_S117	Motion	0	838.145642996
2E90EDD21091	2016-08-28	EtOH_Box04_S117	Motion	0	840.732246876
2E90EDD21091	2016-08-28	EtOH_Box04_S117	Motion	0	843.051575899
2E90EDD21091	2016-08-28	EtOH_Box04_S117	Motion	0	846.595361948
2E90EDD21091	2016-08-28	EtOH_Box04_S117	Motion	0	848.597824812
2E90EDD21091	2016-08-28	EtOH_Box04_S117	Motion	0	850.600481987
2E90EDD21091	2016-08-28	EtOH_Box04_S117	Motion	0	852.603100777
2E90EDD21091	2016-08-28	EtOH_Box04_S117	Motion	0	854.605762005
2E90EDD21091	2016-08-28	EtOH_Box04_S117	Motion	0	856.608397961
2E90EDD21091	2016-08-28	EtOH_Box04_S117	Motion	0	858.611040831
2E90EDD21091	2016-08-28	EtOH_Box04_S117	Motion	0	860.727186918
2E90EDD21091	2016-08-28	EtOH_Box04_S117	Motion	0	863.951013803
2E90EDD21091	2016-08-28	EtOH_Box04_S117	Motion	0	865.953446865
2E90EDD21091	2016-08-28	EtOH_Box04_S117	Motion	0	868.883749962
2E90EDD21091	2016-08-28	EtOH_Box04_S117	Motion	0	871.13891387
2E90EDD21091	2016-08-28	EtOH_Box04_S117	Motion	0	874.338033915
2E90EDD21091	2016-08-28	EtOH_Box04_S117	Motion	0	876.340675831
2E90EDD21091	2016-08-28	EtOH_Box04_S117	Motion	0	878.561330795
2E90EDD21091	2016-08-28	EtOH_Box04_S117	Motion	0	880.752905846
2E90EDD21091	2016-08-28	EtOH_Box04_S117	Motion	0	882.754004955
2E90EDD21091	2016-08-28	EtOH_Box04_S117	Motion	0	885.673115969
2E90EDD21091	2016-08-28	EtOH_Box04_S117	Motion	0	887.675645828
2E90EDD21091	2016-08-28	EtOH_Box04_S117	Motion	0	890.984559774
2E90EDD21091	2016-08-28	EtOH_Box04_S117	Motion	0	892.987049818
2E90EDD21091	2016-08-28	EtOH_Box04_S117	Motion	0	894.989694834
2E90EDD21091	2016-08-28	EtOH_Box04_S117	Motion	0	899.367532969
2E90EDD21091	2016-08-28	EtOH_Box04_S117	Motion	0	902.00837183
2E90EDD21091	2016-08-28	EtOH_Box04_S117	Motion	0	904.010923862
2E90EDD21091	2016-08-28	EtOH_Box04_S117	Motion	0	906.013544798
2E90EDD21091	2016-08-28	EtOH_Box04_S117	Motion	0	908.016215801
2E90EDD21091	2016-08-28	EtOH_Box04_S117	Motion	0	910.393917799
2E90EDD21091	2016-08-28	EtOH_Box04_S117	Motion	0	912.396572828
2E90EDD21091	2016-08-28	EtOH_Box04_S117	Motion	0	916.545905828
2E90EDD21091	2016-08-28	EtOH_Box04_S117	Motion	0	918.548530817
2E90EDD21091	2016-08-28	EtOH_Box04_S117	Motion	0	920.551167965
2E90EDD21091	2016-08-28	EtOH_Box04_S117	Motion	0	922.902732849
2E90EDD21091	2016-08-28	EtOH_Box04_S117	Motion	0	924.905344009
2E90EDD21091	2016-08-28	EtOH_Box04_S117	Motion	0	927.458578825
2E90EDD21091	2016-08-28	EtOH_Box04_S117	Motion	0	929.461159945
2E90EDD21091	2016-08-28	EtOH_Box04_S117	Motion	0	931.463754892
2E90EDD21091	2016-08-28	EtOH_Box04_S117	Motion	0	935.206035852
2E90EDD21091	2016-08-28	EtOH_Box04_S117	Motion	0	937.457178831
2E90EDD21091	2016-08-28	EtOH_Box04_S117	Motion	0	939.459728956
2E90EDD21091	2016-08-28	EtOH_Box04_S117	Motion	0	942.628880978
2E90EDD21091	2016-08-28	EtOH_Box04_S117	Motion	0	944.631496906
2E90EDD21091	2016-08-28	EtOH_Box04_S117	Motion	0	946.634104967
2E90EDD21091	2016-08-28	EtOH_Box04_S117	Motion	0	949.502605915
2E90EDD21091	2016-08-28	EtOH_Box04_S117	Motion	0	951.504435778
2E90EDD21091	2016-08-28	EtOH_Box04_S117	Motion	0	953.507044792
2E90EDD21091	2016-08-28	EtOH_Box04_S117	Motion	0	956.518459797
2E90EDD21091	2016-08-28	EtOH_Box04_S117	Motion	0	959.053447962
2E90EDD21091	2016-08-28	EtOH_Box04_S117	Motion	0	961.055864811
2E90EDD21091	2016-08-28	EtOH_Box04_S117	Motion	0	963.485344887
2E90EDD21091	2016-08-28	EtOH_Box04_S117	Motion	0	965.999449968
2E90EDD21091	2016-08-28	EtOH_Box04_S117	Motion	0	968.103605986
2E90EDD21091	2016-08-28	EtOH_Box04_S117	Motion	0	970.106171846
2E90EDD21091	2016-08-28	EtOH_Box04_S117	Motion	0	972.466892958
2E90EDD21091	2016-08-28	EtOH_Box04_S117	Motion	0	975.370219946
2E90EDD21091	2016-08-28	EtOH_Box04_S117	Motion	0	977.372823
2E90EDD21091	2016-08-28	EtOH_Box04_S117	Motion	0	979.375544786
2E90EDD21091	2016-08-28	EtOH_Box04_S117	Motion	0	981.378189802
2E90EDD21091	2016-08-28	EtOH_Box04_S117	Motion	0	983.380777836
2E90EDD21091	2016-08-28	EtOH_Box04_S117	Motion	0	985.666194916
2E90EDD21091	2016-08-28	EtOH_Box04_S117	Motion	0	988.080539942
2E90EDD21091	2016-08-28	EtOH_Box04_S117	Motion	0	990.083148956
2E90EDD21091	2016-08-28	EtOH_Box04_S117	Motion	0	992.085791826
2E90EDD21091	2016-08-28	EtOH_Box04_S117	Motion	0	994.088420868
2E90EDD21091	2016-08-28	EtOH_Box04_S117	Motion	0	997.941926003
2E90EDD21091	2016-08-28	EtOH_Box04_S117	Motion	0	1000.161201
2E90EDD21091	2016-08-28	EtOH_Box04_S117	Motion	0	1002.1638279
2E90EDD21091	2016-08-28	EtOH_Box04_S117	Motion	0	1004.74075198
2E90EDD21091	2016-08-28	EtOH_Box04_S117	Motion	0	1007.92305899
2E90EDD21091	2016-08-28	EtOH_Box04_S117	Motion	0	1009.925704
2E90EDD21091	2016-08-28	EtOH_Box04_S117	Motion	0	1012.69190979
2E90EDD21091	2016-08-28	EtOH_Box04_S117	Motion	0	1015.07486081
2E90EDD21091	2016-08-28	EtOH_Box04_S117	Motion	0	1017.34054279
2E90EDD21091	2016-08-28	EtOH_Box04_S117	Motion	0	1019.73795581
2E90EDD21091	2016-08-28	EtOH_Box04_S117	Motion	0	1021.74057579
2E90EDD21091	2016-08-28	EtOH_Box04_S117	Motion	0	1023.74321699
2E90EDD21091	2016-08-28	EtOH_Box04_S117	Motion	0	1025.74587893
2E90EDD21091	2016-08-28	EtOH_Box04_S117	Motion	0	1027.74848986
2E90EDD21091	2016-08-28	EtOH_Box04_S117	Motion	0	1029.90713096
2E90EDD21091	2016-08-28	EtOH_Box04_S117	Motion	0	1032.53964996
2E90EDD21091	2016-08-28	EtOH_Box04_S117	Motion	0	1034.85771394
2E90EDD21091	2016-08-28	EtOH_Box04_S117	Motion	0	1036.86033988
2E90EDD21091	2016-08-28	EtOH_Box04_S117	Motion	0	1038.86295199
2E90EDD21091	2016-08-28	EtOH_Box04_S117	Motion	0	1040.86559987
2E90EDD21091	2016-08-28	EtOH_Box04_S117	Motion	0	1042.98291492
2E90EDD21091	2016-08-28	EtOH_Box04_S117	Motion	0	1044.98557186
2E90EDD21091	2016-08-28	EtOH_Box04_S117	Motion	0	1046.988199
2E90EDD21091	2016-08-28	EtOH_Box04_S117	Motion	0	1048.99084282
2E90EDD21091	2016-08-28	EtOH_Box04_S117	Motion	0	1050.99345398
2E90EDD21091	2016-08-28	EtOH_Box04_S117	Motion	0	1052.99611783
2E90EDD21091	2016-08-28	EtOH_Box04_S117	Motion	0	1054.99874091
2E90EDD21091	2016-08-28	EtOH_Box04_S117	Motion	0	1057.00134087
2E90EDD21091	2016-08-28	EtOH_Box04_S117	Motion	0	1059.00394678
2E90EDD21091	2016-08-28	EtOH_Box04_S117	Motion	0	1061.00663686
2E90EDD21091	2016-08-28	EtOH_Box04_S117	Motion	0	1064.04851484
2E90EDD21091	2016-08-28	EtOH_Box04_S117	Motion	0	1066.05266094
2E90EDD21091	2016-08-28	EtOH_Box04_S117	Motion	0	1068.96581793
2E90EDD21091	2016-08-28	EtOH_Box04_S117	Motion	0	1072.20864582
2E90EDD21091	2016-08-28	EtOH_Box04_S117	Motion	0	1074.21112585
2E90EDD21091	2016-08-28	EtOH_Box04_S117	Motion	0	1076.21378493
2E90EDD21091	2016-08-28	EtOH_Box04_S117	Motion	0	1078.80425286
2E90EDD21091	2016-08-28	EtOH_Box04_S117	Motion	0	1080.80688596
2E90EDD21091	2016-08-28	EtOH_Box04_S117	Motion	0	1082.80949593
2E90EDD21091	2016-08-28	EtOH_Box04_S117	Motion	0	1085.69804478
2E90EDD21091	2016-08-28	EtOH_Box04_S117	Motion	0	1087.70066786
2E90EDD21091	2016-08-28	EtOH_Box04_S117	Motion	0	1090.05160594
2E90EDD21091	2016-08-28	EtOH_Box04_S117	Motion	0	1094.36116982
2E90EDD21091	2016-08-28	EtOH_Box04_S117	Motion	0	1096.4411068
2E90EDD21091	2016-08-28	EtOH_Box04_S117	Motion	0	1098.74788189
2E90EDD21091	2016-08-28	EtOH_Box04_S117	Motion	0	1100.75052595
2E90EDD21091	2016-08-28	EtOH_Box04_S117	Motion	0	1104.44364786
2E90EDD21091	2016-08-28	EtOH_Box04_S117	Motion	0	1107.21293378
2E90EDD21091	2016-08-28	EtOH_Box04_S117	Motion	0	1109.40209198
2E90EDD21091	2016-08-28	EtOH_Box04_S117	Motion	0	1111.9670589
2E90EDD21091	2016-08-28	EtOH_Box04_S117	Motion	0	1115.5131228
2E90EDD21091	2016-08-28	EtOH_Box04_S117	Motion	0	1118.28209591
2E90EDD21091	2016-08-28	EtOH_Box04_S117	Motion	0	1122.14706993
2E90EDD21091	2016-08-28	EtOH_Box04_S117	Motion	0	1124.14970899
2E90EDD21091	2016-08-28	EtOH_Box04_S117	Motion	0	1126.15236187
2E90EDD21091	2016-08-28	EtOH_Box04_S117	Motion	0	1128.1549778
2E90EDD21091	2016-08-28	EtOH_Box04_S117	Motion	0	1130.15759087
2E90EDD21091	2016-08-28	EtOH_Box04_S117	Motion	0	1132.47639179
2E90EDD21091	2016-08-28	EtOH_Box04_S117	Motion	0	1137.81444788
2E90EDD21091	2016-08-28	EtOH_Box04_S117	Motion	0	1139.81697798
2E90EDD21091	2016-08-28	EtOH_Box04_S117	Motion	0	1142.10681581
2E90EDD21091	2016-08-28	EtOH_Box04_S117	Motion	0	1144.109447
2E90EDD21091	2016-08-28	EtOH_Box04_S117	Motion	0	1146.2848978
2E90EDD21091	2016-08-28	EtOH_Box04_S117	Motion	0	1148.28751278
2E90EDD21091	2016-08-28	EtOH_Box04_S117	Motion	0	1150.29019594
2E90EDD21091	2016-08-28	EtOH_Box04_S117	Motion	0	1153.29914284
2E90EDD21091	2016-08-28	EtOH_Box04_S117	Motion	0	1155.30169678
2E90EDD21091	2016-08-28	EtOH_Box04_S117	Motion	0	1159.56444383
2E90EDD21091	2016-08-28	EtOH_Box04_S117	Motion	0	1161.56692791
2E90EDD21091	2016-08-28	EtOH_Box04_S117	Motion	0	1164.87565589
2E90EDD21091	2016-08-28	EtOH_Box04_S117	Motion	0	1167.37055278
2E90EDD21091	2016-08-28	EtOH_Box04_S117	Motion	0	1170.08132195
2E90EDD21091	2016-08-28	EtOH_Box04_S117	Motion	0	1173.17240095
2E90EDD21091	2016-08-28	EtOH_Box04_S117	Motion	0	1180.52752399
2E90EDD21091	2016-08-28	EtOH_Box04_S117	Motion	0	1182.73623586
2E90EDD21091	2016-08-28	EtOH_Box04_S117	Motion	0	1186.84261799
2E90EDD21091	2016-08-28	EtOH_Box04_S117	Motion	0	1189.42269778
2E90EDD21091	2016-08-28	EtOH_Box04_S117	Motion	0	1191.42439389
2E90EDD21091	2016-08-28	EtOH_Box04_S117	Motion	0	1193.42705297
2E90EDD21091	2016-08-28	EtOH_Box04_S117	Motion	0	1195.96387291
2E90EDD21091	2016-08-28	EtOH_Box04_S117	Motion	0	1199.23530889
2E90EDD21091	2016-08-28	EtOH_Box04_S117	Motion	0	1202.22374678
2E90EDD21091	2016-08-28	EtOH_Box04_S117	Motion	0	1204.42126393
2E90EDD21091	2016-08-28	EtOH_Box04_S117	Motion	0	1206.42342401
2E90EDD21091	2016-08-28	EtOH_Box04_S117	Motion	0	1208.74232984
2E90EDD21091	2016-08-28	EtOH_Box04_S117	Motion	0	1210.74497986
2E90EDD21091	2016-08-28	EtOH_Box04_S117	Motion	0	1213.61022496
2E90EDD21091	2016-08-28	EtOH_Box04_S117	Motion	0	1215.61287189
2E90EDD21091	2016-08-28	EtOH_Box04_S117	Motion	0	1219.90299177
2E90EDD21091	2016-08-28	EtOH_Box04_S117	Motion	0	1222.05109382
2E90EDD21091	2016-08-28	EtOH_Box04_S117	Motion	0	1225.36653399
2E90EDD21091	2016-08-28	EtOH_Box04_S117	Motion	0	1230.14874983
2E90EDD21091	2016-08-28	EtOH_Box04_S117	Motion	0	1232.89742494
2E90EDD21091	2016-08-28	EtOH_Box04_S117	Motion	0	1235.17125988
2E90EDD21091	2016-08-28	EtOH_Box04_S117	Motion	0	1237.22414279
2E90EDD21091	2016-08-28	EtOH_Box04_S117	Motion	0	1240.39397979
2E90EDD21091	2016-08-28	EtOH_Box04_S117	Motion	0	1242.39649391
2E90EDD21091	2016-08-28	EtOH_Box04_S117	Motion	0	1244.39907289
2E90EDD21091	2016-08-28	EtOH_Box04_S117	Motion	0	1246.40160394
2E90EDD21091	2016-08-28	EtOH_Box04_S117	Motion	0	1248.40420985
2E90EDD21091	2016-08-28	EtOH_Box04_S117	Motion	0	1253.07824779
2E90EDD21091	2016-08-28	EtOH_Box04_S117	Motion	0	1255.26967287
2E90EDD21091	2016-08-28	EtOH_Box04_S117	Motion	0	1258.86848879
2E90EDD21091	2016-08-28	EtOH_Box04_S117	Motion	0	1260.8711369
2E90EDD21091	2016-08-28	EtOH_Box04_S117	Motion	0	1262.87379599
2E90EDD21091	2016-08-28	EtOH_Box04_S117	Motion	0	1264.87632799
2E90EDD21091	2016-08-28	EtOH_Box04_S117	Motion	0	1266.87881279
2E90EDD21091	2016-08-28	EtOH_Box04_S117	Motion	0	1274.41177797
2E90EDD21091	2016-08-28	EtOH_Box04_S117	Motion	0	1278.36724877
2E90EDD21091	2016-08-28	EtOH_Box04_S117	Motion	0	1280.36991286
2E90EDD21091	2016-08-28	EtOH_Box04_S117	Motion	0	1282.37253594
2E90EDD21091	2016-08-28	EtOH_Box04_S117	Motion	0	1284.69970989
2E90EDD21091	2016-08-28	EtOH_Box04_S117	Motion	0	1286.7888968
2E90EDD21091	2016-08-28	EtOH_Box04_S117	Motion	0	1289.51751184
2E90EDD21091	2016-08-28	EtOH_Box04_S117	Motion	0	1291.52015591
2E90EDD21091	2016-08-28	EtOH_Box04_S117	Motion	0	1293.88613081
2E90EDD21091	2016-08-28	EtOH_Box04_S117	Motion	0	1297.39254999
2E90EDD21091	2016-08-28	EtOH_Box04_S117	Motion	0	1299.39505696
2E90EDD21091	2016-08-28	EtOH_Box04_S117	Motion	0	1301.39769793
2E90EDD21091	2016-08-28	EtOH_Box04_S117	Motion	0	1303.56034994
2E90EDD21091	2016-08-28	EtOH_Box04_S117	Motion	0	1305.56298089
2E90EDD21091	2016-08-28	EtOH_Box04_S117	Motion	0	1307.6875658
2E90EDD21091	2016-08-28	EtOH_Box04_S117	Motion	0	1310.68023992
2E90EDD21091	2016-08-28	EtOH_Box04_S117	Motion	0	1312.68289185
2E90EDD21091	2016-08-28	EtOH_Box04_S117	Motion	0	1314.68555689
2E90EDD21091	2016-08-28	EtOH_Box04_S117	Motion	0	1316.87719178
2E90EDD21091	2016-08-28	EtOH_Box04_S117	Motion	0	1318.8798449
2E90EDD21091	2016-08-28	EtOH_Box04_S117	Motion	0	1321.29795098
2E90EDD21091	2016-08-28	EtOH_Box04_S117	Motion	0	1324.2245698
2E90EDD21091	2016-08-28	EtOH_Box04_S117	Motion	0	1326.71719885
2E90EDD21091	2016-08-28	EtOH_Box04_S117	Motion	0	1328.94902778
2E90EDD21091	2016-08-28	EtOH_Box04_S117	Motion	0	1330.95166683
2E90EDD21091	2016-08-28	EtOH_Box04_S117	Motion	0	1332.9542768
2E90EDD21091	2016-08-28	EtOH_Box04_S117	Motion	0	1338.04606485
2E90EDD21091	2016-08-28	EtOH_Box04_S117	Motion	0	1342.1964438
2E90EDD21091	2016-08-28	EtOH_Box04_S117	Motion	0	1346.66668296
2E90EDD21091	2016-08-28	EtOH_Box04_S117	Motion	0	1351.23730683
2E90EDD21091	2016-08-28	EtOH_Box04_S117	Motion	0	1353.44433188
2E90EDD21091	2016-08-28	EtOH_Box04_S117	Motion	0	1355.44696188
2E90EDD21091	2016-08-28	EtOH_Box04_S117	Motion	0	1357.44958186
2E90EDD21091	2016-08-28	EtOH_Box04_S117	Motion	0	1359.45216894
2E90EDD21091	2016-08-28	EtOH_Box04_S117	Motion	0	1361.45482898
2E90EDD21091	2016-08-28	EtOH_Box04_S117	Motion	0	1364.017699
2E90EDD21091	2016-08-28	EtOH_Box04_S117	Motion	0	1367.73825097
2E90EDD21091	2016-08-28	EtOH_Box04_S117	Motion	0	1369.74074697
2E90EDD21091	2016-08-28	EtOH_Box04_S117	Motion	0	1371.74527884
2E90EDD21091	2016-08-28	EtOH_Box04_S117	Motion	0	1374.62262678
2E90EDD21091	2016-08-28	EtOH_Box04_S117	Motion	0	1376.62504101
2E90EDD21091	2016-08-28	EtOH_Box04_S117	Motion	0	1379.13779783
2E90EDD21091	2016-08-28	EtOH_Box04_S117	Motion	0	1383.04465795
2E90EDD21091	2016-08-28	EtOH_Box04_S117	Motion	0	1386.50946689
2E90EDD21091	2016-08-28	EtOH_Box04_S117	Motion	0	1390.01538086
2E90EDD21091	2016-08-28	EtOH_Box04_S117	Motion	0	1392.01788592
2E90EDD21091	2016-08-28	EtOH_Box04_S117	Motion	0	1394.02216387
2E90EDD21091	2016-08-28	EtOH_Box04_S117	Motion	0	1396.02482986
2E90EDD21091	2016-08-28	EtOH_Box04_S117	Motion	0	1398.027426
2E90EDD21091	2016-08-28	EtOH_Box04_S117	Motion	0	1400.03007889
2E90EDD21091	2016-08-28	EtOH_Box04_S117	Motion	0	1402.96844292
2E90EDD21091	2016-08-28	EtOH_Box04_S117	Motion	0	1404.9737668
2E90EDD21091	2016-08-28	EtOH_Box04_S117	Motion	0	1406.97645593
2E90EDD21091	2016-08-28	EtOH_Box04_S117	Motion	0	1410.27299094
2E90EDD21091	2016-08-28	EtOH_Box04_S117	Motion	0	1412.87224197
2E90EDD21091	2016-08-28	EtOH_Box04_S117	Motion	0	1415.87431693
2E90EDD21091	2016-08-28	EtOH_Box04_S117	Motion	0	1419.38128996
2E90EDD21091	2016-08-28	EtOH_Box04_S117	Motion	0	1421.38374782
2E90EDD21091	2016-08-28	EtOH_Box04_S117	Motion	0	1423.38637495
2E90EDD21091	2016-08-28	EtOH_Box04_S117	Motion	0	1429.39687181
2E90EDD21091	2016-08-28	EtOH_Box04_S117	Motion	0	1431.39951587
2E90EDD21091	2016-08-28	EtOH_Box04_S117	Motion	0	1434.36525679
2E90EDD21091	2016-08-28	EtOH_Box04_S117	Motion	0	1436.3678968
2E90EDD21091	2016-08-28	EtOH_Box04_S117	Motion	0	1438.38782597
2E90EDD21091	2016-08-28	EtOH_Box04_S117	Motion	0	1441.14050579
2E90EDD21091	2016-08-28	EtOH_Box04_S117	Motion	0	1445.06930089
2E90EDD21091	2016-08-28	EtOH_Box04_S117	Motion	0	1447.660357
2E90EDD21091	2016-08-28	EtOH_Box04_S117	Motion	0	1453.7898159
2E90EDD21091	2016-08-28	EtOH_Box04_S117	Motion	0	1455.91040993
2E90EDD21091	2016-08-28	EtOH_Box04_S117	Motion	0	1458.41192579
2E90EDD21091	2016-08-28	EtOH_Box04_S117	Motion	0	1461.45453191
2E90EDD21091	2016-08-28	EtOH_Box04_S117	Motion	0	1473.63972497
2E90EDD21091	2016-08-28	EtOH_Box04_S117	Motion	0	1475.64241385
2E90EDD21091	2016-08-28	EtOH_Box04_S117	Motion	0	1477.64506292
2E90EDD21091	2016-08-28	EtOH_Box04_S117	Motion	0	1508.40710878
2E90EDD21091	2016-08-28	EtOH_Box04_S117	Motion	0	1511.80593491
2E90EDD21091	2016-08-28	EtOH_Box04_S117	Motion	0	1521.771173
2E90EDD21091	2016-08-28	EtOH_Box04_S117	Motion	0	1523.77382684
2E90EDD21091	2016-08-28	EtOH_Box04_S117	Motion	0	1526.05816483
2E90EDD21091	2016-08-28	EtOH_Box04_S117	Motion	0	1530.94751477
2E90EDD21091	2016-08-28	EtOH_Box04_S117	Motion	0	1533.61840391
2E90EDD21091	2016-08-28	EtOH_Box04_S117	Motion	0	1535.89877295
2E90EDD21091	2016-08-28	EtOH_Box04_S117	Motion	0	1537.90141582
2E90EDD21091	2016-08-28	EtOH_Box04_S117	Motion	0	1539.90404487
2E90EDD21091	2016-08-28	EtOH_Box04_S117	Motion	0	1541.90667391
2E90EDD21091	2016-08-28	EtOH_Box04_S117	Motion	0	1545.25186896
2E90EDD21091	2016-08-28	EtOH_Box04_S117	Motion	0	1549.56614184
2E90EDD21091	2016-08-28	EtOH_Box04_S117	Motion	0	1551.56832385
2E90EDD21091	2016-08-28	EtOH_Box04_S117	Motion	0	1553.61131096
2E90EDD21091	2016-08-28	EtOH_Box04_S117	Motion	0	1555.61371398
2E90EDD21091	2016-08-28	EtOH_Box04_S117	Motion	0	1559.07851696
2E90EDD21091	2016-08-28	EtOH_Box04_S117	Motion	0	1561.08116388
2E90EDD21091	2016-08-28	EtOH_Box04_S117	Motion	0	1563.84565997
2E90EDD21091	2016-08-28	EtOH_Box04_S117	Motion	0	1566.85026479
2E90EDD21091	2016-08-28	EtOH_Box04_S117	Motion	0	1569.41769385
2E90EDD21091	2016-08-28	EtOH_Box04_S117	Motion	0	1571.42035198
2E90EDD21091	2016-08-28	EtOH_Box04_S117	Motion	0	1573.42486286
2E90EDD21091	2016-08-28	EtOH_Box04_S117	Motion	0	1575.88116884
2E90EDD21091	2016-08-28	EtOH_Box04_S117	Motion	0	1578.49292684
2E90EDD21091	2016-08-28	EtOH_Box04_S117	Motion	0	1580.96524286
2E90EDD21091	2016-08-28	EtOH_Box04_S117	Motion	0	1589.90209079
2E90EDD21091	2016-08-28	EtOH_Box04_S117	Motion	0	1591.96119189
2E90EDD21091	2016-08-28	EtOH_Box04_S117	Motion	0	1593.96380186
2E90EDD21091	2016-08-28	EtOH_Box04_S117	Motion	0	1595.96645689
2E90EDD21091	2016-08-28	EtOH_Box04_S117	Motion	0	1597.9691
2E90EDD21091	2016-08-28	EtOH_Box04_S117	Motion	0	1599.97174692
2E90EDD21091	2016-08-28	EtOH_Box04_S117	Motion	0	1602.98587179
2E90EDD21091	2016-08-28	EtOH_Box04_S117	Motion	0	1604.98852587
2E90EDD21091	2016-08-28	EtOH_Box04_S117	Motion	0	1606.99256778
2E90EDD21091	2016-08-28	EtOH_Box04_S117	Motion	0	1609.693753
2E90EDD21091	2016-08-28	EtOH_Box04_S117	Motion	0	1611.8562429
2E90EDD21091	2016-08-28	EtOH_Box04_S117	Motion	0	1613.85888696
2E90EDD21091	2016-08-28	EtOH_Box04_S117	Motion	0	1616.07227397
2E90EDD21091	2016-08-28	EtOH_Box04_S117	Motion	0	1620.14710379
2E90EDD21091	2016-08-28	EtOH_Box04_S117	Motion	0	1622.14959288
2E90EDD21091	2016-08-28	EtOH_Box04_S117	Motion	0	1624.15218592
2E90EDD21091	2016-08-28	EtOH_Box04_S117	Motion	0	1626.15476894
2E90EDD21091	2016-08-28	EtOH_Box04_S117	Motion	0	1628.32436681
2E90EDD21091	2016-08-28	EtOH_Box04_S117	Motion	0	1630.32697296
2E90EDD21091	2016-08-28	EtOH_Box04_S117	Motion	0	1633.60464382
2E90EDD21091	2016-08-28	EtOH_Box04_S117	Motion	0	1636.74458599
2E90EDD21091	2016-08-28	EtOH_Box04_S117	Motion	0	1639.76149583
2E90EDD21091	2016-08-28	EtOH_Box04_S117	Motion	0	1642.56553388
2E90EDD21091	2016-08-28	EtOH_Box04_S117	Motion	0	1645.12188888
2E90EDD21091	2016-08-28	EtOH_Box04_S117	Motion	0	1652.24389982
2E90EDD21091	2016-08-28	EtOH_Box04_S117	Motion	0	1657.94260383
2E90EDD21091	2016-08-28	EtOH_Box04_S117	Motion	0	1660.95797682
2E90EDD21091	2016-08-28	EtOH_Box04_S117	Motion	0	1663.34181786
2E90EDD21091	2016-08-28	EtOH_Box04_S117	Motion	0	1667.06398082
2E90EDD21091	2016-08-28	EtOH_Box04_S117	Motion	0	1669.06658888
2E90EDD21091	2016-08-28	EtOH_Box04_S117	Motion	0	1671.37487793
2E90EDD21091	2016-08-28	EtOH_Box04_S117	Motion	0	1673.56296682
2E90EDD21091	2016-08-28	EtOH_Box04_S117	Motion	0	1676.38498592
2E90EDD21091	2016-08-28	EtOH_Box04_S117	Motion	0	1678.38762093
2E90EDD21091	2016-08-28	EtOH_Box04_S117	Motion	0	1680.39023685
2E90EDD21091	2016-08-28	EtOH_Box04_S117	Motion	0	1682.39286494
2E90EDD21091	2016-08-28	EtOH_Box04_S117	Motion	0	1684.42850494
2E90EDD21091	2016-08-28	EtOH_Box04_S117	Motion	0	1686.4311018
2E90EDD21091	2016-08-28	EtOH_Box04_S117	Motion	0	1690.33904099
2E90EDD21091	2016-08-28	EtOH_Box04_S117	Motion	0	1692.34153891
2E90EDD21091	2016-08-28	EtOH_Box04_S117	Motion	0	1694.60264492
2E90EDD21091	2016-08-28	EtOH_Box04_S117	Motion	0	1696.60523701
2E90EDD21091	2016-08-28	EtOH_Box04_S117	Motion	0	1698.60785794
2E90EDD21091	2016-08-28	EtOH_Box04_S117	Motion	0	1701.05848289
2E90EDD21091	2016-08-28	EtOH_Box04_S117	Motion	0	1708.59487295
2E90EDD21091	2016-08-28	EtOH_Box04_S117	Motion	0	1710.59752393
2E90EDD21091	2016-08-28	EtOH_Box04_S117	Motion	0	1712.60014486
2E90EDD21091	2016-08-28	EtOH_Box04_S117	Motion	0	1714.60274887
2E90EDD21091	2016-08-28	EtOH_Box04_S117	Motion	0	1719.39234495
2E90EDD21091	2016-08-28	EtOH_Box04_S117	Motion	0	1721.39499283
2E90EDD21091	2016-08-28	EtOH_Box04_S117	Motion	0	1723.39763498
2E90EDD21091	2016-08-28	EtOH_Box04_S117	Motion	0	1726.02632499
2E90EDD21091	2016-08-28	EtOH_Box04_S117	Motion	0	1728.028965
2E90EDD21091	2016-08-28	EtOH_Box04_S117	Motion	0	1730.0316
2E90EDD21091	2016-08-28	EtOH_Box04_S117	Motion	0	1732.3620398
2E90EDD21091	2016-08-28	EtOH_Box04_S117	Motion	0	1734.36465096
2E90EDD21091	2016-08-28	EtOH_Box04_S117	Motion	0	1737.60043192
2E90EDD21091	2016-08-28	EtOH_Box04_S117	Motion	0	1740.27777886
2E90EDD21091	2016-08-28	EtOH_Box04_S117	Motion	0	1742.28051281
2E90EDD21091	2016-08-28	EtOH_Box04_S117	Motion	0	1745.49125195
2E90EDD21091	2016-08-28	EtOH_Box04_S117	Motion	0	1747.49393892
2E90EDD21091	2016-08-28	EtOH_Box04_S117	Motion	0	1749.49658585
2E90EDD21091	2016-08-28	EtOH_Box04_S117	Motion	0	1760.27891183
2E90EDD21091	2016-08-28	EtOH_Box04_S117	Motion	0	1764.14528489
2E90EDD21091	2016-08-28	EtOH_Box04_S117	Motion	0	1767.38358784
2E90EDD21091	2016-08-28	EtOH_Box04_S117	Motion	0	1772.37008286
2E90EDD21091	2016-08-28	EtOH_Box04_S117	Motion	0	1774.37266779
2E90EDD21091	2016-08-28	EtOH_Box04_S117	Motion	0	1776.819309
2E90EDD21091	2016-08-28	EtOH_Box04_S117	Motion	0	1778.82342696
2E90EDD21091	2016-08-28	EtOH_Box04_S117	Motion	0	1780.97883201
2E90EDD21091	2016-08-28	EtOH_Box04_S117	Motion	0	1783.79059792
2E90EDD21091	2016-08-28	EtOH_Box04_S117	Motion	0	1786.39158392
2E90EDD21091	2016-08-28	EtOH_Box04_S117	Motion	0	1788.39423394
2E90EDD21091	2016-08-28	EtOH_Box04_S117	Motion	0	1791.01713681
2E90EDD21091	2016-08-28	EtOH_Box04_S117	Motion	0	1793.01893497
2E90EDD21091	2016-08-28	EtOH_Box04_S117	Motion	0	1795.28042078
2E90EDD21091	2016-08-28	EtOH_Box04_S117	Motion	0	1798.00120878
2E90EDD21091	2016-08-28	EtOH_Box04_S117	Motion	0	1800.00388694
2E90EDD21091	2016-08-28	EtOH_Box04_S117	Motion	0	1802.00653696
2E90EDD21091	2016-08-28	EtOH_Box04_S117	Motion	0	1806.66178679
2E90EDD21091	2016-08-28	EtOH_Box04_S117	Motion	0	1810.47006297
2E90EDD21091	2016-08-28	EtOH_Box04_S117	Motion	0	1814.79793096
2E90EDD21091	2016-08-28	EtOH_Box04_S117	Motion	0	1823.75543189
2E90EDD21091	2016-08-28	EtOH_Box04_S117	Motion	0	1825.75816083
2E90EDD21091	2016-08-28	EtOH_Box04_S117	Motion	0	1827.76080489
2E90EDD21091	2016-08-28	EtOH_Box04_S117	Motion	0	1831.74966598
2E90EDD21091	2016-08-28	EtOH_Box04_S117	Motion	0	1833.93204379
2E90EDD21091	2016-08-28	EtOH_Box04_S117	Motion	0	1837.58147979
2E90EDD21091	2016-08-28	EtOH_Box04_S117	Motion	0	1877.39016795
2E90EDD21091	2016-08-28	EtOH_Box04_S117	Motion	0	1880.22285199
2E90EDD21091	2016-08-28	EtOH_Box04_S117	Motion	0	1883.75159979
2E90EDD21091	2016-08-28	EtOH_Box04_S117	Motion	0	1887.739712
2E90EDD21091	2016-08-28	EtOH_Box04_S117	Motion	0	1889.74238682
2E90EDD21091	2016-08-28	EtOH_Box04_S117	Motion	0	1892.18146992
2E90EDD21091	2016-08-28	EtOH_Box04_S117	Motion	0	1894.18407393
2E90EDD21091	2016-08-28	EtOH_Box04_S117	Motion	0	1897.42145181
2E90EDD21091	2016-08-28	EtOH_Box04_S117	Motion	0	1899.99521899
2E90EDD21091	2016-08-28	EtOH_Box04_S117	Motion	0	1904.52802896
2E90EDD21091	2016-08-28	EtOH_Box04_S117	Motion	0	1906.53053188
2E90EDD21091	2016-08-28	EtOH_Box04_S117	Motion	0	1910.32570386
2E90EDD21091	2016-08-28	EtOH_Box04_S117	Motion	0	1916.36168694
2E90EDD21091	2016-08-28	EtOH_Box04_S117	Motion	0	1918.58891582
2E90EDD21091	2016-08-28	EtOH_Box04_S117	Motion	0	1921.99924684
2E90EDD21091	2016-08-28	EtOH_Box04_S117	Motion	0	1925.1108799
2E90EDD21091	2016-08-28	EtOH_Box04_S117	Motion	0	1930.06623793
2E90EDD21091	2016-08-28	EtOH_Box04_S117	Motion	0	1932.06887484
2E90EDD21091	2016-08-28	EtOH_Box04_S117	Motion	0	1934.071522
2E90EDD21091	2016-08-28	EtOH_Box04_S117	Motion	0	1937.91764379
2E90EDD21091	2016-08-28	EtOH_Box04_S117	Motion	0	1939.96361089
2E90EDD21091	2016-08-28	EtOH_Box04_S117	Motion	0	1941.96623397
2E90EDD21091	2016-08-28	EtOH_Box04_S117	Motion	0	1945.01501489
2E90EDD21091	2016-08-28	EtOH_Box04_S117	Motion	0	1949.88009977
2E90EDD21091	2016-08-28	EtOH_Box04_S117	Motion	0	1951.88276982
2E90EDD21091	2016-08-28	EtOH_Box04_S117	Motion	0	1953.88540983
2E90EDD21091	2016-08-28	EtOH_Box04_S117	Motion	0	1957.82039285
2E90EDD21091	2016-08-28	EtOH_Box04_S117	Motion	0	1959.82304382
2E90EDD21091	2016-08-28	EtOH_Box04_S117	Motion	0	1961.82564497
2E90EDD21091	2016-08-28	EtOH_Box04_S117	Motion	0	1963.828264
2E90EDD21091	2016-08-28	EtOH_Box04_S117	Motion	0	1965.83090997
2E90EDD21091	2016-08-28	EtOH_Box04_S117	Motion	0	1972.34460282
2E90EDD21091	2016-08-28	EtOH_Box04_S117	Motion	0	1974.34725785
2E90EDD21091	2016-08-28	EtOH_Box04_S117	Motion	0	1978.93097401
2E90EDD21091	2016-08-28	EtOH_Box04_S117	Motion	0	1980.9336648
2E90EDD21091	2016-08-28	EtOH_Box04_S117	Motion	0	1984.19939995
2E90EDD21091	2016-08-28	EtOH_Box04_S117	Motion	0	1986.2020328
2E90EDD21091	2016-08-28	EtOH_Box04_S117	Motion	0	1988.20464182
2E90EDD21091	2016-08-28	EtOH_Box04_S117	Motion	0	1990.20725894
2E90EDD21091	2016-08-28	EtOH_Box04_S117	Motion	0	1993.56891894
2E90EDD21091	2016-08-28	EtOH_Box04_S117	Motion	0	1995.57153893
2E90EDD21091	2016-08-28	EtOH_Box04_S117	Motion	0	1997.57554984
2E90EDD21091	2016-08-28	EtOH_Box04_S117	Motion	0	1999.57818389
2E90EDD21091	2016-08-28	EtOH_Box04_S117	Motion	0	2004.51370192
2E90EDD21091	2016-08-28	EtOH_Box04_S117	Motion	0	2006.51634789
2E90EDD21091	2016-08-28	EtOH_Box04_S117	Motion	0	2008.51896596
2E90EDD21091	2016-08-28	EtOH_Box04_S117	Motion	0	2010.52158689
2E90EDD21091	2016-08-28	EtOH_Box04_S117	Motion	0	2012.52424979
2E90EDD21091	2016-08-28	EtOH_Box04_S117	Motion	0	2014.52687693
2E90EDD21091	2016-08-28	EtOH_Box04_S117	Motion	0	2016.52952886
2E90EDD21091	2016-08-28	EtOH_Box04_S117	Motion	0	2018.53217888
2E90EDD21091	2016-08-28	EtOH_Box04_S117	Motion	0	2021.2428298
2E90EDD21091	2016-08-28	EtOH_Box04_S117	Motion	0	2023.24545479
2E90EDD21091	2016-08-28	EtOH_Box04_S117	Motion	0	2025.36347198
2E90EDD21091	2016-08-28	EtOH_Box04_S117	Motion	0	2027.36610699
2E90EDD21091	2016-08-28	EtOH_Box04_S117	Motion	0	2029.61242294
2E90EDD21091	2016-08-28	EtOH_Box04_S117	Motion	0	2032.21497679
2E90EDD21091	2016-08-28	EtOH_Box04_S117	Motion	0	2034.21759486
2E90EDD21091	2016-08-28	EtOH_Box04_S117	Motion	0	2036.79559994
2E90EDD21091	2016-08-28	EtOH_Box04_S117	Motion	0	2039.53506184
2E90EDD21091	2016-08-28	EtOH_Box04_S117	Motion	0	2042.48371196
2E90EDD21091	2016-08-28	EtOH_Box04_S117	Motion	0	2044.57178378
2E90EDD21091	2016-08-28	EtOH_Box04_S117	Motion	0	2046.80718684
2E90EDD21091	2016-08-28	EtOH_Box04_S117	Motion	0	2049.00933599
2E90EDD21091	2016-08-28	EtOH_Box04_S117	Motion	0	2051.0119729
2E90EDD21091	2016-08-28	EtOH_Box04_S117	Motion	0	2053.26572585
2E90EDD21091	2016-08-28	EtOH_Box04_S117	Motion	0	2055.26834488
2E90EDD21091	2016-08-28	EtOH_Box04_S117	Motion	0	2062.03672981
2E90EDD21091	2016-08-28	EtOH_Box04_S117	Motion	0	2068.57603979
2E90EDD21091	2016-08-28	EtOH_Box04_S117	Motion	0	2070.57869196
2E90EDD21091	2016-08-28	EtOH_Box04_S117	Motion	0	2072.58130383
2E90EDD21091	2016-08-28	EtOH_Box04_S117	Motion	0	2074.99133396
2E90EDD21091	2016-08-28	EtOH_Box04_S117	Motion	0	2077.64489889
2E90EDD21091	2016-08-28	EtOH_Box04_S117	Motion	0	2082.64031482
2E90EDD21091	2016-08-28	EtOH_Box04_S117	Motion	0	2084.64295793
2E90EDD21091	2016-08-28	EtOH_Box04_S117	Motion	0	2086.6456089
2E90EDD21091	2016-08-28	EtOH_Box04_S117	Motion	0	2088.64823079
2E90EDD21091	2016-08-28	EtOH_Box04_S117	Motion	0	2092.04429579
2E90EDD21091	2016-08-28	EtOH_Box04_S117	Motion	0	2094.04692578
2E90EDD21091	2016-08-28	EtOH_Box04_S117	Motion	0	2096.349787
2E90EDD21091	2016-08-28	EtOH_Box04_S117	Motion	0	2098.35243177
2E90EDD21091	2016-08-28	EtOH_Box04_S117	Motion	0	2100.35506487
2E90EDD21091	2016-08-28	EtOH_Box04_S117	Motion	0	2102.35772491
2E90EDD21091	2016-08-28	EtOH_Box04_S117	Motion	0	2104.36034489
2E90EDD21091	2016-08-28	EtOH_Box04_S117	Motion	0	2106.36297083
2E90EDD21091	2016-08-28	EtOH_Box04_S117	Motion	0	2108.36562085
2E90EDD21091	2016-08-28	EtOH_Box04_S117	Motion	0	2110.36822891
2E90EDD21091	2016-08-28	EtOH_Box04_S117	Motion	0	2112.65428281
2E90EDD21091	2016-08-28	EtOH_Box04_S117	Motion	0	2114.6569128
2E90EDD21091	2016-08-28	EtOH_Box04_S117	Motion	0	2116.79104185
2E90EDD21091	2016-08-28	EtOH_Box04_S117	Motion	0	2120.26287699
2E90EDD21091	2016-08-28	EtOH_Box04_S117	Motion	0	2122.63030601
2E90EDD21091	2016-08-28	EtOH_Box04_S117	Motion	0	2124.63292885
2E90EDD21091	2016-08-28	EtOH_Box04_S117	Motion	0	2126.63554978
2E90EDD21091	2016-08-28	EtOH_Box04_S117	Motion	0	2130.49963593
2E90EDD21091	2016-08-28	EtOH_Box04_S117	Motion	0	2140.92893481
2E90EDD21091	2016-08-28	EtOH_Box04_S117	Motion	0	2142.93158984
2E90EDD21091	2016-08-28	EtOH_Box04_S117	Motion	0	2144.93420792
2E90EDD21091	2016-08-28	EtOH_Box04_S117	Motion	0	2149.230582
2E90EDD21091	2016-08-28	EtOH_Box04_S117	Motion	0	2151.23308778
2E90EDD21091	2016-08-28	EtOH_Box04_S117	Motion	0	2155.73140597
2E90EDD21091	2016-08-28	EtOH_Box04_S117	Motion	0	2159.06133199
2E90EDD21091	2016-08-28	EtOH_Box04_S117	Motion	0	2162.82796979
2E90EDD21091	2016-08-28	EtOH_Box04_S117	Motion	0	2164.83060884
2E90EDD21091	2016-08-28	EtOH_Box04_S117	Motion	0	2166.83324194
2E90EDD21091	2016-08-28	EtOH_Box04_S117	Motion	0	2168.8359108
2E90EDD21091	2016-08-28	EtOH_Box04_S117	Motion	0	2170.83851886
2E90EDD21091	2016-08-28	EtOH_Box04_S117	Motion	0	2172.84112978
2E90EDD21091	2016-08-28	EtOH_Box04_S117	Motion	0	2174.8437469
2E90EDD21091	2016-08-28	EtOH_Box04_S117	Motion	0	2177.93724179
2E90EDD21091	2016-08-28	EtOH_Box04_S117	Motion	0	2180.1227529
2E90EDD21091	2016-08-28	EtOH_Box04_S117	Motion	0	2184.04169679
2E90EDD21091	2016-08-28	EtOH_Box04_S117	Motion	0	2186.7447238
2E90EDD21091	2016-08-28	EtOH_Box04_S117	Motion	0	2188.7473619
2E90EDD21091	2016-08-28	EtOH_Box04_S117	Motion	0	2190.90204692
2E90EDD21091	2016-08-28	EtOH_Box04_S117	Motion	0	2192.90472889
2E90EDD21091	2016-08-28	EtOH_Box04_S117	Motion	0	2194.98709393
2E90EDD21091	2016-08-28	EtOH_Box04_S117	Motion	0	2197.77121782
2E90EDD21091	2016-08-28	EtOH_Box04_S117	Motion	0	2199.77386379
2E90EDD21091	2016-08-28	EtOH_Box04_S117	Motion	0	2201.77646995
2E90EDD21091	2016-08-28	EtOH_Box04_S117	Motion	0	2203.7790699
2E90EDD21091	2016-08-28	EtOH_Box04_S117	Motion	0	2206.27216983
2E90EDD21091	2016-08-28	EtOH_Box04_S117	Motion	0	2208.43455386
2E90EDD21091	2016-08-28	EtOH_Box04_S117	Motion	0	2210.43716383
2E90EDD21091	2016-08-28	EtOH_Box04_S117	Motion	0	2212.43979788
2E90EDD21091	2016-08-28	EtOH_Box04_S117	Motion	0	2214.44246292
2E90EDD21091	2016-08-28	EtOH_Box04_S117	Motion	0	2216.44507384
2E90EDD21091	2016-08-28	EtOH_Box04_S117	Motion	0	2218.44769287
2E90EDD21091	2016-08-28	EtOH_Box04_S117	Motion	0	2220.45030999
2E90EDD21091	2016-08-28	EtOH_Box04_S117	Motion	0	2222.45293093
2E90EDD21091	2016-08-28	EtOH_Box04_S117	Motion	0	2224.45555687
2E90EDD21091	2016-08-28	EtOH_Box04_S117	Motion	0	2226.45820093
2E90EDD21091	2016-08-28	EtOH_Box04_S117	Motion	0	2228.51314378
2E90EDD21091	2016-08-28	EtOH_Box04_S117	Motion	0	2230.54232287
2E90EDD21091	2016-08-28	EtOH_Box04_S117	Motion	0	2232.54490685
2E90EDD21091	2016-08-28	EtOH_Box04_S117	Motion	0	2234.54751086
2E90EDD21091	2016-08-28	EtOH_Box04_S117	Motion	0	2238.41457486
2E90EDD21091	2016-08-28	EtOH_Box04_S117	Motion	0	2241.1927979
2E90EDD21091	2016-08-28	EtOH_Box04_S117	Motion	0	2244.6526649
2E90EDD21091	2016-08-28	EtOH_Box04_S117	Motion	0	2246.6552999
2E90EDD21091	2016-08-28	EtOH_Box04_S117	Motion	0	2248.65788078
2E90EDD21091	2016-08-28	EtOH_Box04_S117	Motion	0	2250.67384982
2E90EDD21091	2016-08-28	EtOH_Box04_S117	Motion	0	2252.67639494
2E90EDD21091	2016-08-28	EtOH_Box04_S117	Motion	0	2254.67893791
2E90EDD21091	2016-08-28	EtOH_Box04_S117	Motion	0	2256.68153882
2E90EDD21091	2016-08-28	EtOH_Box04_S117	Motion	0	2264.14050889
2E90EDD21091	2016-08-28	EtOH_Box04_S117	Motion	0	2266.92253494
2E90EDD21091	2016-08-28	EtOH_Box04_S117	Motion	0	2268.925138
2E90EDD21091	2016-08-28	EtOH_Box04_S117	Motion	0	2272.0987699
2E90EDD21091	2016-08-28	EtOH_Box04_S117	Motion	0	2274.10139179
2E90EDD21091	2016-08-28	EtOH_Box04_S117	Motion	0	2276.10368085
2E90EDD21091	2016-08-28	EtOH_Box04_S117	Motion	0	2278.10629797
2E90EDD21091	2016-08-28	EtOH_Box04_S117	Motion	0	2280.1089108
2E90EDD21091	2016-08-28	EtOH_Box04_S117	Motion	0	2282.11153984
2E90EDD21091	2016-08-28	EtOH_Box04_S117	Motion	0	2284.11368084
2E90EDD21091	2016-08-28	EtOH_Box04_S117	Motion	0	2286.11629796
2E90EDD21091	2016-08-28	EtOH_Box04_S117	Motion	0	2291.15882778
2E90EDD21091	2016-08-28	EtOH_Box04_S117	Motion	0	2294.60642099
2E90EDD21091	2016-08-28	EtOH_Box04_S117	Motion	0	2297.57669497
2E90EDD21091	2016-08-28	EtOH_Box04_S117	Motion	0	2299.7032299
2E90EDD21091	2016-08-28	EtOH_Box04_S117	Motion	0	2301.76838994
2E90EDD21091	2016-08-28	EtOH_Box04_S117	Motion	0	2305.12654591
2E90EDD21091	2016-08-28	EtOH_Box04_S117	Motion	0	2307.70969892
2E90EDD21091	2016-08-28	EtOH_Box04_S117	Motion	0	2312.65339994
2E90EDD21091	2016-08-28	EtOH_Box04_S117	Motion	0	2314.65594196
2E90EDD21091	2016-08-28	EtOH_Box04_S117	Motion	0	2318.46202493
2E90EDD21091	2016-08-28	EtOH_Box04_S117	Motion	0	2321.202775
2E90EDD21091	2016-08-28	EtOH_Box04_S117	Motion	0	2323.20525098
2E90EDD21091	2016-08-28	EtOH_Box04_S117	Motion	0	2325.42857289
2E90EDD21091	2016-08-28	EtOH_Box04_S117	Motion	0	2327.50176787
2E90EDD21091	2016-08-28	EtOH_Box04_S117	Motion	0	2329.50440383
2E90EDD21091	2016-08-28	EtOH_Box04_S117	Motion	0	2331.58040786
2E90EDD21091	2016-08-28	EtOH_Box04_S117	Motion	0	2333.62534595
2E90EDD21091	2016-08-28	EtOH_Box04_S117	Motion	0	2336.4209578
2E90EDD21091	2016-08-28	EtOH_Box04_S117	Motion	0	2338.62813878
2E90EDD21091	2016-08-28	EtOH_Box04_S117	Motion	0	2342.67693186
2E90EDD21091	2016-08-28	EtOH_Box04_S117	Motion	0	2344.67946386
2E90EDD21091	2016-08-28	EtOH_Box04_S117	Motion	0	2346.68211484
2E90EDD21091	2016-08-28	EtOH_Box04_S117	Motion	0	2349.0726819
2E90EDD21091	2016-08-28	EtOH_Box04_S117	Motion	0	2352.85341883
2E90EDD21091	2016-08-28	EtOH_Box04_S117	Motion	0	2354.92247295
2E90EDD21091	2016-08-28	EtOH_Box04_S117	Motion	0	2356.9250989
2E90EDD21091	2016-08-28	EtOH_Box04_S117	Motion	0	2358.92757082
2E90EDD21091	2016-08-28	EtOH_Box04_S117	Motion	0	2360.93010283
2E90EDD21091	2016-08-28	EtOH_Box04_S117	Motion	0	2362.93270493
2E90EDD21091	2016-08-28	EtOH_Box04_S117	Motion	0	2368.17028785
2E90EDD21091	2016-08-28	EtOH_Box04_S117	Motion	0	2371.36472797
2E90EDD21091	2016-08-28	EtOH_Box04_S117	Motion	0	2373.99133682
2E90EDD21091	2016-08-28	EtOH_Box04_S117	Motion	0	2376.79464984
2E90EDD21091	2016-08-28	EtOH_Box04_S117	Motion	0	2378.79712987
2E90EDD21091	2016-08-28	EtOH_Box04_S117	Motion	0	2380.79983592
2E90EDD21091	2016-08-28	EtOH_Box04_S117	Motion	0	2383.2147758
2E90EDD21091	2016-08-28	EtOH_Box04_S117	Motion	0	2385.21740198
2E90EDD21091	2016-08-28	EtOH_Box04_S117	Motion	0	2388.15107393
2E90EDD21091	2016-08-28	EtOH_Box04_S117	Motion	0	2390.69214988
2E90EDD21091	2016-08-28	EtOH_Box04_S117	Motion	0	2393.24668598
2E90EDD21091	2016-08-28	EtOH_Box04_S117	Motion	0	2395.24928999
2E90EDD21091	2016-08-28	EtOH_Box04_S117	Motion	0	2398.14474082
2E90EDD21091	2016-08-28	EtOH_Box04_S117	Motion	0	2402.26041198
2E90EDD21091	2016-08-28	EtOH_Box04_S117	Motion	0	2404.26304197
2E90EDD21091	2016-08-28	EtOH_Box04_S117	Motion	0	2408.39005685
2E90EDD21091	2016-08-28	EtOH_Box04_S117	Motion	0	2410.68708086
2E90EDD21091	2016-08-28	EtOH_Box04_S117	Motion	0	2413.3684938
2E90EDD21091	2016-08-28	EtOH_Box04_S117	Motion	0	2415.75200987
2E90EDD21091	2016-08-28	EtOH_Box04_S117	Motion	0	2417.75465083
2E90EDD21091	2016-08-28	EtOH_Box04_S117	Motion	0	2419.757267
2E90EDD21091	2016-08-28	EtOH_Box04_S117	Motion	0	2421.75977492
2E90EDD21091	2016-08-28	EtOH_Box04_S117	Motion	0	2423.76227593
2E90EDD21091	2016-08-28	EtOH_Box04_S117	Motion	0	2425.96342278
2E90EDD21091	2016-08-28	EtOH_Box04_S117	Motion	0	2427.96596384
2E90EDD21091	2016-08-28	EtOH_Box04_S117	Motion	0	2429.96859193
2E90EDD21091	2016-08-28	EtOH_Box04_S117	Motion	0	2432.99974585
2E90EDD21091	2016-08-28	EtOH_Box04_S117	Motion	0	2436.07954597
2E90EDD21091	2016-08-28	EtOH_Box04_S117	Motion	0	2438.27568793
2E90EDD21091	2016-08-28	EtOH_Box04_S117	Motion	0	2440.40815282
2E90EDD21091	2016-08-28	EtOH_Box04_S117	Motion	0	2442.47658491
2E90EDD21091	2016-08-28	EtOH_Box04_S117	Motion	0	2444.47921991
2E90EDD21091	2016-08-28	EtOH_Box04_S117	Motion	0	2446.48185682
2E90EDD21091	2016-08-28	EtOH_Box04_S117	Motion	0	2448.59708691
2E90EDD21091	2016-08-28	EtOH_Box04_S117	Motion	0	2450.59959197
2E90EDD21091	2016-08-28	EtOH_Box04_S117	Motion	0	2452.72332788
2E90EDD21091	2016-08-28	EtOH_Box04_S117	Motion	0	2456.09447885
2E90EDD21091	2016-08-28	EtOH_Box04_S117	Motion	0	2459.07231498
2E90EDD21091	2016-08-28	EtOH_Box04_S117	Motion	0	2461.07493997
2E90EDD21091	2016-08-28	EtOH_Box04_S117	Motion	0	2464.16837692
2E90EDD21091	2016-08-28	EtOH_Box04_S117	Motion	0	2467.72189593
2E90EDD21091	2016-08-28	EtOH_Box04_S117	Motion	0	2470.88028693
2E90EDD21091	2016-08-28	EtOH_Box04_S117	Motion	0	2473.02251792
2E90EDD21091	2016-08-28	EtOH_Box04_S117	Motion	0	2475.02514791
2E90EDD21091	2016-08-28	EtOH_Box04_S117	Motion	0	2477.59513092
2E90EDD21091	2016-08-28	EtOH_Box04_S117	Motion	0	2479.59777093
2E90EDD21091	2016-08-28	EtOH_Box04_S117	Motion	0	2481.60042882
2E90EDD21091	2016-08-28	EtOH_Box04_S117	Motion	0	2483.60306597
2E90EDD21091	2016-08-28	EtOH_Box04_S117	Motion	0	2485.60571194
2E90EDD21091	2016-08-28	EtOH_Box04_S117	Motion	0	2489.59787297
2E90EDD21091	2016-08-28	EtOH_Box04_S117	Motion	0	2491.600353
2E90EDD21091	2016-08-28	EtOH_Box04_S117	Motion	0	2493.60302281
2E90EDD21091	2016-08-28	EtOH_Box04_S117	Motion	0	2495.60565901
2E90EDD21091	2016-08-28	EtOH_Box04_S117	Motion	0	2498.61385179
2E90EDD21091	2016-08-28	EtOH_Box04_S117	Motion	0	2501.20519781
2E90EDD21091	2016-08-28	EtOH_Box04_S117	Motion	0	2518.89619994
2E90EDD21091	2016-08-28	EtOH_Box04_S117	Motion	0	2520.96208978
2E90EDD21091	2016-08-28	EtOH_Box04_S117	Motion	0	2523.0748589
2E90EDD21091	2016-08-28	EtOH_Box04_S117	Motion	0	2526.73215699
2E90EDD21091	2016-08-28	EtOH_Box04_S117	Motion	0	2530.186306
2E90EDD21091	2016-08-28	EtOH_Box04_S117	Motion	0	2532.18896794
2E90EDD21091	2016-08-28	EtOH_Box04_S117	Motion	0	2534.19158792
2E90EDD21091	2016-08-28	EtOH_Box04_S117	Motion	0	2537.97263694
2E90EDD21091	2016-08-28	EtOH_Box04_S117	Motion	0	2539.97526383
2E90EDD21091	2016-08-28	EtOH_Box04_S117	Motion	0	2541.97789383
2E90EDD21091	2016-08-28	EtOH_Box04_S117	Motion	0	2544.56389594
2E90EDD21091	2016-08-28	EtOH_Box04_S117	Motion	0	2549.41188598
2E90EDD21091	2016-08-28	EtOH_Box04_S117	Motion	0	2551.41440082
2E90EDD21091	2016-08-28	EtOH_Box04_S117	Motion	0	2553.41707492
2E90EDD21091	2016-08-28	EtOH_Box04_S117	Motion	0	2555.51964092
2E90EDD21091	2016-08-28	EtOH_Box04_S117	Motion	0	2558.09895897
2E90EDD21091	2016-08-28	EtOH_Box04_S117	Motion	0	2562.02325583
2E90EDD21091	2016-08-28	EtOH_Box04_S117	Motion	0	2565.33221793
2E90EDD21091	2016-08-28	EtOH_Box04_S117	Motion	0	2567.33473992
2E90EDD21091	2016-08-28	EtOH_Box04_S117	Motion	0	2573.07883692
2E90EDD21091	2016-08-28	EtOH_Box04_S117	Motion	0	2575.40177798
2E90EDD21091	2016-08-28	EtOH_Box04_S117	Motion	0	2577.40587378
2E90EDD21091	2016-08-28	EtOH_Box04_S117	Motion	0	2580.55384398
2E90EDD21091	2016-08-28	EtOH_Box04_S117	Motion	0	2582.9958849
2E90EDD21091	2016-08-28	EtOH_Box04_S117	Motion	0	2584.99851394
2E90EDD21091	2016-08-28	EtOH_Box04_S117	Motion	0	2587.49310279
2E90EDD21091	2016-08-28	EtOH_Box04_S117	Motion	0	2590.29789782
2E90EDD21091	2016-08-28	EtOH_Box04_S117	Motion	0	2594.689255
2E90EDD21091	2016-08-28	EtOH_Box04_S117	Motion	0	2597.92499781
2E90EDD21091	2016-08-28	EtOH_Box04_S117	Motion	0	2603.0799129
2E90EDD21091	2016-08-28	EtOH_Box04_S117	Motion	0	2607.91271186
2E90EDD21091	2016-08-28	EtOH_Box04_S117	Motion	0	2614.04266596
2E90EDD21091	2016-08-28	EtOH_Box04_S117	Motion	0	2616.114779
2E90EDD21091	2016-08-28	EtOH_Box04_S117	Motion	0	2620.45942497
2E90EDD21091	2016-08-28	EtOH_Box04_S117	Motion	0	2622.67016792
2E90EDD21091	2016-08-28	EtOH_Box04_S117	Motion	0	2624.6928339
2E90EDD21091	2016-08-28	EtOH_Box04_S117	Motion	0	2627.01027799
2E90EDD21091	2016-08-28	EtOH_Box04_S117	Motion	0	2629.64611983
2E90EDD21091	2016-08-28	EtOH_Box04_S117	Motion	0	2632.15088081
2E90EDD21091	2016-08-28	EtOH_Box04_S117	Motion	0	2634.62477088
2E90EDD21091	2016-08-28	EtOH_Box04_S117	Motion	0	2636.62739301
2E90EDD21091	2016-08-28	EtOH_Box04_S117	Motion	0	2638.63000679
2E90EDD21091	2016-08-28	EtOH_Box04_S117	Motion	0	2640.93260598
2E90EDD21091	2016-08-28	EtOH_Box04_S117	Motion	0	2643.12646079
2E90EDD21091	2016-08-28	EtOH_Box04_S117	Motion	0	2645.12902498
2E90EDD21091	2016-08-28	EtOH_Box04_S117	Motion	0	2647.420578
2E90EDD21091	2016-08-28	EtOH_Box04_S117	Motion	0	2649.42322493
2E90EDD21091	2016-08-28	EtOH_Box04_S117	Motion	0	2651.42597198
2E90EDD21091	2016-08-28	EtOH_Box04_S117	Motion	0	2655.39417195
2E90EDD21091	2016-08-28	EtOH_Box04_S117	Motion	0	2657.39677501
2E90EDD21091	2016-08-28	EtOH_Box04_S117	Motion	0	2659.39926887
2E90EDD21091	2016-08-28	EtOH_Box04_S117	Motion	0	2661.95993185
2E90EDD21091	2016-08-28	EtOH_Box04_S117	Motion	0	2663.96258879
2E90EDD21091	2016-08-28	EtOH_Box04_S117	Motion	0	2668.123281
2E90EDD21091	2016-08-28	EtOH_Box04_S117	Motion	0	2670.12597179
2E90EDD21091	2016-08-28	EtOH_Box04_S117	Motion	0	2672.91287684
2E90EDD21091	2016-08-28	EtOH_Box04_S117	Motion	0	2674.91550088
2E90EDD21091	2016-08-28	EtOH_Box04_S117	Motion	0	2677.56443787
2E90EDD21091	2016-08-28	EtOH_Box04_S117	Motion	0	2679.56705594
2E90EDD21091	2016-08-28	EtOH_Box04_S117	Motion	0	2683.52884984
2E90EDD21091	2016-08-28	EtOH_Box04_S117	Motion	0	2686.60901499
2E90EDD21091	2016-08-28	EtOH_Box04_S117	Motion	0	2692.73320889
2E90EDD21091	2016-08-28	EtOH_Box04_S117	Motion	0	2694.73579693
2E90EDD21091	2016-08-28	EtOH_Box04_S117	Motion	0	2696.73846078
2E90EDD21091	2016-08-28	EtOH_Box04_S117	Motion	0	2698.74112201
2E90EDD21091	2016-08-28	EtOH_Box04_S117	Motion	0	2701.60125279
2E90EDD21091	2016-08-28	EtOH_Box04_S117	Motion	0	2703.86407495
2E90EDD21091	2016-08-28	EtOH_Box04_S117	Motion	0	2708.12099981
2E90EDD21091	2016-08-28	EtOH_Box04_S117	Motion	0	2710.12356281
2E90EDD21091	2016-08-28	EtOH_Box04_S117	Motion	0	2713.20276284
2E90EDD21091	2016-08-28	EtOH_Box04_S117	Motion	0	2715.20526195
2E90EDD21091	2016-08-28	EtOH_Box04_S117	Motion	0	2717.20789289
2E90EDD21091	2016-08-28	EtOH_Box04_S117	Motion	0	2719.21051478
2E90EDD21091	2016-08-28	EtOH_Box04_S117	Motion	0	2721.213135
2E90EDD21091	2016-08-28	EtOH_Box04_S117	Motion	0	2723.215837
2E90EDD21091	2016-08-28	EtOH_Box04_S117	Motion	0	2725.46631479
2E90EDD21091	2016-08-28	EtOH_Box04_S117	Motion	0	2728.00900388
2E90EDD21091	2016-08-28	EtOH_Box04_S117	Motion	0	2730.01164079
2E90EDD21091	2016-08-28	EtOH_Box04_S117	Motion	0	2733.90539694
2E90EDD21091	2016-08-28	EtOH_Box04_S117	Motion	0	2735.90790081
2E90EDD21091	2016-08-28	EtOH_Box04_S117	Motion	0	2737.94570494
2E90EDD21091	2016-08-28	EtOH_Box04_S117	Motion	0	2740.35894179
2E90EDD21091	2016-08-28	EtOH_Box04_S117	Motion	0	2744.01063299
2E90EDD21091	2016-08-28	EtOH_Box04_S117	Motion	0	2746.61807179
2E90EDD21091	2016-08-28	EtOH_Box04_S117	Motion	0	2748.62061882
2E90EDD21091	2016-08-28	EtOH_Box04_S117	Motion	0	2750.71345782
2E90EDD21091	2016-08-28	EtOH_Box04_S117	Motion	0	2755.51082397
2E90EDD21091	2016-08-28	EtOH_Box04_S117	Motion	0	2758.07321286
2E90EDD21091	2016-08-28	EtOH_Box04_S117	Motion	0	2760.07589078
2E90EDD21091	2016-08-28	EtOH_Box04_S117	Motion	0	2763.04027486
2E90EDD21091	2016-08-28	EtOH_Box04_S117	Motion	0	2766.12337685
2E90EDD21091	2016-08-28	EtOH_Box04_S117	Motion	0	2768.1998229
2E90EDD21091	2016-08-28	EtOH_Box04_S117	Motion	0	2770.20243597
2E90EDD21091	2016-08-28	EtOH_Box04_S117	Motion	0	2772.20504999
2E90EDD21091	2016-08-28	EtOH_Box04_S117	Motion	0	2775.12662482
2E90EDD21091	2016-08-28	EtOH_Box04_S117	Motion	0	2778.27636981
2E90EDD21091	2016-08-28	EtOH_Box04_S117	Motion	0	2780.55615783
2E90EDD21091	2016-08-28	EtOH_Box04_S117	Motion	0	2782.55879688
2E90EDD21091	2016-08-28	EtOH_Box04_S117	Motion	0	2784.56142378
2E90EDD21091	2016-08-28	EtOH_Box04_S117	Motion	0	2786.56406379
2E90EDD21091	2016-08-28	EtOH_Box04_S117	Motion	0	2788.56657791
2E90EDD21091	2016-08-28	EtOH_Box04_S117	Motion	0	2790.77581
2E90EDD21091	2016-08-28	EtOH_Box04_S117	Motion	0	2793.5089488
2E90EDD21091	2016-08-28	EtOH_Box04_S117	Motion	0	2796.65910292
2E90EDD21091	2016-08-28	EtOH_Box04_S117	Motion	0	2799.80000281
2E90EDD21091	2016-08-28	EtOH_Box04_S117	Motion	0	2801.80264783
2E90EDD21091	2016-08-28	EtOH_Box04_S117	Motion	0	2805.16866779
2E90EDD21091	2016-08-28	EtOH_Box04_S117	Motion	0	2809.88754797
2E90EDD21091	2016-08-28	EtOH_Box04_S117	Motion	0	2811.89004588
2E90EDD21091	2016-08-28	EtOH_Box04_S117	Motion	0	2813.89269996
2E90EDD21091	2016-08-28	EtOH_Box04_S117	Motion	0	2816.78734279
2E90EDD21091	2016-08-28	EtOH_Box04_S117	Motion	0	2818.78998494
2E90EDD21091	2016-08-28	EtOH_Box04_S117	Motion	0	2820.95295286
2E90EDD21091	2016-08-28	EtOH_Box04_S117	Motion	0	2822.95830393
2E90EDD21091	2016-08-28	EtOH_Box04_S117	Motion	0	2826.05984783
2E90EDD21091	2016-08-28	EtOH_Box04_S117	Motion	0	2828.06243491
2E90EDD21091	2016-08-28	EtOH_Box04_S117	Motion	0	2830.24517488
2E90EDD21091	2016-08-28	EtOH_Box04_S117	Motion	0	2833.22820091
2E90EDD21091	2016-08-28	EtOH_Box04_S117	Motion	0	2835.23070979
2E90EDD21091	2016-08-28	EtOH_Box04_S117	Motion	0	2837.97318578
2E90EDD21091	2016-08-28	EtOH_Box04_S117	Motion	0	2840.00074577
2E90EDD21091	2016-08-28	EtOH_Box04_S117	Motion	0	2845.08259296
2E90EDD21091	2016-08-28	EtOH_Box04_S117	Motion	0	2847.2027719
2E90EDD21091	2016-08-28	EtOH_Box04_S117	Motion	0	2852.23358798
2E90EDD21091	2016-08-28	EtOH_Box04_S117	Motion	0	2854.49617696
2E90EDD21091	2016-08-28	EtOH_Box04_S117	Motion	0	2856.4987638
2E90EDD21091	2016-08-28	EtOH_Box04_S117	Motion	0	2858.50142598
2E90EDD21091	2016-08-28	EtOH_Box04_S117	Motion	0	2860.503685
2E90EDD21091	2016-08-28	EtOH_Box04_S117	Motion	0	2862.56054497
2E90EDD21091	2016-08-28	EtOH_Box04_S117	Motion	0	2866.90725589
2E90EDD21091	2016-08-28	EtOH_Box04_S117	Motion	0	2868.90981293
2E90EDD21091	2016-08-28	EtOH_Box04_S117	Motion	0	2870.91238999
2E90EDD21091	2016-08-28	EtOH_Box04_S117	Motion	0	2873.66693783
2E90EDD21091	2016-08-28	EtOH_Box04_S117	Motion	0	2875.66945291
2E90EDD21091	2016-08-28	EtOH_Box04_S117	Motion	0	2878.17018795
2E90EDD21091	2016-08-28	EtOH_Box04_S117	Motion	0	2880.17270088
2E90EDD21091	2016-08-28	EtOH_Box04_S117	Motion	0	2882.17531085
2E90EDD21091	2016-08-28	EtOH_Box04_S117	Motion	0	2884.18067694
2E90EDD21091	2016-08-28	EtOH_Box04_S117	Motion	0	2886.18328285
2E90EDD21091	2016-08-28	EtOH_Box04_S117	Motion	0	2890.69068599
2E90EDD21091	2016-08-28	EtOH_Box04_S117	Motion	0	2892.69333696
2E90EDD21091	2016-08-28	EtOH_Box04_S117	Motion	0	2895.48130798
2E90EDD21091	2016-08-28	EtOH_Box04_S117	Motion	0	2900.09791279
2E90EDD21091	2016-08-28	EtOH_Box04_S117	Motion	0	2902.31925178
2E90EDD21091	2016-08-28	EtOH_Box04_S117	Motion	0	2904.98142195
2E90EDD21091	2016-08-28	EtOH_Box04_S117	Motion	0	2906.98404479
2E90EDD21091	2016-08-28	EtOH_Box04_S117	Motion	0	2909.199018
2E90EDD21091	2016-08-28	EtOH_Box04_S117	Motion	0	2913.99524093
2E90EDD21091	2016-08-28	EtOH_Box04_S117	Motion	0	2915.99786496
2E90EDD21091	2016-08-28	EtOH_Box04_S117	Motion	0	2919.18125796
2E90EDD21091	2016-08-28	EtOH_Box04_S117	Motion	0	2923.26865888
2E90EDD21091	2016-08-28	EtOH_Box04_S117	Motion	0	2925.27118778
2E90EDD21091	2016-08-28	EtOH_Box04_S117	Motion	0	2927.87140179
2E90EDD21091	2016-08-28	EtOH_Box04_S117	Motion	0	2929.87403297
2E90EDD21091	2016-08-28	EtOH_Box04_S117	Motion	0	2935.88348079
2E90EDD21091	2016-08-28	EtOH_Box04_S117	Motion	0	2937.88616896
2E90EDD21091	2016-08-28	EtOH_Box04_S117	Motion	0	2942.24561501
2E90EDD21091	2016-08-28	EtOH_Box04_S117	Motion	0	2945.44889688
2E90EDD21091	2016-08-28	EtOH_Box04_S117	Motion	0	2947.45144677
2E90EDD21091	2016-08-28	EtOH_Box04_S117	Motion	0	2950.63718081
2E90EDD21091	2016-08-28	EtOH_Box04_S117	Motion	0	2952.70176697
2E90EDD21091	2016-08-28	EtOH_Box04_S117	Motion	0	2955.69756794
2E90EDD21091	2016-08-28	EtOH_Box04_S117	Motion	0	2958.58713698
2E90EDD21091	2016-08-28	EtOH_Box04_S117	Motion	0	2962.31577182
2E90EDD21091	2016-08-28	EtOH_Box04_S117	Motion	0	2966.67833185
2E90EDD21091	2016-08-28	EtOH_Box04_S117	Motion	0	2968.68081784
2E90EDD21091	2016-08-28	EtOH_Box04_S117	Motion	0	2970.89716983
2E90EDD21091	2016-08-28	EtOH_Box04_S117	Motion	0	2973.460428
2E90EDD21091	2016-08-28	EtOH_Box04_S117	Motion	0	2977.06542897
2E90EDD21091	2016-08-28	EtOH_Box04_S117	Motion	0	2979.06808186
2E90EDD21091	2016-08-28	EtOH_Box04_S117	Motion	0	2981.07240295
2E90EDD21091	2016-08-28	EtOH_Box04_S117	Motion	0	2984.76181388
2E90EDD21091	2016-08-28	EtOH_Box04_S117	Motion	0	2988.03008294
2E90EDD21091	2016-08-28	EtOH_Box04_S117	Motion	0	2990.39584994
2E90EDD21091	2016-08-28	EtOH_Box04_S117	Motion	0	2992.39847684
2E90EDD21091	2016-08-28	EtOH_Box04_S117	Motion	0	2996.77113795
2E90EDD21091	2016-08-28	EtOH_Box04_S117	Motion	0	3000.29245281
2E90EDD21091	2016-08-28	EtOH_Box04_S117	Motion	0	3003.13987088
2E90EDD21091	2016-08-28	EtOH_Box04_S117	Motion	0	3005.1425128
2E90EDD21091	2016-08-28	EtOH_Box04_S117	Motion	0	3013.53225183
2E90EDD21091	2016-08-28	EtOH_Box04_S117	Motion	0	3015.53490591
2E90EDD21091	2016-08-28	EtOH_Box04_S117	Motion	0	3017.59891486
2E90EDD21091	2016-08-28	EtOH_Box04_S117	Motion	0	3021.35847998
2E90EDD21091	2016-08-28	EtOH_Box04_S117	Motion	0	3023.36113191
2E90EDD21091	2016-08-28	EtOH_Box04_S117	Motion	0	3025.79640293
2E90EDD21091	2016-08-28	EtOH_Box04_S117	Motion	0	3028.36744094
2E90EDD21091	2016-08-28	EtOH_Box04_S117	Motion	0	3030.37006187
2E90EDD21091	2016-08-28	EtOH_Box04_S117	Motion	0	3032.37265086
2E90EDD21091	2016-08-28	EtOH_Box04_S117	Motion	0	3036.75005078
2E90EDD21091	2016-08-28	EtOH_Box04_S117	Motion	0	3039.15046597
2E90EDD21091	2016-08-28	EtOH_Box04_S117	Motion	0	3041.15453696
2E90EDD21091	2016-08-28	EtOH_Box04_S117	Motion	0	3043.15718389
2E90EDD21091	2016-08-28	EtOH_Box04_S117	Motion	0	3046.17842984
2E90EDD21091	2016-08-28	EtOH_Box04_S117	Motion	0	3048.18109989
2E90EDD21091	2016-08-28	EtOH_Box04_S117	Motion	0	3050.18372488
2E90EDD21091	2016-08-28	EtOH_Box04_S117	Motion	0	3052.18636084
2E90EDD21091	2016-08-28	EtOH_Box04_S117	Motion	0	3054.66918087
2E90EDD21091	2016-08-28	EtOH_Box04_S117	Motion	0	3056.67181182
2E90EDD21091	2016-08-28	EtOH_Box04_S117	Motion	0	3058.67369199
2E90EDD21091	2016-08-28	EtOH_Box04_S117	Motion	0	3062.74210882
2E90EDD21091	2016-08-28	EtOH_Box04_S117	Motion	0	3064.74460578
2E90EDD21091	2016-08-28	EtOH_Box04_S117	Motion	0	3066.74725294
2E90EDD21091	2016-08-28	EtOH_Box04_S117	Motion	0	3071.38979387
2E90EDD21091	2016-08-28	EtOH_Box04_S117	Motion	0	3073.39244294
2E90EDD21091	2016-08-28	EtOH_Box04_S117	Motion	0	3076.821316
2E90EDD21091	2016-08-28	EtOH_Box04_S117	Motion	0	3081.27413392
2E90EDD21091	2016-08-28	EtOH_Box04_S117	Motion	0	3084.19066691
2E90EDD21091	2016-08-28	EtOH_Box04_S117	Motion	0	3086.19320798
2E90EDD21091	2016-08-28	EtOH_Box04_S117	Motion	0	3088.19593883
2E90EDD21091	2016-08-28	EtOH_Box04_S117	Motion	0	3094.39606786
2E90EDD21091	2016-08-28	EtOH_Box04_S117	Motion	0	3096.39871883
2E90EDD21091	2016-08-28	EtOH_Box04_S117	Motion	0	3098.40141892
2E90EDD21091	2016-08-28	EtOH_Box04_S117	Motion	0	3100.40404487
2E90EDD21091	2016-08-28	EtOH_Box04_S117	Motion	0	3105.49022579
2E90EDD21091	2016-08-28	EtOH_Box04_S117	Motion	0	3107.49368691
2E90EDD21091	2016-08-28	EtOH_Box04_S117	Motion	0	3110.126858
2E90EDD21091	2016-08-28	EtOH_Box04_S117	Motion	0	3112.5106709
2E90EDD21091	2016-08-28	EtOH_Box04_S117	Motion	0	3114.51332998
2E90EDD21091	2016-08-28	EtOH_Box04_S117	Motion	0	3116.54999399
2E90EDD21091	2016-08-28	EtOH_Box04_S117	Motion	0	3119.32775879
2E90EDD21091	2016-08-28	EtOH_Box04_S117	Motion	0	3122.43113089
2E90EDD21091	2016-08-28	EtOH_Box04_S117	Motion	0	3124.43360686
2E90EDD21091	2016-08-28	EtOH_Box04_S117	Motion	0	3126.43533587
2E90EDD21091	2016-08-28	EtOH_Box04_S117	Motion	0	3128.43785286
2E90EDD21091	2016-08-28	EtOH_Box04_S117	Motion	0	3131.929425
2E90EDD21091	2016-08-28	EtOH_Box04_S117	Motion	0	3133.93208981
2E90EDD21091	2016-08-28	EtOH_Box04_S117	Motion	0	3136.46608686
2E90EDD21091	2016-08-28	EtOH_Box04_S117	Motion	0	3139.15227795
2E90EDD21091	2016-08-28	EtOH_Box04_S117	Motion	0	3142.12061882
2E90EDD21091	2016-08-28	EtOH_Box04_S117	Motion	0	3146.30717397
2E90EDD21091	2016-08-28	EtOH_Box04_S117	Motion	0	3149.86071086
2E90EDD21091	2016-08-28	EtOH_Box04_S117	Motion	0	3151.96836281
2E90EDD21091	2016-08-28	EtOH_Box04_S117	Motion	0	3154.76255584
2E90EDD21091	2016-08-28	EtOH_Box04_S117	Motion	0	3156.76847887
2E90EDD21091	2016-08-28	EtOH_Box04_S117	Motion	0	3158.77104688
2E90EDD21091	2016-08-28	EtOH_Box04_S117	Motion	0	3161.26459193
2E90EDD21091	2016-08-28	EtOH_Box04_S117	Motion	0	3163.26723099
2E90EDD21091	2016-08-28	EtOH_Box04_S117	Motion	0	3165.26984882
2E90EDD21091	2016-08-28	EtOH_Box04_S117	Motion	0	3167.27238679
2E90EDD21091	2016-08-28	EtOH_Box04_S117	Motion	0	3169.275038
2E90EDD21091	2016-08-28	EtOH_Box04_S117	Motion	0	3171.27757287
2E90EDD21091	2016-08-28	EtOH_Box04_S117	Motion	0	3173.28007889
2E90EDD21091	2016-08-28	EtOH_Box04_S117	Motion	0	3175.54506397
2E90EDD21091	2016-08-28	EtOH_Box04_S117	Motion	0	3177.5476079
2E90EDD21091	2016-08-28	EtOH_Box04_S117	Motion	0	3179.5502708
2E90EDD21091	2016-08-28	EtOH_Box04_S117	Motion	0	3181.61021495
2E90EDD21091	2016-08-28	EtOH_Box04_S117	Motion	0	3183.75972295
2E90EDD21091	2016-08-28	EtOH_Box04_S117	Motion	0	3185.76230192
2E90EDD21091	2016-08-28	EtOH_Box04_S117	Motion	0	3188.27110195
2E90EDD21091	2016-08-28	EtOH_Box04_S117	Motion	0	3190.91981578
2E90EDD21091	2016-08-28	EtOH_Box04_S117	Motion	0	3193.49294591
2E90EDD21091	2016-08-28	EtOH_Box04_S117	Motion	0	3195.49555492
2E90EDD21091	2016-08-28	EtOH_Box04_S117	Motion	0	3197.498173
2E90EDD21091	2016-08-28	EtOH_Box04_S117	Motion	0	3202.25756979
2E90EDD21091	2016-08-28	EtOH_Box04_S117	Motion	0	3204.26007581
2E90EDD21091	2016-08-28	EtOH_Box04_S117	Motion	0	3206.26272297
2E90EDD21091	2016-08-28	EtOH_Box04_S117	Motion	0	3208.92278695
2E90EDD21091	2016-08-28	EtOH_Box04_S117	Motion	0	3212.07210279
2E90EDD21091	2016-08-28	EtOH_Box04_S117	Motion	0	3214.60854077
2E90EDD21091	2016-08-28	EtOH_Box04_S117	Motion	0	3216.6110909
2E90EDD21091	2016-08-28	EtOH_Box04_S117	Motion	0	3219.28315878
2E90EDD21091	2016-08-28	EtOH_Box04_S117	Motion	0	3221.985502
2E90EDD21091	2016-08-28	EtOH_Box04_S117	Motion	0	3224.58344483
2E90EDD21091	2016-08-28	EtOH_Box04_S117	Motion	0	3226.5859828
2E90EDD21091	2016-08-28	EtOH_Box04_S117	Motion	0	3228.58863688
2E90EDD21091	2016-08-28	EtOH_Box04_S117	Motion	0	3231.45863795
2E90EDD21091	2016-08-28	EtOH_Box04_S117	Motion	0	3233.46130896
2E90EDD21091	2016-08-28	EtOH_Box04_S117	Motion	0	3236.67557883
2E90EDD21091	2016-08-28	EtOH_Box04_S117	Motion	0	3238.67811179
2E90EDD21091	2016-08-28	EtOH_Box04_S117	Motion	0	3240.68065095
2E90EDD21091	2016-08-28	EtOH_Box04_S117	Motion	0	3242.68327689
2E90EDD21091	2016-08-28	EtOH_Box04_S117	Motion	0	3244.68595481
2E90EDD21091	2016-08-28	EtOH_Box04_S117	Motion	0	3246.89853477
2E90EDD21091	2016-08-28	EtOH_Box04_S117	Motion	0	3248.90110993
2E90EDD21091	2016-08-28	EtOH_Box04_S117	Motion	0	3250.90371084
2E90EDD21091	2016-08-28	EtOH_Box04_S117	Motion	0	3253.61564398
2E90EDD21091	2016-08-28	EtOH_Box04_S117	Motion	0	3255.61831498
2E90EDD21091	2016-08-28	EtOH_Box04_S117	Motion	0	3257.62094784
2E90EDD21091	2016-08-28	EtOH_Box04_S117	Motion	0	3259.62353277
2E90EDD21091	2016-08-28	EtOH_Box04_S117	Motion	0	3262.6323328
2E90EDD21091	2016-08-28	EtOH_Box04_S117	Motion	0	3264.63495779
2E90EDD21091	2016-08-28	EtOH_Box04_S117	Motion	0	3268.40704393
2E90EDD21091	2016-08-28	EtOH_Box04_S117	Motion	0	3270.66221881
2E90EDD21091	2016-08-28	EtOH_Box04_S117	Motion	0	3273.2706759
2E90EDD21091	2016-08-28	EtOH_Box04_S117	Motion	0	3275.27332497
2E90EDD21091	2016-08-28	EtOH_Box04_S117	Motion	0	3277.27606297
2E90EDD21091	2016-08-28	EtOH_Box04_S117	Motion	0	3279.27879691
2E90EDD21091	2016-08-28	EtOH_Box04_S117	Motion	0	3281.71671987
2E90EDD21091	2016-08-28	EtOH_Box04_S117	Motion	0	3285.08366299
2E90EDD21091	2016-08-28	EtOH_Box04_S117	Motion	0	3290.68556285
2E90EDD21091	2016-08-28	EtOH_Box04_S117	Motion	0	3292.68818688
2E90EDD21091	2016-08-28	EtOH_Box04_S117	Motion	0	3294.99162984
2E90EDD21091	2016-08-28	EtOH_Box04_S117	Motion	0	3297.14231491
2E90EDD21091	2016-08-28	EtOH_Box04_S117	Motion	0	3299.14502883
2E90EDD21091	2016-08-28	EtOH_Box04_S117	Motion	0	3306.28505993
2E90EDD21091	2016-08-28	EtOH_Box04_S117	Motion	0	3308.97228479
2E90EDD21091	2016-08-28	EtOH_Box04_S117	Motion	0	3315.87370586
2E90EDD21091	2016-08-28	EtOH_Box04_S117	Motion	0	3319.71251082
2E90EDD21091	2016-08-28	EtOH_Box04_S117	Motion	0	3322.07332277
2E90EDD21091	2016-08-28	EtOH_Box04_S117	Motion	0	3324.68066692
2E90EDD21091	2016-08-28	EtOH_Box04_S117	Motion	0	3328.65402484
2E90EDD21091	2016-08-28	EtOH_Box04_S117	Motion	0	3330.65659499
2E90EDD21091	2016-08-28	EtOH_Box04_S117	Motion	0	3332.65916395
2E90EDD21091	2016-08-28	EtOH_Box04_S117	Motion	0	3337.0302608
2E90EDD21091	2016-08-28	EtOH_Box04_S117	Motion	0	3339.03288579
2E90EDD21091	2016-08-28	EtOH_Box04_S117	Motion	0	3341.65190291
2E90EDD21091	2016-08-28	EtOH_Box04_S117	Motion	0	3343.92490101
2E90EDD21091	2016-08-28	EtOH_Box04_S117	Motion	0	3345.92754698
2E90EDD21091	2016-08-28	EtOH_Box04_S117	Motion	0	3348.94635677
2E90EDD21091	2016-08-28	EtOH_Box04_S117	Motion	0	3352.41882586
2E90EDD21091	2016-08-28	EtOH_Box04_S117	Motion	0	3358.13744092
2E90EDD21091	2016-08-28	EtOH_Box04_S117	Motion	0	3360.13997197
2E90EDD21091	2016-08-28	EtOH_Box04_S117	Motion	0	3362.14264297
2E90EDD21091	2016-08-28	EtOH_Box04_S117	Motion	0	3364.14530087
2E90EDD21091	2016-08-28	EtOH_Box04_S117	Motion	0	3366.14973187
2E90EDD21091	2016-08-28	EtOH_Box04_S117	Motion	0	3369.53454494
2E90EDD21091	2016-08-28	EtOH_Box04_S117	Motion	0	3371.73610091
2E90EDD21091	2016-08-28	EtOH_Box04_S117	Motion	0	3374.52378988
2E90EDD21091	2016-08-28	EtOH_Box04_S117	Motion	0	3376.81978679
2E90EDD21091	2016-08-28	EtOH_Box04_S117	Motion	0	3378.82252884
2E90EDD21091	2016-08-28	EtOH_Box04_S117	Motion	0	3384.00184679
2E90EDD21091	2016-08-28	EtOH_Box04_S117	Motion	0	3386.00370789
2E90EDD21091	2016-08-28	EtOH_Box04_S117	Motion	0	3389.95698285
2E90EDD21091	2016-08-28	EtOH_Box04_S117	Motion	0	3392.63302684
2E90EDD21091	2016-08-28	EtOH_Box04_S117	Motion	0	3397.79721498
2E90EDD21091	2016-08-28	EtOH_Box04_S117	Motion	0	3400.34313989
2E90EDD21091	2016-08-28	EtOH_Box04_S117	Motion	0	3403.845227
2E90EDD21091	2016-08-28	EtOH_Box04_S117	Motion	0	3405.84774089
2E90EDD21091	2016-08-28	EtOH_Box04_S117	Motion	0	3408.14270377
2E90EDD21091	2016-08-28	EtOH_Box04_S117	Motion	0	3411.26313901
2E90EDD21091	2016-08-28	EtOH_Box04_S117	Motion	0	3413.26585197
2E90EDD21091	2016-08-28	EtOH_Box04_S117	Motion	0	3415.26851296
2E90EDD21091	2016-08-28	EtOH_Box04_S117	Motion	0	3418.29791093
2E90EDD21091	2016-08-28	EtOH_Box04_S117	Motion	0	3420.95772195
2E90EDD21091	2016-08-28	EtOH_Box04_S117	Motion	0	3424.50491285
2E90EDD21091	2016-08-28	EtOH_Box04_S117	Motion	0	3426.50756097
2E90EDD21091	2016-08-28	EtOH_Box04_S117	Motion	0	3428.51021385
2E90EDD21091	2016-08-28	EtOH_Box04_S117	Motion	0	3430.51283193
2E90EDD21091	2016-08-28	EtOH_Box04_S117	Motion	0	3432.51551485
2E90EDD21091	2016-08-28	EtOH_Box04_S117	Motion	0	3438.56416988
2E90EDD21091	2016-08-28	EtOH_Box04_S117	Motion	0	3440.77160096
2E90EDD21091	2016-08-28	EtOH_Box04_S117	Motion	0	3446.36283398
2E90EDD21091	2016-08-28	EtOH_Box04_S117	Motion	0	3450.01451182
2E90EDD21091	2016-08-28	EtOH_Box04_S117	Motion	0	3452.28623581
2E90EDD21091	2016-08-28	EtOH_Box04_S117	Motion	0	3455.88224578
2E90EDD21091	2016-08-28	EtOH_Box04_S117	Motion	0	3457.88475084
2E90EDD21091	2016-08-28	EtOH_Box04_S117	Motion	0	3459.98319888
2E90EDD21091	2016-08-28	EtOH_Box04_S117	Motion	0	3463.29482484
2E90EDD21091	2016-08-28	EtOH_Box04_S117	Motion	0	3465.29739189
2E90EDD21091	2016-08-28	EtOH_Box04_S117	Motion	0	3468.7967279
2E90EDD21091	2016-08-28	EtOH_Box04_S117	Motion	0	3470.799366
2E90EDD21091	2016-08-28	EtOH_Box04_S117	Motion	0	3472.80197191
2E90EDD21091	2016-08-28	EtOH_Box04_S117	Motion	0	3475.0619669
2E90EDD21091	2016-08-28	EtOH_Box04_S117	Motion	0	3477.0645349
2E90EDD21091	2016-08-28	EtOH_Box04_S117	Motion	0	3479.31641197
2E90EDD21091	2016-08-28	EtOH_Box04_S117	Motion	0	3481.31891584
2E90EDD21091	2016-08-28	EtOH_Box04_S117	Motion	0	3483.321311
2E90EDD21091	2016-08-28	EtOH_Box04_S117	Motion	0	3485.80081487
2E90EDD21091	2016-08-28	EtOH_Box04_S117	Motion	0	3490.27122092
2E90EDD21091	2016-08-28	EtOH_Box04_S117	Motion	0	3492.61368394
2E90EDD21091	2016-08-28	EtOH_Box04_S117	Motion	0	3494.6163168
2E90EDD21091	2016-08-28	EtOH_Box04_S117	Motion	0	3499.29632592
2E90EDD21091	2016-08-28	EtOH_Box04_S117	Motion	0	3501.29892683
2E90EDD21091	2016-08-28	EtOH_Box04_S117	Motion	0	3503.63353491
2E90EDD21091	2016-08-28	EtOH_Box04_S117	Motion	0	3505.86854792
2E90EDD21091	2016-08-28	EtOH_Box04_S117	Motion	0	3509.29988098
2E90EDD21091	2016-08-28	EtOH_Box04_S117	Motion	0	3511.78992701
2E90EDD21091	2016-08-28	EtOH_Box04_S117	Motion	0	3513.79244399
2E90EDD21091	2016-08-28	EtOH_Box04_S117	Motion	0	3516.23037195
2E90EDD21091	2016-08-28	EtOH_Box04_S117	Motion	0	3518.35745192
2E90EDD21091	2016-08-28	EtOH_Box04_S117	Motion	0	3522.69264483
2E90EDD21091	2016-08-28	EtOH_Box04_S117	Motion	0	3525.66476488
2E90EDD21091	2016-08-28	EtOH_Box04_S117	Motion	0	3527.66746783
2E90EDD21091	2016-08-28	EtOH_Box04_S117	Motion	0	3529.67015886
2E90EDD21091	2016-08-28	EtOH_Box04_S117	Motion	0	3532.45990682
2E90EDD21091	2016-08-28	EtOH_Box04_S117	Motion	0	3537.71307683
2E90EDD21091	2016-08-28	EtOH_Box04_S117	Motion	0	3539.71574593
2E90EDD21091	2016-08-28	EtOH_Box04_S117	Motion	0	3541.89064288
2E90EDD21091	2016-08-28	EtOH_Box04_S117	Motion	0	3543.89328694
2E90EDD21091	2016-08-28	EtOH_Box04_S117	Motion	0	3545.89593983
2E90EDD21091	2016-08-28	EtOH_Box04_S117	Motion	0	3547.89856195
2E90EDD21091	2016-08-28	EtOH_Box04_S117	Motion	0	3549.90121293
2E90EDD21091	2016-08-28	EtOH_Box04_S117	Motion	0	3552.84540391
2E90EDD21091	2016-08-28	EtOH_Box04_S117	Motion	0	3555.11513901
2E90EDD21091	2016-08-28	EtOH_Box04_S117	Motion	0	3557.23773289
2E90EDD21091	2016-08-28	EtOH_Box04_S117	Motion	0	3561.2704699
2E90EDD21091	2016-08-28	EtOH_Box04_S117	Motion	0	3563.27317286
2E90EDD21091	2016-08-28	EtOH_Box04_S117	Motion	0	3565.27588892
2E90EDD21091	2016-08-28	EtOH_Box04_S117	Motion	0	3567.965204
2E90EDD21091	2016-08-28	EtOH_Box04_S117	Motion	0	3569.96789098
2E90EDD21091	2016-08-28	EtOH_Box04_S117	Motion	0	3571.97055197
2E90EDD21091	2016-08-28	EtOH_Box04_S117	Motion	0	3573.97324681
2E90EDD21091	2016-08-28	EtOH_Box04_S117	Motion	0	3576.29643989
2E90EDD21091	2016-08-28	EtOH_Box04_S117	Motion	0	3578.29913187
2E90EDD21091	2016-08-28	EtOH_Box04_S117	Motion	0	3580.30183196
2E90EDD21091	2016-08-28	EtOH_Box04_S117	Motion	0	3582.30456686
2E90EDD21091	2016-08-28	EtOH_Box04_S117	Motion	0	3584.30728078
2E90EDD21091	2016-08-28	EtOH_Box04_S117	Motion	0	3586.36638093
2E90EDD21091	2016-08-28	EtOH_Box04_S117	Motion	0	3588.36904478
2E90EDD21091	2016-08-28	EtOH_Box04_S117	Motion	0	3592.04703093
2E90EDD21091	2016-08-28	EtOH_Box04_S117	Motion	0	3595.19668078
2E90EDD21091	2016-08-28	EtOH_Box04_S117	Motion	0	3597.19937992
2E90EDD21091	2016-08-28	EtOH_Box04_S117	SessionEnd	0	3600.00000978
