# Supplementary material for: An open source device for operant licking in rats
Source: PeerJ. 2017 Feb 14;5:e2981. doi: 10.7717/peerj.2981 (PMC5312574; doi:10.7717/peerj.2981)
Supplement: Supplemental Information 1 — The complete raw data and several R scripts that generated all the figures and statistical analysis were compressed using the Linux tar command. The bash program dataSummary.sh located in the sucrose and water subdirectory was used to generate summary statistics for each run. [file peerj-05-2981-s001.gz › data/sucrose/vr/ETOH_lick_Box01_S147_2E90EDD21091.csv]

RatID	date	boxid	EventType	vr10	seconds
2E90EDD21091	2016-08-31	EtOH_Box01_S147	ACTIVE	0	3.19480895996e-05
2E90EDD21091	2016-08-31	EtOH_Box01_S147	ACTIVE	0	0.173885822296
2E90EDD21091	2016-08-31	EtOH_Box01_S147	ACTIVE	0	0.959244966507
2E90EDD21091	2016-08-31	EtOH_Box01_S147	ACTIVE	0	10.2672469616
2E90EDD21091	2016-08-31	EtOH_Box01_S147	ACTIVE	0	10.3926129341
2E90EDD21091	2016-08-31	EtOH_Box01_S147	ACTIVE	0	27.6299748421
2E90EDD21091	2016-08-31	EtOH_Box01_S147	ACTIVE	0	27.7359249592
2E90EDD21091	2016-08-31	EtOH_Box01_S147	ACTIVE	0	39.6713938713
2E90EDD21091	2016-08-31	EtOH_Box01_S147	ACTIVE	0	39.7643477917
2E90EDD21091	2016-08-31	EtOH_Box01_S147	ACTIVE	0	63.1220118999
2E90EDD21091	2016-08-31	EtOH_Box01_S147	REWARD	10	63.1220118999
2E90EDD21091	2016-08-31	EtOH_Box01_S147	ACTIVE	0	63.3721108437
2E90EDD21091	2016-08-31	EtOH_Box01_S147	ACTIVE	0	63.5010828972
2E90EDD21091	2016-08-31	EtOH_Box01_S147	ACTIVE	0	63.586607933
2E90EDD21091	2016-08-31	EtOH_Box01_S147	ACTIVE	0	63.682918787
2E90EDD21091	2016-08-31	EtOH_Box01_S147	ACTIVE	0	63.768447876
2E90EDD21091	2016-08-31	EtOH_Box01_S147	ACTIVE	0	63.843089819
2E90EDD21091	2016-08-31	EtOH_Box01_S147	ACTIVE	0	63.9501469135
2E90EDD21091	2016-08-31	EtOH_Box01_S147	ACTIVE	0	64.0572469234
2E90EDD21091	2016-08-31	EtOH_Box01_S147	ACTIVE	0	64.164482832
2E90EDD21091	2016-08-31	EtOH_Box01_S147	ACTIVE	0	64.2716858387
2E90EDD21091	2016-08-31	EtOH_Box01_S147	ACTIVE	0	64.3787708282
2E90EDD21091	2016-08-31	EtOH_Box01_S147	ACTIVE	0	64.5074379444
2E90EDD21091	2016-08-31	EtOH_Box01_S147	ACTIVE	0	64.6145699024
2E90EDD21091	2016-08-31	EtOH_Box01_S147	ACTIVE	0	64.7433829308
2E90EDD21091	2016-08-31	EtOH_Box01_S147	ACTIVE	0	64.8504488468
2E90EDD21091	2016-08-31	EtOH_Box01_S147	ACTIVE	0	64.9790928364
2E90EDD21091	2016-08-31	EtOH_Box01_S147	ACTIVE	0	65.097121954
2E90EDD21091	2016-08-31	EtOH_Box01_S147	ACTIVE	0	65.2260329723
2E90EDD21091	2016-08-31	EtOH_Box01_S147	ACTIVE	0	65.354929924
2E90EDD21091	2016-08-31	EtOH_Box01_S147	ACTIVE	0	65.483686924
2E90EDD21091	2016-08-31	EtOH_Box01_S147	ACTIVE	0	65.623374939
2E90EDD21091	2016-08-31	EtOH_Box01_S147	ACTIVE	0	65.7510237694
2E90EDD21091	2016-08-31	EtOH_Box01_S147	ACTIVE	0	65.9126198292
2E90EDD21091	2016-08-31	EtOH_Box01_S147	ACTIVE	0	66.0010387897
2E90EDD21091	2016-08-31	EtOH_Box01_S147	ACTIVE	0	66.1082229614
2E90EDD21091	2016-08-31	EtOH_Box01_S147	ACTIVE	0	66.2164008617
2E90EDD21091	2016-08-31	EtOH_Box01_S147	ACTIVE	0	66.3451778889
2E90EDD21091	2016-08-31	EtOH_Box01_S147	ACTIVE	0	80.2646348476
2E90EDD21091	2016-08-31	EtOH_Box01_S147	ACTIVE	0	80.3395609856
2E90EDD21091	2016-08-31	EtOH_Box01_S147	ACTIVE	0	80.4250559807
2E90EDD21091	2016-08-31	EtOH_Box01_S147	ACTIVE	0	80.4811608791
2E90EDD21091	2016-08-31	EtOH_Box01_S147	ACTIVE	0	80.5775609016
2E90EDD21091	2016-08-31	EtOH_Box01_S147	ACTIVE	0	80.684694767
2E90EDD21091	2016-08-31	EtOH_Box01_S147	ACTIVE	0	80.7703549862
2E90EDD21091	2016-08-31	EtOH_Box01_S147	INACTIVE	0	84.3714728355
2E90EDD21091	2016-08-31	EtOH_Box01_S147	INACTIVE	0	84.5590078831
2E90EDD21091	2016-08-31	EtOH_Box01_S147	INACTIVE	0	84.7463259697
2E90EDD21091	2016-08-31	EtOH_Box01_S147	INACTIVE	0	84.8902769089
2E90EDD21091	2016-08-31	EtOH_Box01_S147	INACTIVE	0	85.066742897
2E90EDD21091	2016-08-31	EtOH_Box01_S147	ACTIVE	0	88.2395858765
2E90EDD21091	2016-08-31	EtOH_Box01_S147	ACTIVE	0	88.7320568562
2E90EDD21091	2016-08-31	EtOH_Box01_S147	ACTIVE	0	88.8461079597
2E90EDD21091	2016-08-31	EtOH_Box01_S147	REWARD	3	88.8461079597
2E90EDD21091	2016-08-31	EtOH_Box01_S147	ACTIVE	0	106.67908597
2E90EDD21091	2016-08-31	EtOH_Box01_S147	ACTIVE	0	106.732317924
2E90EDD21091	2016-08-31	EtOH_Box01_S147	ACTIVE	0	106.774469852
2E90EDD21091	2016-08-31	EtOH_Box01_S147	ACTIVE	0	106.881567001
2E90EDD21091	2016-08-31	EtOH_Box01_S147	ACTIVE	0	106.934611797
2E90EDD21091	2016-08-31	EtOH_Box01_S147	ACTIVE	0	107.030882835
2E90EDD21091	2016-08-31	EtOH_Box01_S147	ACTIVE	0	107.278875828
2E90EDD21091	2016-08-31	EtOH_Box01_S147	ACTIVE	0	134.293190956
2E90EDD21091	2016-08-31	EtOH_Box01_S147	ACTIVE	0	134.47456193
2E90EDD21091	2016-08-31	EtOH_Box01_S147	ACTIVE	0	134.68700099
2E90EDD21091	2016-08-31	EtOH_Box01_S147	ACTIVE	0	134.835037947
2E90EDD21091	2016-08-31	EtOH_Box01_S147	ACTIVE	0	134.939437866
2E90EDD21091	2016-08-31	EtOH_Box01_S147	ACTIVE	0	135.054690838
2E90EDD21091	2016-08-31	EtOH_Box01_S147	ACTIVE	0	135.169879913
2E90EDD21091	2016-08-31	EtOH_Box01_S147	ACTIVE	0	135.295838833
2E90EDD21091	2016-08-31	EtOH_Box01_S147	ACTIVE	0	135.475963831
2E90EDD21091	2016-08-31	EtOH_Box01_S147	ACTIVE	0	135.591187
2E90EDD21091	2016-08-31	EtOH_Box01_S147	ACTIVE	0	135.695375919
2E90EDD21091	2016-08-31	EtOH_Box01_S147	ACTIVE	0	135.832376957
2E90EDD21091	2016-08-31	EtOH_Box01_S147	REWARD	12	135.832376957
2E90EDD21091	2016-08-31	EtOH_Box01_S147	ACTIVE	0	136.050041914
2E90EDD21091	2016-08-31	EtOH_Box01_S147	ACTIVE	0	136.124991894
2E90EDD21091	2016-08-31	EtOH_Box01_S147	ACTIVE	0	136.275325775
2E90EDD21091	2016-08-31	EtOH_Box01_S147	ACTIVE	0	136.371556997
2E90EDD21091	2016-08-31	EtOH_Box01_S147	ACTIVE	0	136.521790981
2E90EDD21091	2016-08-31	EtOH_Box01_S147	ACTIVE	0	136.693722963
2E90EDD21091	2016-08-31	EtOH_Box01_S147	ACTIVE	0	136.822716951
2E90EDD21091	2016-08-31	EtOH_Box01_S147	ACTIVE	0	136.919056892
2E90EDD21091	2016-08-31	EtOH_Box01_S147	ACTIVE	0	137.026209831
2E90EDD21091	2016-08-31	EtOH_Box01_S147	ACTIVE	0	137.133452892
2E90EDD21091	2016-08-31	EtOH_Box01_S147	ACTIVE	0	137.251780987
2E90EDD21091	2016-08-31	EtOH_Box01_S147	ACTIVE	0	137.391493797
2E90EDD21091	2016-08-31	EtOH_Box01_S147	ACTIVE	0	154.977760792
2E90EDD21091	2016-08-31	EtOH_Box01_S147	ACTIVE	0	155.041801929
2E90EDD21091	2016-08-31	EtOH_Box01_S147	ACTIVE	0	155.138093948
2E90EDD21091	2016-08-31	EtOH_Box01_S147	ACTIVE	0	155.234421968
2E90EDD21091	2016-08-31	EtOH_Box01_S147	ACTIVE	0	155.298318863
2E90EDD21091	2016-08-31	EtOH_Box01_S147	ACTIVE	0	155.362235785
2E90EDD21091	2016-08-31	EtOH_Box01_S147	ACTIVE	0	155.469493866
2E90EDD21091	2016-08-31	EtOH_Box01_S147	ACTIVE	0	155.54409194
2E90EDD21091	2016-08-31	EtOH_Box01_S147	ACTIVE	0	155.737686872
2E90EDD21091	2016-08-31	EtOH_Box01_S147	ACTIVE	0	155.801625967
2E90EDD21091	2016-08-31	EtOH_Box01_S147	ACTIVE	0	155.919567823
2E90EDD21091	2016-08-31	EtOH_Box01_S147	ACTIVE	0	156.044569969
2E90EDD21091	2016-08-31	EtOH_Box01_S147	REWARD	2	156.044569969
2E90EDD21091	2016-08-31	EtOH_Box01_S147	INACTIVE	0	160.703475952
2E90EDD21091	2016-08-31	EtOH_Box01_S147	INACTIVE	0	160.97731781
2E90EDD21091	2016-08-31	EtOH_Box01_S147	INACTIVE	0	161.164586782
2E90EDD21091	2016-08-31	EtOH_Box01_S147	INACTIVE	0	161.351861
2E90EDD21091	2016-08-31	EtOH_Box01_S147	INACTIVE	0	161.560791969
2E90EDD21091	2016-08-31	EtOH_Box01_S147	INACTIVE	0	161.814090967
2E90EDD21091	2016-08-31	EtOH_Box01_S147	INACTIVE	0	161.959377766
2E90EDD21091	2016-08-31	EtOH_Box01_S147	ACTIVE	0	162.720803976
2E90EDD21091	2016-08-31	EtOH_Box01_S147	ACTIVE	0	162.784760952
2E90EDD21091	2016-08-31	EtOH_Box01_S147	ACTIVE	0	163.010895967
2E90EDD21091	2016-08-31	EtOH_Box01_S147	ACTIVE	0	163.226118803
2E90EDD21091	2016-08-31	EtOH_Box01_S147	ACTIVE	0	181.582206964
2E90EDD21091	2016-08-31	EtOH_Box01_S147	ACTIVE	0	181.978624821
2E90EDD21091	2016-08-31	EtOH_Box01_S147	ACTIVE	0	182.115736961
2E90EDD21091	2016-08-31	EtOH_Box01_S147	ACTIVE	0	182.274735928
2E90EDD21091	2016-08-31	EtOH_Box01_S147	ACTIVE	0	182.50017786
2E90EDD21091	2016-08-31	EtOH_Box01_S147	ACTIVE	0	182.712796926
2E90EDD21091	2016-08-31	EtOH_Box01_S147	ACTIVE	0	182.807497978
2E90EDD21091	2016-08-31	EtOH_Box01_S147	REWARD	7	182.807497978
2E90EDD21091	2016-08-31	EtOH_Box01_S147	ACTIVE	0	183.069233894
2E90EDD21091	2016-08-31	EtOH_Box01_S147	ACTIVE	0	183.198162794
2E90EDD21091	2016-08-31	EtOH_Box01_S147	ACTIVE	0	183.316168785
2E90EDD21091	2016-08-31	EtOH_Box01_S147	ACTIVE	0	183.434097767
2E90EDD21091	2016-08-31	EtOH_Box01_S147	ACTIVE	0	183.562822819
2E90EDD21091	2016-08-31	EtOH_Box01_S147	ACTIVE	0	183.669984818
2E90EDD21091	2016-08-31	EtOH_Box01_S147	ACTIVE	0	183.809677839
2E90EDD21091	2016-08-31	EtOH_Box01_S147	ACTIVE	0	183.91680789
2E90EDD21091	2016-08-31	EtOH_Box01_S147	ACTIVE	0	184.034773827
2E90EDD21091	2016-08-31	EtOH_Box01_S147	ACTIVE	0	184.141956806
2E90EDD21091	2016-08-31	EtOH_Box01_S147	ACTIVE	0	184.259904861
2E90EDD21091	2016-08-31	EtOH_Box01_S147	ACTIVE	0	184.377916813
2E90EDD21091	2016-08-31	EtOH_Box01_S147	ACTIVE	0	184.49592495
2E90EDD21091	2016-08-31	EtOH_Box01_S147	ACTIVE	0	184.613911867
2E90EDD21091	2016-08-31	EtOH_Box01_S147	ACTIVE	0	184.721099854
2E90EDD21091	2016-08-31	EtOH_Box01_S147	ACTIVE	0	184.85007596
2E90EDD21091	2016-08-31	EtOH_Box01_S147	ACTIVE	0	184.969241858
2E90EDD21091	2016-08-31	EtOH_Box01_S147	ACTIVE	0	185.076495886
2E90EDD21091	2016-08-31	EtOH_Box01_S147	ACTIVE	0	185.216093779
2E90EDD21091	2016-08-31	EtOH_Box01_S147	ACTIVE	0	185.344793797
2E90EDD21091	2016-08-31	EtOH_Box01_S147	ACTIVE	0	185.462774992
2E90EDD21091	2016-08-31	EtOH_Box01_S147	ACTIVE	0	185.602313995
2E90EDD21091	2016-08-31	EtOH_Box01_S147	ACTIVE	0	185.720221996
2E90EDD21091	2016-08-31	EtOH_Box01_S147	ACTIVE	0	185.773229837
2E90EDD21091	2016-08-31	EtOH_Box01_S147	ACTIVE	0	185.912711859
2E90EDD21091	2016-08-31	EtOH_Box01_S147	ACTIVE	0	186.106662989
2E90EDD21091	2016-08-31	EtOH_Box01_S147	ACTIVE	0	186.289563894
2E90EDD21091	2016-08-31	EtOH_Box01_S147	ACTIVE	0	186.418404818
2E90EDD21091	2016-08-31	EtOH_Box01_S147	ACTIVE	0	198.650229931
2E90EDD21091	2016-08-31	EtOH_Box01_S147	ACTIVE	0	198.78999877
2E90EDD21091	2016-08-31	EtOH_Box01_S147	ACTIVE	0	215.445400953
2E90EDD21091	2016-08-31	EtOH_Box01_S147	ACTIVE	0	216.072599888
2E90EDD21091	2016-08-31	EtOH_Box01_S147	ACTIVE	0	216.280230999
2E90EDD21091	2016-08-31	EtOH_Box01_S147	INACTIVE	0	218.083904982
2E90EDD21091	2016-08-31	EtOH_Box01_S147	ACTIVE	0	230.713619947
2E90EDD21091	2016-08-31	EtOH_Box01_S147	ACTIVE	0	230.831226826
2E90EDD21091	2016-08-31	EtOH_Box01_S147	ACTIVE	0	231.2406528
2E90EDD21091	2016-08-31	EtOH_Box01_S147	ACTIVE	0	231.423051834
2E90EDD21091	2016-08-31	EtOH_Box01_S147	ACTIVE	0	231.70272994
2E90EDD21091	2016-08-31	EtOH_Box01_S147	ACTIVE	0	231.841885805
2E90EDD21091	2016-08-31	EtOH_Box01_S147	ACTIVE	0	231.948513985
2E90EDD21091	2016-08-31	EtOH_Box01_S147	ACTIVE	0	232.044366837
2E90EDD21091	2016-08-31	EtOH_Box01_S147	INACTIVE	0	233.796356916
2E90EDD21091	2016-08-31	EtOH_Box01_S147	ACTIVE	0	246.78062892
2E90EDD21091	2016-08-31	EtOH_Box01_S147	INACTIVE	0	297.015752792
2E90EDD21091	2016-08-31	EtOH_Box01_S147	ACTIVE	0	297.801568985
2E90EDD21091	2016-08-31	EtOH_Box01_S147	ACTIVE	0	297.985106945
2E90EDD21091	2016-08-31	EtOH_Box01_S147	ACTIVE	0	320.077271938
2E90EDD21091	2016-08-31	EtOH_Box01_S147	REWARD	15	320.077271938
2E90EDD21091	2016-08-31	EtOH_Box01_S147	ACTIVE	0	320.286144972
2E90EDD21091	2016-08-31	EtOH_Box01_S147	ACTIVE	0	320.40446496
2E90EDD21091	2016-08-31	EtOH_Box01_S147	ACTIVE	0	359.124124765
2E90EDD21091	2016-08-31	EtOH_Box01_S147	ACTIVE	0	359.305465937
2E90EDD21091	2016-08-31	EtOH_Box01_S147	ACTIVE	0	359.454179764
2E90EDD21091	2016-08-31	EtOH_Box01_S147	ACTIVE	0	377.568453789
2E90EDD21091	2016-08-31	EtOH_Box01_S147	ACTIVE	0	393.484818935
2E90EDD21091	2016-08-31	EtOH_Box01_S147	REWARD	5	393.484818935
2E90EDD21091	2016-08-31	EtOH_Box01_S147	ACTIVE	0	393.758063793
2E90EDD21091	2016-08-31	EtOH_Box01_S147	ACTIVE	0	393.865570784
2E90EDD21091	2016-08-31	EtOH_Box01_S147	ACTIVE	0	393.940289974
2E90EDD21091	2016-08-31	EtOH_Box01_S147	ACTIVE	0	394.06908989
2E90EDD21091	2016-08-31	EtOH_Box01_S147	ACTIVE	0	394.187019825
2E90EDD21091	2016-08-31	EtOH_Box01_S147	ACTIVE	0	394.283256769
2E90EDD21091	2016-08-31	EtOH_Box01_S147	ACTIVE	0	394.357764959
2E90EDD21091	2016-08-31	EtOH_Box01_S147	ACTIVE	0	394.443321943
2E90EDD21091	2016-08-31	EtOH_Box01_S147	ACTIVE	0	394.571949959
2E90EDD21091	2016-08-31	EtOH_Box01_S147	ACTIVE	0	394.668089867
2E90EDD21091	2016-08-31	EtOH_Box01_S147	ACTIVE	0	394.775118828
2E90EDD21091	2016-08-31	EtOH_Box01_S147	ACTIVE	0	394.882153988
2E90EDD21091	2016-08-31	EtOH_Box01_S147	ACTIVE	0	395.000038862
2E90EDD21091	2016-08-31	EtOH_Box01_S147	ACTIVE	0	395.118011951
2E90EDD21091	2016-08-31	EtOH_Box01_S147	ACTIVE	0	395.235896826
2E90EDD21091	2016-08-31	EtOH_Box01_S147	ACTIVE	0	395.386183977
2E90EDD21091	2016-08-31	EtOH_Box01_S147	ACTIVE	0	395.525718927
2E90EDD21091	2016-08-31	EtOH_Box01_S147	ACTIVE	0	395.621899843
2E90EDD21091	2016-08-31	EtOH_Box01_S147	ACTIVE	0	395.663966894
2E90EDD21091	2016-08-31	EtOH_Box01_S147	ACTIVE	0	395.825265884
2E90EDD21091	2016-08-31	EtOH_Box01_S147	ACTIVE	0	395.986669779
2E90EDD21091	2016-08-31	EtOH_Box01_S147	ACTIVE	0	396.115766764
2E90EDD21091	2016-08-31	EtOH_Box01_S147	ACTIVE	0	396.233703852
2E90EDD21091	2016-08-31	EtOH_Box01_S147	ACTIVE	0	396.3623209
2E90EDD21091	2016-08-31	EtOH_Box01_S147	ACTIVE	0	396.523388863
2E90EDD21091	2016-08-31	EtOH_Box01_S147	ACTIVE	0	396.69539094
2E90EDD21091	2016-08-31	EtOH_Box01_S147	ACTIVE	0	397.009032965
2E90EDD21091	2016-08-31	EtOH_Box01_S147	ACTIVE	0	397.148692846
2E90EDD21091	2016-08-31	EtOH_Box01_S147	ACTIVE	0	397.288115978
2E90EDD21091	2016-08-31	EtOH_Box01_S147	ACTIVE	0	397.449444771
2E90EDD21091	2016-08-31	EtOH_Box01_S147	ACTIVE	0	397.632124901
2E90EDD21091	2016-08-31	EtOH_Box01_S147	ACTIVE	0	397.80409193
2E90EDD21091	2016-08-31	EtOH_Box01_S147	ACTIVE	0	398.008587837
2E90EDD21091	2016-08-31	EtOH_Box01_S147	ACTIVE	0	398.158965826
2E90EDD21091	2016-08-31	EtOH_Box01_S147	ACTIVE	0	398.298514843
2E90EDD21091	2016-08-31	EtOH_Box01_S147	ACTIVE	0	398.437995911
2E90EDD21091	2016-08-31	EtOH_Box01_S147	ACTIVE	0	398.534292936
2E90EDD21091	2016-08-31	EtOH_Box01_S147	ACTIVE	0	414.41244483
2E90EDD21091	2016-08-31	EtOH_Box01_S147	ACTIVE	0	414.638275862
2E90EDD21091	2016-08-31	EtOH_Box01_S147	ACTIVE	0	414.745044947
2E90EDD21091	2016-08-31	EtOH_Box01_S147	ACTIVE	0	414.948991776
2E90EDD21091	2016-08-31	EtOH_Box01_S147	ACTIVE	0	415.044850826
2E90EDD21091	2016-08-31	EtOH_Box01_S147	ACTIVE	0	415.129836798
2E90EDD21091	2016-08-31	EtOH_Box01_S147	ACTIVE	0	415.225553989
2E90EDD21091	2016-08-31	EtOH_Box01_S147	ACTIVE	0	415.31042695
2E90EDD21091	2016-08-31	EtOH_Box01_S147	ACTIVE	0	415.546925783
2E90EDD21091	2016-08-31	EtOH_Box01_S147	ACTIVE	0	415.872460842
2E90EDD21091	2016-08-31	EtOH_Box01_S147	ACTIVE	0	416.001069784
2E90EDD21091	2016-08-31	EtOH_Box01_S147	ACTIVE	0	416.129589796
2E90EDD21091	2016-08-31	EtOH_Box01_S147	ACTIVE	0	416.225499868
2E90EDD21091	2016-08-31	EtOH_Box01_S147	ACTIVE	0	416.353753805
2E90EDD21091	2016-08-31	EtOH_Box01_S147	ACTIVE	0	416.525243998
2E90EDD21091	2016-08-31	EtOH_Box01_S147	ACTIVE	0	416.740080833
2E90EDD21091	2016-08-31	EtOH_Box01_S147	ACTIVE	0	416.857512951
2E90EDD21091	2016-08-31	EtOH_Box01_S147	REWARD	17	416.857512951
2E90EDD21091	2016-08-31	EtOH_Box01_S147	ACTIVE	0	417.120694876
2E90EDD21091	2016-08-31	EtOH_Box01_S147	ACTIVE	0	417.249677896
2E90EDD21091	2016-08-31	EtOH_Box01_S147	ACTIVE	0	417.37842989
2E90EDD21091	2016-08-31	EtOH_Box01_S147	ACTIVE	0	417.51848197
2E90EDD21091	2016-08-31	EtOH_Box01_S147	ACTIVE	0	427.200562954
2E90EDD21091	2016-08-31	EtOH_Box01_S147	ACTIVE	0	427.307813883
2E90EDD21091	2016-08-31	EtOH_Box01_S147	ACTIVE	0	440.219765902
2E90EDD21091	2016-08-31	EtOH_Box01_S147	ACTIVE	0	440.316092968
2E90EDD21091	2016-08-31	EtOH_Box01_S147	ACTIVE	0	440.553556919
2E90EDD21091	2016-08-31	EtOH_Box01_S147	ACTIVE	0	440.638627768
2E90EDD21091	2016-08-31	EtOH_Box01_S147	ACTIVE	0	440.842843771
2E90EDD21091	2016-08-31	EtOH_Box01_S147	ACTIVE	0	441.025336981
2E90EDD21091	2016-08-31	EtOH_Box01_S147	ACTIVE	0	441.218445778
2E90EDD21091	2016-08-31	EtOH_Box01_S147	ACTIVE	0	441.325224876
2E90EDD21091	2016-08-31	EtOH_Box01_S147	ACTIVE	0	441.420973778
2E90EDD21091	2016-08-31	EtOH_Box01_S147	ACTIVE	0	441.668048859
2E90EDD21091	2016-08-31	EtOH_Box01_S147	ACTIVE	0	441.893556833
2E90EDD21091	2016-08-31	EtOH_Box01_S147	ACTIVE	0	442.032671928
2E90EDD21091	2016-08-31	EtOH_Box01_S147	ACTIVE	0	442.204230785
2E90EDD21091	2016-08-31	EtOH_Box01_S147	ACTIVE	0	442.332530975
2E90EDD21091	2016-08-31	EtOH_Box01_S147	ACTIVE	0	442.568856955
2E90EDD21091	2016-08-31	EtOH_Box01_S147	ACTIVE	0	443.324694872
2E90EDD21091	2016-08-31	EtOH_Box01_S147	ACTIVE	0	443.539506912
2E90EDD21091	2016-08-31	EtOH_Box01_S147	REWARD	17	443.539506912
2E90EDD21091	2016-08-31	EtOH_Box01_S147	ACTIVE	0	443.770430803
2E90EDD21091	2016-08-31	EtOH_Box01_S147	ACTIVE	0	443.888611794
2E90EDD21091	2016-08-31	EtOH_Box01_S147	ACTIVE	0	444.017360926
2E90EDD21091	2016-08-31	EtOH_Box01_S147	ACTIVE	0	444.14626193
2E90EDD21091	2016-08-31	EtOH_Box01_S147	ACTIVE	0	444.210124969
2E90EDD21091	2016-08-31	EtOH_Box01_S147	ACTIVE	0	444.349551916
2E90EDD21091	2016-08-31	EtOH_Box01_S147	ACTIVE	0	444.392758846
2E90EDD21091	2016-08-31	EtOH_Box01_S147	ACTIVE	0	444.510831833
2E90EDD21091	2016-08-31	EtOH_Box01_S147	ACTIVE	0	444.60709095
2E90EDD21091	2016-08-31	EtOH_Box01_S147	ACTIVE	0	444.714418888
2E90EDD21091	2016-08-31	EtOH_Box01_S147	ACTIVE	0	444.832349777
2E90EDD21091	2016-08-31	EtOH_Box01_S147	ACTIVE	0	444.950096846
2E90EDD21091	2016-08-31	EtOH_Box01_S147	ACTIVE	0	445.078833818
2E90EDD21091	2016-08-31	EtOH_Box01_S147	ACTIVE	0	445.240009785
2E90EDD21091	2016-08-31	EtOH_Box01_S147	ACTIVE	0	445.347059965
2E90EDD21091	2016-08-31	EtOH_Box01_S147	ACTIVE	0	445.389164925
2E90EDD21091	2016-08-31	EtOH_Box01_S147	ACTIVE	0	445.571874857
2E90EDD21091	2016-08-31	EtOH_Box01_S147	ACTIVE	0	445.884406805
2E90EDD21091	2016-08-31	EtOH_Box01_S147	ACTIVE	0	445.980730772
2E90EDD21091	2016-08-31	EtOH_Box01_S147	ACTIVE	0	446.098641872
2E90EDD21091	2016-08-31	EtOH_Box01_S147	ACTIVE	0	446.227473974
2E90EDD21091	2016-08-31	EtOH_Box01_S147	ACTIVE	0	446.388557911
2E90EDD21091	2016-08-31	EtOH_Box01_S147	ACTIVE	0	446.571231842
2E90EDD21091	2016-08-31	EtOH_Box01_S147	INACTIVE	0	453.256169796
2E90EDD21091	2016-08-31	EtOH_Box01_S147	ACTIVE	0	453.652997971
2E90EDD21091	2016-08-31	EtOH_Box01_S147	ACTIVE	0	453.718712807
2E90EDD21091	2016-08-31	EtOH_Box01_S147	ACTIVE	0	489.628208876
2E90EDD21091	2016-08-31	EtOH_Box01_S147	ACTIVE	0	489.832673788
2E90EDD21091	2016-08-31	EtOH_Box01_S147	ACTIVE	0	538.015473843
2E90EDD21091	2016-08-31	EtOH_Box01_S147	ACTIVE	0	538.252087831
2E90EDD21091	2016-08-31	EtOH_Box01_S147	ACTIVE	0	624.272390842
2E90EDD21091	2016-08-31	EtOH_Box01_S147	ACTIVE	0	643.727120876
2E90EDD21091	2016-08-31	EtOH_Box01_S147	ACTIVE	0	643.931453943
2E90EDD21091	2016-08-31	EtOH_Box01_S147	ACTIVE	0	644.049038887
2E90EDD21091	2016-08-31	EtOH_Box01_S147	ACTIVE	0	644.166717768
2E90EDD21091	2016-08-31	EtOH_Box01_S147	ACTIVE	0	644.262609959
2E90EDD21091	2016-08-31	EtOH_Box01_S147	ACTIVE	0	644.466598988
2E90EDD21091	2016-08-31	EtOH_Box01_S147	ACTIVE	0	644.573308945
2E90EDD21091	2016-08-31	EtOH_Box01_S147	ACTIVE	0	644.66907692
2E90EDD21091	2016-08-31	EtOH_Box01_S147	ACTIVE	0	644.937862873
2E90EDD21091	2016-08-31	EtOH_Box01_S147	INACTIVE	0	650.062656879
2E90EDD21091	2016-08-31	EtOH_Box01_S147	INACTIVE	0	650.394073963
2E90EDD21091	2016-08-31	EtOH_Box01_S147	INACTIVE	0	650.509092808
2E90EDD21091	2016-08-31	EtOH_Box01_S147	INACTIVE	0	650.667381763
2E90EDD21091	2016-08-31	EtOH_Box01_S147	INACTIVE	0	650.803977966
2E90EDD21091	2016-08-31	EtOH_Box01_S147	INACTIVE	0	651.135160923
2E90EDD21091	2016-08-31	EtOH_Box01_S147	INACTIVE	0	651.250131845
2E90EDD21091	2016-08-31	EtOH_Box01_S147	INACTIVE	0	651.386836767
2E90EDD21091	2016-08-31	EtOH_Box01_S147	INACTIVE	0	651.523640871
2E90EDD21091	2016-08-31	EtOH_Box01_S147	INACTIVE	0	651.768413782
2E90EDD21091	2016-08-31	EtOH_Box01_S147	INACTIVE	0	651.905019999
2E90EDD21091	2016-08-31	EtOH_Box01_S147	INACTIVE	0	652.030757904
2E90EDD21091	2016-08-31	EtOH_Box01_S147	ACTIVE	0	713.995999813
2E90EDD21091	2016-08-31	EtOH_Box01_S147	ACTIVE	0	746.283306837
2E90EDD21091	2016-08-31	EtOH_Box01_S147	REWARD	16	746.283306837
2E90EDD21091	2016-08-31	EtOH_Box01_S147	ACTIVE	0	746.688420773
2E90EDD21091	2016-08-31	EtOH_Box01_S147	ACTIVE	0	746.980093956
2E90EDD21091	2016-08-31	EtOH_Box01_S147	ACTIVE	0	747.111295938
2E90EDD21091	2016-08-31	EtOH_Box01_S147	ACTIVE	0	747.240255833
2E90EDD21091	2016-08-31	EtOH_Box01_S147	ACTIVE	0	747.30426383
2E90EDD21091	2016-08-31	EtOH_Box01_S147	ACTIVE	0	747.58453083
2E90EDD21091	2016-08-31	EtOH_Box01_S147	ACTIVE	0	747.724366903
2E90EDD21091	2016-08-31	EtOH_Box01_S147	ACTIVE	0	747.831770897
2E90EDD21091	2016-08-31	EtOH_Box01_S147	ACTIVE	0	747.928227901
2E90EDD21091	2016-08-31	EtOH_Box01_S147	ACTIVE	0	748.035623789
2E90EDD21091	2016-08-31	EtOH_Box01_S147	ACTIVE	0	748.153696775
2E90EDD21091	2016-08-31	EtOH_Box01_S147	ACTIVE	0	748.271780968
2E90EDD21091	2016-08-31	EtOH_Box01_S147	ACTIVE	0	748.379014969
2E90EDD21091	2016-08-31	EtOH_Box01_S147	ACTIVE	0	748.496906996
2E90EDD21091	2016-08-31	EtOH_Box01_S147	ACTIVE	0	748.625823975
2E90EDD21091	2016-08-31	EtOH_Box01_S147	ACTIVE	0	748.754673958
2E90EDD21091	2016-08-31	EtOH_Box01_S147	ACTIVE	0	748.8727808
2E90EDD21091	2016-08-31	EtOH_Box01_S147	ACTIVE	0	749.001758814
2E90EDD21091	2016-08-31	EtOH_Box01_S147	ACTIVE	0	749.131787777
2E90EDD21091	2016-08-31	EtOH_Box01_S147	ACTIVE	0	749.271617889
2E90EDD21091	2016-08-31	EtOH_Box01_S147	ACTIVE	0	749.454669952
2E90EDD21091	2016-08-31	EtOH_Box01_S147	ACTIVE	0	749.605066776
2E90EDD21091	2016-08-31	EtOH_Box01_S147	ACTIVE	0	749.777340889
2E90EDD21091	2016-08-31	EtOH_Box01_S147	ACTIVE	0	749.927852869
2E90EDD21091	2016-08-31	EtOH_Box01_S147	ACTIVE	0	750.035061836
2E90EDD21091	2016-08-31	EtOH_Box01_S147	INACTIVE	0	804.394605875
2E90EDD21091	2016-08-31	EtOH_Box01_S147	INACTIVE	0	804.565172911
2E90EDD21091	2016-08-31	EtOH_Box01_S147	INACTIVE	0	804.811113834
2E90EDD21091	2016-08-31	EtOH_Box01_S147	ACTIVE	0	805.998842001
2E90EDD21091	2016-08-31	EtOH_Box01_S147	ACTIVE	0	843.867918968
2E90EDD21091	2016-08-31	EtOH_Box01_S147	ACTIVE	0	844.084217787
2E90EDD21091	2016-08-31	EtOH_Box01_S147	ACTIVE	0	844.213748932
2E90EDD21091	2016-08-31	EtOH_Box01_S147	INACTIVE	0	845.598368883
2E90EDD21091	2016-08-31	EtOH_Box01_S147	ACTIVE	0	911.867023945
2E90EDD21091	2016-08-31	EtOH_Box01_S147	ACTIVE	0	912.072348833
2E90EDD21091	2016-08-31	EtOH_Box01_S147	ACTIVE	0	912.257164955
2E90EDD21091	2016-08-31	EtOH_Box01_S147	ACTIVE	0	912.559675932
2E90EDD21091	2016-08-31	EtOH_Box01_S147	ACTIVE	0	912.927219868
2E90EDD21091	2016-08-31	EtOH_Box01_S147	ACTIVE	0	937.445006847
2E90EDD21091	2016-08-31	EtOH_Box01_S147	ACTIVE	0	937.802752972
2E90EDD21091	2016-08-31	EtOH_Box01_S147	ACTIVE	0	938.018913984
2E90EDD21091	2016-08-31	EtOH_Box01_S147	ACTIVE	0	938.180940866
2E90EDD21091	2016-08-31	EtOH_Box01_S147	ACTIVE	0	938.451501846
2E90EDD21091	2016-08-31	EtOH_Box01_S147	ACTIVE	0	938.613596916
2E90EDD21091	2016-08-31	EtOH_Box01_S147	ACTIVE	0	938.775514841
2E90EDD21091	2016-08-31	EtOH_Box01_S147	ACTIVE	0	953.83047986
2E90EDD21091	2016-08-31	EtOH_Box01_S147	REWARD	17	953.83047986
2E90EDD21091	2016-08-31	EtOH_Box01_S147	ACTIVE	0	954.06307292
2E90EDD21091	2016-08-31	EtOH_Box01_S147	ACTIVE	0	954.25689888
2E90EDD21091	2016-08-31	EtOH_Box01_S147	ACTIVE	0	954.353385925
2E90EDD21091	2016-08-31	EtOH_Box01_S147	ACTIVE	0	954.46054697
2E90EDD21091	2016-08-31	EtOH_Box01_S147	ACTIVE	0	954.545976877
2E90EDD21091	2016-08-31	EtOH_Box01_S147	ACTIVE	0	954.611763954
2E90EDD21091	2016-08-31	EtOH_Box01_S147	ACTIVE	0	954.751396894
2E90EDD21091	2016-08-31	EtOH_Box01_S147	ACTIVE	0	954.826123953
2E90EDD21091	2016-08-31	EtOH_Box01_S147	ACTIVE	0	954.944035769
2E90EDD21091	2016-08-31	EtOH_Box01_S147	ACTIVE	0	955.052330971
2E90EDD21091	2016-08-31	EtOH_Box01_S147	ACTIVE	0	955.159481764
2E90EDD21091	2016-08-31	EtOH_Box01_S147	ACTIVE	0	955.266625881
2E90EDD21091	2016-08-31	EtOH_Box01_S147	ACTIVE	0	955.384513855
2E90EDD21091	2016-08-31	EtOH_Box01_S147	ACTIVE	0	955.491539001
2E90EDD21091	2016-08-31	EtOH_Box01_S147	ACTIVE	0	955.609361887
2E90EDD21091	2016-08-31	EtOH_Box01_S147	ACTIVE	0	955.716369867
2E90EDD21091	2016-08-31	EtOH_Box01_S147	ACTIVE	0	955.834253788
2E90EDD21091	2016-08-31	EtOH_Box01_S147	ACTIVE	0	955.952165842
2E90EDD21091	2016-08-31	EtOH_Box01_S147	ACTIVE	0	956.080826998
2E90EDD21091	2016-08-31	EtOH_Box01_S147	ACTIVE	0	956.198664904
2E90EDD21091	2016-08-31	EtOH_Box01_S147	ACTIVE	0	956.32750082
2E90EDD21091	2016-08-31	EtOH_Box01_S147	ACTIVE	0	956.445469856
2E90EDD21091	2016-08-31	EtOH_Box01_S147	ACTIVE	0	956.584991932
2E90EDD21091	2016-08-31	EtOH_Box01_S147	ACTIVE	0	956.713714838
2E90EDD21091	2016-08-31	EtOH_Box01_S147	ACTIVE	0	956.842518806
2E90EDD21091	2016-08-31	EtOH_Box01_S147	ACTIVE	0	956.982039928
2E90EDD21091	2016-08-31	EtOH_Box01_S147	ACTIVE	0	957.121549845
2E90EDD21091	2016-08-31	EtOH_Box01_S147	ACTIVE	0	957.260986805
2E90EDD21091	2016-08-31	EtOH_Box01_S147	ACTIVE	0	957.422165871
2E90EDD21091	2016-08-31	EtOH_Box01_S147	ACTIVE	0	957.604963779
2E90EDD21091	2016-08-31	EtOH_Box01_S147	ACTIVE	0	957.776802778
2E90EDD21091	2016-08-31	EtOH_Box01_S147	ACTIVE	0	977.108507872
2E90EDD21091	2016-08-31	EtOH_Box01_S147	ACTIVE	0	977.248025894
2E90EDD21091	2016-08-31	EtOH_Box01_S147	ACTIVE	0	977.365758896
2E90EDD21091	2016-08-31	EtOH_Box01_S147	REWARD	3	977.365758896
2E90EDD21091	2016-08-31	EtOH_Box01_S147	ACTIVE	0	977.628563881
2E90EDD21091	2016-08-31	EtOH_Box01_S147	ACTIVE	0	977.725064993
2E90EDD21091	2016-08-31	EtOH_Box01_S147	ACTIVE	0	977.875438929
2E90EDD21091	2016-08-31	EtOH_Box01_S147	ACTIVE	0	977.982597828
2E90EDD21091	2016-08-31	EtOH_Box01_S147	ACTIVE	0	978.111582994
2E90EDD21091	2016-08-31	EtOH_Box01_S147	ACTIVE	0	978.252368927
2E90EDD21091	2016-08-31	EtOH_Box01_S147	INACTIVE	0	987.597386837
2E90EDD21091	2016-08-31	EtOH_Box01_S147	INACTIVE	0	987.715784788
2E90EDD21091	2016-08-31	EtOH_Box01_S147	INACTIVE	0	987.832405806
2E90EDD21091	2016-08-31	EtOH_Box01_S147	INACTIVE	0	987.981215954
2E90EDD21091	2016-08-31	EtOH_Box01_S147	INACTIVE	0	988.183973789
2E90EDD21091	2016-08-31	EtOH_Box01_S147	ACTIVE	0	990.496281862
2E90EDD21091	2016-08-31	EtOH_Box01_S147	ACTIVE	0	990.668365955
2E90EDD21091	2016-08-31	EtOH_Box01_S147	ACTIVE	0	990.851096869
2E90EDD21091	2016-08-31	EtOH_Box01_S147	ACTIVE	0	990.904099941
2E90EDD21091	2016-08-31	EtOH_Box01_S147	ACTIVE	0	991.021895885
2E90EDD21091	2016-08-31	EtOH_Box01_S147	ACTIVE	0	991.118149996
2E90EDD21091	2016-08-31	EtOH_Box01_S147	ACTIVE	0	991.765862942
2E90EDD21091	2016-08-31	EtOH_Box01_S147	ACTIVE	0	991.883915901
2E90EDD21091	2016-08-31	EtOH_Box01_S147	ACTIVE	0	992.055919886
2E90EDD21091	2016-08-31	EtOH_Box01_S147	ACTIVE	0	992.141338825
2E90EDD21091	2016-08-31	EtOH_Box01_S147	ACTIVE	0	992.259222984
2E90EDD21091	2016-08-31	EtOH_Box01_S147	ACTIVE	0	992.625913858
2E90EDD21091	2016-08-31	EtOH_Box01_S147	ACTIVE	0	992.747649908
2E90EDD21091	2016-08-31	EtOH_Box01_S147	ACTIVE	0	992.811543941
2E90EDD21091	2016-08-31	EtOH_Box01_S147	ACTIVE	0	992.886288881
2E90EDD21091	2016-08-31	EtOH_Box01_S147	ACTIVE	0	992.971831799
2E90EDD21091	2016-08-31	EtOH_Box01_S147	ACTIVE	0	993.112368822
2E90EDD21091	2016-08-31	EtOH_Box01_S147	ACTIVE	0	993.176350832
2E90EDD21091	2016-08-31	EtOH_Box01_S147	ACTIVE	0	993.337482929
2E90EDD21091	2016-08-31	EtOH_Box01_S147	ACTIVE	0	1007.53834677
2E90EDD21091	2016-08-31	EtOH_Box01_S147	ACTIVE	0	1007.8299489
2E90EDD21091	2016-08-31	EtOH_Box01_S147	ACTIVE	0	1008.0458889
2E90EDD21091	2016-08-31	EtOH_Box01_S147	ACTIVE	0	1008.20778584
2E90EDD21091	2016-08-31	EtOH_Box01_S147	ACTIVE	0	1008.33729196
2E90EDD21091	2016-08-31	EtOH_Box01_S147	ACTIVE	0	1008.49922585
2E90EDD21091	2016-08-31	EtOH_Box01_S147	ACTIVE	0	1008.62871885
2E90EDD21091	2016-08-31	EtOH_Box01_S147	ACTIVE	0	1008.73647189
2E90EDD21091	2016-08-31	EtOH_Box01_S147	ACTIVE	0	1008.93096781
2E90EDD21091	2016-08-31	EtOH_Box01_S147	ACTIVE	0	1020.08241296
2E90EDD21091	2016-08-31	EtOH_Box01_S147	ACTIVE	0	1020.17951083
2E90EDD21091	2016-08-31	EtOH_Box01_S147	ACTIVE	0	1020.27723384
2E90EDD21091	2016-08-31	EtOH_Box01_S147	ACTIVE	0	1020.43909597
2E90EDD21091	2016-08-31	EtOH_Box01_S147	ACTIVE	0	1020.60094285
2E90EDD21091	2016-08-31	EtOH_Box01_S147	ACTIVE	0	1020.86010385
2E90EDD21091	2016-08-31	EtOH_Box01_S147	ACTIVE	0	1020.94635177
2E90EDD21091	2016-08-31	EtOH_Box01_S147	ACTIVE	0	1032.53687191
2E90EDD21091	2016-08-31	EtOH_Box01_S147	REWARD	17	1032.53687191
2E90EDD21091	2016-08-31	EtOH_Box01_S147	ACTIVE	0	1032.86847186
2E90EDD21091	2016-08-31	EtOH_Box01_S147	ACTIVE	0	1032.96524882
2E90EDD21091	2016-08-31	EtOH_Box01_S147	ACTIVE	0	1033.06159282
2E90EDD21091	2016-08-31	EtOH_Box01_S147	ACTIVE	0	1033.16882181
2E90EDD21091	2016-08-31	EtOH_Box01_S147	ACTIVE	0	1033.27596283
2E90EDD21091	2016-08-31	EtOH_Box01_S147	ACTIVE	0	1033.41561794
2E90EDD21091	2016-08-31	EtOH_Box01_S147	ACTIVE	0	1033.49039483
2E90EDD21091	2016-08-31	EtOH_Box01_S147	ACTIVE	0	1033.60955477
2E90EDD21091	2016-08-31	EtOH_Box01_S147	ACTIVE	0	1033.71662593
2E90EDD21091	2016-08-31	EtOH_Box01_S147	ACTIVE	0	1033.83442879
2E90EDD21091	2016-08-31	EtOH_Box01_S147	ACTIVE	0	1033.98483181
2E90EDD21091	2016-08-31	EtOH_Box01_S147	ACTIVE	0	1043.80818892
2E90EDD21091	2016-08-31	EtOH_Box01_S147	ACTIVE	0	1078.78677583
2E90EDD21091	2016-08-31	EtOH_Box01_S147	ACTIVE	0	1079.21921682
2E90EDD21091	2016-08-31	EtOH_Box01_S147	ACTIVE	0	1079.32715082
2E90EDD21091	2016-08-31	EtOH_Box01_S147	ACTIVE	0	1079.58634496
2E90EDD21091	2016-08-31	EtOH_Box01_S147	ACTIVE	0	1079.71576095
2E90EDD21091	2016-08-31	EtOH_Box01_S147	ACTIVE	0	1079.86666179
2E90EDD21091	2016-08-31	EtOH_Box01_S147	ACTIVE	0	1080.07199287
2E90EDD21091	2016-08-31	EtOH_Box01_S147	ACTIVE	0	1080.16889596
2E90EDD21091	2016-08-31	EtOH_Box01_S147	ACTIVE	0	1080.26624179
2E90EDD21091	2016-08-31	EtOH_Box01_S147	ACTIVE	0	1080.77438784
2E90EDD21091	2016-08-31	EtOH_Box01_S147	ACTIVE	0	1091.55636883
2E90EDD21091	2016-08-31	EtOH_Box01_S147	REWARD	11	1091.55636883
2E90EDD21091	2016-08-31	EtOH_Box01_S147	ACTIVE	0	1154.79350591
2E90EDD21091	2016-08-31	EtOH_Box01_S147	ACTIVE	0	1155.43127298
2E90EDD21091	2016-08-31	EtOH_Box01_S147	ACTIVE	0	1155.57154179
2E90EDD21091	2016-08-31	EtOH_Box01_S147	ACTIVE	0	1155.7336328
2E90EDD21091	2016-08-31	EtOH_Box01_S147	ACTIVE	0	1170.52690387
2E90EDD21091	2016-08-31	EtOH_Box01_S147	ACTIVE	0	1171.02411079
2E90EDD21091	2016-08-31	EtOH_Box01_S147	ACTIVE	0	1171.13194394
2E90EDD21091	2016-08-31	EtOH_Box01_S147	ACTIVE	0	1171.41271782
2E90EDD21091	2016-08-31	EtOH_Box01_S147	ACTIVE	0	1171.56375384
2E90EDD21091	2016-08-31	EtOH_Box01_S147	ACTIVE	0	1171.7470758
2E90EDD21091	2016-08-31	EtOH_Box01_S147	REWARD	10	1171.7470758
2E90EDD21091	2016-08-31	EtOH_Box01_S147	ACTIVE	0	1188.02193594
2E90EDD21091	2016-08-31	EtOH_Box01_S147	ACTIVE	0	1188.3999269
2E90EDD21091	2016-08-31	EtOH_Box01_S147	ACTIVE	0	1188.47719097
2E90EDD21091	2016-08-31	EtOH_Box01_S147	ACTIVE	0	1188.77921677
2E90EDD21091	2016-08-31	EtOH_Box01_S147	ACTIVE	0	1188.87669086
2E90EDD21091	2016-08-31	EtOH_Box01_S147	ACTIVE	0	1189.00542688
2E90EDD21091	2016-08-31	EtOH_Box01_S147	ACTIVE	0	1189.10165191
2E90EDD21091	2016-08-31	EtOH_Box01_S147	ACTIVE	0	1189.30603695
2E90EDD21091	2016-08-31	EtOH_Box01_S147	ACTIVE	0	1196.11874795
2E90EDD21091	2016-08-31	EtOH_Box01_S147	ACTIVE	0	1196.39998984
2E90EDD21091	2016-08-31	EtOH_Box01_S147	ACTIVE	0	1196.5510788
2E90EDD21091	2016-08-31	EtOH_Box01_S147	ACTIVE	0	1196.63719392
2E90EDD21091	2016-08-31	EtOH_Box01_S147	ACTIVE	0	1196.76654077
2E90EDD21091	2016-08-31	EtOH_Box01_S147	ACTIVE	0	1196.89601994
2E90EDD21091	2016-08-31	EtOH_Box01_S147	ACTIVE	0	1197.07956481
2E90EDD21091	2016-08-31	EtOH_Box01_S147	ACTIVE	0	1214.27768683
2E90EDD21091	2016-08-31	EtOH_Box01_S147	ACTIVE	0	1214.51555395
2E90EDD21091	2016-08-31	EtOH_Box01_S147	ACTIVE	0	1214.62442994
2E90EDD21091	2016-08-31	EtOH_Box01_S147	REWARD	10	1214.62442994
2E90EDD21091	2016-08-31	EtOH_Box01_S147	ACTIVE	0	1236.47325182
2E90EDD21091	2016-08-31	EtOH_Box01_S147	ACTIVE	0	1236.62471581
2E90EDD21091	2016-08-31	EtOH_Box01_S147	ACTIVE	0	1254.75880289
2E90EDD21091	2016-08-31	EtOH_Box01_S147	ACTIVE	0	1255.21548486
2E90EDD21091	2016-08-31	EtOH_Box01_S147	ACTIVE	0	1255.30174184
2E90EDD21091	2016-08-31	EtOH_Box01_S147	ACTIVE	0	1255.42054796
2E90EDD21091	2016-08-31	EtOH_Box01_S147	ACTIVE	0	1255.57167578
2E90EDD21091	2016-08-31	EtOH_Box01_S147	ACTIVE	0	1255.65780878
2E90EDD21091	2016-08-31	EtOH_Box01_S147	ACTIVE	0	1255.81979895
2E90EDD21091	2016-08-31	EtOH_Box01_S147	ACTIVE	0	1255.91680384
2E90EDD21091	2016-08-31	EtOH_Box01_S147	REWARD	10	1255.91680384
2E90EDD21091	2016-08-31	EtOH_Box01_S147	ACTIVE	0	1256.148417
2E90EDD21091	2016-08-31	EtOH_Box01_S147	ACTIVE	0	1256.22339177
2E90EDD21091	2016-08-31	EtOH_Box01_S147	ACTIVE	0	1256.28730583
2E90EDD21091	2016-08-31	EtOH_Box01_S147	ACTIVE	0	1256.40517282
2E90EDD21091	2016-08-31	EtOH_Box01_S147	ACTIVE	0	1256.50138497
2E90EDD21091	2016-08-31	EtOH_Box01_S147	ACTIVE	0	1256.61919498
2E90EDD21091	2016-08-31	EtOH_Box01_S147	ACTIVE	0	1256.7261579
2E90EDD21091	2016-08-31	EtOH_Box01_S147	ACTIVE	0	1256.88724184
2E90EDD21091	2016-08-31	EtOH_Box01_S147	ACTIVE	0	1257.07001591
2E90EDD21091	2016-08-31	EtOH_Box01_S147	ACTIVE	0	1257.17714381
2E90EDD21091	2016-08-31	EtOH_Box01_S147	ACTIVE	0	1257.29503298
2E90EDD21091	2016-08-31	EtOH_Box01_S147	ACTIVE	0	1257.41287994
2E90EDD21091	2016-08-31	EtOH_Box01_S147	ACTIVE	0	1257.53067994
2E90EDD21091	2016-08-31	EtOH_Box01_S147	ACTIVE	0	1257.64849186
2E90EDD21091	2016-08-31	EtOH_Box01_S147	ACTIVE	0	1257.77833295
2E90EDD21091	2016-08-31	EtOH_Box01_S147	ACTIVE	0	1257.90716481
2E90EDD21091	2016-08-31	EtOH_Box01_S147	ACTIVE	0	1258.02514386
2E90EDD21091	2016-08-31	EtOH_Box01_S147	ACTIVE	0	1258.19703484
2E90EDD21091	2016-08-31	EtOH_Box01_S147	ACTIVE	0	1258.369102
2E90EDD21091	2016-08-31	EtOH_Box01_S147	ACTIVE	0	1258.55183887
2E90EDD21091	2016-08-31	EtOH_Box01_S147	ACTIVE	0	1258.75610399
2E90EDD21091	2016-08-31	EtOH_Box01_S147	ACTIVE	0	1259.04696393
2E90EDD21091	2016-08-31	EtOH_Box01_S147	ACTIVE	0	1259.15407085
2E90EDD21091	2016-08-31	EtOH_Box01_S147	ACTIVE	0	1259.26130295
2E90EDD21091	2016-08-31	EtOH_Box01_S147	ACTIVE	0	1259.37922883
2E90EDD21091	2016-08-31	EtOH_Box01_S147	ACTIVE	0	1259.50777388
2E90EDD21091	2016-08-31	EtOH_Box01_S147	ACTIVE	0	1259.636374
2E90EDD21091	2016-08-31	EtOH_Box01_S147	ACTIVE	0	1259.76497197
2E90EDD21091	2016-08-31	EtOH_Box01_S147	ACTIVE	0	1259.89554596
2E90EDD21091	2016-08-31	EtOH_Box01_S147	ACTIVE	0	1260.02428198
2E90EDD21091	2016-08-31	EtOH_Box01_S147	ACTIVE	0	1260.14214182
2E90EDD21091	2016-08-31	EtOH_Box01_S147	ACTIVE	0	1260.26005697
2E90EDD21091	2016-08-31	EtOH_Box01_S147	ACTIVE	0	1260.388834
2E90EDD21091	2016-08-31	EtOH_Box01_S147	ACTIVE	0	1260.56092691
2E90EDD21091	2016-08-31	EtOH_Box01_S147	ACTIVE	0	1260.72200584
2E90EDD21091	2016-08-31	EtOH_Box01_S147	ACTIVE	0	1260.85063887
2E90EDD21091	2016-08-31	EtOH_Box01_S147	ACTIVE	0	1260.89275289
2E90EDD21091	2016-08-31	EtOH_Box01_S147	ACTIVE	0	1271.93831182
2E90EDD21091	2016-08-31	EtOH_Box01_S147	ACTIVE	0	1283.15367389
2E90EDD21091	2016-08-31	EtOH_Box01_S147	ACTIVE	0	1283.51239491
2E90EDD21091	2016-08-31	EtOH_Box01_S147	ACTIVE	0	1283.67439485
2E90EDD21091	2016-08-31	EtOH_Box01_S147	ACTIVE	0	1284.00929594
2E90EDD21091	2016-08-31	EtOH_Box01_S147	ACTIVE	0	1295.8400228
2E90EDD21091	2016-08-31	EtOH_Box01_S147	ACTIVE	0	1296.1965549
2E90EDD21091	2016-08-31	EtOH_Box01_S147	ACTIVE	0	1329.89467192
2E90EDD21091	2016-08-31	EtOH_Box01_S147	ACTIVE	0	1329.98104882
2E90EDD21091	2016-08-31	EtOH_Box01_S147	ACTIVE	0	1330.24060392
2E90EDD21091	2016-08-31	EtOH_Box01_S147	ACTIVE	0	1330.37038994
2E90EDD21091	2016-08-31	EtOH_Box01_S147	ACTIVE	0	1330.81356192
2E90EDD21091	2016-08-31	EtOH_Box01_S147	ACTIVE	0	1331.15958691
2E90EDD21091	2016-08-31	EtOH_Box01_S147	ACTIVE	0	1331.39714694
2E90EDD21091	2016-08-31	EtOH_Box01_S147	ACTIVE	0	1331.51581597
2E90EDD21091	2016-08-31	EtOH_Box01_S147	ACTIVE	0	1331.64540291
2E90EDD21091	2016-08-31	EtOH_Box01_S147	ACTIVE	0	1342.09657884
2E90EDD21091	2016-08-31	EtOH_Box01_S147	ACTIVE	0	1342.30232978
2E90EDD21091	2016-08-31	EtOH_Box01_S147	ACTIVE	0	1342.46450591
2E90EDD21091	2016-08-31	EtOH_Box01_S147	REWARD	18	1342.46450591
2E90EDD21091	2016-08-31	EtOH_Box01_S147	ACTIVE	0	1342.85879683
2E90EDD21091	2016-08-31	EtOH_Box01_S147	ACTIVE	0	1342.96627688
2E90EDD21091	2016-08-31	EtOH_Box01_S147	ACTIVE	0	1343.08458495
2E90EDD21091	2016-08-31	EtOH_Box01_S147	ACTIVE	0	1343.1919229
2E90EDD21091	2016-08-31	EtOH_Box01_S147	ACTIVE	0	1343.34243894
2E90EDD21091	2016-08-31	EtOH_Box01_S147	ACTIVE	0	1368.09576583
2E90EDD21091	2016-08-31	EtOH_Box01_S147	ACTIVE	0	1368.30115891
2E90EDD21091	2016-08-31	EtOH_Box01_S147	ACTIVE	0	1368.4956069
2E90EDD21091	2016-08-31	EtOH_Box01_S147	ACTIVE	0	1369.06917882
2E90EDD21091	2016-08-31	EtOH_Box01_S147	ACTIVE	0	1369.33946776
2E90EDD21091	2016-08-31	EtOH_Box01_S147	ACTIVE	0	1369.51211381
2E90EDD21091	2016-08-31	EtOH_Box01_S147	ACTIVE	0	1392.15581894
2E90EDD21091	2016-08-31	EtOH_Box01_S147	ACTIVE	0	1392.25306392
2E90EDD21091	2016-08-31	EtOH_Box01_S147	ACTIVE	0	1393.03109097
2E90EDD21091	2016-08-31	EtOH_Box01_S147	ACTIVE	0	1393.49630189
2E90EDD21091	2016-08-31	EtOH_Box01_S147	ACTIVE	0	1393.61508989
2E90EDD21091	2016-08-31	EtOH_Box01_S147	ACTIVE	0	1393.79877591
2E90EDD21091	2016-08-31	EtOH_Box01_S147	ACTIVE	0	1394.13359594
2E90EDD21091	2016-08-31	EtOH_Box01_S147	ACTIVE	0	1409.96362996
2E90EDD21091	2016-08-31	EtOH_Box01_S147	ACTIVE	0	1410.52587485
2E90EDD21091	2016-08-31	EtOH_Box01_S147	REWARD	15	1410.52587485
2E90EDD21091	2016-08-31	EtOH_Box01_S147	ACTIVE	0	1410.79035497
2E90EDD21091	2016-08-31	EtOH_Box01_S147	ACTIVE	0	1410.88701296
2E90EDD21091	2016-08-31	EtOH_Box01_S147	ACTIVE	0	1410.94011879
2E90EDD21091	2016-08-31	EtOH_Box01_S147	ACTIVE	0	1411.13388085
2E90EDD21091	2016-08-31	EtOH_Box01_S147	ACTIVE	0	1411.23010397
2E90EDD21091	2016-08-31	EtOH_Box01_S147	ACTIVE	0	1411.33723187
2E90EDD21091	2016-08-31	EtOH_Box01_S147	ACTIVE	0	1411.46858978
2E90EDD21091	2016-08-31	EtOH_Box01_S147	ACTIVE	0	1411.60925984
2E90EDD21091	2016-08-31	EtOH_Box01_S147	ACTIVE	0	1411.69506979
2E90EDD21091	2016-08-31	EtOH_Box01_S147	ACTIVE	0	1411.80218482
2E90EDD21091	2016-08-31	EtOH_Box01_S147	ACTIVE	0	1411.92007494
2E90EDD21091	2016-08-31	EtOH_Box01_S147	ACTIVE	0	1412.037992
2E90EDD21091	2016-08-31	EtOH_Box01_S147	ACTIVE	0	1412.15582585
2E90EDD21091	2016-08-31	EtOH_Box01_S147	ACTIVE	0	1412.27375293
2E90EDD21091	2016-08-31	EtOH_Box01_S147	ACTIVE	0	1412.39160395
2E90EDD21091	2016-08-31	EtOH_Box01_S147	ACTIVE	0	1412.52026987
2E90EDD21091	2016-08-31	EtOH_Box01_S147	ACTIVE	0	1412.62740993
2E90EDD21091	2016-08-31	EtOH_Box01_S147	ACTIVE	0	1412.7560699
2E90EDD21091	2016-08-31	EtOH_Box01_S147	ACTIVE	0	1412.8738699
2E90EDD21091	2016-08-31	EtOH_Box01_S147	ACTIVE	0	1412.99170494
2E90EDD21091	2016-08-31	EtOH_Box01_S147	ACTIVE	0	1413.12045789
2E90EDD21091	2016-08-31	EtOH_Box01_S147	ACTIVE	0	1413.24926996
2E90EDD21091	2016-08-31	EtOH_Box01_S147	ACTIVE	0	1413.38927388
2E90EDD21091	2016-08-31	EtOH_Box01_S147	ACTIVE	0	1413.51823997
2E90EDD21091	2016-08-31	EtOH_Box01_S147	ACTIVE	0	1413.65799093
2E90EDD21091	2016-08-31	EtOH_Box01_S147	ACTIVE	0	1413.80845284
2E90EDD21091	2016-08-31	EtOH_Box01_S147	ACTIVE	0	1413.991467
2E90EDD21091	2016-08-31	EtOH_Box01_S147	INACTIVE	0	1416.43924189
2E90EDD21091	2016-08-31	EtOH_Box01_S147	INACTIVE	0	1416.62245893
2E90EDD21091	2016-08-31	EtOH_Box01_S147	INACTIVE	0	1416.81479192
2E90EDD21091	2016-08-31	EtOH_Box01_S147	INACTIVE	0	1416.93143797
2E90EDD21091	2016-08-31	EtOH_Box01_S147	INACTIVE	0	1417.15595078
2E90EDD21091	2016-08-31	EtOH_Box01_S147	INACTIVE	0	1417.42389178
2E90EDD21091	2016-08-31	EtOH_Box01_S147	INACTIVE	0	1417.64843583
2E90EDD21091	2016-08-31	EtOH_Box01_S147	INACTIVE	0	1417.77565789
2E90EDD21091	2016-08-31	EtOH_Box01_S147	INACTIVE	0	1417.89210486
2E90EDD21091	2016-08-31	EtOH_Box01_S147	INACTIVE	0	1418.03022194
2E90EDD21091	2016-08-31	EtOH_Box01_S147	INACTIVE	0	1418.14690995
2E90EDD21091	2016-08-31	EtOH_Box01_S147	INACTIVE	0	1418.26356792
2E90EDD21091	2016-08-31	EtOH_Box01_S147	ACTIVE	0	1429.08640099
2E90EDD21091	2016-08-31	EtOH_Box01_S147	ACTIVE	0	1429.21521378
2E90EDD21091	2016-08-31	EtOH_Box01_S147	ACTIVE	0	1429.32232094
2E90EDD21091	2016-08-31	EtOH_Box01_S147	ACTIVE	0	1429.48344088
2E90EDD21091	2016-08-31	EtOH_Box01_S147	ACTIVE	0	1429.60119486
2E90EDD21091	2016-08-31	EtOH_Box01_S147	ACTIVE	0	1430.06612897
2E90EDD21091	2016-08-31	EtOH_Box01_S147	ACTIVE	0	1430.1624639
2E90EDD21091	2016-08-31	EtOH_Box01_S147	ACTIVE	0	1450.08642697
2E90EDD21091	2016-08-31	EtOH_Box01_S147	ACTIVE	0	1450.281811
2E90EDD21091	2016-08-31	EtOH_Box01_S147	ACTIVE	0	1450.51938081
2E90EDD21091	2016-08-31	EtOH_Box01_S147	ACTIVE	0	1450.7135489
2E90EDD21091	2016-08-31	EtOH_Box01_S147	INACTIVE	0	1471.1051898
2E90EDD21091	2016-08-31	EtOH_Box01_S147	ACTIVE	0	1471.95639896
2E90EDD21091	2016-08-31	EtOH_Box01_S147	ACTIVE	0	1472.24811792
2E90EDD21091	2016-08-31	EtOH_Box01_S147	ACTIVE	0	1472.45442295
2E90EDD21091	2016-08-31	EtOH_Box01_S147	ACTIVE	0	1472.57312894
2E90EDD21091	2016-08-31	EtOH_Box01_S147	ACTIVE	0	1472.68085289
2E90EDD21091	2016-08-31	EtOH_Box01_S147	ACTIVE	0	1472.89671898
2E90EDD21091	2016-08-31	EtOH_Box01_S147	ACTIVE	0	1473.145046
2E90EDD21091	2016-08-31	EtOH_Box01_S147	ACTIVE	0	1473.40439296
2E90EDD21091	2016-08-31	EtOH_Box01_S147	ACTIVE	0	1473.54486179
2E90EDD21091	2016-08-31	EtOH_Box01_S147	ACTIVE	0	1473.69606495
2E90EDD21091	2016-08-31	EtOH_Box01_S147	ACTIVE	0	1473.79294181
2E90EDD21091	2016-08-31	EtOH_Box01_S147	ACTIVE	0	1474.09522486
2E90EDD21091	2016-08-31	EtOH_Box01_S147	ACTIVE	0	1474.22460079
2E90EDD21091	2016-08-31	EtOH_Box01_S147	REWARD	17	1474.22460079
2E90EDD21091	2016-08-31	EtOH_Box01_S147	ACTIVE	0	1474.54349995
2E90EDD21091	2016-08-31	EtOH_Box01_S147	ACTIVE	0	1474.63999796
2E90EDD21091	2016-08-31	EtOH_Box01_S147	ACTIVE	0	1474.72552896
2E90EDD21091	2016-08-31	EtOH_Box01_S147	ACTIVE	0	1474.84349394
2E90EDD21091	2016-08-31	EtOH_Box01_S147	ACTIVE	0	1474.9506948
2E90EDD21091	2016-08-31	EtOH_Box01_S147	ACTIVE	0	1475.05781984
2E90EDD21091	2016-08-31	EtOH_Box01_S147	ACTIVE	0	1475.17579079
2E90EDD21091	2016-08-31	EtOH_Box01_S147	ACTIVE	0	1475.28331089
2E90EDD21091	2016-08-31	EtOH_Box01_S147	ACTIVE	0	1475.40140486
2E90EDD21091	2016-08-31	EtOH_Box01_S147	ACTIVE	0	1475.53039885
2E90EDD21091	2016-08-31	EtOH_Box01_S147	ACTIVE	0	1475.64846778
2E90EDD21091	2016-08-31	EtOH_Box01_S147	ACTIVE	0	1475.76639295
2E90EDD21091	2016-08-31	EtOH_Box01_S147	ACTIVE	0	1475.87361479
2E90EDD21091	2016-08-31	EtOH_Box01_S147	ACTIVE	0	1476.00236297
2E90EDD21091	2016-08-31	EtOH_Box01_S147	ACTIVE	0	1476.120327
2E90EDD21091	2016-08-31	EtOH_Box01_S147	ACTIVE	0	1476.26001596
2E90EDD21091	2016-08-31	EtOH_Box01_S147	ACTIVE	0	1476.41175199
2E90EDD21091	2016-08-31	EtOH_Box01_S147	ACTIVE	0	1476.56215191
2E90EDD21091	2016-08-31	EtOH_Box01_S147	ACTIVE	0	1476.72347283
2E90EDD21091	2016-08-31	EtOH_Box01_S147	ACTIVE	0	1476.84148788
2E90EDD21091	2016-08-31	EtOH_Box01_S147	ACTIVE	0	1476.98118591
2E90EDD21091	2016-08-31	EtOH_Box01_S147	ACTIVE	0	1477.13152599
2E90EDD21091	2016-08-31	EtOH_Box01_S147	ACTIVE	0	1477.17368793
2E90EDD21091	2016-08-31	EtOH_Box01_S147	ACTIVE	0	1477.49714589
2E90EDD21091	2016-08-31	EtOH_Box01_S147	ACTIVE	0	1496.16584277
2E90EDD21091	2016-08-31	EtOH_Box01_S147	ACTIVE	0	1496.434937
2E90EDD21091	2016-08-31	EtOH_Box01_S147	REWARD	2	1496.434937
2E90EDD21091	2016-08-31	EtOH_Box01_S147	ACTIVE	0	1496.66579795
2E90EDD21091	2016-08-31	EtOH_Box01_S147	ACTIVE	0	1496.870574
2E90EDD21091	2016-08-31	EtOH_Box01_S147	ACTIVE	0	1496.96704698
2E90EDD21091	2016-08-31	EtOH_Box01_S147	ACTIVE	0	1497.05250096
2E90EDD21091	2016-08-31	EtOH_Box01_S147	ACTIVE	0	1497.10543799
2E90EDD21091	2016-08-31	EtOH_Box01_S147	ACTIVE	0	1497.22315478
2E90EDD21091	2016-08-31	EtOH_Box01_S147	ACTIVE	0	1497.30859494
2E90EDD21091	2016-08-31	EtOH_Box01_S147	ACTIVE	0	1497.4265728
2E90EDD21091	2016-08-31	EtOH_Box01_S147	ACTIVE	0	1497.54440379
2E90EDD21091	2016-08-31	EtOH_Box01_S147	ACTIVE	0	1497.67316294
2E90EDD21091	2016-08-31	EtOH_Box01_S147	ACTIVE	0	1497.7910459
2E90EDD21091	2016-08-31	EtOH_Box01_S147	ACTIVE	0	1497.89813185
2E90EDD21091	2016-08-31	EtOH_Box01_S147	ACTIVE	0	1498.01597595
2E90EDD21091	2016-08-31	EtOH_Box01_S147	ACTIVE	0	1498.13396478
2E90EDD21091	2016-08-31	EtOH_Box01_S147	ACTIVE	0	1498.26286983
2E90EDD21091	2016-08-31	EtOH_Box01_S147	ACTIVE	0	1498.3700459
2E90EDD21091	2016-08-31	EtOH_Box01_S147	ACTIVE	0	1498.48799181
2E90EDD21091	2016-08-31	EtOH_Box01_S147	ACTIVE	0	1498.6275239
2E90EDD21091	2016-08-31	EtOH_Box01_S147	ACTIVE	0	1498.75625181
2E90EDD21091	2016-08-31	EtOH_Box01_S147	ACTIVE	0	1498.88497782
2E90EDD21091	2016-08-31	EtOH_Box01_S147	ACTIVE	0	1499.00288796
2E90EDD21091	2016-08-31	EtOH_Box01_S147	ACTIVE	0	1499.13151979
2E90EDD21091	2016-08-31	EtOH_Box01_S147	ACTIVE	0	1499.26027799
2E90EDD21091	2016-08-31	EtOH_Box01_S147	ACTIVE	0	1499.38914084
2E90EDD21091	2016-08-31	EtOH_Box01_S147	ACTIVE	0	1499.517802
2E90EDD21091	2016-08-31	EtOH_Box01_S147	ACTIVE	0	1499.66921186
2E90EDD21091	2016-08-31	EtOH_Box01_S147	ACTIVE	0	1499.83045697
2E90EDD21091	2016-08-31	EtOH_Box01_S147	ACTIVE	0	1499.97015882
2E90EDD21091	2016-08-31	EtOH_Box01_S147	ACTIVE	0	1500.14223695
2E90EDD21091	2016-08-31	EtOH_Box01_S147	ACTIVE	0	1500.31450987
2E90EDD21091	2016-08-31	EtOH_Box01_S147	ACTIVE	0	1500.41093779
2E90EDD21091	2016-08-31	EtOH_Box01_S147	ACTIVE	0	1500.55047488
2E90EDD21091	2016-08-31	EtOH_Box01_S147	ACTIVE	0	1500.70079398
2E90EDD21091	2016-08-31	EtOH_Box01_S147	ACTIVE	0	1500.8535409
2E90EDD21091	2016-08-31	EtOH_Box01_S147	ACTIVE	0	1501.01478577
2E90EDD21091	2016-08-31	EtOH_Box01_S147	ACTIVE	0	1501.19745898
2E90EDD21091	2016-08-31	EtOH_Box01_S147	ACTIVE	0	1501.34781885
2E90EDD21091	2016-08-31	EtOH_Box01_S147	ACTIVE	0	1501.51993084
2E90EDD21091	2016-08-31	EtOH_Box01_S147	ACTIVE	0	1501.65974092
2E90EDD21091	2016-08-31	EtOH_Box01_S147	ACTIVE	0	1501.74597883
2E90EDD21091	2016-08-31	EtOH_Box01_S147	ACTIVE	0	1501.82068896
2E90EDD21091	2016-08-31	EtOH_Box01_S147	ACTIVE	0	1501.92789698
2E90EDD21091	2016-08-31	EtOH_Box01_S147	INACTIVE	0	1506.20013785
2E90EDD21091	2016-08-31	EtOH_Box01_S147	INACTIVE	0	1506.60743999
2E90EDD21091	2016-08-31	EtOH_Box01_S147	ACTIVE	0	1508.69196677
2E90EDD21091	2016-08-31	EtOH_Box01_S147	ACTIVE	0	1509.01544881
2E90EDD21091	2016-08-31	EtOH_Box01_S147	ACTIVE	0	1509.15512896
2E90EDD21091	2016-08-31	EtOH_Box01_S147	ACTIVE	0	1509.2621789
2E90EDD21091	2016-08-31	EtOH_Box01_S147	ACTIVE	0	1509.35875678
2E90EDD21091	2016-08-31	EtOH_Box01_S147	ACTIVE	0	1509.71437097
2E90EDD21091	2016-08-31	EtOH_Box01_S147	ACTIVE	0	1510.7297678
2E90EDD21091	2016-08-31	EtOH_Box01_S147	ACTIVE	0	1511.08559299
2E90EDD21091	2016-08-31	EtOH_Box01_S147	ACTIVE	0	1511.35833478
2E90EDD21091	2016-08-31	EtOH_Box01_S147	ACTIVE	0	1511.48814297
2E90EDD21091	2016-08-31	EtOH_Box01_S147	ACTIVE	0	1527.9475708
2E90EDD21091	2016-08-31	EtOH_Box01_S147	ACTIVE	0	1528.0868268
2E90EDD21091	2016-08-31	EtOH_Box01_S147	ACTIVE	0	1528.33411098
2E90EDD21091	2016-08-31	EtOH_Box01_S147	ACTIVE	0	1528.75545192
2E90EDD21091	2016-08-31	EtOH_Box01_S147	ACTIVE	0	1529.07852483
2E90EDD21091	2016-08-31	EtOH_Box01_S147	ACTIVE	0	1529.19606996
2E90EDD21091	2016-08-31	EtOH_Box01_S147	ACTIVE	0	1542.4959619
2E90EDD21091	2016-08-31	EtOH_Box01_S147	ACTIVE	0	1542.67953396
2E90EDD21091	2016-08-31	EtOH_Box01_S147	ACTIVE	0	1543.07825899
2E90EDD21091	2016-08-31	EtOH_Box01_S147	REWARD	9	1543.07825899
2E90EDD21091	2016-08-31	EtOH_Box01_S147	ACTIVE	0	1543.3418088
2E90EDD21091	2016-08-31	EtOH_Box01_S147	ACTIVE	0	1543.44919491
2E90EDD21091	2016-08-31	EtOH_Box01_S147	ACTIVE	0	1543.58876181
2E90EDD21091	2016-08-31	EtOH_Box01_S147	ACTIVE	0	1543.76079679
2E90EDD21091	2016-08-31	EtOH_Box01_S147	ACTIVE	0	1543.900352
2E90EDD21091	2016-08-31	EtOH_Box01_S147	ACTIVE	0	1544.01834893
2E90EDD21091	2016-08-31	EtOH_Box01_S147	ACTIVE	0	1544.0713098
2E90EDD21091	2016-08-31	EtOH_Box01_S147	ACTIVE	0	1544.22150588
2E90EDD21091	2016-08-31	EtOH_Box01_S147	ACTIVE	0	1544.30700898
2E90EDD21091	2016-08-31	EtOH_Box01_S147	ACTIVE	0	1544.42486
2E90EDD21091	2016-08-31	EtOH_Box01_S147	ACTIVE	0	1544.52116084
2E90EDD21091	2016-08-31	EtOH_Box01_S147	ACTIVE	0	1544.62823582
2E90EDD21091	2016-08-31	EtOH_Box01_S147	ACTIVE	0	1544.74609995
2E90EDD21091	2016-08-31	EtOH_Box01_S147	ACTIVE	0	1544.86399579
2E90EDD21091	2016-08-31	EtOH_Box01_S147	ACTIVE	0	1544.98190093
2E90EDD21091	2016-08-31	EtOH_Box01_S147	ACTIVE	0	1545.09973192
2E90EDD21091	2016-08-31	EtOH_Box01_S147	ACTIVE	0	1545.21750283
2E90EDD21091	2016-08-31	EtOH_Box01_S147	ACTIVE	0	1545.34617996
2E90EDD21091	2016-08-31	EtOH_Box01_S147	ACTIVE	0	1545.46409988
2E90EDD21091	2016-08-31	EtOH_Box01_S147	ACTIVE	0	1545.59267783
2E90EDD21091	2016-08-31	EtOH_Box01_S147	ACTIVE	0	1545.71046185
2E90EDD21091	2016-08-31	EtOH_Box01_S147	ACTIVE	0	1545.83930588
2E90EDD21091	2016-08-31	EtOH_Box01_S147	ACTIVE	0	1545.97910094
2E90EDD21091	2016-08-31	EtOH_Box01_S147	ACTIVE	0	1546.11858392
2E90EDD21091	2016-08-31	EtOH_Box01_S147	ACTIVE	0	1546.25937581
2E90EDD21091	2016-08-31	EtOH_Box01_S147	ACTIVE	0	1546.45303798
2E90EDD21091	2016-08-31	EtOH_Box01_S147	ACTIVE	0	1547.01470399
2E90EDD21091	2016-08-31	EtOH_Box01_S147	INACTIVE	0	1549.56725597
2E90EDD21091	2016-08-31	EtOH_Box01_S147	ACTIVE	0	1556.07292891
2E90EDD21091	2016-08-31	EtOH_Box01_S147	ACTIVE	0	1556.15852594
2E90EDD21091	2016-08-31	EtOH_Box01_S147	ACTIVE	0	1556.43861294
2E90EDD21091	2016-08-31	EtOH_Box01_S147	ACTIVE	0	1556.62159586
2E90EDD21091	2016-08-31	EtOH_Box01_S147	ACTIVE	0	1556.7503438
2E90EDD21091	2016-08-31	EtOH_Box01_S147	ACTIVE	0	1557.01943278
2E90EDD21091	2016-08-31	EtOH_Box01_S147	ACTIVE	0	1561.08544683
2E90EDD21091	2016-08-31	EtOH_Box01_S147	ACTIVE	0	1561.56001091
2E90EDD21091	2016-08-31	EtOH_Box01_S147	ACTIVE	0	1561.66717982
2E90EDD21091	2016-08-31	EtOH_Box01_S147	ACTIVE	0	1561.81739283
2E90EDD21091	2016-08-31	EtOH_Box01_S147	ACTIVE	0	1561.97855997
2E90EDD21091	2016-08-31	EtOH_Box01_S147	ACTIVE	0	1562.10722995
2E90EDD21091	2016-08-31	EtOH_Box01_S147	ACTIVE	0	1562.18176985
2E90EDD21091	2016-08-31	EtOH_Box01_S147	ACTIVE	0	1562.28880978
2E90EDD21091	2016-08-31	EtOH_Box01_S147	ACTIVE	0	1562.39589691
2E90EDD21091	2016-08-31	EtOH_Box01_S147	ACTIVE	0	1562.64348078
2E90EDD21091	2016-08-31	EtOH_Box01_S147	ACTIVE	0	1587.48383379
2E90EDD21091	2016-08-31	EtOH_Box01_S147	ACTIVE	0	1587.69858289
2E90EDD21091	2016-08-31	EtOH_Box01_S147	ACTIVE	0	1587.78346777
2E90EDD21091	2016-08-31	EtOH_Box01_S147	ACTIVE	0	1588.05209589
2E90EDD21091	2016-08-31	EtOH_Box01_S147	ACTIVE	0	1588.14778185
2E90EDD21091	2016-08-31	EtOH_Box01_S147	ACTIVE	0	1588.47035193
2E90EDD21091	2016-08-31	EtOH_Box01_S147	ACTIVE	0	1588.57693481
2E90EDD21091	2016-08-31	EtOH_Box01_S147	ACTIVE	0	1588.85649776
2E90EDD21091	2016-08-31	EtOH_Box01_S147	ACTIVE	0	1588.98465085
2E90EDD21091	2016-08-31	EtOH_Box01_S147	REWARD	9	1588.98465085
2E90EDD21091	2016-08-31	EtOH_Box01_S147	ACTIVE	0	1589.2050879
2E90EDD21091	2016-08-31	EtOH_Box01_S147	ACTIVE	0	1589.31241989
2E90EDD21091	2016-08-31	EtOH_Box01_S147	ACTIVE	0	1589.39784384
2E90EDD21091	2016-08-31	EtOH_Box01_S147	ACTIVE	0	1589.47240376
2E90EDD21091	2016-08-31	EtOH_Box01_S147	ACTIVE	0	1589.57940698
2E90EDD21091	2016-08-31	EtOH_Box01_S147	ACTIVE	0	1589.7081449
2E90EDD21091	2016-08-31	EtOH_Box01_S147	ACTIVE	0	1589.82605195
2E90EDD21091	2016-08-31	EtOH_Box01_S147	ACTIVE	0	1589.93308878
2E90EDD21091	2016-08-31	EtOH_Box01_S147	ACTIVE	0	1590.05092382
2E90EDD21091	2016-08-31	EtOH_Box01_S147	ACTIVE	0	1590.1686759
2E90EDD21091	2016-08-31	EtOH_Box01_S147	ACTIVE	0	1590.29735398
2E90EDD21091	2016-08-31	EtOH_Box01_S147	ACTIVE	0	1590.41513491
2E90EDD21091	2016-08-31	EtOH_Box01_S147	ACTIVE	0	1590.53297186
2E90EDD21091	2016-08-31	EtOH_Box01_S147	ACTIVE	0	1590.66154289
2E90EDD21091	2016-08-31	EtOH_Box01_S147	ACTIVE	0	1590.77947187
2E90EDD21091	2016-08-31	EtOH_Box01_S147	ACTIVE	0	1590.90818286
2E90EDD21091	2016-08-31	EtOH_Box01_S147	ACTIVE	0	1591.02610183
2E90EDD21091	2016-08-31	EtOH_Box01_S147	ACTIVE	0	1591.15477395
2E90EDD21091	2016-08-31	EtOH_Box01_S147	ACTIVE	0	1591.27257395
2E90EDD21091	2016-08-31	EtOH_Box01_S147	ACTIVE	0	1591.43378496
2E90EDD21091	2016-08-31	EtOH_Box01_S147	ACTIVE	0	1591.58404088
2E90EDD21091	2016-08-31	EtOH_Box01_S147	ACTIVE	0	1591.72344089
2E90EDD21091	2016-08-31	EtOH_Box01_S147	ACTIVE	0	1591.86314893
2E90EDD21091	2016-08-31	EtOH_Box01_S147	ACTIVE	0	1591.99202895
2E90EDD21091	2016-08-31	EtOH_Box01_S147	ACTIVE	0	1592.20717978
2E90EDD21091	2016-08-31	EtOH_Box01_S147	ACTIVE	0	1592.36833978
2E90EDD21091	2016-08-31	EtOH_Box01_S147	ACTIVE	0	1592.54134679
2E90EDD21091	2016-08-31	EtOH_Box01_S147	ACTIVE	0	1593.09152293
2E90EDD21091	2016-08-31	EtOH_Box01_S147	ACTIVE	0	1593.25270581
2E90EDD21091	2016-08-31	EtOH_Box01_S147	ACTIVE	0	1593.38144779
2E90EDD21091	2016-08-31	EtOH_Box01_S147	ACTIVE	0	1602.81770682
2E90EDD21091	2016-08-31	EtOH_Box01_S147	ACTIVE	0	1603.22789979
2E90EDD21091	2016-08-31	EtOH_Box01_S147	ACTIVE	0	1603.76713991
2E90EDD21091	2016-08-31	EtOH_Box01_S147	ACTIVE	0	1604.01571393
2E90EDD21091	2016-08-31	EtOH_Box01_S147	ACTIVE	0	1604.19847178
2E90EDD21091	2016-08-31	EtOH_Box01_S147	ACTIVE	0	1604.35957098
2E90EDD21091	2016-08-31	EtOH_Box01_S147	ACTIVE	0	1620.22056079
2E90EDD21091	2016-08-31	EtOH_Box01_S147	ACTIVE	0	1620.77268696
2E90EDD21091	2016-08-31	EtOH_Box01_S147	ACTIVE	0	1621.2050209
2E90EDD21091	2016-08-31	EtOH_Box01_S147	ACTIVE	0	1621.46451187
2E90EDD21091	2016-08-31	EtOH_Box01_S147	ACTIVE	0	1622.43712687
2E90EDD21091	2016-08-31	EtOH_Box01_S147	ACTIVE	0	1622.58811879
2E90EDD21091	2016-08-31	EtOH_Box01_S147	ACTIVE	0	1632.870857
2E90EDD21091	2016-08-31	EtOH_Box01_S147	ACTIVE	0	1633.00064397
2E90EDD21091	2016-08-31	EtOH_Box01_S147	ACTIVE	0	1633.11939597
2E90EDD21091	2016-08-31	EtOH_Box01_S147	ACTIVE	0	1633.34628391
2E90EDD21091	2016-08-31	EtOH_Box01_S147	ACTIVE	0	1633.4648459
2E90EDD21091	2016-08-31	EtOH_Box01_S147	ACTIVE	0	1633.56172895
2E90EDD21091	2016-08-31	EtOH_Box01_S147	ACTIVE	0	1633.6586318
2E90EDD21091	2016-08-31	EtOH_Box01_S147	REWARD	13	1633.6586318
2E90EDD21091	2016-08-31	EtOH_Box01_S147	ACTIVE	0	1633.86880398
2E90EDD21091	2016-08-31	EtOH_Box01_S147	ACTIVE	0	1633.96546698
2E90EDD21091	2016-08-31	EtOH_Box01_S147	ACTIVE	0	1634.06170177
2E90EDD21091	2016-08-31	EtOH_Box01_S147	ACTIVE	0	1634.16877794
2E90EDD21091	2016-08-31	EtOH_Box01_S147	ACTIVE	0	1634.27598095
2E90EDD21091	2016-08-31	EtOH_Box01_S147	ACTIVE	0	1634.39400387
2E90EDD21091	2016-08-31	EtOH_Box01_S147	ACTIVE	0	1634.54427385
2E90EDD21091	2016-08-31	EtOH_Box01_S147	ACTIVE	0	1634.67286587
2E90EDD21091	2016-08-31	EtOH_Box01_S147	ACTIVE	0	1634.79066586
2E90EDD21091	2016-08-31	EtOH_Box01_S147	ACTIVE	0	1634.9086678
2E90EDD21091	2016-08-31	EtOH_Box01_S147	ACTIVE	0	1635.02666593
2E90EDD21091	2016-08-31	EtOH_Box01_S147	ACTIVE	0	1635.13374782
2E90EDD21091	2016-08-31	EtOH_Box01_S147	ACTIVE	0	1635.25151491
2E90EDD21091	2016-08-31	EtOH_Box01_S147	ACTIVE	0	1635.38025784
2E90EDD21091	2016-08-31	EtOH_Box01_S147	ACTIVE	0	1635.49811482
2E90EDD21091	2016-08-31	EtOH_Box01_S147	ACTIVE	0	1635.60507393
2E90EDD21091	2016-08-31	EtOH_Box01_S147	ACTIVE	0	1635.73364496
2E90EDD21091	2016-08-31	EtOH_Box01_S147	ACTIVE	0	1635.85139799
2E90EDD21091	2016-08-31	EtOH_Box01_S147	ACTIVE	0	1635.98117995
2E90EDD21091	2016-08-31	EtOH_Box01_S147	ACTIVE	0	1636.09919882
2E90EDD21091	2016-08-31	EtOH_Box01_S147	ACTIVE	0	1636.21717286
2E90EDD21091	2016-08-31	EtOH_Box01_S147	ACTIVE	0	1636.35673094
2E90EDD21091	2016-08-31	EtOH_Box01_S147	ACTIVE	0	1636.48542881
2E90EDD21091	2016-08-31	EtOH_Box01_S147	ACTIVE	0	1636.624892
2E90EDD21091	2016-08-31	EtOH_Box01_S147	ACTIVE	0	1636.75346994
2E90EDD21091	2016-08-31	EtOH_Box01_S147	ACTIVE	0	1636.8928988
2E90EDD21091	2016-08-31	EtOH_Box01_S147	ACTIVE	0	1637.07563186
2E90EDD21091	2016-08-31	EtOH_Box01_S147	ACTIVE	0	1637.2583158
2E90EDD21091	2016-08-31	EtOH_Box01_S147	ACTIVE	0	1637.44102693
2E90EDD21091	2016-08-31	EtOH_Box01_S147	ACTIVE	0	1657.97932982
2E90EDD21091	2016-08-31	EtOH_Box01_S147	ACTIVE	0	1658.4010849
2E90EDD21091	2016-08-31	EtOH_Box01_S147	ACTIVE	0	1658.66138387
2E90EDD21091	2016-08-31	EtOH_Box01_S147	ACTIVE	0	1658.78023982
2E90EDD21091	2016-08-31	EtOH_Box01_S147	ACTIVE	0	1659.17990398
2E90EDD21091	2016-08-31	EtOH_Box01_S147	ACTIVE	0	1659.27696395
2E90EDD21091	2016-08-31	EtOH_Box01_S147	ACTIVE	0	1659.41726089
2E90EDD21091	2016-08-31	EtOH_Box01_S147	ACTIVE	0	1659.66552877
2E90EDD21091	2016-08-31	EtOH_Box01_S147	ACTIVE	0	1659.86021686
2E90EDD21091	2016-08-31	EtOH_Box01_S147	ACTIVE	0	1660.04362392
2E90EDD21091	2016-08-31	EtOH_Box01_S147	ACTIVE	0	1660.20546889
2E90EDD21091	2016-08-31	EtOH_Box01_S147	ACTIVE	0	1660.34675479
2E90EDD21091	2016-08-31	EtOH_Box01_S147	ACTIVE	0	1660.54106998
2E90EDD21091	2016-08-31	EtOH_Box01_S147	ACTIVE	0	1660.71370482
2E90EDD21091	2016-08-31	EtOH_Box01_S147	ACTIVE	0	1688.27884197
2E90EDD21091	2016-08-31	EtOH_Box01_S147	REWARD	15	1688.27884197
2E90EDD21091	2016-08-31	EtOH_Box01_S147	ACTIVE	0	1688.64066696
2E90EDD21091	2016-08-31	EtOH_Box01_S147	ACTIVE	0	1688.7589519
2E90EDD21091	2016-08-31	EtOH_Box01_S147	ACTIVE	0	1688.88769698
2E90EDD21091	2016-08-31	EtOH_Box01_S147	ACTIVE	0	1689.01653194
2E90EDD21091	2016-08-31	EtOH_Box01_S147	ACTIVE	0	1689.05870485
2E90EDD21091	2016-08-31	EtOH_Box01_S147	ACTIVE	0	1689.14412594
2E90EDD21091	2016-08-31	EtOH_Box01_S147	ACTIVE	0	1689.28365779
2E90EDD21091	2016-08-31	EtOH_Box01_S147	ACTIVE	0	1703.26659489
2E90EDD21091	2016-08-31	EtOH_Box01_S147	ACTIVE	0	1703.37388086
2E90EDD21091	2016-08-31	EtOH_Box01_S147	ACTIVE	0	1703.50249696
2E90EDD21091	2016-08-31	EtOH_Box01_S147	ACTIVE	0	1703.76091194
2E90EDD21091	2016-08-31	EtOH_Box01_S147	ACTIVE	0	1704.45303297
2E90EDD21091	2016-08-31	EtOH_Box01_S147	ACTIVE	0	1704.97107196
2E90EDD21091	2016-08-31	EtOH_Box01_S147	ACTIVE	0	1705.10001588
2E90EDD21091	2016-08-31	EtOH_Box01_S147	ACTIVE	0	1725.89249396
2E90EDD21091	2016-08-31	EtOH_Box01_S147	ACTIVE	0	1726.17267895
2E90EDD21091	2016-08-31	EtOH_Box01_S147	ACTIVE	0	1726.49631095
2E90EDD21091	2016-08-31	EtOH_Box01_S147	ACTIVE	0	1726.93861198
2E90EDD21091	2016-08-31	EtOH_Box01_S147	ACTIVE	0	1727.06699896
2E90EDD21091	2016-08-31	EtOH_Box01_S147	ACTIVE	0	1727.19664478
2E90EDD21091	2016-08-31	EtOH_Box01_S147	ACTIVE	0	1736.53965688
2E90EDD21091	2016-08-31	EtOH_Box01_S147	REWARD	7	1736.53965688
2E90EDD21091	2016-08-31	EtOH_Box01_S147	ACTIVE	0	1736.92187381
2E90EDD21091	2016-08-31	EtOH_Box01_S147	ACTIVE	0	1737.05090189
2E90EDD21091	2016-08-31	EtOH_Box01_S147	ACTIVE	0	1737.15802693
2E90EDD21091	2016-08-31	EtOH_Box01_S147	ACTIVE	0	1737.297647
2E90EDD21091	2016-08-31	EtOH_Box01_S147	ACTIVE	0	1737.41568184
2E90EDD21091	2016-08-31	EtOH_Box01_S147	ACTIVE	0	1737.47947478
2E90EDD21091	2016-08-31	EtOH_Box01_S147	ACTIVE	0	1737.59730482
2E90EDD21091	2016-08-31	EtOH_Box01_S147	ACTIVE	0	1737.71507382
2E90EDD21091	2016-08-31	EtOH_Box01_S147	ACTIVE	0	1737.83282185
2E90EDD21091	2016-08-31	EtOH_Box01_S147	ACTIVE	0	1737.96153283
2E90EDD21091	2016-08-31	EtOH_Box01_S147	ACTIVE	0	1738.09024692
2E90EDD21091	2016-08-31	EtOH_Box01_S147	ACTIVE	0	1738.19726491
2E90EDD21091	2016-08-31	EtOH_Box01_S147	ACTIVE	0	1738.31510997
2E90EDD21091	2016-08-31	EtOH_Box01_S147	ACTIVE	0	1738.4242909
2E90EDD21091	2016-08-31	EtOH_Box01_S147	ACTIVE	0	1738.5529778
2E90EDD21091	2016-08-31	EtOH_Box01_S147	ACTIVE	0	1738.67074895
2E90EDD21091	2016-08-31	EtOH_Box01_S147	ACTIVE	0	1738.78868079
2E90EDD21091	2016-08-31	EtOH_Box01_S147	ACTIVE	0	1738.90782881
2E90EDD21091	2016-08-31	EtOH_Box01_S147	ACTIVE	0	1739.01517177
2E90EDD21091	2016-08-31	EtOH_Box01_S147	ACTIVE	0	1739.14395881
2E90EDD21091	2016-08-31	EtOH_Box01_S147	ACTIVE	0	1739.2835629
2E90EDD21091	2016-08-31	EtOH_Box01_S147	ACTIVE	0	1739.41220093
2E90EDD21091	2016-08-31	EtOH_Box01_S147	ACTIVE	0	1739.5407908
2E90EDD21091	2016-08-31	EtOH_Box01_S147	ACTIVE	0	1739.65858984
2E90EDD21091	2016-08-31	EtOH_Box01_S147	ACTIVE	0	1739.78733778
2E90EDD21091	2016-08-31	EtOH_Box01_S147	ACTIVE	0	1739.91601777
2E90EDD21091	2016-08-31	EtOH_Box01_S147	ACTIVE	0	1740.055547
2E90EDD21091	2016-08-31	EtOH_Box01_S147	ACTIVE	0	1740.20570278
2E90EDD21091	2016-08-31	EtOH_Box01_S147	ACTIVE	0	1740.34562588
2E90EDD21091	2016-08-31	EtOH_Box01_S147	ACTIVE	0	1740.49599385
2E90EDD21091	2016-08-31	EtOH_Box01_S147	ACTIVE	0	1740.64625287
2E90EDD21091	2016-08-31	EtOH_Box01_S147	ACTIVE	0	1740.81812096
2E90EDD21091	2016-08-31	EtOH_Box01_S147	ACTIVE	0	1740.97935677
2E90EDD21091	2016-08-31	EtOH_Box01_S147	ACTIVE	0	1741.15128493
2E90EDD21091	2016-08-31	EtOH_Box01_S147	ACTIVE	0	1800.24619889
2E90EDD21091	2016-08-31	EtOH_Box01_S147	ACTIVE	0	1800.97025681
2E90EDD21091	2016-08-31	EtOH_Box01_S147	ACTIVE	0	1801.26098299
2E90EDD21091	2016-08-31	EtOH_Box01_S147	ACTIVE	0	1801.49751377
2E90EDD21091	2016-08-31	EtOH_Box01_S147	ACTIVE	0	1801.60428286
2E90EDD21091	2016-08-31	EtOH_Box01_S147	REWARD	5	1801.60428286
2E90EDD21091	2016-08-31	EtOH_Box01_S147	ACTIVE	0	1801.88935995
2E90EDD21091	2016-08-31	EtOH_Box01_S147	ACTIVE	0	1802.01849079
2E90EDD21091	2016-08-31	EtOH_Box01_S147	ACTIVE	0	1802.12575388
2E90EDD21091	2016-08-31	EtOH_Box01_S147	ACTIVE	0	1802.26524997
2E90EDD21091	2016-08-31	EtOH_Box01_S147	ACTIVE	0	1802.36149788
2E90EDD21091	2016-08-31	EtOH_Box01_S147	ACTIVE	0	1802.41445398
2E90EDD21091	2016-08-31	EtOH_Box01_S147	ACTIVE	0	1821.05228496
2E90EDD21091	2016-08-31	EtOH_Box01_S147	ACTIVE	0	1821.46214199
2E90EDD21091	2016-08-31	EtOH_Box01_S147	ACTIVE	0	1821.54760599
2E90EDD21091	2016-08-31	EtOH_Box01_S147	ACTIVE	0	1821.70886898
2E90EDD21091	2016-08-31	EtOH_Box01_S147	ACTIVE	0	1822.10812187
2E90EDD21091	2016-08-31	EtOH_Box01_S147	ACTIVE	0	1822.37734699
2E90EDD21091	2016-08-31	EtOH_Box01_S147	REWARD	3	1822.37734699
2E90EDD21091	2016-08-31	EtOH_Box01_S147	ACTIVE	0	1822.59688282
2E90EDD21091	2016-08-31	EtOH_Box01_S147	ACTIVE	0	1822.67193198
2E90EDD21091	2016-08-31	EtOH_Box01_S147	ACTIVE	0	1884.24324799
2E90EDD21091	2016-08-31	EtOH_Box01_S147	REWARD	1	1884.24324799
2E90EDD21091	2016-08-31	EtOH_Box01_S147	ACTIVE	0	1884.64751196
2E90EDD21091	2016-08-31	EtOH_Box01_S147	ACTIVE	0	1884.7115519
2E90EDD21091	2016-08-31	EtOH_Box01_S147	ACTIVE	0	1884.80775595
2E90EDD21091	2016-08-31	EtOH_Box01_S147	ACTIVE	0	1884.91487789
2E90EDD21091	2016-08-31	EtOH_Box01_S147	ACTIVE	0	1885.01113296
2E90EDD21091	2016-08-31	EtOH_Box01_S147	ACTIVE	0	1885.06406188
2E90EDD21091	2016-08-31	EtOH_Box01_S147	ACTIVE	0	1885.2251389
2E90EDD21091	2016-08-31	EtOH_Box01_S147	ACTIVE	0	1885.33231783
2E90EDD21091	2016-08-31	EtOH_Box01_S147	ACTIVE	0	1885.41770983
2E90EDD21091	2016-08-31	EtOH_Box01_S147	ACTIVE	0	1885.53563285
2E90EDD21091	2016-08-31	EtOH_Box01_S147	ACTIVE	0	1885.64259577
2E90EDD21091	2016-08-31	EtOH_Box01_S147	ACTIVE	0	1885.74958181
2E90EDD21091	2016-08-31	EtOH_Box01_S147	ACTIVE	0	1885.86867881
2E90EDD21091	2016-08-31	EtOH_Box01_S147	ACTIVE	0	1885.98675394
2E90EDD21091	2016-08-31	EtOH_Box01_S147	ACTIVE	0	1886.10462594
2E90EDD21091	2016-08-31	EtOH_Box01_S147	ACTIVE	0	1886.23319197
2E90EDD21091	2016-08-31	EtOH_Box01_S147	ACTIVE	0	1886.35109687
2E90EDD21091	2016-08-31	EtOH_Box01_S147	ACTIVE	0	1886.46894789
2E90EDD21091	2016-08-31	EtOH_Box01_S147	ACTIVE	0	1886.59764481
2E90EDD21091	2016-08-31	EtOH_Box01_S147	ACTIVE	0	1886.71549678
2E90EDD21091	2016-08-31	EtOH_Box01_S147	ACTIVE	0	1886.8441298
2E90EDD21091	2016-08-31	EtOH_Box01_S147	ACTIVE	0	1915.33853197
2E90EDD21091	2016-08-31	EtOH_Box01_S147	ACTIVE	0	1915.83558297
2E90EDD21091	2016-08-31	EtOH_Box01_S147	ACTIVE	0	1916.06236696
2E90EDD21091	2016-08-31	EtOH_Box01_S147	ACTIVE	0	1916.4080708
2E90EDD21091	2016-08-31	EtOH_Box01_S147	ACTIVE	0	1916.74337792
2E90EDD21091	2016-08-31	EtOH_Box01_S147	ACTIVE	0	1916.87293792
2E90EDD21091	2016-08-31	EtOH_Box01_S147	ACTIVE	0	1916.98074698
2E90EDD21091	2016-08-31	EtOH_Box01_S147	ACTIVE	0	1917.1208849
2E90EDD21091	2016-08-31	EtOH_Box01_S147	ACTIVE	0	1917.20696092
2E90EDD21091	2016-08-31	EtOH_Box01_S147	ACTIVE	0	1952.51144981
2E90EDD21091	2016-08-31	EtOH_Box01_S147	ACTIVE	0	1952.7275629
2E90EDD21091	2016-08-31	EtOH_Box01_S147	ACTIVE	0	1953.0515449
2E90EDD21091	2016-08-31	EtOH_Box01_S147	ACTIVE	0	1953.15938997
2E90EDD21091	2016-08-31	EtOH_Box01_S147	REWARD	13	1953.15938997
2E90EDD21091	2016-08-31	EtOH_Box01_S147	ACTIVE	0	1953.44564581
2E90EDD21091	2016-08-31	EtOH_Box01_S147	ACTIVE	0	1953.56376481
2E90EDD21091	2016-08-31	EtOH_Box01_S147	ACTIVE	0	1953.70341587
2E90EDD21091	2016-08-31	EtOH_Box01_S147	ACTIVE	0	1979.2447238
2E90EDD21091	2016-08-31	EtOH_Box01_S147	ACTIVE	0	1979.34236979
2E90EDD21091	2016-08-31	EtOH_Box01_S147	ACTIVE	0	1979.54758787
2E90EDD21091	2016-08-31	EtOH_Box01_S147	ACTIVE	0	1979.64470577
2E90EDD21091	2016-08-31	EtOH_Box01_S147	ACTIVE	0	1979.73084378
2E90EDD21091	2016-08-31	EtOH_Box01_S147	ACTIVE	0	1980.20618582
2E90EDD21091	2016-08-31	EtOH_Box01_S147	ACTIVE	0	1990.33769083
2E90EDD21091	2016-08-31	EtOH_Box01_S147	ACTIVE	0	1990.62931585
2E90EDD21091	2016-08-31	EtOH_Box01_S147	ACTIVE	0	1990.75885391
2E90EDD21091	2016-08-31	EtOH_Box01_S147	ACTIVE	0	1990.86666799
2E90EDD21091	2016-08-31	EtOH_Box01_S147	ACTIVE	0	1990.95277977
2E90EDD21091	2016-08-31	EtOH_Box01_S147	ACTIVE	0	1991.04983091
2E90EDD21091	2016-08-31	EtOH_Box01_S147	ACTIVE	0	1991.55850077
2E90EDD21091	2016-08-31	EtOH_Box01_S147	ACTIVE	0	1991.86112189
2E90EDD21091	2016-08-31	EtOH_Box01_S147	ACTIVE	0	1992.28446794
2E90EDD21091	2016-08-31	EtOH_Box01_S147	ACTIVE	0	1992.39267898
2E90EDD21091	2016-08-31	EtOH_Box01_S147	REWARD	16	1992.39267898
2E90EDD21091	2016-08-31	EtOH_Box01_S147	ACTIVE	0	1992.62479377
2E90EDD21091	2016-08-31	EtOH_Box01_S147	ACTIVE	0	1992.72137189
2E90EDD21091	2016-08-31	EtOH_Box01_S147	ACTIVE	0	1992.81765199
2E90EDD21091	2016-08-31	EtOH_Box01_S147	ACTIVE	0	1992.90316987
2E90EDD21091	2016-08-31	EtOH_Box01_S147	ACTIVE	0	1993.05349684
2E90EDD21091	2016-08-31	EtOH_Box01_S147	ACTIVE	0	1993.19307995
2E90EDD21091	2016-08-31	EtOH_Box01_S147	ACTIVE	0	2055.98108482
2E90EDD21091	2016-08-31	EtOH_Box01_S147	ACTIVE	0	2056.52058887
2E90EDD21091	2016-08-31	EtOH_Box01_S147	REWARD	2	2056.52058887
2E90EDD21091	2016-08-31	EtOH_Box01_S147	ACTIVE	0	2056.73228693
2E90EDD21091	2016-08-31	EtOH_Box01_S147	ACTIVE	0	2056.79667997
2E90EDD21091	2016-08-31	EtOH_Box01_S147	ACTIVE	0	2056.89320087
2E90EDD21091	2016-08-31	EtOH_Box01_S147	ACTIVE	0	2057.05473781
2E90EDD21091	2016-08-31	EtOH_Box01_S147	ACTIVE	0	2057.28107095
2E90EDD21091	2016-08-31	EtOH_Box01_S147	ACTIVE	0	2072.57569981
2E90EDD21091	2016-08-31	EtOH_Box01_S147	ACTIVE	0	2072.63965487
2E90EDD21091	2016-08-31	EtOH_Box01_S147	ACTIVE	0	2072.91967988
2E90EDD21091	2016-08-31	EtOH_Box01_S147	ACTIVE	0	2073.01595092
2E90EDD21091	2016-08-31	EtOH_Box01_S147	ACTIVE	0	2073.14740682
2E90EDD21091	2016-08-31	EtOH_Box01_S147	ACTIVE	0	2073.29801393
2E90EDD21091	2016-08-31	EtOH_Box01_S147	ACTIVE	0	2073.52404499
2E90EDD21091	2016-08-31	EtOH_Box01_S147	ACTIVE	0	2073.78239894
2E90EDD21091	2016-08-31	EtOH_Box01_S147	ACTIVE	0	2073.87863684
2E90EDD21091	2016-08-31	EtOH_Box01_S147	ACTIVE	0	2073.95339894
2E90EDD21091	2016-08-31	EtOH_Box01_S147	ACTIVE	0	2074.43887997
2E90EDD21091	2016-08-31	EtOH_Box01_S147	ACTIVE	0	2074.66496682
2E90EDD21091	2016-08-31	EtOH_Box01_S147	ACTIVE	0	2074.70711279
2E90EDD21091	2016-08-31	EtOH_Box01_S147	ACTIVE	0	2074.76003385
2E90EDD21091	2016-08-31	EtOH_Box01_S147	ACTIVE	0	2085.70440078
2E90EDD21091	2016-08-31	EtOH_Box01_S147	ACTIVE	0	2086.11517692
2E90EDD21091	2016-08-31	EtOH_Box01_S147	ACTIVE	0	2086.72022796
2E90EDD21091	2016-08-31	EtOH_Box01_S147	ACTIVE	0	2086.80663085
2E90EDD21091	2016-08-31	EtOH_Box01_S147	ACTIVE	0	2086.97957993
2E90EDD21091	2016-08-31	EtOH_Box01_S147	ACTIVE	0	2087.14197397
2E90EDD21091	2016-08-31	EtOH_Box01_S147	ACTIVE	0	2087.27159595
2E90EDD21091	2016-08-31	EtOH_Box01_S147	ACTIVE	0	2087.35776687
2E90EDD21091	2016-08-31	EtOH_Box01_S147	ACTIVE	0	2087.53044677
2E90EDD21091	2016-08-31	EtOH_Box01_S147	ACTIVE	0	2087.61660099
2E90EDD21091	2016-08-31	EtOH_Box01_S147	ACTIVE	0	2087.73518991
2E90EDD21091	2016-08-31	EtOH_Box01_S147	ACTIVE	0	2087.86460876
2E90EDD21091	2016-08-31	EtOH_Box01_S147	ACTIVE	0	2088.08170795
2E90EDD21091	2016-08-31	EtOH_Box01_S147	ACTIVE	0	2111.3826158
2E90EDD21091	2016-08-31	EtOH_Box01_S147	ACTIVE	0	2134.52518296
2E90EDD21091	2016-08-31	EtOH_Box01_S147	REWARD	15	2134.52518296
2E90EDD21091	2016-08-31	EtOH_Box01_S147	ACTIVE	0	2134.82239294
2E90EDD21091	2016-08-31	EtOH_Box01_S147	ACTIVE	0	2135.1027298
2E90EDD21091	2016-08-31	EtOH_Box01_S147	ACTIVE	0	2135.19914293
2E90EDD21091	2016-08-31	EtOH_Box01_S147	ACTIVE	0	2135.31719685
2E90EDD21091	2016-08-31	EtOH_Box01_S147	ACTIVE	0	2135.445997
2E90EDD21091	2016-08-31	EtOH_Box01_S147	ACTIVE	0	2135.59629083
2E90EDD21091	2016-08-31	EtOH_Box01_S147	ACTIVE	0	2135.6816988
2E90EDD21091	2016-08-31	EtOH_Box01_S147	ACTIVE	0	2135.78872395
2E90EDD21091	2016-08-31	EtOH_Box01_S147	ACTIVE	0	2135.89580178
2E90EDD21091	2016-08-31	EtOH_Box01_S147	ACTIVE	0	2136.0149219
2E90EDD21091	2016-08-31	EtOH_Box01_S147	ACTIVE	0	2136.12207079
2E90EDD21091	2016-08-31	EtOH_Box01_S147	ACTIVE	0	2136.22915077
2E90EDD21091	2016-08-31	EtOH_Box01_S147	ACTIVE	0	2136.34713078
2E90EDD21091	2016-08-31	EtOH_Box01_S147	ACTIVE	0	2136.4650538
2E90EDD21091	2016-08-31	EtOH_Box01_S147	ACTIVE	0	2136.58292484
2E90EDD21091	2016-08-31	EtOH_Box01_S147	ACTIVE	0	2136.70079184
2E90EDD21091	2016-08-31	EtOH_Box01_S147	ACTIVE	0	2136.81867385
2E90EDD21091	2016-08-31	EtOH_Box01_S147	ACTIVE	0	2136.94746399
2E90EDD21091	2016-08-31	EtOH_Box01_S147	ACTIVE	0	2137.07628083
2E90EDD21091	2016-08-31	EtOH_Box01_S147	ACTIVE	0	2137.19758677
2E90EDD21091	2016-08-31	EtOH_Box01_S147	ACTIVE	0	2137.32641196
2E90EDD21091	2016-08-31	EtOH_Box01_S147	ACTIVE	0	2137.45525193
2E90EDD21091	2016-08-31	EtOH_Box01_S147	ACTIVE	0	2137.60578895
2E90EDD21091	2016-08-31	EtOH_Box01_S147	ACTIVE	0	2137.75603795
2E90EDD21091	2016-08-31	EtOH_Box01_S147	ACTIVE	0	2137.93872094
2E90EDD21091	2016-08-31	EtOH_Box01_S147	ACTIVE	0	2138.27282882
2E90EDD21091	2016-08-31	EtOH_Box01_S147	ACTIVE	0	2138.43401599
2E90EDD21091	2016-08-31	EtOH_Box01_S147	ACTIVE	0	2138.60597992
2E90EDD21091	2016-08-31	EtOH_Box01_S147	ACTIVE	0	2138.76708078
2E90EDD21091	2016-08-31	EtOH_Box01_S147	ACTIVE	0	2138.91737294
2E90EDD21091	2016-08-31	EtOH_Box01_S147	ACTIVE	0	2143.76378393
2E90EDD21091	2016-08-31	EtOH_Box01_S147	ACTIVE	0	2144.37919688
2E90EDD21091	2016-08-31	EtOH_Box01_S147	ACTIVE	0	2144.56209183
2E90EDD21091	2016-08-31	EtOH_Box01_S147	ACTIVE	0	2169.42378592
2E90EDD21091	2016-08-31	EtOH_Box01_S147	ACTIVE	0	2170.00953197
2E90EDD21091	2016-08-31	EtOH_Box01_S147	ACTIVE	0	2170.11858082
2E90EDD21091	2016-08-31	EtOH_Box01_S147	ACTIVE	0	2170.22770381
2E90EDD21091	2016-08-31	EtOH_Box01_S147	ACTIVE	0	2170.412498
2E90EDD21091	2016-08-31	EtOH_Box01_S147	ACTIVE	0	2170.51065087
2E90EDD21091	2016-08-31	EtOH_Box01_S147	ACTIVE	0	2193.40190983
2E90EDD21091	2016-08-31	EtOH_Box01_S147	ACTIVE	0	2193.62992692
2E90EDD21091	2016-08-31	EtOH_Box01_S147	ACTIVE	0	2193.78217793
2E90EDD21091	2016-08-31	EtOH_Box01_S147	ACTIVE	0	2193.93443894
2E90EDD21091	2016-08-31	EtOH_Box01_S147	ACTIVE	0	2194.10822582
2E90EDD21091	2016-08-31	EtOH_Box01_S147	ACTIVE	0	2194.37960482
2E90EDD21091	2016-08-31	EtOH_Box01_S147	ACTIVE	0	2194.80205488
2E90EDD21091	2016-08-31	EtOH_Box01_S147	ACTIVE	0	2195.26777291
2E90EDD21091	2016-08-31	EtOH_Box01_S147	ACTIVE	0	2213.74804282
2E90EDD21091	2016-08-31	EtOH_Box01_S147	ACTIVE	0	2213.85727978
2E90EDD21091	2016-08-31	EtOH_Box01_S147	ACTIVE	0	2213.94467092
2E90EDD21091	2016-08-31	EtOH_Box01_S147	REWARD	17	2213.94467092
2E90EDD21091	2016-08-31	EtOH_Box01_S147	ACTIVE	0	2214.16661882
2E90EDD21091	2016-08-31	EtOH_Box01_S147	ACTIVE	0	2214.42562985
2E90EDD21091	2016-08-31	EtOH_Box01_S147	ACTIVE	0	2214.52198386
2E90EDD21091	2016-08-31	EtOH_Box01_S147	ACTIVE	0	2214.67226481
2E90EDD21091	2016-08-31	EtOH_Box01_S147	ACTIVE	0	2214.801054
2E90EDD21091	2016-08-31	EtOH_Box01_S147	ACTIVE	0	2214.95145178
2E90EDD21091	2016-08-31	EtOH_Box01_S147	ACTIVE	0	2215.06935191
2E90EDD21091	2016-08-31	EtOH_Box01_S147	ACTIVE	0	2215.18717289
2E90EDD21091	2016-08-31	EtOH_Box01_S147	ACTIVE	0	2215.29419994
2E90EDD21091	2016-08-31	EtOH_Box01_S147	ACTIVE	0	2215.41209984
2E90EDD21091	2016-08-31	EtOH_Box01_S147	ACTIVE	0	2215.519063
2E90EDD21091	2016-08-31	EtOH_Box01_S147	ACTIVE	0	2215.62605596
2E90EDD21091	2016-08-31	EtOH_Box01_S147	ACTIVE	0	2215.74398398
2E90EDD21091	2016-08-31	EtOH_Box01_S147	ACTIVE	0	2215.86183882
2E90EDD21091	2016-08-31	EtOH_Box01_S147	ACTIVE	0	2215.9797008
2E90EDD21091	2016-08-31	EtOH_Box01_S147	ACTIVE	0	2216.09857488
2E90EDD21091	2016-08-31	EtOH_Box01_S147	ACTIVE	0	2216.21662378
2E90EDD21091	2016-08-31	EtOH_Box01_S147	ACTIVE	0	2216.33459187
2E90EDD21091	2016-08-31	EtOH_Box01_S147	ACTIVE	0	2216.46333194
2E90EDD21091	2016-08-31	EtOH_Box01_S147	ACTIVE	0	2216.58112383
2E90EDD21091	2016-08-31	EtOH_Box01_S147	ACTIVE	0	2216.70974898
2E90EDD21091	2016-08-31	EtOH_Box01_S147	ACTIVE	0	2216.83840394
2E90EDD21091	2016-08-31	EtOH_Box01_S147	ACTIVE	0	2216.96714997
2E90EDD21091	2016-08-31	EtOH_Box01_S147	ACTIVE	0	2217.10657692
2E90EDD21091	2016-08-31	EtOH_Box01_S147	ACTIVE	0	2217.25691485
2E90EDD21091	2016-08-31	EtOH_Box01_S147	ACTIVE	0	2217.428895
2E90EDD21091	2016-08-31	EtOH_Box01_S147	ACTIVE	0	2217.64407992
2E90EDD21091	2016-08-31	EtOH_Box01_S147	ACTIVE	0	2217.79440689
2E90EDD21091	2016-08-31	EtOH_Box01_S147	ACTIVE	0	2217.94692898
2E90EDD21091	2016-08-31	EtOH_Box01_S147	INACTIVE	0	2219.59090996
2E90EDD21091	2016-08-31	EtOH_Box01_S147	INACTIVE	0	2219.83843899
2E90EDD21091	2016-08-31	EtOH_Box01_S147	ACTIVE	0	2237.5846839
2E90EDD21091	2016-08-31	EtOH_Box01_S147	ACTIVE	0	2237.97476697
2E90EDD21091	2016-08-31	EtOH_Box01_S147	ACTIVE	0	2238.06212091
2E90EDD21091	2016-08-31	EtOH_Box01_S147	ACTIVE	0	2238.17103481
2E90EDD21091	2016-08-31	EtOH_Box01_S147	ACTIVE	0	2238.49617195
2E90EDD21091	2016-08-31	EtOH_Box01_S147	ACTIVE	0	2238.5944078
2E90EDD21091	2016-08-31	EtOH_Box01_S147	ACTIVE	0	2257.02954078
2E90EDD21091	2016-08-31	EtOH_Box01_S147	ACTIVE	0	2257.40883994
2E90EDD21091	2016-08-31	EtOH_Box01_S147	ACTIVE	0	2257.61514497
2E90EDD21091	2016-08-31	EtOH_Box01_S147	ACTIVE	0	2257.8214829
2E90EDD21091	2016-08-31	EtOH_Box01_S147	ACTIVE	0	2258.34114385
2E90EDD21091	2016-08-31	EtOH_Box01_S147	REWARD	11	2258.34114385
2E90EDD21091	2016-08-31	EtOH_Box01_S147	ACTIVE	0	2258.67190886
2E90EDD21091	2016-08-31	EtOH_Box01_S147	ACTIVE	0	2258.77911878
2E90EDD21091	2016-08-31	EtOH_Box01_S147	ACTIVE	0	2258.90786386
2E90EDD21091	2016-08-31	EtOH_Box01_S147	ACTIVE	0	2259.02585387
2E90EDD21091	2016-08-31	EtOH_Box01_S147	ACTIVE	0	2259.14363885
2E90EDD21091	2016-08-31	EtOH_Box01_S147	ACTIVE	0	2259.27258182
2E90EDD21091	2016-08-31	EtOH_Box01_S147	ACTIVE	0	2259.42423081
2E90EDD21091	2016-08-31	EtOH_Box01_S147	ACTIVE	0	2259.60706687
2E90EDD21091	2016-08-31	EtOH_Box01_S147	ACTIVE	0	2259.70334387
2E90EDD21091	2016-08-31	EtOH_Box01_S147	ACTIVE	0	2259.81039095
2E90EDD21091	2016-08-31	EtOH_Box01_S147	ACTIVE	0	2259.91753292
2E90EDD21091	2016-08-31	EtOH_Box01_S147	ACTIVE	0	2260.02458882
2E90EDD21091	2016-08-31	EtOH_Box01_S147	ACTIVE	0	2260.14240885
2E90EDD21091	2016-08-31	EtOH_Box01_S147	ACTIVE	0	2260.26044083
2E90EDD21091	2016-08-31	EtOH_Box01_S147	ACTIVE	0	2260.36763287
2E90EDD21091	2016-08-31	EtOH_Box01_S147	ACTIVE	0	2260.49628186
2E90EDD21091	2016-08-31	EtOH_Box01_S147	ACTIVE	0	2260.61408782
2E90EDD21091	2016-08-31	EtOH_Box01_S147	ACTIVE	0	2260.73195887
2E90EDD21091	2016-08-31	EtOH_Box01_S147	ACTIVE	0	2260.87157393
2E90EDD21091	2016-08-31	EtOH_Box01_S147	ACTIVE	0	2261.00040388
2E90EDD21091	2016-08-31	EtOH_Box01_S147	ACTIVE	0	2261.12914681
2E90EDD21091	2016-08-31	EtOH_Box01_S147	ACTIVE	0	2261.26876879
2E90EDD21091	2016-08-31	EtOH_Box01_S147	ACTIVE	0	2261.3976028
2E90EDD21091	2016-08-31	EtOH_Box01_S147	ACTIVE	0	2261.58032084
2E90EDD21091	2016-08-31	EtOH_Box01_S147	ACTIVE	0	2261.70905185
2E90EDD21091	2016-08-31	EtOH_Box01_S147	ACTIVE	0	2261.92630887
2E90EDD21091	2016-08-31	EtOH_Box01_S147	ACTIVE	0	2262.12009287
2E90EDD21091	2016-08-31	EtOH_Box01_S147	ACTIVE	0	2262.2600379
2E90EDD21091	2016-08-31	EtOH_Box01_S147	ACTIVE	0	2262.41057897
2E90EDD21091	2016-08-31	EtOH_Box01_S147	ACTIVE	0	2313.00225782
2E90EDD21091	2016-08-31	EtOH_Box01_S147	ACTIVE	0	2313.36025381
2E90EDD21091	2016-08-31	EtOH_Box01_S147	ACTIVE	0	2314.34458494
2E90EDD21091	2016-08-31	EtOH_Box01_S147	ACTIVE	0	2314.43214893
2E90EDD21091	2016-08-31	EtOH_Box01_S147	ACTIVE	0	2314.57361794
2E90EDD21091	2016-08-31	EtOH_Box01_S147	ACTIVE	0	2314.714993
2E90EDD21091	2016-08-31	EtOH_Box01_S147	ACTIVE	0	2314.813483
2E90EDD21091	2016-08-31	EtOH_Box01_S147	ACTIVE	0	2315.0089438
2E90EDD21091	2016-08-31	EtOH_Box01_S147	ACTIVE	0	2315.11785483
2E90EDD21091	2016-08-31	EtOH_Box01_S147	ACTIVE	0	2315.34587288
2E90EDD21091	2016-08-31	EtOH_Box01_S147	ACTIVE	0	2315.45493984
2E90EDD21091	2016-08-31	EtOH_Box01_S147	ACTIVE	0	2315.58564377
2E90EDD21091	2016-08-31	EtOH_Box01_S147	REWARD	12	2315.58564377
2E90EDD21091	2016-08-31	EtOH_Box01_S147	ACTIVE	0	2315.87262297
2E90EDD21091	2016-08-31	EtOH_Box01_S147	ACTIVE	0	2338.23604679
2E90EDD21091	2016-08-31	EtOH_Box01_S147	ACTIVE	0	2338.34404778
2E90EDD21091	2016-08-31	EtOH_Box01_S147	ACTIVE	0	2338.43012977
2E90EDD21091	2016-08-31	EtOH_Box01_S147	ACTIVE	0	2338.57030797
2E90EDD21091	2016-08-31	EtOH_Box01_S147	ACTIVE	0	2338.6996448
2E90EDD21091	2016-08-31	EtOH_Box01_S147	ACTIVE	0	2338.82887793
2E90EDD21091	2016-08-31	EtOH_Box01_S147	ACTIVE	0	2339.17465186
2E90EDD21091	2016-08-31	EtOH_Box01_S147	ACTIVE	0	2339.27170682
2E90EDD21091	2016-08-31	EtOH_Box01_S147	REWARD	8	2339.27170682
2E90EDD21091	2016-08-31	EtOH_Box01_S147	ACTIVE	0	2339.57990789
2E90EDD21091	2016-08-31	EtOH_Box01_S147	ACTIVE	0	2339.68834686
2E90EDD21091	2016-08-31	EtOH_Box01_S147	ACTIVE	0	2339.80623889
2E90EDD21091	2016-08-31	EtOH_Box01_S147	ACTIVE	0	2339.95664096
2E90EDD21091	2016-08-31	EtOH_Box01_S147	ACTIVE	0	2340.06370187
2E90EDD21091	2016-08-31	EtOH_Box01_S147	ACTIVE	0	2340.1815269
2E90EDD21091	2016-08-31	EtOH_Box01_S147	ACTIVE	0	2340.27800179
2E90EDD21091	2016-08-31	EtOH_Box01_S147	ACTIVE	0	2340.39612699
2E90EDD21091	2016-08-31	EtOH_Box01_S147	ACTIVE	0	2340.51412392
2E90EDD21091	2016-08-31	EtOH_Box01_S147	ACTIVE	0	2340.63212681
2E90EDD21091	2016-08-31	EtOH_Box01_S147	ACTIVE	0	2340.75006795
2E90EDD21091	2016-08-31	EtOH_Box01_S147	ACTIVE	0	2340.85718489
2E90EDD21091	2016-08-31	EtOH_Box01_S147	ACTIVE	0	2340.9859798
2E90EDD21091	2016-08-31	EtOH_Box01_S147	ACTIVE	0	2341.10386896
2E90EDD21091	2016-08-31	EtOH_Box01_S147	ACTIVE	0	2341.22205782
2E90EDD21091	2016-08-31	EtOH_Box01_S147	ACTIVE	0	2341.34232879
2E90EDD21091	2016-08-31	EtOH_Box01_S147	ACTIVE	0	2341.48190498
2E90EDD21091	2016-08-31	EtOH_Box01_S147	ACTIVE	0	2341.5998199
2E90EDD21091	2016-08-31	EtOH_Box01_S147	ACTIVE	0	2341.72847486
2E90EDD21091	2016-08-31	EtOH_Box01_S147	ACTIVE	0	2341.85720086
2E90EDD21091	2016-08-31	EtOH_Box01_S147	ACTIVE	0	2341.98596978
2E90EDD21091	2016-08-31	EtOH_Box01_S147	ACTIVE	0	2342.12551284
2E90EDD21091	2016-08-31	EtOH_Box01_S147	ACTIVE	0	2342.25438094
2E90EDD21091	2016-08-31	EtOH_Box01_S147	ACTIVE	0	2342.41559696
2E90EDD21091	2016-08-31	EtOH_Box01_S147	ACTIVE	0	2342.56594276
2E90EDD21091	2016-08-31	EtOH_Box01_S147	ACTIVE	0	2342.71633077
2E90EDD21091	2016-08-31	EtOH_Box01_S147	ACTIVE	0	2342.86675978
2E90EDD21091	2016-08-31	EtOH_Box01_S147	ACTIVE	0	2343.01824594
2E90EDD21091	2016-08-31	EtOH_Box01_S147	ACTIVE	0	2343.20099187
2E90EDD21091	2016-08-31	EtOH_Box01_S147	ACTIVE	0	2364.31417298
2E90EDD21091	2016-08-31	EtOH_Box01_S147	ACTIVE	0	2364.71517777
2E90EDD21091	2016-08-31	EtOH_Box01_S147	ACTIVE	0	2365.01901293
2E90EDD21091	2016-08-31	EtOH_Box01_S147	ACTIVE	0	2365.10637593
2E90EDD21091	2016-08-31	EtOH_Box01_S147	ACTIVE	0	2365.68136287
2E90EDD21091	2016-08-31	EtOH_Box01_S147	ACTIVE	0	2366.15797591
2E90EDD21091	2016-08-31	EtOH_Box01_S147	ACTIVE	0	2366.26723194
2E90EDD21091	2016-08-31	EtOH_Box01_S147	ACTIVE	0	2366.40868998
2E90EDD21091	2016-08-31	EtOH_Box01_S147	ACTIVE	0	2391.12317586
2E90EDD21091	2016-08-31	EtOH_Box01_S147	ACTIVE	0	2391.60025597
2E90EDD21091	2016-08-31	EtOH_Box01_S147	ACTIVE	0	2391.81763077
2E90EDD21091	2016-08-31	EtOH_Box01_S147	ACTIVE	0	2392.00249386
2E90EDD21091	2016-08-31	EtOH_Box01_S147	ACTIVE	0	2392.18730783
2E90EDD21091	2016-08-31	EtOH_Box01_S147	ACTIVE	0	2392.46958899
2E90EDD21091	2016-08-31	EtOH_Box01_S147	ACTIVE	0	2392.55967283
2E90EDD21091	2016-08-31	EtOH_Box01_S147	ACTIVE	0	2393.19889998
2E90EDD21091	2016-08-31	EtOH_Box01_S147	ACTIVE	0	2393.36231279
2E90EDD21091	2016-08-31	EtOH_Box01_S147	ACTIVE	0	2393.5364399
2E90EDD21091	2016-08-31	EtOH_Box01_S147	ACTIVE	0	2393.75368381
2E90EDD21091	2016-08-31	EtOH_Box01_S147	REWARD	19	2393.75368381
2E90EDD21091	2016-08-31	EtOH_Box01_S147	ACTIVE	0	2393.98676395
2E90EDD21091	2016-08-31	EtOH_Box01_S147	ACTIVE	0	2394.08344984
2E90EDD21091	2016-08-31	EtOH_Box01_S147	ACTIVE	0	2394.19065285
2E90EDD21091	2016-08-31	EtOH_Box01_S147	ACTIVE	0	2394.28709483
2E90EDD21091	2016-08-31	EtOH_Box01_S147	ACTIVE	0	2394.32939696
2E90EDD21091	2016-08-31	EtOH_Box01_S147	ACTIVE	0	2394.42594194
2E90EDD21091	2016-08-31	EtOH_Box01_S147	ACTIVE	0	2394.57651687
2E90EDD21091	2016-08-31	EtOH_Box01_S147	ACTIVE	0	2408.08489799
2E90EDD21091	2016-08-31	EtOH_Box01_S147	ACTIVE	0	2408.18127799
2E90EDD21091	2016-08-31	EtOH_Box01_S147	ACTIVE	0	2408.27762485
2E90EDD21091	2016-08-31	EtOH_Box01_S147	ACTIVE	0	2408.3956008
2E90EDD21091	2016-08-31	EtOH_Box01_S147	ACTIVE	0	2408.52426195
2E90EDD21091	2016-08-31	EtOH_Box01_S147	ACTIVE	0	2409.30275083
2E90EDD21091	2016-08-31	EtOH_Box01_S147	ACTIVE	0	2426.37576699
2E90EDD21091	2016-08-31	EtOH_Box01_S147	REWARD	1	2426.37576699
2E90EDD21091	2016-08-31	EtOH_Box01_S147	ACTIVE	0	2426.59692693
2E90EDD21091	2016-08-31	EtOH_Box01_S147	ACTIVE	0	2426.67187977
2E90EDD21091	2016-08-31	EtOH_Box01_S147	ACTIVE	0	2426.86578393
2E90EDD21091	2016-08-31	EtOH_Box01_S147	ACTIVE	0	2427.01607394
2E90EDD21091	2016-08-31	EtOH_Box01_S147	ACTIVE	0	2427.45838094
2E90EDD21091	2016-08-31	EtOH_Box01_S147	ACTIVE	0	2444.90291595
2E90EDD21091	2016-08-31	EtOH_Box01_S147	ACTIVE	0	2445.32356882
2E90EDD21091	2016-08-31	EtOH_Box01_S147	ACTIVE	0	2445.39822984
2E90EDD21091	2016-08-31	EtOH_Box01_S147	ACTIVE	0	2446.04651999
2E90EDD21091	2016-08-31	EtOH_Box01_S147	ACTIVE	0	2446.34854388
2E90EDD21091	2016-08-31	EtOH_Box01_S147	ACTIVE	0	2446.41241693
2E90EDD21091	2016-08-31	EtOH_Box01_S147	ACTIVE	0	2446.56289983
2E90EDD21091	2016-08-31	EtOH_Box01_S147	ACTIVE	0	2446.67073178
2E90EDD21091	2016-08-31	EtOH_Box01_S147	ACTIVE	0	2446.757056
2E90EDD21091	2016-08-31	EtOH_Box01_S147	ACTIVE	0	2469.48532295
2E90EDD21091	2016-08-31	EtOH_Box01_S147	ACTIVE	0	2469.93911791
2E90EDD21091	2016-08-31	EtOH_Box01_S147	ACTIVE	0	2470.25322986
2E90EDD21091	2016-08-31	EtOH_Box01_S147	ACTIVE	0	2470.38287377
2E90EDD21091	2016-08-31	EtOH_Box01_S147	ACTIVE	0	2470.49071884
2E90EDD21091	2016-08-31	EtOH_Box01_S147	REWARD	8	2470.49071884
2E90EDD21091	2016-08-31	EtOH_Box01_S147	ACTIVE	0	2470.74405098
2E90EDD21091	2016-08-31	EtOH_Box01_S147	ACTIVE	0	2471.02454591
2E90EDD21091	2016-08-31	EtOH_Box01_S147	ACTIVE	0	2471.15332484
2E90EDD21091	2016-08-31	EtOH_Box01_S147	ACTIVE	0	2471.29312396
2E90EDD21091	2016-08-31	EtOH_Box01_S147	ACTIVE	0	2471.36895299
2E90EDD21091	2016-08-31	EtOH_Box01_S147	ACTIVE	0	2491.82681489
2E90EDD21091	2016-08-31	EtOH_Box01_S147	ACTIVE	0	2492.20533895
2E90EDD21091	2016-08-31	EtOH_Box01_S147	ACTIVE	0	2492.31354094
2E90EDD21091	2016-08-31	EtOH_Box01_S147	ACTIVE	0	2492.39976692
2E90EDD21091	2016-08-31	EtOH_Box01_S147	ACTIVE	0	2492.56171679
2E90EDD21091	2016-08-31	EtOH_Box01_S147	ACTIVE	0	2492.91845679
2E90EDD21091	2016-08-31	EtOH_Box01_S147	REWARD	6	2492.91845679
2E90EDD21091	2016-08-31	EtOH_Box01_S147	ACTIVE	0	2493.90681982
2E90EDD21091	2016-08-31	EtOH_Box01_S147	ACTIVE	0	2494.00340486
2E90EDD21091	2016-08-31	EtOH_Box01_S147	ACTIVE	0	2494.09968591
2E90EDD21091	2016-08-31	EtOH_Box01_S147	ACTIVE	0	2494.20673299
2E90EDD21091	2016-08-31	EtOH_Box01_S147	ACTIVE	0	2494.31500483
2E90EDD21091	2016-08-31	EtOH_Box01_S147	ACTIVE	0	2494.43297577
2E90EDD21091	2016-08-31	EtOH_Box01_S147	ACTIVE	0	2494.55093479
2E90EDD21091	2016-08-31	EtOH_Box01_S147	ACTIVE	0	2494.66877794
2E90EDD21091	2016-08-31	EtOH_Box01_S147	ACTIVE	0	2494.78680491
2E90EDD21091	2016-08-31	EtOH_Box01_S147	ACTIVE	0	2494.90462279
2E90EDD21091	2016-08-31	EtOH_Box01_S147	ACTIVE	0	2495.02259493
2E90EDD21091	2016-08-31	EtOH_Box01_S147	ACTIVE	0	2495.12975979
2E90EDD21091	2016-08-31	EtOH_Box01_S147	ACTIVE	0	2495.24774289
2E90EDD21091	2016-08-31	EtOH_Box01_S147	ACTIVE	0	2495.37650084
2E90EDD21091	2016-08-31	EtOH_Box01_S147	ACTIVE	0	2495.50517893
2E90EDD21091	2016-08-31	EtOH_Box01_S147	ACTIVE	0	2495.62304282
2E90EDD21091	2016-08-31	EtOH_Box01_S147	ACTIVE	0	2495.75178099
2E90EDD21091	2016-08-31	EtOH_Box01_S147	ACTIVE	0	2495.89125395
2E90EDD21091	2016-08-31	EtOH_Box01_S147	ACTIVE	0	2496.041677
2E90EDD21091	2016-08-31	EtOH_Box01_S147	ACTIVE	0	2496.18308687
2E90EDD21091	2016-08-31	EtOH_Box01_S147	ACTIVE	0	2496.23618293
2E90EDD21091	2016-08-31	EtOH_Box01_S147	ACTIVE	0	2496.37586784
2E90EDD21091	2016-08-31	EtOH_Box01_S147	ACTIVE	0	2496.61281896
2E90EDD21091	2016-08-31	EtOH_Box01_S147	ACTIVE	0	2496.74150681
2E90EDD21091	2016-08-31	EtOH_Box01_S147	ACTIVE	0	2496.88114786
2E90EDD21091	2016-08-31	EtOH_Box01_S147	ACTIVE	0	2504.70152283
2E90EDD21091	2016-08-31	EtOH_Box01_S147	ACTIVE	0	2505.03572798
2E90EDD21091	2016-08-31	EtOH_Box01_S147	ACTIVE	0	2505.14281178
2E90EDD21091	2016-08-31	EtOH_Box01_S147	ACTIVE	0	2505.2607038
2E90EDD21091	2016-08-31	EtOH_Box01_S147	ACTIVE	0	2505.69202399
2E90EDD21091	2016-08-31	EtOH_Box01_S147	ACTIVE	0	2505.86420083
2E90EDD21091	2016-08-31	EtOH_Box01_S147	ACTIVE	0	2505.98217583
2E90EDD21091	2016-08-31	EtOH_Box01_S147	ACTIVE	0	2506.11191988
2E90EDD21091	2016-08-31	EtOH_Box01_S147	ACTIVE	0	2506.39216685
2E90EDD21091	2016-08-31	EtOH_Box01_S147	ACTIVE	0	2506.6506958
2E90EDD21091	2016-08-31	EtOH_Box01_S147	ACTIVE	0	2516.32205176
2E90EDD21091	2016-08-31	EtOH_Box01_S147	ACTIVE	0	2516.89601779
2E90EDD21091	2016-08-31	EtOH_Box01_S147	ACTIVE	0	2517.09168792
2E90EDD21091	2016-08-31	EtOH_Box01_S147	ACTIVE	0	2517.20068789
2E90EDD21091	2016-08-31	EtOH_Box01_S147	ACTIVE	0	2517.32047486
2E90EDD21091	2016-08-31	EtOH_Box01_S147	ACTIVE	0	2517.440341
2E90EDD21091	2016-08-31	EtOH_Box01_S147	ACTIVE	0	2517.86405087
2E90EDD21091	2016-08-31	EtOH_Box01_S147	ACTIVE	0	2518.157022
2E90EDD21091	2016-08-31	EtOH_Box01_S147	ACTIVE	0	2518.27690291
2E90EDD21091	2016-08-31	EtOH_Box01_S147	ACTIVE	0	2518.364326
2E90EDD21091	2016-08-31	EtOH_Box01_S147	ACTIVE	0	2518.49498296
2E90EDD21091	2016-08-31	EtOH_Box01_S147	ACTIVE	0	2519.00428081
2E90EDD21091	2016-08-31	EtOH_Box01_S147	ACTIVE	0	2587.73129296
2E90EDD21091	2016-08-31	EtOH_Box01_S147	ACTIVE	0	2587.98190784
2E90EDD21091	2016-08-31	EtOH_Box01_S147	ACTIVE	0	2588.14523292
2E90EDD21091	2016-08-31	EtOH_Box01_S147	REWARD	15	2588.14523292
2E90EDD21091	2016-08-31	EtOH_Box01_S147	ACTIVE	0	2588.39948797
2E90EDD21091	2016-08-31	EtOH_Box01_S147	ACTIVE	0	2588.61491489
2E90EDD21091	2016-08-31	EtOH_Box01_S147	ACTIVE	0	2588.71128488
2E90EDD21091	2016-08-31	EtOH_Box01_S147	ACTIVE	0	2588.76430178
2E90EDD21091	2016-08-31	EtOH_Box01_S147	ACTIVE	0	2600.26447177
2E90EDD21091	2016-08-31	EtOH_Box01_S147	ACTIVE	0	2600.60946798
2E90EDD21091	2016-08-31	EtOH_Box01_S147	ACTIVE	0	2600.88975191
2E90EDD21091	2016-08-31	EtOH_Box01_S147	ACTIVE	0	2600.95366693
2E90EDD21091	2016-08-31	EtOH_Box01_S147	ACTIVE	0	2601.1475668
2E90EDD21091	2016-08-31	EtOH_Box01_S147	ACTIVE	0	2601.27625799
2E90EDD21091	2016-08-31	EtOH_Box01_S147	ACTIVE	0	2601.36170793
2E90EDD21091	2016-08-31	EtOH_Box01_S147	ACTIVE	0	2601.58763385
2E90EDD21091	2016-08-31	EtOH_Box01_S147	ACTIVE	0	2601.96510983
2E90EDD21091	2016-08-31	EtOH_Box01_S147	ACTIVE	0	2602.07230592
2E90EDD21091	2016-08-31	EtOH_Box01_S147	ACTIVE	0	2602.12528777
2E90EDD21091	2016-08-31	EtOH_Box01_S147	ACTIVE	0	2602.22156382
2E90EDD21091	2016-08-31	EtOH_Box01_S147	ACTIVE	0	2602.26377678
2E90EDD21091	2016-08-31	EtOH_Box01_S147	ACTIVE	0	2602.33842397
2E90EDD21091	2016-08-31	EtOH_Box01_S147	ACTIVE	0	2602.40214896
2E90EDD21091	2016-08-31	EtOH_Box01_S147	ACTIVE	0	2602.46588397
2E90EDD21091	2016-08-31	EtOH_Box01_S147	ACTIVE	0	2602.67118883
2E90EDD21091	2016-08-31	EtOH_Box01_S147	ACTIVE	0	2621.89275289
2E90EDD21091	2016-08-31	EtOH_Box01_S147	ACTIVE	0	2622.0873189
2E90EDD21091	2016-08-31	EtOH_Box01_S147	ACTIVE	0	2622.47730088
2E90EDD21091	2016-08-31	EtOH_Box01_S147	ACTIVE	0	2622.57445979
2E90EDD21091	2016-08-31	EtOH_Box01_S147	ACTIVE	0	2622.89847398
2E90EDD21091	2016-08-31	EtOH_Box01_S147	REWARD	5	2622.89847398
2E90EDD21091	2016-08-31	EtOH_Box01_S147	ACTIVE	0	2623.28149676
2E90EDD21091	2016-08-31	EtOH_Box01_S147	ACTIVE	0	2623.41054082
2E90EDD21091	2016-08-31	EtOH_Box01_S147	ACTIVE	0	2623.52852893
2E90EDD21091	2016-08-31	EtOH_Box01_S147	ACTIVE	0	2623.64641595
2E90EDD21091	2016-08-31	EtOH_Box01_S147	ACTIVE	0	2623.75335979
2E90EDD21091	2016-08-31	EtOH_Box01_S147	ACTIVE	0	2623.87115788
2E90EDD21091	2016-08-31	EtOH_Box01_S147	ACTIVE	0	2623.98905396
2E90EDD21091	2016-08-31	EtOH_Box01_S147	ACTIVE	0	2624.09606481
2E90EDD21091	2016-08-31	EtOH_Box01_S147	ACTIVE	0	2624.21394897
2E90EDD21091	2016-08-31	EtOH_Box01_S147	ACTIVE	0	2624.33192277
2E90EDD21091	2016-08-31	EtOH_Box01_S147	ACTIVE	0	2624.44992089
2E90EDD21091	2016-08-31	EtOH_Box01_S147	ACTIVE	0	2624.55695891
2E90EDD21091	2016-08-31	EtOH_Box01_S147	ACTIVE	0	2624.68568492
2E90EDD21091	2016-08-31	EtOH_Box01_S147	ACTIVE	0	2624.80354881
2E90EDD21091	2016-08-31	EtOH_Box01_S147	ACTIVE	0	2624.92145777
2E90EDD21091	2016-08-31	EtOH_Box01_S147	ACTIVE	0	2625.05012083
2E90EDD21091	2016-08-31	EtOH_Box01_S147	ACTIVE	0	2625.1788528
2E90EDD21091	2016-08-31	EtOH_Box01_S147	ACTIVE	0	2625.30766988
2E90EDD21091	2016-08-31	EtOH_Box01_S147	ACTIVE	0	2625.43664479
2E90EDD21091	2016-08-31	EtOH_Box01_S147	ACTIVE	0	2625.56541181
2E90EDD21091	2016-08-31	EtOH_Box01_S147	ACTIVE	0	2625.70499682
2E90EDD21091	2016-08-31	EtOH_Box01_S147	ACTIVE	0	2625.85538983
2E90EDD21091	2016-08-31	EtOH_Box01_S147	ACTIVE	0	2626.00703382
2E90EDD21091	2016-08-31	EtOH_Box01_S147	ACTIVE	0	2626.16826797
2E90EDD21091	2016-08-31	EtOH_Box01_S147	ACTIVE	0	2626.32074189
2E90EDD21091	2016-08-31	EtOH_Box01_S147	ACTIVE	0	2636.38977385
2E90EDD21091	2016-08-31	EtOH_Box01_S147	ACTIVE	0	2636.46456885
2E90EDD21091	2016-08-31	EtOH_Box01_S147	ACTIVE	0	2636.77719188
2E90EDD21091	2016-08-31	EtOH_Box01_S147	ACTIVE	0	2636.85185695
2E90EDD21091	2016-08-31	EtOH_Box01_S147	ACTIVE	0	2637.0562129
2E90EDD21091	2016-08-31	EtOH_Box01_S147	ACTIVE	0	2637.5213728
2E90EDD21091	2016-08-31	EtOH_Box01_S147	ACTIVE	0	2637.59611583
2E90EDD21091	2016-08-31	EtOH_Box01_S147	ACTIVE	0	2637.87618399
2E90EDD21091	2016-08-31	EtOH_Box01_S147	ACTIVE	0	2638.08063793
2E90EDD21091	2016-08-31	EtOH_Box01_S147	ACTIVE	0	2654.01771998
2E90EDD21091	2016-08-31	EtOH_Box01_S147	REWARD	1	2654.01771998
2E90EDD21091	2016-08-31	EtOH_Box01_S147	ACTIVE	0	2654.30483079
2E90EDD21091	2016-08-31	EtOH_Box01_S147	ACTIVE	0	2654.43376589
2E90EDD21091	2016-08-31	EtOH_Box01_S147	ACTIVE	0	2654.53002381
2E90EDD21091	2016-08-31	EtOH_Box01_S147	ACTIVE	0	2654.6478169
2E90EDD21091	2016-08-31	EtOH_Box01_S147	ACTIVE	0	2654.78759599
2E90EDD21091	2016-08-31	EtOH_Box01_S147	ACTIVE	0	2654.93810081
2E90EDD21091	2016-08-31	EtOH_Box01_S147	ACTIVE	0	2655.04515481
2E90EDD21091	2016-08-31	EtOH_Box01_S147	ACTIVE	0	2655.15225387
2E90EDD21091	2016-08-31	EtOH_Box01_S147	ACTIVE	0	2655.24858689
2E90EDD21091	2016-08-31	EtOH_Box01_S147	ACTIVE	0	2655.35562992
2E90EDD21091	2016-08-31	EtOH_Box01_S147	ACTIVE	0	2655.46265793
2E90EDD21091	2016-08-31	EtOH_Box01_S147	ACTIVE	0	2655.58040786
2E90EDD21091	2016-08-31	EtOH_Box01_S147	ACTIVE	0	2655.68757677
2E90EDD21091	2016-08-31	EtOH_Box01_S147	ACTIVE	0	2655.81635094
2E90EDD21091	2016-08-31	EtOH_Box01_S147	ACTIVE	0	2655.93433285
2E90EDD21091	2016-08-31	EtOH_Box01_S147	ACTIVE	0	2656.04136086
2E90EDD21091	2016-08-31	EtOH_Box01_S147	ACTIVE	0	2656.18080878
2E90EDD21091	2016-08-31	EtOH_Box01_S147	ACTIVE	0	2656.29875183
2E90EDD21091	2016-08-31	EtOH_Box01_S147	ACTIVE	0	2656.41662478
2E90EDD21091	2016-08-31	EtOH_Box01_S147	ACTIVE	0	2656.54523182
2E90EDD21091	2016-08-31	EtOH_Box01_S147	ACTIVE	0	2656.67383695
2E90EDD21091	2016-08-31	EtOH_Box01_S147	ACTIVE	0	2656.80258989
2E90EDD21091	2016-08-31	EtOH_Box01_S147	ACTIVE	0	2656.95297194
2E90EDD21091	2016-08-31	EtOH_Box01_S147	ACTIVE	0	2657.09243083
2E90EDD21091	2016-08-31	EtOH_Box01_S147	ACTIVE	0	2657.24277282
2E90EDD21091	2016-08-31	EtOH_Box01_S147	ACTIVE	0	2657.40398383
2E90EDD21091	2016-08-31	EtOH_Box01_S147	ACTIVE	0	2657.5769968
2E90EDD21091	2016-08-31	EtOH_Box01_S147	ACTIVE	0	2679.75706482
2E90EDD21091	2016-08-31	EtOH_Box01_S147	ACTIVE	0	2679.95285678
2E90EDD21091	2016-08-31	EtOH_Box01_S147	ACTIVE	0	2680.27978396
2E90EDD21091	2016-08-31	EtOH_Box01_S147	ACTIVE	0	2680.39970589
2E90EDD21091	2016-08-31	EtOH_Box01_S147	ACTIVE	0	2680.59527588
2E90EDD21091	2016-08-31	EtOH_Box01_S147	ACTIVE	0	2680.79352379
2E90EDD21091	2016-08-31	EtOH_Box01_S147	ACTIVE	0	2706.52964497
2E90EDD21091	2016-08-31	EtOH_Box01_S147	ACTIVE	0	2707.01742792
2E90EDD21091	2016-08-31	EtOH_Box01_S147	ACTIVE	0	2707.14827299
2E90EDD21091	2016-08-31	EtOH_Box01_S147	ACTIVE	0	2707.26800895
2E90EDD21091	2016-08-31	EtOH_Box01_S147	ACTIVE	0	2707.67992091
2E90EDD21091	2016-08-31	EtOH_Box01_S147	ACTIVE	0	2707.87532091
2E90EDD21091	2016-08-31	EtOH_Box01_S147	ACTIVE	0	2707.97351599
2E90EDD21091	2016-08-31	EtOH_Box01_S147	REWARD	13	2707.97351599
2E90EDD21091	2016-08-31	EtOH_Box01_S147	ACTIVE	0	2708.21732688
2E90EDD21091	2016-08-31	EtOH_Box01_S147	ACTIVE	0	2708.32484388
2E90EDD21091	2016-08-31	EtOH_Box01_S147	ACTIVE	0	2708.37793493
2E90EDD21091	2016-08-31	EtOH_Box01_S147	ACTIVE	0	2708.59309483
2E90EDD21091	2016-08-31	EtOH_Box01_S147	ACTIVE	0	2721.86377382
2E90EDD21091	2016-08-31	EtOH_Box01_S147	ACTIVE	0	2721.96032786
2E90EDD21091	2016-08-31	EtOH_Box01_S147	ACTIVE	0	2722.2837038
2E90EDD21091	2016-08-31	EtOH_Box01_S147	ACTIVE	0	2722.63940287
2E90EDD21091	2016-08-31	EtOH_Box01_S147	ACTIVE	0	2723.10444689
2E90EDD21091	2016-08-31	EtOH_Box01_S147	ACTIVE	0	2723.20088577
2E90EDD21091	2016-08-31	EtOH_Box01_S147	ACTIVE	0	2723.27565384
2E90EDD21091	2016-08-31	EtOH_Box01_S147	ACTIVE	0	2723.32867098
2E90EDD21091	2016-08-31	EtOH_Box01_S147	ACTIVE	0	2723.41412592
2E90EDD21091	2016-08-31	EtOH_Box01_S147	ACTIVE	0	2723.521137
2E90EDD21091	2016-08-31	EtOH_Box01_S147	ACTIVE	0	2723.62820292
2E90EDD21091	2016-08-31	EtOH_Box01_S147	ACTIVE	0	2725.32517982
2E90EDD21091	2016-08-31	EtOH_Box01_S147	ACTIVE	0	2725.46492982
2E90EDD21091	2016-08-31	EtOH_Box01_S147	ACTIVE	0	2744.23848677
2E90EDD21091	2016-08-31	EtOH_Box01_S147	ACTIVE	0	2744.43330383
2E90EDD21091	2016-08-31	EtOH_Box01_S147	REWARD	2	2744.43330383
2E90EDD21091	2016-08-31	EtOH_Box01_S147	ACTIVE	0	2744.67589879
2E90EDD21091	2016-08-31	EtOH_Box01_S147	ACTIVE	0	2744.80520678
2E90EDD21091	2016-08-31	EtOH_Box01_S147	ACTIVE	0	2744.94485497
2E90EDD21091	2016-08-31	EtOH_Box01_S147	ACTIVE	0	2745.073699
2E90EDD21091	2016-08-31	EtOH_Box01_S147	ACTIVE	0	2751.51754284
2E90EDD21091	2016-08-31	EtOH_Box01_S147	ACTIVE	0	2774.84412789
2E90EDD21091	2016-08-31	EtOH_Box01_S147	ACTIVE	0	2775.00756192
2E90EDD21091	2016-08-31	EtOH_Box01_S147	ACTIVE	0	2775.27897286
2E90EDD21091	2016-08-31	EtOH_Box01_S147	ACTIVE	0	2775.79867077
2E90EDD21091	2016-08-31	EtOH_Box01_S147	ACTIVE	0	2775.92931581
2E90EDD21091	2016-08-31	EtOH_Box01_S147	ACTIVE	0	2788.95858598
2E90EDD21091	2016-08-31	EtOH_Box01_S147	ACTIVE	0	2789.0677948
2E90EDD21091	2016-08-31	EtOH_Box01_S147	ACTIVE	0	2789.41472697
2E90EDD21091	2016-08-31	EtOH_Box01_S147	ACTIVE	0	2789.62110186
2E90EDD21091	2016-08-31	EtOH_Box01_S147	ACTIVE	0	2789.83836889
2E90EDD21091	2016-08-31	EtOH_Box01_S147	ACTIVE	0	2789.94739079
2E90EDD21091	2016-08-31	EtOH_Box01_S147	ACTIVE	0	2790.07790399
2E90EDD21091	2016-08-31	EtOH_Box01_S147	ACTIVE	0	2790.25180483
2E90EDD21091	2016-08-31	EtOH_Box01_S147	ACTIVE	0	2790.49051094
2E90EDD21091	2016-08-31	EtOH_Box01_S147	ACTIVE	0	2816.15956783
2E90EDD21091	2016-08-31	EtOH_Box01_S147	ACTIVE	0	2816.46313787
2E90EDD21091	2016-08-31	EtOH_Box01_S147	ACTIVE	0	2816.57206678
2E90EDD21091	2016-08-31	EtOH_Box01_S147	ACTIVE	0	2816.81178784
2E90EDD21091	2016-08-31	EtOH_Box01_S147	ACTIVE	0	2816.90994477
2E90EDD21091	2016-08-31	EtOH_Box01_S147	REWARD	19	2816.90994477
2E90EDD21091	2016-08-31	EtOH_Box01_S147	ACTIVE	0	2817.12113595
2E90EDD21091	2016-08-31	EtOH_Box01_S147	ACTIVE	0	2945.82096481
2E90EDD21091	2016-08-31	EtOH_Box01_S147	ACTIVE	0	2945.91943598
2E90EDD21091	2016-08-31	EtOH_Box01_S147	ACTIVE	0	2946.03934479
2E90EDD21091	2016-08-31	EtOH_Box01_S147	ACTIVE	0	2946.2461369
2E90EDD21091	2016-08-31	EtOH_Box01_S147	ACTIVE	0	2946.35534096
2E90EDD21091	2016-08-31	EtOH_Box01_S147	ACTIVE	0	2946.54006696
2E90EDD21091	2016-08-31	EtOH_Box01_S147	ACTIVE	0	2946.65988588
2E90EDD21091	2016-08-31	EtOH_Box01_S147	ACTIVE	0	2946.75805593
2E90EDD21091	2016-08-31	EtOH_Box01_S147	ACTIVE	0	2946.97529984
2E90EDD21091	2016-08-31	EtOH_Box01_S147	ACTIVE	0	2947.09529591
2E90EDD21091	2016-08-31	EtOH_Box01_S147	ACTIVE	0	2947.20436692
2E90EDD21091	2016-08-31	EtOH_Box01_S147	REWARD	11	2947.20436692
2E90EDD21091	2016-08-31	EtOH_Box01_S147	ACTIVE	0	2947.51318884
2E90EDD21091	2016-08-31	EtOH_Box01_S147	ACTIVE	0	2947.55552697
2E90EDD21091	2016-08-31	EtOH_Box01_S147	ACTIVE	0	2947.6517539
2E90EDD21091	2016-08-31	EtOH_Box01_S147	ACTIVE	0	2947.74787498
2E90EDD21091	2016-08-31	EtOH_Box01_S147	ACTIVE	0	2947.79005194
2E90EDD21091	2016-08-31	EtOH_Box01_S147	ACTIVE	0	2947.94046593
2E90EDD21091	2016-08-31	EtOH_Box01_S147	ACTIVE	0	2948.05838084
2E90EDD21091	2016-08-31	EtOH_Box01_S147	ACTIVE	0	2948.15458083
2E90EDD21091	2016-08-31	EtOH_Box01_S147	ACTIVE	0	2948.25078177
2E90EDD21091	2016-08-31	EtOH_Box01_S147	ACTIVE	0	2948.37963295
2E90EDD21091	2016-08-31	EtOH_Box01_S147	ACTIVE	0	2948.47590685
2E90EDD21091	2016-08-31	EtOH_Box01_S147	ACTIVE	0	2948.6047399
2E90EDD21091	2016-08-31	EtOH_Box01_S147	ACTIVE	0	2948.72258782
2E90EDD21091	2016-08-31	EtOH_Box01_S147	ACTIVE	0	2948.84045792
2E90EDD21091	2016-08-31	EtOH_Box01_S147	ACTIVE	0	2948.95841384
2E90EDD21091	2016-08-31	EtOH_Box01_S147	ACTIVE	0	2949.07838392
2E90EDD21091	2016-08-31	EtOH_Box01_S147	ACTIVE	0	2949.19639683
2E90EDD21091	2016-08-31	EtOH_Box01_S147	ACTIVE	0	2949.3252809
2E90EDD21091	2016-08-31	EtOH_Box01_S147	ACTIVE	0	2949.45422983
2E90EDD21091	2016-08-31	EtOH_Box01_S147	ACTIVE	0	2949.58419991
2E90EDD21091	2016-08-31	EtOH_Box01_S147	ACTIVE	0	2949.72376895
2E90EDD21091	2016-08-31	EtOH_Box01_S147	ACTIVE	0	2949.85241985
2E90EDD21091	2016-08-31	EtOH_Box01_S147	ACTIVE	0	2950.01366377
2E90EDD21091	2016-08-31	EtOH_Box01_S147	ACTIVE	0	2959.43528795
2E90EDD21091	2016-08-31	EtOH_Box01_S147	ACTIVE	0	2959.55327392
2E90EDD21091	2016-08-31	EtOH_Box01_S147	ACTIVE	0	2959.77923179
2E90EDD21091	2016-08-31	EtOH_Box01_S147	ACTIVE	0	2959.91894794
2E90EDD21091	2016-08-31	EtOH_Box01_S147	ACTIVE	0	2959.98285699
2E90EDD21091	2016-08-31	EtOH_Box01_S147	ACTIVE	0	2984.37247682
2E90EDD21091	2016-08-31	EtOH_Box01_S147	ACTIVE	0	2984.54657197
2E90EDD21091	2016-08-31	EtOH_Box01_S147	ACTIVE	0	2984.87172294
2E90EDD21091	2016-08-31	EtOH_Box01_S147	ACTIVE	0	2984.970011
2E90EDD21091	2016-08-31	EtOH_Box01_S147	ACTIVE	0	2985.07897997
2E90EDD21091	2016-08-31	EtOH_Box01_S147	ACTIVE	0	2985.18785191
2E90EDD21091	2016-08-31	EtOH_Box01_S147	ACTIVE	0	2985.33989882
2E90EDD21091	2016-08-31	EtOH_Box01_S147	ACTIVE	0	2985.53527784
2E90EDD21091	2016-08-31	EtOH_Box01_S147	ACTIVE	0	2985.679492
2E90EDD21091	2016-08-31	EtOH_Box01_S147	ACTIVE	0	2985.7668488
2E90EDD21091	2016-08-31	EtOH_Box01_S147	ACTIVE	0	2985.99531293
2E90EDD21091	2016-08-31	EtOH_Box01_S147	ACTIVE	0	2986.22331786
2E90EDD21091	2016-08-31	EtOH_Box01_S147	ACTIVE	0	2986.32160187
2E90EDD21091	2016-08-31	EtOH_Box01_S147	ACTIVE	0	2986.42000985
2E90EDD21091	2016-08-31	EtOH_Box01_S147	ACTIVE	0	2986.5397768
2E90EDD21091	2016-08-31	EtOH_Box01_S147	ACTIVE	0	2986.74603796
2E90EDD21091	2016-08-31	EtOH_Box01_S147	ACTIVE	0	2987.19131088
2E90EDD21091	2016-08-31	EtOH_Box01_S147	ACTIVE	0	2987.28951287
2E90EDD21091	2016-08-31	EtOH_Box01_S147	ACTIVE	0	2987.58273792
2E90EDD21091	2016-08-31	EtOH_Box01_S147	ACTIVE	0	2987.68102884
2E90EDD21091	2016-08-31	EtOH_Box01_S147	REWARD	20	2987.68102884
2E90EDD21091	2016-08-31	EtOH_Box01_S147	ACTIVE	0	2987.89197087
2E90EDD21091	2016-08-31	EtOH_Box01_S147	ACTIVE	0	2987.97817492
2E90EDD21091	2016-08-31	EtOH_Box01_S147	ACTIVE	0	2988.06373596
2E90EDD21091	2016-08-31	EtOH_Box01_S147	ACTIVE	0	2988.27907491
2E90EDD21091	2016-08-31	EtOH_Box01_S147	ACTIVE	0	2988.39694691
2E90EDD21091	2016-08-31	EtOH_Box01_S147	ACTIVE	0	2988.61241984
2E90EDD21091	2016-08-31	EtOH_Box01_S147	ACTIVE	0	2988.74112391
2E90EDD21091	2016-08-31	EtOH_Box01_S147	ACTIVE	0	2988.85893583
2E90EDD21091	2016-08-31	EtOH_Box01_S147	ACTIVE	0	2988.97691488
2E90EDD21091	2016-08-31	EtOH_Box01_S147	ACTIVE	0	2989.13813996
2E90EDD21091	2016-08-31	EtOH_Box01_S147	ACTIVE	0	2989.27763486
2E90EDD21091	2016-08-31	EtOH_Box01_S147	ACTIVE	0	2989.44986892
2E90EDD21091	2016-08-31	EtOH_Box01_S147	ACTIVE	0	2989.60009193
2E90EDD21091	2016-08-31	EtOH_Box01_S147	ACTIVE	0	3008.1084559
2E90EDD21091	2016-08-31	EtOH_Box01_S147	ACTIVE	0	3008.4102838
2E90EDD21091	2016-08-31	EtOH_Box01_S147	ACTIVE	0	3075.4381659
2E90EDD21091	2016-08-31	EtOH_Box01_S147	ACTIVE	0	3076.1285038
2E90EDD21091	2016-08-31	EtOH_Box01_S147	ACTIVE	0	3076.32188678
2E90EDD21091	2016-08-31	EtOH_Box01_S147	ACTIVE	0	3076.43942881
2E90EDD21091	2016-08-31	EtOH_Box01_S147	REWARD	6	3076.43942881
2E90EDD21091	2016-08-31	EtOH_Box01_S147	ACTIVE	0	3076.65958786
2E90EDD21091	2016-08-31	EtOH_Box01_S147	ACTIVE	0	3076.75648594
2E90EDD21091	2016-08-31	EtOH_Box01_S147	ACTIVE	0	3076.8422718
2E90EDD21091	2016-08-31	EtOH_Box01_S147	ACTIVE	0	3076.97118688
2E90EDD21091	2016-08-31	EtOH_Box01_S147	ACTIVE	0	3077.07824588
2E90EDD21091	2016-08-31	EtOH_Box01_S147	ACTIVE	0	3077.20693779
2E90EDD21091	2016-08-31	EtOH_Box01_S147	ACTIVE	0	3077.34647799
2E90EDD21091	2016-08-31	EtOH_Box01_S147	ACTIVE	0	3077.46445084
2E90EDD21091	2016-08-31	EtOH_Box01_S147	ACTIVE	0	3077.57507086
2E90EDD21091	2016-08-31	EtOH_Box01_S147	ACTIVE	0	3077.69292784
2E90EDD21091	2016-08-31	EtOH_Box01_S147	ACTIVE	0	3077.81204391
2E90EDD21091	2016-08-31	EtOH_Box01_S147	ACTIVE	0	3077.93004394
2E90EDD21091	2016-08-31	EtOH_Box01_S147	ACTIVE	0	3078.04790998
2E90EDD21091	2016-08-31	EtOH_Box01_S147	ACTIVE	0	3078.16576195
2E90EDD21091	2016-08-31	EtOH_Box01_S147	ACTIVE	0	3078.28360486
2E90EDD21091	2016-08-31	EtOH_Box01_S147	ACTIVE	0	3078.41230392
2E90EDD21091	2016-08-31	EtOH_Box01_S147	ACTIVE	0	3078.5300889
2E90EDD21091	2016-08-31	EtOH_Box01_S147	ACTIVE	0	3078.64820695
2E90EDD21091	2016-08-31	EtOH_Box01_S147	ACTIVE	0	3078.7662189
2E90EDD21091	2016-08-31	EtOH_Box01_S147	ACTIVE	0	3078.89499497
2E90EDD21091	2016-08-31	EtOH_Box01_S147	ACTIVE	0	3079.04566479
2E90EDD21091	2016-08-31	EtOH_Box01_S147	ACTIVE	0	3079.16362476
2E90EDD21091	2016-08-31	EtOH_Box01_S147	ACTIVE	0	3079.29238081
2E90EDD21091	2016-08-31	EtOH_Box01_S147	ACTIVE	0	3079.43180895
2E90EDD21091	2016-08-31	EtOH_Box01_S147	ACTIVE	0	3079.58203197
2E90EDD21091	2016-08-31	EtOH_Box01_S147	ACTIVE	0	3079.71071792
2E90EDD21091	2016-08-31	EtOH_Box01_S147	ACTIVE	0	3079.87188697
2E90EDD21091	2016-08-31	EtOH_Box01_S147	ACTIVE	0	3080.02216291
2E90EDD21091	2016-08-31	EtOH_Box01_S147	ACTIVE	0	3107.864043
2E90EDD21091	2016-08-31	EtOH_Box01_S147	ACTIVE	0	3108.04774094
2E90EDD21091	2016-08-31	EtOH_Box01_S147	ACTIVE	0	3108.15558982
2E90EDD21091	2016-08-31	EtOH_Box01_S147	ACTIVE	0	3108.2959249
2E90EDD21091	2016-08-31	EtOH_Box01_S147	ACTIVE	0	3108.38210893
2E90EDD21091	2016-08-31	EtOH_Box01_S147	ACTIVE	0	3108.4681828
2E90EDD21091	2016-08-31	EtOH_Box01_S147	ACTIVE	0	3108.72728992
2E90EDD21091	2016-08-31	EtOH_Box01_S147	ACTIVE	0	3108.8134129
2E90EDD21091	2016-08-31	EtOH_Box01_S147	ACTIVE	0	3109.07255292
2E90EDD21091	2016-08-31	EtOH_Box01_S147	ACTIVE	0	3109.19133091
2E90EDD21091	2016-08-31	EtOH_Box01_S147	ACTIVE	0	3109.27752781
2E90EDD21091	2016-08-31	EtOH_Box01_S147	ACTIVE	0	3109.4501369
2E90EDD21091	2016-08-31	EtOH_Box01_S147	ACTIVE	0	3109.56882691
2E90EDD21091	2016-08-31	EtOH_Box01_S147	ACTIVE	0	3109.83989096
2E90EDD21091	2016-08-31	EtOH_Box01_S147	ACTIVE	0	3109.9695158
2E90EDD21091	2016-08-31	EtOH_Box01_S147	REWARD	15	3109.9695158
2E90EDD21091	2016-08-31	EtOH_Box01_S147	ACTIVE	0	3110.32118297
2E90EDD21091	2016-08-31	EtOH_Box01_S147	ACTIVE	0	3110.4068048
2E90EDD21091	2016-08-31	EtOH_Box01_S147	ACTIVE	0	3110.48144293
2E90EDD21091	2016-08-31	EtOH_Box01_S147	ACTIVE	0	3110.62096095
2E90EDD21091	2016-08-31	EtOH_Box01_S147	ACTIVE	0	3110.72801781
2E90EDD21091	2016-08-31	EtOH_Box01_S147	ACTIVE	0	3110.8459599
2E90EDD21091	2016-08-31	EtOH_Box01_S147	ACTIVE	0	3110.95310283
2E90EDD21091	2016-08-31	EtOH_Box01_S147	ACTIVE	0	3111.07093787
2E90EDD21091	2016-08-31	EtOH_Box01_S147	ACTIVE	0	3111.17800593
2E90EDD21091	2016-08-31	EtOH_Box01_S147	ACTIVE	0	3111.2959218
2E90EDD21091	2016-08-31	EtOH_Box01_S147	ACTIVE	0	3111.41376281
2E90EDD21091	2016-08-31	EtOH_Box01_S147	ACTIVE	0	3111.52090693
2E90EDD21091	2016-08-31	EtOH_Box01_S147	ACTIVE	0	3111.64974189
2E90EDD21091	2016-08-31	EtOH_Box01_S147	ACTIVE	0	3111.76761389
2E90EDD21091	2016-08-31	EtOH_Box01_S147	ACTIVE	0	3111.88575578
2E90EDD21091	2016-08-31	EtOH_Box01_S147	ACTIVE	0	3112.02530193
2E90EDD21091	2016-08-31	EtOH_Box01_S147	ACTIVE	0	3112.14319587
2E90EDD21091	2016-08-31	EtOH_Box01_S147	ACTIVE	0	3112.26117396
2E90EDD21091	2016-08-31	EtOH_Box01_S147	ACTIVE	0	3112.3899188
2E90EDD21091	2016-08-31	EtOH_Box01_S147	ACTIVE	0	3112.52942896
2E90EDD21091	2016-08-31	EtOH_Box01_S147	ACTIVE	0	3112.65840578
2E90EDD21091	2016-08-31	EtOH_Box01_S147	ACTIVE	0	3112.80889177
2E90EDD21091	2016-08-31	EtOH_Box01_S147	ACTIVE	0	3112.95937991
2E90EDD21091	2016-08-31	EtOH_Box01_S147	ACTIVE	0	3113.12082291
2E90EDD21091	2016-08-31	EtOH_Box01_S147	ACTIVE	0	3122.31718397
2E90EDD21091	2016-08-31	EtOH_Box01_S147	ACTIVE	0	3122.4244678
2E90EDD21091	2016-08-31	EtOH_Box01_S147	ACTIVE	0	3122.49908185
2E90EDD21091	2016-08-31	EtOH_Box01_S147	ACTIVE	0	3122.6169908
2E90EDD21091	2016-08-31	EtOH_Box01_S147	ACTIVE	0	3122.70249987
2E90EDD21091	2016-08-31	EtOH_Box01_S147	ACTIVE	0	3122.78784895
2E90EDD21091	2016-08-31	EtOH_Box01_S147	ACTIVE	0	3122.94894981
2E90EDD21091	2016-08-31	EtOH_Box01_S147	ACTIVE	0	3123.15345192
2E90EDD21091	2016-08-31	EtOH_Box01_S147	ACTIVE	0	3123.26055598
2E90EDD21091	2016-08-31	EtOH_Box01_S147	ACTIVE	0	3135.19556189
2E90EDD21091	2016-08-31	EtOH_Box01_S147	ACTIVE	0	3135.6061728
2E90EDD21091	2016-08-31	EtOH_Box01_S147	ACTIVE	0	3135.72487497
2E90EDD21091	2016-08-31	EtOH_Box01_S147	ACTIVE	0	3135.84341097
2E90EDD21091	2016-08-31	EtOH_Box01_S147	ACTIVE	0	3135.972785
2E90EDD21091	2016-08-31	EtOH_Box01_S147	ACTIVE	0	3136.09276199
2E90EDD21091	2016-08-31	EtOH_Box01_S147	ACTIVE	0	3172.57590389
2E90EDD21091	2016-08-31	EtOH_Box01_S147	ACTIVE	0	3172.79204297
2E90EDD21091	2016-08-31	EtOH_Box01_S147	ACTIVE	0	3173.04055977
2E90EDD21091	2016-08-31	EtOH_Box01_S147	ACTIVE	0	3173.18088293
2E90EDD21091	2016-08-31	EtOH_Box01_S147	ACTIVE	0	3173.40773392
2E90EDD21091	2016-08-31	EtOH_Box01_S147	REWARD	11	3173.40773392
2E90EDD21091	2016-08-31	EtOH_Box01_S147	ACTIVE	0	3173.65064192
2E90EDD21091	2016-08-31	EtOH_Box01_S147	ACTIVE	0	3173.75802898
2E90EDD21091	2016-08-31	EtOH_Box01_S147	ACTIVE	0	3173.82179499
2E90EDD21091	2016-08-31	EtOH_Box01_S147	ACTIVE	0	3173.90721393
2E90EDD21091	2016-08-31	EtOH_Box01_S147	ACTIVE	0	3174.00358677
2E90EDD21091	2016-08-31	EtOH_Box01_S147	ACTIVE	0	3174.11073399
2E90EDD21091	2016-08-31	EtOH_Box01_S147	ACTIVE	0	3174.15287089
2E90EDD21091	2016-08-31	EtOH_Box01_S147	ACTIVE	0	3174.25996399
2E90EDD21091	2016-08-31	EtOH_Box01_S147	ACTIVE	0	3174.36704779
2E90EDD21091	2016-08-31	EtOH_Box01_S147	ACTIVE	0	3174.50657797
2E90EDD21091	2016-08-31	EtOH_Box01_S147	ACTIVE	0	3174.60288191
2E90EDD21091	2016-08-31	EtOH_Box01_S147	ACTIVE	0	3174.65586686
2E90EDD21091	2016-08-31	EtOH_Box01_S147	ACTIVE	0	3174.80601883
2E90EDD21091	2016-08-31	EtOH_Box01_S147	ACTIVE	0	3174.90244484
2E90EDD21091	2016-08-31	EtOH_Box01_S147	ACTIVE	0	3174.99888182
2E90EDD21091	2016-08-31	EtOH_Box01_S147	ACTIVE	0	3175.11687088
2E90EDD21091	2016-08-31	EtOH_Box01_S147	ACTIVE	0	3175.21317792
2E90EDD21091	2016-08-31	EtOH_Box01_S147	ACTIVE	0	3175.33105898
2E90EDD21091	2016-08-31	EtOH_Box01_S147	ACTIVE	0	3175.4488349
2E90EDD21091	2016-08-31	EtOH_Box01_S147	ACTIVE	0	3175.55597878
2E90EDD21091	2016-08-31	EtOH_Box01_S147	ACTIVE	0	3175.6847508
2E90EDD21091	2016-08-31	EtOH_Box01_S147	ACTIVE	0	3175.80273485
2E90EDD21091	2016-08-31	EtOH_Box01_S147	ACTIVE	0	3175.9097898
2E90EDD21091	2016-08-31	EtOH_Box01_S147	ACTIVE	0	3176.03844881
2E90EDD21091	2016-08-31	EtOH_Box01_S147	ACTIVE	0	3176.16816688
2E90EDD21091	2016-08-31	EtOH_Box01_S147	ACTIVE	0	3176.28678298
2E90EDD21091	2016-08-31	EtOH_Box01_S147	ACTIVE	0	3176.41552281
2E90EDD21091	2016-08-31	EtOH_Box01_S147	ACTIVE	0	3176.5441699
2E90EDD21091	2016-08-31	EtOH_Box01_S147	ACTIVE	0	3176.67286897
2E90EDD21091	2016-08-31	EtOH_Box01_S147	ACTIVE	0	3176.801579
2E90EDD21091	2016-08-31	EtOH_Box01_S147	ACTIVE	0	3176.96290398
2E90EDD21091	2016-08-31	EtOH_Box01_S147	ACTIVE	0	3177.10233498
2E90EDD21091	2016-08-31	EtOH_Box01_S147	ACTIVE	0	3177.26545095
2E90EDD21091	2016-08-31	EtOH_Box01_S147	ACTIVE	0	3177.41584086
2E90EDD21091	2016-08-31	EtOH_Box01_S147	ACTIVE	0	3177.57693577
2E90EDD21091	2016-08-31	EtOH_Box01_S147	ACTIVE	0	3201.23982382
2E90EDD21091	2016-08-31	EtOH_Box01_S147	ACTIVE	0	3201.61021996
2E90EDD21091	2016-08-31	EtOH_Box01_S147	ACTIVE	0	3201.77237892
2E90EDD21091	2016-08-31	EtOH_Box01_S147	ACTIVE	0	3202.10731792
2E90EDD21091	2016-08-31	EtOH_Box01_S147	ACTIVE	0	3202.33429694
2E90EDD21091	2016-08-31	EtOH_Box01_S147	ACTIVE	0	3202.48540092
2E90EDD21091	2016-08-31	EtOH_Box01_S147	ACTIVE	0	3202.77702594
2E90EDD21091	2016-08-31	EtOH_Box01_S147	ACTIVE	0	3202.86345387
2E90EDD21091	2016-08-31	EtOH_Box01_S147	ACTIVE	0	3203.00418377
2E90EDD21091	2016-08-31	EtOH_Box01_S147	ACTIVE	0	3203.18769979
2E90EDD21091	2016-08-31	EtOH_Box01_S147	ACTIVE	0	3203.42547894
2E90EDD21091	2016-08-31	EtOH_Box01_S147	ACTIVE	0	3203.56569886
2E90EDD21091	2016-08-31	EtOH_Box01_S147	ACTIVE	0	3203.72754979
2E90EDD21091	2016-08-31	EtOH_Box01_S147	REWARD	13	3203.72754979
2E90EDD21091	2016-08-31	EtOH_Box01_S147	ACTIVE	0	3203.97030091
2E90EDD21091	2016-08-31	EtOH_Box01_S147	ACTIVE	0	3204.14277196
2E90EDD21091	2016-08-31	EtOH_Box01_S147	ACTIVE	0	3204.23926377
2E90EDD21091	2016-08-31	EtOH_Box01_S147	ACTIVE	0	3204.35765886
2E90EDD21091	2016-08-31	EtOH_Box01_S147	ACTIVE	0	3204.49728584
2E90EDD21091	2016-08-31	EtOH_Box01_S147	ACTIVE	0	3204.6260519
2E90EDD21091	2016-08-31	EtOH_Box01_S147	ACTIVE	0	3204.787287
2E90EDD21091	2016-08-31	EtOH_Box01_S147	ACTIVE	0	3204.94846678
2E90EDD21091	2016-08-31	EtOH_Box01_S147	ACTIVE	0	3205.07729793
2E90EDD21091	2016-08-31	EtOH_Box01_S147	ACTIVE	0	3205.18474197
2E90EDD21091	2016-08-31	EtOH_Box01_S147	ACTIVE	0	3205.30288887
2E90EDD21091	2016-08-31	EtOH_Box01_S147	ACTIVE	0	3205.44239497
2E90EDD21091	2016-08-31	EtOH_Box01_S147	ACTIVE	0	3205.56160784
2E90EDD21091	2016-08-31	EtOH_Box01_S147	ACTIVE	0	3205.66881299
2E90EDD21091	2016-08-31	EtOH_Box01_S147	ACTIVE	0	3205.840729
2E90EDD21091	2016-08-31	EtOH_Box01_S147	ACTIVE	0	3205.95875287
2E90EDD21091	2016-08-31	EtOH_Box01_S147	ACTIVE	0	3206.01175785
2E90EDD21091	2016-08-31	EtOH_Box01_S147	ACTIVE	0	3206.14030099
2E90EDD21091	2016-08-31	EtOH_Box01_S147	ACTIVE	0	3224.13451385
2E90EDD21091	2016-08-31	EtOH_Box01_S147	ACTIVE	0	3224.64291191
2E90EDD21091	2016-08-31	EtOH_Box01_S147	ACTIVE	0	3225.14013696
2E90EDD21091	2016-08-31	EtOH_Box01_S147	ACTIVE	0	3225.23734999
2E90EDD21091	2016-08-31	EtOH_Box01_S147	ACTIVE	0	3225.33442283
2E90EDD21091	2016-08-31	EtOH_Box01_S147	ACTIVE	0	3225.68144584
2E90EDD21091	2016-08-31	EtOH_Box01_S147	ACTIVE	0	3226.03833079
2E90EDD21091	2016-08-31	EtOH_Box01_S147	ACTIVE	0	3226.62183499
2E90EDD21091	2016-08-31	EtOH_Box01_S147	ACTIVE	0	3227.31418586
2E90EDD21091	2016-08-31	EtOH_Box01_S147	ACTIVE	0	3227.43315578
2E90EDD21091	2016-08-31	EtOH_Box01_S147	REWARD	10	3227.43315578
2E90EDD21091	2016-08-31	EtOH_Box01_S147	ACTIVE	0	3237.24056077
2E90EDD21091	2016-08-31	EtOH_Box01_S147	ACTIVE	0	3237.91011691
2E90EDD21091	2016-08-31	EtOH_Box01_S147	ACTIVE	0	3261.56612897
2E90EDD21091	2016-08-31	EtOH_Box01_S147	ACTIVE	0	3261.71741199
2E90EDD21091	2016-08-31	EtOH_Box01_S147	ACTIVE	0	3261.82514787
2E90EDD21091	2016-08-31	EtOH_Box01_S147	ACTIVE	0	3262.32247996
2E90EDD21091	2016-08-31	EtOH_Box01_S147	ACTIVE	0	3278.81624389
2E90EDD21091	2016-08-31	EtOH_Box01_S147	ACTIVE	0	3278.97849393
2E90EDD21091	2016-08-31	EtOH_Box01_S147	ACTIVE	0	3279.16192484
2E90EDD21091	2016-08-31	EtOH_Box01_S147	ACTIVE	0	3279.26978898
2E90EDD21091	2016-08-31	EtOH_Box01_S147	ACTIVE	0	3279.45338798
2E90EDD21091	2016-08-31	EtOH_Box01_S147	ACTIVE	0	3279.62724495
2E90EDD21091	2016-08-31	EtOH_Box01_S147	ACTIVE	0	3312.5364089
2E90EDD21091	2016-08-31	EtOH_Box01_S147	ACTIVE	0	3312.68783784
2E90EDD21091	2016-08-31	EtOH_Box01_S147	ACTIVE	0	3312.79583097
2E90EDD21091	2016-08-31	EtOH_Box01_S147	ACTIVE	0	3313.08775878
2E90EDD21091	2016-08-31	EtOH_Box01_S147	ACTIVE	0	3313.24981689
2E90EDD21091	2016-08-31	EtOH_Box01_S147	ACTIVE	0	3313.42262983
2E90EDD21091	2016-08-31	EtOH_Box01_S147	ACTIVE	0	3322.06532097
2E90EDD21091	2016-08-31	EtOH_Box01_S147	REWARD	17	3322.06532097
2E90EDD21091	2016-08-31	EtOH_Box01_S147	ACTIVE	0	3335.10690594
2E90EDD21091	2016-08-31	EtOH_Box01_S147	ACTIVE	0	3335.4743259
2E90EDD21091	2016-08-31	EtOH_Box01_S147	ACTIVE	0	3335.63562298
2E90EDD21091	2016-08-31	EtOH_Box01_S147	ACTIVE	0	3335.87249279
2E90EDD21091	2016-08-31	EtOH_Box01_S147	ACTIVE	0	3335.96877789
2E90EDD21091	2016-08-31	EtOH_Box01_S147	ACTIVE	0	3336.29317594
2E90EDD21091	2016-08-31	EtOH_Box01_S147	ACTIVE	0	3349.73462892
2E90EDD21091	2016-08-31	EtOH_Box01_S147	ACTIVE	0	3350.22204185
2E90EDD21091	2016-08-31	EtOH_Box01_S147	ACTIVE	0	3350.39519191
2E90EDD21091	2016-08-31	EtOH_Box01_S147	ACTIVE	0	3350.52462697
2E90EDD21091	2016-08-31	EtOH_Box01_S147	ACTIVE	0	3350.64316297
2E90EDD21091	2016-08-31	EtOH_Box01_S147	ACTIVE	0	3350.76176286
2E90EDD21091	2016-08-31	EtOH_Box01_S147	ACTIVE	0	3350.90193892
2E90EDD21091	2016-08-31	EtOH_Box01_S147	ACTIVE	0	3351.00965285
2E90EDD21091	2016-08-31	EtOH_Box01_S147	ACTIVE	0	3351.160568
2E90EDD21091	2016-08-31	EtOH_Box01_S147	ACTIVE	0	3390.32994699
2E90EDD21091	2016-08-31	EtOH_Box01_S147	ACTIVE	0	3391.30267096
2E90EDD21091	2016-08-31	EtOH_Box01_S147	ACTIVE	0	3391.42171097
2E90EDD21091	2016-08-31	EtOH_Box01_S147	REWARD	12	3391.42171097
2E90EDD21091	2016-08-31	EtOH_Box01_S147	ACTIVE	0	3391.64248586
2E90EDD21091	2016-08-31	EtOH_Box01_S147	ACTIVE	0	3391.86906099
2E90EDD21091	2016-08-31	EtOH_Box01_S147	ACTIVE	0	3417.528301
2E90EDD21091	2016-08-31	EtOH_Box01_S147	ACTIVE	0	3417.92842388
2E90EDD21091	2016-08-31	EtOH_Box01_S147	ACTIVE	0	3418.31895185
2E90EDD21091	2016-08-31	EtOH_Box01_S147	ACTIVE	0	3418.45927382
2E90EDD21091	2016-08-31	EtOH_Box01_S147	ACTIVE	0	3418.61070681
2E90EDD21091	2016-08-31	EtOH_Box01_S147	ACTIVE	0	3418.74010086
2E90EDD21091	2016-08-31	EtOH_Box01_S147	ACTIVE	0	3419.00995588
2E90EDD21091	2016-08-31	EtOH_Box01_S147	ACTIVE	0	3419.10703897
2E90EDD21091	2016-08-31	EtOH_Box01_S147	ACTIVE	0	3419.20418787
2E90EDD21091	2016-08-31	EtOH_Box01_S147	ACTIVE	0	3419.2904129
2E90EDD21091	2016-08-31	EtOH_Box01_S147	ACTIVE	0	3419.398242
2E90EDD21091	2016-08-31	EtOH_Box01_S147	ACTIVE	0	3419.6574378
2E90EDD21091	2016-08-31	EtOH_Box01_S147	ACTIVE	0	3419.79771495
2E90EDD21091	2016-08-31	EtOH_Box01_S147	ACTIVE	0	3419.89478588
2E90EDD21091	2016-08-31	EtOH_Box01_S147	ACTIVE	0	3420.01348877
2E90EDD21091	2016-08-31	EtOH_Box01_S147	ACTIVE	0	3420.11060381
2E90EDD21091	2016-08-31	EtOH_Box01_S147	ACTIVE	0	3420.58655
2E90EDD21091	2016-08-31	EtOH_Box01_S147	REWARD	17	3420.58655
2E90EDD21091	2016-08-31	EtOH_Box01_S147	ACTIVE	0	3451.60029793
2E90EDD21091	2016-08-31	EtOH_Box01_S147	ACTIVE	0	3452.01017284
2E90EDD21091	2016-08-31	EtOH_Box01_S147	REWARD	2	3452.01017284
2E90EDD21091	2016-08-31	EtOH_Box01_S147	ACTIVE	0	3452.25153399
2E90EDD21091	2016-08-31	EtOH_Box01_S147	ACTIVE	0	3452.31577587
2E90EDD21091	2016-08-31	EtOH_Box01_S147	ACTIVE	0	3452.41208076
2E90EDD21091	2016-08-31	EtOH_Box01_S147	ACTIVE	0	3452.54082179
2E90EDD21091	2016-08-31	EtOH_Box01_S147	ACTIVE	0	3452.66963291
2E90EDD21091	2016-08-31	EtOH_Box01_S147	ACTIVE	0	3452.83078289
2E90EDD21091	2016-08-31	EtOH_Box01_S147	ACTIVE	0	3452.95958686
2E90EDD21091	2016-08-31	EtOH_Box01_S147	ACTIVE	0	3453.0774498
2E90EDD21091	2016-08-31	EtOH_Box01_S147	ACTIVE	0	3453.18569493
2E90EDD21091	2016-08-31	EtOH_Box01_S147	ACTIVE	0	3453.31471395
2E90EDD21091	2016-08-31	EtOH_Box01_S147	ACTIVE	0	3453.44352078
2E90EDD21091	2016-08-31	EtOH_Box01_S147	ACTIVE	0	3453.55067277
2E90EDD21091	2016-08-31	EtOH_Box01_S147	ACTIVE	0	3453.67949796
2E90EDD21091	2016-08-31	EtOH_Box01_S147	ACTIVE	0	3453.79747987
2E90EDD21091	2016-08-31	EtOH_Box01_S147	ACTIVE	0	3453.91535497
2E90EDD21091	2016-08-31	EtOH_Box01_S147	ACTIVE	0	3454.02240992
2E90EDD21091	2016-08-31	EtOH_Box01_S147	ACTIVE	0	3454.16198993
2E90EDD21091	2016-08-31	EtOH_Box01_S147	ACTIVE	0	3454.26910186
2E90EDD21091	2016-08-31	EtOH_Box01_S147	ACTIVE	0	3454.40098786
2E90EDD21091	2016-08-31	EtOH_Box01_S147	ACTIVE	0	3454.52981186
2E90EDD21091	2016-08-31	EtOH_Box01_S147	ACTIVE	0	3454.64770699
2E90EDD21091	2016-08-31	EtOH_Box01_S147	ACTIVE	0	3454.78727579
2E90EDD21091	2016-08-31	EtOH_Box01_S147	ACTIVE	0	3454.91606188
2E90EDD21091	2016-08-31	EtOH_Box01_S147	ACTIVE	0	3455.0663569
2E90EDD21091	2016-08-31	EtOH_Box01_S147	ACTIVE	0	3455.20579696
2E90EDD21091	2016-08-31	EtOH_Box01_S147	ACTIVE	0	3455.36729097
2E90EDD21091	2016-08-31	EtOH_Box01_S147	ACTIVE	0	3455.52846885
2E90EDD21091	2016-08-31	EtOH_Box01_S147	ACTIVE	0	3455.7113409
2E90EDD21091	2016-08-31	EtOH_Box01_S147	ACTIVE	0	3462.29943085
2E90EDD21091	2016-08-31	EtOH_Box01_S147	ACTIVE	0	3462.73091793
2E90EDD21091	2016-08-31	EtOH_Box01_S147	ACTIVE	0	3463.0434339
2E90EDD21091	2016-08-31	EtOH_Box01_S147	ACTIVE	0	3463.72329378
2E90EDD21091	2016-08-31	EtOH_Box01_S147	ACTIVE	0	3464.03596091
2E90EDD21091	2016-08-31	EtOH_Box01_S147	ACTIVE	0	3464.33813977
2E90EDD21091	2016-08-31	EtOH_Box01_S147	ACTIVE	0	3464.58589292
2E90EDD21091	2016-08-31	EtOH_Box01_S147	ACTIVE	0	3464.71465898
2E90EDD21091	2016-08-31	EtOH_Box01_S147	ACTIVE	0	3464.86492777
2E90EDD21091	2016-08-31	EtOH_Box01_S147	ACTIVE	0	3472.70586181
2E90EDD21091	2016-08-31	EtOH_Box01_S147	ACTIVE	0	3473.3545599
2E90EDD21091	2016-08-31	EtOH_Box01_S147	ACTIVE	0	3473.64730787
2E90EDD21091	2016-08-31	EtOH_Box01_S147	ACTIVE	0	3473.79847097
2E90EDD21091	2016-08-31	EtOH_Box01_S147	ACTIVE	0	3474.15480685
2E90EDD21091	2016-08-31	EtOH_Box01_S147	ACTIVE	0	3474.25178981
2E90EDD21091	2016-08-31	EtOH_Box01_S147	ACTIVE	0	3474.35960793
2E90EDD21091	2016-08-31	EtOH_Box01_S147	ACTIVE	0	3474.55379486
2E90EDD21091	2016-08-31	EtOH_Box01_S147	ACTIVE	0	3474.75879884
2E90EDD21091	2016-08-31	EtOH_Box01_S147	ACTIVE	0	3474.98546576
2E90EDD21091	2016-08-31	EtOH_Box01_S147	REWARD	10	3474.98546576
2E90EDD21091	2016-08-31	EtOH_Box01_S147	ACTIVE	0	3475.29315782
2E90EDD21091	2016-08-31	EtOH_Box01_S147	ACTIVE	0	3475.42234492
2E90EDD21091	2016-08-31	EtOH_Box01_S147	ACTIVE	0	3475.63757491
2E90EDD21091	2016-08-31	EtOH_Box01_S147	ACTIVE	0	3475.78814578
2E90EDD21091	2016-08-31	EtOH_Box01_S147	ACTIVE	0	3475.92768288
2E90EDD21091	2016-08-31	EtOH_Box01_S147	ACTIVE	0	3509.96666694
2E90EDD21091	2016-08-31	EtOH_Box01_S147	ACTIVE	0	3510.12889385
2E90EDD21091	2016-08-31	EtOH_Box01_S147	ACTIVE	0	3510.5616858
2E90EDD21091	2016-08-31	EtOH_Box01_S147	ACTIVE	0	3510.80043983
2E90EDD21091	2016-08-31	EtOH_Box01_S147	ACTIVE	0	3511.17868185
2E90EDD21091	2016-08-31	EtOH_Box01_S147	ACTIVE	0	3511.55716777
2E90EDD21091	2016-08-31	EtOH_Box01_S147	ACTIVE	0	3511.69752192
2E90EDD21091	2016-08-31	EtOH_Box01_S147	ACTIVE	0	3511.7945478
2E90EDD21091	2016-08-31	EtOH_Box01_S147	ACTIVE	0	3511.93520093
2E90EDD21091	2016-08-31	EtOH_Box01_S147	ACTIVE	0	3512.16231489
2E90EDD21091	2016-08-31	EtOH_Box01_S147	ACTIVE	0	3512.28098679
2E90EDD21091	2016-08-31	EtOH_Box01_S147	ACTIVE	0	3559.1168468
2E90EDD21091	2016-08-31	EtOH_Box01_S147	ACTIVE	0	3559.35620379
2E90EDD21091	2016-08-31	EtOH_Box01_S147	REWARD	13	3559.35620379
2E90EDD21091	2016-08-31	EtOH_Box01_S147	ACTIVE	0	3559.67485094
2E90EDD21091	2016-08-31	EtOH_Box01_S147	ACTIVE	0	3559.81436992
2E90EDD21091	2016-08-31	EtOH_Box01_S147	ACTIVE	0	3559.9106648
2E90EDD21091	2016-08-31	EtOH_Box01_S147	ACTIVE	0	3560.03947496
2E90EDD21091	2016-08-31	EtOH_Box01_S147	ACTIVE	0	3573.17914987
2E90EDD21091	2016-08-31	EtOH_Box01_S147	ACTIVE	0	3573.2973268
2E90EDD21091	2016-08-31	EtOH_Box01_S147	ACTIVE	0	3573.4907198
2E90EDD21091	2016-08-31	EtOH_Box01_S147	ACTIVE	0	3574.32187986
2E90EDD21091	2016-08-31	EtOH_Box01_S147	ACTIVE	0	3574.55868077
2E90EDD21091	2016-08-31	EtOH_Box01_S147	ACTIVE	0	3574.69828486
2E90EDD21091	2016-08-31	EtOH_Box01_S147	ACTIVE	0	3574.93516278
2E90EDD21091	2016-08-31	EtOH_Box01_S147	ACTIVE	0	3575.25839376
2E90EDD21091	2016-08-31	EtOH_Box01_S147	ACTIVE	0	3575.69020486
2E90EDD21091	2016-08-31	EtOH_Box01_S147	ACTIVE	0	3588.89461184
2E90EDD21091	2016-08-31	EtOH_Box01_S147	ACTIVE	0	3589.02433777
2E90EDD21091	2016-08-31	EtOH_Box01_S147	ACTIVE	0	3589.14585185
2E90EDD21091	2016-08-31	EtOH_Box01_S147	ACTIVE	0	3589.38360596
2E90EDD21091	2016-08-31	EtOH_Box01_S147	ACTIVE	0	3589.6103549
2E90EDD21091	2016-08-31	EtOH_Box01_S147	ACTIVE	0	3589.7291069
2E90EDD21091	2016-08-31	EtOH_Box01_S147	ACTIVE	0	3589.966712
2E90EDD21091	2016-08-31	EtOH_Box01_S147	ACTIVE	0	3590.11762786
2E90EDD21091	2016-08-31	EtOH_Box01_S147	ACTIVE	0	3590.2364819
2E90EDD21091	2016-08-31	EtOH_Box01_S147	ACTIVE	0	3590.38479185
2E90EDD21091	2016-08-31	EtOH_Box01_S147	ACTIVE	0	3590.53714895
2E90EDD21091	2016-08-31	EtOH_Box01_S147	SessionEnd	0	3600.01918888
