# Supplementary material for: An open source device for operant licking in rats
Source: PeerJ. 2017 Feb 14;5:e2981. doi: 10.7717/peerj.2981 (PMC5312574; doi:10.7717/peerj.2981)
Supplement: Supplemental Information 1 — The complete raw data and several R scripts that generated all the figures and statistical analysis were compressed using the Linux tar command. The bash program dataSummary.sh located in the sucrose and water subdirectory was used to generate summary statistics for each run. [file peerj-05-2981-s001.gz › data/sucrose/vr/ETOH_motion_Box05_S34_2E90EDD21091.csv]

RatID	date	boxid	EventType	vr	seconds
2E90EDD21091	2016-08-28	EtOH_Box05_S34	Motion	0	4.0162229538
2E90EDD21091	2016-08-28	EtOH_Box05_S34	Motion	0	6.01911902428
2E90EDD21091	2016-08-28	EtOH_Box05_S34	Motion	0	10.396476984
2E90EDD21091	2016-08-28	EtOH_Box05_S34	Motion	0	12.3991470337
2E90EDD21091	2016-08-28	EtOH_Box05_S34	Motion	0	16.0578649044
2E90EDD21091	2016-08-28	EtOH_Box05_S34	Motion	0	18.0605230331
2E90EDD21091	2016-08-28	EtOH_Box05_S34	Motion	0	21.4935190678
2E90EDD21091	2016-08-28	EtOH_Box05_S34	Motion	0	23.4961750507
2E90EDD21091	2016-08-28	EtOH_Box05_S34	Motion	0	27.1362948418
2E90EDD21091	2016-08-28	EtOH_Box05_S34	Motion	0	29.1389918327
2E90EDD21091	2016-08-28	EtOH_Box05_S34	Motion	0	33.6965558529
2E90EDD21091	2016-08-28	EtOH_Box05_S34	Motion	0	35.6992559433
2E90EDD21091	2016-08-28	EtOH_Box05_S34	Motion	0	39.6699099541
2E90EDD21091	2016-08-28	EtOH_Box05_S34	Motion	0	41.6725928783
2E90EDD21091	2016-08-28	EtOH_Box05_S34	Motion	0	45.0421888828
2E90EDD21091	2016-08-28	EtOH_Box05_S34	Motion	0	47.0448510647
2E90EDD21091	2016-08-28	EtOH_Box05_S34	Motion	0	50.0826950073
2E90EDD21091	2016-08-28	EtOH_Box05_S34	Motion	0	52.0853250027
2E90EDD21091	2016-08-28	EtOH_Box05_S34	Motion	0	55.1632959843
2E90EDD21091	2016-08-28	EtOH_Box05_S34	Motion	0	57.1659529209
2E90EDD21091	2016-08-28	EtOH_Box05_S34	Motion	0	60.9469919205
2E90EDD21091	2016-08-28	EtOH_Box05_S34	Motion	0	62.949682951
2E90EDD21091	2016-08-28	EtOH_Box05_S34	Motion	0	66.2732658386
2E90EDD21091	2016-08-28	EtOH_Box05_S34	Motion	0	68.2759258747
2E90EDD21091	2016-08-28	EtOH_Box05_S34	Motion	0	76.5218160152
2E90EDD21091	2016-08-28	EtOH_Box05_S34	Motion	0	78.5244989395
2E90EDD21091	2016-08-28	EtOH_Box05_S34	Motion	0	81.7219698429
2E90EDD21091	2016-08-28	EtOH_Box05_S34	Motion	0	83.7262468338
2E90EDD21091	2016-08-28	EtOH_Box05_S34	Motion	0	87.4114639759
2E90EDD21091	2016-08-28	EtOH_Box05_S34	Motion	0	89.4141349792
2E90EDD21091	2016-08-28	EtOH_Box05_S34	Motion	0	92.9246840477
2E90EDD21091	2016-08-28	EtOH_Box05_S34	Motion	0	94.9288959503
2E90EDD21091	2016-08-28	EtOH_Box05_S34	Motion	0	98.1280300617
2E90EDD21091	2016-08-28	EtOH_Box05_S34	Motion	0	100.130650043
2E90EDD21091	2016-08-28	EtOH_Box05_S34	Motion	0	103.57783103
2E90EDD21091	2016-08-28	EtOH_Box05_S34	Motion	0	105.580498934
2E90EDD21091	2016-08-28	EtOH_Box05_S34	Motion	0	108.988338947
2E90EDD21091	2016-08-28	EtOH_Box05_S34	Motion	0	110.99098587
2E90EDD21091	2016-08-28	EtOH_Box05_S34	Motion	0	113.955857992
2E90EDD21091	2016-08-28	EtOH_Box05_S34	Motion	0	115.958479881
2E90EDD21091	2016-08-28	EtOH_Box05_S34	Motion	0	119.602205038
2E90EDD21091	2016-08-28	EtOH_Box05_S34	Motion	0	121.604851007
2E90EDD21091	2016-08-28	EtOH_Box05_S34	Motion	0	125.479876995
2E90EDD21091	2016-08-28	EtOH_Box05_S34	Motion	0	127.482529879
2E90EDD21091	2016-08-28	EtOH_Box05_S34	Motion	0	130.811266899
2E90EDD21091	2016-08-28	EtOH_Box05_S34	Motion	0	132.815530062
2E90EDD21091	2016-08-28	EtOH_Box05_S34	Motion	0	151.384837866
2E90EDD21091	2016-08-28	EtOH_Box05_S34	Motion	0	153.387517929
2E90EDD21091	2016-08-28	EtOH_Box05_S34	Motion	0	157.050323009
2E90EDD21091	2016-08-28	EtOH_Box05_S34	Motion	0	159.05298996
2E90EDD21091	2016-08-28	EtOH_Box05_S34	Motion	0	168.077394962
2E90EDD21091	2016-08-28	EtOH_Box05_S34	Motion	0	170.080091
2E90EDD21091	2016-08-28	EtOH_Box05_S34	Motion	0	173.956148863
2E90EDD21091	2016-08-28	EtOH_Box05_S34	Motion	0	175.958848953
2E90EDD21091	2016-08-28	EtOH_Box05_S34	Motion	0	179.631655931
2E90EDD21091	2016-08-28	EtOH_Box05_S34	Motion	0	181.634259939
2E90EDD21091	2016-08-28	EtOH_Box05_S34	Motion	0	185.557703018
2E90EDD21091	2016-08-28	EtOH_Box05_S34	Motion	0	187.560384989
2E90EDD21091	2016-08-28	EtOH_Box05_S34	Motion	0	190.905673981
2E90EDD21091	2016-08-28	EtOH_Box05_S34	Motion	0	192.908270836
2E90EDD21091	2016-08-28	EtOH_Box05_S34	Motion	0	201.805371046
2E90EDD21091	2016-08-28	EtOH_Box05_S34	Motion	0	203.808052063
2E90EDD21091	2016-08-28	EtOH_Box05_S34	Motion	0	211.146882057
2E90EDD21091	2016-08-28	EtOH_Box05_S34	Motion	0	213.149548054
2E90EDD21091	2016-08-28	EtOH_Box05_S34	Motion	0	219.785856009
2E90EDD21091	2016-08-28	EtOH_Box05_S34	Motion	0	221.788401842
2E90EDD21091	2016-08-28	EtOH_Box05_S34	Motion	0	224.85132885
2E90EDD21091	2016-08-28	EtOH_Box05_S34	Motion	0	226.853978872
2E90EDD21091	2016-08-28	EtOH_Box05_S34	Motion	0	229.941993952
2E90EDD21091	2016-08-28	EtOH_Box05_S34	Motion	0	231.944640875
2E90EDD21091	2016-08-28	EtOH_Box05_S34	Motion	0	235.803774834
2E90EDD21091	2016-08-28	EtOH_Box05_S34	Motion	0	237.806259871
2E90EDD21091	2016-08-28	EtOH_Box05_S34	Motion	0	240.887676954
2E90EDD21091	2016-08-28	EtOH_Box05_S34	Motion	0	242.890182972
2E90EDD21091	2016-08-28	EtOH_Box05_S34	Motion	0	246.602592945
2E90EDD21091	2016-08-28	EtOH_Box05_S34	Motion	0	248.605246067
2E90EDD21091	2016-08-28	EtOH_Box05_S34	Motion	0	251.808157921
2E90EDD21091	2016-08-28	EtOH_Box05_S34	Motion	0	253.810804844
2E90EDD21091	2016-08-28	EtOH_Box05_S34	Motion	0	258.164186954
2E90EDD21091	2016-08-28	EtOH_Box05_S34	Motion	0	260.1667099
2E90EDD21091	2016-08-28	EtOH_Box05_S34	Motion	0	264.382525921
2E90EDD21091	2016-08-28	EtOH_Box05_S34	Motion	0	266.385068893
2E90EDD21091	2016-08-28	EtOH_Box05_S34	Motion	0	269.555865049
2E90EDD21091	2016-08-28	EtOH_Box05_S34	Motion	0	271.558526993
2E90EDD21091	2016-08-28	EtOH_Box05_S34	Motion	0	274.939436913
2E90EDD21091	2016-08-28	EtOH_Box05_S34	Motion	0	276.941861868
2E90EDD21091	2016-08-28	EtOH_Box05_S34	Motion	0	280.332564831
2E90EDD21091	2016-08-28	EtOH_Box05_S34	Motion	0	282.335109949
2E90EDD21091	2016-08-28	EtOH_Box05_S34	Motion	0	287.345974922
2E90EDD21091	2016-08-28	EtOH_Box05_S34	Motion	0	289.348656893
2E90EDD21091	2016-08-28	EtOH_Box05_S34	Motion	0	292.981372833
2E90EDD21091	2016-08-28	EtOH_Box05_S34	Motion	0	294.983899832
2E90EDD21091	2016-08-28	EtOH_Box05_S34	Motion	0	299.983320951
2E90EDD21091	2016-08-28	EtOH_Box05_S34	Motion	0	301.986075878
2E90EDD21091	2016-08-28	EtOH_Box05_S34	Motion	0	306.147013903
2E90EDD21091	2016-08-28	EtOH_Box05_S34	Motion	0	308.149699926
2E90EDD21091	2016-08-28	EtOH_Box05_S34	Motion	0	312.339679003
2E90EDD21091	2016-08-28	EtOH_Box05_S34	Motion	0	314.342345953
2E90EDD21091	2016-08-28	EtOH_Box05_S34	Motion	0	320.446537971
2E90EDD21091	2016-08-28	EtOH_Box05_S34	Motion	0	322.449043036
2E90EDD21091	2016-08-28	EtOH_Box05_S34	Motion	0	326.168377876
2E90EDD21091	2016-08-28	EtOH_Box05_S34	Motion	0	328.171020985
2E90EDD21091	2016-08-28	EtOH_Box05_S34	Motion	0	331.978077888
2E90EDD21091	2016-08-28	EtOH_Box05_S34	Motion	0	333.98070097
2E90EDD21091	2016-08-28	EtOH_Box05_S34	Motion	0	337.44726491
2E90EDD21091	2016-08-28	EtOH_Box05_S34	Motion	0	339.449892998
2E90EDD21091	2016-08-28	EtOH_Box05_S34	Motion	0	342.863976002
2E90EDD21091	2016-08-28	EtOH_Box05_S34	Motion	0	344.866616964
2E90EDD21091	2016-08-28	EtOH_Box05_S34	Motion	0	349.61585784
2E90EDD21091	2016-08-28	EtOH_Box05_S34	Motion	0	351.618360996
2E90EDD21091	2016-08-28	EtOH_Box05_S34	Motion	0	354.752189875
2E90EDD21091	2016-08-28	EtOH_Box05_S34	Motion	0	356.754824877
2E90EDD21091	2016-08-28	EtOH_Box05_S34	Motion	0	361.171092033
2E90EDD21091	2016-08-28	EtOH_Box05_S34	Motion	0	363.173747063
2E90EDD21091	2016-08-28	EtOH_Box05_S34	Motion	0	366.64814496
2E90EDD21091	2016-08-28	EtOH_Box05_S34	Motion	0	368.650789976
2E90EDD21091	2016-08-28	EtOH_Box05_S34	Motion	0	372.105880022
2E90EDD21091	2016-08-28	EtOH_Box05_S34	Motion	0	374.108538866
2E90EDD21091	2016-08-28	EtOH_Box05_S34	Motion	0	387.094022036
2E90EDD21091	2016-08-28	EtOH_Box05_S34	Motion	0	389.096709967
2E90EDD21091	2016-08-28	EtOH_Box05_S34	Motion	0	393.867897987
2E90EDD21091	2016-08-28	EtOH_Box05_S34	Motion	0	395.870401859
2E90EDD21091	2016-08-28	EtOH_Box05_S34	Motion	0	400.769921064
2E90EDD21091	2016-08-28	EtOH_Box05_S34	Motion	0	402.772186041
2E90EDD21091	2016-08-28	EtOH_Box05_S34	Motion	0	407.144216061
2E90EDD21091	2016-08-28	EtOH_Box05_S34	Motion	0	409.146889925
2E90EDD21091	2016-08-28	EtOH_Box05_S34	Motion	0	415.094488859
2E90EDD21091	2016-08-28	EtOH_Box05_S34	Motion	0	417.097146988
2E90EDD21091	2016-08-28	EtOH_Box05_S34	Motion	0	421.214972019
2E90EDD21091	2016-08-28	EtOH_Box05_S34	Motion	0	423.217466831
2E90EDD21091	2016-08-28	EtOH_Box05_S34	Motion	0	427.921788931
2E90EDD21091	2016-08-28	EtOH_Box05_S34	Motion	0	429.924463987
2E90EDD21091	2016-08-28	EtOH_Box05_S34	Motion	0	443.456941843
2E90EDD21091	2016-08-28	EtOH_Box05_S34	Motion	0	445.459638834
2E90EDD21091	2016-08-28	EtOH_Box05_S34	Motion	0	449.333186865
2E90EDD21091	2016-08-28	EtOH_Box05_S34	Motion	0	451.335690022
2E90EDD21091	2016-08-28	EtOH_Box05_S34	Motion	0	455.318503857
2E90EDD21091	2016-08-28	EtOH_Box05_S34	Motion	0	457.32115984
2E90EDD21091	2016-08-28	EtOH_Box05_S34	Motion	0	462.220628977
2E90EDD21091	2016-08-28	EtOH_Box05_S34	Motion	0	464.223325968
2E90EDD21091	2016-08-28	EtOH_Box05_S34	Motion	0	470.184247017
2E90EDD21091	2016-08-28	EtOH_Box05_S34	Motion	0	472.186825037
2E90EDD21091	2016-08-28	EtOH_Box05_S34	Motion	0	475.472930908
2E90EDD21091	2016-08-28	EtOH_Box05_S34	Motion	0	477.475416899
2E90EDD21091	2016-08-28	EtOH_Box05_S34	Motion	0	480.701495886
2E90EDD21091	2016-08-28	EtOH_Box05_S34	Motion	0	482.704139948
2E90EDD21091	2016-08-28	EtOH_Box05_S34	Motion	0	486.519021034
2E90EDD21091	2016-08-28	EtOH_Box05_S34	Motion	0	488.521144867
2E90EDD21091	2016-08-28	EtOH_Box05_S34	Motion	0	499.538236856
2E90EDD21091	2016-08-28	EtOH_Box05_S34	Motion	0	501.540941954
2E90EDD21091	2016-08-28	EtOH_Box05_S34	Motion	0	504.605816841
2E90EDD21091	2016-08-28	EtOH_Box05_S34	Motion	0	506.608432055
2E90EDD21091	2016-08-28	EtOH_Box05_S34	Motion	0	510.937923908
2E90EDD21091	2016-08-28	EtOH_Box05_S34	Motion	0	512.940593004
2E90EDD21091	2016-08-28	EtOH_Box05_S34	Motion	0	518.770856857
2E90EDD21091	2016-08-28	EtOH_Box05_S34	Motion	0	520.773602009
2E90EDD21091	2016-08-28	EtOH_Box05_S34	Motion	0	526.641932964
2E90EDD21091	2016-08-28	EtOH_Box05_S34	Motion	0	528.644477844
2E90EDD21091	2016-08-28	EtOH_Box05_S34	Motion	0	532.031625986
2E90EDD21091	2016-08-28	EtOH_Box05_S34	Motion	0	534.034292936
2E90EDD21091	2016-08-28	EtOH_Box05_S34	Motion	0	537.774257898
2E90EDD21091	2016-08-28	EtOH_Box05_S34	Motion	0	539.776813984
2E90EDD21091	2016-08-28	EtOH_Box05_S34	Motion	0	547.285892963
2E90EDD21091	2016-08-28	EtOH_Box05_S34	Motion	0	549.288631916
2E90EDD21091	2016-08-28	EtOH_Box05_S34	Motion	0	552.79241991
2E90EDD21091	2016-08-28	EtOH_Box05_S34	Motion	0	554.795086861
2E90EDD21091	2016-08-28	EtOH_Box05_S34	Motion	0	559.553177834
2E90EDD21091	2016-08-28	EtOH_Box05_S34	Motion	0	561.555870056
2E90EDD21091	2016-08-28	EtOH_Box05_S34	Motion	0	567.226965904
2E90EDD21091	2016-08-28	EtOH_Box05_S34	Motion	0	569.229667902
2E90EDD21091	2016-08-28	EtOH_Box05_S34	Motion	0	573.425107956
2E90EDD21091	2016-08-28	EtOH_Box05_S34	Motion	0	575.427639008
2E90EDD21091	2016-08-28	EtOH_Box05_S34	Motion	0	580.303110838
2E90EDD21091	2016-08-28	EtOH_Box05_S34	Motion	0	582.305630922
2E90EDD21091	2016-08-28	EtOH_Box05_S34	Motion	0	587.750050068
2E90EDD21091	2016-08-28	EtOH_Box05_S34	Motion	0	589.752579927
2E90EDD21091	2016-08-28	EtOH_Box05_S34	Motion	0	592.783079863
2E90EDD21091	2016-08-28	EtOH_Box05_S34	Motion	0	594.785725832
2E90EDD21091	2016-08-28	EtOH_Box05_S34	Motion	0	602.505774975
2E90EDD21091	2016-08-28	EtOH_Box05_S34	Motion	0	604.508280039
2E90EDD21091	2016-08-28	EtOH_Box05_S34	Motion	0	609.078310966
2E90EDD21091	2016-08-28	EtOH_Box05_S34	Motion	0	611.080981016
2E90EDD21091	2016-08-28	EtOH_Box05_S34	Motion	0	615.982351065
2E90EDD21091	2016-08-28	EtOH_Box05_S34	Motion	0	617.984897852
2E90EDD21091	2016-08-28	EtOH_Box05_S34	Motion	0	624.341568947
2E90EDD21091	2016-08-28	EtOH_Box05_S34	Motion	0	626.344136
2E90EDD21091	2016-08-28	EtOH_Box05_S34	Motion	0	629.298267841
2E90EDD21091	2016-08-28	EtOH_Box05_S34	Motion	0	631.300930023
2E90EDD21091	2016-08-28	EtOH_Box05_S34	Motion	0	635.087905884
2E90EDD21091	2016-08-28	EtOH_Box05_S34	Motion	0	637.090401888
2E90EDD21091	2016-08-28	EtOH_Box05_S34	Motion	0	644.97221303
2E90EDD21091	2016-08-28	EtOH_Box05_S34	Motion	0	646.974891901
2E90EDD21091	2016-08-28	EtOH_Box05_S34	Motion	0	650.252624035
2E90EDD21091	2016-08-28	EtOH_Box05_S34	Motion	0	652.255153894
2E90EDD21091	2016-08-28	EtOH_Box05_S34	Motion	0	658.009426832
2E90EDD21091	2016-08-28	EtOH_Box05_S34	Motion	0	660.011951923
2E90EDD21091	2016-08-28	EtOH_Box05_S34	Motion	0	666.318747997
2E90EDD21091	2016-08-28	EtOH_Box05_S34	Motion	0	668.321424007
2E90EDD21091	2016-08-28	EtOH_Box05_S34	Motion	0	671.363467932
2E90EDD21091	2016-08-28	EtOH_Box05_S34	Motion	0	673.367473841
2E90EDD21091	2016-08-28	EtOH_Box05_S34	Motion	0	682.958050966
2E90EDD21091	2016-08-28	EtOH_Box05_S34	Motion	0	684.960728884
2E90EDD21091	2016-08-28	EtOH_Box05_S34	Motion	0	689.905568838
2E90EDD21091	2016-08-28	EtOH_Box05_S34	Motion	0	691.908118963
2E90EDD21091	2016-08-28	EtOH_Box05_S34	Motion	0	694.961144924
2E90EDD21091	2016-08-28	EtOH_Box05_S34	Motion	0	696.963822842
2E90EDD21091	2016-08-28	EtOH_Box05_S34	Motion	0	700.076668978
2E90EDD21091	2016-08-28	EtOH_Box05_S34	Motion	0	702.079337835
2E90EDD21091	2016-08-28	EtOH_Box05_S34	Motion	0	705.732553005
2E90EDD21091	2016-08-28	EtOH_Box05_S34	Motion	0	707.735197067
2E90EDD21091	2016-08-28	EtOH_Box05_S34	Motion	0	711.506396055
2E90EDD21091	2016-08-28	EtOH_Box05_S34	Motion	0	713.509022951
2E90EDD21091	2016-08-28	EtOH_Box05_S34	Motion	0	717.439314842
2E90EDD21091	2016-08-28	EtOH_Box05_S34	Motion	0	719.441984892
2E90EDD21091	2016-08-28	EtOH_Box05_S34	Motion	0	723.555611849
2E90EDD21091	2016-08-28	EtOH_Box05_S34	Motion	0	725.558300018
2E90EDD21091	2016-08-28	EtOH_Box05_S34	Motion	0	728.86877799
2E90EDD21091	2016-08-28	EtOH_Box05_S34	Motion	0	730.871427059
2E90EDD21091	2016-08-28	EtOH_Box05_S34	Motion	0	740.077602863
2E90EDD21091	2016-08-28	EtOH_Box05_S34	Motion	0	742.08031702
2E90EDD21091	2016-08-28	EtOH_Box05_S34	Motion	0	746.487073898
2E90EDD21091	2016-08-28	EtOH_Box05_S34	Motion	0	748.489608049
2E90EDD21091	2016-08-28	EtOH_Box05_S34	Motion	0	751.646173954
2E90EDD21091	2016-08-28	EtOH_Box05_S34	Motion	0	753.648826838
2E90EDD21091	2016-08-28	EtOH_Box05_S34	Motion	0	757.996161938
2E90EDD21091	2016-08-28	EtOH_Box05_S34	Motion	0	759.998615026
2E90EDD21091	2016-08-28	EtOH_Box05_S34	Motion	0	765.261097908
2E90EDD21091	2016-08-28	EtOH_Box05_S34	Motion	0	767.263772011
2E90EDD21091	2016-08-28	EtOH_Box05_S34	Motion	0	770.328004837
2E90EDD21091	2016-08-28	EtOH_Box05_S34	Motion	0	772.330535889
2E90EDD21091	2016-08-28	EtOH_Box05_S34	Motion	0	775.278926849
2E90EDD21091	2016-08-28	EtOH_Box05_S34	Motion	0	777.281560898
2E90EDD21091	2016-08-28	EtOH_Box05_S34	Motion	0	783.349642038
2E90EDD21091	2016-08-28	EtOH_Box05_S34	Motion	0	785.352297068
2E90EDD21091	2016-08-28	EtOH_Box05_S34	Motion	0	789.102665901
2E90EDD21091	2016-08-28	EtOH_Box05_S34	Motion	0	791.105166912
2E90EDD21091	2016-08-28	EtOH_Box05_S34	Motion	0	796.512354851
2E90EDD21091	2016-08-28	EtOH_Box05_S34	Motion	0	798.514833927
2E90EDD21091	2016-08-28	EtOH_Box05_S34	Motion	0	801.772487879
2E90EDD21091	2016-08-28	EtOH_Box05_S34	Motion	0	803.775125027
2E90EDD21091	2016-08-28	EtOH_Box05_S34	Motion	0	807.124762058
2E90EDD21091	2016-08-28	EtOH_Box05_S34	Motion	0	809.12739706
2E90EDD21091	2016-08-28	EtOH_Box05_S34	Motion	0	812.731404066
2E90EDD21091	2016-08-28	EtOH_Box05_S34	Motion	0	814.733888865
2E90EDD21091	2016-08-28	EtOH_Box05_S34	Motion	0	817.940598965
2E90EDD21091	2016-08-28	EtOH_Box05_S34	Motion	0	819.943125963
2E90EDD21091	2016-08-28	EtOH_Box05_S34	Motion	0	824.165683031
2E90EDD21091	2016-08-28	EtOH_Box05_S34	Motion	0	826.168325901
2E90EDD21091	2016-08-28	EtOH_Box05_S34	Motion	0	839.418707848
2E90EDD21091	2016-08-28	EtOH_Box05_S34	Motion	0	841.421404839
2E90EDD21091	2016-08-28	EtOH_Box05_S34	Motion	0	846.735590935
2E90EDD21091	2016-08-28	EtOH_Box05_S34	Motion	0	848.738093853
2E90EDD21091	2016-08-28	EtOH_Box05_S34	Motion	0	852.50778389
2E90EDD21091	2016-08-28	EtOH_Box05_S34	Motion	0	854.510436058
2E90EDD21091	2016-08-28	EtOH_Box05_S34	Motion	0	875.745471001
2E90EDD21091	2016-08-28	EtOH_Box05_S34	Motion	0	877.748128891
2E90EDD21091	2016-08-28	EtOH_Box05_S34	Motion	0	880.963580847
2E90EDD21091	2016-08-28	EtOH_Box05_S34	Motion	0	882.966027975
2E90EDD21091	2016-08-28	EtOH_Box05_S34	Motion	0	886.268388033
2E90EDD21091	2016-08-28	EtOH_Box05_S34	Motion	0	888.270980835
2E90EDD21091	2016-08-28	EtOH_Box05_S34	Motion	0	896.917784929
2E90EDD21091	2016-08-28	EtOH_Box05_S34	Motion	0	898.920454025
2E90EDD21091	2016-08-28	EtOH_Box05_S34	Motion	0	902.620204926
2E90EDD21091	2016-08-28	EtOH_Box05_S34	Motion	0	904.622742891
2E90EDD21091	2016-08-28	EtOH_Box05_S34	Motion	0	907.653780937
2E90EDD21091	2016-08-28	EtOH_Box05_S34	Motion	0	909.656358004
2E90EDD21091	2016-08-28	EtOH_Box05_S34	Motion	0	912.964163065
2E90EDD21091	2016-08-28	EtOH_Box05_S34	Motion	0	914.966814041
2E90EDD21091	2016-08-28	EtOH_Box05_S34	Motion	0	920.277092934
2E90EDD21091	2016-08-28	EtOH_Box05_S34	Motion	0	922.279713869
2E90EDD21091	2016-08-28	EtOH_Box05_S34	Motion	0	925.452090979
2E90EDD21091	2016-08-28	EtOH_Box05_S34	Motion	0	927.454663992
2E90EDD21091	2016-08-28	EtOH_Box05_S34	Motion	0	931.644768953
2E90EDD21091	2016-08-28	EtOH_Box05_S34	Motion	0	933.647408009
2E90EDD21091	2016-08-28	EtOH_Box05_S34	Motion	0	937.307525873
2E90EDD21091	2016-08-28	EtOH_Box05_S34	Motion	0	939.310170889
2E90EDD21091	2016-08-28	EtOH_Box05_S34	Motion	0	948.824347973
2E90EDD21091	2016-08-28	EtOH_Box05_S34	Motion	0	950.827029943
2E90EDD21091	2016-08-28	EtOH_Box05_S34	Motion	0	957.12628293
2E90EDD21091	2016-08-28	EtOH_Box05_S34	Motion	0	959.128807068
2E90EDD21091	2016-08-28	EtOH_Box05_S34	Motion	0	962.115037918
2E90EDD21091	2016-08-28	EtOH_Box05_S34	Motion	0	964.117671013
2E90EDD21091	2016-08-28	EtOH_Box05_S34	Motion	0	967.260046959
2E90EDD21091	2016-08-28	EtOH_Box05_S34	Motion	0	969.262536049
2E90EDD21091	2016-08-28	EtOH_Box05_S34	Motion	0	972.71013093
2E90EDD21091	2016-08-28	EtOH_Box05_S34	Motion	0	974.712177992
2E90EDD21091	2016-08-28	EtOH_Box05_S34	Motion	0	978.185477972
2E90EDD21091	2016-08-28	EtOH_Box05_S34	Motion	0	980.189583063
2E90EDD21091	2016-08-28	EtOH_Box05_S34	Motion	0	983.202139854
2E90EDD21091	2016-08-28	EtOH_Box05_S34	Motion	0	985.207589865
2E90EDD21091	2016-08-28	EtOH_Box05_S34	Motion	0	988.925894976
2E90EDD21091	2016-08-28	EtOH_Box05_S34	Motion	0	990.928411007
2E90EDD21091	2016-08-28	EtOH_Box05_S34	Motion	0	994.690419912
2E90EDD21091	2016-08-28	EtOH_Box05_S34	Motion	0	996.693068027
2E90EDD21091	2016-08-28	EtOH_Box05_S34	Motion	0	1001.65143704
2E90EDD21091	2016-08-28	EtOH_Box05_S34	Motion	0	1003.65408587
2E90EDD21091	2016-08-28	EtOH_Box05_S34	Motion	0	1008.50198698
2E90EDD21091	2016-08-28	EtOH_Box05_S34	Motion	0	1010.50450706
2E90EDD21091	2016-08-28	EtOH_Box05_S34	Motion	0	1014.01420903
2E90EDD21091	2016-08-28	EtOH_Box05_S34	Motion	0	1016.01679301
2E90EDD21091	2016-08-28	EtOH_Box05_S34	Motion	0	1018.96491885
2E90EDD21091	2016-08-28	EtOH_Box05_S34	Motion	0	1020.96755385
2E90EDD21091	2016-08-28	EtOH_Box05_S34	Motion	0	1025.55530405
2E90EDD21091	2016-08-28	EtOH_Box05_S34	Motion	0	1027.55780506
2E90EDD21091	2016-08-28	EtOH_Box05_S34	Motion	0	1030.51226187
2E90EDD21091	2016-08-28	EtOH_Box05_S34	Motion	0	1032.51478004
2E90EDD21091	2016-08-28	EtOH_Box05_S34	Motion	0	1036.50437403
2E90EDD21091	2016-08-28	EtOH_Box05_S34	Motion	0	1038.50686884
2E90EDD21091	2016-08-28	EtOH_Box05_S34	Motion	0	1042.29905486
2E90EDD21091	2016-08-28	EtOH_Box05_S34	Motion	0	1044.30169702
2E90EDD21091	2016-08-28	EtOH_Box05_S34	Motion	0	1047.53669
2E90EDD21091	2016-08-28	EtOH_Box05_S34	Motion	0	1049.53932691
2E90EDD21091	2016-08-28	EtOH_Box05_S34	Motion	0	1052.50219703
2E90EDD21091	2016-08-28	EtOH_Box05_S34	Motion	0	1054.50466204
2E90EDD21091	2016-08-28	EtOH_Box05_S34	Motion	0	1058.19180799
2E90EDD21091	2016-08-28	EtOH_Box05_S34	Motion	0	1060.194314
2E90EDD21091	2016-08-28	EtOH_Box05_S34	Motion	0	1064.37974
2E90EDD21091	2016-08-28	EtOH_Box05_S34	Motion	0	1066.38239884
2E90EDD21091	2016-08-28	EtOH_Box05_S34	Motion	0	1075.43123484
2E90EDD21091	2016-08-28	EtOH_Box05_S34	Motion	0	1077.43390298
2E90EDD21091	2016-08-28	EtOH_Box05_S34	Motion	0	1083.34511089
2E90EDD21091	2016-08-28	EtOH_Box05_S34	Motion	0	1085.34762287
2E90EDD21091	2016-08-28	EtOH_Box05_S34	Motion	0	1088.72609305
2E90EDD21091	2016-08-28	EtOH_Box05_S34	Motion	0	1090.72873306
2E90EDD21091	2016-08-28	EtOH_Box05_S34	Motion	0	1094.66710901
2E90EDD21091	2016-08-28	EtOH_Box05_S34	Motion	0	1096.66964388
2E90EDD21091	2016-08-28	EtOH_Box05_S34	Motion	0	1099.69279289
2E90EDD21091	2016-08-28	EtOH_Box05_S34	Motion	0	1101.69534492
2E90EDD21091	2016-08-28	EtOH_Box05_S34	Motion	0	1105.45030594
2E90EDD21091	2016-08-28	EtOH_Box05_S34	Motion	0	1107.45294905
2E90EDD21091	2016-08-28	EtOH_Box05_S34	Motion	0	1110.54054594
2E90EDD21091	2016-08-28	EtOH_Box05_S34	Motion	0	1112.54622889
2E90EDD21091	2016-08-28	EtOH_Box05_S34	Motion	0	1121.40029883
2E90EDD21091	2016-08-28	EtOH_Box05_S34	Motion	0	1123.40295005
2E90EDD21091	2016-08-28	EtOH_Box05_S34	Motion	0	1126.78588796
2E90EDD21091	2016-08-28	EtOH_Box05_S34	Motion	0	1128.78834701
2E90EDD21091	2016-08-28	EtOH_Box05_S34	Motion	0	1132.73853302
2E90EDD21091	2016-08-28	EtOH_Box05_S34	Motion	0	1134.74104285
2E90EDD21091	2016-08-28	EtOH_Box05_S34	Motion	0	1139.29759002
2E90EDD21091	2016-08-28	EtOH_Box05_S34	Motion	0	1141.30026698
2E90EDD21091	2016-08-28	EtOH_Box05_S34	Motion	0	1144.733742
2E90EDD21091	2016-08-28	EtOH_Box05_S34	Motion	0	1146.73623085
2E90EDD21091	2016-08-28	EtOH_Box05_S34	Motion	0	1149.69277787
2E90EDD21091	2016-08-28	EtOH_Box05_S34	Motion	0	1151.69527888
2E90EDD21091	2016-08-28	EtOH_Box05_S34	Motion	0	1154.88101792
2E90EDD21091	2016-08-28	EtOH_Box05_S34	Motion	0	1156.88373303
2E90EDD21091	2016-08-28	EtOH_Box05_S34	Motion	0	1162.01933789
2E90EDD21091	2016-08-28	EtOH_Box05_S34	Motion	0	1164.02201796
2E90EDD21091	2016-08-28	EtOH_Box05_S34	Motion	0	1169.45657802
2E90EDD21091	2016-08-28	EtOH_Box05_S34	Motion	0	1171.45910692
2E90EDD21091	2016-08-28	EtOH_Box05_S34	Motion	0	1174.65084887
2E90EDD21091	2016-08-28	EtOH_Box05_S34	Motion	0	1176.65351796
2E90EDD21091	2016-08-28	EtOH_Box05_S34	Motion	0	1179.63397002
2E90EDD21091	2016-08-28	EtOH_Box05_S34	Motion	0	1181.63660693
2E90EDD21091	2016-08-28	EtOH_Box05_S34	Motion	0	1185.21939087
2E90EDD21091	2016-08-28	EtOH_Box05_S34	Motion	0	1187.22180796
2E90EDD21091	2016-08-28	EtOH_Box05_S34	Motion	0	1195.50377989
2E90EDD21091	2016-08-28	EtOH_Box05_S34	Motion	0	1197.50658107
2E90EDD21091	2016-08-28	EtOH_Box05_S34	Motion	0	1201.14223504
2E90EDD21091	2016-08-28	EtOH_Box05_S34	Motion	0	1203.14487696
2E90EDD21091	2016-08-28	EtOH_Box05_S34	Motion	0	1219.78674698
2E90EDD21091	2016-08-28	EtOH_Box05_S34	Motion	0	1221.78945184
2E90EDD21091	2016-08-28	EtOH_Box05_S34	Motion	0	1224.85695291
2E90EDD21091	2016-08-28	EtOH_Box05_S34	Motion	0	1226.85978794
2E90EDD21091	2016-08-28	EtOH_Box05_S34	Motion	0	1231.70180988
2E90EDD21091	2016-08-28	EtOH_Box05_S34	Motion	0	1233.70445704
2E90EDD21091	2016-08-28	EtOH_Box05_S34	Motion	0	1238.28635597
2E90EDD21091	2016-08-28	EtOH_Box05_S34	Motion	0	1240.28901005
2E90EDD21091	2016-08-28	EtOH_Box05_S34	Motion	0	1246.57272005
2E90EDD21091	2016-08-28	EtOH_Box05_S34	Motion	0	1248.57525706
2E90EDD21091	2016-08-28	EtOH_Box05_S34	Motion	0	1254.26207304
2E90EDD21091	2016-08-28	EtOH_Box05_S34	Motion	0	1256.26473188
2E90EDD21091	2016-08-28	EtOH_Box05_S34	Motion	0	1260.88287807
2E90EDD21091	2016-08-28	EtOH_Box05_S34	Motion	0	1262.88550496
2E90EDD21091	2016-08-28	EtOH_Box05_S34	Motion	0	1267.42368984
2E90EDD21091	2016-08-28	EtOH_Box05_S34	Motion	0	1269.42623091
2E90EDD21091	2016-08-28	EtOH_Box05_S34	Motion	0	1273.56830502
2E90EDD21091	2016-08-28	EtOH_Box05_S34	Motion	0	1275.57091999
2E90EDD21091	2016-08-28	EtOH_Box05_S34	Motion	0	1285.20033693
2E90EDD21091	2016-08-28	EtOH_Box05_S34	Motion	0	1287.20300889
2E90EDD21091	2016-08-28	EtOH_Box05_S34	Motion	0	1290.6788969
2E90EDD21091	2016-08-28	EtOH_Box05_S34	Motion	0	1292.68140006
2E90EDD21091	2016-08-28	EtOH_Box05_S34	Motion	0	1295.9952929
2E90EDD21091	2016-08-28	EtOH_Box05_S34	Motion	0	1297.99786305
2E90EDD21091	2016-08-28	EtOH_Box05_S34	Motion	0	1311.11406493
2E90EDD21091	2016-08-28	EtOH_Box05_S34	Motion	0	1313.11675501
2E90EDD21091	2016-08-28	EtOH_Box05_S34	Motion	0	1319.04343104
2E90EDD21091	2016-08-28	EtOH_Box05_S34	Motion	0	1321.04589391
2E90EDD21091	2016-08-28	EtOH_Box05_S34	Motion	0	1324.98109293
2E90EDD21091	2016-08-28	EtOH_Box05_S34	Motion	0	1326.98374891
2E90EDD21091	2016-08-28	EtOH_Box05_S34	Motion	0	1331.24665689
2E90EDD21091	2016-08-28	EtOH_Box05_S34	Motion	0	1333.2492969
2E90EDD21091	2016-08-28	EtOH_Box05_S34	Motion	0	1336.83723307
2E90EDD21091	2016-08-28	EtOH_Box05_S34	Motion	0	1338.84137607
2E90EDD21091	2016-08-28	EtOH_Box05_S34	Motion	0	1344.00895405
2E90EDD21091	2016-08-28	EtOH_Box05_S34	Motion	0	1346.01139092
2E90EDD21091	2016-08-28	EtOH_Box05_S34	Motion	0	1354.86672306
2E90EDD21091	2016-08-28	EtOH_Box05_S34	Motion	0	1356.86944294
2E90EDD21091	2016-08-28	EtOH_Box05_S34	Motion	0	1359.83281684
2E90EDD21091	2016-08-28	EtOH_Box05_S34	Motion	0	1361.83532095
2E90EDD21091	2016-08-28	EtOH_Box05_S34	Motion	0	1368.94271994
2E90EDD21091	2016-08-28	EtOH_Box05_S34	Motion	0	1370.94517589
2E90EDD21091	2016-08-28	EtOH_Box05_S34	Motion	0	1373.92422605
2E90EDD21091	2016-08-28	EtOH_Box05_S34	Motion	0	1375.92683697
2E90EDD21091	2016-08-28	EtOH_Box05_S34	Motion	0	1387.98133206
2E90EDD21091	2016-08-28	EtOH_Box05_S34	Motion	0	1389.98402405
2E90EDD21091	2016-08-28	EtOH_Box05_S34	Motion	0	1394.91753197
2E90EDD21091	2016-08-28	EtOH_Box05_S34	Motion	0	1396.92019486
2E90EDD21091	2016-08-28	EtOH_Box05_S34	Motion	0	1401.2677989
2E90EDD21091	2016-08-28	EtOH_Box05_S34	Motion	0	1403.27031898
2E90EDD21091	2016-08-28	EtOH_Box05_S34	Motion	0	1406.44262505
2E90EDD21091	2016-08-28	EtOH_Box05_S34	Motion	0	1408.44520307
2E90EDD21091	2016-08-28	EtOH_Box05_S34	Motion	0	1412.19066405
2E90EDD21091	2016-08-28	EtOH_Box05_S34	Motion	0	1414.19334483
2E90EDD21091	2016-08-28	EtOH_Box05_S34	Motion	0	1417.26621199
2E90EDD21091	2016-08-28	EtOH_Box05_S34	Motion	0	1419.26887202
2E90EDD21091	2016-08-28	EtOH_Box05_S34	Motion	0	1427.2522049
2E90EDD21091	2016-08-28	EtOH_Box05_S34	Motion	0	1429.25469303
2E90EDD21091	2016-08-28	EtOH_Box05_S34	Motion	0	1434.30359101
2E90EDD21091	2016-08-28	EtOH_Box05_S34	Motion	0	1436.30947185
2E90EDD21091	2016-08-28	EtOH_Box05_S34	Motion	0	1439.54795504
2E90EDD21091	2016-08-28	EtOH_Box05_S34	Motion	0	1441.55057192
2E90EDD21091	2016-08-28	EtOH_Box05_S34	Motion	0	1449.79333186
2E90EDD21091	2016-08-28	EtOH_Box05_S34	Motion	0	1451.79585195
2E90EDD21091	2016-08-28	EtOH_Box05_S34	Motion	0	1456.92388487
2E90EDD21091	2016-08-28	EtOH_Box05_S34	Motion	0	1458.92911792
2E90EDD21091	2016-08-28	EtOH_Box05_S34	Motion	0	1462.13332295
2E90EDD21091	2016-08-28	EtOH_Box05_S34	Motion	0	1464.135813
2E90EDD21091	2016-08-28	EtOH_Box05_S34	Motion	0	1467.30005693
2E90EDD21091	2016-08-28	EtOH_Box05_S34	Motion	0	1469.30257893
2E90EDD21091	2016-08-28	EtOH_Box05_S34	Motion	0	1473.92237902
2E90EDD21091	2016-08-28	EtOH_Box05_S34	Motion	0	1475.92506886
2E90EDD21091	2016-08-28	EtOH_Box05_S34	Motion	0	1479.27918601
2E90EDD21091	2016-08-28	EtOH_Box05_S34	Motion	0	1481.28185391
2E90EDD21091	2016-08-28	EtOH_Box05_S34	Motion	0	1487.36934996
2E90EDD21091	2016-08-28	EtOH_Box05_S34	Motion	0	1489.37201095
2E90EDD21091	2016-08-28	EtOH_Box05_S34	Motion	0	1498.24442101
2E90EDD21091	2016-08-28	EtOH_Box05_S34	Motion	0	1500.2470119
2E90EDD21091	2016-08-28	EtOH_Box05_S34	Motion	0	1503.65076399
2E90EDD21091	2016-08-28	EtOH_Box05_S34	Motion	0	1505.65345097
2E90EDD21091	2016-08-28	EtOH_Box05_S34	Motion	0	1519.1703949
2E90EDD21091	2016-08-28	EtOH_Box05_S34	Motion	0	1521.17310095
2E90EDD21091	2016-08-28	EtOH_Box05_S34	Motion	0	1525.46045804
2E90EDD21091	2016-08-28	EtOH_Box05_S34	Motion	0	1527.46300793
2E90EDD21091	2016-08-28	EtOH_Box05_S34	Motion	0	1532.25426388
2E90EDD21091	2016-08-28	EtOH_Box05_S34	Motion	0	1534.25694585
2E90EDD21091	2016-08-28	EtOH_Box05_S34	Motion	0	1537.74886703
2E90EDD21091	2016-08-28	EtOH_Box05_S34	Motion	0	1539.75153089
2E90EDD21091	2016-08-28	EtOH_Box05_S34	Motion	0	1543.33553696
2E90EDD21091	2016-08-28	EtOH_Box05_S34	Motion	0	1545.33808494
2E90EDD21091	2016-08-28	EtOH_Box05_S34	Motion	0	1548.89425898
2E90EDD21091	2016-08-28	EtOH_Box05_S34	Motion	0	1550.89678693
2E90EDD21091	2016-08-28	EtOH_Box05_S34	Motion	0	1555.08653283
2E90EDD21091	2016-08-28	EtOH_Box05_S34	Motion	0	1557.08920503
2E90EDD21091	2016-08-28	EtOH_Box05_S34	Motion	0	1560.83056998
2E90EDD21091	2016-08-28	EtOH_Box05_S34	Motion	0	1562.83333588
2E90EDD21091	2016-08-28	EtOH_Box05_S34	Motion	0	1570.74731994
2E90EDD21091	2016-08-28	EtOH_Box05_S34	Motion	0	1572.7499969
2E90EDD21091	2016-08-28	EtOH_Box05_S34	Motion	0	1590.85853696
2E90EDD21091	2016-08-28	EtOH_Box05_S34	Motion	0	1592.86122799
2E90EDD21091	2016-08-28	EtOH_Box05_S34	Motion	0	1597.55922484
2E90EDD21091	2016-08-28	EtOH_Box05_S34	Motion	0	1599.56184292
2E90EDD21091	2016-08-28	EtOH_Box05_S34	Motion	0	1602.53569388
2E90EDD21091	2016-08-28	EtOH_Box05_S34	Motion	0	1604.53840303
2E90EDD21091	2016-08-28	EtOH_Box05_S34	Motion	0	1608.03445601
2E90EDD21091	2016-08-28	EtOH_Box05_S34	Motion	0	1610.03711796
2E90EDD21091	2016-08-28	EtOH_Box05_S34	Motion	0	1614.24553084
2E90EDD21091	2016-08-28	EtOH_Box05_S34	Motion	0	1616.24811983
2E90EDD21091	2016-08-28	EtOH_Box05_S34	Motion	0	1619.41188598
2E90EDD21091	2016-08-28	EtOH_Box05_S34	Motion	0	1621.41449404
2E90EDD21091	2016-08-28	EtOH_Box05_S34	Motion	0	1625.06165004
2E90EDD21091	2016-08-28	EtOH_Box05_S34	Motion	0	1627.06429601
2E90EDD21091	2016-08-28	EtOH_Box05_S34	Motion	0	1630.66656089
2E90EDD21091	2016-08-28	EtOH_Box05_S34	Motion	0	1632.669101
2E90EDD21091	2016-08-28	EtOH_Box05_S34	Motion	0	1636.59267688
2E90EDD21091	2016-08-28	EtOH_Box05_S34	Motion	0	1638.59515405
2E90EDD21091	2016-08-28	EtOH_Box05_S34	Motion	0	1641.61470985
2E90EDD21091	2016-08-28	EtOH_Box05_S34	Motion	0	1643.61735797
2E90EDD21091	2016-08-28	EtOH_Box05_S34	Motion	0	1649.06450486
2E90EDD21091	2016-08-28	EtOH_Box05_S34	Motion	0	1651.06715488
2E90EDD21091	2016-08-28	EtOH_Box05_S34	Motion	0	1654.67365098
2E90EDD21091	2016-08-28	EtOH_Box05_S34	Motion	0	1656.67611885
2E90EDD21091	2016-08-28	EtOH_Box05_S34	Motion	0	1659.79355097
2E90EDD21091	2016-08-28	EtOH_Box05_S34	Motion	0	1661.79604983
2E90EDD21091	2016-08-28	EtOH_Box05_S34	Motion	0	1665.08498883
2E90EDD21091	2016-08-28	EtOH_Box05_S34	Motion	0	1667.08766198
2E90EDD21091	2016-08-28	EtOH_Box05_S34	Motion	0	1671.649858
2E90EDD21091	2016-08-28	EtOH_Box05_S34	Motion	0	1673.65253091
2E90EDD21091	2016-08-28	EtOH_Box05_S34	Motion	0	1679.50142694
2E90EDD21091	2016-08-28	EtOH_Box05_S34	Motion	0	1681.50410199
2E90EDD21091	2016-08-28	EtOH_Box05_S34	Motion	0	1687.70100594
2E90EDD21091	2016-08-28	EtOH_Box05_S34	Motion	0	1689.70359087
2E90EDD21091	2016-08-28	EtOH_Box05_S34	Motion	0	1693.09172487
2E90EDD21091	2016-08-28	EtOH_Box05_S34	Motion	0	1695.09437299
2E90EDD21091	2016-08-28	EtOH_Box05_S34	Motion	0	1705.34893084
2E90EDD21091	2016-08-28	EtOH_Box05_S34	Motion	0	1707.35159898
2E90EDD21091	2016-08-28	EtOH_Box05_S34	Motion	0	1711.07599187
2E90EDD21091	2016-08-28	EtOH_Box05_S34	Motion	0	1713.07852983
2E90EDD21091	2016-08-28	EtOH_Box05_S34	Motion	0	1716.18180704
2E90EDD21091	2016-08-28	EtOH_Box05_S34	Motion	0	1718.18433189
2E90EDD21091	2016-08-28	EtOH_Box05_S34	Motion	0	1723.444911
2E90EDD21091	2016-08-28	EtOH_Box05_S34	Motion	0	1725.44759583
2E90EDD21091	2016-08-28	EtOH_Box05_S34	Motion	0	1728.88203001
2E90EDD21091	2016-08-28	EtOH_Box05_S34	Motion	0	1730.88466692
2E90EDD21091	2016-08-28	EtOH_Box05_S34	Motion	0	1742.77317405
2E90EDD21091	2016-08-28	EtOH_Box05_S34	Motion	0	1744.77582097
2E90EDD21091	2016-08-28	EtOH_Box05_S34	Motion	0	1751.56459904
2E90EDD21091	2016-08-28	EtOH_Box05_S34	Motion	0	1753.56718302
2E90EDD21091	2016-08-28	EtOH_Box05_S34	Motion	0	1762.15436387
2E90EDD21091	2016-08-28	EtOH_Box05_S34	Motion	0	1764.15699601
2E90EDD21091	2016-08-28	EtOH_Box05_S34	Motion	0	1767.35408306
2E90EDD21091	2016-08-28	EtOH_Box05_S34	Motion	0	1769.35656095
2E90EDD21091	2016-08-28	EtOH_Box05_S34	Motion	0	1772.76883197
2E90EDD21091	2016-08-28	EtOH_Box05_S34	Motion	0	1774.77130485
2E90EDD21091	2016-08-28	EtOH_Box05_S34	Motion	0	1784.17164993
2E90EDD21091	2016-08-28	EtOH_Box05_S34	Motion	0	1786.17434597
2E90EDD21091	2016-08-28	EtOH_Box05_S34	Motion	0	1789.28415489
2E90EDD21091	2016-08-28	EtOH_Box05_S34	Motion	0	1791.28659105
2E90EDD21091	2016-08-28	EtOH_Box05_S34	Motion	0	1794.81518888
2E90EDD21091	2016-08-28	EtOH_Box05_S34	Motion	0	1796.81767893
2E90EDD21091	2016-08-28	EtOH_Box05_S34	Motion	0	1799.94728804
2E90EDD21091	2016-08-28	EtOH_Box05_S34	Motion	0	1801.95251584
2E90EDD21091	2016-08-28	EtOH_Box05_S34	Motion	0	1806.94826984
2E90EDD21091	2016-08-28	EtOH_Box05_S34	Motion	0	1808.95091701
2E90EDD21091	2016-08-28	EtOH_Box05_S34	Motion	0	1812.26638293
2E90EDD21091	2016-08-28	EtOH_Box05_S34	Motion	0	1814.26883793
2E90EDD21091	2016-08-28	EtOH_Box05_S34	Motion	0	1817.455935
2E90EDD21091	2016-08-28	EtOH_Box05_S34	Motion	0	1819.45849395
2E90EDD21091	2016-08-28	EtOH_Box05_S34	Motion	0	1824.49470401
2E90EDD21091	2016-08-28	EtOH_Box05_S34	Motion	0	1826.49742889
2E90EDD21091	2016-08-28	EtOH_Box05_S34	Motion	0	1829.550524
2E90EDD21091	2016-08-28	EtOH_Box05_S34	Motion	0	1831.55306005
2E90EDD21091	2016-08-28	EtOH_Box05_S34	Motion	0	1837.68827987
2E90EDD21091	2016-08-28	EtOH_Box05_S34	Motion	0	1839.69078183
2E90EDD21091	2016-08-28	EtOH_Box05_S34	Motion	0	1849.1660459
2E90EDD21091	2016-08-28	EtOH_Box05_S34	Motion	0	1851.16875505
2E90EDD21091	2016-08-28	EtOH_Box05_S34	Motion	0	1860.51888084
2E90EDD21091	2016-08-28	EtOH_Box05_S34	Motion	0	1862.52138996
2E90EDD21091	2016-08-28	EtOH_Box05_S34	Motion	0	1866.28569293
2E90EDD21091	2016-08-28	EtOH_Box05_S34	Motion	0	1868.28834486
2E90EDD21091	2016-08-28	EtOH_Box05_S34	Motion	0	1884.04785204
2E90EDD21091	2016-08-28	EtOH_Box05_S34	Motion	0	1886.05053186
2E90EDD21091	2016-08-28	EtOH_Box05_S34	Motion	0	1890.39659095
2E90EDD21091	2016-08-28	EtOH_Box05_S34	Motion	0	1892.39908004
2E90EDD21091	2016-08-28	EtOH_Box05_S34	Motion	0	1895.41187286
2E90EDD21091	2016-08-28	EtOH_Box05_S34	Motion	0	1897.41437292
2E90EDD21091	2016-08-28	EtOH_Box05_S34	Motion	0	1902.10987496
2E90EDD21091	2016-08-28	EtOH_Box05_S34	Motion	0	1904.11251187
2E90EDD21091	2016-08-28	EtOH_Box05_S34	Motion	0	1907.16314983
2E90EDD21091	2016-08-28	EtOH_Box05_S34	Motion	0	1909.16576505
2E90EDD21091	2016-08-28	EtOH_Box05_S34	Motion	0	1912.61820102
2E90EDD21091	2016-08-28	EtOH_Box05_S34	Motion	0	1914.6208539
2E90EDD21091	2016-08-28	EtOH_Box05_S34	Motion	0	1919.93421984
2E90EDD21091	2016-08-28	EtOH_Box05_S34	Motion	0	1921.93676305
2E90EDD21091	2016-08-28	EtOH_Box05_S34	Motion	0	1925.05132484
2E90EDD21091	2016-08-28	EtOH_Box05_S34	Motion	0	1927.05400085
2E90EDD21091	2016-08-28	EtOH_Box05_S34	Motion	0	1940.05536795
2E90EDD21091	2016-08-28	EtOH_Box05_S34	Motion	0	1942.05804992
2E90EDD21091	2016-08-28	EtOH_Box05_S34	Motion	0	1947.99523687
2E90EDD21091	2016-08-28	EtOH_Box05_S34	Motion	0	1949.99773693
2E90EDD21091	2016-08-28	EtOH_Box05_S34	Motion	0	1953.40777588
2E90EDD21091	2016-08-28	EtOH_Box05_S34	Motion	0	1955.41044188
2E90EDD21091	2016-08-28	EtOH_Box05_S34	Motion	0	1958.43601799
2E90EDD21091	2016-08-28	EtOH_Box05_S34	Motion	0	1960.44104505
2E90EDD21091	2016-08-28	EtOH_Box05_S34	Motion	0	1963.5651989
2E90EDD21091	2016-08-28	EtOH_Box05_S34	Motion	0	1965.56777287
2E90EDD21091	2016-08-28	EtOH_Box05_S34	Motion	0	1970.77427292
2E90EDD21091	2016-08-28	EtOH_Box05_S34	Motion	0	1972.77675605
2E90EDD21091	2016-08-28	EtOH_Box05_S34	Motion	0	1979.9028399
2E90EDD21091	2016-08-28	EtOH_Box05_S34	Motion	0	1981.90552497
2E90EDD21091	2016-08-28	EtOH_Box05_S34	Motion	0	1985.31981301
2E90EDD21091	2016-08-28	EtOH_Box05_S34	Motion	0	1987.32244992
2E90EDD21091	2016-08-28	EtOH_Box05_S34	Motion	0	1996.63759804
2E90EDD21091	2016-08-28	EtOH_Box05_S34	Motion	0	1998.64025593
2E90EDD21091	2016-08-28	EtOH_Box05_S34	Motion	0	2006.71396303
2E90EDD21091	2016-08-28	EtOH_Box05_S34	Motion	0	2008.71645784
2E90EDD21091	2016-08-28	EtOH_Box05_S34	Motion	0	2013.00418091
2E90EDD21091	2016-08-28	EtOH_Box05_S34	Motion	0	2015.00683784
2E90EDD21091	2016-08-28	EtOH_Box05_S34	Motion	0	2020.58720398
2E90EDD21091	2016-08-28	EtOH_Box05_S34	Motion	0	2022.5898819
2E90EDD21091	2016-08-28	EtOH_Box05_S34	Motion	0	2026.00422692
2E90EDD21091	2016-08-28	EtOH_Box05_S34	Motion	0	2028.00696492
2E90EDD21091	2016-08-28	EtOH_Box05_S34	Motion	0	2032.81155205
2E90EDD21091	2016-08-28	EtOH_Box05_S34	Motion	0	2034.81407189
2E90EDD21091	2016-08-28	EtOH_Box05_S34	Motion	0	2038.48302603
2E90EDD21091	2016-08-28	EtOH_Box05_S34	Motion	0	2040.48569393
2E90EDD21091	2016-08-28	EtOH_Box05_S34	Motion	0	2046.20984197
2E90EDD21091	2016-08-28	EtOH_Box05_S34	Motion	0	2048.21250987
2E90EDD21091	2016-08-28	EtOH_Box05_S34	Motion	0	2051.81051588
2E90EDD21091	2016-08-28	EtOH_Box05_S34	Motion	0	2053.81302595
2E90EDD21091	2016-08-28	EtOH_Box05_S34	Motion	0	2056.78459191
2E90EDD21091	2016-08-28	EtOH_Box05_S34	Motion	0	2058.78707099
2E90EDD21091	2016-08-28	EtOH_Box05_S34	Motion	0	2063.42859292
2E90EDD21091	2016-08-28	EtOH_Box05_S34	Motion	0	2065.43113303
2E90EDD21091	2016-08-28	EtOH_Box05_S34	Motion	0	2072.17094493
2E90EDD21091	2016-08-28	EtOH_Box05_S34	Motion	0	2074.17374492
2E90EDD21091	2016-08-28	EtOH_Box05_S34	Motion	0	2088.26380992
2E90EDD21091	2016-08-28	EtOH_Box05_S34	Motion	0	2090.26649189
2E90EDD21091	2016-08-28	EtOH_Box05_S34	Motion	0	2095.34935403
2E90EDD21091	2016-08-28	EtOH_Box05_S34	Motion	0	2097.35199094
2E90EDD21091	2016-08-28	EtOH_Box05_S34	Motion	0	2103.72466683
2E90EDD21091	2016-08-28	EtOH_Box05_S34	Motion	0	2105.72733593
2E90EDD21091	2016-08-28	EtOH_Box05_S34	Motion	0	2109.96596694
2E90EDD21091	2016-08-28	EtOH_Box05_S34	Motion	0	2111.96859598
2E90EDD21091	2016-08-28	EtOH_Box05_S34	Motion	0	2119.70119405
2E90EDD21091	2016-08-28	EtOH_Box05_S34	Motion	0	2121.70385695
2E90EDD21091	2016-08-28	EtOH_Box05_S34	Motion	0	2129.7842629
2E90EDD21091	2016-08-28	EtOH_Box05_S34	Motion	0	2131.78682899
2E90EDD21091	2016-08-28	EtOH_Box05_S34	Motion	0	2134.94550586
2E90EDD21091	2016-08-28	EtOH_Box05_S34	Motion	0	2136.94813395
2E90EDD21091	2016-08-28	EtOH_Box05_S34	Motion	0	2140.08396006
2E90EDD21091	2016-08-28	EtOH_Box05_S34	Motion	0	2142.08658695
2E90EDD21091	2016-08-28	EtOH_Box05_S34	Motion	0	2145.16467595
2E90EDD21091	2016-08-28	EtOH_Box05_S34	Motion	0	2147.16718793
2E90EDD21091	2016-08-28	EtOH_Box05_S34	Motion	0	2152.64778996
2E90EDD21091	2016-08-28	EtOH_Box05_S34	Motion	0	2154.65033484
2E90EDD21091	2016-08-28	EtOH_Box05_S34	Motion	0	2158.70363402
2E90EDD21091	2016-08-28	EtOH_Box05_S34	Motion	0	2160.70629287
2E90EDD21091	2016-08-28	EtOH_Box05_S34	Motion	0	2163.97905993
2E90EDD21091	2016-08-28	EtOH_Box05_S34	Motion	0	2165.98171902
2E90EDD21091	2016-08-28	EtOH_Box05_S34	Motion	0	2174.49951887
2E90EDD21091	2016-08-28	EtOH_Box05_S34	Motion	0	2176.50218606
2E90EDD21091	2016-08-28	EtOH_Box05_S34	Motion	0	2180.19425106
2E90EDD21091	2016-08-28	EtOH_Box05_S34	Motion	0	2182.19685888
2E90EDD21091	2016-08-28	EtOH_Box05_S34	Motion	0	2185.91524005
2E90EDD21091	2016-08-28	EtOH_Box05_S34	Motion	0	2187.9179039
2E90EDD21091	2016-08-28	EtOH_Box05_S34	Motion	0	2193.57588005
2E90EDD21091	2016-08-28	EtOH_Box05_S34	Motion	0	2195.57837892
2E90EDD21091	2016-08-28	EtOH_Box05_S34	Motion	0	2199.012012
2E90EDD21091	2016-08-28	EtOH_Box05_S34	Motion	0	2201.01465893
2E90EDD21091	2016-08-28	EtOH_Box05_S34	Motion	0	2206.58062696
2E90EDD21091	2016-08-28	EtOH_Box05_S34	Motion	0	2208.58316493
2E90EDD21091	2016-08-28	EtOH_Box05_S34	Motion	0	2214.12575793
2E90EDD21091	2016-08-28	EtOH_Box05_S34	Motion	0	2216.12829089
2E90EDD21091	2016-08-28	EtOH_Box05_S34	Motion	0	2225.80525494
2E90EDD21091	2016-08-28	EtOH_Box05_S34	Motion	0	2227.80791903
2E90EDD21091	2016-08-28	EtOH_Box05_S34	Motion	0	2230.86519694
2E90EDD21091	2016-08-28	EtOH_Box05_S34	Motion	0	2232.867872
2E90EDD21091	2016-08-28	EtOH_Box05_S34	Motion	0	2236.91068196
2E90EDD21091	2016-08-28	EtOH_Box05_S34	Motion	0	2238.913342
2E90EDD21091	2016-08-28	EtOH_Box05_S34	Motion	0	2245.36082506
2E90EDD21091	2016-08-28	EtOH_Box05_S34	Motion	0	2247.3633759
2E90EDD21091	2016-08-28	EtOH_Box05_S34	Motion	0	2258.52983189
2E90EDD21091	2016-08-28	EtOH_Box05_S34	Motion	0	2260.53249788
2E90EDD21091	2016-08-28	EtOH_Box05_S34	Motion	0	2263.67799592
2E90EDD21091	2016-08-28	EtOH_Box05_S34	Motion	0	2265.68065405
2E90EDD21091	2016-08-28	EtOH_Box05_S34	Motion	0	2269.98589993
2E90EDD21091	2016-08-28	EtOH_Box05_S34	Motion	0	2271.98833203
2E90EDD21091	2016-08-28	EtOH_Box05_S34	Motion	0	2279.03415585
2E90EDD21091	2016-08-28	EtOH_Box05_S34	Motion	0	2281.03666401
2E90EDD21091	2016-08-28	EtOH_Box05_S34	Motion	0	2284.02996993
2E90EDD21091	2016-08-28	EtOH_Box05_S34	Motion	0	2286.03262496
2E90EDD21091	2016-08-28	EtOH_Box05_S34	Motion	0	2295.5473249
2E90EDD21091	2016-08-28	EtOH_Box05_S34	Motion	0	2297.54999185
2E90EDD21091	2016-08-28	EtOH_Box05_S34	Motion	0	2300.81175399
2E90EDD21091	2016-08-28	EtOH_Box05_S34	Motion	0	2302.81733298
2E90EDD21091	2016-08-28	EtOH_Box05_S34	Motion	0	2312.06367207
2E90EDD21091	2016-08-28	EtOH_Box05_S34	Motion	0	2314.066324
2E90EDD21091	2016-08-28	EtOH_Box05_S34	Motion	0	2320.35310888
2E90EDD21091	2016-08-28	EtOH_Box05_S34	Motion	0	2322.35577703
2E90EDD21091	2016-08-28	EtOH_Box05_S34	Motion	0	2326.77856302
2E90EDD21091	2016-08-28	EtOH_Box05_S34	Motion	0	2328.78120303
2E90EDD21091	2016-08-28	EtOH_Box05_S34	Motion	0	2335.26556087
2E90EDD21091	2016-08-28	EtOH_Box05_S34	Motion	0	2337.26827502
2E90EDD21091	2016-08-28	EtOH_Box05_S34	Motion	0	2341.94488692
2E90EDD21091	2016-08-28	EtOH_Box05_S34	Motion	0	2343.94748902
2E90EDD21091	2016-08-28	EtOH_Box05_S34	Motion	0	2346.9215939
2E90EDD21091	2016-08-28	EtOH_Box05_S34	Motion	0	2348.92425585
2E90EDD21091	2016-08-28	EtOH_Box05_S34	Motion	0	2352.33498192
2E90EDD21091	2016-08-28	EtOH_Box05_S34	Motion	0	2354.337641
2E90EDD21091	2016-08-28	EtOH_Box05_S34	Motion	0	2362.47813201
2E90EDD21091	2016-08-28	EtOH_Box05_S34	Motion	0	2364.48080587
2E90EDD21091	2016-08-28	EtOH_Box05_S34	Motion	0	2370.56276202
2E90EDD21091	2016-08-28	EtOH_Box05_S34	Motion	0	2372.56538486
2E90EDD21091	2016-08-28	EtOH_Box05_S34	Motion	0	2376.45234489
2E90EDD21091	2016-08-28	EtOH_Box05_S34	Motion	0	2378.45500803
2E90EDD21091	2016-08-28	EtOH_Box05_S34	Motion	0	2383.52190304
2E90EDD21091	2016-08-28	EtOH_Box05_S34	Motion	0	2385.52456093
2E90EDD21091	2016-08-28	EtOH_Box05_S34	Motion	0	2390.38739896
2E90EDD21091	2016-08-28	EtOH_Box05_S34	Motion	0	2392.38995886
2E90EDD21091	2016-08-28	EtOH_Box05_S34	Motion	0	2396.90411091
2E90EDD21091	2016-08-28	EtOH_Box05_S34	Motion	0	2398.90675402
2E90EDD21091	2016-08-28	EtOH_Box05_S34	Motion	0	2402.43358684
2E90EDD21091	2016-08-28	EtOH_Box05_S34	Motion	0	2404.43622994
2E90EDD21091	2016-08-28	EtOH_Box05_S34	Motion	0	2407.9391489
2E90EDD21091	2016-08-28	EtOH_Box05_S34	Motion	0	2409.94177198
2E90EDD21091	2016-08-28	EtOH_Box05_S34	Motion	0	2424.2788229
2E90EDD21091	2016-08-28	EtOH_Box05_S34	Motion	0	2426.28150487
2E90EDD21091	2016-08-28	EtOH_Box05_S34	Motion	0	2433.4964509
2E90EDD21091	2016-08-28	EtOH_Box05_S34	Motion	0	2435.49904799
2E90EDD21091	2016-08-28	EtOH_Box05_S34	Motion	0	2438.79242301
2E90EDD21091	2016-08-28	EtOH_Box05_S34	Motion	0	2440.79512286
2E90EDD21091	2016-08-28	EtOH_Box05_S34	Motion	0	2444.23749089
2E90EDD21091	2016-08-28	EtOH_Box05_S34	Motion	0	2446.24270606
2E90EDD21091	2016-08-28	EtOH_Box05_S34	Motion	0	2449.71279097
2E90EDD21091	2016-08-28	EtOH_Box05_S34	Motion	0	2451.71532106
2E90EDD21091	2016-08-28	EtOH_Box05_S34	Motion	0	2454.80534005
2E90EDD21091	2016-08-28	EtOH_Box05_S34	Motion	0	2456.80788994
2E90EDD21091	2016-08-28	EtOH_Box05_S34	Motion	0	2469.99430704
2E90EDD21091	2016-08-28	EtOH_Box05_S34	Motion	0	2471.99699092
2E90EDD21091	2016-08-28	EtOH_Box05_S34	Motion	0	2474.96736789
2E90EDD21091	2016-08-28	EtOH_Box05_S34	Motion	0	2476.9698329
2E90EDD21091	2016-08-28	EtOH_Box05_S34	Motion	0	2479.97533393
2E90EDD21091	2016-08-28	EtOH_Box05_S34	Motion	0	2481.97783303
2E90EDD21091	2016-08-28	EtOH_Box05_S34	Motion	0	2488.31922984
2E90EDD21091	2016-08-28	EtOH_Box05_S34	Motion	0	2490.32190895
2E90EDD21091	2016-08-28	EtOH_Box05_S34	Motion	0	2493.37171197
2E90EDD21091	2016-08-28	EtOH_Box05_S34	Motion	0	2495.37439895
2E90EDD21091	2016-08-28	EtOH_Box05_S34	Motion	0	2516.40149784
2E90EDD21091	2016-08-28	EtOH_Box05_S34	Motion	0	2518.40420699
2E90EDD21091	2016-08-28	EtOH_Box05_S34	Motion	0	2526.70850301
2E90EDD21091	2016-08-28	EtOH_Box05_S34	Motion	0	2528.71117496
2E90EDD21091	2016-08-28	EtOH_Box05_S34	Motion	0	2535.73502493
2E90EDD21091	2016-08-28	EtOH_Box05_S34	Motion	0	2537.73757505
2E90EDD21091	2016-08-28	EtOH_Box05_S34	Motion	0	2547.22990203
2E90EDD21091	2016-08-28	EtOH_Box05_S34	Motion	0	2549.23256803
2E90EDD21091	2016-08-28	EtOH_Box05_S34	Motion	0	2552.23189592
2E90EDD21091	2016-08-28	EtOH_Box05_S34	Motion	0	2554.23460388
2E90EDD21091	2016-08-28	EtOH_Box05_S34	Motion	0	2557.555022
2E90EDD21091	2016-08-28	EtOH_Box05_S34	Motion	0	2559.557585
2E90EDD21091	2016-08-28	EtOH_Box05_S34	Motion	0	2564.32268596
2E90EDD21091	2016-08-28	EtOH_Box05_S34	Motion	0	2566.325351
2E90EDD21091	2016-08-28	EtOH_Box05_S34	Motion	0	2571.67830086
2E90EDD21091	2016-08-28	EtOH_Box05_S34	Motion	0	2573.68088484
2E90EDD21091	2016-08-28	EtOH_Box05_S34	Motion	0	2578.56808686
2E90EDD21091	2016-08-28	EtOH_Box05_S34	Motion	0	2580.57058907
2E90EDD21091	2016-08-28	EtOH_Box05_S34	Motion	0	2584.36057591
2E90EDD21091	2016-08-28	EtOH_Box05_S34	Motion	0	2586.36327386
2E90EDD21091	2016-08-28	EtOH_Box05_S34	Motion	0	2589.45301199
2E90EDD21091	2016-08-28	EtOH_Box05_S34	Motion	0	2591.45564485
2E90EDD21091	2016-08-28	EtOH_Box05_S34	Motion	0	2594.77163601
2E90EDD21091	2016-08-28	EtOH_Box05_S34	Motion	0	2596.77414298
2E90EDD21091	2016-08-28	EtOH_Box05_S34	Motion	0	2601.07830405
2E90EDD21091	2016-08-28	EtOH_Box05_S34	Motion	0	2603.08098388
2E90EDD21091	2016-08-28	EtOH_Box05_S34	Motion	0	2606.40906787
2E90EDD21091	2016-08-28	EtOH_Box05_S34	Motion	0	2608.41184998
2E90EDD21091	2016-08-28	EtOH_Box05_S34	Motion	0	2614.88687205
2E90EDD21091	2016-08-28	EtOH_Box05_S34	Motion	0	2616.88960695
2E90EDD21091	2016-08-28	EtOH_Box05_S34	Motion	0	2620.71197104
2E90EDD21091	2016-08-28	EtOH_Box05_S34	Motion	0	2622.71480203
2E90EDD21091	2016-08-28	EtOH_Box05_S34	Motion	0	2630.90989184
2E90EDD21091	2016-08-28	EtOH_Box05_S34	Motion	0	2632.91257906
2E90EDD21091	2016-08-28	EtOH_Box05_S34	Motion	0	2656.63495898
2E90EDD21091	2016-08-28	EtOH_Box05_S34	Motion	0	2658.63743186
2E90EDD21091	2016-08-28	EtOH_Box05_S34	Motion	0	2663.03152585
2E90EDD21091	2016-08-28	EtOH_Box05_S34	Motion	0	2665.03413296
2E90EDD21091	2016-08-28	EtOH_Box05_S34	Motion	0	2668.33478284
2E90EDD21091	2016-08-28	EtOH_Box05_S34	Motion	0	2670.33753204
2E90EDD21091	2016-08-28	EtOH_Box05_S34	Motion	0	2673.49282002
2E90EDD21091	2016-08-28	EtOH_Box05_S34	Motion	0	2675.49553585
2E90EDD21091	2016-08-28	EtOH_Box05_S34	Motion	0	2679.29227304
2E90EDD21091	2016-08-28	EtOH_Box05_S34	Motion	0	2681.29510283
2E90EDD21091	2016-08-28	EtOH_Box05_S34	Motion	0	2690.33973694
2E90EDD21091	2016-08-28	EtOH_Box05_S34	Motion	0	2692.34243488
2E90EDD21091	2016-08-28	EtOH_Box05_S34	Motion	0	2698.50111294
2E90EDD21091	2016-08-28	EtOH_Box05_S34	Motion	0	2700.50399804
2E90EDD21091	2016-08-28	EtOH_Box05_S34	Motion	0	2703.87318397
2E90EDD21091	2016-08-28	EtOH_Box05_S34	Motion	0	2705.87749887
2E90EDD21091	2016-08-28	EtOH_Box05_S34	Motion	0	2709.2838769
2E90EDD21091	2016-08-28	EtOH_Box05_S34	Motion	0	2711.28649998
2E90EDD21091	2016-08-28	EtOH_Box05_S34	Motion	0	2715.18092394
2E90EDD21091	2016-08-28	EtOH_Box05_S34	Motion	0	2717.18354392
2E90EDD21091	2016-08-28	EtOH_Box05_S34	Motion	0	2720.17957687
2E90EDD21091	2016-08-28	EtOH_Box05_S34	Motion	0	2722.18236303
2E90EDD21091	2016-08-28	EtOH_Box05_S34	Motion	0	2725.18959689
2E90EDD21091	2016-08-28	EtOH_Box05_S34	Motion	0	2727.19227505
2E90EDD21091	2016-08-28	EtOH_Box05_S34	Motion	0	2732.49041796
2E90EDD21091	2016-08-28	EtOH_Box05_S34	Motion	0	2734.49328899
2E90EDD21091	2016-08-28	EtOH_Box05_S34	Motion	0	2737.79996705
2E90EDD21091	2016-08-28	EtOH_Box05_S34	Motion	0	2739.80395103
2E90EDD21091	2016-08-28	EtOH_Box05_S34	Motion	0	2743.59005785
2E90EDD21091	2016-08-28	EtOH_Box05_S34	Motion	0	2745.59277892
2E90EDD21091	2016-08-28	EtOH_Box05_S34	Motion	0	2749.28760695
2E90EDD21091	2016-08-28	EtOH_Box05_S34	Motion	0	2751.29003906
2E90EDD21091	2016-08-28	EtOH_Box05_S34	Motion	0	2754.71075392
2E90EDD21091	2016-08-28	EtOH_Box05_S34	Motion	0	2756.71347499
2E90EDD21091	2016-08-28	EtOH_Box05_S34	Motion	0	2770.96475101
2E90EDD21091	2016-08-28	EtOH_Box05_S34	Motion	0	2772.96762896
2E90EDD21091	2016-08-28	EtOH_Box05_S34	Motion	0	2779.31937885
2E90EDD21091	2016-08-28	EtOH_Box05_S34	Motion	0	2781.32196689
2E90EDD21091	2016-08-28	EtOH_Box05_S34	Motion	0	2793.23117805
2E90EDD21091	2016-08-28	EtOH_Box05_S34	Motion	0	2795.234267
2E90EDD21091	2016-08-28	EtOH_Box05_S34	Motion	0	2800.09832191
2E90EDD21091	2016-08-28	EtOH_Box05_S34	Motion	0	2802.10101199
2E90EDD21091	2016-08-28	EtOH_Box05_S34	Motion	0	2805.90945292
2E90EDD21091	2016-08-28	EtOH_Box05_S34	Motion	0	2807.91217303
2E90EDD21091	2016-08-28	EtOH_Box05_S34	Motion	0	2812.05767989
2E90EDD21091	2016-08-28	EtOH_Box05_S34	Motion	0	2814.0603869
2E90EDD21091	2016-08-28	EtOH_Box05_S34	Motion	0	2817.526685
2E90EDD21091	2016-08-28	EtOH_Box05_S34	Motion	0	2819.5293889
2E90EDD21091	2016-08-28	EtOH_Box05_S34	Motion	0	2824.33418798
2E90EDD21091	2016-08-28	EtOH_Box05_S34	Motion	0	2826.33690596
2E90EDD21091	2016-08-28	EtOH_Box05_S34	Motion	0	2831.39224005
2E90EDD21091	2016-08-28	EtOH_Box05_S34	Motion	0	2833.39498091
2E90EDD21091	2016-08-28	EtOH_Box05_S34	Motion	0	2840.20732594
2E90EDD21091	2016-08-28	EtOH_Box05_S34	Motion	0	2842.21057296
2E90EDD21091	2016-08-28	EtOH_Box05_S34	Motion	0	2847.67557096
2E90EDD21091	2016-08-28	EtOH_Box05_S34	Motion	0	2849.67847395
2E90EDD21091	2016-08-28	EtOH_Box05_S34	Motion	0	2853.01878285
2E90EDD21091	2016-08-28	EtOH_Box05_S34	Motion	0	2855.02150798
2E90EDD21091	2016-08-28	EtOH_Box05_S34	Motion	0	2861.11154199
2E90EDD21091	2016-08-28	EtOH_Box05_S34	Motion	0	2863.11422706
2E90EDD21091	2016-08-28	EtOH_Box05_S34	Motion	0	2869.12005687
2E90EDD21091	2016-08-28	EtOH_Box05_S34	Motion	0	2871.12324405
2E90EDD21091	2016-08-28	EtOH_Box05_S34	Motion	0	2874.16183996
2E90EDD21091	2016-08-28	EtOH_Box05_S34	Motion	0	2876.1645
2E90EDD21091	2016-08-28	EtOH_Box05_S34	Motion	0	2879.58428192
2E90EDD21091	2016-08-28	EtOH_Box05_S34	Motion	0	2881.58703804
2E90EDD21091	2016-08-28	EtOH_Box05_S34	Motion	0	2884.59598589
2E90EDD21091	2016-08-28	EtOH_Box05_S34	Motion	0	2886.59865189
2E90EDD21091	2016-08-28	EtOH_Box05_S34	Motion	0	2889.74061203
2E90EDD21091	2016-08-28	EtOH_Box05_S34	Motion	0	2891.74338698
2E90EDD21091	2016-08-28	EtOH_Box05_S34	Motion	0	2903.36335993
2E90EDD21091	2016-08-28	EtOH_Box05_S34	Motion	0	2905.366153
2E90EDD21091	2016-08-28	EtOH_Box05_S34	Motion	0	2920.38779593
2E90EDD21091	2016-08-28	EtOH_Box05_S34	Motion	0	2922.39054489
2E90EDD21091	2016-08-28	EtOH_Box05_S34	Motion	0	2928.48407292
2E90EDD21091	2016-08-28	EtOH_Box05_S34	Motion	0	2930.48660898
2E90EDD21091	2016-08-28	EtOH_Box05_S34	Motion	0	2940.75650787
2E90EDD21091	2016-08-28	EtOH_Box05_S34	Motion	0	2942.75940895
2E90EDD21091	2016-08-28	EtOH_Box05_S34	Motion	0	2949.37150097
2E90EDD21091	2016-08-28	EtOH_Box05_S34	Motion	0	2951.37409091
2E90EDD21091	2016-08-28	EtOH_Box05_S34	Motion	0	2959.79809403
2E90EDD21091	2016-08-28	EtOH_Box05_S34	Motion	0	2961.80114484
2E90EDD21091	2016-08-28	EtOH_Box05_S34	Motion	0	2971.67274499
2E90EDD21091	2016-08-28	EtOH_Box05_S34	Motion	0	2973.67583299
2E90EDD21091	2016-08-28	EtOH_Box05_S34	Motion	0	2977.25538993
2E90EDD21091	2016-08-28	EtOH_Box05_S34	Motion	0	2979.25818896
2E90EDD21091	2016-08-28	EtOH_Box05_S34	Motion	0	2982.83115101
2E90EDD21091	2016-08-28	EtOH_Box05_S34	Motion	0	2984.83364701
2E90EDD21091	2016-08-28	EtOH_Box05_S34	Motion	0	2988.63383889
2E90EDD21091	2016-08-28	EtOH_Box05_S34	Motion	0	2990.63597393
2E90EDD21091	2016-08-28	EtOH_Box05_S34	Motion	0	2995.25338984
2E90EDD21091	2016-08-28	EtOH_Box05_S34	Motion	0	2997.25609899
2E90EDD21091	2016-08-28	EtOH_Box05_S34	Motion	0	3001.28437901
2E90EDD21091	2016-08-28	EtOH_Box05_S34	Motion	0	3003.28704691
2E90EDD21091	2016-08-28	EtOH_Box05_S34	Motion	0	3006.42645001
2E90EDD21091	2016-08-28	EtOH_Box05_S34	Motion	0	3008.429111
2E90EDD21091	2016-08-28	EtOH_Box05_S34	Motion	0	3020.82274103
2E90EDD21091	2016-08-28	EtOH_Box05_S34	Motion	0	3022.82593799
2E90EDD21091	2016-08-28	EtOH_Box05_S34	Motion	0	3027.58161402
2E90EDD21091	2016-08-28	EtOH_Box05_S34	Motion	0	3029.58447695
2E90EDD21091	2016-08-28	EtOH_Box05_S34	Motion	0	3033.87256598
2E90EDD21091	2016-08-28	EtOH_Box05_S34	Motion	0	3035.87584805
2E90EDD21091	2016-08-28	EtOH_Box05_S34	Motion	0	3041.86069393
2E90EDD21091	2016-08-28	EtOH_Box05_S34	Motion	0	3043.86398697
2E90EDD21091	2016-08-28	EtOH_Box05_S34	Motion	0	3047.35601687
2E90EDD21091	2016-08-28	EtOH_Box05_S34	Motion	0	3049.35872388
2E90EDD21091	2016-08-28	EtOH_Box05_S34	Motion	0	3055.45618486
2E90EDD21091	2016-08-28	EtOH_Box05_S34	Motion	0	3057.45904803
2E90EDD21091	2016-08-28	EtOH_Box05_S34	Motion	0	3061.38072491
2E90EDD21091	2016-08-28	EtOH_Box05_S34	Motion	0	3063.38338089
2E90EDD21091	2016-08-28	EtOH_Box05_S34	Motion	0	3068.09165406
2E90EDD21091	2016-08-28	EtOH_Box05_S34	Motion	0	3070.09417892
2E90EDD21091	2016-08-28	EtOH_Box05_S34	Motion	0	3075.66642904
2E90EDD21091	2016-08-28	EtOH_Box05_S34	Motion	0	3077.66923189
2E90EDD21091	2016-08-28	EtOH_Box05_S34	Motion	0	3101.744205
2E90EDD21091	2016-08-28	EtOH_Box05_S34	Motion	0	3103.74689388
2E90EDD21091	2016-08-28	EtOH_Box05_S34	Motion	0	3107.97839904
2E90EDD21091	2016-08-28	EtOH_Box05_S34	Motion	0	3109.98116899
2E90EDD21091	2016-08-28	EtOH_Box05_S34	Motion	0	3115.94666505
2E90EDD21091	2016-08-28	EtOH_Box05_S34	Motion	0	3117.94933391
2E90EDD21091	2016-08-28	EtOH_Box05_S34	Motion	0	3123.32465005
2E90EDD21091	2016-08-28	EtOH_Box05_S34	Motion	0	3125.3273859
2E90EDD21091	2016-08-28	EtOH_Box05_S34	Motion	0	3129.50149894
2E90EDD21091	2016-08-28	EtOH_Box05_S34	Motion	0	3131.50439095
2E90EDD21091	2016-08-28	EtOH_Box05_S34	Motion	0	3135.22578502
2E90EDD21091	2016-08-28	EtOH_Box05_S34	Motion	0	3137.228297
2E90EDD21091	2016-08-28	EtOH_Box05_S34	Motion	0	3141.75325394
2E90EDD21091	2016-08-28	EtOH_Box05_S34	Motion	0	3143.75585294
2E90EDD21091	2016-08-28	EtOH_Box05_S34	Motion	0	3148.07722306
2E90EDD21091	2016-08-28	EtOH_Box05_S34	Motion	0	3150.07994199
2E90EDD21091	2016-08-28	EtOH_Box05_S34	Motion	0	3160.80896187
2E90EDD21091	2016-08-28	EtOH_Box05_S34	Motion	0	3162.81165886
2E90EDD21091	2016-08-28	EtOH_Box05_S34	Motion	0	3185.63602304
2E90EDD21091	2016-08-28	EtOH_Box05_S34	Motion	0	3187.63872004
2E90EDD21091	2016-08-28	EtOH_Box05_S34	Motion	0	3194.27794003
2E90EDD21091	2016-08-28	EtOH_Box05_S34	Motion	0	3196.28076291
2E90EDD21091	2016-08-28	EtOH_Box05_S34	Motion	0	3202.18954587
2E90EDD21091	2016-08-28	EtOH_Box05_S34	Motion	0	3204.19219089
2E90EDD21091	2016-08-28	EtOH_Box05_S34	Motion	0	3207.23431301
2E90EDD21091	2016-08-28	EtOH_Box05_S34	Motion	0	3209.23738384
2E90EDD21091	2016-08-28	EtOH_Box05_S34	Motion	0	3226.04674196
2E90EDD21091	2016-08-28	EtOH_Box05_S34	Motion	0	3228.04943585
2E90EDD21091	2016-08-28	EtOH_Box05_S34	Motion	0	3232.95853806
2E90EDD21091	2016-08-28	EtOH_Box05_S34	Motion	0	3234.96182299
2E90EDD21091	2016-08-28	EtOH_Box05_S34	Motion	0	3242.32627988
2E90EDD21091	2016-08-28	EtOH_Box05_S34	Motion	0	3244.32902288
2E90EDD21091	2016-08-28	EtOH_Box05_S34	Motion	0	3248.04878998
2E90EDD21091	2016-08-28	EtOH_Box05_S34	Motion	0	3250.05415201
2E90EDD21091	2016-08-28	EtOH_Box05_S34	Motion	0	3253.23405886
2E90EDD21091	2016-08-28	EtOH_Box05_S34	Motion	0	3255.23850894
2E90EDD21091	2016-08-28	EtOH_Box05_S34	Motion	0	3262.98275304
2E90EDD21091	2016-08-28	EtOH_Box05_S34	Motion	0	3264.98543596
2E90EDD21091	2016-08-28	EtOH_Box05_S34	Motion	0	3268.7727809
2E90EDD21091	2016-08-28	EtOH_Box05_S34	Motion	0	3270.775455
2E90EDD21091	2016-08-28	EtOH_Box05_S34	Motion	0	3274.02350593
2E90EDD21091	2016-08-28	EtOH_Box05_S34	Motion	0	3276.026057
2E90EDD21091	2016-08-28	EtOH_Box05_S34	Motion	0	3285.08869505
2E90EDD21091	2016-08-28	EtOH_Box05_S34	Motion	0	3287.09131789
2E90EDD21091	2016-08-28	EtOH_Box05_S34	Motion	0	3290.13444805
2E90EDD21091	2016-08-28	EtOH_Box05_S34	Motion	0	3292.13734102
2E90EDD21091	2016-08-28	EtOH_Box05_S34	Motion	0	3304.97878003
2E90EDD21091	2016-08-28	EtOH_Box05_S34	Motion	0	3306.98155785
2E90EDD21091	2016-08-28	EtOH_Box05_S34	Motion	0	3310.3891499
2E90EDD21091	2016-08-28	EtOH_Box05_S34	Motion	0	3312.39118099
2E90EDD21091	2016-08-28	EtOH_Box05_S34	Motion	0	3318.04864287
2E90EDD21091	2016-08-28	EtOH_Box05_S34	Motion	0	3320.05116987
2E90EDD21091	2016-08-28	EtOH_Box05_S34	Motion	0	3331.21262789
2E90EDD21091	2016-08-28	EtOH_Box05_S34	Motion	0	3333.21530199
2E90EDD21091	2016-08-28	EtOH_Box05_S34	Motion	0	3338.64210606
2E90EDD21091	2016-08-28	EtOH_Box05_S34	Motion	0	3340.64496183
2E90EDD21091	2016-08-28	EtOH_Box05_S34	Motion	0	3344.43176293
2E90EDD21091	2016-08-28	EtOH_Box05_S34	Motion	0	3346.43439484
2E90EDD21091	2016-08-28	EtOH_Box05_S34	Motion	0	3351.937047
2E90EDD21091	2016-08-28	EtOH_Box05_S34	Motion	0	3353.94015098
2E90EDD21091	2016-08-28	EtOH_Box05_S34	Motion	0	3361.05216098
2E90EDD21091	2016-08-28	EtOH_Box05_S34	Motion	0	3363.05481601
2E90EDD21091	2016-08-28	EtOH_Box05_S34	Motion	0	3367.78160095
2E90EDD21091	2016-08-28	EtOH_Box05_S34	Motion	0	3369.78425789
2E90EDD21091	2016-08-28	EtOH_Box05_S34	Motion	0	3376.87316203
2E90EDD21091	2016-08-28	EtOH_Box05_S34	Motion	0	3378.87575483
2E90EDD21091	2016-08-28	EtOH_Box05_S34	Motion	0	3381.89523602
2E90EDD21091	2016-08-28	EtOH_Box05_S34	Motion	0	3383.89791083
2E90EDD21091	2016-08-28	EtOH_Box05_S34	Motion	0	3387.72279191
2E90EDD21091	2016-08-28	EtOH_Box05_S34	Motion	0	3389.72547793
2E90EDD21091	2016-08-28	EtOH_Box05_S34	Motion	0	3393.11985683
2E90EDD21091	2016-08-28	EtOH_Box05_S34	Motion	0	3395.12280107
2E90EDD21091	2016-08-28	EtOH_Box05_S34	Motion	0	3404.10526586
2E90EDD21091	2016-08-28	EtOH_Box05_S34	Motion	0	3406.10816503
2E90EDD21091	2016-08-28	EtOH_Box05_S34	Motion	0	3411.42032003
2E90EDD21091	2016-08-28	EtOH_Box05_S34	Motion	0	3413.42290401
2E90EDD21091	2016-08-28	EtOH_Box05_S34	Motion	0	3417.86970687
2E90EDD21091	2016-08-28	EtOH_Box05_S34	Motion	0	3419.87237406
2E90EDD21091	2016-08-28	EtOH_Box05_S34	Motion	0	3423.42853999
2E90EDD21091	2016-08-28	EtOH_Box05_S34	Motion	0	3425.43121099
2E90EDD21091	2016-08-28	EtOH_Box05_S34	Motion	0	3428.46223497
2E90EDD21091	2016-08-28	EtOH_Box05_S34	Motion	0	3430.46496201
2E90EDD21091	2016-08-28	EtOH_Box05_S34	Motion	0	3438.15883493
2E90EDD21091	2016-08-28	EtOH_Box05_S34	Motion	0	3440.16174698
2E90EDD21091	2016-08-28	EtOH_Box05_S34	Motion	0	3443.38051891
2E90EDD21091	2016-08-28	EtOH_Box05_S34	Motion	0	3445.38327003
2E90EDD21091	2016-08-28	EtOH_Box05_S34	Motion	0	3448.91660285
2E90EDD21091	2016-08-28	EtOH_Box05_S34	Motion	0	3450.919415
2E90EDD21091	2016-08-28	EtOH_Box05_S34	Motion	0	3468.5047729
2E90EDD21091	2016-08-28	EtOH_Box05_S34	Motion	0	3470.50752807
2E90EDD21091	2016-08-28	EtOH_Box05_S34	Motion	0	3475.58400202
2E90EDD21091	2016-08-28	EtOH_Box05_S34	Motion	0	3477.58667493
2E90EDD21091	2016-08-28	EtOH_Box05_S34	Motion	0	3490.56581092
2E90EDD21091	2016-08-28	EtOH_Box05_S34	Motion	0	3492.568609
2E90EDD21091	2016-08-28	EtOH_Box05_S34	Motion	0	3495.69907093
2E90EDD21091	2016-08-28	EtOH_Box05_S34	Motion	0	3497.70360303
2E90EDD21091	2016-08-28	EtOH_Box05_S34	Motion	0	3501.46511483
2E90EDD21091	2016-08-28	EtOH_Box05_S34	Motion	0	3503.46791387
2E90EDD21091	2016-08-28	EtOH_Box05_S34	Motion	0	3506.79927707
2E90EDD21091	2016-08-28	EtOH_Box05_S34	Motion	0	3508.80183506
2E90EDD21091	2016-08-28	EtOH_Box05_S34	Motion	0	3514.18080091
2E90EDD21091	2016-08-28	EtOH_Box05_S34	Motion	0	3516.18341994
2E90EDD21091	2016-08-28	EtOH_Box05_S34	Motion	0	3520.41075206
2E90EDD21091	2016-08-28	EtOH_Box05_S34	Motion	0	3522.41345596
2E90EDD21091	2016-08-28	EtOH_Box05_S34	Motion	0	3533.38654494
2E90EDD21091	2016-08-28	EtOH_Box05_S34	Motion	0	3535.38929391
2E90EDD21091	2016-08-28	EtOH_Box05_S34	Motion	0	3542.73115587
2E90EDD21091	2016-08-28	EtOH_Box05_S34	Motion	0	3544.73393297
2E90EDD21091	2016-08-28	EtOH_Box05_S34	Motion	0	3548.33607292
2E90EDD21091	2016-08-28	EtOH_Box05_S34	Motion	0	3550.33877301
2E90EDD21091	2016-08-28	EtOH_Box05_S34	Motion	0	3562.57342887
2E90EDD21091	2016-08-28	EtOH_Box05_S34	Motion	0	3564.57616901
2E90EDD21091	2016-08-28	EtOH_Box05_S34	Motion	0	3568.78990984
2E90EDD21091	2016-08-28	EtOH_Box05_S34	Motion	0	3570.79219794
2E90EDD21091	2016-08-28	EtOH_Box05_S34	Motion	0	3574.14330506
2E90EDD21091	2016-08-28	EtOH_Box05_S34	Motion	0	3576.14597702
2E90EDD21091	2016-08-28	EtOH_Box05_S34	Motion	0	3579.95655489
2E90EDD21091	2016-08-28	EtOH_Box05_S34	Motion	0	3581.95924807
2E90EDD21091	2016-08-28	EtOH_Box05_S34	Motion	0	3585.72323084
2E90EDD21091	2016-08-28	EtOH_Box05_S34	Motion	0	3587.72602797
2E90EDD21091	2016-08-28	EtOH_Box05_S34	Motion	0	3591.43730998
2E90EDD21091	2016-08-28	EtOH_Box05_S34	Motion	0	3593.44013786
2E90EDD21091	2016-08-28	EtOH_Box05_S34	Motion	0	3596.98525405
2E90EDD21091	2016-08-28	EtOH_Box05_S34	Motion	0	3598.99059391
2E90EDD21091	2016-08-28	EtOH_Box05_S34	SessionEnd	0	3600.99345493
