# Supplementary material for: An open source device for operant licking in rats
Source: PeerJ. 2017 Feb 14;5:e2981. doi: 10.7717/peerj.2981 (PMC5312574; doi:10.7717/peerj.2981)
Supplement: Supplemental Information 1 — The complete raw data and several R scripts that generated all the figures and statistical analysis were compressed using the Linux tar command. The bash program dataSummary.sh located in the sucrose and water subdirectory was used to generate summary statistics for each run. [file peerj-05-2981-s001.gz › data/sucrose/vr/ETOH_lick_Box04_S118_2E90EDD051D2.csv]

RatID	date	boxid	EventType	vr10	seconds
2E90EDD051D2	2016-08-28	EtOH_Box04_S118	INACTIVE	0	7.19507694244
2E90EDD051D2	2016-08-28	EtOH_Box04_S118	INACTIVE	0	7.45809006691
2E90EDD051D2	2016-08-28	EtOH_Box04_S118	INACTIVE	0	7.63456606865
2E90EDD051D2	2016-08-28	EtOH_Box04_S118	INACTIVE	0	7.81094098091
2E90EDD051D2	2016-08-28	EtOH_Box04_S118	INACTIVE	0	38.5065178871
2E90EDD051D2	2016-08-28	EtOH_Box04_S118	INACTIVE	0	38.8667969704
2E90EDD051D2	2016-08-28	EtOH_Box04_S118	INACTIVE	0	39.0000329018
2E90EDD051D2	2016-08-28	EtOH_Box04_S118	INACTIVE	0	39.2737529278
2E90EDD051D2	2016-08-28	EtOH_Box04_S118	INACTIVE	0	39.5583429337
2E90EDD051D2	2016-08-28	EtOH_Box04_S118	INACTIVE	0	39.67009902
2E90EDD051D2	2016-08-28	EtOH_Box04_S118	INACTIVE	0	39.7828190327
2E90EDD051D2	2016-08-28	EtOH_Box04_S118	INACTIVE	0	40.1118240356
2E90EDD051D2	2016-08-28	EtOH_Box04_S118	INACTIVE	0	40.2679710388
2E90EDD051D2	2016-08-28	EtOH_Box04_S118	INACTIVE	0	78.5745439529
2E90EDD051D2	2016-08-28	EtOH_Box04_S118	ACTIVE	0	85.0433990955
2E90EDD051D2	2016-08-28	EtOH_Box04_S118	ACTIVE	0	85.3101089001
2E90EDD051D2	2016-08-28	EtOH_Box04_S118	ACTIVE	0	85.4036738873
2E90EDD051D2	2016-08-28	EtOH_Box04_S118	ACTIVE	0	85.5512180328
2E90EDD051D2	2016-08-28	EtOH_Box04_S118	ACTIVE	0	85.6663620472
2E90EDD051D2	2016-08-28	EtOH_Box04_S118	ACTIVE	0	85.8463308811
2E90EDD051D2	2016-08-28	EtOH_Box04_S118	ACTIVE	0	86.0481879711
2E90EDD051D2	2016-08-28	EtOH_Box04_S118	ACTIVE	0	86.2391400337
2E90EDD051D2	2016-08-28	EtOH_Box04_S118	ACTIVE	0	86.3759710789
2E90EDD051D2	2016-08-28	EtOH_Box04_S118	ACTIVE	0	86.7190880775
2E90EDD051D2	2016-08-28	EtOH_Box04_S118	REWARD	10	86.7190880775
2E90EDD051D2	2016-08-28	EtOH_Box04_S118	ACTIVE	0	86.9699959755
2E90EDD051D2	2016-08-28	EtOH_Box04_S118	ACTIVE	0	87.5421769619
2E90EDD051D2	2016-08-28	EtOH_Box04_S118	ACTIVE	0	87.6493000984
2E90EDD051D2	2016-08-28	EtOH_Box04_S118	ACTIVE	0	87.7671740055
2E90EDD051D2	2016-08-28	EtOH_Box04_S118	ACTIVE	0	87.9173750877
2E90EDD051D2	2016-08-28	EtOH_Box04_S118	ACTIVE	0	88.0135529041
2E90EDD051D2	2016-08-28	EtOH_Box04_S118	ACTIVE	0	88.077329874
2E90EDD051D2	2016-08-28	EtOH_Box04_S118	ACTIVE	0	88.3788349628
2E90EDD051D2	2016-08-28	EtOH_Box04_S118	ACTIVE	0	88.5291590691
2E90EDD051D2	2016-08-28	EtOH_Box04_S118	ACTIVE	0	88.6686680317
2E90EDD051D2	2016-08-28	EtOH_Box04_S118	ACTIVE	0	88.8297219276
2E90EDD051D2	2016-08-28	EtOH_Box04_S118	ACTIVE	0	88.9151329994
2E90EDD051D2	2016-08-28	EtOH_Box04_S118	ACTIVE	0	89.0328850746
2E90EDD051D2	2016-08-28	EtOH_Box04_S118	ACTIVE	0	89.6488239765
2E90EDD051D2	2016-08-28	EtOH_Box04_S118	ACTIVE	0	89.7560129166
2E90EDD051D2	2016-08-28	EtOH_Box04_S118	ACTIVE	0	89.8198120594
2E90EDD051D2	2016-08-28	EtOH_Box04_S118	ACTIVE	0	89.9592549801
2E90EDD051D2	2016-08-28	EtOH_Box04_S118	ACTIVE	0	90.2173790932
2E90EDD051D2	2016-08-28	EtOH_Box04_S118	ACTIVE	0	90.3462069035
2E90EDD051D2	2016-08-28	EtOH_Box04_S118	ACTIVE	0	90.6479620934
2E90EDD051D2	2016-08-28	EtOH_Box04_S118	ACTIVE	0	90.7334699631
2E90EDD051D2	2016-08-28	EtOH_Box04_S118	ACTIVE	0	90.7755930424
2E90EDD051D2	2016-08-28	EtOH_Box04_S118	ACTIVE	0	92.0937380791
2E90EDD051D2	2016-08-28	EtOH_Box04_S118	ACTIVE	0	97.3346369267
2E90EDD051D2	2016-08-28	EtOH_Box04_S118	ACTIVE	0	108.222948074
2E90EDD051D2	2016-08-28	EtOH_Box04_S118	ACTIVE	0	108.338274002
2E90EDD051D2	2016-08-28	EtOH_Box04_S118	ACTIVE	0	108.43167305
2E90EDD051D2	2016-08-28	EtOH_Box04_S118	REWARD	3	108.43167305
2E90EDD051D2	2016-08-28	EtOH_Box04_S118	ACTIVE	0	108.735390902
2E90EDD051D2	2016-08-28	EtOH_Box04_S118	ACTIVE	0	108.853547096
2E90EDD051D2	2016-08-28	EtOH_Box04_S118	ACTIVE	0	108.982297897
2E90EDD051D2	2016-08-28	EtOH_Box04_S118	ACTIVE	0	109.111054897
2E90EDD051D2	2016-08-28	EtOH_Box04_S118	ACTIVE	0	109.315403938
2E90EDD051D2	2016-08-28	EtOH_Box04_S118	ACTIVE	0	109.454986095
2E90EDD051D2	2016-08-28	EtOH_Box04_S118	ACTIVE	0	109.551857948
2E90EDD051D2	2016-08-28	EtOH_Box04_S118	ACTIVE	0	109.669857025
2E90EDD051D2	2016-08-28	EtOH_Box04_S118	ACTIVE	0	109.778131962
2E90EDD051D2	2016-08-28	EtOH_Box04_S118	ACTIVE	0	109.885230064
2E90EDD051D2	2016-08-28	EtOH_Box04_S118	ACTIVE	0	110.003083944
2E90EDD051D2	2016-08-28	EtOH_Box04_S118	ACTIVE	0	110.120920897
2E90EDD051D2	2016-08-28	EtOH_Box04_S118	ACTIVE	0	110.238795042
2E90EDD051D2	2016-08-28	EtOH_Box04_S118	ACTIVE	0	110.356606007
2E90EDD051D2	2016-08-28	EtOH_Box04_S118	ACTIVE	0	110.485200882
2E90EDD051D2	2016-08-28	EtOH_Box04_S118	ACTIVE	0	110.613926888
2E90EDD051D2	2016-08-28	EtOH_Box04_S118	ACTIVE	0	110.731759071
2E90EDD051D2	2016-08-28	EtOH_Box04_S118	ACTIVE	0	110.860404968
2E90EDD051D2	2016-08-28	EtOH_Box04_S118	ACTIVE	0	110.98899889
2E90EDD051D2	2016-08-28	EtOH_Box04_S118	ACTIVE	0	111.117676973
2E90EDD051D2	2016-08-28	EtOH_Box04_S118	ACTIVE	0	111.257176876
2E90EDD051D2	2016-08-28	EtOH_Box04_S118	ACTIVE	0	111.385789871
2E90EDD051D2	2016-08-28	EtOH_Box04_S118	ACTIVE	0	111.514518976
2E90EDD051D2	2016-08-28	EtOH_Box04_S118	ACTIVE	0	111.665220976
2E90EDD051D2	2016-08-28	EtOH_Box04_S118	ACTIVE	0	111.794059038
2E90EDD051D2	2016-08-28	EtOH_Box04_S118	ACTIVE	0	111.944580078
2E90EDD051D2	2016-08-28	EtOH_Box04_S118	INACTIVE	0	119.147006035
2E90EDD051D2	2016-08-28	EtOH_Box04_S118	ACTIVE	0	120.568501949
2E90EDD051D2	2016-08-28	EtOH_Box04_S118	ACTIVE	0	120.686487913
2E90EDD051D2	2016-08-28	EtOH_Box04_S118	ACTIVE	0	120.804332972
2E90EDD051D2	2016-08-28	EtOH_Box04_S118	ACTIVE	0	120.997777939
2E90EDD051D2	2016-08-28	EtOH_Box04_S118	ACTIVE	0	121.083220005
2E90EDD051D2	2016-08-28	EtOH_Box04_S118	ACTIVE	0	121.146955967
2E90EDD051D2	2016-08-28	EtOH_Box04_S118	ACTIVE	0	121.383661032
2E90EDD051D2	2016-08-28	EtOH_Box04_S118	ACTIVE	0	121.643430948
2E90EDD051D2	2016-08-28	EtOH_Box04_S118	ACTIVE	0	121.761477947
2E90EDD051D2	2016-08-28	EtOH_Box04_S118	ACTIVE	0	122.128041983
2E90EDD051D2	2016-08-28	EtOH_Box04_S118	ACTIVE	0	122.170317888
2E90EDD051D2	2016-08-28	EtOH_Box04_S118	ACTIVE	0	122.266695976
2E90EDD051D2	2016-08-28	EtOH_Box04_S118	ACTIVE	0	122.395333052
2E90EDD051D2	2016-08-28	EtOH_Box04_S118	ACTIVE	0	125.45480299
2E90EDD051D2	2016-08-28	EtOH_Box04_S118	ACTIVE	0	129.628227949
2E90EDD051D2	2016-08-28	EtOH_Box04_S118	INACTIVE	0	133.798460007
2E90EDD051D2	2016-08-28	EtOH_Box04_S118	ACTIVE	0	136.117043018
2E90EDD051D2	2016-08-28	EtOH_Box04_S118	ACTIVE	0	136.221580982
2E90EDD051D2	2016-08-28	EtOH_Box04_S118	ACTIVE	0	136.596060991
2E90EDD051D2	2016-08-28	EtOH_Box04_S118	ACTIVE	0	136.754745007
2E90EDD051D2	2016-08-28	EtOH_Box04_S118	ACTIVE	0	136.859150887
2E90EDD051D2	2016-08-28	EtOH_Box04_S118	REWARD	6	136.859150887
2E90EDD051D2	2016-08-28	EtOH_Box04_S118	ACTIVE	0	137.075867891
2E90EDD051D2	2016-08-28	EtOH_Box04_S118	ACTIVE	0	137.215632915
2E90EDD051D2	2016-08-28	EtOH_Box04_S118	ACTIVE	0	137.301143885
2E90EDD051D2	2016-08-28	EtOH_Box04_S118	ACTIVE	0	137.429786921
2E90EDD051D2	2016-08-28	EtOH_Box04_S118	ACTIVE	0	137.55863905
2E90EDD051D2	2016-08-28	EtOH_Box04_S118	ACTIVE	0	137.68740201
2E90EDD051D2	2016-08-28	EtOH_Box04_S118	ACTIVE	0	137.740505934
2E90EDD051D2	2016-08-28	EtOH_Box04_S118	ACTIVE	0	137.869366884
2E90EDD051D2	2016-08-28	EtOH_Box04_S118	ACTIVE	0	138.030535936
2E90EDD051D2	2016-08-28	EtOH_Box04_S118	ACTIVE	0	138.224099874
2E90EDD051D2	2016-08-28	EtOH_Box04_S118	ACTIVE	0	138.34194088
2E90EDD051D2	2016-08-28	EtOH_Box04_S118	ACTIVE	0	138.481389046
2E90EDD051D2	2016-08-28	EtOH_Box04_S118	ACTIVE	0	138.566855907
2E90EDD051D2	2016-08-28	EtOH_Box04_S118	ACTIVE	0	138.706439018
2E90EDD051D2	2016-08-28	EtOH_Box04_S118	ACTIVE	0	138.824594021
2E90EDD051D2	2016-08-28	EtOH_Box04_S118	ACTIVE	0	138.953250885
2E90EDD051D2	2016-08-28	EtOH_Box04_S118	ACTIVE	0	139.071152925
2E90EDD051D2	2016-08-28	EtOH_Box04_S118	ACTIVE	0	139.199811935
2E90EDD051D2	2016-08-28	EtOH_Box04_S118	ACTIVE	0	139.351249933
2E90EDD051D2	2016-08-28	EtOH_Box04_S118	ACTIVE	0	139.393527031
2E90EDD051D2	2016-08-28	EtOH_Box04_S118	ACTIVE	0	139.544075966
2E90EDD051D2	2016-08-28	EtOH_Box04_S118	ACTIVE	0	139.672940016
2E90EDD051D2	2016-08-28	EtOH_Box04_S118	ACTIVE	0	139.801693916
2E90EDD051D2	2016-08-28	EtOH_Box04_S118	ACTIVE	0	139.908700943
2E90EDD051D2	2016-08-28	EtOH_Box04_S118	ACTIVE	0	151.187460899
2E90EDD051D2	2016-08-28	EtOH_Box04_S118	ACTIVE	0	151.316503048
2E90EDD051D2	2016-08-28	EtOH_Box04_S118	ACTIVE	0	151.455986023
2E90EDD051D2	2016-08-28	EtOH_Box04_S118	ACTIVE	0	151.541477919
2E90EDD051D2	2016-08-28	EtOH_Box04_S118	ACTIVE	0	151.605432987
2E90EDD051D2	2016-08-28	EtOH_Box04_S118	ACTIVE	0	151.853173018
2E90EDD051D2	2016-08-28	EtOH_Box04_S118	ACTIVE	0	151.960428953
2E90EDD051D2	2016-08-28	EtOH_Box04_S118	ACTIVE	0	152.089226961
2E90EDD051D2	2016-08-28	EtOH_Box04_S118	ACTIVE	0	152.26129508
2E90EDD051D2	2016-08-28	EtOH_Box04_S118	ACTIVE	0	152.346751928
2E90EDD051D2	2016-08-28	EtOH_Box04_S118	ACTIVE	0	152.388895988
2E90EDD051D2	2016-08-28	EtOH_Box04_S118	ACTIVE	0	152.51750493
2E90EDD051D2	2016-08-28	EtOH_Box04_S118	ACTIVE	0	152.646197081
2E90EDD051D2	2016-08-28	EtOH_Box04_S118	ACTIVE	0	152.991085052
2E90EDD051D2	2016-08-28	EtOH_Box04_S118	ACTIVE	0	153.108994007
2E90EDD051D2	2016-08-28	EtOH_Box04_S118	ACTIVE	0	153.237601995
2E90EDD051D2	2016-08-28	EtOH_Box04_S118	ACTIVE	0	153.366369963
2E90EDD051D2	2016-08-28	EtOH_Box04_S118	ACTIVE	0	153.581711054
2E90EDD051D2	2016-08-28	EtOH_Box04_S118	ACTIVE	0	153.645669937
2E90EDD051D2	2016-08-28	EtOH_Box04_S118	ACTIVE	0	153.774458885
2E90EDD051D2	2016-08-28	EtOH_Box04_S118	ACTIVE	0	167.182247877
2E90EDD051D2	2016-08-28	EtOH_Box04_S118	ACTIVE	0	167.298743963
2E90EDD051D2	2016-08-28	EtOH_Box04_S118	ACTIVE	0	167.447483063
2E90EDD051D2	2016-08-28	EtOH_Box04_S118	ACTIVE	0	167.531281948
2E90EDD051D2	2016-08-28	EtOH_Box04_S118	ACTIVE	0	167.647672892
2E90EDD051D2	2016-08-28	EtOH_Box04_S118	ACTIVE	0	167.839740038
2E90EDD051D2	2016-08-28	EtOH_Box04_S118	ACTIVE	0	167.966962099
2E90EDD051D2	2016-08-28	EtOH_Box04_S118	ACTIVE	0	168.104856014
2E90EDD051D2	2016-08-28	EtOH_Box04_S118	REWARD	8	168.104856014
2E90EDD051D2	2016-08-28	EtOH_Box04_S118	ACTIVE	0	168.355277061
2E90EDD051D2	2016-08-28	EtOH_Box04_S118	ACTIVE	0	168.463816881
2E90EDD051D2	2016-08-28	EtOH_Box04_S118	ACTIVE	0	168.538599968
2E90EDD051D2	2016-08-28	EtOH_Box04_S118	ACTIVE	0	168.647512913
2E90EDD051D2	2016-08-28	EtOH_Box04_S118	INACTIVE	0	184.772013903
2E90EDD051D2	2016-08-28	EtOH_Box04_S118	INACTIVE	0	195.256394863
2E90EDD051D2	2016-08-28	EtOH_Box04_S118	ACTIVE	0	195.922821999
2E90EDD051D2	2016-08-28	EtOH_Box04_S118	ACTIVE	0	196.116151094
2E90EDD051D2	2016-08-28	EtOH_Box04_S118	ACTIVE	0	196.309355974
2E90EDD051D2	2016-08-28	EtOH_Box04_S118	ACTIVE	0	196.43757987
2E90EDD051D2	2016-08-28	EtOH_Box04_S118	ACTIVE	0	196.555016994
2E90EDD051D2	2016-08-28	EtOH_Box04_S118	ACTIVE	0	196.704963923
2E90EDD051D2	2016-08-28	EtOH_Box04_S118	ACTIVE	0	196.930459023
2E90EDD051D2	2016-08-28	EtOH_Box04_S118	ACTIVE	0	197.178627968
2E90EDD051D2	2016-08-28	EtOH_Box04_S118	ACTIVE	0	197.285299063
2E90EDD051D2	2016-08-28	EtOH_Box04_S118	ACTIVE	0	199.84564209
2E90EDD051D2	2016-08-28	EtOH_Box04_S118	ACTIVE	0	204.39596796
2E90EDD051D2	2016-08-28	EtOH_Box04_S118	ACTIVE	0	205.216762066
2E90EDD051D2	2016-08-28	EtOH_Box04_S118	ACTIVE	0	207.723592043
2E90EDD051D2	2016-08-28	EtOH_Box04_S118	INACTIVE	0	219.164572954
2E90EDD051D2	2016-08-28	EtOH_Box04_S118	INACTIVE	0	273.247793913
2E90EDD051D2	2016-08-28	EtOH_Box04_S118	INACTIVE	0	273.395447969
2E90EDD051D2	2016-08-28	EtOH_Box04_S118	INACTIVE	0	273.662009954
2E90EDD051D2	2016-08-28	EtOH_Box04_S118	ACTIVE	0	291.775943995
2E90EDD051D2	2016-08-28	EtOH_Box04_S118	ACTIVE	0	292.034345865
2E90EDD051D2	2016-08-28	EtOH_Box04_S118	ACTIVE	0	292.151926994
2E90EDD051D2	2016-08-28	EtOH_Box04_S118	ACTIVE	0	292.258533955
2E90EDD051D2	2016-08-28	EtOH_Box04_S118	REWARD	17	292.258533955
2E90EDD051D2	2016-08-28	EtOH_Box04_S118	ACTIVE	0	293.246901035
2E90EDD051D2	2016-08-28	EtOH_Box04_S118	ACTIVE	0	293.537905931
2E90EDD051D2	2016-08-28	EtOH_Box04_S118	ACTIVE	0	293.645001888
2E90EDD051D2	2016-08-28	EtOH_Box04_S118	ACTIVE	0	293.795438051
2E90EDD051D2	2016-08-28	EtOH_Box04_S118	ACTIVE	0	293.924117088
2E90EDD051D2	2016-08-28	EtOH_Box04_S118	ACTIVE	0	294.009562969
2E90EDD051D2	2016-08-28	EtOH_Box04_S118	ACTIVE	0	294.127379894
2E90EDD051D2	2016-08-28	EtOH_Box04_S118	ACTIVE	0	294.245202065
2E90EDD051D2	2016-08-28	EtOH_Box04_S118	ACTIVE	0	294.341424942
2E90EDD051D2	2016-08-28	EtOH_Box04_S118	ACTIVE	0	294.459186077
2E90EDD051D2	2016-08-28	EtOH_Box04_S118	ACTIVE	0	294.587765932
2E90EDD051D2	2016-08-28	EtOH_Box04_S118	ACTIVE	0	294.705731869
2E90EDD051D2	2016-08-28	EtOH_Box04_S118	ACTIVE	0	294.823595047
2E90EDD051D2	2016-08-28	EtOH_Box04_S118	ACTIVE	0	294.962975979
2E90EDD051D2	2016-08-28	EtOH_Box04_S118	ACTIVE	0	295.145586967
2E90EDD051D2	2016-08-28	EtOH_Box04_S118	ACTIVE	0	295.274147987
2E90EDD051D2	2016-08-28	EtOH_Box04_S118	ACTIVE	0	295.381264925
2E90EDD051D2	2016-08-28	EtOH_Box04_S118	ACTIVE	0	295.499083996
2E90EDD051D2	2016-08-28	EtOH_Box04_S118	ACTIVE	0	295.854764938
2E90EDD051D2	2016-08-28	EtOH_Box04_S118	ACTIVE	0	297.584529877
2E90EDD051D2	2016-08-28	EtOH_Box04_S118	ACTIVE	0	315.637737989
2E90EDD051D2	2016-08-28	EtOH_Box04_S118	ACTIVE	0	315.745218992
2E90EDD051D2	2016-08-28	EtOH_Box04_S118	ACTIVE	0	315.884306908
2E90EDD051D2	2016-08-28	EtOH_Box04_S118	ACTIVE	0	316.121738911
2E90EDD051D2	2016-08-28	EtOH_Box04_S118	ACTIVE	0	316.466113091
2E90EDD051D2	2016-08-28	EtOH_Box04_S118	ACTIVE	0	316.594551086
2E90EDD051D2	2016-08-28	EtOH_Box04_S118	ACTIVE	0	316.711968899
2E90EDD051D2	2016-08-28	EtOH_Box04_S118	ACTIVE	0	316.872639894
2E90EDD051D2	2016-08-28	EtOH_Box04_S118	ACTIVE	0	317.011795998
2E90EDD051D2	2016-08-28	EtOH_Box04_S118	ACTIVE	0	317.140271902
2E90EDD051D2	2016-08-28	EtOH_Box04_S118	ACTIVE	0	317.31181097
2E90EDD051D2	2016-08-28	EtOH_Box04_S118	ACTIVE	0	317.46170187
2E90EDD051D2	2016-08-28	EtOH_Box04_S118	ACTIVE	0	317.611649036
2E90EDD051D2	2016-08-28	EtOH_Box04_S118	ACTIVE	0	317.750699997
2E90EDD051D2	2016-08-28	EtOH_Box04_S118	REWARD	14	317.750699997
2E90EDD051D2	2016-08-28	EtOH_Box04_S118	ACTIVE	0	318.099983931
2E90EDD051D2	2016-08-28	EtOH_Box04_S118	ACTIVE	0	319.776015043
2E90EDD051D2	2016-08-28	EtOH_Box04_S118	ACTIVE	0	320.066967964
2E90EDD051D2	2016-08-28	EtOH_Box04_S118	ACTIVE	0	327.297524929
2E90EDD051D2	2016-08-28	EtOH_Box04_S118	ACTIVE	0	327.426436901
2E90EDD051D2	2016-08-28	EtOH_Box04_S118	INACTIVE	0	328.658819914
2E90EDD051D2	2016-08-28	EtOH_Box04_S118	INACTIVE	0	328.817435026
2E90EDD051D2	2016-08-28	EtOH_Box04_S118	INACTIVE	0	330.121514082
2E90EDD051D2	2016-08-28	EtOH_Box04_S118	INACTIVE	0	330.691098928
2E90EDD051D2	2016-08-28	EtOH_Box04_S118	INACTIVE	0	330.860450983
2E90EDD051D2	2016-08-28	EtOH_Box04_S118	INACTIVE	0	331.02957201
2E90EDD051D2	2016-08-28	EtOH_Box04_S118	INACTIVE	0	331.2851789
2E90EDD051D2	2016-08-28	EtOH_Box04_S118	INACTIVE	0	331.631195068
2E90EDD051D2	2016-08-28	EtOH_Box04_S118	ACTIVE	0	335.952576876
2E90EDD051D2	2016-08-28	EtOH_Box04_S118	ACTIVE	0	336.16800189
2E90EDD051D2	2016-08-28	EtOH_Box04_S118	ACTIVE	0	336.275033951
2E90EDD051D2	2016-08-28	EtOH_Box04_S118	ACTIVE	0	336.382006884
2E90EDD051D2	2016-08-28	EtOH_Box04_S118	ACTIVE	0	336.478276968
2E90EDD051D2	2016-08-28	EtOH_Box04_S118	ACTIVE	0	336.563778877
2E90EDD051D2	2016-08-28	EtOH_Box04_S118	ACTIVE	0	336.660023928
2E90EDD051D2	2016-08-28	EtOH_Box04_S118	ACTIVE	0	336.788644075
2E90EDD051D2	2016-08-28	EtOH_Box04_S118	ACTIVE	0	337.047018051
2E90EDD051D2	2016-08-28	EtOH_Box04_S118	ACTIVE	0	337.165045023
2E90EDD051D2	2016-08-28	EtOH_Box04_S118	ACTIVE	0	337.315180063
2E90EDD051D2	2016-08-28	EtOH_Box04_S118	ACTIVE	0	337.596359968
2E90EDD051D2	2016-08-28	EtOH_Box04_S118	ACTIVE	0	337.649458885
2E90EDD051D2	2016-08-28	EtOH_Box04_S118	ACTIVE	0	337.919023037
2E90EDD051D2	2016-08-28	EtOH_Box04_S118	ACTIVE	0	338.0367589
2E90EDD051D2	2016-08-28	EtOH_Box04_S118	ACTIVE	0	338.165198088
2E90EDD051D2	2016-08-28	EtOH_Box04_S118	ACTIVE	0	338.27182889
2E90EDD051D2	2016-08-28	EtOH_Box04_S118	ACTIVE	0	360.611778021
2E90EDD051D2	2016-08-28	EtOH_Box04_S118	ACTIVE	0	360.718719006
2E90EDD051D2	2016-08-28	EtOH_Box04_S118	ACTIVE	0	360.846937895
2E90EDD051D2	2016-08-28	EtOH_Box04_S118	ACTIVE	0	361.007658958
2E90EDD051D2	2016-08-28	EtOH_Box04_S118	ACTIVE	0	361.135914087
2E90EDD051D2	2016-08-28	EtOH_Box04_S118	ACTIVE	0	361.339869976
2E90EDD051D2	2016-08-28	EtOH_Box04_S118	ACTIVE	0	361.468203068
2E90EDD051D2	2016-08-28	EtOH_Box04_S118	ACTIVE	0	361.574856043
2E90EDD051D2	2016-08-28	EtOH_Box04_S118	ACTIVE	0	361.757714987
2E90EDD051D2	2016-08-28	EtOH_Box04_S118	ACTIVE	0	361.886018038
2E90EDD051D2	2016-08-28	EtOH_Box04_S118	ACTIVE	0	362.003670931
2E90EDD051D2	2016-08-28	EtOH_Box04_S118	REWARD	15	362.003670931
2E90EDD051D2	2016-08-28	EtOH_Box04_S118	ACTIVE	0	363.314730883
2E90EDD051D2	2016-08-28	EtOH_Box04_S118	ACTIVE	0	363.465249062
2E90EDD051D2	2016-08-28	EtOH_Box04_S118	ACTIVE	0	363.908850908
2E90EDD051D2	2016-08-28	EtOH_Box04_S118	ACTIVE	0	366.256787062
2E90EDD051D2	2016-08-28	EtOH_Box04_S118	ACTIVE	0	369.857434034
2E90EDD051D2	2016-08-28	EtOH_Box04_S118	ACTIVE	0	379.013685942
2E90EDD051D2	2016-08-28	EtOH_Box04_S118	ACTIVE	0	379.09916091
2E90EDD051D2	2016-08-28	EtOH_Box04_S118	ACTIVE	0	379.217006922
2E90EDD051D2	2016-08-28	EtOH_Box04_S118	ACTIVE	0	379.377992868
2E90EDD051D2	2016-08-28	EtOH_Box04_S118	ACTIVE	0	379.474210978
2E90EDD051D2	2016-08-28	EtOH_Box04_S118	ACTIVE	0	379.624433994
2E90EDD051D2	2016-08-28	EtOH_Box04_S118	ACTIVE	0	379.818156958
2E90EDD051D2	2016-08-28	EtOH_Box04_S118	ACTIVE	0	379.936019897
2E90EDD051D2	2016-08-28	EtOH_Box04_S118	ACTIVE	0	380.064620018
2E90EDD051D2	2016-08-28	EtOH_Box04_S118	ACTIVE	0	380.193188906
2E90EDD051D2	2016-08-28	EtOH_Box04_S118	ACTIVE	0	380.321796894
2E90EDD051D2	2016-08-28	EtOH_Box04_S118	ACTIVE	0	380.439559937
2E90EDD051D2	2016-08-28	EtOH_Box04_S118	ACTIVE	0	380.589783907
2E90EDD051D2	2016-08-28	EtOH_Box04_S118	ACTIVE	0	380.730298042
2E90EDD051D2	2016-08-28	EtOH_Box04_S118	ACTIVE	0	380.804964066
2E90EDD051D2	2016-08-28	EtOH_Box04_S118	ACTIVE	0	380.933640003
2E90EDD051D2	2016-08-28	EtOH_Box04_S118	ACTIVE	0	381.191914082
2E90EDD051D2	2016-08-28	EtOH_Box04_S118	ACTIVE	0	381.320594072
2E90EDD051D2	2016-08-28	EtOH_Box04_S118	ACTIVE	0	381.481585026
2E90EDD051D2	2016-08-28	EtOH_Box04_S118	ACTIVE	0	381.556197882
2E90EDD051D2	2016-08-28	EtOH_Box04_S118	ACTIVE	0	381.598314047
2E90EDD051D2	2016-08-28	EtOH_Box04_S118	ACTIVE	0	381.672832966
2E90EDD051D2	2016-08-28	EtOH_Box04_S118	ACTIVE	0	381.736613035
2E90EDD051D2	2016-08-28	EtOH_Box04_S118	ACTIVE	0	381.865268946
2E90EDD051D2	2016-08-28	EtOH_Box04_S118	ACTIVE	0	381.996423006
2E90EDD051D2	2016-08-28	EtOH_Box04_S118	ACTIVE	0	382.082110882
2E90EDD051D2	2016-08-28	EtOH_Box04_S118	ACTIVE	0	384.555738926
2E90EDD051D2	2016-08-28	EtOH_Box04_S118	ACTIVE	0	384.814246893
2E90EDD051D2	2016-08-28	EtOH_Box04_S118	ACTIVE	0	394.345901966
2E90EDD051D2	2016-08-28	EtOH_Box04_S118	ACTIVE	0	394.474464893
2E90EDD051D2	2016-08-28	EtOH_Box04_S118	ACTIVE	0	394.602851868
2E90EDD051D2	2016-08-28	EtOH_Box04_S118	ACTIVE	0	395.098533869
2E90EDD051D2	2016-08-28	EtOH_Box04_S118	ACTIVE	0	395.270066977
2E90EDD051D2	2016-08-28	EtOH_Box04_S118	ACTIVE	0	395.420994997
2E90EDD051D2	2016-08-28	EtOH_Box04_S118	ACTIVE	0	395.560043097
2E90EDD051D2	2016-08-28	EtOH_Box04_S118	ACTIVE	0	395.839606047
2E90EDD051D2	2016-08-28	EtOH_Box04_S118	ACTIVE	0	395.967904091
2E90EDD051D2	2016-08-28	EtOH_Box04_S118	ACTIVE	0	396.106894016
2E90EDD051D2	2016-08-28	EtOH_Box04_S118	ACTIVE	0	396.256710052
2E90EDD051D2	2016-08-28	EtOH_Box04_S118	ACTIVE	0	396.568676949
2E90EDD051D2	2016-08-28	EtOH_Box04_S118	ACTIVE	0	396.696942091
2E90EDD051D2	2016-08-28	EtOH_Box04_S118	ACTIVE	0	396.8575809
2E90EDD051D2	2016-08-28	EtOH_Box04_S118	ACTIVE	0	397.050590038
2E90EDD051D2	2016-08-28	EtOH_Box04_S118	ACTIVE	0	397.200383902
2E90EDD051D2	2016-08-28	EtOH_Box04_S118	REWARD	19	397.200383902
2E90EDD051D2	2016-08-28	EtOH_Box04_S118	ACTIVE	0	397.505965948
2E90EDD051D2	2016-08-28	EtOH_Box04_S118	ACTIVE	0	397.689126015
2E90EDD051D2	2016-08-28	EtOH_Box04_S118	ACTIVE	0	397.915107965
2E90EDD051D2	2016-08-28	EtOH_Box04_S118	ACTIVE	0	398.043744087
2E90EDD051D2	2016-08-28	EtOH_Box04_S118	ACTIVE	0	398.712836981
2E90EDD051D2	2016-08-28	EtOH_Box04_S118	ACTIVE	0	416.149327993
2E90EDD051D2	2016-08-28	EtOH_Box04_S118	ACTIVE	0	416.267317057
2E90EDD051D2	2016-08-28	EtOH_Box04_S118	ACTIVE	0	416.374334097
2E90EDD051D2	2016-08-28	EtOH_Box04_S118	ACTIVE	0	416.546154976
2E90EDD051D2	2016-08-28	EtOH_Box04_S118	ACTIVE	0	416.609957933
2E90EDD051D2	2016-08-28	EtOH_Box04_S118	ACTIVE	0	416.727837086
2E90EDD051D2	2016-08-28	EtOH_Box04_S118	ACTIVE	0	416.834980011
2E90EDD051D2	2016-08-28	EtOH_Box04_S118	ACTIVE	0	417.006814957
2E90EDD051D2	2016-08-28	EtOH_Box04_S118	ACTIVE	0	417.124649048
2E90EDD051D2	2016-08-28	EtOH_Box04_S118	ACTIVE	0	417.25346303
2E90EDD051D2	2016-08-28	EtOH_Box04_S118	ACTIVE	0	417.369955063
2E90EDD051D2	2016-08-28	EtOH_Box04_S118	REWARD	2	417.369955063
2E90EDD051D2	2016-08-28	EtOH_Box04_S118	ACTIVE	0	417.728911877
2E90EDD051D2	2016-08-28	EtOH_Box04_S118	ACTIVE	0	417.847038031
2E90EDD051D2	2016-08-28	EtOH_Box04_S118	ACTIVE	0	418.083869934
2E90EDD051D2	2016-08-28	EtOH_Box04_S118	ACTIVE	0	418.190886021
2E90EDD051D2	2016-08-28	EtOH_Box04_S118	ACTIVE	0	418.308779955
2E90EDD051D2	2016-08-28	EtOH_Box04_S118	ACTIVE	0	418.426621914
2E90EDD051D2	2016-08-28	EtOH_Box04_S118	ACTIVE	0	418.544528008
2E90EDD051D2	2016-08-28	EtOH_Box04_S118	ACTIVE	0	418.673189878
2E90EDD051D2	2016-08-28	EtOH_Box04_S118	ACTIVE	0	418.888236046
2E90EDD051D2	2016-08-28	EtOH_Box04_S118	ACTIVE	0	419.027647972
2E90EDD051D2	2016-08-28	EtOH_Box04_S118	ACTIVE	0	419.145540953
2E90EDD051D2	2016-08-28	EtOH_Box04_S118	ACTIVE	0	419.284908056
2E90EDD051D2	2016-08-28	EtOH_Box04_S118	ACTIVE	0	419.490472078
2E90EDD051D2	2016-08-28	EtOH_Box04_S118	ACTIVE	0	419.61936307
2E90EDD051D2	2016-08-28	EtOH_Box04_S118	ACTIVE	0	419.66157198
2E90EDD051D2	2016-08-28	EtOH_Box04_S118	ACTIVE	0	419.790629864
2E90EDD051D2	2016-08-28	EtOH_Box04_S118	ACTIVE	0	425.185208082
2E90EDD051D2	2016-08-28	EtOH_Box04_S118	ACTIVE	0	446.967586994
2E90EDD051D2	2016-08-28	EtOH_Box04_S118	ACTIVE	0	447.074420929
2E90EDD051D2	2016-08-28	EtOH_Box04_S118	ACTIVE	0	447.191847086
2E90EDD051D2	2016-08-28	EtOH_Box04_S118	ACTIVE	0	447.298496962
2E90EDD051D2	2016-08-28	EtOH_Box04_S118	ACTIVE	0	447.415942907
2E90EDD051D2	2016-08-28	EtOH_Box04_S118	ACTIVE	0	447.544116974
2E90EDD051D2	2016-08-28	EtOH_Box04_S118	ACTIVE	0	447.760094881
2E90EDD051D2	2016-08-28	EtOH_Box04_S118	ACTIVE	0	447.877773046
2E90EDD051D2	2016-08-28	EtOH_Box04_S118	ACTIVE	0	448.006164074
2E90EDD051D2	2016-08-28	EtOH_Box04_S118	ACTIVE	0	448.123622894
2E90EDD051D2	2016-08-28	EtOH_Box04_S118	ACTIVE	0	448.316577911
2E90EDD051D2	2016-08-28	EtOH_Box04_S118	ACTIVE	0	449.460416079
2E90EDD051D2	2016-08-28	EtOH_Box04_S118	ACTIVE	0	456.971108913
2E90EDD051D2	2016-08-28	EtOH_Box04_S118	ACTIVE	0	457.08861804
2E90EDD051D2	2016-08-28	EtOH_Box04_S118	ACTIVE	0	457.216945887
2E90EDD051D2	2016-08-28	EtOH_Box04_S118	ACTIVE	0	457.366751909
2E90EDD051D2	2016-08-28	EtOH_Box04_S118	ACTIVE	0	457.559815884
2E90EDD051D2	2016-08-28	EtOH_Box04_S118	ACTIVE	0	457.807277918
2E90EDD051D2	2016-08-28	EtOH_Box04_S118	ACTIVE	0	458.108520985
2E90EDD051D2	2016-08-28	EtOH_Box04_S118	REWARD	19	458.108520985
2E90EDD051D2	2016-08-28	EtOH_Box04_S118	ACTIVE	0	458.512599945
2E90EDD051D2	2016-08-28	EtOH_Box04_S118	ACTIVE	0	458.857800007
2E90EDD051D2	2016-08-28	EtOH_Box04_S118	ACTIVE	0	459.040739059
2E90EDD051D2	2016-08-28	EtOH_Box04_S118	ACTIVE	0	459.256072998
2E90EDD051D2	2016-08-28	EtOH_Box04_S118	ACTIVE	0	459.373990059
2E90EDD051D2	2016-08-28	EtOH_Box04_S118	ACTIVE	0	459.481070042
2E90EDD051D2	2016-08-28	EtOH_Box04_S118	ACTIVE	0	459.599015951
2E90EDD051D2	2016-08-28	EtOH_Box04_S118	ACTIVE	0	459.760238886
2E90EDD051D2	2016-08-28	EtOH_Box04_S118	ACTIVE	0	459.88896203
2E90EDD051D2	2016-08-28	EtOH_Box04_S118	ACTIVE	0	459.997078896
2E90EDD051D2	2016-08-28	EtOH_Box04_S118	ACTIVE	0	460.115247011
2E90EDD051D2	2016-08-28	EtOH_Box04_S118	ACTIVE	0	460.243944883
2E90EDD051D2	2016-08-28	EtOH_Box04_S118	ACTIVE	0	460.372562885
2E90EDD051D2	2016-08-28	EtOH_Box04_S118	ACTIVE	0	460.544466972
2E90EDD051D2	2016-08-28	EtOH_Box04_S118	ACTIVE	0	460.662352085
2E90EDD051D2	2016-08-28	EtOH_Box04_S118	ACTIVE	0	461.169357061
2E90EDD051D2	2016-08-28	EtOH_Box04_S118	ACTIVE	0	463.255097866
2E90EDD051D2	2016-08-28	EtOH_Box04_S118	ACTIVE	0	464.130506992
2E90EDD051D2	2016-08-28	EtOH_Box04_S118	ACTIVE	0	465.469954967
2E90EDD051D2	2016-08-28	EtOH_Box04_S118	ACTIVE	0	469.631697893
2E90EDD051D2	2016-08-28	EtOH_Box04_S118	ACTIVE	0	469.74971199
2E90EDD051D2	2016-08-28	EtOH_Box04_S118	ACTIVE	0	469.856965065
2E90EDD051D2	2016-08-28	EtOH_Box04_S118	ACTIVE	0	469.996500969
2E90EDD051D2	2016-08-28	EtOH_Box04_S118	ACTIVE	0	470.200694084
2E90EDD051D2	2016-08-28	EtOH_Box04_S118	ACTIVE	0	470.534738064
2E90EDD051D2	2016-08-28	EtOH_Box04_S118	ACTIVE	0	470.577008009
2E90EDD051D2	2016-08-28	EtOH_Box04_S118	ACTIVE	0	470.673403025
2E90EDD051D2	2016-08-28	EtOH_Box04_S118	ACTIVE	0	470.812880993
2E90EDD051D2	2016-08-28	EtOH_Box04_S118	ACTIVE	0	470.865801096
2E90EDD051D2	2016-08-28	EtOH_Box04_S118	ACTIVE	0	471.123950005
2E90EDD051D2	2016-08-28	EtOH_Box04_S118	ACTIVE	0	471.610260963
2E90EDD051D2	2016-08-28	EtOH_Box04_S118	ACTIVE	0	471.868679047
2E90EDD051D2	2016-08-28	EtOH_Box04_S118	ACTIVE	0	472.062347889
2E90EDD051D2	2016-08-28	EtOH_Box04_S118	ACTIVE	0	472.385648966
2E90EDD051D2	2016-08-28	EtOH_Box04_S118	ACTIVE	0	472.762897015
2E90EDD051D2	2016-08-28	EtOH_Box04_S118	ACTIVE	0	473.259077072
2E90EDD051D2	2016-08-28	EtOH_Box04_S118	ACTIVE	0	473.387808084
2E90EDD051D2	2016-08-28	EtOH_Box04_S118	ACTIVE	0	473.516462088
2E90EDD051D2	2016-08-28	EtOH_Box04_S118	ACTIVE	0	473.634254932
2E90EDD051D2	2016-08-28	EtOH_Box04_S118	ACTIVE	0	489.846626043
2E90EDD051D2	2016-08-28	EtOH_Box04_S118	REWARD	1	489.846626043
2E90EDD051D2	2016-08-28	EtOH_Box04_S118	ACTIVE	0	490.10938406
2E90EDD051D2	2016-08-28	EtOH_Box04_S118	ACTIVE	0	490.249165058
2E90EDD051D2	2016-08-28	EtOH_Box04_S118	ACTIVE	0	490.43187499
2E90EDD051D2	2016-08-28	EtOH_Box04_S118	ACTIVE	0	490.549767971
2E90EDD051D2	2016-08-28	EtOH_Box04_S118	ACTIVE	0	490.689254999
2E90EDD051D2	2016-08-28	EtOH_Box04_S118	ACTIVE	0	490.839478016
2E90EDD051D2	2016-08-28	EtOH_Box04_S118	ACTIVE	0	491.011341095
2E90EDD051D2	2016-08-28	EtOH_Box04_S118	ACTIVE	0	491.129242897
2E90EDD051D2	2016-08-28	EtOH_Box04_S118	ACTIVE	0	491.247147083
2E90EDD051D2	2016-08-28	EtOH_Box04_S118	ACTIVE	0	491.418953896
2E90EDD051D2	2016-08-28	EtOH_Box04_S118	ACTIVE	0	491.558508873
2E90EDD051D2	2016-08-28	EtOH_Box04_S118	ACTIVE	0	491.676440954
2E90EDD051D2	2016-08-28	EtOH_Box04_S118	ACTIVE	0	491.806246996
2E90EDD051D2	2016-08-28	EtOH_Box04_S118	ACTIVE	0	491.934973001
2E90EDD051D2	2016-08-28	EtOH_Box04_S118	ACTIVE	0	492.096077919
2E90EDD051D2	2016-08-28	EtOH_Box04_S118	ACTIVE	0	492.224750042
2E90EDD051D2	2016-08-28	EtOH_Box04_S118	ACTIVE	0	492.331903934
2E90EDD051D2	2016-08-28	EtOH_Box04_S118	ACTIVE	0	492.449765921
2E90EDD051D2	2016-08-28	EtOH_Box04_S118	ACTIVE	0	492.578685999
2E90EDD051D2	2016-08-28	EtOH_Box04_S118	ACTIVE	0	492.707376957
2E90EDD051D2	2016-08-28	EtOH_Box04_S118	ACTIVE	0	492.836072922
2E90EDD051D2	2016-08-28	EtOH_Box04_S118	ACTIVE	0	492.953990936
2E90EDD051D2	2016-08-28	EtOH_Box04_S118	ACTIVE	0	493.09345603
2E90EDD051D2	2016-08-28	EtOH_Box04_S118	ACTIVE	0	493.222066879
2E90EDD051D2	2016-08-28	EtOH_Box04_S118	ACTIVE	0	493.437073946
2E90EDD051D2	2016-08-28	EtOH_Box04_S118	ACTIVE	0	493.565746069
2E90EDD051D2	2016-08-28	EtOH_Box04_S118	ACTIVE	0	493.759325027
2E90EDD051D2	2016-08-28	EtOH_Box04_S118	ACTIVE	0	494.060888052
2E90EDD051D2	2016-08-28	EtOH_Box04_S118	ACTIVE	0	494.178745985
2E90EDD051D2	2016-08-28	EtOH_Box04_S118	ACTIVE	0	494.3073771
2E90EDD051D2	2016-08-28	EtOH_Box04_S118	ACTIVE	0	494.51174593
2E90EDD051D2	2016-08-28	EtOH_Box04_S118	ACTIVE	0	494.672862053
2E90EDD051D2	2016-08-28	EtOH_Box04_S118	ACTIVE	0	506.175585032
2E90EDD051D2	2016-08-28	EtOH_Box04_S118	ACTIVE	0	506.282721996
2E90EDD051D2	2016-08-28	EtOH_Box04_S118	ACTIVE	0	506.400625944
2E90EDD051D2	2016-08-28	EtOH_Box04_S118	ACTIVE	0	506.51865387
2E90EDD051D2	2016-08-28	EtOH_Box04_S118	ACTIVE	0	506.895936012
2E90EDD051D2	2016-08-28	EtOH_Box04_S118	ACTIVE	0	507.067789078
2E90EDD051D2	2016-08-28	EtOH_Box04_S118	ACTIVE	0	507.20717001
2E90EDD051D2	2016-08-28	EtOH_Box04_S118	ACTIVE	0	507.357380867
2E90EDD051D2	2016-08-28	EtOH_Box04_S118	ACTIVE	0	507.464363098
2E90EDD051D2	2016-08-28	EtOH_Box04_S118	ACTIVE	0	507.592979908
2E90EDD051D2	2016-08-28	EtOH_Box04_S118	ACTIVE	0	507.64594388
2E90EDD051D2	2016-08-28	EtOH_Box04_S118	ACTIVE	0	507.785604
2E90EDD051D2	2016-08-28	EtOH_Box04_S118	ACTIVE	0	507.914366007
2E90EDD051D2	2016-08-28	EtOH_Box04_S118	ACTIVE	0	508.064646959
2E90EDD051D2	2016-08-28	EtOH_Box04_S118	ACTIVE	0	508.193381071
2E90EDD051D2	2016-08-28	EtOH_Box04_S118	ACTIVE	0	508.36518693
2E90EDD051D2	2016-08-28	EtOH_Box04_S118	ACTIVE	0	508.601856947
2E90EDD051D2	2016-08-28	EtOH_Box04_S118	ACTIVE	0	508.741242886
2E90EDD051D2	2016-08-28	EtOH_Box04_S118	ACTIVE	0	508.869912863
2E90EDD051D2	2016-08-28	EtOH_Box04_S118	ACTIVE	0	508.987823009
2E90EDD051D2	2016-08-28	EtOH_Box04_S118	ACTIVE	0	509.224581003
2E90EDD051D2	2016-08-28	EtOH_Box04_S118	ACTIVE	0	509.354192019
2E90EDD051D2	2016-08-28	EtOH_Box04_S118	ACTIVE	0	509.493798018
2E90EDD051D2	2016-08-28	EtOH_Box04_S118	ACTIVE	0	509.719781876
2E90EDD051D2	2016-08-28	EtOH_Box04_S118	ACTIVE	0	509.902853966
2E90EDD051D2	2016-08-28	EtOH_Box04_S118	ACTIVE	0	510.92928791
2E90EDD051D2	2016-08-28	EtOH_Box04_S118	ACTIVE	0	515.41365099
2E90EDD051D2	2016-08-28	EtOH_Box04_S118	ACTIVE	0	515.943177938
2E90EDD051D2	2016-08-28	EtOH_Box04_S118	ACTIVE	0	516.094309092
2E90EDD051D2	2016-08-28	EtOH_Box04_S118	ACTIVE	0	516.245387077
2E90EDD051D2	2016-08-28	EtOH_Box04_S118	ACTIVE	0	516.342314959
2E90EDD051D2	2016-08-28	EtOH_Box04_S118	ACTIVE	0	516.515073061
2E90EDD051D2	2016-08-28	EtOH_Box04_S118	ACTIVE	0	516.622891903
2E90EDD051D2	2016-08-28	EtOH_Box04_S118	ACTIVE	0	527.324740887
2E90EDD051D2	2016-08-28	EtOH_Box04_S118	REWARD	10	527.324740887
2E90EDD051D2	2016-08-28	EtOH_Box04_S118	ACTIVE	0	528.540935993
2E90EDD051D2	2016-08-28	EtOH_Box04_S118	ACTIVE	0	530.194856882
2E90EDD051D2	2016-08-28	EtOH_Box04_S118	ACTIVE	0	531.177525043
2E90EDD051D2	2016-08-28	EtOH_Box04_S118	ACTIVE	0	532.702463865
2E90EDD051D2	2016-08-28	EtOH_Box04_S118	ACTIVE	0	533.804023981
2E90EDD051D2	2016-08-28	EtOH_Box04_S118	ACTIVE	0	534.343318939
2E90EDD051D2	2016-08-28	EtOH_Box04_S118	ACTIVE	0	546.655762911
2E90EDD051D2	2016-08-28	EtOH_Box04_S118	ACTIVE	0	546.784681082
2E90EDD051D2	2016-08-28	EtOH_Box04_S118	ACTIVE	0	546.902529955
2E90EDD051D2	2016-08-28	EtOH_Box04_S118	ACTIVE	0	547.03132391
2E90EDD051D2	2016-08-28	EtOH_Box04_S118	ACTIVE	0	547.214016914
2E90EDD051D2	2016-08-28	EtOH_Box04_S118	ACTIVE	0	547.375046968
2E90EDD051D2	2016-08-28	EtOH_Box04_S118	ACTIVE	0	547.50463891
2E90EDD051D2	2016-08-28	EtOH_Box04_S118	ACTIVE	0	547.623267889
2E90EDD051D2	2016-08-28	EtOH_Box04_S118	ACTIVE	0	556.800246954
2E90EDD051D2	2016-08-28	EtOH_Box04_S118	ACTIVE	0	557.351387978
2E90EDD051D2	2016-08-28	EtOH_Box04_S118	ACTIVE	0	557.470122099
2E90EDD051D2	2016-08-28	EtOH_Box04_S118	ACTIVE	0	557.599739075
2E90EDD051D2	2016-08-28	EtOH_Box04_S118	ACTIVE	0	558.464941025
2E90EDD051D2	2016-08-28	EtOH_Box04_S118	ACTIVE	0	558.626883984
2E90EDD051D2	2016-08-28	EtOH_Box04_S118	ACTIVE	0	558.885884047
2E90EDD051D2	2016-08-28	EtOH_Box04_S118	ACTIVE	0	559.026264906
2E90EDD051D2	2016-08-28	EtOH_Box04_S118	ACTIVE	0	559.523437977
2E90EDD051D2	2016-08-28	EtOH_Box04_S118	INACTIVE	0	560.399123907
2E90EDD051D2	2016-08-28	EtOH_Box04_S118	ACTIVE	0	576.504086018
2E90EDD051D2	2016-08-28	EtOH_Box04_S118	ACTIVE	0	636.633677006
2E90EDD051D2	2016-08-28	EtOH_Box04_S118	ACTIVE	0	636.752577066
2E90EDD051D2	2016-08-28	EtOH_Box04_S118	ACTIVE	0	636.871330023
2E90EDD051D2	2016-08-28	EtOH_Box04_S118	ACTIVE	0	637.033159018
2E90EDD051D2	2016-08-28	EtOH_Box04_S118	REWARD	17	637.033159018
2E90EDD051D2	2016-08-28	EtOH_Box04_S118	ACTIVE	0	637.39525795
2E90EDD051D2	2016-08-28	EtOH_Box04_S118	ACTIVE	0	637.502526999
2E90EDD051D2	2016-08-28	EtOH_Box04_S118	ACTIVE	0	637.696238995
2E90EDD051D2	2016-08-28	EtOH_Box04_S118	ACTIVE	0	639.596955061
2E90EDD051D2	2016-08-28	EtOH_Box04_S118	ACTIVE	0	683.193999052
2E90EDD051D2	2016-08-28	EtOH_Box04_S118	ACTIVE	0	683.34533596
2E90EDD051D2	2016-08-28	EtOH_Box04_S118	ACTIVE	0	683.431515932
2E90EDD051D2	2016-08-28	EtOH_Box04_S118	ACTIVE	0	683.539340019
2E90EDD051D2	2016-08-28	EtOH_Box04_S118	ACTIVE	0	683.647115946
2E90EDD051D2	2016-08-28	EtOH_Box04_S118	ACTIVE	0	683.765960932
2E90EDD051D2	2016-08-28	EtOH_Box04_S118	ACTIVE	0	683.884557009
2E90EDD051D2	2016-08-28	EtOH_Box04_S118	ACTIVE	0	684.024754047
2E90EDD051D2	2016-08-28	EtOH_Box04_S118	ACTIVE	0	684.164862871
2E90EDD051D2	2016-08-28	EtOH_Box04_S118	ACTIVE	0	684.305020094
2E90EDD051D2	2016-08-28	EtOH_Box04_S118	ACTIVE	0	684.423611879
2E90EDD051D2	2016-08-28	EtOH_Box04_S118	ACTIVE	0	684.552978992
2E90EDD051D2	2016-08-28	EtOH_Box04_S118	ACTIVE	0	684.69330287
2E90EDD051D2	2016-08-28	EtOH_Box04_S118	REWARD	13	684.69330287
2E90EDD051D2	2016-08-28	EtOH_Box04_S118	ACTIVE	0	684.957303047
2E90EDD051D2	2016-08-28	EtOH_Box04_S118	ACTIVE	0	685.097281933
2E90EDD051D2	2016-08-28	EtOH_Box04_S118	ACTIVE	0	685.24751997
2E90EDD051D2	2016-08-28	EtOH_Box04_S118	ACTIVE	0	685.386983871
2E90EDD051D2	2016-08-28	EtOH_Box04_S118	ACTIVE	0	686.273267984
2E90EDD051D2	2016-08-28	EtOH_Box04_S118	ACTIVE	0	686.985428095
2E90EDD051D2	2016-08-28	EtOH_Box04_S118	ACTIVE	0	687.341006041
2E90EDD051D2	2016-08-28	EtOH_Box04_S118	ACTIVE	0	689.458975077
2E90EDD051D2	2016-08-28	EtOH_Box04_S118	ACTIVE	0	690.421319962
2E90EDD051D2	2016-08-28	EtOH_Box04_S118	ACTIVE	0	720.329643011
2E90EDD051D2	2016-08-28	EtOH_Box04_S118	ACTIVE	0	720.437707901
2E90EDD051D2	2016-08-28	EtOH_Box04_S118	ACTIVE	0	720.545726061
2E90EDD051D2	2016-08-28	EtOH_Box04_S118	ACTIVE	0	720.664366007
2E90EDD051D2	2016-08-28	EtOH_Box04_S118	ACTIVE	0	720.782902002
2E90EDD051D2	2016-08-28	EtOH_Box04_S118	ACTIVE	0	720.901481867
2E90EDD051D2	2016-08-28	EtOH_Box04_S118	ACTIVE	0	721.030915022
2E90EDD051D2	2016-08-28	EtOH_Box04_S118	ACTIVE	0	721.171096087
2E90EDD051D2	2016-08-28	EtOH_Box04_S118	ACTIVE	0	721.289601088
2E90EDD051D2	2016-08-28	EtOH_Box04_S118	ACTIVE	0	721.419000864
2E90EDD051D2	2016-08-28	EtOH_Box04_S118	ACTIVE	0	721.624091864
2E90EDD051D2	2016-08-28	EtOH_Box04_S118	ACTIVE	0	721.764515877
2E90EDD051D2	2016-08-28	EtOH_Box04_S118	REWARD	12	721.764515877
2E90EDD051D2	2016-08-28	EtOH_Box04_S118	ACTIVE	0	722.027900934
2E90EDD051D2	2016-08-28	EtOH_Box04_S118	ACTIVE	0	729.792478085
2E90EDD051D2	2016-08-28	EtOH_Box04_S118	ACTIVE	0	729.910413027
2E90EDD051D2	2016-08-28	EtOH_Box04_S118	ACTIVE	0	730.039196014
2E90EDD051D2	2016-08-28	EtOH_Box04_S118	ACTIVE	0	730.167896986
2E90EDD051D2	2016-08-28	EtOH_Box04_S118	ACTIVE	0	730.296542883
2E90EDD051D2	2016-08-28	EtOH_Box04_S118	ACTIVE	0	730.42510891
2E90EDD051D2	2016-08-28	EtOH_Box04_S118	ACTIVE	0	730.618706942
2E90EDD051D2	2016-08-28	EtOH_Box04_S118	ACTIVE	0	730.758214951
2E90EDD051D2	2016-08-28	EtOH_Box04_S118	ACTIVE	0	741.34382391
2E90EDD051D2	2016-08-28	EtOH_Box04_S118	ACTIVE	0	741.461848021
2E90EDD051D2	2016-08-28	EtOH_Box04_S118	ACTIVE	0	741.590476036
2E90EDD051D2	2016-08-28	EtOH_Box04_S118	ACTIVE	0	741.708337069
2E90EDD051D2	2016-08-28	EtOH_Box04_S118	ACTIVE	0	741.880337
2E90EDD051D2	2016-08-28	EtOH_Box04_S118	ACTIVE	0	742.008738995
2E90EDD051D2	2016-08-28	EtOH_Box04_S118	ACTIVE	0	742.147744894
2E90EDD051D2	2016-08-28	EtOH_Box04_S118	ACTIVE	0	742.286748886
2E90EDD051D2	2016-08-28	EtOH_Box04_S118	ACTIVE	0	742.458399057
2E90EDD051D2	2016-08-28	EtOH_Box04_S118	ACTIVE	0	742.586862087
2E90EDD051D2	2016-08-28	EtOH_Box04_S118	ACTIVE	0	742.736737967
2E90EDD051D2	2016-08-28	EtOH_Box04_S118	ACTIVE	0	742.865047932
2E90EDD051D2	2016-08-28	EtOH_Box04_S118	ACTIVE	0	742.993304014
2E90EDD051D2	2016-08-28	EtOH_Box04_S118	REWARD	9	742.993304014
2E90EDD051D2	2016-08-28	EtOH_Box04_S118	ACTIVE	0	743.309671879
2E90EDD051D2	2016-08-28	EtOH_Box04_S118	ACTIVE	0	743.449454069
2E90EDD051D2	2016-08-28	EtOH_Box04_S118	ACTIVE	0	743.633394957
2E90EDD051D2	2016-08-28	EtOH_Box04_S118	ACTIVE	0	743.783931017
2E90EDD051D2	2016-08-28	EtOH_Box04_S118	ACTIVE	0	743.91287899
2E90EDD051D2	2016-08-28	EtOH_Box04_S118	ACTIVE	0	746.546887875
2E90EDD051D2	2016-08-28	EtOH_Box04_S118	INACTIVE	0	752.674896955
2E90EDD051D2	2016-08-28	EtOH_Box04_S118	ACTIVE	0	767.260528088
2E90EDD051D2	2016-08-28	EtOH_Box04_S118	ACTIVE	0	767.378143072
2E90EDD051D2	2016-08-28	EtOH_Box04_S118	ACTIVE	0	767.506558895
2E90EDD051D2	2016-08-28	EtOH_Box04_S118	ACTIVE	0	767.656544924
2E90EDD051D2	2016-08-28	EtOH_Box04_S118	ACTIVE	0	767.795753956
2E90EDD051D2	2016-08-28	EtOH_Box04_S118	ACTIVE	0	767.934875965
2E90EDD051D2	2016-08-28	EtOH_Box04_S118	ACTIVE	0	768.127899885
2E90EDD051D2	2016-08-28	EtOH_Box04_S118	REWARD	7	768.127899885
2E90EDD051D2	2016-08-28	EtOH_Box04_S118	ACTIVE	0	768.509176016
2E90EDD051D2	2016-08-28	EtOH_Box04_S118	ACTIVE	0	768.57328105
2E90EDD051D2	2016-08-28	EtOH_Box04_S118	ACTIVE	0	768.756143093
2E90EDD051D2	2016-08-28	EtOH_Box04_S118	ACTIVE	0	768.877861023
2E90EDD051D2	2016-08-28	EtOH_Box04_S118	ACTIVE	0	769.01732707
2E90EDD051D2	2016-08-28	EtOH_Box04_S118	ACTIVE	0	769.232630014
2E90EDD051D2	2016-08-28	EtOH_Box04_S118	ACTIVE	0	769.361324072
2E90EDD051D2	2016-08-28	EtOH_Box04_S118	ACTIVE	0	769.489949942
2E90EDD051D2	2016-08-28	EtOH_Box04_S118	ACTIVE	0	769.597182989
2E90EDD051D2	2016-08-28	EtOH_Box04_S118	ACTIVE	0	769.727021933
2E90EDD051D2	2016-08-28	EtOH_Box04_S118	ACTIVE	0	769.855844975
2E90EDD051D2	2016-08-28	EtOH_Box04_S118	ACTIVE	0	769.95223403
2E90EDD051D2	2016-08-28	EtOH_Box04_S118	ACTIVE	0	770.09203887
2E90EDD051D2	2016-08-28	EtOH_Box04_S118	ACTIVE	0	770.209969044
2E90EDD051D2	2016-08-28	EtOH_Box04_S118	ACTIVE	0	770.327818871
2E90EDD051D2	2016-08-28	EtOH_Box04_S118	ACTIVE	0	770.467238903
2E90EDD051D2	2016-08-28	EtOH_Box04_S118	ACTIVE	0	770.606709003
2E90EDD051D2	2016-08-28	EtOH_Box04_S118	ACTIVE	0	770.735733032
2E90EDD051D2	2016-08-28	EtOH_Box04_S118	ACTIVE	0	771.103986979
2E90EDD051D2	2016-08-28	EtOH_Box04_S118	ACTIVE	0	771.243582964
2E90EDD051D2	2016-08-28	EtOH_Box04_S118	ACTIVE	0	771.383169889
2E90EDD051D2	2016-08-28	EtOH_Box04_S118	ACTIVE	0	775.546993971
2E90EDD051D2	2016-08-28	EtOH_Box04_S118	ACTIVE	0	793.090843916
2E90EDD051D2	2016-08-28	EtOH_Box04_S118	ACTIVE	0	793.198926926
2E90EDD051D2	2016-08-28	EtOH_Box04_S118	ACTIVE	0	793.317543983
2E90EDD051D2	2016-08-28	EtOH_Box04_S118	ACTIVE	0	793.414448977
2E90EDD051D2	2016-08-28	EtOH_Box04_S118	ACTIVE	0	793.597847939
2E90EDD051D2	2016-08-28	EtOH_Box04_S118	ACTIVE	0	793.781280041
2E90EDD051D2	2016-08-28	EtOH_Box04_S118	ACTIVE	0	793.899820089
2E90EDD051D2	2016-08-28	EtOH_Box04_S118	ACTIVE	0	794.029222965
2E90EDD051D2	2016-08-28	EtOH_Box04_S118	ACTIVE	0	794.158614874
2E90EDD051D2	2016-08-28	EtOH_Box04_S118	ACTIVE	0	794.288034916
2E90EDD051D2	2016-08-28	EtOH_Box04_S118	ACTIVE	0	794.482290983
2E90EDD051D2	2016-08-28	EtOH_Box04_S118	ACTIVE	0	794.62252903
2E90EDD051D2	2016-08-28	EtOH_Box04_S118	ACTIVE	0	794.78472805
2E90EDD051D2	2016-08-28	EtOH_Box04_S118	ACTIVE	0	794.989957094
2E90EDD051D2	2016-08-28	EtOH_Box04_S118	ACTIVE	0	795.108587027
2E90EDD051D2	2016-08-28	EtOH_Box04_S118	ACTIVE	0	795.248756886
2E90EDD051D2	2016-08-28	EtOH_Box04_S118	ACTIVE	0	795.399662971
2E90EDD051D2	2016-08-28	EtOH_Box04_S118	REWARD	17	795.399662971
2E90EDD051D2	2016-08-28	EtOH_Box04_S118	ACTIVE	0	795.695648909
2E90EDD051D2	2016-08-28	EtOH_Box04_S118	ACTIVE	0	795.825021029
2E90EDD051D2	2016-08-28	EtOH_Box04_S118	ACTIVE	0	795.942943096
2E90EDD051D2	2016-08-28	EtOH_Box04_S118	ACTIVE	0	796.071644068
2E90EDD051D2	2016-08-28	EtOH_Box04_S118	ACTIVE	0	796.221895933
2E90EDD051D2	2016-08-28	EtOH_Box04_S118	ACTIVE	0	796.339699984
2E90EDD051D2	2016-08-28	EtOH_Box04_S118	ACTIVE	0	796.469471931
2E90EDD051D2	2016-08-28	EtOH_Box04_S118	ACTIVE	0	796.609256029
2E90EDD051D2	2016-08-28	EtOH_Box04_S118	ACTIVE	0	796.737935066
2E90EDD051D2	2016-08-28	EtOH_Box04_S118	ACTIVE	0	796.80172205
2E90EDD051D2	2016-08-28	EtOH_Box04_S118	ACTIVE	0	796.951915026
2E90EDD051D2	2016-08-28	EtOH_Box04_S118	ACTIVE	0	797.145340919
2E90EDD051D2	2016-08-28	EtOH_Box04_S118	ACTIVE	0	797.306485891
2E90EDD051D2	2016-08-28	EtOH_Box04_S118	ACTIVE	0	799.196457863
2E90EDD051D2	2016-08-28	EtOH_Box04_S118	ACTIVE	0	809.723231077
2E90EDD051D2	2016-08-28	EtOH_Box04_S118	ACTIVE	0	809.808928967
2E90EDD051D2	2016-08-28	EtOH_Box04_S118	ACTIVE	0	809.926985025
2E90EDD051D2	2016-08-28	EtOH_Box04_S118	ACTIVE	0	810.044836044
2E90EDD051D2	2016-08-28	EtOH_Box04_S118	ACTIVE	0	810.184225082
2E90EDD051D2	2016-08-28	EtOH_Box04_S118	ACTIVE	0	810.644968033
2E90EDD051D2	2016-08-28	EtOH_Box04_S118	ACTIVE	0	810.807188988
2E90EDD051D2	2016-08-28	EtOH_Box04_S118	ACTIVE	0	811.011586905
2E90EDD051D2	2016-08-28	EtOH_Box04_S118	ACTIVE	0	811.334620953
2E90EDD051D2	2016-08-28	EtOH_Box04_S118	ACTIVE	0	811.452498913
2E90EDD051D2	2016-08-28	EtOH_Box04_S118	ACTIVE	0	811.657065868
2E90EDD051D2	2016-08-28	EtOH_Box04_S118	ACTIVE	0	811.742609024
2E90EDD051D2	2016-08-28	EtOH_Box04_S118	ACTIVE	0	812.195575953
2E90EDD051D2	2016-08-28	EtOH_Box04_S118	ACTIVE	0	812.335109949
2E90EDD051D2	2016-08-28	EtOH_Box04_S118	ACTIVE	0	812.485435009
2E90EDD051D2	2016-08-28	EtOH_Box04_S118	ACTIVE	0	812.614223003
2E90EDD051D2	2016-08-28	EtOH_Box04_S118	ACTIVE	0	812.76466608
2E90EDD051D2	2016-08-28	EtOH_Box04_S118	ACTIVE	0	813.033959866
2E90EDD051D2	2016-08-28	EtOH_Box04_S118	ACTIVE	0	813.173570871
2E90EDD051D2	2016-08-28	EtOH_Box04_S118	ACTIVE	0	813.291420937
2E90EDD051D2	2016-08-28	EtOH_Box04_S118	ACTIVE	0	813.452529907
2E90EDD051D2	2016-08-28	EtOH_Box04_S118	ACTIVE	0	813.592289925
2E90EDD051D2	2016-08-28	EtOH_Box04_S118	ACTIVE	0	813.731858969
2E90EDD051D2	2016-08-28	EtOH_Box04_S118	ACTIVE	0	813.926544905
2E90EDD051D2	2016-08-28	EtOH_Box04_S118	ACTIVE	0	814.077056885
2E90EDD051D2	2016-08-28	EtOH_Box04_S118	ACTIVE	0	814.194968939
2E90EDD051D2	2016-08-28	EtOH_Box04_S118	ACTIVE	0	814.420800924
2E90EDD051D2	2016-08-28	EtOH_Box04_S118	ACTIVE	0	814.60343504
2E90EDD051D2	2016-08-28	EtOH_Box04_S118	ACTIVE	0	815.596849918
2E90EDD051D2	2016-08-28	EtOH_Box04_S118	ACTIVE	0	815.963356972
2E90EDD051D2	2016-08-28	EtOH_Box04_S118	ACTIVE	0	818.654145002
2E90EDD051D2	2016-08-28	EtOH_Box04_S118	ACTIVE	0	829.678440094
2E90EDD051D2	2016-08-28	EtOH_Box04_S118	ACTIVE	0	841.908905983
2E90EDD051D2	2016-08-28	EtOH_Box04_S118	ACTIVE	0	842.211072922
2E90EDD051D2	2016-08-28	EtOH_Box04_S118	REWARD	6	842.211072922
2E90EDD051D2	2016-08-28	EtOH_Box04_S118	ACTIVE	0	842.484499931
2E90EDD051D2	2016-08-28	EtOH_Box04_S118	ACTIVE	0	842.667486906
2E90EDD051D2	2016-08-28	EtOH_Box04_S118	ACTIVE	0	842.839330912
2E90EDD051D2	2016-08-28	EtOH_Box04_S118	ACTIVE	0	843.141004086
2E90EDD051D2	2016-08-28	EtOH_Box04_S118	ACTIVE	0	848.076426983
2E90EDD051D2	2016-08-28	EtOH_Box04_S118	ACTIVE	0	852.637831926
2E90EDD051D2	2016-08-28	EtOH_Box04_S118	ACTIVE	0	852.701761961
2E90EDD051D2	2016-08-28	EtOH_Box04_S118	ACTIVE	0	853.079037905
2E90EDD051D2	2016-08-28	EtOH_Box04_S118	ACTIVE	0	853.586091995
2E90EDD051D2	2016-08-28	EtOH_Box04_S118	ACTIVE	0	853.693350077
2E90EDD051D2	2016-08-28	EtOH_Box04_S118	ACTIVE	0	853.778853893
2E90EDD051D2	2016-08-28	EtOH_Box04_S118	ACTIVE	0	859.324760914
2E90EDD051D2	2016-08-28	EtOH_Box04_S118	ACTIVE	0	863.832993984
2E90EDD051D2	2016-08-28	EtOH_Box04_S118	ACTIVE	0	863.98321104
2E90EDD051D2	2016-08-28	EtOH_Box04_S118	ACTIVE	0	864.295244932
2E90EDD051D2	2016-08-28	EtOH_Box04_S118	ACTIVE	0	864.553135872
2E90EDD051D2	2016-08-28	EtOH_Box04_S118	ACTIVE	0	865.626471043
2E90EDD051D2	2016-08-28	EtOH_Box04_S118	REWARD	5	865.626471043
2E90EDD051D2	2016-08-28	EtOH_Box04_S118	ACTIVE	0	865.988502026
2E90EDD051D2	2016-08-28	EtOH_Box04_S118	ACTIVE	0	866.139139891
2E90EDD051D2	2016-08-28	EtOH_Box04_S118	ACTIVE	0	866.343492031
2E90EDD051D2	2016-08-28	EtOH_Box04_S118	ACTIVE	0	866.47241497
2E90EDD051D2	2016-08-28	EtOH_Box04_S118	ACTIVE	0	866.611999035
2E90EDD051D2	2016-08-28	EtOH_Box04_S118	ACTIVE	0	866.730021
2E90EDD051D2	2016-08-28	EtOH_Box04_S118	ACTIVE	0	866.880301952
2E90EDD051D2	2016-08-28	EtOH_Box04_S118	ACTIVE	0	867.052151918
2E90EDD051D2	2016-08-28	EtOH_Box04_S118	ACTIVE	0	867.191608906
2E90EDD051D2	2016-08-28	EtOH_Box04_S118	ACTIVE	0	867.309443951
2E90EDD051D2	2016-08-28	EtOH_Box04_S118	ACTIVE	0	867.492129087
2E90EDD051D2	2016-08-28	EtOH_Box04_S118	ACTIVE	0	867.620909929
2E90EDD051D2	2016-08-28	EtOH_Box04_S118	ACTIVE	0	867.814580917
2E90EDD051D2	2016-08-28	EtOH_Box04_S118	ACTIVE	0	867.965000868
2E90EDD051D2	2016-08-28	EtOH_Box04_S118	ACTIVE	0	871.52315402
2E90EDD051D2	2016-08-28	EtOH_Box04_S118	ACTIVE	0	872.906111002
2E90EDD051D2	2016-08-28	EtOH_Box04_S118	ACTIVE	0	875.337634087
2E90EDD051D2	2016-08-28	EtOH_Box04_S118	ACTIVE	0	879.638545036
2E90EDD051D2	2016-08-28	EtOH_Box04_S118	INACTIVE	0	883.044355869
2E90EDD051D2	2016-08-28	EtOH_Box04_S118	INACTIVE	0	883.225707054
2E90EDD051D2	2016-08-28	EtOH_Box04_S118	INACTIVE	0	883.461188078
2E90EDD051D2	2016-08-28	EtOH_Box04_S118	ACTIVE	0	884.691384077
2E90EDD051D2	2016-08-28	EtOH_Box04_S118	ACTIVE	0	884.820128918
2E90EDD051D2	2016-08-28	EtOH_Box04_S118	ACTIVE	0	884.938045025
2E90EDD051D2	2016-08-28	EtOH_Box04_S118	ACTIVE	0	885.207397938
2E90EDD051D2	2016-08-28	EtOH_Box04_S118	ACTIVE	0	885.346936941
2E90EDD051D2	2016-08-28	EtOH_Box04_S118	ACTIVE	0	885.453938961
2E90EDD051D2	2016-08-28	EtOH_Box04_S118	ACTIVE	0	885.507050991
2E90EDD051D2	2016-08-28	EtOH_Box04_S118	ACTIVE	0	885.59254694
2E90EDD051D2	2016-08-28	EtOH_Box04_S118	ACTIVE	0	885.883531094
2E90EDD051D2	2016-08-28	EtOH_Box04_S118	ACTIVE	0	886.025384903
2E90EDD051D2	2016-08-28	EtOH_Box04_S118	ACTIVE	0	886.684514046
2E90EDD051D2	2016-08-28	EtOH_Box04_S118	ACTIVE	0	886.911431074
2E90EDD051D2	2016-08-28	EtOH_Box04_S118	ACTIVE	0	887.613758087
2E90EDD051D2	2016-08-28	EtOH_Box04_S118	ACTIVE	0	899.201832056
2E90EDD051D2	2016-08-28	EtOH_Box04_S118	ACTIVE	0	899.320651054
2E90EDD051D2	2016-08-28	EtOH_Box04_S118	ACTIVE	0	899.482466936
2E90EDD051D2	2016-08-28	EtOH_Box04_S118	ACTIVE	0	899.633718967
2E90EDD051D2	2016-08-28	EtOH_Box04_S118	ACTIVE	0	899.839058876
2E90EDD051D2	2016-08-28	EtOH_Box04_S118	ACTIVE	0	900.011735916
2E90EDD051D2	2016-08-28	EtOH_Box04_S118	REWARD	11	900.011735916
2E90EDD051D2	2016-08-28	EtOH_Box04_S118	ACTIVE	0	900.32062602
2E90EDD051D2	2016-08-28	EtOH_Box04_S118	ACTIVE	0	900.557533979
2E90EDD051D2	2016-08-28	EtOH_Box04_S118	ACTIVE	0	900.664695024
2E90EDD051D2	2016-08-28	EtOH_Box04_S118	ACTIVE	0	900.728542089
2E90EDD051D2	2016-08-28	EtOH_Box04_S118	ACTIVE	0	900.847480059
2E90EDD051D2	2016-08-28	EtOH_Box04_S118	ACTIVE	0	900.965317965
2E90EDD051D2	2016-08-28	EtOH_Box04_S118	ACTIVE	0	901.115645885
2E90EDD051D2	2016-08-28	EtOH_Box04_S118	ACTIVE	0	901.265955925
2E90EDD051D2	2016-08-28	EtOH_Box04_S118	ACTIVE	0	901.383733988
2E90EDD051D2	2016-08-28	EtOH_Box04_S118	ACTIVE	0	901.53391695
2E90EDD051D2	2016-08-28	EtOH_Box04_S118	ACTIVE	0	901.694952011
2E90EDD051D2	2016-08-28	EtOH_Box04_S118	ACTIVE	0	901.834443092
2E90EDD051D2	2016-08-28	EtOH_Box04_S118	ACTIVE	0	901.973870039
2E90EDD051D2	2016-08-28	EtOH_Box04_S118	ACTIVE	0	902.09164691
2E90EDD051D2	2016-08-28	EtOH_Box04_S118	ACTIVE	0	902.436135054
2E90EDD051D2	2016-08-28	EtOH_Box04_S118	ACTIVE	0	907.011756897
2E90EDD051D2	2016-08-28	EtOH_Box04_S118	ACTIVE	0	907.47569108
2E90EDD051D2	2016-08-28	EtOH_Box04_S118	ACTIVE	0	911.843379021
2E90EDD051D2	2016-08-28	EtOH_Box04_S118	ACTIVE	0	918.404465914
2E90EDD051D2	2016-08-28	EtOH_Box04_S118	ACTIVE	0	918.500977039
2E90EDD051D2	2016-08-28	EtOH_Box04_S118	ACTIVE	0	918.629725933
2E90EDD051D2	2016-08-28	EtOH_Box04_S118	ACTIVE	0	918.855957031
2E90EDD051D2	2016-08-28	EtOH_Box04_S118	ACTIVE	0	918.941395998
2E90EDD051D2	2016-08-28	EtOH_Box04_S118	ACTIVE	0	919.135044098
2E90EDD051D2	2016-08-28	EtOH_Box04_S118	ACTIVE	0	919.404241085
2E90EDD051D2	2016-08-28	EtOH_Box04_S118	ACTIVE	0	919.619263887
2E90EDD051D2	2016-08-28	EtOH_Box04_S118	ACTIVE	0	919.704674959
2E90EDD051D2	2016-08-28	EtOH_Box04_S118	ACTIVE	0	919.855068922
2E90EDD051D2	2016-08-28	EtOH_Box04_S118	ACTIVE	0	920.005419016
2E90EDD051D2	2016-08-28	EtOH_Box04_S118	ACTIVE	0	920.188461065
2E90EDD051D2	2016-08-28	EtOH_Box04_S118	ACTIVE	0	920.576185942
2E90EDD051D2	2016-08-28	EtOH_Box04_S118	ACTIVE	0	920.72615695
2E90EDD051D2	2016-08-28	EtOH_Box04_S118	ACTIVE	0	920.854479074
2E90EDD051D2	2016-08-28	EtOH_Box04_S118	ACTIVE	0	921.124729872
2E90EDD051D2	2016-08-28	EtOH_Box04_S118	ACTIVE	0	921.296607971
2E90EDD051D2	2016-08-28	EtOH_Box04_S118	REWARD	6	921.296607971
2E90EDD051D2	2016-08-28	EtOH_Box04_S118	ACTIVE	0	921.623907089
2E90EDD051D2	2016-08-28	EtOH_Box04_S118	ACTIVE	0	921.763817072
2E90EDD051D2	2016-08-28	EtOH_Box04_S118	ACTIVE	0	922.281756878
2E90EDD051D2	2016-08-28	EtOH_Box04_S118	ACTIVE	0	922.35647893
2E90EDD051D2	2016-08-28	EtOH_Box04_S118	ACTIVE	0	922.474276066
2E90EDD051D2	2016-08-28	EtOH_Box04_S118	ACTIVE	0	922.559583902
2E90EDD051D2	2016-08-28	EtOH_Box04_S118	ACTIVE	0	922.688248873
2E90EDD051D2	2016-08-28	EtOH_Box04_S118	ACTIVE	0	922.805571079
2E90EDD051D2	2016-08-28	EtOH_Box04_S118	ACTIVE	0	922.934357882
2E90EDD051D2	2016-08-28	EtOH_Box04_S118	ACTIVE	0	923.117028952
2E90EDD051D2	2016-08-28	EtOH_Box04_S118	ACTIVE	0	923.364372015
2E90EDD051D2	2016-08-28	EtOH_Box04_S118	ACTIVE	0	923.482241869
2E90EDD051D2	2016-08-28	EtOH_Box04_S118	ACTIVE	0	923.621591091
2E90EDD051D2	2016-08-28	EtOH_Box04_S118	ACTIVE	0	923.730676889
2E90EDD051D2	2016-08-28	EtOH_Box04_S118	ACTIVE	0	923.880995989
2E90EDD051D2	2016-08-28	EtOH_Box04_S118	ACTIVE	0	923.934006929
2E90EDD051D2	2016-08-28	EtOH_Box04_S118	ACTIVE	0	924.106031895
2E90EDD051D2	2016-08-28	EtOH_Box04_S118	ACTIVE	0	924.23469305
2E90EDD051D2	2016-08-28	EtOH_Box04_S118	ACTIVE	0	924.363286972
2E90EDD051D2	2016-08-28	EtOH_Box04_S118	ACTIVE	0	924.57941699
2E90EDD051D2	2016-08-28	EtOH_Box04_S118	ACTIVE	0	924.718956947
2E90EDD051D2	2016-08-28	EtOH_Box04_S118	ACTIVE	0	924.847608089
2E90EDD051D2	2016-08-28	EtOH_Box04_S118	ACTIVE	0	924.987039089
2E90EDD051D2	2016-08-28	EtOH_Box04_S118	ACTIVE	0	925.493871927
2E90EDD051D2	2016-08-28	EtOH_Box04_S118	ACTIVE	0	935.266449928
2E90EDD051D2	2016-08-28	EtOH_Box04_S118	ACTIVE	0	935.395240068
2E90EDD051D2	2016-08-28	EtOH_Box04_S118	ACTIVE	0	935.534717083
2E90EDD051D2	2016-08-28	EtOH_Box04_S118	ACTIVE	0	935.717544079
2E90EDD051D2	2016-08-28	EtOH_Box04_S118	ACTIVE	0	935.868056059
2E90EDD051D2	2016-08-28	EtOH_Box04_S118	ACTIVE	0	935.997792006
2E90EDD051D2	2016-08-28	EtOH_Box04_S118	ACTIVE	0	936.301495075
2E90EDD051D2	2016-08-28	EtOH_Box04_S118	ACTIVE	0	936.559875011
2E90EDD051D2	2016-08-28	EtOH_Box04_S118	ACTIVE	0	936.656158924
2E90EDD051D2	2016-08-28	EtOH_Box04_S118	ACTIVE	0	937.4442029
2E90EDD051D2	2016-08-28	EtOH_Box04_S118	ACTIVE	0	937.508004904
2E90EDD051D2	2016-08-28	EtOH_Box04_S118	ACTIVE	0	937.636763096
2E90EDD051D2	2016-08-28	EtOH_Box04_S118	ACTIVE	0	937.776517868
2E90EDD051D2	2016-08-28	EtOH_Box04_S118	ACTIVE	0	938.024168015
2E90EDD051D2	2016-08-28	EtOH_Box04_S118	ACTIVE	0	938.088032961
2E90EDD051D2	2016-08-28	EtOH_Box04_S118	ACTIVE	0	938.259857893
2E90EDD051D2	2016-08-28	EtOH_Box04_S118	ACTIVE	0	942.045139074
2E90EDD051D2	2016-08-28	EtOH_Box04_S118	ACTIVE	0	942.185827971
2E90EDD051D2	2016-08-28	EtOH_Box04_S118	ACTIVE	0	942.326076984
2E90EDD051D2	2016-08-28	EtOH_Box04_S118	ACTIVE	0	942.563814878
2E90EDD051D2	2016-08-28	EtOH_Box04_S118	ACTIVE	0	942.693414927
2E90EDD051D2	2016-08-28	EtOH_Box04_S118	ACTIVE	0	950.488918066
2E90EDD051D2	2016-08-28	EtOH_Box04_S118	ACTIVE	0	950.683455944
2E90EDD051D2	2016-08-28	EtOH_Box04_S118	ACTIVE	0	950.877830029
2E90EDD051D2	2016-08-28	EtOH_Box04_S118	ACTIVE	0	951.007368088
2E90EDD051D2	2016-08-28	EtOH_Box04_S118	ACTIVE	0	951.147758007
2E90EDD051D2	2016-08-28	EtOH_Box04_S118	ACTIVE	0	951.277410984
2E90EDD051D2	2016-08-28	EtOH_Box04_S118	ACTIVE	0	958.476902008
2E90EDD051D2	2016-08-28	EtOH_Box04_S118	ACTIVE	0	962.877418041
2E90EDD051D2	2016-08-28	EtOH_Box04_S118	ACTIVE	0	964.628350019
2E90EDD051D2	2016-08-28	EtOH_Box04_S118	ACTIVE	0	964.941730022
2E90EDD051D2	2016-08-28	EtOH_Box04_S118	INACTIVE	0	967.970314026
2E90EDD051D2	2016-08-28	EtOH_Box04_S118	ACTIVE	0	973.536519051
2E90EDD051D2	2016-08-28	EtOH_Box04_S118	ACTIVE	0	973.655591011
2E90EDD051D2	2016-08-28	EtOH_Box04_S118	REWARD	17	973.655591011
2E90EDD051D2	2016-08-28	EtOH_Box04_S118	ACTIVE	0	974.005945921
2E90EDD051D2	2016-08-28	EtOH_Box04_S118	ACTIVE	0	974.167387962
2E90EDD051D2	2016-08-28	EtOH_Box04_S118	ACTIVE	0	974.296101093
2E90EDD051D2	2016-08-28	EtOH_Box04_S118	ACTIVE	0	974.435574055
2E90EDD051D2	2016-08-28	EtOH_Box04_S118	ACTIVE	0	974.553349972
2E90EDD051D2	2016-08-28	EtOH_Box04_S118	ACTIVE	0	974.682038069
2E90EDD051D2	2016-08-28	EtOH_Box04_S118	ACTIVE	0	974.832370043
2E90EDD051D2	2016-08-28	EtOH_Box04_S118	ACTIVE	0	974.939512968
2E90EDD051D2	2016-08-28	EtOH_Box04_S118	ACTIVE	0	975.111584902
2E90EDD051D2	2016-08-28	EtOH_Box04_S118	ACTIVE	0	975.229544878
2E90EDD051D2	2016-08-28	EtOH_Box04_S118	ACTIVE	0	975.347389936
2E90EDD051D2	2016-08-28	EtOH_Box04_S118	ACTIVE	0	975.519212008
2E90EDD051D2	2016-08-28	EtOH_Box04_S118	ACTIVE	0	975.723579884
2E90EDD051D2	2016-08-28	EtOH_Box04_S118	ACTIVE	0	975.841486931
2E90EDD051D2	2016-08-28	EtOH_Box04_S118	ACTIVE	0	975.959338903
2E90EDD051D2	2016-08-28	EtOH_Box04_S118	ACTIVE	0	976.153074026
2E90EDD051D2	2016-08-28	EtOH_Box04_S118	ACTIVE	0	977.233819962
2E90EDD051D2	2016-08-28	EtOH_Box04_S118	ACTIVE	0	981.040004969
2E90EDD051D2	2016-08-28	EtOH_Box04_S118	ACTIVE	0	981.99022603
2E90EDD051D2	2016-08-28	EtOH_Box04_S118	ACTIVE	0	982.973958015
2E90EDD051D2	2016-08-28	EtOH_Box04_S118	ACTIVE	0	991.048191071
2E90EDD051D2	2016-08-28	EtOH_Box04_S118	ACTIVE	0	991.177380085
2E90EDD051D2	2016-08-28	EtOH_Box04_S118	ACTIVE	0	991.727329969
2E90EDD051D2	2016-08-28	EtOH_Box04_S118	ACTIVE	0	991.899288893
2E90EDD051D2	2016-08-28	EtOH_Box04_S118	ACTIVE	0	992.071121931
2E90EDD051D2	2016-08-28	EtOH_Box04_S118	ACTIVE	0	992.329650879
2E90EDD051D2	2016-08-28	EtOH_Box04_S118	ACTIVE	0	992.479992867
2E90EDD051D2	2016-08-28	EtOH_Box04_S118	ACTIVE	0	992.60857296
2E90EDD051D2	2016-08-28	EtOH_Box04_S118	ACTIVE	0	992.737295866
2E90EDD051D2	2016-08-28	EtOH_Box04_S118	ACTIVE	0	992.930757999
2E90EDD051D2	2016-08-28	EtOH_Box04_S118	ACTIVE	0	993.070137024
2E90EDD051D2	2016-08-28	EtOH_Box04_S118	ACTIVE	0	993.252707005
2E90EDD051D2	2016-08-28	EtOH_Box04_S118	ACTIVE	0	993.977062941
2E90EDD051D2	2016-08-28	EtOH_Box04_S118	ACTIVE	0	998.028575897
2E90EDD051D2	2016-08-28	EtOH_Box04_S118	ACTIVE	0	998.286598921
2E90EDD051D2	2016-08-28	EtOH_Box04_S118	ACTIVE	0	998.447256088
2E90EDD051D2	2016-08-28	EtOH_Box04_S118	ACTIVE	0	998.70527792
2E90EDD051D2	2016-08-28	EtOH_Box04_S118	ACTIVE	0	998.790256023
2E90EDD051D2	2016-08-28	EtOH_Box04_S118	REWARD	6	998.790256023
2E90EDD051D2	2016-08-28	EtOH_Box04_S118	ACTIVE	0	999.161354065
2E90EDD051D2	2016-08-28	EtOH_Box04_S118	ACTIVE	0	999.236274958
2E90EDD051D2	2016-08-28	EtOH_Box04_S118	ACTIVE	0	1000.10187507
2E90EDD051D2	2016-08-28	EtOH_Box04_S118	ACTIVE	0	1000.45771289
2E90EDD051D2	2016-08-28	EtOH_Box04_S118	ACTIVE	0	1000.71623087
2E90EDD051D2	2016-08-28	EtOH_Box04_S118	ACTIVE	0	1015.83332896
2E90EDD051D2	2016-08-28	EtOH_Box04_S118	ACTIVE	0	1015.97308302
2E90EDD051D2	2016-08-28	EtOH_Box04_S118	ACTIVE	0	1016.13425589
2E90EDD051D2	2016-08-28	EtOH_Box04_S118	ACTIVE	0	1016.28456688
2E90EDD051D2	2016-08-28	EtOH_Box04_S118	ACTIVE	0	1016.52134991
2E90EDD051D2	2016-08-28	EtOH_Box04_S118	ACTIVE	0	1016.61758995
2E90EDD051D2	2016-08-28	EtOH_Box04_S118	ACTIVE	0	1016.80030298
2E90EDD051D2	2016-08-28	EtOH_Box04_S118	ACTIVE	0	1016.99397492
2E90EDD051D2	2016-08-28	EtOH_Box04_S118	ACTIVE	0	1017.15617204
2E90EDD051D2	2016-08-28	EtOH_Box04_S118	ACTIVE	0	1017.36049008
2E90EDD051D2	2016-08-28	EtOH_Box04_S118	ACTIVE	0	1017.55404186
2E90EDD051D2	2016-08-28	EtOH_Box04_S118	ACTIVE	0	1017.67198706
2E90EDD051D2	2016-08-28	EtOH_Box04_S118	ACTIVE	0	1017.83309293
2E90EDD051D2	2016-08-28	EtOH_Box04_S118	ACTIVE	0	1017.89696598
2E90EDD051D2	2016-08-28	EtOH_Box04_S118	ACTIVE	0	1017.93908405
2E90EDD051D2	2016-08-28	EtOH_Box04_S118	ACTIVE	0	1018.0352459
2E90EDD051D2	2016-08-28	EtOH_Box04_S118	ACTIVE	0	1018.31527209
2E90EDD051D2	2016-08-28	EtOH_Box04_S118	ACTIVE	0	1018.454808
2E90EDD051D2	2016-08-28	EtOH_Box04_S118	ACTIVE	0	1018.59428406
2E90EDD051D2	2016-08-28	EtOH_Box04_S118	ACTIVE	0	1018.76613903
2E90EDD051D2	2016-08-28	EtOH_Box04_S118	ACTIVE	0	1033.66434693
2E90EDD051D2	2016-08-28	EtOH_Box04_S118	ACTIVE	0	1033.85844898
2E90EDD051D2	2016-08-28	EtOH_Box04_S118	ACTIVE	0	1033.99766707
2E90EDD051D2	2016-08-28	EtOH_Box04_S118	ACTIVE	0	1034.13681507
2E90EDD051D2	2016-08-28	EtOH_Box04_S118	ACTIVE	0	1034.287853
2E90EDD051D2	2016-08-28	EtOH_Box04_S118	REWARD	5	1034.287853
2E90EDD051D2	2016-08-28	EtOH_Box04_S118	ACTIVE	0	1034.55093193
2E90EDD051D2	2016-08-28	EtOH_Box04_S118	ACTIVE	0	1034.67994499
2E90EDD051D2	2016-08-28	EtOH_Box04_S118	ACTIVE	0	1034.81957603
2E90EDD051D2	2016-08-28	EtOH_Box04_S118	ACTIVE	0	1034.92666507
2E90EDD051D2	2016-08-28	EtOH_Box04_S118	ACTIVE	0	1035.09868503
2E90EDD051D2	2016-08-28	EtOH_Box04_S118	ACTIVE	0	1035.22738695
2E90EDD051D2	2016-08-28	EtOH_Box04_S118	ACTIVE	0	1035.41018701
2E90EDD051D2	2016-08-28	EtOH_Box04_S118	ACTIVE	0	1035.53882194
2E90EDD051D2	2016-08-28	EtOH_Box04_S118	ACTIVE	0	1035.64590001
2E90EDD051D2	2016-08-28	EtOH_Box04_S118	ACTIVE	0	1035.73140788
2E90EDD051D2	2016-08-28	EtOH_Box04_S118	ACTIVE	0	1035.83845806
2E90EDD051D2	2016-08-28	EtOH_Box04_S118	ACTIVE	0	1036.042768
2E90EDD051D2	2016-08-28	EtOH_Box04_S118	ACTIVE	0	1036.17145109
2E90EDD051D2	2016-08-28	EtOH_Box04_S118	ACTIVE	0	1036.59184194
2E90EDD051D2	2016-08-28	EtOH_Box04_S118	ACTIVE	0	1036.72074294
2E90EDD051D2	2016-08-28	EtOH_Box04_S118	ACTIVE	0	1036.88194108
2E90EDD051D2	2016-08-28	EtOH_Box04_S118	ACTIVE	0	1037.09704995
2E90EDD051D2	2016-08-28	EtOH_Box04_S118	ACTIVE	0	1038.73270607
2E90EDD051D2	2016-08-28	EtOH_Box04_S118	ACTIVE	0	1039.11042905
2E90EDD051D2	2016-08-28	EtOH_Box04_S118	ACTIVE	0	1044.44052505
2E90EDD051D2	2016-08-28	EtOH_Box04_S118	ACTIVE	0	1049.06801605
2E90EDD051D2	2016-08-28	EtOH_Box04_S118	ACTIVE	0	1049.17534399
2E90EDD051D2	2016-08-28	EtOH_Box04_S118	ACTIVE	0	1049.57425189
2E90EDD051D2	2016-08-28	EtOH_Box04_S118	ACTIVE	0	1049.64890909
2E90EDD051D2	2016-08-28	EtOH_Box04_S118	ACTIVE	0	1049.83171701
2E90EDD051D2	2016-08-28	EtOH_Box04_S118	ACTIVE	0	1071.44938397
2E90EDD051D2	2016-08-28	EtOH_Box04_S118	ACTIVE	0	1071.57808399
2E90EDD051D2	2016-08-28	EtOH_Box04_S118	ACTIVE	0	1071.71719408
2E90EDD051D2	2016-08-28	EtOH_Box04_S118	ACTIVE	0	1071.84563589
2E90EDD051D2	2016-08-28	EtOH_Box04_S118	ACTIVE	0	1072.01726508
2E90EDD051D2	2016-08-28	EtOH_Box04_S118	ACTIVE	0	1072.17821193
2E90EDD051D2	2016-08-28	EtOH_Box04_S118	ACTIVE	0	1072.30660701
2E90EDD051D2	2016-08-28	EtOH_Box04_S118	ACTIVE	0	1072.49968505
2E90EDD051D2	2016-08-28	EtOH_Box04_S118	REWARD	8	1072.49968505
2E90EDD051D2	2016-08-28	EtOH_Box04_S118	ACTIVE	0	1072.86001205
2E90EDD051D2	2016-08-28	EtOH_Box04_S118	ACTIVE	0	1073.01052189
2E90EDD051D2	2016-08-28	EtOH_Box04_S118	ACTIVE	0	1073.13921905
2E90EDD051D2	2016-08-28	EtOH_Box04_S118	ACTIVE	0	1073.2896359
2E90EDD051D2	2016-08-28	EtOH_Box04_S118	ACTIVE	0	1073.45064306
2E90EDD051D2	2016-08-28	EtOH_Box04_S118	ACTIVE	0	1074.27068901
2E90EDD051D2	2016-08-28	EtOH_Box04_S118	ACTIVE	0	1074.31297994
2E90EDD051D2	2016-08-28	EtOH_Box04_S118	ACTIVE	0	1089.25110006
2E90EDD051D2	2016-08-28	EtOH_Box04_S118	ACTIVE	0	1089.39075804
2E90EDD051D2	2016-08-28	EtOH_Box04_S118	ACTIVE	0	1089.51943588
2E90EDD051D2	2016-08-28	EtOH_Box04_S118	ACTIVE	0	1089.63737988
2E90EDD051D2	2016-08-28	EtOH_Box04_S118	ACTIVE	0	1089.76610088
2E90EDD051D2	2016-08-28	EtOH_Box04_S118	ACTIVE	0	1089.98120594
2E90EDD051D2	2016-08-28	EtOH_Box04_S118	ACTIVE	0	1090.13154197
2E90EDD051D2	2016-08-28	EtOH_Box04_S118	ACTIVE	0	1090.26026893
2E90EDD051D2	2016-08-28	EtOH_Box04_S118	ACTIVE	0	1090.37812901
2E90EDD051D2	2016-08-28	EtOH_Box04_S118	ACTIVE	0	1090.60421801
2E90EDD051D2	2016-08-28	EtOH_Box04_S118	ACTIVE	0	1090.6464169
2E90EDD051D2	2016-08-28	EtOH_Box04_S118	ACTIVE	0	1090.75354099
2E90EDD051D2	2016-08-28	EtOH_Box04_S118	ACTIVE	0	1090.88218808
2E90EDD051D2	2016-08-28	EtOH_Box04_S118	ACTIVE	0	1091.05390286
2E90EDD051D2	2016-08-28	EtOH_Box04_S118	ACTIVE	0	1091.19385099
2E90EDD051D2	2016-08-28	EtOH_Box04_S118	ACTIVE	0	1091.50626302
2E90EDD051D2	2016-08-28	EtOH_Box04_S118	ACTIVE	0	1091.64576697
2E90EDD051D2	2016-08-28	EtOH_Box04_S118	ACTIVE	0	1091.77446508
2E90EDD051D2	2016-08-28	EtOH_Box04_S118	ACTIVE	0	1092.01235795
2E90EDD051D2	2016-08-28	EtOH_Box04_S118	ACTIVE	0	1101.03492689
2E90EDD051D2	2016-08-28	EtOH_Box04_S118	ACTIVE	0	1101.17468905
2E90EDD051D2	2016-08-28	EtOH_Box04_S118	ACTIVE	0	1101.31408405
2E90EDD051D2	2016-08-28	EtOH_Box04_S118	ACTIVE	0	1101.56119299
2E90EDD051D2	2016-08-28	EtOH_Box04_S118	ACTIVE	0	1102.04489303
2E90EDD051D2	2016-08-28	EtOH_Box04_S118	ACTIVE	0	1102.19489908
2E90EDD051D2	2016-08-28	EtOH_Box04_S118	ACTIVE	0	1102.38804007
2E90EDD051D2	2016-08-28	EtOH_Box04_S118	REWARD	7	1102.38804007
2E90EDD051D2	2016-08-28	EtOH_Box04_S118	ACTIVE	0	1102.61789393
2E90EDD051D2	2016-08-28	EtOH_Box04_S118	ACTIVE	0	1102.77953196
2E90EDD051D2	2016-08-28	EtOH_Box04_S118	ACTIVE	0	1102.95149088
2E90EDD051D2	2016-08-28	EtOH_Box04_S118	ACTIVE	0	1103.06950808
2E90EDD051D2	2016-08-28	EtOH_Box04_S118	ACTIVE	0	1103.41448903
2E90EDD051D2	2016-08-28	EtOH_Box04_S118	ACTIVE	0	1103.53241801
2E90EDD051D2	2016-08-28	EtOH_Box04_S118	ACTIVE	0	1103.67194891
2E90EDD051D2	2016-08-28	EtOH_Box04_S118	ACTIVE	0	1103.81154895
2E90EDD051D2	2016-08-28	EtOH_Box04_S118	ACTIVE	0	1103.93060803
2E90EDD051D2	2016-08-28	EtOH_Box04_S118	ACTIVE	0	1104.04844403
2E90EDD051D2	2016-08-28	EtOH_Box04_S118	ACTIVE	0	1104.2419579
2E90EDD051D2	2016-08-28	EtOH_Box04_S118	ACTIVE	0	1104.35983205
2E90EDD051D2	2016-08-28	EtOH_Box04_S118	ACTIVE	0	1104.49924588
2E90EDD051D2	2016-08-28	EtOH_Box04_S118	ACTIVE	0	1104.68190193
2E90EDD051D2	2016-08-28	EtOH_Box04_S118	ACTIVE	0	1104.81080794
2E90EDD051D2	2016-08-28	EtOH_Box04_S118	ACTIVE	0	1104.9394629
2E90EDD051D2	2016-08-28	EtOH_Box04_S118	ACTIVE	0	1105.11133099
2E90EDD051D2	2016-08-28	EtOH_Box04_S118	ACTIVE	0	1105.33726001
2E90EDD051D2	2016-08-28	EtOH_Box04_S118	ACTIVE	0	1105.48746896
2E90EDD051D2	2016-08-28	EtOH_Box04_S118	ACTIVE	0	1105.61632991
2E90EDD051D2	2016-08-28	EtOH_Box04_S118	ACTIVE	0	1105.7559011
2E90EDD051D2	2016-08-28	EtOH_Box04_S118	ACTIVE	0	1105.88461304
2E90EDD051D2	2016-08-28	EtOH_Box04_S118	ACTIVE	0	1106.07810497
2E90EDD051D2	2016-08-28	EtOH_Box04_S118	ACTIVE	0	1110.15460896
2E90EDD051D2	2016-08-28	EtOH_Box04_S118	ACTIVE	0	1120.69441104
2E90EDD051D2	2016-08-28	EtOH_Box04_S118	ACTIVE	0	1120.82338595
2E90EDD051D2	2016-08-28	EtOH_Box04_S118	ACTIVE	0	1120.96391892
2E90EDD051D2	2016-08-28	EtOH_Box04_S118	ACTIVE	0	1134.17203999
2E90EDD051D2	2016-08-28	EtOH_Box04_S118	ACTIVE	0	1134.36666989
2E90EDD051D2	2016-08-28	EtOH_Box04_S118	ACTIVE	0	1134.47455788
2E90EDD051D2	2016-08-28	EtOH_Box04_S118	ACTIVE	0	1134.59315896
2E90EDD051D2	2016-08-28	EtOH_Box04_S118	ACTIVE	0	1134.72258496
2E90EDD051D2	2016-08-28	EtOH_Box04_S118	ACTIVE	0	1135.05745196
2E90EDD051D2	2016-08-28	EtOH_Box04_S118	ACTIVE	0	1135.27336287
2E90EDD051D2	2016-08-28	EtOH_Box04_S118	ACTIVE	0	1135.39306402
2E90EDD051D2	2016-08-28	EtOH_Box04_S118	ACTIVE	0	1135.53338695
2E90EDD051D2	2016-08-28	EtOH_Box04_S118	ACTIVE	0	1135.65213299
2E90EDD051D2	2016-08-28	EtOH_Box04_S118	ACTIVE	0	1135.83600187
2E90EDD051D2	2016-08-28	EtOH_Box04_S118	ACTIVE	0	1135.98731208
2E90EDD051D2	2016-08-28	EtOH_Box04_S118	ACTIVE	0	1138.202775
2E90EDD051D2	2016-08-28	EtOH_Box04_S118	ACTIVE	0	1138.83090305
2E90EDD051D2	2016-08-28	EtOH_Box04_S118	REWARD	14	1138.83090305
2E90EDD051D2	2016-08-28	EtOH_Box04_S118	ACTIVE	0	1140.532269
2E90EDD051D2	2016-08-28	EtOH_Box04_S118	ACTIVE	0	1142.8030231
2E90EDD051D2	2016-08-28	EtOH_Box04_S118	ACTIVE	0	1143.69932795
2E90EDD051D2	2016-08-28	EtOH_Box04_S118	ACTIVE	0	1143.91483903
2E90EDD051D2	2016-08-28	EtOH_Box04_S118	ACTIVE	0	1144.03402591
2E90EDD051D2	2016-08-28	EtOH_Box04_S118	ACTIVE	0	1152.13202095
2E90EDD051D2	2016-08-28	EtOH_Box04_S118	ACTIVE	0	1152.19587588
2E90EDD051D2	2016-08-28	EtOH_Box04_S118	ACTIVE	0	1153.02786994
2E90EDD051D2	2016-08-28	EtOH_Box04_S118	ACTIVE	0	1153.11347508
2E90EDD051D2	2016-08-28	EtOH_Box04_S118	ACTIVE	0	1153.16652107
2E90EDD051D2	2016-08-28	EtOH_Box04_S118	ACTIVE	0	1153.24109793
2E90EDD051D2	2016-08-28	EtOH_Box04_S118	ACTIVE	0	1153.40207291
2E90EDD051D2	2016-08-28	EtOH_Box04_S118	ACTIVE	0	1153.563097
2E90EDD051D2	2016-08-28	EtOH_Box04_S118	ACTIVE	0	1153.68088293
2E90EDD051D2	2016-08-28	EtOH_Box04_S118	ACTIVE	0	1153.91756797
2E90EDD051D2	2016-08-28	EtOH_Box04_S118	ACTIVE	0	1154.2407639
2E90EDD051D2	2016-08-28	EtOH_Box04_S118	ACTIVE	0	1154.44523597
2E90EDD051D2	2016-08-28	EtOH_Box04_S118	ACTIVE	0	1161.38610387
2E90EDD051D2	2016-08-28	EtOH_Box04_S118	ACTIVE	0	1161.56992006
2E90EDD051D2	2016-08-28	EtOH_Box04_S118	ACTIVE	0	1161.709131
2E90EDD051D2	2016-08-28	EtOH_Box04_S118	REWARD	3	1161.709131
2E90EDD051D2	2016-08-28	EtOH_Box04_S118	ACTIVE	0	1161.9174819
2E90EDD051D2	2016-08-28	EtOH_Box04_S118	ACTIVE	0	1162.04660892
2E90EDD051D2	2016-08-28	EtOH_Box04_S118	ACTIVE	0	1162.18619704
2E90EDD051D2	2016-08-28	EtOH_Box04_S118	ACTIVE	0	1162.30413795
2E90EDD051D2	2016-08-28	EtOH_Box04_S118	ACTIVE	0	1162.50851893
2E90EDD051D2	2016-08-28	EtOH_Box04_S118	ACTIVE	0	1162.64806294
2E90EDD051D2	2016-08-28	EtOH_Box04_S118	ACTIVE	0	1164.61496091
2E90EDD051D2	2016-08-28	EtOH_Box04_S118	ACTIVE	0	1166.43158603
2E90EDD051D2	2016-08-28	EtOH_Box04_S118	INACTIVE	0	1176.59584188
2E90EDD051D2	2016-08-28	EtOH_Box04_S118	ACTIVE	0	1179.95581603
2E90EDD051D2	2016-08-28	EtOH_Box04_S118	ACTIVE	0	1180.04365897
2E90EDD051D2	2016-08-28	EtOH_Box04_S118	ACTIVE	0	1180.16166496
2E90EDD051D2	2016-08-28	EtOH_Box04_S118	ACTIVE	0	1180.35513997
2E90EDD051D2	2016-08-28	EtOH_Box04_S118	ACTIVE	0	1180.46220803
2E90EDD051D2	2016-08-28	EtOH_Box04_S118	ACTIVE	0	1180.65580487
2E90EDD051D2	2016-08-28	EtOH_Box04_S118	ACTIVE	0	1180.80609107
2E90EDD051D2	2016-08-28	EtOH_Box04_S118	ACTIVE	0	1181.07521009
2E90EDD051D2	2016-08-28	EtOH_Box04_S118	ACTIVE	0	1181.32297301
2E90EDD051D2	2016-08-28	EtOH_Box04_S118	ACTIVE	0	1181.47339988
2E90EDD051D2	2016-08-28	EtOH_Box04_S118	ACTIVE	0	1181.62384105
2E90EDD051D2	2016-08-28	EtOH_Box04_S118	ACTIVE	0	1181.75366688
2E90EDD051D2	2016-08-28	EtOH_Box04_S118	ACTIVE	0	1181.99097991
2E90EDD051D2	2016-08-28	EtOH_Box04_S118	ACTIVE	0	1182.13019896
2E90EDD051D2	2016-08-28	EtOH_Box04_S118	ACTIVE	0	1182.25854206
2E90EDD051D2	2016-08-28	EtOH_Box04_S118	ACTIVE	0	1182.48399591
2E90EDD051D2	2016-08-28	EtOH_Box04_S118	ACTIVE	0	1182.63391304
2E90EDD051D2	2016-08-28	EtOH_Box04_S118	ACTIVE	0	1182.78392506
2E90EDD051D2	2016-08-28	EtOH_Box04_S118	REWARD	7	1182.78392506
2E90EDD051D2	2016-08-28	EtOH_Box04_S118	ACTIVE	0	1182.99225497
2E90EDD051D2	2016-08-28	EtOH_Box04_S118	ACTIVE	0	1200.5747149
2E90EDD051D2	2016-08-28	EtOH_Box04_S118	ACTIVE	0	1200.69649887
2E90EDD051D2	2016-08-28	EtOH_Box04_S118	ACTIVE	0	1200.82526708
2E90EDD051D2	2016-08-28	EtOH_Box04_S118	ACTIVE	0	1200.953933
2E90EDD051D2	2016-08-28	EtOH_Box04_S118	ACTIVE	0	1201.23379993
2E90EDD051D2	2016-08-28	EtOH_Box04_S118	ACTIVE	0	1201.37342405
2E90EDD051D2	2016-08-28	EtOH_Box04_S118	ACTIVE	0	1201.50215602
2E90EDD051D2	2016-08-28	EtOH_Box04_S118	ACTIVE	0	1201.61996007
2E90EDD051D2	2016-08-28	EtOH_Box04_S118	ACTIVE	0	1201.82439089
2E90EDD051D2	2016-08-28	EtOH_Box04_S118	ACTIVE	0	1201.96413493
2E90EDD051D2	2016-08-28	EtOH_Box04_S118	ACTIVE	0	1202.10471702
2E90EDD051D2	2016-08-28	EtOH_Box04_S118	ACTIVE	0	1202.23343587
2E90EDD051D2	2016-08-28	EtOH_Box04_S118	ACTIVE	0	1202.50260305
2E90EDD051D2	2016-08-28	EtOH_Box04_S118	ACTIVE	0	1202.63142896
2E90EDD051D2	2016-08-28	EtOH_Box04_S118	ACTIVE	0	1202.79258299
2E90EDD051D2	2016-08-28	EtOH_Box04_S118	ACTIVE	0	1202.95389795
2E90EDD051D2	2016-08-28	EtOH_Box04_S118	ACTIVE	0	1203.13890505
2E90EDD051D2	2016-08-28	EtOH_Box04_S118	ACTIVE	0	1204.59871292
2E90EDD051D2	2016-08-28	EtOH_Box04_S118	ACTIVE	0	1226.43162107
2E90EDD051D2	2016-08-28	EtOH_Box04_S118	ACTIVE	0	1226.56238508
2E90EDD051D2	2016-08-28	EtOH_Box04_S118	ACTIVE	0	1226.692981
2E90EDD051D2	2016-08-28	EtOH_Box04_S118	ACTIVE	0	1226.82360387
2E90EDD051D2	2016-08-28	EtOH_Box04_S118	ACTIVE	0	1239.81833792
2E90EDD051D2	2016-08-28	EtOH_Box04_S118	ACTIVE	0	1239.93926191
2E90EDD051D2	2016-08-28	EtOH_Box04_S118	ACTIVE	0	1240.43729591
2E90EDD051D2	2016-08-28	EtOH_Box04_S118	ACTIVE	0	1240.60035396
2E90EDD051D2	2016-08-28	EtOH_Box04_S118	ACTIVE	0	1240.73095489
2E90EDD051D2	2016-08-28	EtOH_Box04_S118	ACTIVE	0	1240.9156251
2E90EDD051D2	2016-08-28	EtOH_Box04_S118	ACTIVE	0	1241.26222897
2E90EDD051D2	2016-08-28	EtOH_Box04_S118	ACTIVE	0	1241.40407991
2E90EDD051D2	2016-08-28	EtOH_Box04_S118	REWARD	15	1241.40407991
2E90EDD051D2	2016-08-28	EtOH_Box04_S118	ACTIVE	0	1241.842942
2E90EDD051D2	2016-08-28	EtOH_Box04_S118	ACTIVE	0	1242.0041759
2E90EDD051D2	2016-08-28	EtOH_Box04_S118	ACTIVE	0	1242.18692708
2E90EDD051D2	2016-08-28	EtOH_Box04_S118	ACTIVE	0	1242.39126587
2E90EDD051D2	2016-08-28	EtOH_Box04_S118	ACTIVE	0	1242.43339491
2E90EDD051D2	2016-08-28	EtOH_Box04_S118	ACTIVE	0	1242.51998901
2E90EDD051D2	2016-08-28	EtOH_Box04_S118	ACTIVE	0	1242.63786697
2E90EDD051D2	2016-08-28	EtOH_Box04_S118	ACTIVE	0	1243.63113809
2E90EDD051D2	2016-08-28	EtOH_Box04_S118	ACTIVE	0	1244.03045487
2E90EDD051D2	2016-08-28	EtOH_Box04_S118	ACTIVE	0	1244.64542198
2E90EDD051D2	2016-08-28	EtOH_Box04_S118	ACTIVE	0	1245.74749494
2E90EDD051D2	2016-08-28	EtOH_Box04_S118	ACTIVE	0	1246.57903695
2E90EDD051D2	2016-08-28	EtOH_Box04_S118	ACTIVE	0	1248.06306005
2E90EDD051D2	2016-08-28	EtOH_Box04_S118	ACTIVE	0	1248.10537791
2E90EDD051D2	2016-08-28	EtOH_Box04_S118	ACTIVE	0	1250.34071493
2E90EDD051D2	2016-08-28	EtOH_Box04_S118	ACTIVE	0	1251.03170896
2E90EDD051D2	2016-08-28	EtOH_Box04_S118	ACTIVE	0	1253.28051996
2E90EDD051D2	2016-08-28	EtOH_Box04_S118	ACTIVE	0	1264.45798993
2E90EDD051D2	2016-08-28	EtOH_Box04_S118	ACTIVE	0	1264.58878493
2E90EDD051D2	2016-08-28	EtOH_Box04_S118	ACTIVE	0	1264.71958208
2E90EDD051D2	2016-08-28	EtOH_Box04_S118	ACTIVE	0	1264.86102104
2E90EDD051D2	2016-08-28	EtOH_Box04_S118	ACTIVE	0	1265.03484392
2E90EDD051D2	2016-08-28	EtOH_Box04_S118	ACTIVE	0	1265.27365994
2E90EDD051D2	2016-08-28	EtOH_Box04_S118	ACTIVE	0	1265.40442109
2E90EDD051D2	2016-08-28	EtOH_Box04_S118	ACTIVE	0	1265.53610492
2E90EDD051D2	2016-08-28	EtOH_Box04_S118	ACTIVE	0	1265.76405406
2E90EDD051D2	2016-08-28	EtOH_Box04_S118	ACTIVE	0	1265.91647792
2E90EDD051D2	2016-08-28	EtOH_Box04_S118	ACTIVE	0	1266.04702592
2E90EDD051D2	2016-08-28	EtOH_Box04_S118	ACTIVE	0	1266.18836093
2E90EDD051D2	2016-08-28	EtOH_Box04_S118	ACTIVE	0	1266.35166693
2E90EDD051D2	2016-08-28	EtOH_Box04_S118	ACTIVE	0	1266.48224401
2E90EDD051D2	2016-08-28	EtOH_Box04_S118	ACTIVE	0	1266.65609789
2E90EDD051D2	2016-08-28	EtOH_Box04_S118	REWARD	15	1266.65609789
2E90EDD051D2	2016-08-28	EtOH_Box04_S118	ACTIVE	0	1266.92097306
2E90EDD051D2	2016-08-28	EtOH_Box04_S118	ACTIVE	0	1267.08230495
2E90EDD051D2	2016-08-28	EtOH_Box04_S118	ACTIVE	0	1267.26500297
2E90EDD051D2	2016-08-28	EtOH_Box04_S118	ACTIVE	0	1267.39366102
2E90EDD051D2	2016-08-28	EtOH_Box04_S118	ACTIVE	0	1267.8139751
2E90EDD051D2	2016-08-28	EtOH_Box04_S118	ACTIVE	0	1268.20202303
2E90EDD051D2	2016-08-28	EtOH_Box04_S118	ACTIVE	0	1268.32497787
2E90EDD051D2	2016-08-28	EtOH_Box04_S118	ACTIVE	0	1268.45366192
2E90EDD051D2	2016-08-28	EtOH_Box04_S118	ACTIVE	0	1268.60380507
2E90EDD051D2	2016-08-28	EtOH_Box04_S118	ACTIVE	0	1268.77564597
2E90EDD051D2	2016-08-28	EtOH_Box04_S118	ACTIVE	0	1268.91503406
2E90EDD051D2	2016-08-28	EtOH_Box04_S118	ACTIVE	0	1269.04360199
2E90EDD051D2	2016-08-28	EtOH_Box04_S118	ACTIVE	0	1269.18297887
2E90EDD051D2	2016-08-28	EtOH_Box04_S118	ACTIVE	0	1269.3774941
2E90EDD051D2	2016-08-28	EtOH_Box04_S118	ACTIVE	0	1269.52773094
2E90EDD051D2	2016-08-28	EtOH_Box04_S118	ACTIVE	0	1269.66714287
2E90EDD051D2	2016-08-28	EtOH_Box04_S118	ACTIVE	0	1269.86062288
2E90EDD051D2	2016-08-28	EtOH_Box04_S118	ACTIVE	0	1269.98924589
2E90EDD051D2	2016-08-28	EtOH_Box04_S118	ACTIVE	0	1270.1286459
2E90EDD051D2	2016-08-28	EtOH_Box04_S118	ACTIVE	0	1270.33280802
2E90EDD051D2	2016-08-28	EtOH_Box04_S118	ACTIVE	0	1270.48308206
2E90EDD051D2	2016-08-28	EtOH_Box04_S118	ACTIVE	0	1270.64401507
2E90EDD051D2	2016-08-28	EtOH_Box04_S118	ACTIVE	0	1270.79422998
2E90EDD051D2	2016-08-28	EtOH_Box04_S118	ACTIVE	0	1270.93360591
2E90EDD051D2	2016-08-28	EtOH_Box04_S118	ACTIVE	0	1271.06220198
2E90EDD051D2	2016-08-28	EtOH_Box04_S118	ACTIVE	0	1271.1799531
2E90EDD051D2	2016-08-28	EtOH_Box04_S118	ACTIVE	0	1314.12446904
2E90EDD051D2	2016-08-28	EtOH_Box04_S118	ACTIVE	0	1314.25635886
2E90EDD051D2	2016-08-28	EtOH_Box04_S118	ACTIVE	0	1314.38697696
2E90EDD051D2	2016-08-28	EtOH_Box04_S118	ACTIVE	0	1314.52825904
2E90EDD051D2	2016-08-28	EtOH_Box04_S118	ACTIVE	0	1314.70197392
2E90EDD051D2	2016-08-28	EtOH_Box04_S118	ACTIVE	0	1314.78916788
2E90EDD051D2	2016-08-28	EtOH_Box04_S118	ACTIVE	0	1314.8872509
2E90EDD051D2	2016-08-28	EtOH_Box04_S118	ACTIVE	0	1315.01777697
2E90EDD051D2	2016-08-28	EtOH_Box04_S118	ACTIVE	0	1315.18066192
2E90EDD051D2	2016-08-28	EtOH_Box04_S118	ACTIVE	0	1315.32193208
2E90EDD051D2	2016-08-28	EtOH_Box04_S118	ACTIVE	0	1315.66854
2E90EDD051D2	2016-08-28	EtOH_Box04_S118	ACTIVE	0	1315.79912591
2E90EDD051D2	2016-08-28	EtOH_Box04_S118	ACTIVE	0	1315.94066501
2E90EDD051D2	2016-08-28	EtOH_Box04_S118	ACTIVE	0	1316.41748595
2E90EDD051D2	2016-08-28	EtOH_Box04_S118	REWARD	14	1316.41748595
2E90EDD051D2	2016-08-28	EtOH_Box04_S118	ACTIVE	0	1321.509341
2E90EDD051D2	2016-08-28	EtOH_Box04_S118	ACTIVE	0	1337.54268599
2E90EDD051D2	2016-08-28	EtOH_Box04_S118	ACTIVE	0	1337.68435192
2E90EDD051D2	2016-08-28	EtOH_Box04_S118	ACTIVE	0	1337.93360496
2E90EDD051D2	2016-08-28	EtOH_Box04_S118	ACTIVE	0	1338.09580207
2E90EDD051D2	2016-08-28	EtOH_Box04_S118	ACTIVE	0	1338.39806199
2E90EDD051D2	2016-08-28	EtOH_Box04_S118	ACTIVE	0	1338.49506593
2E90EDD051D2	2016-08-28	EtOH_Box04_S118	ACTIVE	0	1338.60287809
2E90EDD051D2	2016-08-28	EtOH_Box04_S118	REWARD	7	1338.60287809
2E90EDD051D2	2016-08-28	EtOH_Box04_S118	ACTIVE	0	1338.89926887
2E90EDD051D2	2016-08-28	EtOH_Box04_S118	ACTIVE	0	1339.03900909
2E90EDD051D2	2016-08-28	EtOH_Box04_S118	ACTIVE	0	1339.308285
2E90EDD051D2	2016-08-28	EtOH_Box04_S118	ACTIVE	0	1339.38289094
2E90EDD051D2	2016-08-28	EtOH_Box04_S118	ACTIVE	0	1339.522434
2E90EDD051D2	2016-08-28	EtOH_Box04_S118	ACTIVE	0	1339.813272
2E90EDD051D2	2016-08-28	EtOH_Box04_S118	ACTIVE	0	1339.96358609
2E90EDD051D2	2016-08-28	EtOH_Box04_S118	ACTIVE	0	1340.10309291
2E90EDD051D2	2016-08-28	EtOH_Box04_S118	ACTIVE	0	1340.21006703
2E90EDD051D2	2016-08-28	EtOH_Box04_S118	ACTIVE	0	1340.33863306
2E90EDD051D2	2016-08-28	EtOH_Box04_S118	ACTIVE	0	1340.47801399
2E90EDD051D2	2016-08-28	EtOH_Box04_S118	ACTIVE	0	1340.59582305
2E90EDD051D2	2016-08-28	EtOH_Box04_S118	ACTIVE	0	1340.72450304
2E90EDD051D2	2016-08-28	EtOH_Box04_S118	ACTIVE	0	1340.86400294
2E90EDD051D2	2016-08-28	EtOH_Box04_S118	ACTIVE	0	1341.17645907
2E90EDD051D2	2016-08-28	EtOH_Box04_S118	ACTIVE	0	1341.30620503
2E90EDD051D2	2016-08-28	EtOH_Box04_S118	ACTIVE	0	1341.44581699
2E90EDD051D2	2016-08-28	EtOH_Box04_S118	ACTIVE	0	1341.70416188
2E90EDD051D2	2016-08-28	EtOH_Box04_S118	ACTIVE	0	1341.83282208
2E90EDD051D2	2016-08-28	EtOH_Box04_S118	ACTIVE	0	1341.95074606
2E90EDD051D2	2016-08-28	EtOH_Box04_S118	ACTIVE	0	1342.07935691
2E90EDD051D2	2016-08-28	EtOH_Box04_S118	ACTIVE	0	1342.21877599
2E90EDD051D2	2016-08-28	EtOH_Box04_S118	ACTIVE	0	1342.34731102
2E90EDD051D2	2016-08-28	EtOH_Box04_S118	ACTIVE	0	1342.49748302
2E90EDD051D2	2016-08-28	EtOH_Box04_S118	ACTIVE	0	1342.744982
2E90EDD051D2	2016-08-28	EtOH_Box04_S118	ACTIVE	0	1342.87360191
2E90EDD051D2	2016-08-28	EtOH_Box04_S118	ACTIVE	0	1343.02391291
2E90EDD051D2	2016-08-28	EtOH_Box04_S118	ACTIVE	0	1343.31463599
2E90EDD051D2	2016-08-28	EtOH_Box04_S118	ACTIVE	0	1343.48656893
2E90EDD051D2	2016-08-28	EtOH_Box04_S118	ACTIVE	0	1343.61517
2E90EDD051D2	2016-08-28	EtOH_Box04_S118	ACTIVE	0	1343.76547408
2E90EDD051D2	2016-08-28	EtOH_Box04_S118	ACTIVE	0	1343.85169601
2E90EDD051D2	2016-08-28	EtOH_Box04_S118	ACTIVE	0	1344.00220799
2E90EDD051D2	2016-08-28	EtOH_Box04_S118	ACTIVE	0	1344.18498707
2E90EDD051D2	2016-08-28	EtOH_Box04_S118	ACTIVE	0	1349.33763003
2E90EDD051D2	2016-08-28	EtOH_Box04_S118	ACTIVE	0	1352.19177198
2E90EDD051D2	2016-08-28	EtOH_Box04_S118	ACTIVE	0	1354.22412801
2E90EDD051D2	2016-08-28	EtOH_Box04_S118	ACTIVE	0	1354.94741488
2E90EDD051D2	2016-08-28	EtOH_Box04_S118	ACTIVE	0	1358.55841398
2E90EDD051D2	2016-08-28	EtOH_Box04_S118	ACTIVE	0	1361.40106487
2E90EDD051D2	2016-08-28	EtOH_Box04_S118	ACTIVE	0	1372.27722096
2E90EDD051D2	2016-08-28	EtOH_Box04_S118	ACTIVE	0	1375.95533991
2E90EDD051D2	2016-08-28	EtOH_Box04_S118	ACTIVE	0	1376.33471298
2E90EDD051D2	2016-08-28	EtOH_Box04_S118	ACTIVE	0	1376.49800491
2E90EDD051D2	2016-08-28	EtOH_Box04_S118	ACTIVE	0	1376.70442104
2E90EDD051D2	2016-08-28	EtOH_Box04_S118	ACTIVE	0	1376.85672808
2E90EDD051D2	2016-08-28	EtOH_Box04_S118	ACTIVE	0	1376.97663999
2E90EDD051D2	2016-08-28	EtOH_Box04_S118	ACTIVE	0	1377.24777889
2E90EDD051D2	2016-08-28	EtOH_Box04_S118	ACTIVE	0	1377.38919306
2E90EDD051D2	2016-08-28	EtOH_Box04_S118	ACTIVE	0	1377.54154301
2E90EDD051D2	2016-08-28	EtOH_Box04_S118	REWARD	11	1377.54154301
2E90EDD051D2	2016-08-28	EtOH_Box04_S118	ACTIVE	0	1377.9258461
2E90EDD051D2	2016-08-28	EtOH_Box04_S118	ACTIVE	0	1378.087183
2E90EDD051D2	2016-08-28	EtOH_Box04_S118	ACTIVE	0	1378.5076139
2E90EDD051D2	2016-08-28	EtOH_Box04_S118	ACTIVE	0	1378.64707208
2E90EDD051D2	2016-08-28	EtOH_Box04_S118	ACTIVE	0	1378.7649889
2E90EDD051D2	2016-08-28	EtOH_Box04_S118	ACTIVE	0	1378.904423
2E90EDD051D2	2016-08-28	EtOH_Box04_S118	ACTIVE	0	1379.20715594
2E90EDD051D2	2016-08-28	EtOH_Box04_S118	ACTIVE	0	1379.33582807
2E90EDD051D2	2016-08-28	EtOH_Box04_S118	ACTIVE	0	1379.42118502
2E90EDD051D2	2016-08-28	EtOH_Box04_S118	ACTIVE	0	1379.46324897
2E90EDD051D2	2016-08-28	EtOH_Box04_S118	ACTIVE	0	1379.53772998
2E90EDD051D2	2016-08-28	EtOH_Box04_S118	ACTIVE	0	1379.67732501
2E90EDD051D2	2016-08-28	EtOH_Box04_S118	ACTIVE	0	1379.80598998
2E90EDD051D2	2016-08-28	EtOH_Box04_S118	ACTIVE	0	1379.9455061
2E90EDD051D2	2016-08-28	EtOH_Box04_S118	ACTIVE	0	1380.16075897
2E90EDD051D2	2016-08-28	EtOH_Box04_S118	ACTIVE	0	1380.31104803
2E90EDD051D2	2016-08-28	EtOH_Box04_S118	ACTIVE	0	1380.4398849
2E90EDD051D2	2016-08-28	EtOH_Box04_S118	ACTIVE	0	1380.56866193
2E90EDD051D2	2016-08-28	EtOH_Box04_S118	ACTIVE	0	1380.94591308
2E90EDD051D2	2016-08-28	EtOH_Box04_S118	ACTIVE	0	1381.07469106
2E90EDD051D2	2016-08-28	EtOH_Box04_S118	ACTIVE	0	1387.77857995
2E90EDD051D2	2016-08-28	EtOH_Box04_S118	ACTIVE	0	1391.08664298
2E90EDD051D2	2016-08-28	EtOH_Box04_S118	ACTIVE	0	1405.27832198
2E90EDD051D2	2016-08-28	EtOH_Box04_S118	ACTIVE	0	1405.40802693
2E90EDD051D2	2016-08-28	EtOH_Box04_S118	ACTIVE	0	1405.570117
2E90EDD051D2	2016-08-28	EtOH_Box04_S118	ACTIVE	0	1405.71054196
2E90EDD051D2	2016-08-28	EtOH_Box04_S118	ACTIVE	0	1405.915694
2E90EDD051D2	2016-08-28	EtOH_Box04_S118	ACTIVE	0	1406.06678605
2E90EDD051D2	2016-08-28	EtOH_Box04_S118	ACTIVE	0	1406.1962111
2E90EDD051D2	2016-08-28	EtOH_Box04_S118	ACTIVE	0	1406.30396104
2E90EDD051D2	2016-08-28	EtOH_Box04_S118	REWARD	8	1406.30396104
2E90EDD051D2	2016-08-28	EtOH_Box04_S118	ACTIVE	0	1406.55710697
2E90EDD051D2	2016-08-28	EtOH_Box04_S118	ACTIVE	0	1406.68669105
2E90EDD051D2	2016-08-28	EtOH_Box04_S118	ACTIVE	0	1406.81543899
2E90EDD051D2	2016-08-28	EtOH_Box04_S118	ACTIVE	0	1407.00922108
2E90EDD051D2	2016-08-28	EtOH_Box04_S118	ACTIVE	0	1407.1164279
2E90EDD051D2	2016-08-28	EtOH_Box04_S118	ACTIVE	0	1407.48270893
2E90EDD051D2	2016-08-28	EtOH_Box04_S118	ACTIVE	0	1407.62220001
2E90EDD051D2	2016-08-28	EtOH_Box04_S118	ACTIVE	0	1407.74006605
2E90EDD051D2	2016-08-28	EtOH_Box04_S118	ACTIVE	0	1407.85839009
2E90EDD051D2	2016-08-28	EtOH_Box04_S118	ACTIVE	0	1407.99787307
2E90EDD051D2	2016-08-28	EtOH_Box04_S118	ACTIVE	0	1408.13874602
2E90EDD051D2	2016-08-28	EtOH_Box04_S118	ACTIVE	0	1408.32149291
2E90EDD051D2	2016-08-28	EtOH_Box04_S118	ACTIVE	0	1408.45022607
2E90EDD051D2	2016-08-28	EtOH_Box04_S118	ACTIVE	0	1408.57880807
2E90EDD051D2	2016-08-28	EtOH_Box04_S118	ACTIVE	0	1408.81563187
2E90EDD051D2	2016-08-28	EtOH_Box04_S118	ACTIVE	0	1408.85779691
2E90EDD051D2	2016-08-28	EtOH_Box04_S118	ACTIVE	0	1408.95421505
2E90EDD051D2	2016-08-28	EtOH_Box04_S118	ACTIVE	0	1409.09369802
2E90EDD051D2	2016-08-28	EtOH_Box04_S118	ACTIVE	0	1409.222435
2E90EDD051D2	2016-08-28	EtOH_Box04_S118	ACTIVE	0	1409.51316404
2E90EDD051D2	2016-08-28	EtOH_Box04_S118	ACTIVE	0	1409.66362906
2E90EDD051D2	2016-08-28	EtOH_Box04_S118	ACTIVE	0	1409.80308795
2E90EDD051D2	2016-08-28	EtOH_Box04_S118	ACTIVE	0	1409.93192291
2E90EDD051D2	2016-08-28	EtOH_Box04_S118	ACTIVE	0	1410.12557006
2E90EDD051D2	2016-08-28	EtOH_Box04_S118	ACTIVE	0	1410.34062696
2E90EDD051D2	2016-08-28	EtOH_Box04_S118	ACTIVE	0	1411.03123593
2E90EDD051D2	2016-08-28	EtOH_Box04_S118	ACTIVE	0	1418.96728492
2E90EDD051D2	2016-08-28	EtOH_Box04_S118	ACTIVE	0	1419.10694003
2E90EDD051D2	2016-08-28	EtOH_Box04_S118	ACTIVE	0	1419.21397495
2E90EDD051D2	2016-08-28	EtOH_Box04_S118	ACTIVE	0	1419.28857493
2E90EDD051D2	2016-08-28	EtOH_Box04_S118	ACTIVE	0	1419.52536201
2E90EDD051D2	2016-08-28	EtOH_Box04_S118	ACTIVE	0	1419.95775795
2E90EDD051D2	2016-08-28	EtOH_Box04_S118	ACTIVE	0	1420.07584786
2E90EDD051D2	2016-08-28	EtOH_Box04_S118	ACTIVE	0	1420.68009806
2E90EDD051D2	2016-08-28	EtOH_Box04_S118	ACTIVE	0	1420.79808497
2E90EDD051D2	2016-08-28	EtOH_Box04_S118	ACTIVE	0	1420.9266789
2E90EDD051D2	2016-08-28	EtOH_Box04_S118	ACTIVE	0	1421.07697105
2E90EDD051D2	2016-08-28	EtOH_Box04_S118	ACTIVE	0	1421.41150188
2E90EDD051D2	2016-08-28	EtOH_Box04_S118	ACTIVE	0	1421.70243096
2E90EDD051D2	2016-08-28	EtOH_Box04_S118	ACTIVE	0	1422.01492405
2E90EDD051D2	2016-08-28	EtOH_Box04_S118	ACTIVE	0	1422.15450907
2E90EDD051D2	2016-08-28	EtOH_Box04_S118	ACTIVE	0	1422.29400992
2E90EDD051D2	2016-08-28	EtOH_Box04_S118	ACTIVE	0	1422.51988792
2E90EDD051D2	2016-08-28	EtOH_Box04_S118	ACTIVE	0	1422.65946507
2E90EDD051D2	2016-08-28	EtOH_Box04_S118	ACTIVE	0	1422.77836609
2E90EDD051D2	2016-08-28	EtOH_Box04_S118	ACTIVE	0	1422.98266506
2E90EDD051D2	2016-08-28	EtOH_Box04_S118	ACTIVE	0	1423.18703198
2E90EDD051D2	2016-08-28	EtOH_Box04_S118	ACTIVE	0	1423.39132595
2E90EDD051D2	2016-08-28	EtOH_Box04_S118	ACTIVE	0	1426.15784097
2E90EDD051D2	2016-08-28	EtOH_Box04_S118	ACTIVE	0	1426.63265109
2E90EDD051D2	2016-08-28	EtOH_Box04_S118	ACTIVE	0	1429.4324429
2E90EDD051D2	2016-08-28	EtOH_Box04_S118	ACTIVE	0	1429.76729202
2E90EDD051D2	2016-08-28	EtOH_Box04_S118	REWARD	3	1429.76729202
2E90EDD051D2	2016-08-28	EtOH_Box04_S118	ACTIVE	0	1431.30721998
2E90EDD051D2	2016-08-28	EtOH_Box04_S118	ACTIVE	0	1436.54936004
2E90EDD051D2	2016-08-28	EtOH_Box04_S118	ACTIVE	0	1438.79842806
2E90EDD051D2	2016-08-28	EtOH_Box04_S118	ACTIVE	0	1438.99210787
2E90EDD051D2	2016-08-28	EtOH_Box04_S118	ACTIVE	0	1444.51679087
2E90EDD051D2	2016-08-28	EtOH_Box04_S118	ACTIVE	0	1444.65653586
2E90EDD051D2	2016-08-28	EtOH_Box04_S118	ACTIVE	0	1445.21788788
2E90EDD051D2	2016-08-28	EtOH_Box04_S118	ACTIVE	0	1445.46538687
2E90EDD051D2	2016-08-28	EtOH_Box04_S118	ACTIVE	0	1445.59400606
2E90EDD051D2	2016-08-28	EtOH_Box04_S118	ACTIVE	0	1445.72376895
2E90EDD051D2	2016-08-28	EtOH_Box04_S118	ACTIVE	0	1446.38228297
2E90EDD051D2	2016-08-28	EtOH_Box04_S118	ACTIVE	0	1446.51136494
2E90EDD051D2	2016-08-28	EtOH_Box04_S118	ACTIVE	0	1446.9321959
2E90EDD051D2	2016-08-28	EtOH_Box04_S118	ACTIVE	0	1447.22291994
2E90EDD051D2	2016-08-28	EtOH_Box04_S118	ACTIVE	0	1447.35161209
2E90EDD051D2	2016-08-28	EtOH_Box04_S118	ACTIVE	0	1447.48030496
2E90EDD051D2	2016-08-28	EtOH_Box04_S118	ACTIVE	0	1447.5873189
2E90EDD051D2	2016-08-28	EtOH_Box04_S118	ACTIVE	0	1448.12660599
2E90EDD051D2	2016-08-28	EtOH_Box04_S118	ACTIVE	0	1448.26620102
2E90EDD051D2	2016-08-28	EtOH_Box04_S118	ACTIVE	0	1448.44892097
2E90EDD051D2	2016-08-28	EtOH_Box04_S118	ACTIVE	0	1448.66503692
2E90EDD051D2	2016-08-28	EtOH_Box04_S118	ACTIVE	0	1448.82619596
2E90EDD051D2	2016-08-28	EtOH_Box04_S118	ACTIVE	0	1448.9764719
2E90EDD051D2	2016-08-28	EtOH_Box04_S118	ACTIVE	0	1449.26750803
2E90EDD051D2	2016-08-28	EtOH_Box04_S118	ACTIVE	0	1449.42865992
2E90EDD051D2	2016-08-28	EtOH_Box04_S118	ACTIVE	0	1449.83909202
2E90EDD051D2	2016-08-28	EtOH_Box04_S118	ACTIVE	0	1453.074893
2E90EDD051D2	2016-08-28	EtOH_Box04_S118	ACTIVE	0	1461.703866
2E90EDD051D2	2016-08-28	EtOH_Box04_S118	ACTIVE	0	1477.80092001
2E90EDD051D2	2016-08-28	EtOH_Box04_S118	ACTIVE	0	1477.93070698
2E90EDD051D2	2016-08-28	EtOH_Box04_S118	ACTIVE	0	1478.33077908
2E90EDD051D2	2016-08-28	EtOH_Box04_S118	ACTIVE	0	1479.17402697
2E90EDD051D2	2016-08-28	EtOH_Box04_S118	REWARD	7	1479.17402697
2E90EDD051D2	2016-08-28	EtOH_Box04_S118	ACTIVE	0	1479.41700292
2E90EDD051D2	2016-08-28	EtOH_Box04_S118	ACTIVE	0	1479.51360989
2E90EDD051D2	2016-08-28	EtOH_Box04_S118	ACTIVE	0	1479.93459201
2E90EDD051D2	2016-08-28	EtOH_Box04_S118	ACTIVE	0	1480.05265093
2E90EDD051D2	2016-08-28	EtOH_Box04_S118	ACTIVE	0	1480.17181706
2E90EDD051D2	2016-08-28	EtOH_Box04_S118	ACTIVE	0	1480.32230806
2E90EDD051D2	2016-08-28	EtOH_Box04_S118	ACTIVE	0	1480.45112991
2E90EDD051D2	2016-08-28	EtOH_Box04_S118	ACTIVE	0	1480.56912398
2E90EDD051D2	2016-08-28	EtOH_Box04_S118	ACTIVE	0	1480.73036289
2E90EDD051D2	2016-08-28	EtOH_Box04_S118	ACTIVE	0	1480.88075805
2E90EDD051D2	2016-08-28	EtOH_Box04_S118	ACTIVE	0	1481.00956392
2E90EDD051D2	2016-08-28	EtOH_Box04_S118	ACTIVE	0	1481.15985608
2E90EDD051D2	2016-08-28	EtOH_Box04_S118	ACTIVE	0	1481.36594486
2E90EDD051D2	2016-08-28	EtOH_Box04_S118	ACTIVE	0	1481.51634598
2E90EDD051D2	2016-08-28	EtOH_Box04_S118	ACTIVE	0	1481.62354207
2E90EDD051D2	2016-08-28	EtOH_Box04_S118	ACTIVE	0	1481.75239396
2E90EDD051D2	2016-08-28	EtOH_Box04_S118	ACTIVE	0	1481.87030292
2E90EDD051D2	2016-08-28	EtOH_Box04_S118	ACTIVE	0	1482.09639788
2E90EDD051D2	2016-08-28	EtOH_Box04_S118	ACTIVE	0	1482.22518802
2E90EDD051D2	2016-08-28	EtOH_Box04_S118	ACTIVE	0	1482.34309101
2E90EDD051D2	2016-08-28	EtOH_Box04_S118	ACTIVE	0	1482.47182703
2E90EDD051D2	2016-08-28	EtOH_Box04_S118	ACTIVE	0	1482.67635894
2E90EDD051D2	2016-08-28	EtOH_Box04_S118	ACTIVE	0	1482.81596303
2E90EDD051D2	2016-08-28	EtOH_Box04_S118	ACTIVE	0	1483.09611201
2E90EDD051D2	2016-08-28	EtOH_Box04_S118	ACTIVE	0	1483.22483897
2E90EDD051D2	2016-08-28	EtOH_Box04_S118	ACTIVE	0	1483.376194
2E90EDD051D2	2016-08-28	EtOH_Box04_S118	ACTIVE	0	1483.48341894
2E90EDD051D2	2016-08-28	EtOH_Box04_S118	ACTIVE	0	1483.89325404
2E90EDD051D2	2016-08-28	EtOH_Box04_S118	ACTIVE	0	1484.03279495
2E90EDD051D2	2016-08-28	EtOH_Box04_S118	ACTIVE	0	1484.16153407
2E90EDD051D2	2016-08-28	EtOH_Box04_S118	ACTIVE	0	1484.56148291
2E90EDD051D2	2016-08-28	EtOH_Box04_S118	ACTIVE	0	1484.71202493
2E90EDD051D2	2016-08-28	EtOH_Box04_S118	ACTIVE	0	1484.95968294
2E90EDD051D2	2016-08-28	EtOH_Box04_S118	ACTIVE	0	1485.09930801
2E90EDD051D2	2016-08-28	EtOH_Box04_S118	ACTIVE	0	1485.23883986
2E90EDD051D2	2016-08-28	EtOH_Box04_S118	ACTIVE	0	1485.36756802
2E90EDD051D2	2016-08-28	EtOH_Box04_S118	ACTIVE	0	1487.216259
2E90EDD051D2	2016-08-28	EtOH_Box04_S118	ACTIVE	0	1495.85376692
2E90EDD051D2	2016-08-28	EtOH_Box04_S118	ACTIVE	0	1496.24179888
2E90EDD051D2	2016-08-28	EtOH_Box04_S118	ACTIVE	0	1496.72740197
2E90EDD051D2	2016-08-28	EtOH_Box04_S118	ACTIVE	0	1496.86688089
2E90EDD051D2	2016-08-28	EtOH_Box04_S118	ACTIVE	0	1497.50326705
2E90EDD051D2	2016-08-28	EtOH_Box04_S118	ACTIVE	0	1497.63206601
2E90EDD051D2	2016-08-28	EtOH_Box04_S118	ACTIVE	0	1497.76203799
2E90EDD051D2	2016-08-28	EtOH_Box04_S118	ACTIVE	0	1498.04232693
2E90EDD051D2	2016-08-28	EtOH_Box04_S118	ACTIVE	0	1498.28978896
2E90EDD051D2	2016-08-28	EtOH_Box04_S118	ACTIVE	0	1498.51561999
2E90EDD051D2	2016-08-28	EtOH_Box04_S118	ACTIVE	0	1498.80634809
2E90EDD051D2	2016-08-28	EtOH_Box04_S118	ACTIVE	0	1498.98917508
2E90EDD051D2	2016-08-28	EtOH_Box04_S118	ACTIVE	0	1499.13945007
2E90EDD051D2	2016-08-28	EtOH_Box04_S118	ACTIVE	0	1499.33323097
2E90EDD051D2	2016-08-28	EtOH_Box04_S118	ACTIVE	0	1499.93852687
2E90EDD051D2	2016-08-28	EtOH_Box04_S118	ACTIVE	0	1502.112885
2E90EDD051D2	2016-08-28	EtOH_Box04_S118	REWARD	3	1502.112885
2E90EDD051D2	2016-08-28	EtOH_Box04_S118	ACTIVE	0	1503.718817
2E90EDD051D2	2016-08-28	EtOH_Box04_S118	ACTIVE	0	1504.60409498
2E90EDD051D2	2016-08-28	EtOH_Box04_S118	ACTIVE	0	1505.81345701
2E90EDD051D2	2016-08-28	EtOH_Box04_S118	ACTIVE	0	1507.03517008
2E90EDD051D2	2016-08-28	EtOH_Box04_S118	ACTIVE	0	1508.78673196
2E90EDD051D2	2016-08-28	EtOH_Box04_S118	ACTIVE	0	1510.72184491
2E90EDD051D2	2016-08-28	EtOH_Box04_S118	ACTIVE	0	1527.08979392
2E90EDD051D2	2016-08-28	EtOH_Box04_S118	ACTIVE	0	1527.2410841
2E90EDD051D2	2016-08-28	EtOH_Box04_S118	ACTIVE	0	1527.37067604
2E90EDD051D2	2016-08-28	EtOH_Box04_S118	ACTIVE	0	1527.51092601
2E90EDD051D2	2016-08-28	EtOH_Box04_S118	ACTIVE	0	1527.81330204
2E90EDD051D2	2016-08-28	EtOH_Box04_S118	ACTIVE	0	1527.96443796
2E90EDD051D2	2016-08-28	EtOH_Box04_S118	ACTIVE	0	1547.67567706
2E90EDD051D2	2016-08-28	EtOH_Box04_S118	ACTIVE	0	1547.8160491
2E90EDD051D2	2016-08-28	EtOH_Box04_S118	REWARD	8	1547.8160491
2E90EDD051D2	2016-08-28	EtOH_Box04_S118	ACTIVE	0	1548.03636289
2E90EDD051D2	2016-08-28	EtOH_Box04_S118	ACTIVE	0	1548.16530704
2E90EDD051D2	2016-08-28	EtOH_Box04_S118	ACTIVE	0	1548.2942431
2E90EDD051D2	2016-08-28	EtOH_Box04_S118	ACTIVE	0	1548.45537806
2E90EDD051D2	2016-08-28	EtOH_Box04_S118	ACTIVE	0	1548.51914191
2E90EDD051D2	2016-08-28	EtOH_Box04_S118	ACTIVE	0	1548.61535001
2E90EDD051D2	2016-08-28	EtOH_Box04_S118	ACTIVE	0	1548.73327303
2E90EDD051D2	2016-08-28	EtOH_Box04_S118	ACTIVE	0	1548.8619349
2E90EDD051D2	2016-08-28	EtOH_Box04_S118	ACTIVE	0	1548.94745493
2E90EDD051D2	2016-08-28	EtOH_Box04_S118	ACTIVE	0	1549.065274
2E90EDD051D2	2016-08-28	EtOH_Box04_S118	ACTIVE	0	1554.48328805
2E90EDD051D2	2016-08-28	EtOH_Box04_S118	ACTIVE	0	1555.726717
2E90EDD051D2	2016-08-28	EtOH_Box04_S118	ACTIVE	0	1566.56302905
2E90EDD051D2	2016-08-28	EtOH_Box04_S118	ACTIVE	0	1566.69213009
2E90EDD051D2	2016-08-28	EtOH_Box04_S118	ACTIVE	0	1566.83168602
2E90EDD051D2	2016-08-28	EtOH_Box04_S118	ACTIVE	0	1567.2739141
2E90EDD051D2	2016-08-28	EtOH_Box04_S118	ACTIVE	0	1567.54305696
2E90EDD051D2	2016-08-28	EtOH_Box04_S118	ACTIVE	0	1567.78003693
2E90EDD051D2	2016-08-28	EtOH_Box04_S118	ACTIVE	0	1567.8872149
2E90EDD051D2	2016-08-28	EtOH_Box04_S118	ACTIVE	0	1568.06018806
2E90EDD051D2	2016-08-28	EtOH_Box04_S118	ACTIVE	0	1568.48176599
2E90EDD051D2	2016-08-28	EtOH_Box04_S118	ACTIVE	0	1568.62204409
2E90EDD051D2	2016-08-28	EtOH_Box04_S118	ACTIVE	0	1568.7515409
2E90EDD051D2	2016-08-28	EtOH_Box04_S118	ACTIVE	0	1568.95669603
2E90EDD051D2	2016-08-28	EtOH_Box04_S118	REWARD	6	1568.95669603
2E90EDD051D2	2016-08-28	EtOH_Box04_S118	ACTIVE	0	1569.19889998
2E90EDD051D2	2016-08-28	EtOH_Box04_S118	ACTIVE	0	1569.71791697
2E90EDD051D2	2016-08-28	EtOH_Box04_S118	ACTIVE	0	1569.90073991
2E90EDD051D2	2016-08-28	EtOH_Box04_S118	ACTIVE	0	1570.04028487
2E90EDD051D2	2016-08-28	EtOH_Box04_S118	ACTIVE	0	1570.16886497
2E90EDD051D2	2016-08-28	EtOH_Box04_S118	ACTIVE	0	1570.34233999
2E90EDD051D2	2016-08-28	EtOH_Box04_S118	ACTIVE	0	1570.39535904
2E90EDD051D2	2016-08-28	EtOH_Box04_S118	ACTIVE	0	1570.46992493
2E90EDD051D2	2016-08-28	EtOH_Box04_S118	ACTIVE	0	1570.60926604
2E90EDD051D2	2016-08-28	EtOH_Box04_S118	ACTIVE	0	1570.73783493
2E90EDD051D2	2016-08-28	EtOH_Box04_S118	ACTIVE	0	1570.90979695
2E90EDD051D2	2016-08-28	EtOH_Box04_S118	ACTIVE	0	1571.070961
2E90EDD051D2	2016-08-28	EtOH_Box04_S118	ACTIVE	0	1571.19959807
2E90EDD051D2	2016-08-28	EtOH_Box04_S118	ACTIVE	0	1571.33895802
2E90EDD051D2	2016-08-28	EtOH_Box04_S118	ACTIVE	0	1571.424299
2E90EDD051D2	2016-08-28	EtOH_Box04_S118	ACTIVE	0	1571.5528729
2E90EDD051D2	2016-08-28	EtOH_Box04_S118	ACTIVE	0	1571.7031951
2E90EDD051D2	2016-08-28	EtOH_Box04_S118	ACTIVE	0	1571.82102394
2E90EDD051D2	2016-08-28	EtOH_Box04_S118	ACTIVE	0	1571.87399197
2E90EDD051D2	2016-08-28	EtOH_Box04_S118	ACTIVE	0	1571.98094392
2E90EDD051D2	2016-08-28	EtOH_Box04_S118	ACTIVE	0	1572.35802507
2E90EDD051D2	2016-08-28	EtOH_Box04_S118	ACTIVE	0	1572.55140305
2E90EDD051D2	2016-08-28	EtOH_Box04_S118	ACTIVE	0	1577.34981704
2E90EDD051D2	2016-08-28	EtOH_Box04_S118	ACTIVE	0	1577.74872208
2E90EDD051D2	2016-08-28	EtOH_Box04_S118	ACTIVE	0	1588.5465951
2E90EDD051D2	2016-08-28	EtOH_Box04_S118	ACTIVE	0	1588.67544699
2E90EDD051D2	2016-08-28	EtOH_Box04_S118	ACTIVE	0	1588.85820699
2E90EDD051D2	2016-08-28	EtOH_Box04_S118	ACTIVE	0	1588.96519303
2E90EDD051D2	2016-08-28	EtOH_Box04_S118	ACTIVE	0	1589.03976202
2E90EDD051D2	2016-08-28	EtOH_Box04_S118	ACTIVE	0	1589.15856695
2E90EDD051D2	2016-08-28	EtOH_Box04_S118	ACTIVE	0	1589.29886889
2E90EDD051D2	2016-08-28	EtOH_Box04_S118	ACTIVE	0	1589.57951188
2E90EDD051D2	2016-08-28	EtOH_Box04_S118	ACTIVE	0	1589.68747187
2E90EDD051D2	2016-08-28	EtOH_Box04_S118	ACTIVE	0	1589.92503595
2E90EDD051D2	2016-08-28	EtOH_Box04_S118	ACTIVE	0	1590.06645203
2E90EDD051D2	2016-08-28	EtOH_Box04_S118	ACTIVE	0	1590.22847199
2E90EDD051D2	2016-08-28	EtOH_Box04_S118	REWARD	8	1590.22847199
2E90EDD051D2	2016-08-28	EtOH_Box04_S118	ACTIVE	0	1590.52462101
2E90EDD051D2	2016-08-28	EtOH_Box04_S118	ACTIVE	0	1590.71838689
2E90EDD051D2	2016-08-28	EtOH_Box04_S118	ACTIVE	0	1590.86873698
2E90EDD051D2	2016-08-28	EtOH_Box04_S118	ACTIVE	0	1592.54396105
2E90EDD051D2	2016-08-28	EtOH_Box04_S118	ACTIVE	0	1593.05132699
2E90EDD051D2	2016-08-28	EtOH_Box04_S118	ACTIVE	0	1593.59189701
2E90EDD051D2	2016-08-28	EtOH_Box04_S118	ACTIVE	0	1594.65016699
2E90EDD051D2	2016-08-28	EtOH_Box04_S118	ACTIVE	0	1604.64794803
2E90EDD051D2	2016-08-28	EtOH_Box04_S118	ACTIVE	0	1604.78766894
2E90EDD051D2	2016-08-28	EtOH_Box04_S118	ACTIVE	0	1604.92713094
2E90EDD051D2	2016-08-28	EtOH_Box04_S118	ACTIVE	0	1605.09900093
2E90EDD051D2	2016-08-28	EtOH_Box04_S118	ACTIVE	0	1605.24939203
2E90EDD051D2	2016-08-28	EtOH_Box04_S118	ACTIVE	0	1605.58343291
2E90EDD051D2	2016-08-28	EtOH_Box04_S118	ACTIVE	0	1605.71255207
2E90EDD051D2	2016-08-28	EtOH_Box04_S118	ACTIVE	0	1607.46313596
2E90EDD051D2	2016-08-28	EtOH_Box04_S118	ACTIVE	0	1608.5535121
2E90EDD051D2	2016-08-28	EtOH_Box04_S118	ACTIVE	0	1617.02108002
2E90EDD051D2	2016-08-28	EtOH_Box04_S118	ACTIVE	0	1617.16281295
2E90EDD051D2	2016-08-28	EtOH_Box04_S118	ACTIVE	0	1617.35839987
2E90EDD051D2	2016-08-28	EtOH_Box04_S118	ACTIVE	0	1617.73757291
2E90EDD051D2	2016-08-28	EtOH_Box04_S118	ACTIVE	0	1617.84693599
2E90EDD051D2	2016-08-28	EtOH_Box04_S118	ACTIVE	0	1618.58248305
2E90EDD051D2	2016-08-28	EtOH_Box04_S118	ACTIVE	0	1618.7132659
2E90EDD051D2	2016-08-28	EtOH_Box04_S118	ACTIVE	0	1619.21233106
2E90EDD051D2	2016-08-28	EtOH_Box04_S118	ACTIVE	0	1619.35367608
2E90EDD051D2	2016-08-28	EtOH_Box04_S118	ACTIVE	0	1619.75439501
2E90EDD051D2	2016-08-28	EtOH_Box04_S118	ACTIVE	0	1619.89583492
2E90EDD051D2	2016-08-28	EtOH_Box04_S118	ACTIVE	0	1628.49073005
2E90EDD051D2	2016-08-28	EtOH_Box04_S118	ACTIVE	0	1628.63241696
2E90EDD051D2	2016-08-28	EtOH_Box04_S118	ACTIVE	0	1628.97926688
2E90EDD051D2	2016-08-28	EtOH_Box04_S118	REWARD	14	1628.97926688
2E90EDD051D2	2016-08-28	EtOH_Box04_S118	ACTIVE	0	1629.28718209
2E90EDD051D2	2016-08-28	EtOH_Box04_S118	ACTIVE	0	1629.36203909
2E90EDD051D2	2016-08-28	EtOH_Box04_S118	ACTIVE	0	1629.52314091
2E90EDD051D2	2016-08-28	EtOH_Box04_S118	ACTIVE	0	1629.73832488
2E90EDD051D2	2016-08-28	EtOH_Box04_S118	ACTIVE	0	1629.82372499
2E90EDD051D2	2016-08-28	EtOH_Box04_S118	ACTIVE	0	1635.05969501
2E90EDD051D2	2016-08-28	EtOH_Box04_S118	ACTIVE	0	1635.24261189
2E90EDD051D2	2016-08-28	EtOH_Box04_S118	ACTIVE	0	1635.39318895
2E90EDD051D2	2016-08-28	EtOH_Box04_S118	ACTIVE	0	1640.82397795
2E90EDD051D2	2016-08-28	EtOH_Box04_S118	ACTIVE	0	1640.95282698
2E90EDD051D2	2016-08-28	EtOH_Box04_S118	ACTIVE	0	1641.08167887
2E90EDD051D2	2016-08-28	EtOH_Box04_S118	ACTIVE	0	1641.22131801
2E90EDD051D2	2016-08-28	EtOH_Box04_S118	ACTIVE	0	1641.43645191
2E90EDD051D2	2016-08-28	EtOH_Box04_S118	ACTIVE	0	1641.57590508
2E90EDD051D2	2016-08-28	EtOH_Box04_S118	ACTIVE	0	1645.48078799
2E90EDD051D2	2016-08-28	EtOH_Box04_S118	ACTIVE	0	1656.28236103
2E90EDD051D2	2016-08-28	EtOH_Box04_S118	ACTIVE	0	1656.68393588
2E90EDD051D2	2016-08-28	EtOH_Box04_S118	ACTIVE	0	1656.82544589
2E90EDD051D2	2016-08-28	EtOH_Box04_S118	ACTIVE	0	1656.95612788
2E90EDD051D2	2016-08-28	EtOH_Box04_S118	ACTIVE	0	1657.05427098
2E90EDD051D2	2016-08-28	EtOH_Box04_S118	ACTIVE	0	1657.82230496
2E90EDD051D2	2016-08-28	EtOH_Box04_S118	ACTIVE	0	1657.93134904
2E90EDD051D2	2016-08-28	EtOH_Box04_S118	ACTIVE	0	1658.04042888
2E90EDD051D2	2016-08-28	EtOH_Box04_S118	ACTIVE	0	1658.32246208
2E90EDD051D2	2016-08-28	EtOH_Box04_S118	ACTIVE	0	1658.40979099
2E90EDD051D2	2016-08-28	EtOH_Box04_S118	ACTIVE	0	1658.60525203
2E90EDD051D2	2016-08-28	EtOH_Box04_S118	ACTIVE	0	1658.96304893
2E90EDD051D2	2016-08-28	EtOH_Box04_S118	ACTIVE	0	1659.8511579
2E90EDD051D2	2016-08-28	EtOH_Box04_S118	ACTIVE	0	1660.13480902
2E90EDD051D2	2016-08-28	EtOH_Box04_S118	ACTIVE	0	1660.34151196
2E90EDD051D2	2016-08-28	EtOH_Box04_S118	ACTIVE	0	1660.4288249
2E90EDD051D2	2016-08-28	EtOH_Box04_S118	ACTIVE	0	1660.73240995
2E90EDD051D2	2016-08-28	EtOH_Box04_S118	ACTIVE	0	1661.31683397
2E90EDD051D2	2016-08-28	EtOH_Box04_S118	ACTIVE	0	1661.52311301
2E90EDD051D2	2016-08-28	EtOH_Box04_S118	REWARD	19	1661.52311301
2E90EDD051D2	2016-08-28	EtOH_Box04_S118	ACTIVE	0	1662.51229692
2E90EDD051D2	2016-08-28	EtOH_Box04_S118	ACTIVE	0	1662.63037109
2E90EDD051D2	2016-08-28	EtOH_Box04_S118	ACTIVE	0	1662.75910592
2E90EDD051D2	2016-08-28	EtOH_Box04_S118	ACTIVE	0	1662.88774705
2E90EDD051D2	2016-08-28	EtOH_Box04_S118	ACTIVE	0	1663.01638794
2E90EDD051D2	2016-08-28	EtOH_Box04_S118	ACTIVE	0	1663.16661906
2E90EDD051D2	2016-08-28	EtOH_Box04_S118	ACTIVE	0	1663.32879686
2E90EDD051D2	2016-08-28	EtOH_Box04_S118	ACTIVE	0	1663.44679904
2E90EDD051D2	2016-08-28	EtOH_Box04_S118	ACTIVE	0	1663.59700394
2E90EDD051D2	2016-08-28	EtOH_Box04_S118	ACTIVE	0	1663.75808406
2E90EDD051D2	2016-08-28	EtOH_Box04_S118	ACTIVE	0	1663.88680196
2E90EDD051D2	2016-08-28	EtOH_Box04_S118	ACTIVE	0	1664.02628899
2E90EDD051D2	2016-08-28	EtOH_Box04_S118	ACTIVE	0	1664.26308703
2E90EDD051D2	2016-08-28	EtOH_Box04_S118	ACTIVE	0	1664.38101697
2E90EDD051D2	2016-08-28	EtOH_Box04_S118	ACTIVE	0	1664.52072406
2E90EDD051D2	2016-08-28	EtOH_Box04_S118	ACTIVE	0	1664.63863897
2E90EDD051D2	2016-08-28	EtOH_Box04_S118	ACTIVE	0	1664.77826691
2E90EDD051D2	2016-08-28	EtOH_Box04_S118	ACTIVE	0	1664.95030189
2E90EDD051D2	2016-08-28	EtOH_Box04_S118	ACTIVE	0	1665.159168
2E90EDD051D2	2016-08-28	EtOH_Box04_S118	ACTIVE	0	1665.56874895
2E90EDD051D2	2016-08-28	EtOH_Box04_S118	ACTIVE	0	1665.70827389
2E90EDD051D2	2016-08-28	EtOH_Box04_S118	ACTIVE	0	1665.75042605
2E90EDD051D2	2016-08-28	EtOH_Box04_S118	ACTIVE	0	1665.84704089
2E90EDD051D2	2016-08-28	EtOH_Box04_S118	ACTIVE	0	1667.12367487
2E90EDD051D2	2016-08-28	EtOH_Box04_S118	ACTIVE	0	1676.49655294
2E90EDD051D2	2016-08-28	EtOH_Box04_S118	ACTIVE	0	1676.95367694
2E90EDD051D2	2016-08-28	EtOH_Box04_S118	ACTIVE	0	1677.05010104
2E90EDD051D2	2016-08-28	EtOH_Box04_S118	ACTIVE	0	1677.36232305
2E90EDD051D2	2016-08-28	EtOH_Box04_S118	ACTIVE	0	1677.45857906
2E90EDD051D2	2016-08-28	EtOH_Box04_S118	ACTIVE	0	1677.75032997
2E90EDD051D2	2016-08-28	EtOH_Box04_S118	ACTIVE	0	1677.8364749
2E90EDD051D2	2016-08-28	EtOH_Box04_S118	ACTIVE	0	1677.96519709
2E90EDD051D2	2016-08-28	EtOH_Box04_S118	ACTIVE	0	1678.33161902
2E90EDD051D2	2016-08-28	EtOH_Box04_S118	ACTIVE	0	1678.4494679
2E90EDD051D2	2016-08-28	EtOH_Box04_S118	ACTIVE	0	1678.66449904
2E90EDD051D2	2016-08-28	EtOH_Box04_S118	ACTIVE	0	1678.80402207
2E90EDD051D2	2016-08-28	EtOH_Box04_S118	ACTIVE	0	1679.0515399
2E90EDD051D2	2016-08-28	EtOH_Box04_S118	ACTIVE	0	1679.45016098
2E90EDD051D2	2016-08-28	EtOH_Box04_S118	ACTIVE	0	1679.57880688
2E90EDD051D2	2016-08-28	EtOH_Box04_S118	ACTIVE	0	1679.91290689
2E90EDD051D2	2016-08-28	EtOH_Box04_S118	ACTIVE	0	1679.98758507
2E90EDD051D2	2016-08-28	EtOH_Box04_S118	ACTIVE	0	1691.91232705
2E90EDD051D2	2016-08-28	EtOH_Box04_S118	ACTIVE	0	1692.05307198
2E90EDD051D2	2016-08-28	EtOH_Box04_S118	ACTIVE	0	1692.38793087
2E90EDD051D2	2016-08-28	EtOH_Box04_S118	ACTIVE	0	1692.7226789
2E90EDD051D2	2016-08-28	EtOH_Box04_S118	ACTIVE	0	1692.86292005
2E90EDD051D2	2016-08-28	EtOH_Box04_S118	ACTIVE	0	1693.06803894
2E90EDD051D2	2016-08-28	EtOH_Box04_S118	REWARD	6	1693.06803894
2E90EDD051D2	2016-08-28	EtOH_Box04_S118	ACTIVE	0	1693.71004009
2E90EDD051D2	2016-08-28	EtOH_Box04_S118	ACTIVE	0	1694.02279592
2E90EDD051D2	2016-08-28	EtOH_Box04_S118	ACTIVE	0	1694.1408639
2E90EDD051D2	2016-08-28	EtOH_Box04_S118	ACTIVE	0	1694.25885892
2E90EDD051D2	2016-08-28	EtOH_Box04_S118	ACTIVE	0	1694.34433198
2E90EDD051D2	2016-08-28	EtOH_Box04_S118	ACTIVE	0	1694.59193993
2E90EDD051D2	2016-08-28	EtOH_Box04_S118	ACTIVE	0	1695.94315004
2E90EDD051D2	2016-08-28	EtOH_Box04_S118	ACTIVE	0	1697.97473598
2E90EDD051D2	2016-08-28	EtOH_Box04_S118	ACTIVE	0	1706.04377508
2E90EDD051D2	2016-08-28	EtOH_Box04_S118	ACTIVE	0	1706.36701393
2E90EDD051D2	2016-08-28	EtOH_Box04_S118	ACTIVE	0	1706.44161105
2E90EDD051D2	2016-08-28	EtOH_Box04_S118	ACTIVE	0	1706.52694798
2E90EDD051D2	2016-08-28	EtOH_Box04_S118	ACTIVE	0	1706.73254991
2E90EDD051D2	2016-08-28	EtOH_Box04_S118	ACTIVE	0	1706.90477705
2E90EDD051D2	2016-08-28	EtOH_Box04_S118	ACTIVE	0	1707.41175699
2E90EDD051D2	2016-08-28	EtOH_Box04_S118	ACTIVE	0	1707.77875495
2E90EDD051D2	2016-08-28	EtOH_Box04_S118	ACTIVE	0	1708.4156611
2E90EDD051D2	2016-08-28	EtOH_Box04_S118	ACTIVE	0	1708.50118089
2E90EDD051D2	2016-08-28	EtOH_Box04_S118	ACTIVE	0	1708.59747887
2E90EDD051D2	2016-08-28	EtOH_Box04_S118	ACTIVE	0	1708.74779892
2E90EDD051D2	2016-08-28	EtOH_Box04_S118	ACTIVE	0	1708.84410191
2E90EDD051D2	2016-08-28	EtOH_Box04_S118	ACTIVE	0	1708.92969203
2E90EDD051D2	2016-08-28	EtOH_Box04_S118	ACTIVE	0	1709.08003902
2E90EDD051D2	2016-08-28	EtOH_Box04_S118	ACTIVE	0	1709.2304709
2E90EDD051D2	2016-08-28	EtOH_Box04_S118	ACTIVE	0	1709.63032699
2E90EDD051D2	2016-08-28	EtOH_Box04_S118	ACTIVE	0	1709.78091693
2E90EDD051D2	2016-08-28	EtOH_Box04_S118	ACTIVE	0	1709.83390808
2E90EDD051D2	2016-08-28	EtOH_Box04_S118	ACTIVE	0	1710.33001089
2E90EDD051D2	2016-08-28	EtOH_Box04_S118	ACTIVE	0	1714.13455009
2E90EDD051D2	2016-08-28	EtOH_Box04_S118	ACTIVE	0	1714.32895994
2E90EDD051D2	2016-08-28	EtOH_Box04_S118	ACTIVE	0	1714.64200807
2E90EDD051D2	2016-08-28	EtOH_Box04_S118	REWARD	3	1714.64200807
2E90EDD051D2	2016-08-28	EtOH_Box04_S118	ACTIVE	0	1715.22985792
2E90EDD051D2	2016-08-28	EtOH_Box04_S118	ACTIVE	0	1715.32630491
2E90EDD051D2	2016-08-28	EtOH_Box04_S118	ACTIVE	0	1715.45497203
2E90EDD051D2	2016-08-28	EtOH_Box04_S118	ACTIVE	0	1715.55116987
2E90EDD051D2	2016-08-28	EtOH_Box04_S118	ACTIVE	0	1715.6920321
2E90EDD051D2	2016-08-28	EtOH_Box04_S118	ACTIVE	0	1715.90744305
2E90EDD051D2	2016-08-28	EtOH_Box04_S118	ACTIVE	0	1716.03613305
2E90EDD051D2	2016-08-28	EtOH_Box04_S118	ACTIVE	0	1718.35885906
2E90EDD051D2	2016-08-28	EtOH_Box04_S118	ACTIVE	0	1720.11054707
2E90EDD051D2	2016-08-28	EtOH_Box04_S118	ACTIVE	0	1722.09997392
2E90EDD051D2	2016-08-28	EtOH_Box04_S118	ACTIVE	0	1733.39614987
2E90EDD051D2	2016-08-28	EtOH_Box04_S118	ACTIVE	0	1733.53581405
2E90EDD051D2	2016-08-28	EtOH_Box04_S118	ACTIVE	0	1733.67526889
2E90EDD051D2	2016-08-28	EtOH_Box04_S118	ACTIVE	0	1734.06368303
2E90EDD051D2	2016-08-28	EtOH_Box04_S118	ACTIVE	0	1734.31141305
2E90EDD051D2	2016-08-28	EtOH_Box04_S118	ACTIVE	0	1734.42944503
2E90EDD051D2	2016-08-28	EtOH_Box04_S118	ACTIVE	0	1734.6662209
2E90EDD051D2	2016-08-28	EtOH_Box04_S118	ACTIVE	0	1734.80583501
2E90EDD051D2	2016-08-28	EtOH_Box04_S118	ACTIVE	0	1734.93554401
2E90EDD051D2	2016-08-28	EtOH_Box04_S118	ACTIVE	0	1735.06504202
2E90EDD051D2	2016-08-28	EtOH_Box04_S118	ACTIVE	0	1735.20527792
2E90EDD051D2	2016-08-28	EtOH_Box04_S118	ACTIVE	0	1735.43196893
2E90EDD051D2	2016-08-28	EtOH_Box04_S118	ACTIVE	0	1735.56149697
2E90EDD051D2	2016-08-28	EtOH_Box04_S118	ACTIVE	0	1735.79900193
2E90EDD051D2	2016-08-28	EtOH_Box04_S118	ACTIVE	0	1735.9297049
2E90EDD051D2	2016-08-28	EtOH_Box04_S118	REWARD	8	1735.9297049
2E90EDD051D2	2016-08-28	EtOH_Box04_S118	ACTIVE	0	1736.31225395
2E90EDD051D2	2016-08-28	EtOH_Box04_S118	ACTIVE	0	1736.45196986
2E90EDD051D2	2016-08-28	EtOH_Box04_S118	ACTIVE	0	1736.64559603
2E90EDD051D2	2016-08-28	EtOH_Box04_S118	ACTIVE	0	1736.77436495
2E90EDD051D2	2016-08-28	EtOH_Box04_S118	ACTIVE	0	1740.54600096
2E90EDD051D2	2016-08-28	EtOH_Box04_S118	ACTIVE	0	1741.34605694
2E90EDD051D2	2016-08-28	EtOH_Box04_S118	ACTIVE	0	1755.59274197
2E90EDD051D2	2016-08-28	EtOH_Box04_S118	ACTIVE	0	1755.73341203
2E90EDD051D2	2016-08-28	EtOH_Box04_S118	ACTIVE	0	1756.03540397
2E90EDD051D2	2016-08-28	EtOH_Box04_S118	ACTIVE	0	1756.16521001
2E90EDD051D2	2016-08-28	EtOH_Box04_S118	REWARD	2	1756.16521001
2E90EDD051D2	2016-08-28	EtOH_Box04_S118	ACTIVE	0	1756.38591504
2E90EDD051D2	2016-08-28	EtOH_Box04_S118	ACTIVE	0	1756.53658795
2E90EDD051D2	2016-08-28	EtOH_Box04_S118	ACTIVE	0	1756.66533709
2E90EDD051D2	2016-08-28	EtOH_Box04_S118	ACTIVE	0	1756.98910594
2E90EDD051D2	2016-08-28	EtOH_Box04_S118	ACTIVE	0	1757.17191291
2E90EDD051D2	2016-08-28	EtOH_Box04_S118	ACTIVE	0	1757.31137991
2E90EDD051D2	2016-08-28	EtOH_Box04_S118	ACTIVE	0	1757.44006395
2E90EDD051D2	2016-08-28	EtOH_Box04_S118	ACTIVE	0	1757.57949209
2E90EDD051D2	2016-08-28	EtOH_Box04_S118	ACTIVE	0	1757.80554605
2E90EDD051D2	2016-08-28	EtOH_Box04_S118	ACTIVE	0	1757.93431807
2E90EDD051D2	2016-08-28	EtOH_Box04_S118	ACTIVE	0	1758.06294608
2E90EDD051D2	2016-08-28	EtOH_Box04_S118	ACTIVE	0	1758.18078899
2E90EDD051D2	2016-08-28	EtOH_Box04_S118	ACTIVE	0	1758.2987299
2E90EDD051D2	2016-08-28	EtOH_Box04_S118	ACTIVE	0	1758.42741203
2E90EDD051D2	2016-08-28	EtOH_Box04_S118	ACTIVE	0	1758.5561049
2E90EDD051D2	2016-08-28	EtOH_Box04_S118	ACTIVE	0	1758.67405891
2E90EDD051D2	2016-08-28	EtOH_Box04_S118	ACTIVE	0	1758.80283809
2E90EDD051D2	2016-08-28	EtOH_Box04_S118	ACTIVE	0	1758.95319986
2E90EDD051D2	2016-08-28	EtOH_Box04_S118	ACTIVE	0	1759.07103801
2E90EDD051D2	2016-08-28	EtOH_Box04_S118	ACTIVE	0	1759.20088506
2E90EDD051D2	2016-08-28	EtOH_Box04_S118	ACTIVE	0	1759.32969403
2E90EDD051D2	2016-08-28	EtOH_Box04_S118	ACTIVE	0	1759.4799509
2E90EDD051D2	2016-08-28	EtOH_Box04_S118	ACTIVE	0	1759.69506288
2E90EDD051D2	2016-08-28	EtOH_Box04_S118	ACTIVE	0	1759.84537792
2E90EDD051D2	2016-08-28	EtOH_Box04_S118	ACTIVE	0	1760.07138395
2E90EDD051D2	2016-08-28	EtOH_Box04_S118	ACTIVE	0	1760.22176909
2E90EDD051D2	2016-08-28	EtOH_Box04_S118	ACTIVE	0	1760.45853996
2E90EDD051D2	2016-08-28	EtOH_Box04_S118	ACTIVE	0	1760.82500386
2E90EDD051D2	2016-08-28	EtOH_Box04_S118	ACTIVE	0	1761.11579394
2E90EDD051D2	2016-08-28	EtOH_Box04_S118	ACTIVE	0	1770.468858
2E90EDD051D2	2016-08-28	EtOH_Box04_S118	ACTIVE	0	1770.60959697
2E90EDD051D2	2016-08-28	EtOH_Box04_S118	ACTIVE	0	1770.79245687
2E90EDD051D2	2016-08-28	EtOH_Box04_S118	ACTIVE	0	1770.9103229
2E90EDD051D2	2016-08-28	EtOH_Box04_S118	ACTIVE	0	1771.11459804
2E90EDD051D2	2016-08-28	EtOH_Box04_S118	ACTIVE	0	1771.24323392
2E90EDD051D2	2016-08-28	EtOH_Box04_S118	ACTIVE	0	1771.40425301
2E90EDD051D2	2016-08-28	EtOH_Box04_S118	ACTIVE	0	1771.66285896
2E90EDD051D2	2016-08-28	EtOH_Box04_S118	ACTIVE	0	1771.80282402
2E90EDD051D2	2016-08-28	EtOH_Box04_S118	ACTIVE	0	1771.84507704
2E90EDD051D2	2016-08-28	EtOH_Box04_S118	ACTIVE	0	1771.94142294
2E90EDD051D2	2016-08-28	EtOH_Box04_S118	ACTIVE	0	1783.95287299
2E90EDD051D2	2016-08-28	EtOH_Box04_S118	ACTIVE	0	1784.08362293
2E90EDD051D2	2016-08-28	EtOH_Box04_S118	ACTIVE	0	1784.26831508
2E90EDD051D2	2016-08-28	EtOH_Box04_S118	ACTIVE	0	1784.71250987
2E90EDD051D2	2016-08-28	EtOH_Box04_S118	ACTIVE	0	1784.85402703
2E90EDD051D2	2016-08-28	EtOH_Box04_S118	ACTIVE	0	1784.98456597
2E90EDD051D2	2016-08-28	EtOH_Box04_S118	ACTIVE	0	1785.27826095
2E90EDD051D2	2016-08-28	EtOH_Box04_S118	ACTIVE	0	1786.86824203
2E90EDD051D2	2016-08-28	EtOH_Box04_S118	ACTIVE	0	1790.17758608
2E90EDD051D2	2016-08-28	EtOH_Box04_S118	ACTIVE	0	1791.44403005
2E90EDD051D2	2016-08-28	EtOH_Box04_S118	ACTIVE	0	1800.56902289
2E90EDD051D2	2016-08-28	EtOH_Box04_S118	ACTIVE	0	1800.69986391
2E90EDD051D2	2016-08-28	EtOH_Box04_S118	ACTIVE	0	1800.89531994
2E90EDD051D2	2016-08-28	EtOH_Box04_S118	ACTIVE	0	1801.04747105
2E90EDD051D2	2016-08-28	EtOH_Box04_S118	REWARD	14	1801.04747105
2E90EDD051D2	2016-08-28	EtOH_Box04_S118	ACTIVE	0	1801.40982199
2E90EDD051D2	2016-08-28	EtOH_Box04_S118	ACTIVE	0	1801.56053495
2E90EDD051D2	2016-08-28	EtOH_Box04_S118	ACTIVE	0	1801.884166
2E90EDD051D2	2016-08-28	EtOH_Box04_S118	ACTIVE	0	1802.01314187
2E90EDD051D2	2016-08-28	EtOH_Box04_S118	ACTIVE	0	1802.21750093
2E90EDD051D2	2016-08-28	EtOH_Box04_S118	ACTIVE	0	1802.530123
2E90EDD051D2	2016-08-28	EtOH_Box04_S118	ACTIVE	0	1803.81646705
2E90EDD051D2	2016-08-28	EtOH_Box04_S118	ACTIVE	0	1806.7902379
2E90EDD051D2	2016-08-28	EtOH_Box04_S118	ACTIVE	0	1807.96606302
2E90EDD051D2	2016-08-28	EtOH_Box04_S118	ACTIVE	0	1816.42823291
2E90EDD051D2	2016-08-28	EtOH_Box04_S118	ACTIVE	0	1816.61102891
2E90EDD051D2	2016-08-28	EtOH_Box04_S118	ACTIVE	0	1817.08671689
2E90EDD051D2	2016-08-28	EtOH_Box04_S118	ACTIVE	0	1817.21550798
2E90EDD051D2	2016-08-28	EtOH_Box04_S118	ACTIVE	0	1817.47383499
2E90EDD051D2	2016-08-28	EtOH_Box04_S118	ACTIVE	0	1817.82962799
2E90EDD051D2	2016-08-28	EtOH_Box04_S118	ACTIVE	0	1817.96919608
2E90EDD051D2	2016-08-28	EtOH_Box04_S118	ACTIVE	0	1818.10870194
2E90EDD051D2	2016-08-28	EtOH_Box04_S118	ACTIVE	0	1821.46012807
2E90EDD051D2	2016-08-28	EtOH_Box04_S118	ACTIVE	0	1821.60177207
2E90EDD051D2	2016-08-28	EtOH_Box04_S118	ACTIVE	0	1821.77573395
2E90EDD051D2	2016-08-28	EtOH_Box04_S118	ACTIVE	0	1821.928298
2E90EDD051D2	2016-08-28	EtOH_Box04_S118	ACTIVE	0	1822.16731906
2E90EDD051D2	2016-08-28	EtOH_Box04_S118	ACTIVE	0	1822.25467587
2E90EDD051D2	2016-08-28	EtOH_Box04_S118	ACTIVE	0	1828.32072306
2E90EDD051D2	2016-08-28	EtOH_Box04_S118	ACTIVE	0	1828.47431993
2E90EDD051D2	2016-08-28	EtOH_Box04_S118	ACTIVE	0	1828.60504889
2E90EDD051D2	2016-08-28	EtOH_Box04_S118	ACTIVE	0	1828.97382998
2E90EDD051D2	2016-08-28	EtOH_Box04_S118	ACTIVE	0	1829.16944408
2E90EDD051D2	2016-08-28	EtOH_Box04_S118	ACTIVE	0	1829.28933406
2E90EDD051D2	2016-08-28	EtOH_Box04_S118	ACTIVE	0	1829.48482394
2E90EDD051D2	2016-08-28	EtOH_Box04_S118	ACTIVE	0	1829.62623
2E90EDD051D2	2016-08-28	EtOH_Box04_S118	ACTIVE	0	1829.76768088
2E90EDD051D2	2016-08-28	EtOH_Box04_S118	REWARD	15	1829.76768088
2E90EDD051D2	2016-08-28	EtOH_Box04_S118	ACTIVE	0	1829.98925591
2E90EDD051D2	2016-08-28	EtOH_Box04_S118	ACTIVE	0	1830.15188599
2E90EDD051D2	2016-08-28	EtOH_Box04_S118	ACTIVE	0	1830.29175997
2E90EDD051D2	2016-08-28	EtOH_Box04_S118	ACTIVE	0	1830.73429203
2E90EDD051D2	2016-08-28	EtOH_Box04_S118	ACTIVE	0	1830.91739297
2E90EDD051D2	2016-08-28	EtOH_Box04_S118	ACTIVE	0	1844.62824702
2E90EDD051D2	2016-08-28	EtOH_Box04_S118	ACTIVE	0	1844.75714397
2E90EDD051D2	2016-08-28	EtOH_Box04_S118	ACTIVE	0	1844.90747595
2E90EDD051D2	2016-08-28	EtOH_Box04_S118	ACTIVE	0	1845.09014487
2E90EDD051D2	2016-08-28	EtOH_Box04_S118	ACTIVE	0	1845.29431891
2E90EDD051D2	2016-08-28	EtOH_Box04_S118	ACTIVE	0	1845.45531988
2E90EDD051D2	2016-08-28	EtOH_Box04_S118	ACTIVE	0	1845.65965986
2E90EDD051D2	2016-08-28	EtOH_Box04_S118	ACTIVE	0	1845.79905391
2E90EDD051D2	2016-08-28	EtOH_Box04_S118	ACTIVE	0	1846.14488196
2E90EDD051D2	2016-08-28	EtOH_Box04_S118	ACTIVE	0	1846.28442693
2E90EDD051D2	2016-08-28	EtOH_Box04_S118	ACTIVE	0	1846.44563699
2E90EDD051D2	2016-08-28	EtOH_Box04_S118	ACTIVE	0	1852.26985502
2E90EDD051D2	2016-08-28	EtOH_Box04_S118	ACTIVE	0	1852.63702106
2E90EDD051D2	2016-08-28	EtOH_Box04_S118	ACTIVE	0	1852.79903388
2E90EDD051D2	2016-08-28	EtOH_Box04_S118	ACTIVE	0	1853.22007608
2E90EDD051D2	2016-08-28	EtOH_Box04_S118	ACTIVE	0	1853.33880591
2E90EDD051D2	2016-08-28	EtOH_Box04_S118	ACTIVE	0	1853.47898293
2E90EDD051D2	2016-08-28	EtOH_Box04_S118	ACTIVE	0	1853.62997198
2E90EDD051D2	2016-08-28	EtOH_Box04_S118	ACTIVE	0	1853.77015305
2E90EDD051D2	2016-08-28	EtOH_Box04_S118	REWARD	8	1853.77015305
2E90EDD051D2	2016-08-28	EtOH_Box04_S118	ACTIVE	0	1853.97990489
2E90EDD051D2	2016-08-28	EtOH_Box04_S118	ACTIVE	0	1854.10911393
2E90EDD051D2	2016-08-28	EtOH_Box04_S118	ACTIVE	0	1854.25966787
2E90EDD051D2	2016-08-28	EtOH_Box04_S118	ACTIVE	0	1854.37758994
2E90EDD051D2	2016-08-28	EtOH_Box04_S118	ACTIVE	0	1854.70083404
2E90EDD051D2	2016-08-28	EtOH_Box04_S118	ACTIVE	0	1854.82952595
2E90EDD051D2	2016-08-28	EtOH_Box04_S118	ACTIVE	0	1855.09869099
2E90EDD051D2	2016-08-28	EtOH_Box04_S118	ACTIVE	0	1855.25977993
2E90EDD051D2	2016-08-28	EtOH_Box04_S118	ACTIVE	0	1855.90841007
2E90EDD051D2	2016-08-28	EtOH_Box04_S118	ACTIVE	0	1858.42680597
2E90EDD051D2	2016-08-28	EtOH_Box04_S118	ACTIVE	0	1860.78311706
2E90EDD051D2	2016-08-28	EtOH_Box04_S118	ACTIVE	0	1866.08051705
2E90EDD051D2	2016-08-28	EtOH_Box04_S118	ACTIVE	0	1866.20934486
2E90EDD051D2	2016-08-28	EtOH_Box04_S118	ACTIVE	0	1866.34879899
2E90EDD051D2	2016-08-28	EtOH_Box04_S118	ACTIVE	0	1866.47740197
2E90EDD051D2	2016-08-28	EtOH_Box04_S118	ACTIVE	0	1866.57358599
2E90EDD051D2	2016-08-28	EtOH_Box04_S118	ACTIVE	0	1866.68168592
2E90EDD051D2	2016-08-28	EtOH_Box04_S118	ACTIVE	0	1866.81048489
2E90EDD051D2	2016-08-28	EtOH_Box04_S118	ACTIVE	0	1867.01480794
2E90EDD051D2	2016-08-28	EtOH_Box04_S118	ACTIVE	0	1867.15443087
2E90EDD051D2	2016-08-28	EtOH_Box04_S118	ACTIVE	0	1867.28307891
2E90EDD051D2	2016-08-28	EtOH_Box04_S118	ACTIVE	0	1867.42247295
2E90EDD051D2	2016-08-28	EtOH_Box04_S118	ACTIVE	0	1867.65923786
2E90EDD051D2	2016-08-28	EtOH_Box04_S118	ACTIVE	0	1867.79873991
2E90EDD051D2	2016-08-28	EtOH_Box04_S118	ACTIVE	0	1867.93822289
2E90EDD051D2	2016-08-28	EtOH_Box04_S118	ACTIVE	0	1872.25110888
2E90EDD051D2	2016-08-28	EtOH_Box04_S118	ACTIVE	0	1872.41227388
2E90EDD051D2	2016-08-28	EtOH_Box04_S118	ACTIVE	0	1872.58523107
2E90EDD051D2	2016-08-28	EtOH_Box04_S118	ACTIVE	0	1872.74642897
2E90EDD051D2	2016-08-28	EtOH_Box04_S118	ACTIVE	0	1872.86426592
2E90EDD051D2	2016-08-28	EtOH_Box04_S118	ACTIVE	0	1873.0145359
2E90EDD051D2	2016-08-28	EtOH_Box04_S118	ACTIVE	0	1873.35928202
2E90EDD051D2	2016-08-28	EtOH_Box04_S118	ACTIVE	0	1883.98625302
2E90EDD051D2	2016-08-28	EtOH_Box04_S118	ACTIVE	0	1884.12788606
2E90EDD051D2	2016-08-28	EtOH_Box04_S118	ACTIVE	0	1884.24777293
2E90EDD051D2	2016-08-28	EtOH_Box04_S118	ACTIVE	0	1884.55130792
2E90EDD051D2	2016-08-28	EtOH_Box04_S118	ACTIVE	0	1884.76835394
2E90EDD051D2	2016-08-28	EtOH_Box04_S118	ACTIVE	0	1884.9314239
2E90EDD051D2	2016-08-28	EtOH_Box04_S118	ACTIVE	0	1885.07284999
2E90EDD051D2	2016-08-28	EtOH_Box04_S118	ACTIVE	0	1885.27901697
2E90EDD051D2	2016-08-28	EtOH_Box04_S118	ACTIVE	0	1885.84198999
2E90EDD051D2	2016-08-28	EtOH_Box04_S118	ACTIVE	0	1886.12424994
2E90EDD051D2	2016-08-28	EtOH_Box04_S118	ACTIVE	0	1886.22243404
2E90EDD051D2	2016-08-28	EtOH_Box04_S118	ACTIVE	0	1886.34210896
2E90EDD051D2	2016-08-28	EtOH_Box04_S118	ACTIVE	0	1894.52104402
2E90EDD051D2	2016-08-28	EtOH_Box04_S118	ACTIVE	0	1894.66284299
2E90EDD051D2	2016-08-28	EtOH_Box04_S118	REWARD	14	1894.66284299
2E90EDD051D2	2016-08-28	EtOH_Box04_S118	ACTIVE	0	1894.98194695
2E90EDD051D2	2016-08-28	EtOH_Box04_S118	ACTIVE	0	1895.14341998
2E90EDD051D2	2016-08-28	EtOH_Box04_S118	ACTIVE	0	1895.31552887
2E90EDD051D2	2016-08-28	EtOH_Box04_S118	ACTIVE	0	1895.45510006
2E90EDD051D2	2016-08-28	EtOH_Box04_S118	ACTIVE	0	1895.58890891
2E90EDD051D2	2016-08-28	EtOH_Box04_S118	ACTIVE	0	1895.73937201
2E90EDD051D2	2016-08-28	EtOH_Box04_S118	ACTIVE	0	1895.85751009
2E90EDD051D2	2016-08-28	EtOH_Box04_S118	ACTIVE	0	1895.96456695
2E90EDD051D2	2016-08-28	EtOH_Box04_S118	ACTIVE	0	1896.11479497
2E90EDD051D2	2016-08-28	EtOH_Box04_S118	ACTIVE	0	1896.27698588
2E90EDD051D2	2016-08-28	EtOH_Box04_S118	ACTIVE	0	1896.40564203
2E90EDD051D2	2016-08-28	EtOH_Box04_S118	ACTIVE	0	1896.53444004
2E90EDD051D2	2016-08-28	EtOH_Box04_S118	ACTIVE	0	1896.630615
2E90EDD051D2	2016-08-28	EtOH_Box04_S118	ACTIVE	0	1896.71601987
2E90EDD051D2	2016-08-28	EtOH_Box04_S118	ACTIVE	0	1896.85546303
2E90EDD051D2	2016-08-28	EtOH_Box04_S118	ACTIVE	0	1896.98414898
2E90EDD051D2	2016-08-28	EtOH_Box04_S118	ACTIVE	0	1897.15620399
2E90EDD051D2	2016-08-28	EtOH_Box04_S118	ACTIVE	0	1897.19839597
2E90EDD051D2	2016-08-28	EtOH_Box04_S118	ACTIVE	0	1897.28378296
2E90EDD051D2	2016-08-28	EtOH_Box04_S118	ACTIVE	0	1897.47716403
2E90EDD051D2	2016-08-28	EtOH_Box04_S118	ACTIVE	0	1898.02703094
2E90EDD051D2	2016-08-28	EtOH_Box04_S118	ACTIVE	0	1901.04339409
2E90EDD051D2	2016-08-28	EtOH_Box04_S118	ACTIVE	0	1906.97571802
2E90EDD051D2	2016-08-28	EtOH_Box04_S118	ACTIVE	0	1907.11537004
2E90EDD051D2	2016-08-28	EtOH_Box04_S118	ACTIVE	0	1907.27650189
2E90EDD051D2	2016-08-28	EtOH_Box04_S118	ACTIVE	0	1907.37267709
2E90EDD051D2	2016-08-28	EtOH_Box04_S118	ACTIVE	0	1907.56611991
2E90EDD051D2	2016-08-28	EtOH_Box04_S118	ACTIVE	0	1907.70666695
2E90EDD051D2	2016-08-28	EtOH_Box04_S118	ACTIVE	0	1907.8571949
2E90EDD051D2	2016-08-28	EtOH_Box04_S118	ACTIVE	0	1908.12641406
2E90EDD051D2	2016-08-28	EtOH_Box04_S118	ACTIVE	0	1908.38464689
2E90EDD051D2	2016-08-28	EtOH_Box04_S118	ACTIVE	0	1908.47014189
2E90EDD051D2	2016-08-28	EtOH_Box04_S118	ACTIVE	0	1908.67439604
2E90EDD051D2	2016-08-28	EtOH_Box04_S118	ACTIVE	0	1908.80300093
2E90EDD051D2	2016-08-28	EtOH_Box04_S118	ACTIVE	0	1910.00114298
2E90EDD051D2	2016-08-28	EtOH_Box04_S118	ACTIVE	0	1916.0538559
2E90EDD051D2	2016-08-28	EtOH_Box04_S118	ACTIVE	0	1916.18344903
2E90EDD051D2	2016-08-28	EtOH_Box04_S118	ACTIVE	0	1916.40023398
2E90EDD051D2	2016-08-28	EtOH_Box04_S118	ACTIVE	0	1916.52970099
2E90EDD051D2	2016-08-28	EtOH_Box04_S118	ACTIVE	0	1916.68074489
2E90EDD051D2	2016-08-28	EtOH_Box04_S118	ACTIVE	0	1916.84258795
2E90EDD051D2	2016-08-28	EtOH_Box04_S118	ACTIVE	0	1917.03724408
2E90EDD051D2	2016-08-28	EtOH_Box04_S118	REWARD	7	1917.03724408
2E90EDD051D2	2016-08-28	EtOH_Box04_S118	ACTIVE	0	1917.49578404
2E90EDD051D2	2016-08-28	EtOH_Box04_S118	ACTIVE	0	1917.63541698
2E90EDD051D2	2016-08-28	EtOH_Box04_S118	ACTIVE	0	1917.75332999
2E90EDD051D2	2016-08-28	EtOH_Box04_S118	ACTIVE	0	1918.14144087
2E90EDD051D2	2016-08-28	EtOH_Box04_S118	ACTIVE	0	1918.27001095
2E90EDD051D2	2016-08-28	EtOH_Box04_S118	ACTIVE	0	1918.39850187
2E90EDD051D2	2016-08-28	EtOH_Box04_S118	ACTIVE	0	1918.51622987
2E90EDD051D2	2016-08-28	EtOH_Box04_S118	ACTIVE	0	1918.64479589
2E90EDD051D2	2016-08-28	EtOH_Box04_S118	ACTIVE	0	1918.7518239
2E90EDD051D2	2016-08-28	EtOH_Box04_S118	ACTIVE	0	1918.98849106
2E90EDD051D2	2016-08-28	EtOH_Box04_S118	ACTIVE	0	1919.10646987
2E90EDD051D2	2016-08-28	EtOH_Box04_S118	ACTIVE	0	1919.24594402
2E90EDD051D2	2016-08-28	EtOH_Box04_S118	ACTIVE	0	1920.9526279
2E90EDD051D2	2016-08-28	EtOH_Box04_S118	ACTIVE	0	1922.45107698
2E90EDD051D2	2016-08-28	EtOH_Box04_S118	ACTIVE	0	1929.39031005
2E90EDD051D2	2016-08-28	EtOH_Box04_S118	ACTIVE	0	1929.49746203
2E90EDD051D2	2016-08-28	EtOH_Box04_S118	ACTIVE	0	1929.61525297
2E90EDD051D2	2016-08-28	EtOH_Box04_S118	ACTIVE	0	1929.776299
2E90EDD051D2	2016-08-28	EtOH_Box04_S118	ACTIVE	0	1930.07782888
2E90EDD051D2	2016-08-28	EtOH_Box04_S118	ACTIVE	0	1930.2174511
2E90EDD051D2	2016-08-28	EtOH_Box04_S118	ACTIVE	0	1935.64403391
2E90EDD051D2	2016-08-28	EtOH_Box04_S118	ACTIVE	0	1935.79440999
2E90EDD051D2	2016-08-28	EtOH_Box04_S118	ACTIVE	0	1935.94516397
2E90EDD051D2	2016-08-28	EtOH_Box04_S118	ACTIVE	0	1936.51674891
2E90EDD051D2	2016-08-28	EtOH_Box04_S118	ACTIVE	0	1936.71026587
2E90EDD051D2	2016-08-28	EtOH_Box04_S118	ACTIVE	0	1936.85068488
2E90EDD051D2	2016-08-28	EtOH_Box04_S118	ACTIVE	0	1936.96859002
2E90EDD051D2	2016-08-28	EtOH_Box04_S118	ACTIVE	0	1937.432616
2E90EDD051D2	2016-08-28	EtOH_Box04_S118	ACTIVE	0	1937.56220889
2E90EDD051D2	2016-08-28	EtOH_Box04_S118	ACTIVE	0	1937.73485994
2E90EDD051D2	2016-08-28	EtOH_Box04_S118	REWARD	3	1937.73485994
2E90EDD051D2	2016-08-28	EtOH_Box04_S118	ACTIVE	0	1938.64681602
2E90EDD051D2	2016-08-28	EtOH_Box04_S118	ACTIVE	0	1938.77582288
2E90EDD051D2	2016-08-28	EtOH_Box04_S118	ACTIVE	0	1938.93693209
2E90EDD051D2	2016-08-28	EtOH_Box04_S118	ACTIVE	0	1939.06566691
2E90EDD051D2	2016-08-28	EtOH_Box04_S118	ACTIVE	0	1939.19433904
2E90EDD051D2	2016-08-28	EtOH_Box04_S118	ACTIVE	0	1939.39864898
2E90EDD051D2	2016-08-28	EtOH_Box04_S118	ACTIVE	0	1939.51648688
2E90EDD051D2	2016-08-28	EtOH_Box04_S118	ACTIVE	0	1943.79946709
2E90EDD051D2	2016-08-28	EtOH_Box04_S118	ACTIVE	0	1944.49030089
2E90EDD051D2	2016-08-28	EtOH_Box04_S118	ACTIVE	0	1947.24615693
2E90EDD051D2	2016-08-28	EtOH_Box04_S118	ACTIVE	0	1955.03909802
2E90EDD051D2	2016-08-28	EtOH_Box04_S118	ACTIVE	0	1955.13553596
2E90EDD051D2	2016-08-28	EtOH_Box04_S118	ACTIVE	0	1955.26429105
2E90EDD051D2	2016-08-28	EtOH_Box04_S118	ACTIVE	0	1955.41449404
2E90EDD051D2	2016-08-28	EtOH_Box04_S118	ACTIVE	0	1955.62956405
2E90EDD051D2	2016-08-28	EtOH_Box04_S118	ACTIVE	0	1955.76912498
2E90EDD051D2	2016-08-28	EtOH_Box04_S118	ACTIVE	0	1955.89782095
2E90EDD051D2	2016-08-28	EtOH_Box04_S118	ACTIVE	0	1956.18878508
2E90EDD051D2	2016-08-28	EtOH_Box04_S118	ACTIVE	0	1956.33919597
2E90EDD051D2	2016-08-28	EtOH_Box04_S118	ACTIVE	0	1956.47867107
2E90EDD051D2	2016-08-28	EtOH_Box04_S118	ACTIVE	0	1956.56763005
2E90EDD051D2	2016-08-28	EtOH_Box04_S118	ACTIVE	0	1956.76132607
2E90EDD051D2	2016-08-28	EtOH_Box04_S118	ACTIVE	0	1956.90095592
2E90EDD051D2	2016-08-28	EtOH_Box04_S118	ACTIVE	0	1957.0405581
2E90EDD051D2	2016-08-28	EtOH_Box04_S118	ACTIVE	0	1958.30664206
2E90EDD051D2	2016-08-28	EtOH_Box04_S118	ACTIVE	0	1958.48078394
2E90EDD051D2	2016-08-28	EtOH_Box04_S118	ACTIVE	0	1958.82830596
2E90EDD051D2	2016-08-28	EtOH_Box04_S118	ACTIVE	0	1958.95951796
2E90EDD051D2	2016-08-28	EtOH_Box04_S118	ACTIVE	0	1960.2693069
2E90EDD051D2	2016-08-28	EtOH_Box04_S118	ACTIVE	0	1960.37958193
2E90EDD051D2	2016-08-28	EtOH_Box04_S118	ACTIVE	0	1960.78070498
2E90EDD051D2	2016-08-28	EtOH_Box04_S118	ACTIVE	0	1960.88991499
2E90EDD051D2	2016-08-28	EtOH_Box04_S118	ACTIVE	0	1961.42034388
2E90EDD051D2	2016-08-28	EtOH_Box04_S118	ACTIVE	0	1961.73501205
2E90EDD051D2	2016-08-28	EtOH_Box04_S118	ACTIVE	0	1962.51503301
2E90EDD051D2	2016-08-28	EtOH_Box04_S118	ACTIVE	0	1962.61343288
2E90EDD051D2	2016-08-28	EtOH_Box04_S118	ACTIVE	0	1968.78821802
2E90EDD051D2	2016-08-28	EtOH_Box04_S118	ACTIVE	0	1968.9192369
2E90EDD051D2	2016-08-28	EtOH_Box04_S118	ACTIVE	0	1969.12559295
2E90EDD051D2	2016-08-28	EtOH_Box04_S118	ACTIVE	0	1969.27787399
2E90EDD051D2	2016-08-28	EtOH_Box04_S118	ACTIVE	0	1969.45171094
2E90EDD051D2	2016-08-28	EtOH_Box04_S118	ACTIVE	0	1969.62677407
2E90EDD051D2	2016-08-28	EtOH_Box04_S118	ACTIVE	0	1969.77906108
2E90EDD051D2	2016-08-28	EtOH_Box04_S118	REWARD	19	1969.77906108
2E90EDD051D2	2016-08-28	EtOH_Box04_S118	ACTIVE	0	1970.33632803
2E90EDD051D2	2016-08-28	EtOH_Box04_S118	ACTIVE	0	1970.42195106
2E90EDD051D2	2016-08-28	EtOH_Box04_S118	ACTIVE	0	1970.51823807
2E90EDD051D2	2016-08-28	EtOH_Box04_S118	ACTIVE	0	1973.5772059
2E90EDD051D2	2016-08-28	EtOH_Box04_S118	ACTIVE	0	1976.92846704
2E90EDD051D2	2016-08-28	EtOH_Box04_S118	ACTIVE	0	1977.05741096
2E90EDD051D2	2016-08-28	EtOH_Box04_S118	ACTIVE	0	1990.34051991
2E90EDD051D2	2016-08-28	EtOH_Box04_S118	ACTIVE	0	1990.49191904
2E90EDD051D2	2016-08-28	EtOH_Box04_S118	ACTIVE	0	1990.63220692
2E90EDD051D2	2016-08-28	EtOH_Box04_S118	ACTIVE	0	1990.76165199
2E90EDD051D2	2016-08-28	EtOH_Box04_S118	REWARD	4	1990.76165199
2E90EDD051D2	2016-08-28	EtOH_Box04_S118	ACTIVE	0	1991.04670501
2E90EDD051D2	2016-08-28	EtOH_Box04_S118	ACTIVE	0	1991.31609392
2E90EDD051D2	2016-08-28	EtOH_Box04_S118	ACTIVE	0	1991.45560002
2E90EDD051D2	2016-08-28	EtOH_Box04_S118	ACTIVE	0	1991.59500599
2E90EDD051D2	2016-08-28	EtOH_Box04_S118	ACTIVE	0	1991.82111907
2E90EDD051D2	2016-08-28	EtOH_Box04_S118	ACTIVE	0	1991.94999409
2E90EDD051D2	2016-08-28	EtOH_Box04_S118	ACTIVE	0	1992.05710196
2E90EDD051D2	2016-08-28	EtOH_Box04_S118	ACTIVE	0	1992.19662809
2E90EDD051D2	2016-08-28	EtOH_Box04_S118	ACTIVE	0	1992.32540798
2E90EDD051D2	2016-08-28	EtOH_Box04_S118	ACTIVE	0	1992.44326806
2E90EDD051D2	2016-08-28	EtOH_Box04_S118	ACTIVE	0	1992.58268499
2E90EDD051D2	2016-08-28	EtOH_Box04_S118	ACTIVE	0	1992.72223306
2E90EDD051D2	2016-08-28	EtOH_Box04_S118	ACTIVE	0	1992.927742
2E90EDD051D2	2016-08-28	EtOH_Box04_S118	ACTIVE	0	1993.04561996
2E90EDD051D2	2016-08-28	EtOH_Box04_S118	ACTIVE	0	1993.18507791
2E90EDD051D2	2016-08-28	EtOH_Box04_S118	ACTIVE	0	1993.35698795
2E90EDD051D2	2016-08-28	EtOH_Box04_S118	ACTIVE	0	1993.49640393
2E90EDD051D2	2016-08-28	EtOH_Box04_S118	ACTIVE	0	1993.62500095
2E90EDD051D2	2016-08-28	EtOH_Box04_S118	ACTIVE	0	1993.66713595
2E90EDD051D2	2016-08-28	EtOH_Box04_S118	ACTIVE	0	1993.75250006
2E90EDD051D2	2016-08-28	EtOH_Box04_S118	ACTIVE	0	1993.95674109
2E90EDD051D2	2016-08-28	EtOH_Box04_S118	ACTIVE	0	1994.09616995
2E90EDD051D2	2016-08-28	EtOH_Box04_S118	ACTIVE	0	1994.24638295
2E90EDD051D2	2016-08-28	EtOH_Box04_S118	ACTIVE	0	1994.45063996
2E90EDD051D2	2016-08-28	EtOH_Box04_S118	ACTIVE	0	1995.78964901
2E90EDD051D2	2016-08-28	EtOH_Box04_S118	ACTIVE	0	1996.23610902
2E90EDD051D2	2016-08-28	EtOH_Box04_S118	ACTIVE	0	1996.85129905
2E90EDD051D2	2016-08-28	EtOH_Box04_S118	ACTIVE	0	2005.49778795
2E90EDD051D2	2016-08-28	EtOH_Box04_S118	ACTIVE	0	2005.62645888
2E90EDD051D2	2016-08-28	EtOH_Box04_S118	ACTIVE	0	2005.69023705
2E90EDD051D2	2016-08-28	EtOH_Box04_S118	ACTIVE	0	2006.42412806
2E90EDD051D2	2016-08-28	EtOH_Box04_S118	ACTIVE	0	2006.71489906
2E90EDD051D2	2016-08-28	EtOH_Box04_S118	ACTIVE	0	2007.04931808
2E90EDD051D2	2016-08-28	EtOH_Box04_S118	ACTIVE	0	2007.17803407
2E90EDD051D2	2016-08-28	EtOH_Box04_S118	ACTIVE	0	2007.36202288
2E90EDD051D2	2016-08-28	EtOH_Box04_S118	ACTIVE	0	2007.51235104
2E90EDD051D2	2016-08-28	EtOH_Box04_S118	ACTIVE	0	2007.64094591
2E90EDD051D2	2016-08-28	EtOH_Box04_S118	ACTIVE	0	2007.76970506
2E90EDD051D2	2016-08-28	EtOH_Box04_S118	ACTIVE	0	2007.86595607
2E90EDD051D2	2016-08-28	EtOH_Box04_S118	ACTIVE	0	2008.1784029
2E90EDD051D2	2016-08-28	EtOH_Box04_S118	ACTIVE	0	2011.13907695
2E90EDD051D2	2016-08-28	EtOH_Box04_S118	ACTIVE	0	2011.2265811
2E90EDD051D2	2016-08-28	EtOH_Box04_S118	ACTIVE	0	2011.37888789
2E90EDD051D2	2016-08-28	EtOH_Box04_S118	ACTIVE	0	2011.61731195
2E90EDD051D2	2016-08-28	EtOH_Box04_S118	ACTIVE	0	2011.75887203
2E90EDD051D2	2016-08-28	EtOH_Box04_S118	ACTIVE	0	2011.88969302
2E90EDD051D2	2016-08-28	EtOH_Box04_S118	ACTIVE	0	2012.07462692
2E90EDD051D2	2016-08-28	EtOH_Box04_S118	ACTIVE	0	2012.23772502
2E90EDD051D2	2016-08-28	EtOH_Box04_S118	ACTIVE	0	2012.68171287
2E90EDD051D2	2016-08-28	EtOH_Box04_S118	ACTIVE	0	2013.25564599
2E90EDD051D2	2016-08-28	EtOH_Box04_S118	ACTIVE	0	2013.34291792
2E90EDD051D2	2016-08-28	EtOH_Box04_S118	ACTIVE	0	2013.76630092
2E90EDD051D2	2016-08-28	EtOH_Box04_S118	ACTIVE	0	2019.03999805
2E90EDD051D2	2016-08-28	EtOH_Box04_S118	REWARD	13	2019.03999805
2E90EDD051D2	2016-08-28	EtOH_Box04_S118	ACTIVE	0	2019.41301799
2E90EDD051D2	2016-08-28	EtOH_Box04_S118	ACTIVE	0	2019.8674891
2E90EDD051D2	2016-08-28	EtOH_Box04_S118	ACTIVE	0	2020.12599087
2E90EDD051D2	2016-08-28	EtOH_Box04_S118	ACTIVE	0	2020.243855
2E90EDD051D2	2016-08-28	EtOH_Box04_S118	ACTIVE	0	2020.61044002
2E90EDD051D2	2016-08-28	EtOH_Box04_S118	ACTIVE	0	2020.73930597
2E90EDD051D2	2016-08-28	EtOH_Box04_S118	ACTIVE	0	2020.86790991
[truncated: 1,564 more rows]
