# Supplementary material for: An open source device for operant licking in rats
Source: PeerJ. 2017 Feb 14;5:e2981. doi: 10.7717/peerj.2981 (PMC5312574; doi:10.7717/peerj.2981)
Supplement: Supplemental Information 1 — The complete raw data and several R scripts that generated all the figures and statistical analysis were compressed using the Linux tar command. The bash program dataSummary.sh located in the sucrose and water subdirectory was used to generate summary statistics for each run. [file peerj-05-2981-s001.gz › data/sucrose/vr/ETOH_motion_Box03_S121_2E90EDD21091.csv]

RatID	date	boxid	EventType	vr	seconds
2E90EDD21091	2016-08-31	EtOH_Box03_S121	Motion	0	1.00135803223e-05
2E90EDD21091	2016-08-31	EtOH_Box03_S121	Motion	0	3.5716149807
2E90EDD21091	2016-08-31	EtOH_Box03_S121	Motion	0	6.36652803421
2E90EDD21091	2016-08-31	EtOH_Box03_S121	Motion	0	9.33985090256
2E90EDD21091	2016-08-31	EtOH_Box03_S121	Motion	0	11.3424890041
2E90EDD21091	2016-08-31	EtOH_Box03_S121	Motion	0	14.5327019691
2E90EDD21091	2016-08-31	EtOH_Box03_S121	Motion	0	17.4134681225
2E90EDD21091	2016-08-31	EtOH_Box03_S121	Motion	0	22.1917419434
2E90EDD21091	2016-08-31	EtOH_Box03_S121	Motion	0	24.9249379635
2E90EDD21091	2016-08-31	EtOH_Box03_S121	Motion	0	27.151293993
2E90EDD21091	2016-08-31	EtOH_Box03_S121	Motion	0	29.1539471149
2E90EDD21091	2016-08-31	EtOH_Box03_S121	Motion	0	31.1566259861
2E90EDD21091	2016-08-31	EtOH_Box03_S121	Motion	0	33.1592829227
2E90EDD21091	2016-08-31	EtOH_Box03_S121	Motion	0	36.8153369427
2E90EDD21091	2016-08-31	EtOH_Box03_S121	Motion	0	38.8180160522
2E90EDD21091	2016-08-31	EtOH_Box03_S121	Motion	0	40.8206601143
2E90EDD21091	2016-08-31	EtOH_Box03_S121	Motion	0	43.9276590347
2E90EDD21091	2016-08-31	EtOH_Box03_S121	Motion	0	47.6204268932
2E90EDD21091	2016-08-31	EtOH_Box03_S121	Motion	0	51.4662499428
2E90EDD21091	2016-08-31	EtOH_Box03_S121	Motion	0	53.4689149857
2E90EDD21091	2016-08-31	EtOH_Box03_S121	Motion	0	55.4715440273
2E90EDD21091	2016-08-31	EtOH_Box03_S121	Motion	0	57.4739720821
2E90EDD21091	2016-08-31	EtOH_Box03_S121	Motion	0	61.5269560814
2E90EDD21091	2016-08-31	EtOH_Box03_S121	Motion	0	63.8140809536
2E90EDD21091	2016-08-31	EtOH_Box03_S121	Motion	0	65.8166880608
2E90EDD21091	2016-08-31	EtOH_Box03_S121	Motion	0	68.4137909412
2E90EDD21091	2016-08-31	EtOH_Box03_S121	Motion	0	71.8353528976
2E90EDD21091	2016-08-31	EtOH_Box03_S121	Motion	0	74.7196390629
2E90EDD21091	2016-08-31	EtOH_Box03_S121	Motion	0	76.7457840443
2E90EDD21091	2016-08-31	EtOH_Box03_S121	Motion	0	78.7484080791
2E90EDD21091	2016-08-31	EtOH_Box03_S121	Motion	0	82.9444720745
2E90EDD21091	2016-08-31	EtOH_Box03_S121	Motion	0	87.1175529957
2E90EDD21091	2016-08-31	EtOH_Box03_S121	Motion	0	90.3300969601
2E90EDD21091	2016-08-31	EtOH_Box03_S121	Motion	0	92.8304519653
2E90EDD21091	2016-08-31	EtOH_Box03_S121	Motion	0	98.216119051
2E90EDD21091	2016-08-31	EtOH_Box03_S121	Motion	0	101.362443924
2E90EDD21091	2016-08-31	EtOH_Box03_S121	Motion	0	105.03256011
2E90EDD21091	2016-08-31	EtOH_Box03_S121	Motion	0	107.353257895
2E90EDD21091	2016-08-31	EtOH_Box03_S121	Motion	0	109.98261404
2E90EDD21091	2016-08-31	EtOH_Box03_S121	Motion	0	111.985276937
2E90EDD21091	2016-08-31	EtOH_Box03_S121	Motion	0	117.152205944
2E90EDD21091	2016-08-31	EtOH_Box03_S121	Motion	0	120.326304913
2E90EDD21091	2016-08-31	EtOH_Box03_S121	Motion	0	125.157103062
2E90EDD21091	2016-08-31	EtOH_Box03_S121	Motion	0	127.43769002
2E90EDD21091	2016-08-31	EtOH_Box03_S121	Motion	0	130.592015982
2E90EDD21091	2016-08-31	EtOH_Box03_S121	Motion	0	132.821298122
2E90EDD21091	2016-08-31	EtOH_Box03_S121	Motion	0	136.558681011
2E90EDD21091	2016-08-31	EtOH_Box03_S121	Motion	0	142.919280052
2E90EDD21091	2016-08-31	EtOH_Box03_S121	Motion	0	145.188616991
2E90EDD21091	2016-08-31	EtOH_Box03_S121	Motion	0	147.668360949
2E90EDD21091	2016-08-31	EtOH_Box03_S121	Motion	0	149.670985937
2E90EDD21091	2016-08-31	EtOH_Box03_S121	Motion	0	153.285684109
2E90EDD21091	2016-08-31	EtOH_Box03_S121	Motion	0	157.496608019
2E90EDD21091	2016-08-31	EtOH_Box03_S121	Motion	0	160.521070957
2E90EDD21091	2016-08-31	EtOH_Box03_S121	Motion	0	165.756366968
2E90EDD21091	2016-08-31	EtOH_Box03_S121	Motion	0	167.759021997
2E90EDD21091	2016-08-31	EtOH_Box03_S121	Motion	0	169.761652946
2E90EDD21091	2016-08-31	EtOH_Box03_S121	Motion	0	171.764291048
2E90EDD21091	2016-08-31	EtOH_Box03_S121	Motion	0	173.766989946
2E90EDD21091	2016-08-31	EtOH_Box03_S121	Motion	0	176.962778091
2E90EDD21091	2016-08-31	EtOH_Box03_S121	Motion	0	178.970817089
2E90EDD21091	2016-08-31	EtOH_Box03_S121	Motion	0	182.889858007
2E90EDD21091	2016-08-31	EtOH_Box03_S121	Motion	0	184.892538071
2E90EDD21091	2016-08-31	EtOH_Box03_S121	Motion	0	192.247128963
2E90EDD21091	2016-08-31	EtOH_Box03_S121	Motion	0	194.61361289
2E90EDD21091	2016-08-31	EtOH_Box03_S121	Motion	0	197.718254089
2E90EDD21091	2016-08-31	EtOH_Box03_S121	Motion	0	200.546802044
2E90EDD21091	2016-08-31	EtOH_Box03_S121	Motion	0	202.549448967
2E90EDD21091	2016-08-31	EtOH_Box03_S121	Motion	0	204.868510008
2E90EDD21091	2016-08-31	EtOH_Box03_S121	Motion	0	209.429856062
2E90EDD21091	2016-08-31	EtOH_Box03_S121	Motion	0	211.597793102
2E90EDD21091	2016-08-31	EtOH_Box03_S121	Motion	0	214.423449993
2E90EDD21091	2016-08-31	EtOH_Box03_S121	Motion	0	216.938024044
2E90EDD21091	2016-08-31	EtOH_Box03_S121	Motion	0	219.959428072
2E90EDD21091	2016-08-31	EtOH_Box03_S121	Motion	0	222.867687941
2E90EDD21091	2016-08-31	EtOH_Box03_S121	Motion	0	225.438524961
2E90EDD21091	2016-08-31	EtOH_Box03_S121	Motion	0	227.441154957
2E90EDD21091	2016-08-31	EtOH_Box03_S121	Motion	0	229.659723043
2E90EDD21091	2016-08-31	EtOH_Box03_S121	Motion	0	232.028743029
2E90EDD21091	2016-08-31	EtOH_Box03_S121	Motion	0	234.63035202
2E90EDD21091	2016-08-31	EtOH_Box03_S121	Motion	0	236.77798295
2E90EDD21091	2016-08-31	EtOH_Box03_S121	Motion	0	239.238518953
2E90EDD21091	2016-08-31	EtOH_Box03_S121	Motion	0	241.241180897
2E90EDD21091	2016-08-31	EtOH_Box03_S121	Motion	0	243.243798971
2E90EDD21091	2016-08-31	EtOH_Box03_S121	Motion	0	250.958342075
2E90EDD21091	2016-08-31	EtOH_Box03_S121	Motion	0	256.253942013
2E90EDD21091	2016-08-31	EtOH_Box03_S121	Motion	0	258.705173969
2E90EDD21091	2016-08-31	EtOH_Box03_S121	Motion	0	262.920190096
2E90EDD21091	2016-08-31	EtOH_Box03_S121	Motion	0	264.922892094
2E90EDD21091	2016-08-31	EtOH_Box03_S121	Motion	0	269.574835062
2E90EDD21091	2016-08-31	EtOH_Box03_S121	Motion	0	272.080281973
2E90EDD21091	2016-08-31	EtOH_Box03_S121	Motion	0	274.113198996
2E90EDD21091	2016-08-31	EtOH_Box03_S121	Motion	0	277.123361111
2E90EDD21091	2016-08-31	EtOH_Box03_S121	Motion	0	279.511265039
2E90EDD21091	2016-08-31	EtOH_Box03_S121	Motion	0	283.848273039
2E90EDD21091	2016-08-31	EtOH_Box03_S121	Motion	0	286.456255913
2E90EDD21091	2016-08-31	EtOH_Box03_S121	Motion	0	288.458771944
2E90EDD21091	2016-08-31	EtOH_Box03_S121	Motion	0	291.862261057
2E90EDD21091	2016-08-31	EtOH_Box03_S121	Motion	0	295.108819008
2E90EDD21091	2016-08-31	EtOH_Box03_S121	Motion	0	297.111433983
2E90EDD21091	2016-08-31	EtOH_Box03_S121	Motion	0	300.457528114
2E90EDD21091	2016-08-31	EtOH_Box03_S121	Motion	0	302.460150003
2E90EDD21091	2016-08-31	EtOH_Box03_S121	Motion	0	304.517199993
2E90EDD21091	2016-08-31	EtOH_Box03_S121	Motion	0	306.519815922
2E90EDD21091	2016-08-31	EtOH_Box03_S121	Motion	0	308.522480011
2E90EDD21091	2016-08-31	EtOH_Box03_S121	Motion	0	311.688076973
2E90EDD21091	2016-08-31	EtOH_Box03_S121	Motion	0	313.690611124
2E90EDD21091	2016-08-31	EtOH_Box03_S121	Motion	0	315.693176985
2E90EDD21091	2016-08-31	EtOH_Box03_S121	Motion	0	319.112695932
2E90EDD21091	2016-08-31	EtOH_Box03_S121	Motion	0	321.198468924
2E90EDD21091	2016-08-31	EtOH_Box03_S121	Motion	0	323.201087952
2E90EDD21091	2016-08-31	EtOH_Box03_S121	Motion	0	325.203687906
2E90EDD21091	2016-08-31	EtOH_Box03_S121	Motion	0	328.659281015
2E90EDD21091	2016-08-31	EtOH_Box03_S121	Motion	0	330.661870956
2E90EDD21091	2016-08-31	EtOH_Box03_S121	Motion	0	332.915767908
2E90EDD21091	2016-08-31	EtOH_Box03_S121	Motion	0	338.091208935
2E90EDD21091	2016-08-31	EtOH_Box03_S121	Motion	0	340.668358088
2E90EDD21091	2016-08-31	EtOH_Box03_S121	Motion	0	342.67097497
2E90EDD21091	2016-08-31	EtOH_Box03_S121	Motion	0	344.673594952
2E90EDD21091	2016-08-31	EtOH_Box03_S121	Motion	0	347.962269068
2E90EDD21091	2016-08-31	EtOH_Box03_S121	Motion	0	349.964903116
2E90EDD21091	2016-08-31	EtOH_Box03_S121	Motion	0	355.691787004
2E90EDD21091	2016-08-31	EtOH_Box03_S121	Motion	0	358.455780029
2E90EDD21091	2016-08-31	EtOH_Box03_S121	Motion	0	360.458410025
2E90EDD21091	2016-08-31	EtOH_Box03_S121	Motion	0	362.461014986
2E90EDD21091	2016-08-31	EtOH_Box03_S121	Motion	0	365.545484066
2E90EDD21091	2016-08-31	EtOH_Box03_S121	Motion	0	371.776912928
2E90EDD21091	2016-08-31	EtOH_Box03_S121	Motion	0	374.083866119
2E90EDD21091	2016-08-31	EtOH_Box03_S121	Motion	0	376.086491108
2E90EDD21091	2016-08-31	EtOH_Box03_S121	Motion	0	378.089143038
2E90EDD21091	2016-08-31	EtOH_Box03_S121	Motion	0	381.613524914
2E90EDD21091	2016-08-31	EtOH_Box03_S121	Motion	0	383.616164923
2E90EDD21091	2016-08-31	EtOH_Box03_S121	Motion	0	385.618792057
2E90EDD21091	2016-08-31	EtOH_Box03_S121	Motion	0	393.02750802
2E90EDD21091	2016-08-31	EtOH_Box03_S121	Motion	0	395.723562002
2E90EDD21091	2016-08-31	EtOH_Box03_S121	Motion	0	398.565750122
2E90EDD21091	2016-08-31	EtOH_Box03_S121	Motion	0	401.75446105
2E90EDD21091	2016-08-31	EtOH_Box03_S121	Motion	0	403.756889105
2E90EDD21091	2016-08-31	EtOH_Box03_S121	Motion	0	406.750571012
2E90EDD21091	2016-08-31	EtOH_Box03_S121	Motion	0	409.911184072
2E90EDD21091	2016-08-31	EtOH_Box03_S121	Motion	0	411.913830996
2E90EDD21091	2016-08-31	EtOH_Box03_S121	Motion	0	413.916457891
2E90EDD21091	2016-08-31	EtOH_Box03_S121	Motion	0	417.832564116
2E90EDD21091	2016-08-31	EtOH_Box03_S121	Motion	0	420.38657093
2E90EDD21091	2016-08-31	EtOH_Box03_S121	Motion	0	422.827930927
2E90EDD21091	2016-08-31	EtOH_Box03_S121	Motion	0	424.830565929
2E90EDD21091	2016-08-31	EtOH_Box03_S121	Motion	0	427.764998913
2E90EDD21091	2016-08-31	EtOH_Box03_S121	Motion	0	433.591361046
2E90EDD21091	2016-08-31	EtOH_Box03_S121	Motion	0	435.594012022
2E90EDD21091	2016-08-31	EtOH_Box03_S121	Motion	0	437.59664607
2E90EDD21091	2016-08-31	EtOH_Box03_S121	Motion	0	439.911499977
2E90EDD21091	2016-08-31	EtOH_Box03_S121	Motion	0	442.038824081
2E90EDD21091	2016-08-31	EtOH_Box03_S121	Motion	0	444.041436911
2E90EDD21091	2016-08-31	EtOH_Box03_S121	Motion	0	446.046160936
2E90EDD21091	2016-08-31	EtOH_Box03_S121	Motion	0	449.798584938
2E90EDD21091	2016-08-31	EtOH_Box03_S121	Motion	0	451.801227093
2E90EDD21091	2016-08-31	EtOH_Box03_S121	Motion	0	454.915651083
2E90EDD21091	2016-08-31	EtOH_Box03_S121	Motion	0	460.191286087
2E90EDD21091	2016-08-31	EtOH_Box03_S121	Motion	0	463.475399017
2E90EDD21091	2016-08-31	EtOH_Box03_S121	Motion	0	465.478056908
2E90EDD21091	2016-08-31	EtOH_Box03_S121	Motion	0	468.599631071
2E90EDD21091	2016-08-31	EtOH_Box03_S121	Motion	0	470.619908094
2E90EDD21091	2016-08-31	EtOH_Box03_S121	Motion	0	472.622585058
2E90EDD21091	2016-08-31	EtOH_Box03_S121	Motion	0	477.403856039
2E90EDD21091	2016-08-31	EtOH_Box03_S121	Motion	0	480.392556906
2E90EDD21091	2016-08-31	EtOH_Box03_S121	Motion	0	482.395226002
2E90EDD21091	2016-08-31	EtOH_Box03_S121	Motion	0	486.947472095
2E90EDD21091	2016-08-31	EtOH_Box03_S121	Motion	0	492.523296118
2E90EDD21091	2016-08-31	EtOH_Box03_S121	Motion	0	496.862601995
2E90EDD21091	2016-08-31	EtOH_Box03_S121	Motion	0	500.064033031
2E90EDD21091	2016-08-31	EtOH_Box03_S121	Motion	0	502.066517115
2E90EDD21091	2016-08-31	EtOH_Box03_S121	Motion	0	505.182733059
2E90EDD21091	2016-08-31	EtOH_Box03_S121	Motion	0	507.379585028
2E90EDD21091	2016-08-31	EtOH_Box03_S121	Motion	0	509.856251955
2E90EDD21091	2016-08-31	EtOH_Box03_S121	Motion	0	514.217340946
2E90EDD21091	2016-08-31	EtOH_Box03_S121	Motion	0	517.467128992
2E90EDD21091	2016-08-31	EtOH_Box03_S121	Motion	0	522.128103018
2E90EDD21091	2016-08-31	EtOH_Box03_S121	Motion	0	528.523659945
2E90EDD21091	2016-08-31	EtOH_Box03_S121	Motion	0	532.771183014
2E90EDD21091	2016-08-31	EtOH_Box03_S121	Motion	0	536.086019039
2E90EDD21091	2016-08-31	EtOH_Box03_S121	Motion	0	540.930263996
2E90EDD21091	2016-08-31	EtOH_Box03_S121	Motion	0	542.932898998
2E90EDD21091	2016-08-31	EtOH_Box03_S121	Motion	0	545.181744099
2E90EDD21091	2016-08-31	EtOH_Box03_S121	Motion	0	548.441941023
2E90EDD21091	2016-08-31	EtOH_Box03_S121	Motion	0	550.51216197
2E90EDD21091	2016-08-31	EtOH_Box03_S121	Motion	0	555.401933908
2E90EDD21091	2016-08-31	EtOH_Box03_S121	Motion	0	559.262511969
2E90EDD21091	2016-08-31	EtOH_Box03_S121	Motion	0	561.265083075
2E90EDD21091	2016-08-31	EtOH_Box03_S121	Motion	0	564.014745951
2E90EDD21091	2016-08-31	EtOH_Box03_S121	Motion	0	566.02175498
2E90EDD21091	2016-08-31	EtOH_Box03_S121	Motion	0	568.02440691
2E90EDD21091	2016-08-31	EtOH_Box03_S121	Motion	0	572.627341032
2E90EDD21091	2016-08-31	EtOH_Box03_S121	Motion	0	574.893497944
2E90EDD21091	2016-08-31	EtOH_Box03_S121	Motion	0	576.896143913
2E90EDD21091	2016-08-31	EtOH_Box03_S121	Motion	0	578.898781061
2E90EDD21091	2016-08-31	EtOH_Box03_S121	Motion	0	580.901463985
2E90EDD21091	2016-08-31	EtOH_Box03_S121	Motion	0	583.656590939
2E90EDD21091	2016-08-31	EtOH_Box03_S121	Motion	0	587.482733011
2E90EDD21091	2016-08-31	EtOH_Box03_S121	Motion	0	590.257565022
2E90EDD21091	2016-08-31	EtOH_Box03_S121	Motion	0	593.054614067
2E90EDD21091	2016-08-31	EtOH_Box03_S121	Motion	0	595.057125092
2E90EDD21091	2016-08-31	EtOH_Box03_S121	Motion	0	597.059690952
2E90EDD21091	2016-08-31	EtOH_Box03_S121	Motion	0	599.062382936
2E90EDD21091	2016-08-31	EtOH_Box03_S121	Motion	0	602.20905304
2E90EDD21091	2016-08-31	EtOH_Box03_S121	Motion	0	604.394515038
2E90EDD21091	2016-08-31	EtOH_Box03_S121	Motion	0	607.207091093
2E90EDD21091	2016-08-31	EtOH_Box03_S121	Motion	0	609.211355925
2E90EDD21091	2016-08-31	EtOH_Box03_S121	Motion	0	611.213972092
2E90EDD21091	2016-08-31	EtOH_Box03_S121	Motion	0	613.23345089
2E90EDD21091	2016-08-31	EtOH_Box03_S121	Motion	0	618.033134937
2E90EDD21091	2016-08-31	EtOH_Box03_S121	Motion	0	621.327176094
2E90EDD21091	2016-08-31	EtOH_Box03_S121	Motion	0	623.717894077
2E90EDD21091	2016-08-31	EtOH_Box03_S121	Motion	0	625.720495939
2E90EDD21091	2016-08-31	EtOH_Box03_S121	Motion	0	627.942183971
2E90EDD21091	2016-08-31	EtOH_Box03_S121	Motion	0	629.943986893
2E90EDD21091	2016-08-31	EtOH_Box03_S121	Motion	0	632.07952404
2E90EDD21091	2016-08-31	EtOH_Box03_S121	Motion	0	634.081655979
2E90EDD21091	2016-08-31	EtOH_Box03_S121	Motion	0	639.476958036
2E90EDD21091	2016-08-31	EtOH_Box03_S121	Motion	0	643.223956108
2E90EDD21091	2016-08-31	EtOH_Box03_S121	Motion	0	646.753174067
2E90EDD21091	2016-08-31	EtOH_Box03_S121	Motion	0	649.093343973
2E90EDD21091	2016-08-31	EtOH_Box03_S121	Motion	0	651.739559889
2E90EDD21091	2016-08-31	EtOH_Box03_S121	Motion	0	654.300786018
2E90EDD21091	2016-08-31	EtOH_Box03_S121	Motion	0	658.384061098
2E90EDD21091	2016-08-31	EtOH_Box03_S121	Motion	0	661.44928503
2E90EDD21091	2016-08-31	EtOH_Box03_S121	Motion	0	663.451908112
2E90EDD21091	2016-08-31	EtOH_Box03_S121	Motion	0	665.453969002
2E90EDD21091	2016-08-31	EtOH_Box03_S121	Motion	0	667.642700911
2E90EDD21091	2016-08-31	EtOH_Box03_S121	Motion	0	670.680815935
2E90EDD21091	2016-08-31	EtOH_Box03_S121	Motion	0	677.469607115
2E90EDD21091	2016-08-31	EtOH_Box03_S121	Motion	0	679.472264051
2E90EDD21091	2016-08-31	EtOH_Box03_S121	Motion	0	682.039594889
2E90EDD21091	2016-08-31	EtOH_Box03_S121	Motion	0	684.04222393
2E90EDD21091	2016-08-31	EtOH_Box03_S121	Motion	0	687.271631002
2E90EDD21091	2016-08-31	EtOH_Box03_S121	Motion	0	690.769830942
2E90EDD21091	2016-08-31	EtOH_Box03_S121	Motion	0	692.772466898
2E90EDD21091	2016-08-31	EtOH_Box03_S121	Motion	0	694.775083065
2E90EDD21091	2016-08-31	EtOH_Box03_S121	Motion	0	697.735585928
2E90EDD21091	2016-08-31	EtOH_Box03_S121	Motion	0	702.670795918
2E90EDD21091	2016-08-31	EtOH_Box03_S121	Motion	0	705.520304918
2E90EDD21091	2016-08-31	EtOH_Box03_S121	Motion	0	707.522834063
2E90EDD21091	2016-08-31	EtOH_Box03_S121	Motion	0	709.525496006
2E90EDD21091	2016-08-31	EtOH_Box03_S121	Motion	0	711.730963945
2E90EDD21091	2016-08-31	EtOH_Box03_S121	Motion	0	714.009737968
2E90EDD21091	2016-08-31	EtOH_Box03_S121	Motion	0	719.667228937
2E90EDD21091	2016-08-31	EtOH_Box03_S121	Motion	0	722.490364075
2E90EDD21091	2016-08-31	EtOH_Box03_S121	Motion	0	728.895756006
2E90EDD21091	2016-08-31	EtOH_Box03_S121	Motion	0	730.898430109
2E90EDD21091	2016-08-31	EtOH_Box03_S121	Motion	0	732.90089798
2E90EDD21091	2016-08-31	EtOH_Box03_S121	Motion	0	734.937606096
2E90EDD21091	2016-08-31	EtOH_Box03_S121	Motion	0	738.17723012
2E90EDD21091	2016-08-31	EtOH_Box03_S121	Motion	0	740.566354036
2E90EDD21091	2016-08-31	EtOH_Box03_S121	Motion	0	742.568937063
2E90EDD21091	2016-08-31	EtOH_Box03_S121	Motion	0	744.725606918
2E90EDD21091	2016-08-31	EtOH_Box03_S121	Motion	0	746.728204012
2E90EDD21091	2016-08-31	EtOH_Box03_S121	Motion	0	750.832401991
2E90EDD21091	2016-08-31	EtOH_Box03_S121	Motion	0	754.862946033
2E90EDD21091	2016-08-31	EtOH_Box03_S121	Motion	0	756.865560055
2E90EDD21091	2016-08-31	EtOH_Box03_S121	Motion	0	760.43741703
2E90EDD21091	2016-08-31	EtOH_Box03_S121	Motion	0	763.170591116
2E90EDD21091	2016-08-31	EtOH_Box03_S121	Motion	0	766.111376047
2E90EDD21091	2016-08-31	EtOH_Box03_S121	Motion	0	770.705483913
2E90EDD21091	2016-08-31	EtOH_Box03_S121	Motion	0	772.70809412
2E90EDD21091	2016-08-31	EtOH_Box03_S121	Motion	0	774.710701942
2E90EDD21091	2016-08-31	EtOH_Box03_S121	Motion	0	777.570089102
2E90EDD21091	2016-08-31	EtOH_Box03_S121	Motion	0	779.572724104
2E90EDD21091	2016-08-31	EtOH_Box03_S121	Motion	0	782.243364096
2E90EDD21091	2016-08-31	EtOH_Box03_S121	Motion	0	784.245970011
2E90EDD21091	2016-08-31	EtOH_Box03_S121	Motion	0	786.582962036
2E90EDD21091	2016-08-31	EtOH_Box03_S121	Motion	0	790.946620941
2E90EDD21091	2016-08-31	EtOH_Box03_S121	Motion	0	793.952764034
2E90EDD21091	2016-08-31	EtOH_Box03_S121	Motion	0	795.955437899
2E90EDD21091	2016-08-31	EtOH_Box03_S121	Motion	0	797.962469101
2E90EDD21091	2016-08-31	EtOH_Box03_S121	Motion	0	809.747123957
2E90EDD21091	2016-08-31	EtOH_Box03_S121	Motion	0	812.893419027
2E90EDD21091	2016-08-31	EtOH_Box03_S121	Motion	0	815.621845961
2E90EDD21091	2016-08-31	EtOH_Box03_S121	Motion	0	817.62450099
2E90EDD21091	2016-08-31	EtOH_Box03_S121	Motion	0	820.071954966
2E90EDD21091	2016-08-31	EtOH_Box03_S121	Motion	0	825.028904915
2E90EDD21091	2016-08-31	EtOH_Box03_S121	Motion	0	827.719012022
2E90EDD21091	2016-08-31	EtOH_Box03_S121	Motion	0	829.721240997
2E90EDD21091	2016-08-31	EtOH_Box03_S121	Motion	0	831.723751068
2E90EDD21091	2016-08-31	EtOH_Box03_S121	Motion	0	833.726393938
2E90EDD21091	2016-08-31	EtOH_Box03_S121	Motion	0	837.036267996
2E90EDD21091	2016-08-31	EtOH_Box03_S121	Motion	0	841.107780933
2E90EDD21091	2016-08-31	EtOH_Box03_S121	Motion	0	843.594688892
2E90EDD21091	2016-08-31	EtOH_Box03_S121	Motion	0	846.739959002
2E90EDD21091	2016-08-31	EtOH_Box03_S121	Motion	0	850.888629913
2E90EDD21091	2016-08-31	EtOH_Box03_S121	Motion	0	853.1847651
2E90EDD21091	2016-08-31	EtOH_Box03_S121	Motion	0	856.29757309
2E90EDD21091	2016-08-31	EtOH_Box03_S121	Motion	0	858.553699017
2E90EDD21091	2016-08-31	EtOH_Box03_S121	Motion	0	860.556349039
2E90EDD21091	2016-08-31	EtOH_Box03_S121	Motion	0	863.495740891
2E90EDD21091	2016-08-31	EtOH_Box03_S121	Motion	0	865.783160925
2E90EDD21091	2016-08-31	EtOH_Box03_S121	Motion	0	870.260744095
2E90EDD21091	2016-08-31	EtOH_Box03_S121	Motion	0	872.298526049
2E90EDD21091	2016-08-31	EtOH_Box03_S121	Motion	0	874.301037073
2E90EDD21091	2016-08-31	EtOH_Box03_S121	Motion	0	876.30363512
2E90EDD21091	2016-08-31	EtOH_Box03_S121	Motion	0	878.66088295
2E90EDD21091	2016-08-31	EtOH_Box03_S121	Motion	0	880.826404095
2E90EDD21091	2016-08-31	EtOH_Box03_S121	Motion	0	883.417526007
2E90EDD21091	2016-08-31	EtOH_Box03_S121	Motion	0	885.988926888
2E90EDD21091	2016-08-31	EtOH_Box03_S121	Motion	0	888.315215111
2E90EDD21091	2016-08-31	EtOH_Box03_S121	Motion	0	891.082500935
2E90EDD21091	2016-08-31	EtOH_Box03_S121	Motion	0	893.085144043
2E90EDD21091	2016-08-31	EtOH_Box03_S121	Motion	0	896.383863926
2E90EDD21091	2016-08-31	EtOH_Box03_S121	Motion	0	901.621809959
2E90EDD21091	2016-08-31	EtOH_Box03_S121	Motion	0	903.624471903
2E90EDD21091	2016-08-31	EtOH_Box03_S121	Motion	0	905.84010005
2E90EDD21091	2016-08-31	EtOH_Box03_S121	Motion	0	907.867383003
2E90EDD21091	2016-08-31	EtOH_Box03_S121	Motion	0	909.870048046
2E90EDD21091	2016-08-31	EtOH_Box03_S121	Motion	0	912.297280073
2E90EDD21091	2016-08-31	EtOH_Box03_S121	Motion	0	914.347008944
2E90EDD21091	2016-08-31	EtOH_Box03_S121	Motion	0	916.886193037
2E90EDD21091	2016-08-31	EtOH_Box03_S121	Motion	0	922.613135099
2E90EDD21091	2016-08-31	EtOH_Box03_S121	Motion	0	924.615741014
2E90EDD21091	2016-08-31	EtOH_Box03_S121	Motion	0	926.618307114
2E90EDD21091	2016-08-31	EtOH_Box03_S121	Motion	0	928.62093997
2E90EDD21091	2016-08-31	EtOH_Box03_S121	Motion	0	932.504861116
2E90EDD21091	2016-08-31	EtOH_Box03_S121	Motion	0	936.367227077
2E90EDD21091	2016-08-31	EtOH_Box03_S121	Motion	0	938.369900942
2E90EDD21091	2016-08-31	EtOH_Box03_S121	Motion	0	940.372539043
2E90EDD21091	2016-08-31	EtOH_Box03_S121	Motion	0	942.631038904
2E90EDD21091	2016-08-31	EtOH_Box03_S121	Motion	0	944.937397003
2E90EDD21091	2016-08-31	EtOH_Box03_S121	Motion	0	950.701435089
2E90EDD21091	2016-08-31	EtOH_Box03_S121	Motion	0	953.614877939
2E90EDD21091	2016-08-31	EtOH_Box03_S121	Motion	0	958.590393066
2E90EDD21091	2016-08-31	EtOH_Box03_S121	Motion	0	960.592986107
2E90EDD21091	2016-08-31	EtOH_Box03_S121	Motion	0	962.595631123
2E90EDD21091	2016-08-31	EtOH_Box03_S121	Motion	0	964.598253012
2E90EDD21091	2016-08-31	EtOH_Box03_S121	Motion	0	966.600848913
2E90EDD21091	2016-08-31	EtOH_Box03_S121	Motion	0	970.58236289
2E90EDD21091	2016-08-31	EtOH_Box03_S121	Motion	0	972.819509029
2E90EDD21091	2016-08-31	EtOH_Box03_S121	Motion	0	974.851850986
2E90EDD21091	2016-08-31	EtOH_Box03_S121	Motion	0	977.390685081
2E90EDD21091	2016-08-31	EtOH_Box03_S121	Motion	0	979.526389122
2E90EDD21091	2016-08-31	EtOH_Box03_S121	Motion	0	981.528981924
2E90EDD21091	2016-08-31	EtOH_Box03_S121	Motion	0	984.037101984
2E90EDD21091	2016-08-31	EtOH_Box03_S121	Motion	0	986.21096611
2E90EDD21091	2016-08-31	EtOH_Box03_S121	Motion	0	992.055939913
2E90EDD21091	2016-08-31	EtOH_Box03_S121	Motion	0	994.679013968
2E90EDD21091	2016-08-31	EtOH_Box03_S121	Motion	0	996.681621075
2E90EDD21091	2016-08-31	EtOH_Box03_S121	Motion	0	998.684257984
2E90EDD21091	2016-08-31	EtOH_Box03_S121	Motion	0	1000.68687606
2E90EDD21091	2016-08-31	EtOH_Box03_S121	Motion	0	1002.68951511
2E90EDD21091	2016-08-31	EtOH_Box03_S121	Motion	0	1004.69215703
2E90EDD21091	2016-08-31	EtOH_Box03_S121	Motion	0	1008.48363709
2E90EDD21091	2016-08-31	EtOH_Box03_S121	Motion	0	1011.31905007
2E90EDD21091	2016-08-31	EtOH_Box03_S121	Motion	0	1017.09742689
2E90EDD21091	2016-08-31	EtOH_Box03_S121	Motion	0	1021.45872092
2E90EDD21091	2016-08-31	EtOH_Box03_S121	Motion	0	1024.69305706
2E90EDD21091	2016-08-31	EtOH_Box03_S121	Motion	0	1027.79576111
2E90EDD21091	2016-08-31	EtOH_Box03_S121	Motion	0	1029.79837894
2E90EDD21091	2016-08-31	EtOH_Box03_S121	Motion	0	1032.10167599
2E90EDD21091	2016-08-31	EtOH_Box03_S121	Motion	0	1034.70330811
2E90EDD21091	2016-08-31	EtOH_Box03_S121	Motion	0	1039.30083108
2E90EDD21091	2016-08-31	EtOH_Box03_S121	Motion	0	1042.20499396
2E90EDD21091	2016-08-31	EtOH_Box03_S121	Motion	0	1044.20762801
2E90EDD21091	2016-08-31	EtOH_Box03_S121	Motion	0	1046.94278693
2E90EDD21091	2016-08-31	EtOH_Box03_S121	Motion	0	1053.8078661
2E90EDD21091	2016-08-31	EtOH_Box03_S121	Motion	0	1057.4482851
2E90EDD21091	2016-08-31	EtOH_Box03_S121	Motion	0	1060.71854091
2E90EDD21091	2016-08-31	EtOH_Box03_S121	Motion	0	1064.78544092
2E90EDD21091	2016-08-31	EtOH_Box03_S121	Motion	0	1068.07546401
2E90EDD21091	2016-08-31	EtOH_Box03_S121	Motion	0	1071.31560993
2E90EDD21091	2016-08-31	EtOH_Box03_S121	Motion	0	1073.7312851
2E90EDD21091	2016-08-31	EtOH_Box03_S121	Motion	0	1076.98554206
2E90EDD21091	2016-08-31	EtOH_Box03_S121	Motion	0	1080.44989896
2E90EDD21091	2016-08-31	EtOH_Box03_S121	Motion	0	1085.63382602
2E90EDD21091	2016-08-31	EtOH_Box03_S121	Motion	0	1087.63636804
2E90EDD21091	2016-08-31	EtOH_Box03_S121	Motion	0	1089.63894105
2E90EDD21091	2016-08-31	EtOH_Box03_S121	Motion	0	1091.64144206
2E90EDD21091	2016-08-31	EtOH_Box03_S121	Motion	0	1093.64400291
2E90EDD21091	2016-08-31	EtOH_Box03_S121	Motion	0	1095.6465621
2E90EDD21091	2016-08-31	EtOH_Box03_S121	Motion	0	1097.65116692
2E90EDD21091	2016-08-31	EtOH_Box03_S121	Motion	0	1105.67676806
2E90EDD21091	2016-08-31	EtOH_Box03_S121	Motion	0	1107.84609699
2E90EDD21091	2016-08-31	EtOH_Box03_S121	Motion	0	1113.997751
2E90EDD21091	2016-08-31	EtOH_Box03_S121	Motion	0	1116.00042009
2E90EDD21091	2016-08-31	EtOH_Box03_S121	Motion	0	1120.11670494
2E90EDD21091	2016-08-31	EtOH_Box03_S121	Motion	0	1122.70550609
2E90EDD21091	2016-08-31	EtOH_Box03_S121	Motion	0	1125.2673471
2E90EDD21091	2016-08-31	EtOH_Box03_S121	Motion	0	1127.26999497
2E90EDD21091	2016-08-31	EtOH_Box03_S121	Motion	0	1129.27244401
2E90EDD21091	2016-08-31	EtOH_Box03_S121	Motion	0	1132.22035789
2E90EDD21091	2016-08-31	EtOH_Box03_S121	Motion	0	1136.61663008
2E90EDD21091	2016-08-31	EtOH_Box03_S121	Motion	0	1139.15094304
2E90EDD21091	2016-08-31	EtOH_Box03_S121	Motion	0	1141.1535759
2E90EDD21091	2016-08-31	EtOH_Box03_S121	Motion	0	1144.3273139
2E90EDD21091	2016-08-31	EtOH_Box03_S121	Motion	0	1149.1416831
2E90EDD21091	2016-08-31	EtOH_Box03_S121	Motion	0	1151.14433002
2E90EDD21091	2016-08-31	EtOH_Box03_S121	Motion	0	1154.85135698
2E90EDD21091	2016-08-31	EtOH_Box03_S121	Motion	0	1156.85397911
2E90EDD21091	2016-08-31	EtOH_Box03_S121	Motion	0	1163.81513596
2E90EDD21091	2016-08-31	EtOH_Box03_S121	Motion	0	1167.20193911
2E90EDD21091	2016-08-31	EtOH_Box03_S121	Motion	0	1169.20458412
2E90EDD21091	2016-08-31	EtOH_Box03_S121	Motion	0	1171.20913792
2E90EDD21091	2016-08-31	EtOH_Box03_S121	Motion	0	1173.2115829
2E90EDD21091	2016-08-31	EtOH_Box03_S121	Motion	0	1175.53400898
2E90EDD21091	2016-08-31	EtOH_Box03_S121	Motion	0	1179.73297811
2E90EDD21091	2016-08-31	EtOH_Box03_S121	Motion	0	1182.98741293
2E90EDD21091	2016-08-31	EtOH_Box03_S121	Motion	0	1185.06038094
2E90EDD21091	2016-08-31	EtOH_Box03_S121	Motion	0	1187.06294489
2E90EDD21091	2016-08-31	EtOH_Box03_S121	Motion	0	1189.06556797
2E90EDD21091	2016-08-31	EtOH_Box03_S121	Motion	0	1191.65290093
2E90EDD21091	2016-08-31	EtOH_Box03_S121	Motion	0	1193.65551901
2E90EDD21091	2016-08-31	EtOH_Box03_S121	Motion	0	1196.62397099
2E90EDD21091	2016-08-31	EtOH_Box03_S121	Motion	0	1199.28499889
2E90EDD21091	2016-08-31	EtOH_Box03_S121	Motion	0	1201.28761792
2E90EDD21091	2016-08-31	EtOH_Box03_S121	Motion	0	1203.29026604
2E90EDD21091	2016-08-31	EtOH_Box03_S121	Motion	0	1208.19056106
2E90EDD21091	2016-08-31	EtOH_Box03_S121	Motion	0	1211.43754697
2E90EDD21091	2016-08-31	EtOH_Box03_S121	Motion	0	1214.27988195
2E90EDD21091	2016-08-31	EtOH_Box03_S121	Motion	0	1219.26377892
2E90EDD21091	2016-08-31	EtOH_Box03_S121	Motion	0	1221.26630497
2E90EDD21091	2016-08-31	EtOH_Box03_S121	Motion	0	1224.99506807
2E90EDD21091	2016-08-31	EtOH_Box03_S121	Motion	0	1228.18461108
2E90EDD21091	2016-08-31	EtOH_Box03_S121	Motion	0	1231.44585109
2E90EDD21091	2016-08-31	EtOH_Box03_S121	Motion	0	1233.44847703
2E90EDD21091	2016-08-31	EtOH_Box03_S121	Motion	0	1235.45096612
2E90EDD21091	2016-08-31	EtOH_Box03_S121	Motion	0	1237.45348501
2E90EDD21091	2016-08-31	EtOH_Box03_S121	Motion	0	1239.45610499
2E90EDD21091	2016-08-31	EtOH_Box03_S121	Motion	0	1241.79856801
2E90EDD21091	2016-08-31	EtOH_Box03_S121	Motion	0	1244.83806205
2E90EDD21091	2016-08-31	EtOH_Box03_S121	Motion	0	1246.84054494
2E90EDD21091	2016-08-31	EtOH_Box03_S121	Motion	0	1248.84305406
2E90EDD21091	2016-08-31	EtOH_Box03_S121	Motion	0	1250.84564209
2E90EDD21091	2016-08-31	EtOH_Box03_S121	Motion	0	1252.85407901
2E90EDD21091	2016-08-31	EtOH_Box03_S121	Motion	0	1261.45166707
2E90EDD21091	2016-08-31	EtOH_Box03_S121	Motion	0	1265.35139608
2E90EDD21091	2016-08-31	EtOH_Box03_S121	Motion	0	1268.24717093
2E90EDD21091	2016-08-31	EtOH_Box03_S121	Motion	0	1272.87431598
2E90EDD21091	2016-08-31	EtOH_Box03_S121	Motion	0	1274.876966
2E90EDD21091	2016-08-31	EtOH_Box03_S121	Motion	0	1277.51599908
2E90EDD21091	2016-08-31	EtOH_Box03_S121	Motion	0	1279.5186069
2E90EDD21091	2016-08-31	EtOH_Box03_S121	Motion	0	1281.52122712
2E90EDD21091	2016-08-31	EtOH_Box03_S121	Motion	0	1283.52384496
2E90EDD21091	2016-08-31	EtOH_Box03_S121	Motion	0	1287.17376804
2E90EDD21091	2016-08-31	EtOH_Box03_S121	Motion	0	1289.17639494
2E90EDD21091	2016-08-31	EtOH_Box03_S121	Motion	0	1292.57462692
2E90EDD21091	2016-08-31	EtOH_Box03_S121	Motion	0	1295.27210498
2E90EDD21091	2016-08-31	EtOH_Box03_S121	Motion	0	1297.56129694
2E90EDD21091	2016-08-31	EtOH_Box03_S121	Motion	0	1299.56385708
2E90EDD21091	2016-08-31	EtOH_Box03_S121	Motion	0	1301.56650209
2E90EDD21091	2016-08-31	EtOH_Box03_S121	Motion	0	1304.23380804
2E90EDD21091	2016-08-31	EtOH_Box03_S121	Motion	0	1306.92829394
2E90EDD21091	2016-08-31	EtOH_Box03_S121	Motion	0	1308.93093896
2E90EDD21091	2016-08-31	EtOH_Box03_S121	Motion	0	1310.9335649
2E90EDD21091	2016-08-31	EtOH_Box03_S121	Motion	0	1312.93618512
2E90EDD21091	2016-08-31	EtOH_Box03_S121	Motion	0	1315.3113749
2E90EDD21091	2016-08-31	EtOH_Box03_S121	Motion	0	1317.31399608
2E90EDD21091	2016-08-31	EtOH_Box03_S121	Motion	0	1321.22531605
2E90EDD21091	2016-08-31	EtOH_Box03_S121	Motion	0	1323.22799897
2E90EDD21091	2016-08-31	EtOH_Box03_S121	Motion	0	1327.76532292
2E90EDD21091	2016-08-31	EtOH_Box03_S121	Motion	0	1330.62173605
2E90EDD21091	2016-08-31	EtOH_Box03_S121	Motion	0	1335.29004908
2E90EDD21091	2016-08-31	EtOH_Box03_S121	Motion	0	1337.29264593
2E90EDD21091	2016-08-31	EtOH_Box03_S121	Motion	0	1339.29529405
2E90EDD21091	2016-08-31	EtOH_Box03_S121	Motion	0	1341.29795098
2E90EDD21091	2016-08-31	EtOH_Box03_S121	Motion	0	1344.92319989
2E90EDD21091	2016-08-31	EtOH_Box03_S121	Motion	0	1349.77015495
2E90EDD21091	2016-08-31	EtOH_Box03_S121	Motion	0	1353.09475207
2E90EDD21091	2016-08-31	EtOH_Box03_S121	Motion	0	1361.11299706
2E90EDD21091	2016-08-31	EtOH_Box03_S121	Motion	0	1363.21187711
2E90EDD21091	2016-08-31	EtOH_Box03_S121	Motion	0	1365.21448898
2E90EDD21091	2016-08-31	EtOH_Box03_S121	Motion	0	1367.56799507
2E90EDD21091	2016-08-31	EtOH_Box03_S121	Motion	0	1370.68033695
2E90EDD21091	2016-08-31	EtOH_Box03_S121	Motion	0	1372.68281293
2E90EDD21091	2016-08-31	EtOH_Box03_S121	Motion	0	1376.67392492
2E90EDD21091	2016-08-31	EtOH_Box03_S121	Motion	0	1379.81448102
2E90EDD21091	2016-08-31	EtOH_Box03_S121	Motion	0	1383.08151507
2E90EDD21091	2016-08-31	EtOH_Box03_S121	Motion	0	1386.47797203
2E90EDD21091	2016-08-31	EtOH_Box03_S121	Motion	0	1390.40368795
2E90EDD21091	2016-08-31	EtOH_Box03_S121	Motion	0	1393.86560607
2E90EDD21091	2016-08-31	EtOH_Box03_S121	Motion	0	1395.93216991
2E90EDD21091	2016-08-31	EtOH_Box03_S121	Motion	0	1397.93480802
2E90EDD21091	2016-08-31	EtOH_Box03_S121	Motion	0	1399.93744493
2E90EDD21091	2016-08-31	EtOH_Box03_S121	Motion	0	1402.60176611
2E90EDD21091	2016-08-31	EtOH_Box03_S121	Motion	0	1404.60438204
2E90EDD21091	2016-08-31	EtOH_Box03_S121	Motion	0	1406.60702109
2E90EDD21091	2016-08-31	EtOH_Box03_S121	Motion	0	1410.39461589
2E90EDD21091	2016-08-31	EtOH_Box03_S121	Motion	0	1412.97444105
2E90EDD21091	2016-08-31	EtOH_Box03_S121	Motion	0	1416.21808004
2E90EDD21091	2016-08-31	EtOH_Box03_S121	Motion	0	1420.37355494
2E90EDD21091	2016-08-31	EtOH_Box03_S121	Motion	0	1422.46173191
2E90EDD21091	2016-08-31	EtOH_Box03_S121	Motion	0	1425.99138904
2E90EDD21091	2016-08-31	EtOH_Box03_S121	Motion	0	1428.74122405
2E90EDD21091	2016-08-31	EtOH_Box03_S121	Motion	0	1430.74388599
2E90EDD21091	2016-08-31	EtOH_Box03_S121	Motion	0	1432.95064092
2E90EDD21091	2016-08-31	EtOH_Box03_S121	Motion	0	1434.95327806
2E90EDD21091	2016-08-31	EtOH_Box03_S121	Motion	0	1436.95591998
2E90EDD21091	2016-08-31	EtOH_Box03_S121	Motion	0	1438.95847893
2E90EDD21091	2016-08-31	EtOH_Box03_S121	Motion	0	1441.53051805
2E90EDD21091	2016-08-31	EtOH_Box03_S121	Motion	0	1443.97182798
2E90EDD21091	2016-08-31	EtOH_Box03_S121	Motion	0	1448.31704497
2E90EDD21091	2016-08-31	EtOH_Box03_S121	Motion	0	1450.31956697
2E90EDD21091	2016-08-31	EtOH_Box03_S121	Motion	0	1452.32222891
2E90EDD21091	2016-08-31	EtOH_Box03_S121	Motion	0	1454.32491398
2E90EDD21091	2016-08-31	EtOH_Box03_S121	Motion	0	1456.68927193
2E90EDD21091	2016-08-31	EtOH_Box03_S121	Motion	0	1460.27432704
2E90EDD21091	2016-08-31	EtOH_Box03_S121	Motion	0	1463.34454012
2E90EDD21091	2016-08-31	EtOH_Box03_S121	Motion	0	1465.34717989
2E90EDD21091	2016-08-31	EtOH_Box03_S121	Motion	0	1467.34977007
2E90EDD21091	2016-08-31	EtOH_Box03_S121	Motion	0	1469.3523159
2E90EDD21091	2016-08-31	EtOH_Box03_S121	Motion	0	1471.35482001
2E90EDD21091	2016-08-31	EtOH_Box03_S121	Motion	0	1473.35838103
2E90EDD21091	2016-08-31	EtOH_Box03_S121	Motion	0	1475.36104703
2E90EDD21091	2016-08-31	EtOH_Box03_S121	Motion	0	1477.36371708
2E90EDD21091	2016-08-31	EtOH_Box03_S121	Motion	0	1479.36631489
2E90EDD21091	2016-08-31	EtOH_Box03_S121	Motion	0	1482.71332598
2E90EDD21091	2016-08-31	EtOH_Box03_S121	Motion	0	1484.71599603
2E90EDD21091	2016-08-31	EtOH_Box03_S121	Motion	0	1486.71866107
2E90EDD21091	2016-08-31	EtOH_Box03_S121	Motion	0	1488.72131705
2E90EDD21091	2016-08-31	EtOH_Box03_S121	Motion	0	1492.34590292
2E90EDD21091	2016-08-31	EtOH_Box03_S121	Motion	0	1494.43881893
2E90EDD21091	2016-08-31	EtOH_Box03_S121	Motion	0	1497.80924106
2E90EDD21091	2016-08-31	EtOH_Box03_S121	Motion	0	1499.81189299
2E90EDD21091	2016-08-31	EtOH_Box03_S121	Motion	0	1503.47683406
2E90EDD21091	2016-08-31	EtOH_Box03_S121	Motion	0	1505.47937608
2E90EDD21091	2016-08-31	EtOH_Box03_S121	Motion	0	1507.48183894
2E90EDD21091	2016-08-31	EtOH_Box03_S121	Motion	0	1509.48443699
2E90EDD21091	2016-08-31	EtOH_Box03_S121	Motion	0	1511.48711801
2E90EDD21091	2016-08-31	EtOH_Box03_S121	Motion	0	1513.48977304
2E90EDD21091	2016-08-31	EtOH_Box03_S121	Motion	0	1518.29357409
2E90EDD21091	2016-08-31	EtOH_Box03_S121	Motion	0	1522.03762507
2E90EDD21091	2016-08-31	EtOH_Box03_S121	Motion	0	1526.41409612
2E90EDD21091	2016-08-31	EtOH_Box03_S121	Motion	0	1529.17734909
2E90EDD21091	2016-08-31	EtOH_Box03_S121	Motion	0	1532.02663994
2E90EDD21091	2016-08-31	EtOH_Box03_S121	Motion	0	1534.08205199
2E90EDD21091	2016-08-31	EtOH_Box03_S121	Motion	0	1536.08467698
2E90EDD21091	2016-08-31	EtOH_Box03_S121	Motion	0	1539.26635408
2E90EDD21091	2016-08-31	EtOH_Box03_S121	Motion	0	1541.26897907
2E90EDD21091	2016-08-31	EtOH_Box03_S121	Motion	0	1543.27374792
2E90EDD21091	2016-08-31	EtOH_Box03_S121	Motion	0	1545.27641511
2E90EDD21091	2016-08-31	EtOH_Box03_S121	Motion	0	1547.27898312
2E90EDD21091	2016-08-31	EtOH_Box03_S121	Motion	0	1549.28160191
2E90EDD21091	2016-08-31	EtOH_Box03_S121	Motion	0	1552.28543711
2E90EDD21091	2016-08-31	EtOH_Box03_S121	Motion	0	1554.72200704
2E90EDD21091	2016-08-31	EtOH_Box03_S121	Motion	0	1556.72466493
2E90EDD21091	2016-08-31	EtOH_Box03_S121	Motion	0	1558.72713399
2E90EDD21091	2016-08-31	EtOH_Box03_S121	Motion	0	1560.72977901
2E90EDD21091	2016-08-31	EtOH_Box03_S121	Motion	0	1562.73243189
2E90EDD21091	2016-08-31	EtOH_Box03_S121	Motion	0	1564.7394321
2E90EDD21091	2016-08-31	EtOH_Box03_S121	Motion	0	1568.082582
2E90EDD21091	2016-08-31	EtOH_Box03_S121	Motion	0	1570.08739305
2E90EDD21091	2016-08-31	EtOH_Box03_S121	Motion	0	1572.08998489
2E90EDD21091	2016-08-31	EtOH_Box03_S121	Motion	0	1574.092623
2E90EDD21091	2016-08-31	EtOH_Box03_S121	Motion	0	1576.09530497
2E90EDD21091	2016-08-31	EtOH_Box03_S121	Motion	0	1578.09797597
2E90EDD21091	2016-08-31	EtOH_Box03_S121	Motion	0	1580.58783889
2E90EDD21091	2016-08-31	EtOH_Box03_S121	Motion	0	1582.5905211
2E90EDD21091	2016-08-31	EtOH_Box03_S121	Motion	0	1585.40156198
2E90EDD21091	2016-08-31	EtOH_Box03_S121	Motion	0	1587.83904791
2E90EDD21091	2016-08-31	EtOH_Box03_S121	Motion	0	1589.84165502
2E90EDD21091	2016-08-31	EtOH_Box03_S121	Motion	0	1592.40166998
2E90EDD21091	2016-08-31	EtOH_Box03_S121	Motion	0	1594.40432
2E90EDD21091	2016-08-31	EtOH_Box03_S121	Motion	0	1596.40696812
2E90EDD21091	2016-08-31	EtOH_Box03_S121	Motion	0	1598.55240393
2E90EDD21091	2016-08-31	EtOH_Box03_S121	Motion	0	1600.55505991
2E90EDD21091	2016-08-31	EtOH_Box03_S121	Motion	0	1602.55772805
2E90EDD21091	2016-08-31	EtOH_Box03_S121	Motion	0	1604.68445706
2E90EDD21091	2016-08-31	EtOH_Box03_S121	Motion	0	1607.14842701
2E90EDD21091	2016-08-31	EtOH_Box03_S121	Motion	0	1609.661201
2E90EDD21091	2016-08-31	EtOH_Box03_S121	Motion	0	1611.66382504
2E90EDD21091	2016-08-31	EtOH_Box03_S121	Motion	0	1614.08818007
2E90EDD21091	2016-08-31	EtOH_Box03_S121	Motion	0	1616.09079099
2E90EDD21091	2016-08-31	EtOH_Box03_S121	Motion	0	1618.09326506
2E90EDD21091	2016-08-31	EtOH_Box03_S121	Motion	0	1621.81857991
2E90EDD21091	2016-08-31	EtOH_Box03_S121	Motion	0	1623.85405111
2E90EDD21091	2016-08-31	EtOH_Box03_S121	Motion	0	1628.68804097
2E90EDD21091	2016-08-31	EtOH_Box03_S121	Motion	0	1630.69062591
2E90EDD21091	2016-08-31	EtOH_Box03_S121	Motion	0	1632.6932919
2E90EDD21091	2016-08-31	EtOH_Box03_S121	Motion	0	1634.69591904
2E90EDD21091	2016-08-31	EtOH_Box03_S121	Motion	0	1637.00976992
2E90EDD21091	2016-08-31	EtOH_Box03_S121	Motion	0	1639.01227689
2E90EDD21091	2016-08-31	EtOH_Box03_S121	Motion	0	1641.01489091
2E90EDD21091	2016-08-31	EtOH_Box03_S121	Motion	0	1643.22718811
2E90EDD21091	2016-08-31	EtOH_Box03_S121	Motion	0	1646.89018202
2E90EDD21091	2016-08-31	EtOH_Box03_S121	Motion	0	1648.89289808
2E90EDD21091	2016-08-31	EtOH_Box03_S121	Motion	0	1650.89557004
2E90EDD21091	2016-08-31	EtOH_Box03_S121	Motion	0	1653.12483311
2E90EDD21091	2016-08-31	EtOH_Box03_S121	Motion	0	1655.12746906
2E90EDD21091	2016-08-31	EtOH_Box03_S121	Motion	0	1657.13012791
2E90EDD21091	2016-08-31	EtOH_Box03_S121	Motion	0	1659.13275909
2E90EDD21091	2016-08-31	EtOH_Box03_S121	Motion	0	1664.17881203
2E90EDD21091	2016-08-31	EtOH_Box03_S121	Motion	0	1666.75228691
2E90EDD21091	2016-08-31	EtOH_Box03_S121	Motion	0	1668.75508499
2E90EDD21091	2016-08-31	EtOH_Box03_S121	Motion	0	1678.57250404
2E90EDD21091	2016-08-31	EtOH_Box03_S121	Motion	0	1681.24543905
2E90EDD21091	2016-08-31	EtOH_Box03_S121	Motion	0	1684.59945202
2E90EDD21091	2016-08-31	EtOH_Box03_S121	Motion	0	1687.02258396
2E90EDD21091	2016-08-31	EtOH_Box03_S121	Motion	0	1690.39552593
2E90EDD21091	2016-08-31	EtOH_Box03_S121	Motion	0	1694.38705897
2E90EDD21091	2016-08-31	EtOH_Box03_S121	Motion	0	1696.3897109
2E90EDD21091	2016-08-31	EtOH_Box03_S121	Motion	0	1698.47723007
2E90EDD21091	2016-08-31	EtOH_Box03_S121	Motion	0	1701.60995412
2E90EDD21091	2016-08-31	EtOH_Box03_S121	Motion	0	1705.56824589
2E90EDD21091	2016-08-31	EtOH_Box03_S121	Motion	0	1709.3666079
2E90EDD21091	2016-08-31	EtOH_Box03_S121	Motion	0	1712.0995369
2E90EDD21091	2016-08-31	EtOH_Box03_S121	Motion	0	1715.73304105
2E90EDD21091	2016-08-31	EtOH_Box03_S121	Motion	0	1717.73569202
2E90EDD21091	2016-08-31	EtOH_Box03_S121	Motion	0	1719.73830891
2E90EDD21091	2016-08-31	EtOH_Box03_S121	Motion	0	1721.74088097
2E90EDD21091	2016-08-31	EtOH_Box03_S121	Motion	0	1723.80316496
2E90EDD21091	2016-08-31	EtOH_Box03_S121	Motion	0	1725.80576801
2E90EDD21091	2016-08-31	EtOH_Box03_S121	Motion	0	1727.80837011
2E90EDD21091	2016-08-31	EtOH_Box03_S121	Motion	0	1729.81101203
2E90EDD21091	2016-08-31	EtOH_Box03_S121	Motion	0	1731.81294799
2E90EDD21091	2016-08-31	EtOH_Box03_S121	Motion	0	1733.81556106
2E90EDD21091	2016-08-31	EtOH_Box03_S121	Motion	0	1735.81820798
2E90EDD21091	2016-08-31	EtOH_Box03_S121	Motion	0	1737.82083511
2E90EDD21091	2016-08-31	EtOH_Box03_S121	Motion	0	1739.87207007
2E90EDD21091	2016-08-31	EtOH_Box03_S121	Motion	0	1742.44552612
2E90EDD21091	2016-08-31	EtOH_Box03_S121	Motion	0	1745.27607203
2E90EDD21091	2016-08-31	EtOH_Box03_S121	Motion	0	1749.07421303
2E90EDD21091	2016-08-31	EtOH_Box03_S121	Motion	0	1751.07681298
2E90EDD21091	2016-08-31	EtOH_Box03_S121	Motion	0	1754.17351794
2E90EDD21091	2016-08-31	EtOH_Box03_S121	Motion	0	1758.27941394
2E90EDD21091	2016-08-31	EtOH_Box03_S121	Motion	0	1760.36998701
2E90EDD21091	2016-08-31	EtOH_Box03_S121	Motion	0	1762.37259007
2E90EDD21091	2016-08-31	EtOH_Box03_S121	Motion	0	1764.37527108
2E90EDD21091	2016-08-31	EtOH_Box03_S121	Motion	0	1767.38006806
2E90EDD21091	2016-08-31	EtOH_Box03_S121	Motion	0	1769.38274693
2E90EDD21091	2016-08-31	EtOH_Box03_S121	Motion	0	1773.240448
2E90EDD21091	2016-08-31	EtOH_Box03_S121	Motion	0	1783.26560402
2E90EDD21091	2016-08-31	EtOH_Box03_S121	Motion	0	1785.88770509
2E90EDD21091	2016-08-31	EtOH_Box03_S121	Motion	0	1787.99859691
2E90EDD21091	2016-08-31	EtOH_Box03_S121	Motion	0	1790.00120902
2E90EDD21091	2016-08-31	EtOH_Box03_S121	Motion	0	1792.49277711
2E90EDD21091	2016-08-31	EtOH_Box03_S121	Motion	0	1794.4954021
2E90EDD21091	2016-08-31	EtOH_Box03_S121	Motion	0	1796.52344704
2E90EDD21091	2016-08-31	EtOH_Box03_S121	Motion	0	1800.90193391
2E90EDD21091	2016-08-31	EtOH_Box03_S121	Motion	0	1802.90456295
2E90EDD21091	2016-08-31	EtOH_Box03_S121	Motion	0	1811.42552495
2E90EDD21091	2016-08-31	EtOH_Box03_S121	Motion	0	1813.47593403
2E90EDD21091	2016-08-31	EtOH_Box03_S121	Motion	0	1815.47862196
2E90EDD21091	2016-08-31	EtOH_Box03_S121	Motion	0	1817.65956593
2E90EDD21091	2016-08-31	EtOH_Box03_S121	Motion	0	1826.42847896
2E90EDD21091	2016-08-31	EtOH_Box03_S121	Motion	0	1828.78340697
2E90EDD21091	2016-08-31	EtOH_Box03_S121	Motion	0	1831.27202296
2E90EDD21091	2016-08-31	EtOH_Box03_S121	Motion	0	1833.27454901
2E90EDD21091	2016-08-31	EtOH_Box03_S121	Motion	0	1835.27715707
2E90EDD21091	2016-08-31	EtOH_Box03_S121	Motion	0	1838.37455606
2E90EDD21091	2016-08-31	EtOH_Box03_S121	Motion	0	1840.75170112
2E90EDD21091	2016-08-31	EtOH_Box03_S121	Motion	0	1843.78223801
2E90EDD21091	2016-08-31	EtOH_Box03_S121	Motion	0	1845.78488994
2E90EDD21091	2016-08-31	EtOH_Box03_S121	Motion	0	1847.78752112
2E90EDD21091	2016-08-31	EtOH_Box03_S121	Motion	0	1850.54926896
2E90EDD21091	2016-08-31	EtOH_Box03_S121	Motion	0	1853.03203702
2E90EDD21091	2016-08-31	EtOH_Box03_S121	Motion	0	1865.65737796
2E90EDD21091	2016-08-31	EtOH_Box03_S121	Motion	0	1867.66004705
2E90EDD21091	2016-08-31	EtOH_Box03_S121	Motion	0	1869.76866889
2E90EDD21091	2016-08-31	EtOH_Box03_S121	Motion	0	1871.9598999
2E90EDD21091	2016-08-31	EtOH_Box03_S121	Motion	0	1875.3655951
2E90EDD21091	2016-08-31	EtOH_Box03_S121	Motion	0	1877.54859495
2E90EDD21091	2016-08-31	EtOH_Box03_S121	Motion	0	1904.500664
2E90EDD21091	2016-08-31	EtOH_Box03_S121	Motion	0	1906.60028601
2E90EDD21091	2016-08-31	EtOH_Box03_S121	Motion	0	1909.08766007
2E90EDD21091	2016-08-31	EtOH_Box03_S121	Motion	0	1911.11258602
2E90EDD21091	2016-08-31	EtOH_Box03_S121	Motion	0	1919.17175412
2E90EDD21091	2016-08-31	EtOH_Box03_S121	Motion	0	1921.17441297
2E90EDD21091	2016-08-31	EtOH_Box03_S121	Motion	0	1923.17705107
2E90EDD21091	2016-08-31	EtOH_Box03_S121	Motion	0	1925.76475906
2E90EDD21091	2016-08-31	EtOH_Box03_S121	Motion	0	1927.97757602
2E90EDD21091	2016-08-31	EtOH_Box03_S121	Motion	0	1931.18398905
2E90EDD21091	2016-08-31	EtOH_Box03_S121	Motion	0	1933.18648005
2E90EDD21091	2016-08-31	EtOH_Box03_S121	Motion	0	1935.18909597
2E90EDD21091	2016-08-31	EtOH_Box03_S121	Motion	0	1951.56787491
2E90EDD21091	2016-08-31	EtOH_Box03_S121	Motion	0	1953.69935012
2E90EDD21091	2016-08-31	EtOH_Box03_S121	Motion	0	1958.08765602
2E90EDD21091	2016-08-31	EtOH_Box03_S121	Motion	0	1963.43489289
2E90EDD21091	2016-08-31	EtOH_Box03_S121	Motion	0	1965.55081797
2E90EDD21091	2016-08-31	EtOH_Box03_S121	Motion	0	1969.0963099
2E90EDD21091	2016-08-31	EtOH_Box03_S121	Motion	0	1971.10492802
2E90EDD21091	2016-08-31	EtOH_Box03_S121	Motion	0	1973.10755491
2E90EDD21091	2016-08-31	EtOH_Box03_S121	Motion	0	1975.51049304
2E90EDD21091	2016-08-31	EtOH_Box03_S121	Motion	0	1978.41357493
2E90EDD21091	2016-08-31	EtOH_Box03_S121	Motion	0	1990.02708793
2E90EDD21091	2016-08-31	EtOH_Box03_S121	Motion	0	1992.27510905
2E90EDD21091	2016-08-31	EtOH_Box03_S121	Motion	0	1995.02544308
2E90EDD21091	2016-08-31	EtOH_Box03_S121	Motion	0	1997.35202098
2E90EDD21091	2016-08-31	EtOH_Box03_S121	Motion	0	1999.35466909
2E90EDD21091	2016-08-31	EtOH_Box03_S121	Motion	0	2019.14778805
2E90EDD21091	2016-08-31	EtOH_Box03_S121	Motion	0	2021.17466903
2E90EDD21091	2016-08-31	EtOH_Box03_S121	Motion	0	2023.18548203
2E90EDD21091	2016-08-31	EtOH_Box03_S121	Motion	0	2025.86466098
2E90EDD21091	2016-08-31	EtOH_Box03_S121	Motion	0	2027.86727309
2E90EDD21091	2016-08-31	EtOH_Box03_S121	Motion	0	2030.1792419
2E90EDD21091	2016-08-31	EtOH_Box03_S121	Motion	0	2035.76271296
2E90EDD21091	2016-08-31	EtOH_Box03_S121	Motion	0	2038.29828
2E90EDD21091	2016-08-31	EtOH_Box03_S121	Motion	0	2041.51224113
2E90EDD21091	2016-08-31	EtOH_Box03_S121	Motion	0	2050.59259796
2E90EDD21091	2016-08-31	EtOH_Box03_S121	Motion	0	2053.05002189
2E90EDD21091	2016-08-31	EtOH_Box03_S121	Motion	0	2055.52438092
2E90EDD21091	2016-08-31	EtOH_Box03_S121	Motion	0	2059.103302
2E90EDD21091	2016-08-31	EtOH_Box03_S121	Motion	0	2061.16304803
2E90EDD21091	2016-08-31	EtOH_Box03_S121	Motion	0	2064.41607809
2E90EDD21091	2016-08-31	EtOH_Box03_S121	Motion	0	2067.62353802
2E90EDD21091	2016-08-31	EtOH_Box03_S121	Motion	0	2070.24861908
2E90EDD21091	2016-08-31	EtOH_Box03_S121	Motion	0	2075.0905261
2E90EDD21091	2016-08-31	EtOH_Box03_S121	Motion	0	2077.09318089
2E90EDD21091	2016-08-31	EtOH_Box03_S121	Motion	0	2080.1487
2E90EDD21091	2016-08-31	EtOH_Box03_S121	Motion	0	2083.705791
2E90EDD21091	2016-08-31	EtOH_Box03_S121	Motion	0	2085.70840812
2E90EDD21091	2016-08-31	EtOH_Box03_S121	Motion	0	2087.73831201
2E90EDD21091	2016-08-31	EtOH_Box03_S121	Motion	0	2091.77408195
2E90EDD21091	2016-08-31	EtOH_Box03_S121	Motion	0	2094.13763905
2E90EDD21091	2016-08-31	EtOH_Box03_S121	Motion	0	2096.14016008
2E90EDD21091	2016-08-31	EtOH_Box03_S121	Motion	0	2098.19191599
2E90EDD21091	2016-08-31	EtOH_Box03_S121	Motion	0	2100.194556
2E90EDD21091	2016-08-31	EtOH_Box03_S121	Motion	0	2102.90313292
2E90EDD21091	2016-08-31	EtOH_Box03_S121	Motion	0	2105.36958289
2E90EDD21091	2016-08-31	EtOH_Box03_S121	Motion	0	2110.17798495
2E90EDD21091	2016-08-31	EtOH_Box03_S121	Motion	0	2113.25739408
2E90EDD21091	2016-08-31	EtOH_Box03_S121	Motion	0	2117.2150209
2E90EDD21091	2016-08-31	EtOH_Box03_S121	Motion	0	2119.22196889
2E90EDD21091	2016-08-31	EtOH_Box03_S121	Motion	0	2121.22465992
2E90EDD21091	2016-08-31	EtOH_Box03_S121	Motion	0	2123.22725201
2E90EDD21091	2016-08-31	EtOH_Box03_S121	Motion	0	2125.47412705
2E90EDD21091	2016-08-31	EtOH_Box03_S121	Motion	0	2128.07207704
2E90EDD21091	2016-08-31	EtOH_Box03_S121	Motion	0	2131.33187008
2E90EDD21091	2016-08-31	EtOH_Box03_S121	Motion	0	2133.78576803
2E90EDD21091	2016-08-31	EtOH_Box03_S121	Motion	0	2136.64330411
2E90EDD21091	2016-08-31	EtOH_Box03_S121	Motion	0	2141.54621601
2E90EDD21091	2016-08-31	EtOH_Box03_S121	Motion	0	2143.54886794
2E90EDD21091	2016-08-31	EtOH_Box03_S121	Motion	0	2146.27045894
2E90EDD21091	2016-08-31	EtOH_Box03_S121	Motion	0	2148.32459903
2E90EDD21091	2016-08-31	EtOH_Box03_S121	Motion	0	2157.09126806
2E90EDD21091	2016-08-31	EtOH_Box03_S121	Motion	0	2164.16113997
2E90EDD21091	2016-08-31	EtOH_Box03_S121	Motion	0	2166.634835
2E90EDD21091	2016-08-31	EtOH_Box03_S121	Motion	0	2169.20023394
2E90EDD21091	2016-08-31	EtOH_Box03_S121	Motion	0	2171.37066293
2E90EDD21091	2016-08-31	EtOH_Box03_S121	Motion	0	2176.53992391
2E90EDD21091	2016-08-31	EtOH_Box03_S121	Motion	0	2178.54258108
2E90EDD21091	2016-08-31	EtOH_Box03_S121	Motion	0	2180.54737806
2E90EDD21091	2016-08-31	EtOH_Box03_S121	Motion	0	2182.89523602
2E90EDD21091	2016-08-31	EtOH_Box03_S121	Motion	0	2185.59935594
2E90EDD21091	2016-08-31	EtOH_Box03_S121	Motion	0	2187.74122095
2E90EDD21091	2016-08-31	EtOH_Box03_S121	Motion	0	2194.12127209
2E90EDD21091	2016-08-31	EtOH_Box03_S121	Motion	0	2196.18688607
2E90EDD21091	2016-08-31	EtOH_Box03_S121	Motion	0	2198.18951106
2E90EDD21091	2016-08-31	EtOH_Box03_S121	Motion	0	2200.9405601
2E90EDD21091	2016-08-31	EtOH_Box03_S121	Motion	0	2206.20882392
2E90EDD21091	2016-08-31	EtOH_Box03_S121	Motion	0	2208.70904994
2E90EDD21091	2016-08-31	EtOH_Box03_S121	Motion	0	2245.37480092
2E90EDD21091	2016-08-31	EtOH_Box03_S121	Motion	0	2247.86922193
2E90EDD21091	2016-08-31	EtOH_Box03_S121	Motion	0	2252.64384794
2E90EDD21091	2016-08-31	EtOH_Box03_S121	Motion	0	2254.7467711
2E90EDD21091	2016-08-31	EtOH_Box03_S121	Motion	0	2256.74930692
2E90EDD21091	2016-08-31	EtOH_Box03_S121	Motion	0	2258.75191212
2E90EDD21091	2016-08-31	EtOH_Box03_S121	Motion	0	2261.28517008
2E90EDD21091	2016-08-31	EtOH_Box03_S121	Motion	0	2273.2856791
2E90EDD21091	2016-08-31	EtOH_Box03_S121	Motion	0	2275.48083496
2E90EDD21091	2016-08-31	EtOH_Box03_S121	Motion	0	2277.48341799
2E90EDD21091	2016-08-31	EtOH_Box03_S121	Motion	0	2280.12940097
2E90EDD21091	2016-08-31	EtOH_Box03_S121	Motion	0	2282.13205099
2E90EDD21091	2016-08-31	EtOH_Box03_S121	Motion	0	2284.13470507
2E90EDD21091	2016-08-31	EtOH_Box03_S121	Motion	0	2286.13735199
2E90EDD21091	2016-08-31	EtOH_Box03_S121	Motion	0	2288.14001393
2E90EDD21091	2016-08-31	EtOH_Box03_S121	Motion	0	2291.61477399
2E90EDD21091	2016-08-31	EtOH_Box03_S121	Motion	0	2293.99725509
2E90EDD21091	2016-08-31	EtOH_Box03_S121	Motion	0	2296.16095996
2E90EDD21091	2016-08-31	EtOH_Box03_S121	Motion	0	2298.24859691
2E90EDD21091	2016-08-31	EtOH_Box03_S121	Motion	0	2300.25123
2E90EDD21091	2016-08-31	EtOH_Box03_S121	Motion	0	2302.25384712
2E90EDD21091	2016-08-31	EtOH_Box03_S121	Motion	0	2306.18427896
2E90EDD21091	2016-08-31	EtOH_Box03_S121	Motion	0	2309.50713491
2E90EDD21091	2016-08-31	EtOH_Box03_S121	Motion	0	2311.95601606
2E90EDD21091	2016-08-31	EtOH_Box03_S121	Motion	0	2313.95864201
2E90EDD21091	2016-08-31	EtOH_Box03_S121	Motion	0	2315.96127701
2E90EDD21091	2016-08-31	EtOH_Box03_S121	Motion	0	2319.18888092
2E90EDD21091	2016-08-31	EtOH_Box03_S121	Motion	0	2324.77358603
2E90EDD21091	2016-08-31	EtOH_Box03_S121	Motion	0	2349.202456
2E90EDD21091	2016-08-31	EtOH_Box03_S121	Motion	0	2351.52841091
2E90EDD21091	2016-08-31	EtOH_Box03_S121	Motion	0	2355.82660604
2E90EDD21091	2016-08-31	EtOH_Box03_S121	Motion	0	2358.06722689
2E90EDD21091	2016-08-31	EtOH_Box03_S121	Motion	0	2363.91909599
2E90EDD21091	2016-08-31	EtOH_Box03_S121	Motion	0	2367.13776302
2E90EDD21091	2016-08-31	EtOH_Box03_S121	Motion	0	2370.9659071
2E90EDD21091	2016-08-31	EtOH_Box03_S121	Motion	0	2373.04962611
2E90EDD21091	2016-08-31	EtOH_Box03_S121	Motion	0	2375.16020894
2E90EDD21091	2016-08-31	EtOH_Box03_S121	Motion	0	2378.36011791
2E90EDD21091	2016-08-31	EtOH_Box03_S121	Motion	0	2380.80873489
2E90EDD21091	2016-08-31	EtOH_Box03_S121	Motion	0	2382.81137109
2E90EDD21091	2016-08-31	EtOH_Box03_S121	Motion	0	2384.81400609
2E90EDD21091	2016-08-31	EtOH_Box03_S121	Motion	0	2389.04171395
2E90EDD21091	2016-08-31	EtOH_Box03_S121	Motion	0	2392.49650812
2E90EDD21091	2016-08-31	EtOH_Box03_S121	Motion	0	2394.49912596
2E90EDD21091	2016-08-31	EtOH_Box03_S121	Motion	0	2396.50177193
2E90EDD21091	2016-08-31	EtOH_Box03_S121	Motion	0	2398.8025291
2E90EDD21091	2016-08-31	EtOH_Box03_S121	Motion	0	2401.00488901
2E90EDD21091	2016-08-31	EtOH_Box03_S121	Motion	0	2403.78768897
2E90EDD21091	2016-08-31	EtOH_Box03_S121	Motion	0	2408.24221897
2E90EDD21091	2016-08-31	EtOH_Box03_S121	Motion	0	2410.2448771
2E90EDD21091	2016-08-31	EtOH_Box03_S121	Motion	0	2413.66548109
2E90EDD21091	2016-08-31	EtOH_Box03_S121	Motion	0	2423.32770205
2E90EDD21091	2016-08-31	EtOH_Box03_S121	Motion	0	2426.91977
2E90EDD21091	2016-08-31	EtOH_Box03_S121	Motion	0	2430.87728596
2E90EDD21091	2016-08-31	EtOH_Box03_S121	Motion	0	2433.07023501
2E90EDD21091	2016-08-31	EtOH_Box03_S121	Motion	0	2435.930825
2E90EDD21091	2016-08-31	EtOH_Box03_S121	Motion	0	2439.00557804
2E90EDD21091	2016-08-31	EtOH_Box03_S121	Motion	0	2443.53479195
2E90EDD21091	2016-08-31	EtOH_Box03_S121	Motion	0	2447.18445897
2E90EDD21091	2016-08-31	EtOH_Box03_S121	Motion	0	2455.88222909
2E90EDD21091	2016-08-31	EtOH_Box03_S121	Motion	0	2458.05595589
2E90EDD21091	2016-08-31	EtOH_Box03_S121	Motion	0	2461.19002891
2E90EDD21091	2016-08-31	EtOH_Box03_S121	Motion	0	2463.4243741
2E90EDD21091	2016-08-31	EtOH_Box03_S121	Motion	0	2465.42688894
2E90EDD21091	2016-08-31	EtOH_Box03_S121	Motion	0	2467.42953897
2E90EDD21091	2016-08-31	EtOH_Box03_S121	Motion	0	2469.43211007
2E90EDD21091	2016-08-31	EtOH_Box03_S121	Motion	0	2471.43460202
2E90EDD21091	2016-08-31	EtOH_Box03_S121	Motion	0	2473.43727303
2E90EDD21091	2016-08-31	EtOH_Box03_S121	Motion	0	2476.85788798
2E90EDD21091	2016-08-31	EtOH_Box03_S121	Motion	0	2480.04201198
2E90EDD21091	2016-08-31	EtOH_Box03_S121	Motion	0	2484.51155591
2E90EDD21091	2016-08-31	EtOH_Box03_S121	Motion	0	2487.31196594
2E90EDD21091	2016-08-31	EtOH_Box03_S121	Motion	0	2489.31452608
2E90EDD21091	2016-08-31	EtOH_Box03_S121	Motion	0	2491.43912792
2E90EDD21091	2016-08-31	EtOH_Box03_S121	Motion	0	2493.44175291
2E90EDD21091	2016-08-31	EtOH_Box03_S121	Motion	0	2495.53569198
2E90EDD21091	2016-08-31	EtOH_Box03_S121	Motion	0	2499.87810612
2E90EDD21091	2016-08-31	EtOH_Box03_S121	Motion	0	2501.88074899
2E90EDD21091	2016-08-31	EtOH_Box03_S121	Motion	0	2503.88341308
2E90EDD21091	2016-08-31	EtOH_Box03_S121	Motion	0	2505.88604403
2E90EDD21091	2016-08-31	EtOH_Box03_S121	Motion	0	2508.03226209
2E90EDD21091	2016-08-31	EtOH_Box03_S121	Motion	0	2510.03478503
2E90EDD21091	2016-08-31	EtOH_Box03_S121	Motion	0	2512.03738594
2E90EDD21091	2016-08-31	EtOH_Box03_S121	Motion	0	2515.49064302
2E90EDD21091	2016-08-31	EtOH_Box03_S121	Motion	0	2518.20285892
2E90EDD21091	2016-08-31	EtOH_Box03_S121	Motion	0	2522.13502693
2E90EDD21091	2016-08-31	EtOH_Box03_S121	Motion	0	2524.13766789
2E90EDD21091	2016-08-31	EtOH_Box03_S121	Motion	0	2526.87381697
2E90EDD21091	2016-08-31	EtOH_Box03_S121	Motion	0	2528.97344589
2E90EDD21091	2016-08-31	EtOH_Box03_S121	Motion	0	2530.97607112
2E90EDD21091	2016-08-31	EtOH_Box03_S121	Motion	0	2532.97868395
2E90EDD21091	2016-08-31	EtOH_Box03_S121	Motion	0	2536.04521203
2E90EDD21091	2016-08-31	EtOH_Box03_S121	Motion	0	2538.50778794
2E90EDD21091	2016-08-31	EtOH_Box03_S121	Motion	0	2541.37620091
2E90EDD21091	2016-08-31	EtOH_Box03_S121	Motion	0	2543.41455889
2E90EDD21091	2016-08-31	EtOH_Box03_S121	Motion	0	2547.20746398
2E90EDD21091	2016-08-31	EtOH_Box03_S121	Motion	0	2549.210109
2E90EDD21091	2016-08-31	EtOH_Box03_S121	Motion	0	2558.30110097
2E90EDD21091	2016-08-31	EtOH_Box03_S121	Motion	0	2561.59863591
2E90EDD21091	2016-08-31	EtOH_Box03_S121	Motion	0	2563.62584496
2E90EDD21091	2016-08-31	EtOH_Box03_S121	Motion	0	2566.35077906
2E90EDD21091	2016-08-31	EtOH_Box03_S121	Motion	0	2568.4274621
2E90EDD21091	2016-08-31	EtOH_Box03_S121	Motion	0	2570.89144301
2E90EDD21091	2016-08-31	EtOH_Box03_S121	Motion	0	2573.515481
2E90EDD21091	2016-08-31	EtOH_Box03_S121	Motion	0	2575.55701303
2E90EDD21091	2016-08-31	EtOH_Box03_S121	Motion	0	2577.55962992
2E90EDD21091	2016-08-31	EtOH_Box03_S121	Motion	0	2579.56228399
2E90EDD21091	2016-08-31	EtOH_Box03_S121	Motion	0	2581.56487203
2E90EDD21091	2016-08-31	EtOH_Box03_S121	Motion	0	2583.56750202
2E90EDD21091	2016-08-31	EtOH_Box03_S121	Motion	0	2585.83820295
2E90EDD21091	2016-08-31	EtOH_Box03_S121	Motion	0	2588.64025712
2E90EDD21091	2016-08-31	EtOH_Box03_S121	Motion	0	2590.64284205
2E90EDD21091	2016-08-31	EtOH_Box03_S121	Motion	0	2592.64540911
2E90EDD21091	2016-08-31	EtOH_Box03_S121	Motion	0	2595.0725019
2E90EDD21091	2016-08-31	EtOH_Box03_S121	Motion	0	2601.02203703
2E90EDD21091	2016-08-31	EtOH_Box03_S121	Motion	0	2605.77978396
2E90EDD21091	2016-08-31	EtOH_Box03_S121	Motion	0	2609.36188006
2E90EDD21091	2016-08-31	EtOH_Box03_S121	Motion	0	2628.46785998
2E90EDD21091	2016-08-31	EtOH_Box03_S121	Motion	0	2630.47051692
2E90EDD21091	2016-08-31	EtOH_Box03_S121	Motion	0	2632.85511398
2E90EDD21091	2016-08-31	EtOH_Box03_S121	Motion	0	2634.85773206
2E90EDD21091	2016-08-31	EtOH_Box03_S121	Motion	0	2636.86035299
2E90EDD21091	2016-08-31	EtOH_Box03_S121	Motion	0	2639.3954401
2E90EDD21091	2016-08-31	EtOH_Box03_S121	Motion	0	2641.39803791
2E90EDD21091	2016-08-31	EtOH_Box03_S121	Motion	0	2643.9743011
2E90EDD21091	2016-08-31	EtOH_Box03_S121	Motion	0	2648.94062591
2E90EDD21091	2016-08-31	EtOH_Box03_S121	Motion	0	2651.17584801
2E90EDD21091	2016-08-31	EtOH_Box03_S121	Motion	0	2653.69104004
2E90EDD21091	2016-08-31	EtOH_Box03_S121	Motion	0	2655.69366693
2E90EDD21091	2016-08-31	EtOH_Box03_S121	Motion	0	2658.6093049
2E90EDD21091	2016-08-31	EtOH_Box03_S121	Motion	0	2661.47640395
2E90EDD21091	2016-08-31	EtOH_Box03_S121	Motion	0	2666.09088898
2E90EDD21091	2016-08-31	EtOH_Box03_S121	Motion	0	2668.96856689
2E90EDD21091	2016-08-31	EtOH_Box03_S121	Motion	0	2673.15912294
2E90EDD21091	2016-08-31	EtOH_Box03_S121	Motion	0	2677.27807307
2E90EDD21091	2016-08-31	EtOH_Box03_S121	Motion	0	2679.28070712
2E90EDD21091	2016-08-31	EtOH_Box03_S121	Motion	0	2681.54952002
2E90EDD21091	2016-08-31	EtOH_Box03_S121	Motion	0	2685.14995003
2E90EDD21091	2016-08-31	EtOH_Box03_S121	Motion	0	2688.18741012
2E90EDD21091	2016-08-31	EtOH_Box03_S121	Motion	0	2691.10826206
2E90EDD21091	2016-08-31	EtOH_Box03_S121	Motion	0	2695.35936093
2E90EDD21091	2016-08-31	EtOH_Box03_S121	Motion	0	2697.36199403
2E90EDD21091	2016-08-31	EtOH_Box03_S121	Motion	0	2699.36460209
2E90EDD21091	2016-08-31	EtOH_Box03_S121	Motion	0	2701.4767561
2E90EDD21091	2016-08-31	EtOH_Box03_S121	Motion	0	2703.82661295
2E90EDD21091	2016-08-31	EtOH_Box03_S121	Motion	0	2705.82924199
2E90EDD21091	2016-08-31	EtOH_Box03_S121	Motion	0	2707.83186698
2E90EDD21091	2016-08-31	EtOH_Box03_S121	Motion	0	2709.91358805
2E90EDD21091	2016-08-31	EtOH_Box03_S121	Motion	0	2712.71497297
2E90EDD21091	2016-08-31	EtOH_Box03_S121	Motion	0	2719.7727859
2E90EDD21091	2016-08-31	EtOH_Box03_S121	Motion	0	2721.84001493
2E90EDD21091	2016-08-31	EtOH_Box03_S121	Motion	0	2724.40570092
2E90EDD21091	2016-08-31	EtOH_Box03_S121	Motion	0	2727.44836211
2E90EDD21091	2016-08-31	EtOH_Box03_S121	Motion	0	2738.6181829
2E90EDD21091	2016-08-31	EtOH_Box03_S121	Motion	0	2740.68538094
2E90EDD21091	2016-08-31	EtOH_Box03_S121	Motion	0	2742.68801904
2E90EDD21091	2016-08-31	EtOH_Box03_S121	Motion	0	2745.11395812
2E90EDD21091	2016-08-31	EtOH_Box03_S121	Motion	0	2747.11658502
2E90EDD21091	2016-08-31	EtOH_Box03_S121	Motion	0	2749.119241
2E90EDD21091	2016-08-31	EtOH_Box03_S121	Motion	0	2751.12189293
2E90EDD21091	2016-08-31	EtOH_Box03_S121	Motion	0	2753.81338692
2E90EDD21091	2016-08-31	EtOH_Box03_S121	Motion	0	2755.81603193
2E90EDD21091	2016-08-31	EtOH_Box03_S121	Motion	0	2758.37310505
2E90EDD21091	2016-08-31	EtOH_Box03_S121	Motion	0	2778.25214696
2E90EDD21091	2016-08-31	EtOH_Box03_S121	Motion	0	2780.52939606
2E90EDD21091	2016-08-31	EtOH_Box03_S121	Motion	0	2782.53200698
2E90EDD21091	2016-08-31	EtOH_Box03_S121	Motion	0	2784.53464198
2E90EDD21091	2016-08-31	EtOH_Box03_S121	Motion	0	2786.53727794
2E90EDD21091	2016-08-31	EtOH_Box03_S121	Motion	0	2788.53980994
2E90EDD21091	2016-08-31	EtOH_Box03_S121	Motion	0	2794.86205602
2E90EDD21091	2016-08-31	EtOH_Box03_S121	Motion	0	2797.57326293
2E90EDD21091	2016-08-31	EtOH_Box03_S121	Motion	0	2803.02989697
2E90EDD21091	2016-08-31	EtOH_Box03_S121	Motion	0	2805.24038696
2E90EDD21091	2016-08-31	EtOH_Box03_S121	Motion	0	2808.50398111
2E90EDD21091	2016-08-31	EtOH_Box03_S121	Motion	0	2811.56484008
2E90EDD21091	2016-08-31	EtOH_Box03_S121	Motion	0	2813.56747794
2E90EDD21091	2016-08-31	EtOH_Box03_S121	Motion	0	2818.94411111
2E90EDD21091	2016-08-31	EtOH_Box03_S121	Motion	0	2821.51930594
2E90EDD21091	2016-08-31	EtOH_Box03_S121	Motion	0	2824.87917089
2E90EDD21091	2016-08-31	EtOH_Box03_S121	Motion	0	2827.83997703
2E90EDD21091	2016-08-31	EtOH_Box03_S121	Motion	0	2839.85285902
2E90EDD21091	2016-08-31	EtOH_Box03_S121	Motion	0	2842.62032604
2E90EDD21091	2016-08-31	EtOH_Box03_S121	Motion	0	2844.62293291
2E90EDD21091	2016-08-31	EtOH_Box03_S121	Motion	0	2847.36989093
2E90EDD21091	2016-08-31	EtOH_Box03_S121	Motion	0	2850.0468111
2E90EDD21091	2016-08-31	EtOH_Box03_S121	Motion	0	2853.55651999
2E90EDD21091	2016-08-31	EtOH_Box03_S121	Motion	0	2861.39914203
2E90EDD21091	2016-08-31	EtOH_Box03_S121	Motion	0	2863.40125704
2E90EDD21091	2016-08-31	EtOH_Box03_S121	Motion	0	2866.06810308
2E90EDD21091	2016-08-31	EtOH_Box03_S121	Motion	0	2868.07075596
2E90EDD21091	2016-08-31	EtOH_Box03_S121	Motion	0	2870.07337999
2E90EDD21091	2016-08-31	EtOH_Box03_S121	Motion	0	2873.83632898
2E90EDD21091	2016-08-31	EtOH_Box03_S121	Motion	0	2876.10851598
2E90EDD21091	2016-08-31	EtOH_Box03_S121	Motion	0	2878.82064509
2E90EDD21091	2016-08-31	EtOH_Box03_S121	Motion	0	2881.87163901
2E90EDD21091	2016-08-31	EtOH_Box03_S121	Motion	0	2883.87426901
2E90EDD21091	2016-08-31	EtOH_Box03_S121	Motion	0	2885.87688994
2E90EDD21091	2016-08-31	EtOH_Box03_S121	Motion	0	2887.87952495
2E90EDD21091	2016-08-31	EtOH_Box03_S121	Motion	0	2890.20937705
2E90EDD21091	2016-08-31	EtOH_Box03_S121	Motion	0	2892.21196795
2E90EDD21091	2016-08-31	EtOH_Box03_S121	Motion	0	2894.21461296
2E90EDD21091	2016-08-31	EtOH_Box03_S121	Motion	0	2897.57546902
2E90EDD21091	2016-08-31	EtOH_Box03_S121	Motion	0	2921.48834205
2E90EDD21091	2016-08-31	EtOH_Box03_S121	Motion	0	2923.64118695
2E90EDD21091	2016-08-31	EtOH_Box03_S121	Motion	0	2926.41415906
2E90EDD21091	2016-08-31	EtOH_Box03_S121	Motion	0	2929.42140698
2E90EDD21091	2016-08-31	EtOH_Box03_S121	Motion	0	2935.34328008
2E90EDD21091	2016-08-31	EtOH_Box03_S121	Motion	0	2938.62109399
2E90EDD21091	2016-08-31	EtOH_Box03_S121	Motion	0	2941.51820898
2E90EDD21091	2016-08-31	EtOH_Box03_S121	Motion	0	2943.75861597
2E90EDD21091	2016-08-31	EtOH_Box03_S121	Motion	0	2954.42591691
2E90EDD21091	2016-08-31	EtOH_Box03_S121	Motion	0	2958.07846498
2E90EDD21091	2016-08-31	EtOH_Box03_S121	Motion	0	2961.4935081
2E90EDD21091	2016-08-31	EtOH_Box03_S121	Motion	0	2964.68863297
2E90EDD21091	2016-08-31	EtOH_Box03_S121	Motion	0	2967.88108802
2E90EDD21091	2016-08-31	EtOH_Box03_S121	Motion	0	2969.88370609
2E90EDD21091	2016-08-31	EtOH_Box03_S121	Motion	0	2973.6521461
2E90EDD21091	2016-08-31	EtOH_Box03_S121	Motion	0	2975.65478396
2E90EDD21091	2016-08-31	EtOH_Box03_S121	Motion	0	2977.65743995
2E90EDD21091	2016-08-31	EtOH_Box03_S121	Motion	0	2982.01632595
2E90EDD21091	2016-08-31	EtOH_Box03_S121	Motion	0	2984.36486697
2E90EDD21091	2016-08-31	EtOH_Box03_S121	Motion	0	2987.52997589
2E90EDD21091	2016-08-31	EtOH_Box03_S121	Motion	0	2989.53263497
2E90EDD21091	2016-08-31	EtOH_Box03_S121	Motion	0	2991.57875609
2E90EDD21091	2016-08-31	EtOH_Box03_S121	Motion	0	2999.77160907
2E90EDD21091	2016-08-31	EtOH_Box03_S121	Motion	0	3001.77427197
2E90EDD21091	2016-08-31	EtOH_Box03_S121	Motion	0	3004.06793189
2E90EDD21091	2016-08-31	EtOH_Box03_S121	Motion	0	3006.12871003
2E90EDD21091	2016-08-31	EtOH_Box03_S121	Motion	0	3010.1646719
2E90EDD21091	2016-08-31	EtOH_Box03_S121	Motion	0	3019.46771193
2E90EDD21091	2016-08-31	EtOH_Box03_S121	Motion	0	3021.50930691
2E90EDD21091	2016-08-31	EtOH_Box03_S121	Motion	0	3024.11965108
2E90EDD21091	2016-08-31	EtOH_Box03_S121	Motion	0	3028.18948793
2E90EDD21091	2016-08-31	EtOH_Box03_S121	Motion	0	3030.19219208
2E90EDD21091	2016-08-31	EtOH_Box03_S121	Motion	0	3032.49944592
2E90EDD21091	2016-08-31	EtOH_Box03_S121	Motion	0	3035.8432641
2E90EDD21091	2016-08-31	EtOH_Box03_S121	Motion	0	3037.84591389
2E90EDD21091	2016-08-31	EtOH_Box03_S121	Motion	0	3039.84853506
2E90EDD21091	2016-08-31	EtOH_Box03_S121	Motion	0	3041.85104012
2E90EDD21091	2016-08-31	EtOH_Box03_S121	Motion	0	3043.85348892
2E90EDD21091	2016-08-31	EtOH_Box03_S121	Motion	0	3046.12880397
2E90EDD21091	2016-08-31	EtOH_Box03_S121	Motion	0	3063.48224497
2E90EDD21091	2016-08-31	EtOH_Box03_S121	Motion	0	3066.13028407
2E90EDD21091	2016-08-31	EtOH_Box03_S121	Motion	0	3068.13273907
2E90EDD21091	2016-08-31	EtOH_Box03_S121	Motion	0	3070.58825898
2E90EDD21091	2016-08-31	EtOH_Box03_S121	Motion	0	3078.26188302
2E90EDD21091	2016-08-31	EtOH_Box03_S121	Motion	0	3080.42898011
2E90EDD21091	2016-08-31	EtOH_Box03_S121	Motion	0	3082.98099995
2E90EDD21091	2016-08-31	EtOH_Box03_S121	Motion	0	3085.2142961
2E90EDD21091	2016-08-31	EtOH_Box03_S121	Motion	0	3087.75344205
2E90EDD21091	2016-08-31	EtOH_Box03_S121	Motion	0	3098.04555893
2E90EDD21091	2016-08-31	EtOH_Box03_S121	Motion	0	3100.04819798
2E90EDD21091	2016-08-31	EtOH_Box03_S121	Motion	0	3102.0508039
2E90EDD21091	2016-08-31	EtOH_Box03_S121	Motion	0	3104.05611491
2E90EDD21091	2016-08-31	EtOH_Box03_S121	Motion	0	3106.16073298
2E90EDD21091	2016-08-31	EtOH_Box03_S121	Motion	0	3108.16334105
2E90EDD21091	2016-08-31	EtOH_Box03_S121	Motion	0	3110.29369402
2E90EDD21091	2016-08-31	EtOH_Box03_S121	Motion	0	3112.74011612
2E90EDD21091	2016-08-31	EtOH_Box03_S121	Motion	0	3116.65014696
2E90EDD21091	2016-08-31	EtOH_Box03_S121	Motion	0	3118.65276194
2E90EDD21091	2016-08-31	EtOH_Box03_S121	Motion	0	3120.70540905
2E90EDD21091	2016-08-31	EtOH_Box03_S121	Motion	0	3122.70805693
2E90EDD21091	2016-08-31	EtOH_Box03_S121	Motion	0	3126.45769191
2E90EDD21091	2016-08-31	EtOH_Box03_S121	Motion	0	3129.02646399
2E90EDD21091	2016-08-31	EtOH_Box03_S121	Motion	0	3131.02907896
2E90EDD21091	2016-08-31	EtOH_Box03_S121	Motion	0	3133.6285851
2E90EDD21091	2016-08-31	EtOH_Box03_S121	Motion	0	3136.93096709
2E90EDD21091	2016-08-31	EtOH_Box03_S121	Motion	0	3138.9335959
2E90EDD21091	2016-08-31	EtOH_Box03_S121	Motion	0	3141.03192401
2E90EDD21091	2016-08-31	EtOH_Box03_S121	Motion	0	3143.92827511
2E90EDD21091	2016-08-31	EtOH_Box03_S121	Motion	0	3146.45896506
2E90EDD21091	2016-08-31	EtOH_Box03_S121	Motion	0	3148.72918105
2E90EDD21091	2016-08-31	EtOH_Box03_S121	Motion	0	3151.4269979
2E90EDD21091	2016-08-31	EtOH_Box03_S121	Motion	0	3153.42959905
2E90EDD21091	2016-08-31	EtOH_Box03_S121	Motion	0	3155.43225002
2E90EDD21091	2016-08-31	EtOH_Box03_S121	Motion	0	3161.72276998
2E90EDD21091	2016-08-31	EtOH_Box03_S121	Motion	0	3164.52871108
2E90EDD21091	2016-08-31	EtOH_Box03_S121	Motion	0	3167.54555607
2E90EDD21091	2016-08-31	EtOH_Box03_S121	Motion	0	3170.25882792
2E90EDD21091	2016-08-31	EtOH_Box03_S121	Motion	0	3174.286551
2E90EDD21091	2016-08-31	EtOH_Box03_S121	Motion	0	3177.58402109
2E90EDD21091	2016-08-31	EtOH_Box03_S121	Motion	0	3179.7271471
2E90EDD21091	2016-08-31	EtOH_Box03_S121	Motion	0	3184.59055209
2E90EDD21091	2016-08-31	EtOH_Box03_S121	Motion	0	3186.593189
2E90EDD21091	2016-08-31	EtOH_Box03_S121	Motion	0	3189.23029709
2E90EDD21091	2016-08-31	EtOH_Box03_S121	Motion	0	3193.43688989
2E90EDD21091	2016-08-31	EtOH_Box03_S121	Motion	0	3198.81064796
2E90EDD21091	2016-08-31	EtOH_Box03_S121	Motion	0	3208.57284212
2E90EDD21091	2016-08-31	EtOH_Box03_S121	Motion	0	3211.6398561
2E90EDD21091	2016-08-31	EtOH_Box03_S121	Motion	0	3216.31581092
2E90EDD21091	2016-08-31	EtOH_Box03_S121	Motion	0	3219.59264898
2E90EDD21091	2016-08-31	EtOH_Box03_S121	Motion	0	3222.78445601
2E90EDD21091	2016-08-31	EtOH_Box03_S121	Motion	0	3225.47523999
2E90EDD21091	2016-08-31	EtOH_Box03_S121	Motion	0	3227.47786808
2E90EDD21091	2016-08-31	EtOH_Box03_S121	Motion	0	3229.48049498
2E90EDD21091	2016-08-31	EtOH_Box03_S121	Motion	0	3231.48314595
2E90EDD21091	2016-08-31	EtOH_Box03_S121	Motion	0	3233.50922608
2E90EDD21091	2016-08-31	EtOH_Box03_S121	Motion	0	3239.51050901
2E90EDD21091	2016-08-31	EtOH_Box03_S121	Motion	0	3241.82542706
2E90EDD21091	2016-08-31	EtOH_Box03_S121	Motion	0	3244.2969451
2E90EDD21091	2016-08-31	EtOH_Box03_S121	Motion	0	3249.16718292
2E90EDD21091	2016-08-31	EtOH_Box03_S121	Motion	0	3251.55476403
2E90EDD21091	2016-08-31	EtOH_Box03_S121	Motion	0	3255.62754798
2E90EDD21091	2016-08-31	EtOH_Box03_S121	Motion	0	3259.05960011
2E90EDD21091	2016-08-31	EtOH_Box03_S121	Motion	0	3261.117908
2E90EDD21091	2016-08-31	EtOH_Box03_S121	Motion	0	3264.70629191
2E90EDD21091	2016-08-31	EtOH_Box03_S121	Motion	0	3270.98374295
2E90EDD21091	2016-08-31	EtOH_Box03_S121	Motion	0	3273.4164741
2E90EDD21091	2016-08-31	EtOH_Box03_S121	Motion	0	3275.95165706
2E90EDD21091	2016-08-31	EtOH_Box03_S121	Motion	0	3278.56494308
2E90EDD21091	2016-08-31	EtOH_Box03_S121	Motion	0	3284.34095192
2E90EDD21091	2016-08-31	EtOH_Box03_S121	Motion	0	3286.43477011
2E90EDD21091	2016-08-31	EtOH_Box03_S121	Motion	0	3289.8786881
2E90EDD21091	2016-08-31	EtOH_Box03_S121	Motion	0	3293.66985202
2E90EDD21091	2016-08-31	EtOH_Box03_S121	Motion	0	3296.41809106
2E90EDD21091	2016-08-31	EtOH_Box03_S121	Motion	0	3313.81005096
2E90EDD21091	2016-08-31	EtOH_Box03_S121	Motion	0	3315.81270695
2E90EDD21091	2016-08-31	EtOH_Box03_S121	Motion	0	3317.81537104
2E90EDD21091	2016-08-31	EtOH_Box03_S121	Motion	0	3320.69711208
2E90EDD21091	2016-08-31	EtOH_Box03_S121	Motion	0	3322.87051797
2E90EDD21091	2016-08-31	EtOH_Box03_S121	Motion	0	3326.31282902
2E90EDD21091	2016-08-31	EtOH_Box03_S121	Motion	0	3330.6943841
2E90EDD21091	2016-08-31	EtOH_Box03_S121	Motion	0	3332.69702101
2E90EDD21091	2016-08-31	EtOH_Box03_S121	Motion	0	3334.69965696
2E90EDD21091	2016-08-31	EtOH_Box03_S121	Motion	0	3336.70226693
2E90EDD21091	2016-08-31	EtOH_Box03_S121	Motion	0	3339.72683096
2E90EDD21091	2016-08-31	EtOH_Box03_S121	Motion	0	3341.72947001
2E90EDD21091	2016-08-31	EtOH_Box03_S121	Motion	0	3345.48839211
2E90EDD21091	2016-08-31	EtOH_Box03_S121	Motion	0	3349.17660809
2E90EDD21091	2016-08-31	EtOH_Box03_S121	Motion	0	3352.37538099
2E90EDD21091	2016-08-31	EtOH_Box03_S121	Motion	0	3356.37724996
2E90EDD21091	2016-08-31	EtOH_Box03_S121	Motion	0	3358.37988901
2E90EDD21091	2016-08-31	EtOH_Box03_S121	Motion	0	3360.41689706
2E90EDD21091	2016-08-31	EtOH_Box03_S121	Motion	0	3362.49341011
2E90EDD21091	2016-08-31	EtOH_Box03_S121	Motion	0	3367.18260002
2E90EDD21091	2016-08-31	EtOH_Box03_S121	Motion	0	3369.8372829
2E90EDD21091	2016-08-31	EtOH_Box03_S121	Motion	0	3374.55111003
2E90EDD21091	2016-08-31	EtOH_Box03_S121	Motion	0	3376.5537219
2E90EDD21091	2016-08-31	EtOH_Box03_S121	Motion	0	3379.29436493
2E90EDD21091	2016-08-31	EtOH_Box03_S121	Motion	0	3381.29698396
2E90EDD21091	2016-08-31	EtOH_Box03_S121	Motion	0	3384.05886292
2E90EDD21091	2016-08-31	EtOH_Box03_S121	Motion	0	3387.0479939
2E90EDD21091	2016-08-31	EtOH_Box03_S121	Motion	0	3391.5629921
2E90EDD21091	2016-08-31	EtOH_Box03_S121	Motion	0	3393.80814791
2E90EDD21091	2016-08-31	EtOH_Box03_S121	Motion	0	3396.40879202
2E90EDD21091	2016-08-31	EtOH_Box03_S121	Motion	0	3399.13388205
2E90EDD21091	2016-08-31	EtOH_Box03_S121	Motion	0	3404.35723996
2E90EDD21091	2016-08-31	EtOH_Box03_S121	Motion	0	3407.5797379
2E90EDD21091	2016-08-31	EtOH_Box03_S121	Motion	0	3410.62797594
2E90EDD21091	2016-08-31	EtOH_Box03_S121	Motion	0	3413.957623
2E90EDD21091	2016-08-31	EtOH_Box03_S121	Motion	0	3417.37458611
2E90EDD21091	2016-08-31	EtOH_Box03_S121	Motion	0	3420.95260406
2E90EDD21091	2016-08-31	EtOH_Box03_S121	Motion	0	3422.95522499
2E90EDD21091	2016-08-31	EtOH_Box03_S121	Motion	0	3425.88204312
2E90EDD21091	2016-08-31	EtOH_Box03_S121	Motion	0	3432.54359794
2E90EDD21091	2016-08-31	EtOH_Box03_S121	Motion	0	3434.58534598
2E90EDD21091	2016-08-31	EtOH_Box03_S121	Motion	0	3438.87480092
2E90EDD21091	2016-08-31	EtOH_Box03_S121	Motion	0	3440.87729502
2E90EDD21091	2016-08-31	EtOH_Box03_S121	Motion	0	3442.87985802
2E90EDD21091	2016-08-31	EtOH_Box03_S121	Motion	0	3445.13891292
2E90EDD21091	2016-08-31	EtOH_Box03_S121	Motion	0	3447.14150691
2E90EDD21091	2016-08-31	EtOH_Box03_S121	Motion	0	3449.308815
2E90EDD21091	2016-08-31	EtOH_Box03_S121	Motion	0	3453.03667903
2E90EDD21091	2016-08-31	EtOH_Box03_S121	Motion	0	3458.34587908
2E90EDD21091	2016-08-31	EtOH_Box03_S121	Motion	0	3461.15174007
2E90EDD21091	2016-08-31	EtOH_Box03_S121	Motion	0	3463.154356
2E90EDD21091	2016-08-31	EtOH_Box03_S121	Motion	0	3465.15698504
2E90EDD21091	2016-08-31	EtOH_Box03_S121	Motion	0	3467.70815206
2E90EDD21091	2016-08-31	EtOH_Box03_S121	Motion	0	3470.82024407
2E90EDD21091	2016-08-31	EtOH_Box03_S121	Motion	0	3488.71238208
2E90EDD21091	2016-08-31	EtOH_Box03_S121	Motion	0	3490.71507502
2E90EDD21091	2016-08-31	EtOH_Box03_S121	Motion	0	3493.20307899
2E90EDD21091	2016-08-31	EtOH_Box03_S121	Motion	0	3496.49969912
2E90EDD21091	2016-08-31	EtOH_Box03_S121	Motion	0	3498.50233102
2E90EDD21091	2016-08-31	EtOH_Box03_S121	Motion	0	3500.50505996
2E90EDD21091	2016-08-31	EtOH_Box03_S121	Motion	0	3503.29137492
2E90EDD21091	2016-08-31	EtOH_Box03_S121	Motion	0	3505.88081193
2E90EDD21091	2016-08-31	EtOH_Box03_S121	Motion	0	3507.88333893
2E90EDD21091	2016-08-31	EtOH_Box03_S121	Motion	0	3510.67402601
2E90EDD21091	2016-08-31	EtOH_Box03_S121	Motion	0	3516.77786398
2E90EDD21091	2016-08-31	EtOH_Box03_S121	Motion	0	3518.88839602
2E90EDD21091	2016-08-31	EtOH_Box03_S121	Motion	0	3522.19877505
2E90EDD21091	2016-08-31	EtOH_Box03_S121	Motion	0	3525.88479495
2E90EDD21091	2016-08-31	EtOH_Box03_S121	Motion	0	3528.60199094
2E90EDD21091	2016-08-31	EtOH_Box03_S121	Motion	0	3530.60460711
2E90EDD21091	2016-08-31	EtOH_Box03_S121	Motion	0	3533.63149095
2E90EDD21091	2016-08-31	EtOH_Box03_S121	Motion	0	3535.63412809
2E90EDD21091	2016-08-31	EtOH_Box03_S121	Motion	0	3537.63658595
2E90EDD21091	2016-08-31	EtOH_Box03_S121	Motion	0	3540.31388092
2E90EDD21091	2016-08-31	EtOH_Box03_S121	Motion	0	3542.83225393
2E90EDD21091	2016-08-31	EtOH_Box03_S121	Motion	0	3544.83476591
2E90EDD21091	2016-08-31	EtOH_Box03_S121	Motion	0	3546.83739495
2E90EDD21091	2016-08-31	EtOH_Box03_S121	Motion	0	3548.84003901
2E90EDD21091	2016-08-31	EtOH_Box03_S121	Motion	0	3550.84268093
2E90EDD21091	2016-08-31	EtOH_Box03_S121	Motion	0	3553.3806479
2E90EDD21091	2016-08-31	EtOH_Box03_S121	Motion	0	3555.40895796
2E90EDD21091	2016-08-31	EtOH_Box03_S121	Motion	0	3557.41160011
2E90EDD21091	2016-08-31	EtOH_Box03_S121	Motion	0	3560.86147594
2E90EDD21091	2016-08-31	EtOH_Box03_S121	Motion	0	3565.29015303
2E90EDD21091	2016-08-31	EtOH_Box03_S121	Motion	0	3568.07988811
2E90EDD21091	2016-08-31	EtOH_Box03_S121	Motion	0	3571.09433508
2E90EDD21091	2016-08-31	EtOH_Box03_S121	Motion	0	3575.67164493
2E90EDD21091	2016-08-31	EtOH_Box03_S121	Motion	0	3577.8356111
2E90EDD21091	2016-08-31	EtOH_Box03_S121	Motion	0	3581.714288
2E90EDD21091	2016-08-31	EtOH_Box03_S121	Motion	0	3583.71694398
2E90EDD21091	2016-08-31	EtOH_Box03_S121	Motion	0	3586.48872995
2E90EDD21091	2016-08-31	EtOH_Box03_S121	Motion	0	3598.22787595
2E90EDD21091	2016-08-31	EtOH_Box03_S121	Motion	0	3600.2328999
2E90EDD21091	2016-08-31	EtOH_Box03_S121	SessionEnd	0	3600.2328999
