# Supplementary material for: An open source device for operant licking in rats
Source: PeerJ. 2017 Feb 14;5:e2981. doi: 10.7717/peerj.2981 (PMC5312574; doi:10.7717/peerj.2981)
Supplement: Supplemental Information 1 — The complete raw data and several R scripts that generated all the figures and statistical analysis were compressed using the Linux tar command. The bash program dataSummary.sh located in the sucrose and water subdirectory was used to generate summary statistics for each run. [file peerj-05-2981-s001.gz › data/sucrose/vr/ETOH_motion_Box04_S118_2E90EDD051D2.csv]

RatID	date	boxid	EventType	vr	seconds
2E90EDD051D2	2016-08-28	EtOH_Box04_S118	Motion	0	1.09672546387e-05
2E90EDD051D2	2016-08-28	EtOH_Box04_S118	Motion	0	2.73572778702
2E90EDD051D2	2016-08-28	EtOH_Box04_S118	Motion	0	4.73839497566
2E90EDD051D2	2016-08-28	EtOH_Box04_S118	Motion	0	6.7410299778
2E90EDD051D2	2016-08-28	EtOH_Box04_S118	Motion	0	8.74369096756
2E90EDD051D2	2016-08-28	EtOH_Box04_S118	Motion	0	11.4786119461
2E90EDD051D2	2016-08-28	EtOH_Box04_S118	Motion	0	15.2615017891
2E90EDD051D2	2016-08-28	EtOH_Box04_S118	Motion	0	17.2641518116
2E90EDD051D2	2016-08-28	EtOH_Box04_S118	Motion	0	19.2667679787
2E90EDD051D2	2016-08-28	EtOH_Box04_S118	Motion	0	22.2917349339
2E90EDD051D2	2016-08-28	EtOH_Box04_S118	Motion	0	24.3339908123
2E90EDD051D2	2016-08-28	EtOH_Box04_S118	Motion	0	26.3366057873
2E90EDD051D2	2016-08-28	EtOH_Box04_S118	Motion	0	29.1790649891
2E90EDD051D2	2016-08-28	EtOH_Box04_S118	Motion	0	31.181707859
2E90EDD051D2	2016-08-28	EtOH_Box04_S118	Motion	0	33.4807059765
2E90EDD051D2	2016-08-28	EtOH_Box04_S118	Motion	0	37.1765599251
2E90EDD051D2	2016-08-28	EtOH_Box04_S118	Motion	0	40.2820727825
2E90EDD051D2	2016-08-28	EtOH_Box04_S118	Motion	0	43.6734998226
2E90EDD051D2	2016-08-28	EtOH_Box04_S118	Motion	0	45.6761438847
2E90EDD051D2	2016-08-28	EtOH_Box04_S118	Motion	0	50.654239893
2E90EDD051D2	2016-08-28	EtOH_Box04_S118	Motion	0	53.3729348183
2E90EDD051D2	2016-08-28	EtOH_Box04_S118	Motion	0	55.5834159851
2E90EDD051D2	2016-08-28	EtOH_Box04_S118	Motion	0	58.5293238163
2E90EDD051D2	2016-08-28	EtOH_Box04_S118	Motion	0	60.5332927704
2E90EDD051D2	2016-08-28	EtOH_Box04_S118	Motion	0	62.7519359589
2E90EDD051D2	2016-08-28	EtOH_Box04_S118	Motion	0	65.8141629696
2E90EDD051D2	2016-08-28	EtOH_Box04_S118	Motion	0	67.8396139145
2E90EDD051D2	2016-08-28	EtOH_Box04_S118	Motion	0	69.8422338963
2E90EDD051D2	2016-08-28	EtOH_Box04_S118	Motion	0	73.1645619869
2E90EDD051D2	2016-08-28	EtOH_Box04_S118	Motion	0	75.2907888889
2E90EDD051D2	2016-08-28	EtOH_Box04_S118	Motion	0	79.5075688362
2E90EDD051D2	2016-08-28	EtOH_Box04_S118	Motion	0	82.9147729874
2E90EDD051D2	2016-08-28	EtOH_Box04_S118	Motion	0	84.9174227715
2E90EDD051D2	2016-08-28	EtOH_Box04_S118	Motion	0	86.9199528694
2E90EDD051D2	2016-08-28	EtOH_Box04_S118	Motion	0	89.6319890022
2E90EDD051D2	2016-08-28	EtOH_Box04_S118	Motion	0	91.6344947815
2E90EDD051D2	2016-08-28	EtOH_Box04_S118	Motion	0	97.2681238651
2E90EDD051D2	2016-08-28	EtOH_Box04_S118	Motion	0	99.2706708908
2E90EDD051D2	2016-08-28	EtOH_Box04_S118	Motion	0	101.402033806
2E90EDD051D2	2016-08-28	EtOH_Box04_S118	Motion	0	107.381671906
2E90EDD051D2	2016-08-28	EtOH_Box04_S118	Motion	0	110.932999849
2E90EDD051D2	2016-08-28	EtOH_Box04_S118	Motion	0	112.935526848
2E90EDD051D2	2016-08-28	EtOH_Box04_S118	Motion	0	114.938201904
2E90EDD051D2	2016-08-28	EtOH_Box04_S118	Motion	0	116.940864801
2E90EDD051D2	2016-08-28	EtOH_Box04_S118	Motion	0	119.900673866
2E90EDD051D2	2016-08-28	EtOH_Box04_S118	Motion	0	123.304601908
2E90EDD051D2	2016-08-28	EtOH_Box04_S118	Motion	0	125.307190895
2E90EDD051D2	2016-08-28	EtOH_Box04_S118	Motion	0	127.427248001
2E90EDD051D2	2016-08-28	EtOH_Box04_S118	Motion	0	129.429881811
2E90EDD051D2	2016-08-28	EtOH_Box04_S118	Motion	0	131.432510853
2E90EDD051D2	2016-08-28	EtOH_Box04_S118	Motion	0	133.435156822
2E90EDD051D2	2016-08-28	EtOH_Box04_S118	Motion	0	135.437799931
2E90EDD051D2	2016-08-28	EtOH_Box04_S118	Motion	0	138.50916481
2E90EDD051D2	2016-08-28	EtOH_Box04_S118	Motion	0	141.833028793
2E90EDD051D2	2016-08-28	EtOH_Box04_S118	Motion	0	143.835857868
2E90EDD051D2	2016-08-28	EtOH_Box04_S118	Motion	0	145.84026289
2E90EDD051D2	2016-08-28	EtOH_Box04_S118	Motion	0	149.026617765
2E90EDD051D2	2016-08-28	EtOH_Box04_S118	Motion	0	151.033118963
2E90EDD051D2	2016-08-28	EtOH_Box04_S118	Motion	0	153.488741875
2E90EDD051D2	2016-08-28	EtOH_Box04_S118	Motion	0	155.491189957
2E90EDD051D2	2016-08-28	EtOH_Box04_S118	Motion	0	158.292616844
2E90EDD051D2	2016-08-28	EtOH_Box04_S118	Motion	0	163.366518974
2E90EDD051D2	2016-08-28	EtOH_Box04_S118	Motion	0	166.759017944
2E90EDD051D2	2016-08-28	EtOH_Box04_S118	Motion	0	169.304008961
2E90EDD051D2	2016-08-28	EtOH_Box04_S118	Motion	0	171.692716837
2E90EDD051D2	2016-08-28	EtOH_Box04_S118	Motion	0	174.794054985
2E90EDD051D2	2016-08-28	EtOH_Box04_S118	Motion	0	176.796401978
2E90EDD051D2	2016-08-28	EtOH_Box04_S118	Motion	0	179.968536854
2E90EDD051D2	2016-08-28	EtOH_Box04_S118	Motion	0	184.423083782
2E90EDD051D2	2016-08-28	EtOH_Box04_S118	Motion	0	190.614539862
2E90EDD051D2	2016-08-28	EtOH_Box04_S118	Motion	0	192.681849003
2E90EDD051D2	2016-08-28	EtOH_Box04_S118	Motion	0	196.412639856
2E90EDD051D2	2016-08-28	EtOH_Box04_S118	Motion	0	198.415130854
2E90EDD051D2	2016-08-28	EtOH_Box04_S118	Motion	0	204.980416775
2E90EDD051D2	2016-08-28	EtOH_Box04_S118	Motion	0	206.983019829
2E90EDD051D2	2016-08-28	EtOH_Box04_S118	Motion	0	208.985652924
2E90EDD051D2	2016-08-28	EtOH_Box04_S118	Motion	0	210.988269806
2E90EDD051D2	2016-08-28	EtOH_Box04_S118	Motion	0	214.091120958
2E90EDD051D2	2016-08-28	EtOH_Box04_S118	Motion	0	218.525066853
2E90EDD051D2	2016-08-28	EtOH_Box04_S118	Motion	0	220.527733803
2E90EDD051D2	2016-08-28	EtOH_Box04_S118	Motion	0	224.118961811
2E90EDD051D2	2016-08-28	EtOH_Box04_S118	Motion	0	227.338683844
2E90EDD051D2	2016-08-28	EtOH_Box04_S118	Motion	0	230.746822834
2E90EDD051D2	2016-08-28	EtOH_Box04_S118	Motion	0	233.369066954
2E90EDD051D2	2016-08-28	EtOH_Box04_S118	Motion	0	236.739255905
2E90EDD051D2	2016-08-28	EtOH_Box04_S118	Motion	0	239.121171951
2E90EDD051D2	2016-08-28	EtOH_Box04_S118	Motion	0	242.894396782
2E90EDD051D2	2016-08-28	EtOH_Box04_S118	Motion	0	244.897053957
2E90EDD051D2	2016-08-28	EtOH_Box04_S118	Motion	0	250.757452965
2E90EDD051D2	2016-08-28	EtOH_Box04_S118	Motion	0	252.985081911
2E90EDD051D2	2016-08-28	EtOH_Box04_S118	Motion	0	255.501485825
2E90EDD051D2	2016-08-28	EtOH_Box04_S118	Motion	0	258.994877815
2E90EDD051D2	2016-08-28	EtOH_Box04_S118	Motion	0	263.792109966
2E90EDD051D2	2016-08-28	EtOH_Box04_S118	Motion	0	265.794747829
2E90EDD051D2	2016-08-28	EtOH_Box04_S118	Motion	0	268.184046984
2E90EDD051D2	2016-08-28	EtOH_Box04_S118	Motion	0	270.186662912
2E90EDD051D2	2016-08-28	EtOH_Box04_S118	Motion	0	272.31743288
2E90EDD051D2	2016-08-28	EtOH_Box04_S118	Motion	0	274.797758818
2E90EDD051D2	2016-08-28	EtOH_Box04_S118	Motion	0	276.800340891
2E90EDD051D2	2016-08-28	EtOH_Box04_S118	Motion	0	279.742169857
2E90EDD051D2	2016-08-28	EtOH_Box04_S118	Motion	0	281.744795799
2E90EDD051D2	2016-08-28	EtOH_Box04_S118	Motion	0	283.747401953
2E90EDD051D2	2016-08-28	EtOH_Box04_S118	Motion	0	287.111584902
2E90EDD051D2	2016-08-28	EtOH_Box04_S118	Motion	0	289.357561827
2E90EDD051D2	2016-08-28	EtOH_Box04_S118	Motion	0	293.557450771
2E90EDD051D2	2016-08-28	EtOH_Box04_S118	Motion	0	299.467784882
2E90EDD051D2	2016-08-28	EtOH_Box04_S118	Motion	0	301.470423937
2E90EDD051D2	2016-08-28	EtOH_Box04_S118	Motion	0	303.473037958
2E90EDD051D2	2016-08-28	EtOH_Box04_S118	Motion	0	305.793267965
2E90EDD051D2	2016-08-28	EtOH_Box04_S118	Motion	0	307.795970917
2E90EDD051D2	2016-08-28	EtOH_Box04_S118	Motion	0	310.504836798
2E90EDD051D2	2016-08-28	EtOH_Box04_S118	Motion	0	314.624069929
2E90EDD051D2	2016-08-28	EtOH_Box04_S118	Motion	0	317.12063694
2E90EDD051D2	2016-08-28	EtOH_Box04_S118	Motion	0	323.540402889
2E90EDD051D2	2016-08-28	EtOH_Box04_S118	Motion	0	325.543069839
2E90EDD051D2	2016-08-28	EtOH_Box04_S118	Motion	0	327.545703888
2E90EDD051D2	2016-08-28	EtOH_Box04_S118	Motion	0	330.199416876
2E90EDD051D2	2016-08-28	EtOH_Box04_S118	Motion	0	334.243945837
2E90EDD051D2	2016-08-28	EtOH_Box04_S118	Motion	0	337.232483864
2E90EDD051D2	2016-08-28	EtOH_Box04_S118	Motion	0	342.251663923
2E90EDD051D2	2016-08-28	EtOH_Box04_S118	Motion	0	345.071197987
2E90EDD051D2	2016-08-28	EtOH_Box04_S118	Motion	0	348.910098791
2E90EDD051D2	2016-08-28	EtOH_Box04_S118	Motion	0	350.912743807
2E90EDD051D2	2016-08-28	EtOH_Box04_S118	Motion	0	358.700595856
2E90EDD051D2	2016-08-28	EtOH_Box04_S118	Motion	0	361.944855928
2E90EDD051D2	2016-08-28	EtOH_Box04_S118	Motion	0	370.248635769
2E90EDD051D2	2016-08-28	EtOH_Box04_S118	Motion	0	372.56980896
2E90EDD051D2	2016-08-28	EtOH_Box04_S118	Motion	0	374.599956989
2E90EDD051D2	2016-08-28	EtOH_Box04_S118	Motion	0	376.60255599
2E90EDD051D2	2016-08-28	EtOH_Box04_S118	Motion	0	378.605228901
2E90EDD051D2	2016-08-28	EtOH_Box04_S118	Motion	0	380.607899904
2E90EDD051D2	2016-08-28	EtOH_Box04_S118	Motion	0	384.775777817
2E90EDD051D2	2016-08-28	EtOH_Box04_S118	Motion	0	387.072032928
2E90EDD051D2	2016-08-28	EtOH_Box04_S118	Motion	0	389.250121832
2E90EDD051D2	2016-08-28	EtOH_Box04_S118	Motion	0	392.819491863
2E90EDD051D2	2016-08-28	EtOH_Box04_S118	Motion	0	396.302067995
2E90EDD051D2	2016-08-28	EtOH_Box04_S118	Motion	0	404.277767897
2E90EDD051D2	2016-08-28	EtOH_Box04_S118	Motion	0	406.280439854
2E90EDD051D2	2016-08-28	EtOH_Box04_S118	Motion	0	408.283050776
2E90EDD051D2	2016-08-28	EtOH_Box04_S118	Motion	0	411.409588814
2E90EDD051D2	2016-08-28	EtOH_Box04_S118	Motion	0	413.649365902
2E90EDD051D2	2016-08-28	EtOH_Box04_S118	Motion	0	415.65197587
2E90EDD051D2	2016-08-28	EtOH_Box04_S118	Motion	0	417.997690916
2E90EDD051D2	2016-08-28	EtOH_Box04_S118	Motion	0	423.135218859
2E90EDD051D2	2016-08-28	EtOH_Box04_S118	Motion	0	425.137879848
2E90EDD051D2	2016-08-28	EtOH_Box04_S118	Motion	0	428.540680885
2E90EDD051D2	2016-08-28	EtOH_Box04_S118	Motion	0	432.301592827
2E90EDD051D2	2016-08-28	EtOH_Box04_S118	Motion	0	438.150558949
2E90EDD051D2	2016-08-28	EtOH_Box04_S118	Motion	0	440.158085823
2E90EDD051D2	2016-08-28	EtOH_Box04_S118	Motion	0	444.536593914
2E90EDD051D2	2016-08-28	EtOH_Box04_S118	Motion	0	446.539246798
2E90EDD051D2	2016-08-28	EtOH_Box04_S118	Motion	0	448.682687998
2E90EDD051D2	2016-08-28	EtOH_Box04_S118	Motion	0	452.370249987
2E90EDD051D2	2016-08-28	EtOH_Box04_S118	Motion	0	456.513470888
2E90EDD051D2	2016-08-28	EtOH_Box04_S118	Motion	0	459.884030819
2E90EDD051D2	2016-08-28	EtOH_Box04_S118	Motion	0	465.497038841
2E90EDD051D2	2016-08-28	EtOH_Box04_S118	Motion	0	469.10647893
2E90EDD051D2	2016-08-28	EtOH_Box04_S118	Motion	0	471.926741838
2E90EDD051D2	2016-08-28	EtOH_Box04_S118	Motion	0	473.929219961
2E90EDD051D2	2016-08-28	EtOH_Box04_S118	Motion	0	475.931753874
2E90EDD051D2	2016-08-28	EtOH_Box04_S118	Motion	0	477.93439579
2E90EDD051D2	2016-08-28	EtOH_Box04_S118	Motion	0	481.161206961
2E90EDD051D2	2016-08-28	EtOH_Box04_S118	Motion	0	483.163859844
2E90EDD051D2	2016-08-28	EtOH_Box04_S118	Motion	0	485.166503906
2E90EDD051D2	2016-08-28	EtOH_Box04_S118	Motion	0	487.737979889
2E90EDD051D2	2016-08-28	EtOH_Box04_S118	Motion	0	489.740708828
2E90EDD051D2	2016-08-28	EtOH_Box04_S118	Motion	0	491.743422985
2E90EDD051D2	2016-08-28	EtOH_Box04_S118	Motion	0	495.740099907
2E90EDD051D2	2016-08-28	EtOH_Box04_S118	Motion	0	498.450423956
2E90EDD051D2	2016-08-28	EtOH_Box04_S118	Motion	0	500.453022957
2E90EDD051D2	2016-08-28	EtOH_Box04_S118	Motion	0	502.4556458
2E90EDD051D2	2016-08-28	EtOH_Box04_S118	Motion	0	505.494939804
2E90EDD051D2	2016-08-28	EtOH_Box04_S118	Motion	0	507.928956985
2E90EDD051D2	2016-08-28	EtOH_Box04_S118	Motion	0	514.576682806
2E90EDD051D2	2016-08-28	EtOH_Box04_S118	Motion	0	517.968026876
2E90EDD051D2	2016-08-28	EtOH_Box04_S118	Motion	0	521.933805943
2E90EDD051D2	2016-08-28	EtOH_Box04_S118	Motion	0	523.936457872
2E90EDD051D2	2016-08-28	EtOH_Box04_S118	Motion	0	525.939106941
2E90EDD051D2	2016-08-28	EtOH_Box04_S118	Motion	0	527.941744804
2E90EDD051D2	2016-08-28	EtOH_Box04_S118	Motion	0	533.551359892
2E90EDD051D2	2016-08-28	EtOH_Box04_S118	Motion	0	535.553999901
2E90EDD051D2	2016-08-28	EtOH_Box04_S118	Motion	0	538.192009926
2E90EDD051D2	2016-08-28	EtOH_Box04_S118	Motion	0	542.688604832
2E90EDD051D2	2016-08-28	EtOH_Box04_S118	Motion	0	544.821237803
2E90EDD051D2	2016-08-28	EtOH_Box04_S118	Motion	0	546.82385087
2E90EDD051D2	2016-08-28	EtOH_Box04_S118	Motion	0	553.643081903
2E90EDD051D2	2016-08-28	EtOH_Box04_S118	Motion	0	556.459920883
2E90EDD051D2	2016-08-28	EtOH_Box04_S118	Motion	0	559.632244825
2E90EDD051D2	2016-08-28	EtOH_Box04_S118	Motion	0	561.634789944
2E90EDD051D2	2016-08-28	EtOH_Box04_S118	Motion	0	563.637404919
2E90EDD051D2	2016-08-28	EtOH_Box04_S118	Motion	0	565.953944921
2E90EDD051D2	2016-08-28	EtOH_Box04_S118	Motion	0	567.956574917
2E90EDD051D2	2016-08-28	EtOH_Box04_S118	Motion	0	573.799094915
2E90EDD051D2	2016-08-28	EtOH_Box04_S118	Motion	0	575.801720858
2E90EDD051D2	2016-08-28	EtOH_Box04_S118	Motion	0	578.084550858
2E90EDD051D2	2016-08-28	EtOH_Box04_S118	Motion	0	581.905230999
2E90EDD051D2	2016-08-28	EtOH_Box04_S118	Motion	0	584.160804987
2E90EDD051D2	2016-08-28	EtOH_Box04_S118	Motion	0	586.338728905
2E90EDD051D2	2016-08-28	EtOH_Box04_S118	Motion	0	588.341328859
2E90EDD051D2	2016-08-28	EtOH_Box04_S118	Motion	0	590.451880932
2E90EDD051D2	2016-08-28	EtOH_Box04_S118	Motion	0	597.455157995
2E90EDD051D2	2016-08-28	EtOH_Box04_S118	Motion	0	602.070748806
2E90EDD051D2	2016-08-28	EtOH_Box04_S118	Motion	0	604.073395967
2E90EDD051D2	2016-08-28	EtOH_Box04_S118	Motion	0	606.197191
2E90EDD051D2	2016-08-28	EtOH_Box04_S118	Motion	0	609.65850997
2E90EDD051D2	2016-08-28	EtOH_Box04_S118	Motion	0	613.145823956
2E90EDD051D2	2016-08-28	EtOH_Box04_S118	Motion	0	615.148442984
2E90EDD051D2	2016-08-28	EtOH_Box04_S118	Motion	0	617.152415991
2E90EDD051D2	2016-08-28	EtOH_Box04_S118	Motion	0	619.155128002
2E90EDD051D2	2016-08-28	EtOH_Box04_S118	Motion	0	622.204978943
2E90EDD051D2	2016-08-28	EtOH_Box04_S118	Motion	0	624.861523867
2E90EDD051D2	2016-08-28	EtOH_Box04_S118	Motion	0	626.872898817
2E90EDD051D2	2016-08-28	EtOH_Box04_S118	Motion	0	628.875529766
2E90EDD051D2	2016-08-28	EtOH_Box04_S118	Motion	0	631.463579893
2E90EDD051D2	2016-08-28	EtOH_Box04_S118	Motion	0	633.466187954
2E90EDD051D2	2016-08-28	EtOH_Box04_S118	Motion	0	635.468786955
2E90EDD051D2	2016-08-28	EtOH_Box04_S118	Motion	0	638.825312853
2E90EDD051D2	2016-08-28	EtOH_Box04_S118	Motion	0	643.035931826
2E90EDD051D2	2016-08-28	EtOH_Box04_S118	Motion	0	645.727141857
2E90EDD051D2	2016-08-28	EtOH_Box04_S118	Motion	0	649.29094696
2E90EDD051D2	2016-08-28	EtOH_Box04_S118	Motion	0	651.29358983
2E90EDD051D2	2016-08-28	EtOH_Box04_S118	Motion	0	655.09056592
2E90EDD051D2	2016-08-28	EtOH_Box04_S118	Motion	0	657.144596815
2E90EDD051D2	2016-08-28	EtOH_Box04_S118	Motion	0	659.14721489
2E90EDD051D2	2016-08-28	EtOH_Box04_S118	Motion	0	661.149819851
2E90EDD051D2	2016-08-28	EtOH_Box04_S118	Motion	0	663.152470827
2E90EDD051D2	2016-08-28	EtOH_Box04_S118	Motion	0	665.323208809
2E90EDD051D2	2016-08-28	EtOH_Box04_S118	Motion	0	667.325820923
2E90EDD051D2	2016-08-28	EtOH_Box04_S118	Motion	0	669.328448772
2E90EDD051D2	2016-08-28	EtOH_Box04_S118	Motion	0	672.936042786
2E90EDD051D2	2016-08-28	EtOH_Box04_S118	Motion	0	674.938380957
2E90EDD051D2	2016-08-28	EtOH_Box04_S118	Motion	0	677.750735998
2E90EDD051D2	2016-08-28	EtOH_Box04_S118	Motion	0	682.261068821
2E90EDD051D2	2016-08-28	EtOH_Box04_S118	Motion	0	684.824632883
2E90EDD051D2	2016-08-28	EtOH_Box04_S118	Motion	0	694.053711891
2E90EDD051D2	2016-08-28	EtOH_Box04_S118	Motion	0	696.451026917
2E90EDD051D2	2016-08-28	EtOH_Box04_S118	Motion	0	699.505570889
2E90EDD051D2	2016-08-28	EtOH_Box04_S118	Motion	0	702.94379282
2E90EDD051D2	2016-08-28	EtOH_Box04_S118	Motion	0	706.222082853
2E90EDD051D2	2016-08-28	EtOH_Box04_S118	Motion	0	708.651319981
2E90EDD051D2	2016-08-28	EtOH_Box04_S118	Motion	0	710.653996944
2E90EDD051D2	2016-08-28	EtOH_Box04_S118	Motion	0	714.53847599
2E90EDD051D2	2016-08-28	EtOH_Box04_S118	Motion	0	717.732241869
2E90EDD051D2	2016-08-28	EtOH_Box04_S118	Motion	0	719.734884977
2E90EDD051D2	2016-08-28	EtOH_Box04_S118	Motion	0	722.752659798
2E90EDD051D2	2016-08-28	EtOH_Box04_S118	Motion	0	726.223565817
2E90EDD051D2	2016-08-28	EtOH_Box04_S118	Motion	0	729.349061966
2E90EDD051D2	2016-08-28	EtOH_Box04_S118	Motion	0	731.351760864
2E90EDD051D2	2016-08-28	EtOH_Box04_S118	Motion	0	733.354392767
2E90EDD051D2	2016-08-28	EtOH_Box04_S118	Motion	0	736.562606812
2E90EDD051D2	2016-08-28	EtOH_Box04_S118	Motion	0	739.276318789
2E90EDD051D2	2016-08-28	EtOH_Box04_S118	Motion	0	741.278985977
2E90EDD051D2	2016-08-28	EtOH_Box04_S118	Motion	0	743.281550884
2E90EDD051D2	2016-08-28	EtOH_Box04_S118	Motion	0	751.284975767
2E90EDD051D2	2016-08-28	EtOH_Box04_S118	Motion	0	753.461341858
2E90EDD051D2	2016-08-28	EtOH_Box04_S118	Motion	0	755.463964939
2E90EDD051D2	2016-08-28	EtOH_Box04_S118	Motion	0	757.466622829
2E90EDD051D2	2016-08-28	EtOH_Box04_S118	Motion	0	759.706104994
2E90EDD051D2	2016-08-28	EtOH_Box04_S118	Motion	0	761.988271952
2E90EDD051D2	2016-08-28	EtOH_Box04_S118	Motion	0	764.567778826
2E90EDD051D2	2016-08-28	EtOH_Box04_S118	Motion	0	766.574573994
2E90EDD051D2	2016-08-28	EtOH_Box04_S118	Motion	0	768.856535912
2E90EDD051D2	2016-08-28	EtOH_Box04_S118	Motion	0	776.376358986
2E90EDD051D2	2016-08-28	EtOH_Box04_S118	Motion	0	778.40930295
2E90EDD051D2	2016-08-28	EtOH_Box04_S118	Motion	0	780.411914825
2E90EDD051D2	2016-08-28	EtOH_Box04_S118	Motion	0	782.415865898
2E90EDD051D2	2016-08-28	EtOH_Box04_S118	Motion	0	785.59236598
2E90EDD051D2	2016-08-28	EtOH_Box04_S118	Motion	0	789.887537003
2E90EDD051D2	2016-08-28	EtOH_Box04_S118	Motion	0	791.89018178
2E90EDD051D2	2016-08-28	EtOH_Box04_S118	Motion	0	794.089226961
2E90EDD051D2	2016-08-28	EtOH_Box04_S118	Motion	0	803.186417818
2E90EDD051D2	2016-08-28	EtOH_Box04_S118	Motion	0	805.351551771
2E90EDD051D2	2016-08-28	EtOH_Box04_S118	Motion	0	808.101663828
2E90EDD051D2	2016-08-28	EtOH_Box04_S118	Motion	0	811.327546835
2E90EDD051D2	2016-08-28	EtOH_Box04_S118	Motion	0	817.009897947
2E90EDD051D2	2016-08-28	EtOH_Box04_S118	Motion	0	819.012512922
2E90EDD051D2	2016-08-28	EtOH_Box04_S118	Motion	0	821.015102863
2E90EDD051D2	2016-08-28	EtOH_Box04_S118	Motion	0	823.021327972
2E90EDD051D2	2016-08-28	EtOH_Box04_S118	Motion	0	825.023944855
2E90EDD051D2	2016-08-28	EtOH_Box04_S118	Motion	0	828.05050683
2E90EDD051D2	2016-08-28	EtOH_Box04_S118	Motion	0	830.053177834
2E90EDD051D2	2016-08-28	EtOH_Box04_S118	Motion	0	832.055771828
2E90EDD051D2	2016-08-28	EtOH_Box04_S118	Motion	0	835.249213934
2E90EDD051D2	2016-08-28	EtOH_Box04_S118	Motion	0	837.251883984
2E90EDD051D2	2016-08-28	EtOH_Box04_S118	Motion	0	839.32641077
2E90EDD051D2	2016-08-28	EtOH_Box04_S118	Motion	0	841.329042912
2E90EDD051D2	2016-08-28	EtOH_Box04_S118	Motion	0	844.109586
2E90EDD051D2	2016-08-28	EtOH_Box04_S118	Motion	0	850.199148893
2E90EDD051D2	2016-08-28	EtOH_Box04_S118	Motion	0	852.20181489
2E90EDD051D2	2016-08-28	EtOH_Box04_S118	Motion	0	854.520742893
2E90EDD051D2	2016-08-28	EtOH_Box04_S118	Motion	0	857.230257988
2E90EDD051D2	2016-08-28	EtOH_Box04_S118	Motion	0	859.501897812
2E90EDD051D2	2016-08-28	EtOH_Box04_S118	Motion	0	862.933287859
2E90EDD051D2	2016-08-28	EtOH_Box04_S118	Motion	0	866.248967886
2E90EDD051D2	2016-08-28	EtOH_Box04_S118	Motion	0	877.935259819
2E90EDD051D2	2016-08-28	EtOH_Box04_S118	Motion	0	880.239718914
2E90EDD051D2	2016-08-28	EtOH_Box04_S118	Motion	0	884.12842083
2E90EDD051D2	2016-08-28	EtOH_Box04_S118	Motion	0	887.364008904
2E90EDD051D2	2016-08-28	EtOH_Box04_S118	Motion	0	889.366551876
2E90EDD051D2	2016-08-28	EtOH_Box04_S118	Motion	0	892.409105778
2E90EDD051D2	2016-08-28	EtOH_Box04_S118	Motion	0	895.125189781
2E90EDD051D2	2016-08-28	EtOH_Box04_S118	Motion	0	898.042363882
2E90EDD051D2	2016-08-28	EtOH_Box04_S118	Motion	0	900.958786964
2E90EDD051D2	2016-08-28	EtOH_Box04_S118	Motion	0	910.437659979
2E90EDD051D2	2016-08-28	EtOH_Box04_S118	Motion	0	912.440302849
2E90EDD051D2	2016-08-28	EtOH_Box04_S118	Motion	0	914.445422888
2E90EDD051D2	2016-08-28	EtOH_Box04_S118	Motion	0	916.586633921
2E90EDD051D2	2016-08-28	EtOH_Box04_S118	Motion	0	918.589286804
2E90EDD051D2	2016-08-28	EtOH_Box04_S118	Motion	0	920.591840982
2E90EDD051D2	2016-08-28	EtOH_Box04_S118	Motion	0	930.766166925
2E90EDD051D2	2016-08-28	EtOH_Box04_S118	Motion	0	932.768842936
2E90EDD051D2	2016-08-28	EtOH_Box04_S118	Motion	0	934.771470785
2E90EDD051D2	2016-08-28	EtOH_Box04_S118	Motion	0	937.094990969
2E90EDD051D2	2016-08-28	EtOH_Box04_S118	Motion	0	939.74000597
2E90EDD051D2	2016-08-28	EtOH_Box04_S118	Motion	0	941.917424917
2E90EDD051D2	2016-08-28	EtOH_Box04_S118	Motion	0	943.919900894
2E90EDD051D2	2016-08-28	EtOH_Box04_S118	Motion	0	945.922500849
2E90EDD051D2	2016-08-28	EtOH_Box04_S118	Motion	0	947.925113916
2E90EDD051D2	2016-08-28	EtOH_Box04_S118	Motion	0	952.223727942
2E90EDD051D2	2016-08-28	EtOH_Box04_S118	Motion	0	956.087424994
2E90EDD051D2	2016-08-28	EtOH_Box04_S118	Motion	0	958.209973812
2E90EDD051D2	2016-08-28	EtOH_Box04_S118	Motion	0	960.212582827
2E90EDD051D2	2016-08-28	EtOH_Box04_S118	Motion	0	963.534242868
2E90EDD051D2	2016-08-28	EtOH_Box04_S118	Motion	0	965.536829948
2E90EDD051D2	2016-08-28	EtOH_Box04_S118	Motion	0	967.539413929
2E90EDD051D2	2016-08-28	EtOH_Box04_S118	Motion	0	969.542069912
2E90EDD051D2	2016-08-28	EtOH_Box04_S118	Motion	0	971.544710875
2E90EDD051D2	2016-08-28	EtOH_Box04_S118	Motion	0	973.547180891
2E90EDD051D2	2016-08-28	EtOH_Box04_S118	Motion	0	975.549915791
2E90EDD051D2	2016-08-28	EtOH_Box04_S118	Motion	0	984.879840851
2E90EDD051D2	2016-08-28	EtOH_Box04_S118	Motion	0	986.882454872
2E90EDD051D2	2016-08-28	EtOH_Box04_S118	Motion	0	992.415808916
2E90EDD051D2	2016-08-28	EtOH_Box04_S118	Motion	0	996.511029959
2E90EDD051D2	2016-08-28	EtOH_Box04_S118	Motion	0	998.824023962
2E90EDD051D2	2016-08-28	EtOH_Box04_S118	Motion	0	1006.11284995
2E90EDD051D2	2016-08-28	EtOH_Box04_S118	Motion	0	1009.30720782
2E90EDD051D2	2016-08-28	EtOH_Box04_S118	Motion	0	1012.8008368
2E90EDD051D2	2016-08-28	EtOH_Box04_S118	Motion	0	1014.84638095
2E90EDD051D2	2016-08-28	EtOH_Box04_S118	Motion	0	1017.39583898
2E90EDD051D2	2016-08-28	EtOH_Box04_S118	Motion	0	1021.01185584
2E90EDD051D2	2016-08-28	EtOH_Box04_S118	Motion	0	1023.01446199
2E90EDD051D2	2016-08-28	EtOH_Box04_S118	Motion	0	1025.82940388
2E90EDD051D2	2016-08-28	EtOH_Box04_S118	Motion	0	1028.92735481
2E90EDD051D2	2016-08-28	EtOH_Box04_S118	Motion	0	1031.76813078
2E90EDD051D2	2016-08-28	EtOH_Box04_S118	Motion	0	1035.03159189
2E90EDD051D2	2016-08-28	EtOH_Box04_S118	Motion	0	1040.66935778
2E90EDD051D2	2016-08-28	EtOH_Box04_S118	Motion	0	1042.67200899
2E90EDD051D2	2016-08-28	EtOH_Box04_S118	Motion	0	1044.67463779
2E90EDD051D2	2016-08-28	EtOH_Box04_S118	Motion	0	1047.00349283
2E90EDD051D2	2016-08-28	EtOH_Box04_S118	Motion	0	1051.16567683
2E90EDD051D2	2016-08-28	EtOH_Box04_S118	Motion	0	1053.16828489
2E90EDD051D2	2016-08-28	EtOH_Box04_S118	Motion	0	1055.51463199
2E90EDD051D2	2016-08-28	EtOH_Box04_S118	Motion	0	1058.67051697
2E90EDD051D2	2016-08-28	EtOH_Box04_S118	Motion	0	1062.43719983
2E90EDD051D2	2016-08-28	EtOH_Box04_S118	Motion	0	1064.43982077
2E90EDD051D2	2016-08-28	EtOH_Box04_S118	Motion	0	1067.08023787
2E90EDD051D2	2016-08-28	EtOH_Box04_S118	Motion	0	1069.08286095
2E90EDD051D2	2016-08-28	EtOH_Box04_S118	Motion	0	1072.99480891
2E90EDD051D2	2016-08-28	EtOH_Box04_S118	Motion	0	1081.91979599
2E90EDD051D2	2016-08-28	EtOH_Box04_S118	Motion	0	1084.49106479
2E90EDD051D2	2016-08-28	EtOH_Box04_S118	Motion	0	1090.33596182
2E90EDD051D2	2016-08-28	EtOH_Box04_S118	Motion	0	1096.20512486
2E90EDD051D2	2016-08-28	EtOH_Box04_S118	Motion	0	1101.77651978
2E90EDD051D2	2016-08-28	EtOH_Box04_S118	Motion	0	1111.46926689
2E90EDD051D2	2016-08-28	EtOH_Box04_S118	Motion	0	1114.4306829
2E90EDD051D2	2016-08-28	EtOH_Box04_S118	Motion	0	1118.55312181
2E90EDD051D2	2016-08-28	EtOH_Box04_S118	Motion	0	1120.55576897
2E90EDD051D2	2016-08-28	EtOH_Box04_S118	Motion	0	1123.01213479
2E90EDD051D2	2016-08-28	EtOH_Box04_S118	Motion	0	1125.01476598
2E90EDD051D2	2016-08-28	EtOH_Box04_S118	Motion	0	1130.11537886
2E90EDD051D2	2016-08-28	EtOH_Box04_S118	Motion	0	1132.11806297
2E90EDD051D2	2016-08-28	EtOH_Box04_S118	Motion	0	1135.35929799
2E90EDD051D2	2016-08-28	EtOH_Box04_S118	Motion	0	1138.308954
2E90EDD051D2	2016-08-28	EtOH_Box04_S118	Motion	0	1141.74681997
2E90EDD051D2	2016-08-28	EtOH_Box04_S118	Motion	0	1143.74950099
2E90EDD051D2	2016-08-28	EtOH_Box04_S118	Motion	0	1147.88277292
2E90EDD051D2	2016-08-28	EtOH_Box04_S118	Motion	0	1149.88543677
2E90EDD051D2	2016-08-28	EtOH_Box04_S118	Motion	0	1151.88813281
2E90EDD051D2	2016-08-28	EtOH_Box04_S118	Motion	0	1154.15950394
2E90EDD051D2	2016-08-28	EtOH_Box04_S118	Motion	0	1159.26647997
2E90EDD051D2	2016-08-28	EtOH_Box04_S118	Motion	0	1161.2692008
2E90EDD051D2	2016-08-28	EtOH_Box04_S118	Motion	0	1163.8165009
2E90EDD051D2	2016-08-28	EtOH_Box04_S118	Motion	0	1171.01589489
2E90EDD051D2	2016-08-28	EtOH_Box04_S118	Motion	0	1174.73720288
2E90EDD051D2	2016-08-28	EtOH_Box04_S118	Motion	0	1176.739851
2E90EDD051D2	2016-08-28	EtOH_Box04_S118	Motion	0	1181.78797793
2E90EDD051D2	2016-08-28	EtOH_Box04_S118	Motion	0	1189.90817881
2E90EDD051D2	2016-08-28	EtOH_Box04_S118	Motion	0	1192.76344299
2E90EDD051D2	2016-08-28	EtOH_Box04_S118	Motion	0	1195.13897991
2E90EDD051D2	2016-08-28	EtOH_Box04_S118	Motion	0	1197.14330482
2E90EDD051D2	2016-08-28	EtOH_Box04_S118	Motion	0	1199.14596295
2E90EDD051D2	2016-08-28	EtOH_Box04_S118	Motion	0	1202.37212181
2E90EDD051D2	2016-08-28	EtOH_Box04_S118	Motion	0	1209.33289599
2E90EDD051D2	2016-08-28	EtOH_Box04_S118	Motion	0	1211.33556294
2E90EDD051D2	2016-08-28	EtOH_Box04_S118	Motion	0	1215.4009378
2E90EDD051D2	2016-08-28	EtOH_Box04_S118	Motion	0	1225.5477109
2E90EDD051D2	2016-08-28	EtOH_Box04_S118	Motion	0	1227.95626187
2E90EDD051D2	2016-08-28	EtOH_Box04_S118	Motion	0	1231.64847398
2E90EDD051D2	2016-08-28	EtOH_Box04_S118	Motion	0	1234.95640588
2E90EDD051D2	2016-08-28	EtOH_Box04_S118	Motion	0	1238.33867598
2E90EDD051D2	2016-08-28	EtOH_Box04_S118	Motion	0	1241.47905493
2E90EDD051D2	2016-08-28	EtOH_Box04_S118	Motion	0	1253.38267088
2E90EDD051D2	2016-08-28	EtOH_Box04_S118	Motion	0	1256.183496
2E90EDD051D2	2016-08-28	EtOH_Box04_S118	Motion	0	1258.18611479
2E90EDD051D2	2016-08-28	EtOH_Box04_S118	Motion	0	1260.2355659
2E90EDD051D2	2016-08-28	EtOH_Box04_S118	Motion	0	1262.7797029
2E90EDD051D2	2016-08-28	EtOH_Box04_S118	Motion	0	1266.02985477
2E90EDD051D2	2016-08-28	EtOH_Box04_S118	Motion	0	1270.20645189
2E90EDD051D2	2016-08-28	EtOH_Box04_S118	Motion	0	1275.72357678
2E90EDD051D2	2016-08-28	EtOH_Box04_S118	Motion	0	1278.73847389
2E90EDD051D2	2016-08-28	EtOH_Box04_S118	Motion	0	1281.89946485
2E90EDD051D2	2016-08-28	EtOH_Box04_S118	Motion	0	1283.90210986
2E90EDD051D2	2016-08-28	EtOH_Box04_S118	Motion	0	1285.90473199
2E90EDD051D2	2016-08-28	EtOH_Box04_S118	Motion	0	1287.90735388
2E90EDD051D2	2016-08-28	EtOH_Box04_S118	Motion	0	1290.92926192
2E90EDD051D2	2016-08-28	EtOH_Box04_S118	Motion	0	1295.312011
2E90EDD051D2	2016-08-28	EtOH_Box04_S118	Motion	0	1297.61383581
2E90EDD051D2	2016-08-28	EtOH_Box04_S118	Motion	0	1299.61650395
2E90EDD051D2	2016-08-28	EtOH_Box04_S118	Motion	0	1301.88303399
2E90EDD051D2	2016-08-28	EtOH_Box04_S118	Motion	0	1303.88564587
2E90EDD051D2	2016-08-28	EtOH_Box04_S118	Motion	0	1306.77509093
2E90EDD051D2	2016-08-28	EtOH_Box04_S118	Motion	0	1308.84898686
2E90EDD051D2	2016-08-28	EtOH_Box04_S118	Motion	0	1312.9767108
2E90EDD051D2	2016-08-28	EtOH_Box04_S118	Motion	0	1314.97938299
2E90EDD051D2	2016-08-28	EtOH_Box04_S118	Motion	0	1320.79115796
2E90EDD051D2	2016-08-28	EtOH_Box04_S118	Motion	0	1323.91602492
2E90EDD051D2	2016-08-28	EtOH_Box04_S118	Motion	0	1325.91867781
2E90EDD051D2	2016-08-28	EtOH_Box04_S118	Motion	0	1327.92524099
2E90EDD051D2	2016-08-28	EtOH_Box04_S118	Motion	0	1330.00127888
2E90EDD051D2	2016-08-28	EtOH_Box04_S118	Motion	0	1332.51150393
2E90EDD051D2	2016-08-28	EtOH_Box04_S118	Motion	0	1334.51415777
2E90EDD051D2	2016-08-28	EtOH_Box04_S118	Motion	0	1336.51676583
2E90EDD051D2	2016-08-28	EtOH_Box04_S118	Motion	0	1338.67359185
2E90EDD051D2	2016-08-28	EtOH_Box04_S118	Motion	0	1343.43999982
2E90EDD051D2	2016-08-28	EtOH_Box04_S118	Motion	0	1349.8541069
2E90EDD051D2	2016-08-28	EtOH_Box04_S118	Motion	0	1351.85672879
2E90EDD051D2	2016-08-28	EtOH_Box04_S118	Motion	0	1354.05156183
2E90EDD051D2	2016-08-28	EtOH_Box04_S118	Motion	0	1356.18028998
2E90EDD051D2	2016-08-28	EtOH_Box04_S118	Motion	0	1358.18288779
2E90EDD051D2	2016-08-28	EtOH_Box04_S118	Motion	0	1363.00760889
2E90EDD051D2	2016-08-28	EtOH_Box04_S118	Motion	0	1365.79011798
2E90EDD051D2	2016-08-28	EtOH_Box04_S118	Motion	0	1367.7927289
2E90EDD051D2	2016-08-28	EtOH_Box04_S118	Motion	0	1370.94915295
2E90EDD051D2	2016-08-28	EtOH_Box04_S118	Motion	0	1375.00144386
2E90EDD051D2	2016-08-28	EtOH_Box04_S118	Motion	0	1377.69708896
2E90EDD051D2	2016-08-28	EtOH_Box04_S118	Motion	0	1388.64237189
2E90EDD051D2	2016-08-28	EtOH_Box04_S118	Motion	0	1390.64496398
2E90EDD051D2	2016-08-28	EtOH_Box04_S118	Motion	0	1392.64756799
2E90EDD051D2	2016-08-28	EtOH_Box04_S118	Motion	0	1395.50961399
2E90EDD051D2	2016-08-28	EtOH_Box04_S118	Motion	0	1397.83815098
2E90EDD051D2	2016-08-28	EtOH_Box04_S118	Motion	0	1403.69538283
2E90EDD051D2	2016-08-28	EtOH_Box04_S118	Motion	0	1406.9069438
2E90EDD051D2	2016-08-28	EtOH_Box04_S118	Motion	0	1414.50446296
2E90EDD051D2	2016-08-28	EtOH_Box04_S118	Motion	0	1418.46419787
2E90EDD051D2	2016-08-28	EtOH_Box04_S118	Motion	0	1421.01659489
2E90EDD051D2	2016-08-28	EtOH_Box04_S118	Motion	0	1423.96001697
2E90EDD051D2	2016-08-28	EtOH_Box04_S118	Motion	0	1425.96265697
2E90EDD051D2	2016-08-28	EtOH_Box04_S118	Motion	0	1429.02679896
2E90EDD051D2	2016-08-28	EtOH_Box04_S118	Motion	0	1431.02947783
2E90EDD051D2	2016-08-28	EtOH_Box04_S118	Motion	0	1438.87777996
2E90EDD051D2	2016-08-28	EtOH_Box04_S118	Motion	0	1442.67187595
2E90EDD051D2	2016-08-28	EtOH_Box04_S118	Motion	0	1444.6745379
2E90EDD051D2	2016-08-28	EtOH_Box04_S118	Motion	0	1446.67711592
2E90EDD051D2	2016-08-28	EtOH_Box04_S118	Motion	0	1450.17320895
2E90EDD051D2	2016-08-28	EtOH_Box04_S118	Motion	0	1452.17584991
2E90EDD051D2	2016-08-28	EtOH_Box04_S118	Motion	0	1454.9880209
2E90EDD051D2	2016-08-28	EtOH_Box04_S118	Motion	0	1456.99066377
2E90EDD051D2	2016-08-28	EtOH_Box04_S118	Motion	0	1459.03900886
2E90EDD051D2	2016-08-28	EtOH_Box04_S118	Motion	0	1461.04164386
2E90EDD051D2	2016-08-28	EtOH_Box04_S118	Motion	0	1463.04429579
2E90EDD051D2	2016-08-28	EtOH_Box04_S118	Motion	0	1465.89177394
2E90EDD051D2	2016-08-28	EtOH_Box04_S118	Motion	0	1468.71778297
2E90EDD051D2	2016-08-28	EtOH_Box04_S118	Motion	0	1471.43070292
2E90EDD051D2	2016-08-28	EtOH_Box04_S118	Motion	0	1475.86855578
2E90EDD051D2	2016-08-28	EtOH_Box04_S118	Motion	0	1477.87121582
2E90EDD051D2	2016-08-28	EtOH_Box04_S118	Motion	0	1479.87377
2E90EDD051D2	2016-08-28	EtOH_Box04_S118	Motion	0	1488.43231678
2E90EDD051D2	2016-08-28	EtOH_Box04_S118	Motion	0	1491.87655091
2E90EDD051D2	2016-08-28	EtOH_Box04_S118	Motion	0	1494.4342258
2E90EDD051D2	2016-08-28	EtOH_Box04_S118	Motion	0	1497.5340538
2E90EDD051D2	2016-08-28	EtOH_Box04_S118	Motion	0	1502.28964281
2E90EDD051D2	2016-08-28	EtOH_Box04_S118	Motion	0	1511.69845796
2E90EDD051D2	2016-08-28	EtOH_Box04_S118	Motion	0	1514.58406878
2E90EDD051D2	2016-08-28	EtOH_Box04_S118	Motion	0	1517.08488989
2E90EDD051D2	2016-08-28	EtOH_Box04_S118	Motion	0	1519.08752894
2E90EDD051D2	2016-08-28	EtOH_Box04_S118	Motion	0	1521.63923478
2E90EDD051D2	2016-08-28	EtOH_Box04_S118	Motion	0	1524.12872291
2E90EDD051D2	2016-08-28	EtOH_Box04_S118	Motion	0	1526.13137293
2E90EDD051D2	2016-08-28	EtOH_Box04_S118	Motion	0	1528.44725895
2E90EDD051D2	2016-08-28	EtOH_Box04_S118	Motion	0	1532.82296085
2E90EDD051D2	2016-08-28	EtOH_Box04_S118	Motion	0	1536.24650693
2E90EDD051D2	2016-08-28	EtOH_Box04_S118	Motion	0	1540.25909781
2E90EDD051D2	2016-08-28	EtOH_Box04_S118	Motion	0	1542.49124098
2E90EDD051D2	2016-08-28	EtOH_Box04_S118	Motion	0	1546.58768582
2E90EDD051D2	2016-08-28	EtOH_Box04_S118	Motion	0	1549.27729297
2E90EDD051D2	2016-08-28	EtOH_Box04_S118	Motion	0	1554.38325095
2E90EDD051D2	2016-08-28	EtOH_Box04_S118	Motion	0	1556.62559891
2E90EDD051D2	2016-08-28	EtOH_Box04_S118	Motion	0	1559.54526687
2E90EDD051D2	2016-08-28	EtOH_Box04_S118	Motion	0	1563.18769884
2E90EDD051D2	2016-08-28	EtOH_Box04_S118	Motion	0	1565.50869894
2E90EDD051D2	2016-08-28	EtOH_Box04_S118	Motion	0	1568.02555299
2E90EDD051D2	2016-08-28	EtOH_Box04_S118	Motion	0	1578.60165
2E90EDD051D2	2016-08-28	EtOH_Box04_S118	Motion	0	1581.9265089
2E90EDD051D2	2016-08-28	EtOH_Box04_S118	Motion	0	1584.84523797
2E90EDD051D2	2016-08-28	EtOH_Box04_S118	Motion	0	1586.84789181
2E90EDD051D2	2016-08-28	EtOH_Box04_S118	Motion	0	1588.85053492
2E90EDD051D2	2016-08-28	EtOH_Box04_S118	Motion	0	1590.85281682
2E90EDD051D2	2016-08-28	EtOH_Box04_S118	Motion	0	1596.85922194
2E90EDD051D2	2016-08-28	EtOH_Box04_S118	Motion	0	1599.98524785
2E90EDD051D2	2016-08-28	EtOH_Box04_S118	Motion	0	1602.92783093
2E90EDD051D2	2016-08-28	EtOH_Box04_S118	Motion	0	1605.65615296
2E90EDD051D2	2016-08-28	EtOH_Box04_S118	Motion	0	1608.548738
2E90EDD051D2	2016-08-28	EtOH_Box04_S118	Motion	0	1610.55131793
2E90EDD051D2	2016-08-28	EtOH_Box04_S118	Motion	0	1613.02768087
2E90EDD051D2	2016-08-28	EtOH_Box04_S118	Motion	0	1615.03031278
2E90EDD051D2	2016-08-28	EtOH_Box04_S118	Motion	0	1617.03294778
2E90EDD051D2	2016-08-28	EtOH_Box04_S118	Motion	0	1619.03541398
2E90EDD051D2	2016-08-28	EtOH_Box04_S118	Motion	0	1621.27502298
2E90EDD051D2	2016-08-28	EtOH_Box04_S118	Motion	0	1623.27764487
2E90EDD051D2	2016-08-28	EtOH_Box04_S118	Motion	0	1625.280267
2E90EDD051D2	2016-08-28	EtOH_Box04_S118	Motion	0	1627.92409086
2E90EDD051D2	2016-08-28	EtOH_Box04_S118	Motion	0	1630.89925098
2E90EDD051D2	2016-08-28	EtOH_Box04_S118	Motion	0	1637.06019783
2E90EDD051D2	2016-08-28	EtOH_Box04_S118	Motion	0	1640.36409879
2E90EDD051D2	2016-08-28	EtOH_Box04_S118	Motion	0	1643.26618099
2E90EDD051D2	2016-08-28	EtOH_Box04_S118	Motion	0	1645.26880193
2E90EDD051D2	2016-08-28	EtOH_Box04_S118	Motion	0	1649.00519896
2E90EDD051D2	2016-08-28	EtOH_Box04_S118	Motion	0	1651.23157382
2E90EDD051D2	2016-08-28	EtOH_Box04_S118	Motion	0	1654.6391809
2E90EDD051D2	2016-08-28	EtOH_Box04_S118	Motion	0	1658.06131887
2E90EDD051D2	2016-08-28	EtOH_Box04_S118	Motion	0	1660.06382585
2E90EDD051D2	2016-08-28	EtOH_Box04_S118	Motion	0	1662.06634188
2E90EDD051D2	2016-08-28	EtOH_Box04_S118	Motion	0	1670.99202681
2E90EDD051D2	2016-08-28	EtOH_Box04_S118	Motion	0	1673.56697798
2E90EDD051D2	2016-08-28	EtOH_Box04_S118	Motion	0	1675.56961894
2E90EDD051D2	2016-08-28	EtOH_Box04_S118	Motion	0	1677.90296197
2E90EDD051D2	2016-08-28	EtOH_Box04_S118	Motion	0	1680.13943577
2E90EDD051D2	2016-08-28	EtOH_Box04_S118	Motion	0	1682.578475
2E90EDD051D2	2016-08-28	EtOH_Box04_S118	Motion	0	1684.58111882
2E90EDD051D2	2016-08-28	EtOH_Box04_S118	Motion	0	1686.58372498
2E90EDD051D2	2016-08-28	EtOH_Box04_S118	Motion	0	1688.586339
2E90EDD051D2	2016-08-28	EtOH_Box04_S118	Motion	0	1691.00523591
2E90EDD051D2	2016-08-28	EtOH_Box04_S118	Motion	0	1694.22577
2E90EDD051D2	2016-08-28	EtOH_Box04_S118	Motion	0	1702.50767183
2E90EDD051D2	2016-08-28	EtOH_Box04_S118	Motion	0	1704.73777485
2E90EDD051D2	2016-08-28	EtOH_Box04_S118	Motion	0	1707.52760386
2E90EDD051D2	2016-08-28	EtOH_Box04_S118	Motion	0	1709.53021693
2E90EDD051D2	2016-08-28	EtOH_Box04_S118	Motion	0	1711.53273487
2E90EDD051D2	2016-08-28	EtOH_Box04_S118	Motion	0	1713.59414077
2E90EDD051D2	2016-08-28	EtOH_Box04_S118	Motion	0	1716.0915339
2E90EDD051D2	2016-08-28	EtOH_Box04_S118	Motion	0	1722.82714391
2E90EDD051D2	2016-08-28	EtOH_Box04_S118	Motion	0	1725.70421696
2E90EDD051D2	2016-08-28	EtOH_Box04_S118	Motion	0	1728.81234288
2E90EDD051D2	2016-08-28	EtOH_Box04_S118	Motion	0	1732.49762893
2E90EDD051D2	2016-08-28	EtOH_Box04_S118	Motion	0	1734.66003895
2E90EDD051D2	2016-08-28	EtOH_Box04_S118	Motion	0	1744.61876297
2E90EDD051D2	2016-08-28	EtOH_Box04_S118	Motion	0	1746.75173783
2E90EDD051D2	2016-08-28	EtOH_Box04_S118	Motion	0	1748.97092581
2E90EDD051D2	2016-08-28	EtOH_Box04_S118	Motion	0	1753.00333881
2E90EDD051D2	2016-08-28	EtOH_Box04_S118	Motion	0	1756.72213197
2E90EDD051D2	2016-08-28	EtOH_Box04_S118	Motion	0	1763.56014085
2E90EDD051D2	2016-08-28	EtOH_Box04_S118	Motion	0	1766.39825487
2E90EDD051D2	2016-08-28	EtOH_Box04_S118	Motion	0	1768.40087295
2E90EDD051D2	2016-08-28	EtOH_Box04_S118	Motion	0	1771.74325895
2E90EDD051D2	2016-08-28	EtOH_Box04_S118	Motion	0	1774.45218182
2E90EDD051D2	2016-08-28	EtOH_Box04_S118	Motion	0	1777.3503859
2E90EDD051D2	2016-08-28	EtOH_Box04_S118	Motion	0	1781.04913282
2E90EDD051D2	2016-08-28	EtOH_Box04_S118	Motion	0	1783.36159992
2E90EDD051D2	2016-08-28	EtOH_Box04_S118	Motion	0	1785.51641989
2E90EDD051D2	2016-08-28	EtOH_Box04_S118	Motion	0	1788.78482485
2E90EDD051D2	2016-08-28	EtOH_Box04_S118	Motion	0	1790.78745985
2E90EDD051D2	2016-08-28	EtOH_Box04_S118	Motion	0	1794.88199091
2E90EDD051D2	2016-08-28	EtOH_Box04_S118	Motion	0	1798.22311592
2E90EDD051D2	2016-08-28	EtOH_Box04_S118	Motion	0	1800.22572279
2E90EDD051D2	2016-08-28	EtOH_Box04_S118	Motion	0	1802.22977185
2E90EDD051D2	2016-08-28	EtOH_Box04_S118	Motion	0	1810.69762588
2E90EDD051D2	2016-08-28	EtOH_Box04_S118	Motion	0	1813.78557897
2E90EDD051D2	2016-08-28	EtOH_Box04_S118	Motion	0	1815.79739189
2E90EDD051D2	2016-08-28	EtOH_Box04_S118	Motion	0	1818.538656
2E90EDD051D2	2016-08-28	EtOH_Box04_S118	Motion	0	1820.9127388
2E90EDD051D2	2016-08-28	EtOH_Box04_S118	Motion	0	1822.91538095
2E90EDD051D2	2016-08-28	EtOH_Box04_S118	Motion	0	1826.65778685
2E90EDD051D2	2016-08-28	EtOH_Box04_S118	Motion	0	1828.66041684
2E90EDD051D2	2016-08-28	EtOH_Box04_S118	Motion	0	1830.66300797
2E90EDD051D2	2016-08-28	EtOH_Box04_S118	Motion	0	1838.75181293
2E90EDD051D2	2016-08-28	EtOH_Box04_S118	Motion	0	1842.22430396
2E90EDD051D2	2016-08-28	EtOH_Box04_S118	Motion	0	1846.20534396
2E90EDD051D2	2016-08-28	EtOH_Box04_S118	Motion	0	1848.98420095
2E90EDD051D2	2016-08-28	EtOH_Box04_S118	Motion	0	1851.56289077
2E90EDD051D2	2016-08-28	EtOH_Box04_S118	Motion	0	1853.94748998
2E90EDD051D2	2016-08-28	EtOH_Box04_S118	Motion	0	1861.31078982
2E90EDD051D2	2016-08-28	EtOH_Box04_S118	Motion	0	1864.39550996
2E90EDD051D2	2016-08-28	EtOH_Box04_S118	Motion	0	1867.88709378
2E90EDD051D2	2016-08-28	EtOH_Box04_S118	Motion	0	1869.88959694
2E90EDD051D2	2016-08-28	EtOH_Box04_S118	Motion	0	1872.06930995
2E90EDD051D2	2016-08-28	EtOH_Box04_S118	Motion	0	1874.07191396
2E90EDD051D2	2016-08-28	EtOH_Box04_S118	Motion	0	1877.34228587
2E90EDD051D2	2016-08-28	EtOH_Box04_S118	Motion	0	1880.53329897
2E90EDD051D2	2016-08-28	EtOH_Box04_S118	Motion	0	1882.83152199
2E90EDD051D2	2016-08-28	EtOH_Box04_S118	Motion	0	1885.79552484
2E90EDD051D2	2016-08-28	EtOH_Box04_S118	Motion	0	1890.15967584
2E90EDD051D2	2016-08-28	EtOH_Box04_S118	Motion	0	1893.60363579
2E90EDD051D2	2016-08-28	EtOH_Box04_S118	Motion	0	1896.30993891
2E90EDD051D2	2016-08-28	EtOH_Box04_S118	Motion	0	1898.3124609
2E90EDD051D2	2016-08-28	EtOH_Box04_S118	Motion	0	1901.40334487
2E90EDD051D2	2016-08-28	EtOH_Box04_S118	Motion	0	1905.65661287
2E90EDD051D2	2016-08-28	EtOH_Box04_S118	Motion	0	1907.69064689
2E90EDD051D2	2016-08-28	EtOH_Box04_S118	Motion	0	1909.76826
2E90EDD051D2	2016-08-28	EtOH_Box04_S118	Motion	0	1911.78715587
2E90EDD051D2	2016-08-28	EtOH_Box04_S118	Motion	0	1913.78976679
2E90EDD051D2	2016-08-28	EtOH_Box04_S118	Motion	0	1915.79242682
2E90EDD051D2	2016-08-28	EtOH_Box04_S118	Motion	0	1917.90495896
2E90EDD051D2	2016-08-28	EtOH_Box04_S118	Motion	0	1925.72429395
2E90EDD051D2	2016-08-28	EtOH_Box04_S118	Motion	0	1928.63536596
2E90EDD051D2	2016-08-28	EtOH_Box04_S118	Motion	0	1930.76130199
2E90EDD051D2	2016-08-28	EtOH_Box04_S118	Motion	0	1932.76386285
2E90EDD051D2	2016-08-28	EtOH_Box04_S118	Motion	0	1934.95742393
2E90EDD051D2	2016-08-28	EtOH_Box04_S118	Motion	0	1937.1414969
2E90EDD051D2	2016-08-28	EtOH_Box04_S118	Motion	0	1947.59901881
2E90EDD051D2	2016-08-28	EtOH_Box04_S118	Motion	0	1951.25035095
2E90EDD051D2	2016-08-28	EtOH_Box04_S118	Motion	0	1953.50117397
2E90EDD051D2	2016-08-28	EtOH_Box04_S118	Motion	0	1956.92754483
2E90EDD051D2	2016-08-28	EtOH_Box04_S118	Motion	0	1959.48361492
2E90EDD051D2	2016-08-28	EtOH_Box04_S118	Motion	0	1962.75802684
2E90EDD051D2	2016-08-28	EtOH_Box04_S118	Motion	0	1965.68010592
2E90EDD051D2	2016-08-28	EtOH_Box04_S118	Motion	0	1970.72275591
2E90EDD051D2	2016-08-28	EtOH_Box04_S118	Motion	0	1977.0098989
2E90EDD051D2	2016-08-28	EtOH_Box04_S118	Motion	0	1980.03459883
2E90EDD051D2	2016-08-28	EtOH_Box04_S118	Motion	0	1983.64558578
2E90EDD051D2	2016-08-28	EtOH_Box04_S118	Motion	0	1989.39859486
2E90EDD051D2	2016-08-28	EtOH_Box04_S118	Motion	0	1992.09735799
2E90EDD051D2	2016-08-28	EtOH_Box04_S118	Motion	0	1997.90050793
2E90EDD051D2	2016-08-28	EtOH_Box04_S118	Motion	0	1999.90312982
2E90EDD051D2	2016-08-28	EtOH_Box04_S118	Motion	0	2001.90573692
2E90EDD051D2	2016-08-28	EtOH_Box04_S118	Motion	0	2005.02719378
2E90EDD051D2	2016-08-28	EtOH_Box04_S118	Motion	0	2007.02982783
2E90EDD051D2	2016-08-28	EtOH_Box04_S118	Motion	0	2009.03234577
2E90EDD051D2	2016-08-28	EtOH_Box04_S118	Motion	0	2011.03490877
2E90EDD051D2	2016-08-28	EtOH_Box04_S118	Motion	0	2013.04426193
2E90EDD051D2	2016-08-28	EtOH_Box04_S118	Motion	0	2015.04682398
2E90EDD051D2	2016-08-28	EtOH_Box04_S118	Motion	0	2018.23965192
2E90EDD051D2	2016-08-28	EtOH_Box04_S118	Motion	0	2022.08011198
2E90EDD051D2	2016-08-28	EtOH_Box04_S118	Motion	0	2024.08276391
2E90EDD051D2	2016-08-28	EtOH_Box04_S118	Motion	0	2026.92563081
2E90EDD051D2	2016-08-28	EtOH_Box04_S118	Motion	0	2028.92818499
2E90EDD051D2	2016-08-28	EtOH_Box04_S118	Motion	0	2030.93081498
2E90EDD051D2	2016-08-28	EtOH_Box04_S118	Motion	0	2032.93346691
2E90EDD051D2	2016-08-28	EtOH_Box04_S118	Motion	0	2036.39003396
2E90EDD051D2	2016-08-28	EtOH_Box04_S118	Motion	0	2038.39438891
2E90EDD051D2	2016-08-28	EtOH_Box04_S118	Motion	0	2041.35374284
2E90EDD051D2	2016-08-28	EtOH_Box04_S118	Motion	0	2043.356354
2E90EDD051D2	2016-08-28	EtOH_Box04_S118	Motion	0	2045.35902095
2E90EDD051D2	2016-08-28	EtOH_Box04_S118	Motion	0	2047.8742559
2E90EDD051D2	2016-08-28	EtOH_Box04_S118	Motion	0	2049.8768959
2E90EDD051D2	2016-08-28	EtOH_Box04_S118	Motion	0	2051.87951899
2E90EDD051D2	2016-08-28	EtOH_Box04_S118	Motion	0	2054.75620389
2E90EDD051D2	2016-08-28	EtOH_Box04_S118	Motion	0	2058.00015092
2E90EDD051D2	2016-08-28	EtOH_Box04_S118	Motion	0	2060.59533691
2E90EDD051D2	2016-08-28	EtOH_Box04_S118	Motion	0	2062.69853091
2E90EDD051D2	2016-08-28	EtOH_Box04_S118	Motion	0	2068.11396289
2E90EDD051D2	2016-08-28	EtOH_Box04_S118	Motion	0	2071.65823579
2E90EDD051D2	2016-08-28	EtOH_Box04_S118	Motion	0	2073.9424758
2E90EDD051D2	2016-08-28	EtOH_Box04_S118	Motion	0	2077.00888491
2E90EDD051D2	2016-08-28	EtOH_Box04_S118	Motion	0	2082.43816781
2E90EDD051D2	2016-08-28	EtOH_Box04_S118	Motion	0	2084.99509692
2E90EDD051D2	2016-08-28	EtOH_Box04_S118	Motion	0	2087.73166895
2E90EDD051D2	2016-08-28	EtOH_Box04_S118	Motion	0	2090.35927892
2E90EDD051D2	2016-08-28	EtOH_Box04_S118	Motion	0	2093.91211581
2E90EDD051D2	2016-08-28	EtOH_Box04_S118	Motion	0	2096.90149879
2E90EDD051D2	2016-08-28	EtOH_Box04_S118	Motion	0	2103.40281081
2E90EDD051D2	2016-08-28	EtOH_Box04_S118	Motion	0	2105.40545082
2E90EDD051D2	2016-08-28	EtOH_Box04_S118	Motion	0	2108.274369
2E90EDD051D2	2016-08-28	EtOH_Box04_S118	Motion	0	2111.33013582
2E90EDD051D2	2016-08-28	EtOH_Box04_S118	Motion	0	2114.43875289
2E90EDD051D2	2016-08-28	EtOH_Box04_S118	Motion	0	2116.59293985
2E90EDD051D2	2016-08-28	EtOH_Box04_S118	Motion	0	2119.2594769
2E90EDD051D2	2016-08-28	EtOH_Box04_S118	Motion	0	2121.268399
2E90EDD051D2	2016-08-28	EtOH_Box04_S118	Motion	0	2128.44014978
2E90EDD051D2	2016-08-28	EtOH_Box04_S118	Motion	0	2130.44278598
2E90EDD051D2	2016-08-28	EtOH_Box04_S118	Motion	0	2132.4454
2E90EDD051D2	2016-08-28	EtOH_Box04_S118	Motion	0	2135.59394383
2E90EDD051D2	2016-08-28	EtOH_Box04_S118	Motion	0	2138.00508094
2E90EDD051D2	2016-08-28	EtOH_Box04_S118	Motion	0	2140.01066494
2E90EDD051D2	2016-08-28	EtOH_Box04_S118	Motion	0	2142.6938529
2E90EDD051D2	2016-08-28	EtOH_Box04_S118	Motion	0	2146.71393585
2E90EDD051D2	2016-08-28	EtOH_Box04_S118	Motion	0	2153.3899188
2E90EDD051D2	2016-08-28	EtOH_Box04_S118	Motion	0	2155.39259195
2E90EDD051D2	2016-08-28	EtOH_Box04_S118	Motion	0	2158.78305197
2E90EDD051D2	2016-08-28	EtOH_Box04_S118	Motion	0	2161.66516495
2E90EDD051D2	2016-08-28	EtOH_Box04_S118	Motion	0	2167.86179185
2E90EDD051D2	2016-08-28	EtOH_Box04_S118	Motion	0	2171.32962179
2E90EDD051D2	2016-08-28	EtOH_Box04_S118	Motion	0	2174.21853495
2E90EDD051D2	2016-08-28	EtOH_Box04_S118	Motion	0	2179.3671248
2E90EDD051D2	2016-08-28	EtOH_Box04_S118	Motion	0	2183.19624877
2E90EDD051D2	2016-08-28	EtOH_Box04_S118	Motion	0	2186.44006491
2E90EDD051D2	2016-08-28	EtOH_Box04_S118	Motion	0	2188.52015591
2E90EDD051D2	2016-08-28	EtOH_Box04_S118	Motion	0	2190.89757085
2E90EDD051D2	2016-08-28	EtOH_Box04_S118	Motion	0	2202.82304287
2E90EDD051D2	2016-08-28	EtOH_Box04_S118	Motion	0	2206.18156481
2E90EDD051D2	2016-08-28	EtOH_Box04_S118	Motion	0	2209.24016786
2E90EDD051D2	2016-08-28	EtOH_Box04_S118	Motion	0	2211.24281383
2E90EDD051D2	2016-08-28	EtOH_Box04_S118	Motion	0	2215.34867597
2E90EDD051D2	2016-08-28	EtOH_Box04_S118	Motion	0	2222.37131286
2E90EDD051D2	2016-08-28	EtOH_Box04_S118	Motion	0	2225.40676284
2E90EDD051D2	2016-08-28	EtOH_Box04_S118	Motion	0	2228.87346077
2E90EDD051D2	2016-08-28	EtOH_Box04_S118	Motion	0	2231.60939479
2E90EDD051D2	2016-08-28	EtOH_Box04_S118	Motion	0	2237.11813998
2E90EDD051D2	2016-08-28	EtOH_Box04_S118	Motion	0	2239.65731692
2E90EDD051D2	2016-08-28	EtOH_Box04_S118	Motion	0	2247.90144491
2E90EDD051D2	2016-08-28	EtOH_Box04_S118	Motion	0	2250.70936084
2E90EDD051D2	2016-08-28	EtOH_Box04_S118	Motion	0	2252.71199679
2E90EDD051D2	2016-08-28	EtOH_Box04_S118	Motion	0	2254.82813883
2E90EDD051D2	2016-08-28	EtOH_Box04_S118	Motion	0	2256.83060789
2E90EDD051D2	2016-08-28	EtOH_Box04_S118	Motion	0	2259.20675898
2E90EDD051D2	2016-08-28	EtOH_Box04_S118	Motion	0	2261.56055284
2E90EDD051D2	2016-08-28	EtOH_Box04_S118	Motion	0	2264.34452677
2E90EDD051D2	2016-08-28	EtOH_Box04_S118	Motion	0	2271.16035986
2E90EDD051D2	2016-08-28	EtOH_Box04_S118	Motion	0	2275.338274
2E90EDD051D2	2016-08-28	EtOH_Box04_S118	Motion	0	2278.98789597
2E90EDD051D2	2016-08-28	EtOH_Box04_S118	Motion	0	2280.99043798
2E90EDD051D2	2016-08-28	EtOH_Box04_S118	Motion	0	2283.80854392
2E90EDD051D2	2016-08-28	EtOH_Box04_S118	Motion	0	2287.32505298
2E90EDD051D2	2016-08-28	EtOH_Box04_S118	Motion	0	2289.32760596
2E90EDD051D2	2016-08-28	EtOH_Box04_S118	Motion	0	2291.33397889
2E90EDD051D2	2016-08-28	EtOH_Box04_S118	Motion	0	2300.62742281
2E90EDD051D2	2016-08-28	EtOH_Box04_S118	Motion	0	2302.63003182
2E90EDD051D2	2016-08-28	EtOH_Box04_S118	Motion	0	2304.63265395
2E90EDD051D2	2016-08-28	EtOH_Box04_S118	Motion	0	2306.63530087
2E90EDD051D2	2016-08-28	EtOH_Box04_S118	Motion	0	2308.63791585
2E90EDD051D2	2016-08-28	EtOH_Box04_S118	Motion	0	2312.31644082
2E90EDD051D2	2016-08-28	EtOH_Box04_S118	Motion	0	2314.31910396
2E90EDD051D2	2016-08-28	EtOH_Box04_S118	Motion	0	2317.38904881
2E90EDD051D2	2016-08-28	EtOH_Box04_S118	Motion	0	2320.69904184
2E90EDD051D2	2016-08-28	EtOH_Box04_S118	Motion	0	2322.70168686
2E90EDD051D2	2016-08-28	EtOH_Box04_S118	Motion	0	2330.293396
2E90EDD051D2	2016-08-28	EtOH_Box04_S118	Motion	0	2332.29605198
2E90EDD051D2	2016-08-28	EtOH_Box04_S118	Motion	0	2339.74509382
2E90EDD051D2	2016-08-28	EtOH_Box04_S118	Motion	0	2341.94481087
2E90EDD051D2	2016-08-28	EtOH_Box04_S118	Motion	0	2343.94742084
2E90EDD051D2	2016-08-28	EtOH_Box04_S118	Motion	0	2345.95005393
2E90EDD051D2	2016-08-28	EtOH_Box04_S118	Motion	0	2348.44352698
2E90EDD051D2	2016-08-28	EtOH_Box04_S118	Motion	0	2355.60911679
2E90EDD051D2	2016-08-28	EtOH_Box04_S118	Motion	0	2358.0194869
2E90EDD051D2	2016-08-28	EtOH_Box04_S118	Motion	0	2361.32424283
2E90EDD051D2	2016-08-28	EtOH_Box04_S118	Motion	0	2365.19762778
2E90EDD051D2	2016-08-28	EtOH_Box04_S118	Motion	0	2367.85148287
2E90EDD051D2	2016-08-28	EtOH_Box04_S118	Motion	0	2371.4440248
2E90EDD051D2	2016-08-28	EtOH_Box04_S118	Motion	0	2379.72720981
2E90EDD051D2	2016-08-28	EtOH_Box04_S118	Motion	0	2382.46700382
2E90EDD051D2	2016-08-28	EtOH_Box04_S118	Motion	0	2385.13646388
2E90EDD051D2	2016-08-28	EtOH_Box04_S118	Motion	0	2387.57265282
2E90EDD051D2	2016-08-28	EtOH_Box04_S118	Motion	0	2389.7141459
2E90EDD051D2	2016-08-28	EtOH_Box04_S118	Motion	0	2392.84767199
2E90EDD051D2	2016-08-28	EtOH_Box04_S118	Motion	0	2395.15811491
2E90EDD051D2	2016-08-28	EtOH_Box04_S118	Motion	0	2397.16073895
2E90EDD051D2	2016-08-28	EtOH_Box04_S118	Motion	0	2399.16322088
2E90EDD051D2	2016-08-28	EtOH_Box04_S118	Motion	0	2403.08567786
2E90EDD051D2	2016-08-28	EtOH_Box04_S118	Motion	0	2406.28100395
2E90EDD051D2	2016-08-28	EtOH_Box04_S118	Motion	0	2410.40264082
2E90EDD051D2	2016-08-28	EtOH_Box04_S118	Motion	0	2412.40530396
2E90EDD051D2	2016-08-28	EtOH_Box04_S118	Motion	0	2414.40784192
2E90EDD051D2	2016-08-28	EtOH_Box04_S118	Motion	0	2419.8991518
2E90EDD051D2	2016-08-28	EtOH_Box04_S118	Motion	0	2422.77460694
2E90EDD051D2	2016-08-28	EtOH_Box04_S118	Motion	0	2426.65973496
2E90EDD051D2	2016-08-28	EtOH_Box04_S118	Motion	0	2429.34007692
2E90EDD051D2	2016-08-28	EtOH_Box04_S118	Motion	0	2431.66509986
2E90EDD051D2	2016-08-28	EtOH_Box04_S118	Motion	0	2434.39796185
2E90EDD051D2	2016-08-28	EtOH_Box04_S118	Motion	0	2436.400599
2E90EDD051D2	2016-08-28	EtOH_Box04_S118	Motion	0	2438.40324092
2E90EDD051D2	2016-08-28	EtOH_Box04_S118	Motion	0	2441.20435977
2E90EDD051D2	2016-08-28	EtOH_Box04_S118	Motion	0	2443.71635795
2E90EDD051D2	2016-08-28	EtOH_Box04_S118	Motion	0	2452.29600096
2E90EDD051D2	2016-08-28	EtOH_Box04_S118	Motion	0	2454.29860997
2E90EDD051D2	2016-08-28	EtOH_Box04_S118	Motion	0	2456.30127597
2E90EDD051D2	2016-08-28	EtOH_Box04_S118	Motion	0	2458.99524689
2E90EDD051D2	2016-08-28	EtOH_Box04_S118	Motion	0	2462.03236389
2E90EDD051D2	2016-08-28	EtOH_Box04_S118	Motion	0	2464.03486681
2E90EDD051D2	2016-08-28	EtOH_Box04_S118	Motion	0	2466.52176499
2E90EDD051D2	2016-08-28	EtOH_Box04_S118	Motion	0	2469.36026978
2E90EDD051D2	2016-08-28	EtOH_Box04_S118	Motion	0	2473.41476178
2E90EDD051D2	2016-08-28	EtOH_Box04_S118	Motion	0	2478.2417748
2E90EDD051D2	2016-08-28	EtOH_Box04_S118	Motion	0	2481.16407299
2E90EDD051D2	2016-08-28	EtOH_Box04_S118	Motion	0	2483.74931479
2E90EDD051D2	2016-08-28	EtOH_Box04_S118	Motion	0	2485.75195289
2E90EDD051D2	2016-08-28	EtOH_Box04_S118	Motion	0	2488.76140594
2E90EDD051D2	2016-08-28	EtOH_Box04_S118	Motion	0	2493.22415781
2E90EDD051D2	2016-08-28	EtOH_Box04_S118	Motion	0	2495.2267909
2E90EDD051D2	2016-08-28	EtOH_Box04_S118	Motion	0	2497.23279285
2E90EDD051D2	2016-08-28	EtOH_Box04_S118	Motion	0	2499.23537397
2E90EDD051D2	2016-08-28	EtOH_Box04_S118	Motion	0	2501.92372394
2E90EDD051D2	2016-08-28	EtOH_Box04_S118	Motion	0	2503.92638183
2E90EDD051D2	2016-08-28	EtOH_Box04_S118	Motion	0	2505.92900395
2E90EDD051D2	2016-08-28	EtOH_Box04_S118	Motion	0	2507.93160796
2E90EDD051D2	2016-08-28	EtOH_Box04_S118	Motion	0	2509.93425298
2E90EDD051D2	2016-08-28	EtOH_Box04_S118	Motion	0	2513.58793497
2E90EDD051D2	2016-08-28	EtOH_Box04_S118	Motion	0	2517.8100059
2E90EDD051D2	2016-08-28	EtOH_Box04_S118	Motion	0	2521.74061298
2E90EDD051D2	2016-08-28	EtOH_Box04_S118	Motion	0	2523.74328399
2E90EDD051D2	2016-08-28	EtOH_Box04_S118	Motion	0	2525.74592495
2E90EDD051D2	2016-08-28	EtOH_Box04_S118	Motion	0	2528.58959198
2E90EDD051D2	2016-08-28	EtOH_Box04_S118	Motion	0	2530.5922308
2E90EDD051D2	2016-08-28	EtOH_Box04_S118	Motion	0	2532.59486294
2E90EDD051D2	2016-08-28	EtOH_Box04_S118	Motion	0	2534.59752083
2E90EDD051D2	2016-08-28	EtOH_Box04_S118	Motion	0	2537.55453992
2E90EDD051D2	2016-08-28	EtOH_Box04_S118	Motion	0	2541.09988785
2E90EDD051D2	2016-08-28	EtOH_Box04_S118	Motion	0	2543.1025219
2E90EDD051D2	2016-08-28	EtOH_Box04_S118	Motion	0	2545.10514784
2E90EDD051D2	2016-08-28	EtOH_Box04_S118	Motion	0	2547.54938579
2E90EDD051D2	2016-08-28	EtOH_Box04_S118	Motion	0	2550.86926389
2E90EDD051D2	2016-08-28	EtOH_Box04_S118	Motion	0	2552.9831419
2E90EDD051D2	2016-08-28	EtOH_Box04_S118	Motion	0	2559.65237999
2E90EDD051D2	2016-08-28	EtOH_Box04_S118	Motion	0	2562.6657989
2E90EDD051D2	2016-08-28	EtOH_Box04_S118	Motion	0	2565.80168486
2E90EDD051D2	2016-08-28	EtOH_Box04_S118	Motion	0	2569.02593398
2E90EDD051D2	2016-08-28	EtOH_Box04_S118	Motion	0	2571.02818394
2E90EDD051D2	2016-08-28	EtOH_Box04_S118	Motion	0	2573.48086691
2E90EDD051D2	2016-08-28	EtOH_Box04_S118	Motion	0	2577.36822677
2E90EDD051D2	2016-08-28	EtOH_Box04_S118	Motion	0	2579.69936395
2E90EDD051D2	2016-08-28	EtOH_Box04_S118	Motion	0	2581.70196795
2E90EDD051D2	2016-08-28	EtOH_Box04_S118	Motion	0	2583.70457196
2E90EDD051D2	2016-08-28	EtOH_Box04_S118	Motion	0	2586.93765497
2E90EDD051D2	2016-08-28	EtOH_Box04_S118	Motion	0	2588.94025278
2E90EDD051D2	2016-08-28	EtOH_Box04_S118	Motion	0	2592.26598978
2E90EDD051D2	2016-08-28	EtOH_Box04_S118	Motion	0	2599.5941658
2E90EDD051D2	2016-08-28	EtOH_Box04_S118	Motion	0	2603.22535181
2E90EDD051D2	2016-08-28	EtOH_Box04_S118	Motion	0	2606.59224796
2E90EDD051D2	2016-08-28	EtOH_Box04_S118	Motion	0	2608.5948019
2E90EDD051D2	2016-08-28	EtOH_Box04_S118	Motion	0	2611.93524694
2E90EDD051D2	2016-08-28	EtOH_Box04_S118	Motion	0	2615.50745797
2E90EDD051D2	2016-08-28	EtOH_Box04_S118	Motion	0	2623.72660589
2E90EDD051D2	2016-08-28	EtOH_Box04_S118	Motion	0	2625.79715896
2E90EDD051D2	2016-08-28	EtOH_Box04_S118	Motion	0	2628.37730885
2E90EDD051D2	2016-08-28	EtOH_Box04_S118	Motion	0	2632.73885584
2E90EDD051D2	2016-08-28	EtOH_Box04_S118	Motion	0	2635.69054985
2E90EDD051D2	2016-08-28	EtOH_Box04_S118	Motion	0	2637.6931448
2E90EDD051D2	2016-08-28	EtOH_Box04_S118	Motion	0	2644.93540382
2E90EDD051D2	2016-08-28	EtOH_Box04_S118	Motion	0	2646.93810987
2E90EDD051D2	2016-08-28	EtOH_Box04_S118	Motion	0	2648.94078183
2E90EDD051D2	2016-08-28	EtOH_Box04_S118	Motion	0	2650.94324493
2E90EDD051D2	2016-08-28	EtOH_Box04_S118	Motion	0	2653.86316586
2E90EDD051D2	2016-08-28	EtOH_Box04_S118	Motion	0	2655.94834185
2E90EDD051D2	2016-08-28	EtOH_Box04_S118	Motion	0	2658.86998892
2E90EDD051D2	2016-08-28	EtOH_Box04_S118	Motion	0	2662.87227678
2E90EDD051D2	2016-08-28	EtOH_Box04_S118	Motion	0	2664.8748188
2E90EDD051D2	2016-08-28	EtOH_Box04_S118	Motion	0	2667.10110688
2E90EDD051D2	2016-08-28	EtOH_Box04_S118	Motion	0	2669.10381794
2E90EDD051D2	2016-08-28	EtOH_Box04_S118	Motion	0	2671.41103387
2E90EDD051D2	2016-08-28	EtOH_Box04_S118	Motion	0	2673.41362095
2E90EDD051D2	2016-08-28	EtOH_Box04_S118	Motion	0	2675.41624284
2E90EDD051D2	2016-08-28	EtOH_Box04_S118	Motion	0	2678.28699088
2E90EDD051D2	2016-08-28	EtOH_Box04_S118	Motion	0	2681.78672481
2E90EDD051D2	2016-08-28	EtOH_Box04_S118	Motion	0	2686.01445484
2E90EDD051D2	2016-08-28	EtOH_Box04_S118	Motion	0	2690.9591918
2E90EDD051D2	2016-08-28	EtOH_Box04_S118	Motion	0	2692.96184087
2E90EDD051D2	2016-08-28	EtOH_Box04_S118	Motion	0	2694.96445894
2E90EDD051D2	2016-08-28	EtOH_Box04_S118	Motion	0	2698.32133698
2E90EDD051D2	2016-08-28	EtOH_Box04_S118	Motion	0	2700.32398391
2E90EDD051D2	2016-08-28	EtOH_Box04_S118	Motion	0	2703.72141886
2E90EDD051D2	2016-08-28	EtOH_Box04_S118	Motion	0	2712.36568999
2E90EDD051D2	2016-08-28	EtOH_Box04_S118	Motion	0	2715.83022594
2E90EDD051D2	2016-08-28	EtOH_Box04_S118	Motion	0	2719.10112286
2E90EDD051D2	2016-08-28	EtOH_Box04_S118	Motion	0	2722.27781582
2E90EDD051D2	2016-08-28	EtOH_Box04_S118	Motion	0	2724.79811788
2E90EDD051D2	2016-08-28	EtOH_Box04_S118	Motion	0	2727.04023099
2E90EDD051D2	2016-08-28	EtOH_Box04_S118	Motion	0	2729.04292083
2E90EDD051D2	2016-08-28	EtOH_Box04_S118	Motion	0	2731.045542
2E90EDD051D2	2016-08-28	EtOH_Box04_S118	Motion	0	2738.20755386
2E90EDD051D2	2016-08-28	EtOH_Box04_S118	Motion	0	2741.76215482
2E90EDD051D2	2016-08-28	EtOH_Box04_S118	Motion	0	2743.76459193
2E90EDD051D2	2016-08-28	EtOH_Box04_S118	Motion	0	2746.96332598
2E90EDD051D2	2016-08-28	EtOH_Box04_S118	Motion	0	2748.96597195
2E90EDD051D2	2016-08-28	EtOH_Box04_S118	Motion	0	2751.78819489
2E90EDD051D2	2016-08-28	EtOH_Box04_S118	Motion	0	2754.08907199
2E90EDD051D2	2016-08-28	EtOH_Box04_S118	Motion	0	2759.57523298
2E90EDD051D2	2016-08-28	EtOH_Box04_S118	Motion	0	2762.50487399
2E90EDD051D2	2016-08-28	EtOH_Box04_S118	Motion	0	2765.86093688
2E90EDD051D2	2016-08-28	EtOH_Box04_S118	Motion	0	2769.79691577
2E90EDD051D2	2016-08-28	EtOH_Box04_S118	Motion	0	2776.03175187
2E90EDD051D2	2016-08-28	EtOH_Box04_S118	Motion	0	2779.49005699
2E90EDD051D2	2016-08-28	EtOH_Box04_S118	Motion	0	2789.45490098
2E90EDD051D2	2016-08-28	EtOH_Box04_S118	Motion	0	2791.96851683
2E90EDD051D2	2016-08-28	EtOH_Box04_S118	Motion	0	2797.24541688
2E90EDD051D2	2016-08-28	EtOH_Box04_S118	Motion	0	2799.24808884
2E90EDD051D2	2016-08-28	EtOH_Box04_S118	Motion	0	2801.25084686
2E90EDD051D2	2016-08-28	EtOH_Box04_S118	Motion	0	2807.957515
2E90EDD051D2	2016-08-28	EtOH_Box04_S118	Motion	0	2810.81466699
2E90EDD051D2	2016-08-28	EtOH_Box04_S118	Motion	0	2813.9478128
2E90EDD051D2	2016-08-28	EtOH_Box04_S118	Motion	0	2815.95032382
2E90EDD051D2	2016-08-28	EtOH_Box04_S118	Motion	0	2817.95454478
2E90EDD051D2	2016-08-28	EtOH_Box04_S118	Motion	0	2819.95716977
2E90EDD051D2	2016-08-28	EtOH_Box04_S118	Motion	0	2823.32550788
2E90EDD051D2	2016-08-28	EtOH_Box04_S118	Motion	0	2827.28478599
2E90EDD051D2	2016-08-28	EtOH_Box04_S118	Motion	0	2829.28742194
2E90EDD051D2	2016-08-28	EtOH_Box04_S118	Motion	0	2844.22582388
2E90EDD051D2	2016-08-28	EtOH_Box04_S118	Motion	0	2846.26011777
2E90EDD051D2	2016-08-28	EtOH_Box04_S118	Motion	0	2848.33338594
2E90EDD051D2	2016-08-28	EtOH_Box04_S118	Motion	0	2854.43411994
2E90EDD051D2	2016-08-28	EtOH_Box04_S118	Motion	0	2856.43678498
2E90EDD051D2	2016-08-28	EtOH_Box04_S118	Motion	0	2859.72753382
2E90EDD051D2	2016-08-28	EtOH_Box04_S118	Motion	0	2861.73017597
2E90EDD051D2	2016-08-28	EtOH_Box04_S118	Motion	0	2864.82701182
2E90EDD051D2	2016-08-28	EtOH_Box04_S118	Motion	0	2867.11521983
2E90EDD051D2	2016-08-28	EtOH_Box04_S118	Motion	0	2869.6234138
2E90EDD051D2	2016-08-28	EtOH_Box04_S118	Motion	0	2872.51336598
2E90EDD051D2	2016-08-28	EtOH_Box04_S118	Motion	0	2902.88491488
2E90EDD051D2	2016-08-28	EtOH_Box04_S118	Motion	0	2936.67562079
2E90EDD051D2	2016-08-28	EtOH_Box04_S118	Motion	0	2938.67828894
2E90EDD051D2	2016-08-28	EtOH_Box04_S118	Motion	0	2947.026788
2E90EDD051D2	2016-08-28	EtOH_Box04_S118	Motion	0	2950.77691984
2E90EDD051D2	2016-08-28	EtOH_Box04_S118	Motion	0	2952.77955699
2E90EDD051D2	2016-08-28	EtOH_Box04_S118	Motion	0	2954.78217793
2E90EDD051D2	2016-08-28	EtOH_Box04_S118	Motion	0	2956.91093397
2E90EDD051D2	2016-08-28	EtOH_Box04_S118	Motion	0	2958.9135828
2E90EDD051D2	2016-08-28	EtOH_Box04_S118	Motion	0	2965.26420999
2E90EDD051D2	2016-08-28	EtOH_Box04_S118	Motion	0	2968.298944
2E90EDD051D2	2016-08-28	EtOH_Box04_S118	Motion	0	2970.57065678
2E90EDD051D2	2016-08-28	EtOH_Box04_S118	Motion	0	2973.04603791
2E90EDD051D2	2016-08-28	EtOH_Box04_S118	Motion	0	2982.56326795
2E90EDD051D2	2016-08-28	EtOH_Box04_S118	Motion	0	2984.56592894
2E90EDD051D2	2016-08-28	EtOH_Box04_S118	Motion	0	2988.20194197
2E90EDD051D2	2016-08-28	EtOH_Box04_S118	Motion	0	2990.38828683
2E90EDD051D2	2016-08-28	EtOH_Box04_S118	Motion	0	2992.39879894
2E90EDD051D2	2016-08-28	EtOH_Box04_S118	Motion	0	2994.40140581
2E90EDD051D2	2016-08-28	EtOH_Box04_S118	Motion	0	2996.40404582
2E90EDD051D2	2016-08-28	EtOH_Box04_S118	Motion	0	2998.812814
2E90EDD051D2	2016-08-28	EtOH_Box04_S118	Motion	0	3001.83670878
2E90EDD051D2	2016-08-28	EtOH_Box04_S118	Motion	0	3004.27971292
2E90EDD051D2	2016-08-28	EtOH_Box04_S118	Motion	0	3008.31655598
2E90EDD051D2	2016-08-28	EtOH_Box04_S118	Motion	0	3010.3192389
2E90EDD051D2	2016-08-28	EtOH_Box04_S118	Motion	0	3012.32189393
2E90EDD051D2	2016-08-28	EtOH_Box04_S118	Motion	0	3014.44464397
2E90EDD051D2	2016-08-28	EtOH_Box04_S118	Motion	0	3022.00773096
2E90EDD051D2	2016-08-28	EtOH_Box04_S118	Motion	0	3024.01037598
2E90EDD051D2	2016-08-28	EtOH_Box04_S118	Motion	0	3026.01298285
2E90EDD051D2	2016-08-28	EtOH_Box04_S118	Motion	0	3028.01558185
2E90EDD051D2	2016-08-28	EtOH_Box04_S118	Motion	0	3030.01824379
2E90EDD051D2	2016-08-28	EtOH_Box04_S118	Motion	0	3036.70311093
2E90EDD051D2	2016-08-28	EtOH_Box04_S118	Motion	0	3040.26406193
2E90EDD051D2	2016-08-28	EtOH_Box04_S118	Motion	0	3042.94226289
2E90EDD051D2	2016-08-28	EtOH_Box04_S118	Motion	0	3045.45947099
2E90EDD051D2	2016-08-28	EtOH_Box04_S118	Motion	0	3047.50027585
2E90EDD051D2	2016-08-28	EtOH_Box04_S118	Motion	0	3050.42149997
2E90EDD051D2	2016-08-28	EtOH_Box04_S118	Motion	0	3052.42414689
2E90EDD051D2	2016-08-28	EtOH_Box04_S118	Motion	0	3055.52495694
2E90EDD051D2	2016-08-28	EtOH_Box04_S118	Motion	0	3057.52757883
2E90EDD051D2	2016-08-28	EtOH_Box04_S118	Motion	0	3059.53164077
2E90EDD051D2	2016-08-28	EtOH_Box04_S118	Motion	0	3061.53427386
2E90EDD051D2	2016-08-28	EtOH_Box04_S118	Motion	0	3066.90420985
2E90EDD051D2	2016-08-28	EtOH_Box04_S118	Motion	0	3068.90679479
2E90EDD051D2	2016-08-28	EtOH_Box04_S118	Motion	0	3070.90946984
2E90EDD051D2	2016-08-28	EtOH_Box04_S118	Motion	0	3074.04803395
2E90EDD051D2	2016-08-28	EtOH_Box04_S118	Motion	0	3080.31722498
2E90EDD051D2	2016-08-28	EtOH_Box04_S118	Motion	0	3083.78753591
2E90EDD051D2	2016-08-28	EtOH_Box04_S118	Motion	0	3086.67817783
2E90EDD051D2	2016-08-28	EtOH_Box04_S118	Motion	0	3089.30397582
2E90EDD051D2	2016-08-28	EtOH_Box04_S118	Motion	0	3095.32672596
2E90EDD051D2	2016-08-28	EtOH_Box04_S118	Motion	0	3098.70029879
2E90EDD051D2	2016-08-28	EtOH_Box04_S118	Motion	0	3100.83491182
2E90EDD051D2	2016-08-28	EtOH_Box04_S118	Motion	0	3104.70718288
2E90EDD051D2	2016-08-28	EtOH_Box04_S118	Motion	0	3106.76137996
2E90EDD051D2	2016-08-28	EtOH_Box04_S118	Motion	0	3111.87217379
2E90EDD051D2	2016-08-28	EtOH_Box04_S118	Motion	0	3119.9217298
2E90EDD051D2	2016-08-28	EtOH_Box04_S118	Motion	0	3121.92433691
2E90EDD051D2	2016-08-28	EtOH_Box04_S118	Motion	0	3123.92693877
2E90EDD051D2	2016-08-28	EtOH_Box04_S118	Motion	0	3125.929564
2E90EDD051D2	2016-08-28	EtOH_Box04_S118	Motion	0	3127.93218493
2E90EDD051D2	2016-08-28	EtOH_Box04_S118	Motion	0	3130.170892
2E90EDD051D2	2016-08-28	EtOH_Box04_S118	Motion	0	3132.55322099
2E90EDD051D2	2016-08-28	EtOH_Box04_S118	Motion	0	3134.55585289
2E90EDD051D2	2016-08-28	EtOH_Box04_S118	Motion	0	3136.65035677
2E90EDD051D2	2016-08-28	EtOH_Box04_S118	Motion	0	3138.65296483
2E90EDD051D2	2016-08-28	EtOH_Box04_S118	Motion	0	3140.655617
2E90EDD051D2	2016-08-28	EtOH_Box04_S118	Motion	0	3143.82508397
2E90EDD051D2	2016-08-28	EtOH_Box04_S118	Motion	0	3146.84174991
2E90EDD051D2	2016-08-28	EtOH_Box04_S118	Motion	0	3152.21159887
2E90EDD051D2	2016-08-28	EtOH_Box04_S118	Motion	0	3154.73877382
2E90EDD051D2	2016-08-28	EtOH_Box04_S118	Motion	0	3156.74140382
2E90EDD051D2	2016-08-28	EtOH_Box04_S118	Motion	0	3158.74396086
2E90EDD051D2	2016-08-28	EtOH_Box04_S118	Motion	0	3160.9511919
2E90EDD051D2	2016-08-28	EtOH_Box04_S118	Motion	0	3162.95377994
2E90EDD051D2	2016-08-28	EtOH_Box04_S118	Motion	0	3165.65632892
2E90EDD051D2	2016-08-28	EtOH_Box04_S118	Motion	0	3172.85525179
2E90EDD051D2	2016-08-28	EtOH_Box04_S118	Motion	0	3174.85789585
2E90EDD051D2	2016-08-28	EtOH_Box04_S118	Motion	0	3178.49560189
2E90EDD051D2	2016-08-28	EtOH_Box04_S118	Motion	0	3181.0117259
2E90EDD051D2	2016-08-28	EtOH_Box04_S118	Motion	0	3185.49665999
2E90EDD051D2	2016-08-28	EtOH_Box04_S118	Motion	0	3187.74312997
2E90EDD051D2	2016-08-28	EtOH_Box04_S118	Motion	0	3189.74567986
2E90EDD051D2	2016-08-28	EtOH_Box04_S118	Motion	0	3191.74829483
2E90EDD051D2	2016-08-28	EtOH_Box04_S118	Motion	0	3203.23940682
2E90EDD051D2	2016-08-28	EtOH_Box04_S118	Motion	0	3207.64110088
2E90EDD051D2	2016-08-28	EtOH_Box04_S118	Motion	0	3211.02191281
2E90EDD051D2	2016-08-28	EtOH_Box04_S118	Motion	0	3213.23200583
2E90EDD051D2	2016-08-28	EtOH_Box04_S118	Motion	0	3215.46757388
2E90EDD051D2	2016-08-28	EtOH_Box04_S118	Motion	0	3220.01450896
2E90EDD051D2	2016-08-28	EtOH_Box04_S118	Motion	0	3223.43550491
2E90EDD051D2	2016-08-28	EtOH_Box04_S118	Motion	0	3229.6365819
2E90EDD051D2	2016-08-28	EtOH_Box04_S118	Motion	0	3232.505826
2E90EDD051D2	2016-08-28	EtOH_Box04_S118	Motion	0	3234.74920678
2E90EDD051D2	2016-08-28	EtOH_Box04_S118	Motion	0	3238.01546478
2E90EDD051D2	2016-08-28	EtOH_Box04_S118	Motion	0	3241.42895198
2E90EDD051D2	2016-08-28	EtOH_Box04_S118	Motion	0	3244.25080681
2E90EDD051D2	2016-08-28	EtOH_Box04_S118	Motion	0	3246.94689584
2E90EDD051D2	2016-08-28	EtOH_Box04_S118	Motion	0	3249.39908981
2E90EDD051D2	2016-08-28	EtOH_Box04_S118	Motion	0	3259.24217081
2E90EDD051D2	2016-08-28	EtOH_Box04_S118	Motion	0	3262.96899796
2E90EDD051D2	2016-08-28	EtOH_Box04_S118	Motion	0	3267.24611092
2E90EDD051D2	2016-08-28	EtOH_Box04_S118	Motion	0	3271.69585299
2E90EDD051D2	2016-08-28	EtOH_Box04_S118	Motion	0	3274.05853796
2E90EDD051D2	2016-08-28	EtOH_Box04_S118	Motion	0	3277.25334692
2E90EDD051D2	2016-08-28	EtOH_Box04_S118	Motion	0	3279.62999392
2E90EDD051D2	2016-08-28	EtOH_Box04_S118	Motion	0	3284.83810282
2E90EDD051D2	2016-08-28	EtOH_Box04_S118	Motion	0	3289.61988497
2E90EDD051D2	2016-08-28	EtOH_Box04_S118	Motion	0	3291.62243199
2E90EDD051D2	2016-08-28	EtOH_Box04_S118	Motion	0	3293.62511683
2E90EDD051D2	2016-08-28	EtOH_Box04_S118	Motion	0	3295.62727189
2E90EDD051D2	2016-08-28	EtOH_Box04_S118	Motion	0	3297.62988591
2E90EDD051D2	2016-08-28	EtOH_Box04_S118	Motion	0	3299.72143078
2E90EDD051D2	2016-08-28	EtOH_Box04_S118	Motion	0	3302.63987899
2E90EDD051D2	2016-08-28	EtOH_Box04_S118	Motion	0	3304.6425209
2E90EDD051D2	2016-08-28	EtOH_Box04_S118	Motion	0	3306.64514899
2E90EDD051D2	2016-08-28	EtOH_Box04_S118	Motion	0	3308.79706478
2E90EDD051D2	2016-08-28	EtOH_Box04_S118	Motion	0	3312.15421581
2E90EDD051D2	2016-08-28	EtOH_Box04_S118	Motion	0	3316.37681079
2E90EDD051D2	2016-08-28	EtOH_Box04_S118	Motion	0	3318.56184196
2E90EDD051D2	2016-08-28	EtOH_Box04_S118	Motion	0	3325.0511539
2E90EDD051D2	2016-08-28	EtOH_Box04_S118	Motion	0	3327.41058183
2E90EDD051D2	2016-08-28	EtOH_Box04_S118	Motion	0	3333.92965698
2E90EDD051D2	2016-08-28	EtOH_Box04_S118	Motion	0	3335.93230987
2E90EDD051D2	2016-08-28	EtOH_Box04_S118	Motion	0	3337.93639278
2E90EDD051D2	2016-08-28	EtOH_Box04_S118	Motion	0	3342.98396277
2E90EDD051D2	2016-08-28	EtOH_Box04_S118	Motion	0	3347.7824719
2E90EDD051D2	2016-08-28	EtOH_Box04_S118	Motion	0	3349.7851069
2E90EDD051D2	2016-08-28	EtOH_Box04_S118	Motion	0	3351.78772879
2E90EDD051D2	2016-08-28	EtOH_Box04_S118	Motion	0	3353.79034877
2E90EDD051D2	2016-08-28	EtOH_Box04_S118	Motion	0	3356.0283258
2E90EDD051D2	2016-08-28	EtOH_Box04_S118	Motion	0	3361.65628695
2E90EDD051D2	2016-08-28	EtOH_Box04_S118	Motion	0	3367.82195997
2E90EDD051D2	2016-08-28	EtOH_Box04_S118	Motion	0	3371.63112187
2E90EDD051D2	2016-08-28	EtOH_Box04_S118	Motion	0	3374.88075686
2E90EDD051D2	2016-08-28	EtOH_Box04_S118	Motion	0	3377.42554283
2E90EDD051D2	2016-08-28	EtOH_Box04_S118	Motion	0	3380.10979199
2E90EDD051D2	2016-08-28	EtOH_Box04_S118	Motion	0	3384.158674
2E90EDD051D2	2016-08-28	EtOH_Box04_S118	Motion	0	3387.77470183
2E90EDD051D2	2016-08-28	EtOH_Box04_S118	Motion	0	3390.33483791
2E90EDD051D2	2016-08-28	EtOH_Box04_S118	Motion	0	3392.85442495
2E90EDD051D2	2016-08-28	EtOH_Box04_S118	Motion	0	3395.50156379
2E90EDD051D2	2016-08-28	EtOH_Box04_S118	Motion	0	3398.05558085
2E90EDD051D2	2016-08-28	EtOH_Box04_S118	Motion	0	3405.60735989
2E90EDD051D2	2016-08-28	EtOH_Box04_S118	Motion	0	3408.65729499
2E90EDD051D2	2016-08-28	EtOH_Box04_S118	Motion	0	3410.65991998
2E90EDD051D2	2016-08-28	EtOH_Box04_S118	Motion	0	3412.66252589
2E90EDD051D2	2016-08-28	EtOH_Box04_S118	Motion	0	3415.28849792
2E90EDD051D2	2016-08-28	EtOH_Box04_S118	Motion	0	3417.81710386
2E90EDD051D2	2016-08-28	EtOH_Box04_S118	Motion	0	3419.84661388
2E90EDD051D2	2016-08-28	EtOH_Box04_S118	Motion	0	3422.67998385
2E90EDD051D2	2016-08-28	EtOH_Box04_S118	Motion	0	3425.35271478
2E90EDD051D2	2016-08-28	EtOH_Box04_S118	Motion	0	3432.62189889
2E90EDD051D2	2016-08-28	EtOH_Box04_S118	Motion	0	3435.75167084
2E90EDD051D2	2016-08-28	EtOH_Box04_S118	Motion	0	3438.10844684
2E90EDD051D2	2016-08-28	EtOH_Box04_S118	Motion	0	3441.2230258
2E90EDD051D2	2016-08-28	EtOH_Box04_S118	Motion	0	3445.11620879
2E90EDD051D2	2016-08-28	EtOH_Box04_S118	Motion	0	3449.76082683
2E90EDD051D2	2016-08-28	EtOH_Box04_S118	Motion	0	3451.76341987
2E90EDD051D2	2016-08-28	EtOH_Box04_S118	Motion	0	3453.76605177
2E90EDD051D2	2016-08-28	EtOH_Box04_S118	Motion	0	3455.76865697
2E90EDD051D2	2016-08-28	EtOH_Box04_S118	Motion	0	3458.39863896
2E90EDD051D2	2016-08-28	EtOH_Box04_S118	Motion	0	3461.26655197
2E90EDD051D2	2016-08-28	EtOH_Box04_S118	Motion	0	3463.2692318
2E90EDD051D2	2016-08-28	EtOH_Box04_S118	Motion	0	3465.27186298
2E90EDD051D2	2016-08-28	EtOH_Box04_S118	Motion	0	3467.274472
2E90EDD051D2	2016-08-28	EtOH_Box04_S118	Motion	0	3471.19410586
2E90EDD051D2	2016-08-28	EtOH_Box04_S118	Motion	0	3473.19674182
2E90EDD051D2	2016-08-28	EtOH_Box04_S118	Motion	0	3477.93192887
2E90EDD051D2	2016-08-28	EtOH_Box04_S118	Motion	0	3479.93456793
2E90EDD051D2	2016-08-28	EtOH_Box04_S118	Motion	0	3483.33951378
2E90EDD051D2	2016-08-28	EtOH_Box04_S118	Motion	0	3486.50801897
2E90EDD051D2	2016-08-28	EtOH_Box04_S118	Motion	0	3488.51064587
2E90EDD051D2	2016-08-28	EtOH_Box04_S118	Motion	0	3490.5132668
2E90EDD051D2	2016-08-28	EtOH_Box04_S118	Motion	0	3494.73285794
2E90EDD051D2	2016-08-28	EtOH_Box04_S118	Motion	0	3497.28393984
2E90EDD051D2	2016-08-28	EtOH_Box04_S118	Motion	0	3500.11717486
2E90EDD051D2	2016-08-28	EtOH_Box04_S118	Motion	0	3502.12252879
2E90EDD051D2	2016-08-28	EtOH_Box04_S118	Motion	0	3505.48452592
2E90EDD051D2	2016-08-28	EtOH_Box04_S118	Motion	0	3507.48715782
2E90EDD051D2	2016-08-28	EtOH_Box04_S118	Motion	0	3509.48978281
2E90EDD051D2	2016-08-28	EtOH_Box04_S118	Motion	0	3511.4924078
2E90EDD051D2	2016-08-28	EtOH_Box04_S118	Motion	0	3515.56568599
2E90EDD051D2	2016-08-28	EtOH_Box04_S118	Motion	0	3519.03002477
2E90EDD051D2	2016-08-28	EtOH_Box04_S118	Motion	0	3521.03257585
2E90EDD051D2	2016-08-28	EtOH_Box04_S118	Motion	0	3523.03521585
2E90EDD051D2	2016-08-28	EtOH_Box04_S118	Motion	0	3528.65036178
2E90EDD051D2	2016-08-28	EtOH_Box04_S118	Motion	0	3530.65302777
2E90EDD051D2	2016-08-28	EtOH_Box04_S118	Motion	0	3532.65560794
2E90EDD051D2	2016-08-28	EtOH_Box04_S118	Motion	0	3534.65824986
2E90EDD051D2	2016-08-28	EtOH_Box04_S118	Motion	0	3536.74775791
2E90EDD051D2	2016-08-28	EtOH_Box04_S118	Motion	0	3542.05938292
2E90EDD051D2	2016-08-28	EtOH_Box04_S118	Motion	0	3551.34664297
2E90EDD051D2	2016-08-28	EtOH_Box04_S118	Motion	0	3553.34934497
2E90EDD051D2	2016-08-28	EtOH_Box04_S118	Motion	0	3555.59563494
2E90EDD051D2	2016-08-28	EtOH_Box04_S118	Motion	0	3558.10868096
2E90EDD051D2	2016-08-28	EtOH_Box04_S118	Motion	0	3563.07315183
2E90EDD051D2	2016-08-28	EtOH_Box04_S118	Motion	0	3565.188447
2E90EDD051D2	2016-08-28	EtOH_Box04_S118	Motion	0	3567.191082
2E90EDD051D2	2016-08-28	EtOH_Box04_S118	Motion	0	3569.301512
2E90EDD051D2	2016-08-28	EtOH_Box04_S118	Motion	0	3571.97434998
2E90EDD051D2	2016-08-28	EtOH_Box04_S118	Motion	0	3573.97697186
2E90EDD051D2	2016-08-28	EtOH_Box04_S118	Motion	0	3575.97962284
2E90EDD051D2	2016-08-28	EtOH_Box04_S118	Motion	0	3577.98229384
2E90EDD051D2	2016-08-28	EtOH_Box04_S118	Motion	0	3581.85198998
2E90EDD051D2	2016-08-28	EtOH_Box04_S118	Motion	0	3584.71156287
2E90EDD051D2	2016-08-28	EtOH_Box04_S118	Motion	0	3586.71419191
2E90EDD051D2	2016-08-28	EtOH_Box04_S118	Motion	0	3590.09478283
2E90EDD051D2	2016-08-28	EtOH_Box04_S118	Motion	0	3597.56911588
2E90EDD051D2	2016-08-28	EtOH_Box04_S118	SessionEnd	0	3600.0
