# Supplementary material for: An open source device for operant licking in rats
Source: PeerJ. 2017 Feb 14;5:e2981. doi: 10.7717/peerj.2981 (PMC5312574; doi:10.7717/peerj.2981)
Supplement: Supplemental Information 1 — The complete raw data and several R scripts that generated all the figures and statistical analysis were compressed using the Linux tar command. The bash program dataSummary.sh located in the sucrose and water subdirectory was used to generate summary statistics for each run. [file peerj-05-2981-s001.gz › data/sucrose/vr/ETOH_lick_Box02_S121_2E90EDD08407.csv]

RatID	date	boxid	EventType	vr10	seconds
2E90EDD08407	2016-08-28	EtOH_Box02_S121	ACTIVE	0	110.250567913
2E90EDD08407	2016-08-28	EtOH_Box02_S121	ACTIVE	0	110.42979002
2E90EDD08407	2016-08-28	EtOH_Box02_S121	ACTIVE	0	110.727535963
2E90EDD08407	2016-08-28	EtOH_Box02_S121	ACTIVE	0	110.917320013
2E90EDD08407	2016-08-28	EtOH_Box02_S121	ACTIVE	0	111.063805103
2E90EDD08407	2016-08-28	EtOH_Box02_S121	ACTIVE	0	111.361334085
2E90EDD08407	2016-08-28	EtOH_Box02_S121	ACTIVE	0	111.496915102
2E90EDD08407	2016-08-28	EtOH_Box02_S121	ACTIVE	0	111.77301693
2E90EDD08407	2016-08-28	EtOH_Box02_S121	ACTIVE	0	111.876712084
2E90EDD08407	2016-08-28	EtOH_Box02_S121	ACTIVE	0	112.001594067
2E90EDD08407	2016-08-28	EtOH_Box02_S121	REWARD	10	112.001594067
2E90EDD08407	2016-08-28	EtOH_Box02_S121	ACTIVE	0	112.305375099
2E90EDD08407	2016-08-28	EtOH_Box02_S121	ACTIVE	0	112.466916084
2E90EDD08407	2016-08-28	EtOH_Box02_S121	ACTIVE	0	112.584815979
2E90EDD08407	2016-08-28	EtOH_Box02_S121	ACTIVE	0	112.691910028
2E90EDD08407	2016-08-28	EtOH_Box02_S121	ACTIVE	0	112.83129096
2E90EDD08407	2016-08-28	EtOH_Box02_S121	ACTIVE	0	112.970714092
2E90EDD08407	2016-08-28	EtOH_Box02_S121	ACTIVE	0	113.088643074
2E90EDD08407	2016-08-28	EtOH_Box02_S121	INACTIVE	0	130.622502089
2E90EDD08407	2016-08-28	EtOH_Box02_S121	ACTIVE	0	140.560051918
2E90EDD08407	2016-08-28	EtOH_Box02_S121	ACTIVE	0	141.095722914
2E90EDD08407	2016-08-28	EtOH_Box02_S121	ACTIVE	0	199.653789043
2E90EDD08407	2016-08-28	EtOH_Box02_S121	REWARD	3	199.653789043
2E90EDD08407	2016-08-28	EtOH_Box02_S121	ACTIVE	0	200.088830948
2E90EDD08407	2016-08-28	EtOH_Box02_S121	ACTIVE	0	200.153939962
2E90EDD08407	2016-08-28	EtOH_Box02_S121	ACTIVE	0	200.250447035
2E90EDD08407	2016-08-28	EtOH_Box02_S121	ACTIVE	0	200.476274014
2E90EDD08407	2016-08-28	EtOH_Box02_S121	ACTIVE	0	200.550956964
2E90EDD08407	2016-08-28	EtOH_Box02_S121	ACTIVE	0	200.668818951
2E90EDD08407	2016-08-28	EtOH_Box02_S121	ACTIVE	0	200.776000977
2E90EDD08407	2016-08-28	EtOH_Box02_S121	ACTIVE	0	200.883155107
2E90EDD08407	2016-08-28	EtOH_Box02_S121	ACTIVE	0	201.01187706
2E90EDD08407	2016-08-28	EtOH_Box02_S121	ACTIVE	0	201.486423016
2E90EDD08407	2016-08-28	EtOH_Box02_S121	ACTIVE	0	201.658504009
2E90EDD08407	2016-08-28	EtOH_Box02_S121	ACTIVE	0	201.754740953
2E90EDD08407	2016-08-28	EtOH_Box02_S121	ACTIVE	0	201.872605085
2E90EDD08407	2016-08-28	EtOH_Box02_S121	ACTIVE	0	201.990545034
2E90EDD08407	2016-08-28	EtOH_Box02_S121	ACTIVE	0	202.130155087
2E90EDD08407	2016-08-28	EtOH_Box02_S121	ACTIVE	0	202.237227917
2E90EDD08407	2016-08-28	EtOH_Box02_S121	ACTIVE	0	202.376626968
2E90EDD08407	2016-08-28	EtOH_Box02_S121	ACTIVE	0	202.494411945
2E90EDD08407	2016-08-28	EtOH_Box02_S121	ACTIVE	0	202.612262011
2E90EDD08407	2016-08-28	EtOH_Box02_S121	ACTIVE	0	202.978638887
2E90EDD08407	2016-08-28	EtOH_Box02_S121	ACTIVE	0	203.096488953
2E90EDD08407	2016-08-28	EtOH_Box02_S121	ACTIVE	0	203.225095987
2E90EDD08407	2016-08-28	EtOH_Box02_S121	ACTIVE	0	203.353666067
2E90EDD08407	2016-08-28	EtOH_Box02_S121	ACTIVE	0	203.504934072
2E90EDD08407	2016-08-28	EtOH_Box02_S121	ACTIVE	0	203.644722939
2E90EDD08407	2016-08-28	EtOH_Box02_S121	ACTIVE	0	203.77335906
2E90EDD08407	2016-08-28	EtOH_Box02_S121	ACTIVE	0	203.912874937
2E90EDD08407	2016-08-28	EtOH_Box02_S121	ACTIVE	0	204.052342892
2E90EDD08407	2016-08-28	EtOH_Box02_S121	ACTIVE	0	204.191740036
2E90EDD08407	2016-08-28	EtOH_Box02_S121	ACTIVE	0	204.3095541
2E90EDD08407	2016-08-28	EtOH_Box02_S121	ACTIVE	0	204.351700068
2E90EDD08407	2016-08-28	EtOH_Box02_S121	ACTIVE	0	204.480313063
2E90EDD08407	2016-08-28	EtOH_Box02_S121	ACTIVE	0	204.619813919
2E90EDD08407	2016-08-28	EtOH_Box02_S121	ACTIVE	0	204.759294033
2E90EDD08407	2016-08-28	EtOH_Box02_S121	ACTIVE	0	204.901343107
2E90EDD08407	2016-08-28	EtOH_Box02_S121	ACTIVE	0	205.051882982
2E90EDD08407	2016-08-28	EtOH_Box02_S121	ACTIVE	0	205.202203989
2E90EDD08407	2016-08-28	EtOH_Box02_S121	ACTIVE	0	205.579470873
2E90EDD08407	2016-08-28	EtOH_Box02_S121	ACTIVE	0	205.729724884
2E90EDD08407	2016-08-28	EtOH_Box02_S121	ACTIVE	0	205.869251013
2E90EDD08407	2016-08-28	EtOH_Box02_S121	ACTIVE	0	206.062825918
2E90EDD08407	2016-08-28	EtOH_Box02_S121	ACTIVE	0	207.089731932
2E90EDD08407	2016-08-28	EtOH_Box02_S121	ACTIVE	0	207.142860889
2E90EDD08407	2016-08-28	EtOH_Box02_S121	ACTIVE	0	207.206651926
2E90EDD08407	2016-08-28	EtOH_Box02_S121	ACTIVE	0	213.985085964
2E90EDD08407	2016-08-28	EtOH_Box02_S121	ACTIVE	0	214.189567089
2E90EDD08407	2016-08-28	EtOH_Box02_S121	ACTIVE	0	214.285867929
2E90EDD08407	2016-08-28	EtOH_Box02_S121	ACTIVE	0	214.403822899
2E90EDD08407	2016-08-28	EtOH_Box02_S121	ACTIVE	0	214.521708012
2E90EDD08407	2016-08-28	EtOH_Box02_S121	ACTIVE	0	214.65040493
2E90EDD08407	2016-08-28	EtOH_Box02_S121	ACTIVE	0	215.417645931
2E90EDD08407	2016-08-28	EtOH_Box02_S121	ACTIVE	0	215.514019966
2E90EDD08407	2016-08-28	EtOH_Box02_S121	ACTIVE	0	226.904254913
2E90EDD08407	2016-08-28	EtOH_Box02_S121	ACTIVE	0	227.160088062
2E90EDD08407	2016-08-28	EtOH_Box02_S121	ACTIVE	0	227.340007067
2E90EDD08407	2016-08-28	EtOH_Box02_S121	ACTIVE	0	227.455082893
2E90EDD08407	2016-08-28	EtOH_Box02_S121	ACTIVE	0	227.613435984
2E90EDD08407	2016-08-28	EtOH_Box02_S121	ACTIVE	0	227.717703104
2E90EDD08407	2016-08-28	EtOH_Box02_S121	ACTIVE	0	227.908466101
2E90EDD08407	2016-08-28	EtOH_Box02_S121	ACTIVE	0	228.110016108
2E90EDD08407	2016-08-28	EtOH_Box02_S121	ACTIVE	0	228.192632914
2E90EDD08407	2016-08-28	EtOH_Box02_S121	ACTIVE	0	228.307852983
2E90EDD08407	2016-08-28	EtOH_Box02_S121	ACTIVE	0	228.433763981
2E90EDD08407	2016-08-28	EtOH_Box02_S121	ACTIVE	0	228.546870947
2E90EDD08407	2016-08-28	EtOH_Box02_S121	ACTIVE	0	228.683569908
2E90EDD08407	2016-08-28	EtOH_Box02_S121	ACTIVE	0	228.798743963
2E90EDD08407	2016-08-28	EtOH_Box02_S121	ACTIVE	0	228.935477018
2E90EDD08407	2016-08-28	EtOH_Box02_S121	ACTIVE	0	229.417999983
2E90EDD08407	2016-08-28	EtOH_Box02_S121	ACTIVE	0	229.522675037
2E90EDD08407	2016-08-28	EtOH_Box02_S121	ACTIVE	0	229.692413092
2E90EDD08407	2016-08-28	EtOH_Box02_S121	ACTIVE	0	236.7272439
2E90EDD08407	2016-08-28	EtOH_Box02_S121	ACTIVE	0	269.636396885
2E90EDD08407	2016-08-28	EtOH_Box02_S121	REWARD	20	269.636396885
2E90EDD08407	2016-08-28	EtOH_Box02_S121	ACTIVE	0	269.875067949
2E90EDD08407	2016-08-28	EtOH_Box02_S121	ACTIVE	0	269.971636057
2E90EDD08407	2016-08-28	EtOH_Box02_S121	ACTIVE	0	270.067930937
2E90EDD08407	2016-08-28	EtOH_Box02_S121	ACTIVE	0	270.174974918
2E90EDD08407	2016-08-28	EtOH_Box02_S121	ACTIVE	0	270.292778015
2E90EDD08407	2016-08-28	EtOH_Box02_S121	ACTIVE	0	270.421370029
2E90EDD08407	2016-08-28	EtOH_Box02_S121	ACTIVE	0	270.539248943
2E90EDD08407	2016-08-28	EtOH_Box02_S121	ACTIVE	0	270.646267891
2E90EDD08407	2016-08-28	EtOH_Box02_S121	ACTIVE	0	270.764075041
2E90EDD08407	2016-08-28	EtOH_Box02_S121	ACTIVE	0	270.881958008
2E90EDD08407	2016-08-28	EtOH_Box02_S121	ACTIVE	0	270.999761105
2E90EDD08407	2016-08-28	EtOH_Box02_S121	ACTIVE	0	271.128347874
2E90EDD08407	2016-08-28	EtOH_Box02_S121	ACTIVE	0	271.246108055
2E90EDD08407	2016-08-28	EtOH_Box02_S121	ACTIVE	0	271.374759912
2E90EDD08407	2016-08-28	EtOH_Box02_S121	ACTIVE	0	271.503587008
2E90EDD08407	2016-08-28	EtOH_Box02_S121	ACTIVE	0	271.621366978
2E90EDD08407	2016-08-28	EtOH_Box02_S121	ACTIVE	0	271.750010014
2E90EDD08407	2016-08-28	EtOH_Box02_S121	ACTIVE	0	271.867852926
2E90EDD08407	2016-08-28	EtOH_Box02_S121	ACTIVE	0	271.996644974
2E90EDD08407	2016-08-28	EtOH_Box02_S121	ACTIVE	0	272.136116982
2E90EDD08407	2016-08-28	EtOH_Box02_S121	ACTIVE	0	272.264745951
2E90EDD08407	2016-08-28	EtOH_Box02_S121	ACTIVE	0	272.393366098
2E90EDD08407	2016-08-28	EtOH_Box02_S121	ACTIVE	0	272.522001028
2E90EDD08407	2016-08-28	EtOH_Box02_S121	ACTIVE	0	272.650633097
2E90EDD08407	2016-08-28	EtOH_Box02_S121	ACTIVE	0	272.779218912
2E90EDD08407	2016-08-28	EtOH_Box02_S121	ACTIVE	0	272.919710875
2E90EDD08407	2016-08-28	EtOH_Box02_S121	ACTIVE	0	273.037657976
2E90EDD08407	2016-08-28	EtOH_Box02_S121	ACTIVE	0	273.166263103
2E90EDD08407	2016-08-28	EtOH_Box02_S121	ACTIVE	0	273.305674076
2E90EDD08407	2016-08-28	EtOH_Box02_S121	ACTIVE	0	273.486445904
2E90EDD08407	2016-08-28	EtOH_Box02_S121	ACTIVE	0	273.593585014
2E90EDD08407	2016-08-28	EtOH_Box02_S121	ACTIVE	0	273.733027935
2E90EDD08407	2016-08-28	EtOH_Box02_S121	ACTIVE	0	273.915663004
2E90EDD08407	2016-08-28	EtOH_Box02_S121	ACTIVE	0	274.325002909
2E90EDD08407	2016-08-28	EtOH_Box02_S121	ACTIVE	0	274.464660883
2E90EDD08407	2016-08-28	EtOH_Box02_S121	INACTIVE	0	276.369642973
2E90EDD08407	2016-08-28	EtOH_Box02_S121	INACTIVE	0	276.862073898
2E90EDD08407	2016-08-28	EtOH_Box02_S121	INACTIVE	0	277.052169085
2E90EDD08407	2016-08-28	EtOH_Box02_S121	INACTIVE	0	277.263882875
2E90EDD08407	2016-08-28	EtOH_Box02_S121	ACTIVE	0	286.101825953
2E90EDD08407	2016-08-28	EtOH_Box02_S121	ACTIVE	0	286.165785074
2E90EDD08407	2016-08-28	EtOH_Box02_S121	ACTIVE	0	286.261972904
2E90EDD08407	2016-08-28	EtOH_Box02_S121	ACTIVE	0	286.369121075
2E90EDD08407	2016-08-28	EtOH_Box02_S121	ACTIVE	0	286.541076899
2E90EDD08407	2016-08-28	EtOH_Box02_S121	ACTIVE	0	286.64812398
2E90EDD08407	2016-08-28	EtOH_Box02_S121	ACTIVE	0	293.535470963
2E90EDD08407	2016-08-28	EtOH_Box02_S121	ACTIVE	0	293.663136005
2E90EDD08407	2016-08-28	EtOH_Box02_S121	ACTIVE	0	293.757936954
2E90EDD08407	2016-08-28	EtOH_Box02_S121	ACTIVE	0	293.863861084
2E90EDD08407	2016-08-28	EtOH_Box02_S121	ACTIVE	0	294.229032993
2E90EDD08407	2016-08-28	EtOH_Box02_S121	ACTIVE	0	294.410259962
2E90EDD08407	2016-08-28	EtOH_Box02_S121	ACTIVE	0	294.580666065
2E90EDD08407	2016-08-28	EtOH_Box02_S121	ACTIVE	0	294.913146973
2E90EDD08407	2016-08-28	EtOH_Box02_S121	ACTIVE	0	295.170113087
2E90EDD08407	2016-08-28	EtOH_Box02_S121	ACTIVE	0	295.264753103
2E90EDD08407	2016-08-28	EtOH_Box02_S121	ACTIVE	0	295.381084919
2E90EDD08407	2016-08-28	EtOH_Box02_S121	ACTIVE	0	295.562191963
2E90EDD08407	2016-08-28	EtOH_Box02_S121	ACTIVE	0	295.645955086
2E90EDD08407	2016-08-28	EtOH_Box02_S121	REWARD	13	295.645955086
2E90EDD08407	2016-08-28	EtOH_Box02_S121	ACTIVE	0	296.026769876
2E90EDD08407	2016-08-28	EtOH_Box02_S121	ACTIVE	0	296.123250961
2E90EDD08407	2016-08-28	EtOH_Box02_S121	ACTIVE	0	296.23038888
2E90EDD08407	2016-08-28	EtOH_Box02_S121	ACTIVE	0	296.326607943
2E90EDD08407	2016-08-28	EtOH_Box02_S121	ACTIVE	0	296.433701992
2E90EDD08407	2016-08-28	EtOH_Box02_S121	ACTIVE	0	296.551559925
2E90EDD08407	2016-08-28	EtOH_Box02_S121	ACTIVE	0	296.65861702
2E90EDD08407	2016-08-28	EtOH_Box02_S121	ACTIVE	0	296.776422977
2E90EDD08407	2016-08-28	EtOH_Box02_S121	ACTIVE	0	296.905039072
2E90EDD08407	2016-08-28	EtOH_Box02_S121	ACTIVE	0	297.013151884
2E90EDD08407	2016-08-28	EtOH_Box02_S121	ACTIVE	0	297.142339945
2E90EDD08407	2016-08-28	EtOH_Box02_S121	ACTIVE	0	297.260344028
2E90EDD08407	2016-08-28	EtOH_Box02_S121	ACTIVE	0	297.378328085
2E90EDD08407	2016-08-28	EtOH_Box02_S121	ACTIVE	0	297.506977081
2E90EDD08407	2016-08-28	EtOH_Box02_S121	ACTIVE	0	297.624756098
2E90EDD08407	2016-08-28	EtOH_Box02_S121	ACTIVE	0	297.753334045
2E90EDD08407	2016-08-28	EtOH_Box02_S121	ACTIVE	0	297.882432938
2E90EDD08407	2016-08-28	EtOH_Box02_S121	ACTIVE	0	298.000421047
2E90EDD08407	2016-08-28	EtOH_Box02_S121	ACTIVE	0	298.128998041
2E90EDD08407	2016-08-28	EtOH_Box02_S121	ACTIVE	0	298.257600069
2E90EDD08407	2016-08-28	EtOH_Box02_S121	ACTIVE	0	298.375451088
2E90EDD08407	2016-08-28	EtOH_Box02_S121	ACTIVE	0	298.514923096
2E90EDD08407	2016-08-28	EtOH_Box02_S121	ACTIVE	0	298.665275097
2E90EDD08407	2016-08-28	EtOH_Box02_S121	ACTIVE	0	298.794070005
2E90EDD08407	2016-08-28	EtOH_Box02_S121	ACTIVE	0	299.016325951
2E90EDD08407	2016-08-28	EtOH_Box02_S121	ACTIVE	0	299.069278002
2E90EDD08407	2016-08-28	EtOH_Box02_S121	ACTIVE	0	299.165426016
2E90EDD08407	2016-08-28	EtOH_Box02_S121	ACTIVE	0	299.272362947
2E90EDD08407	2016-08-28	EtOH_Box02_S121	ACTIVE	0	299.346863985
2E90EDD08407	2016-08-28	EtOH_Box02_S121	ACTIVE	0	299.583623886
2E90EDD08407	2016-08-28	EtOH_Box02_S121	ACTIVE	0	299.798635006
2E90EDD08407	2016-08-28	EtOH_Box02_S121	ACTIVE	0	299.93807292
2E90EDD08407	2016-08-28	EtOH_Box02_S121	ACTIVE	0	300.250350952
2E90EDD08407	2016-08-28	EtOH_Box02_S121	ACTIVE	0	300.412559986
2E90EDD08407	2016-08-28	EtOH_Box02_S121	ACTIVE	0	300.498123884
2E90EDD08407	2016-08-28	EtOH_Box02_S121	ACTIVE	0	300.551169872
2E90EDD08407	2016-08-28	EtOH_Box02_S121	ACTIVE	0	300.64736104
2E90EDD08407	2016-08-28	EtOH_Box02_S121	ACTIVE	0	300.743556023
2E90EDD08407	2016-08-28	EtOH_Box02_S121	ACTIVE	0	300.818134069
2E90EDD08407	2016-08-28	EtOH_Box02_S121	ACTIVE	0	301.120507002
2E90EDD08407	2016-08-28	EtOH_Box02_S121	ACTIVE	0	301.303539038
2E90EDD08407	2016-08-28	EtOH_Box02_S121	ACTIVE	0	301.410600901
2E90EDD08407	2016-08-28	EtOH_Box02_S121	ACTIVE	0	301.56092906
2E90EDD08407	2016-08-28	EtOH_Box02_S121	ACTIVE	0	301.711098909
2E90EDD08407	2016-08-28	EtOH_Box02_S121	ACTIVE	0	301.828906059
2E90EDD08407	2016-08-28	EtOH_Box02_S121	ACTIVE	0	301.957537889
2E90EDD08407	2016-08-28	EtOH_Box02_S121	ACTIVE	0	302.172691107
2E90EDD08407	2016-08-28	EtOH_Box02_S121	ACTIVE	0	302.323133945
2E90EDD08407	2016-08-28	EtOH_Box02_S121	ACTIVE	0	302.592370987
2E90EDD08407	2016-08-28	EtOH_Box02_S121	ACTIVE	0	302.68866396
2E90EDD08407	2016-08-28	EtOH_Box02_S121	ACTIVE	0	302.817262888
2E90EDD08407	2016-08-28	EtOH_Box02_S121	ACTIVE	0	302.924278021
2E90EDD08407	2016-08-28	EtOH_Box02_S121	ACTIVE	0	303.074533939
2E90EDD08407	2016-08-28	EtOH_Box02_S121	ACTIVE	0	303.181591034
2E90EDD08407	2016-08-28	EtOH_Box02_S121	ACTIVE	0	303.288682938
2E90EDD08407	2016-08-28	EtOH_Box02_S121	ACTIVE	0	303.341638088
2E90EDD08407	2016-08-28	EtOH_Box02_S121	ACTIVE	0	303.44875288
2E90EDD08407	2016-08-28	EtOH_Box02_S121	ACTIVE	0	303.566530943
2E90EDD08407	2016-08-28	EtOH_Box02_S121	ACTIVE	0	303.685348034
2E90EDD08407	2016-08-28	EtOH_Box02_S121	ACTIVE	0	303.824881077
2E90EDD08407	2016-08-28	EtOH_Box02_S121	ACTIVE	0	303.986171007
2E90EDD08407	2016-08-28	EtOH_Box02_S121	ACTIVE	0	314.043168068
2E90EDD08407	2016-08-28	EtOH_Box02_S121	ACTIVE	0	314.129005909
2E90EDD08407	2016-08-28	EtOH_Box02_S121	ACTIVE	0	314.257711887
2E90EDD08407	2016-08-28	EtOH_Box02_S121	ACTIVE	0	314.407993078
2E90EDD08407	2016-08-28	EtOH_Box02_S121	ACTIVE	0	314.525928974
2E90EDD08407	2016-08-28	EtOH_Box02_S121	ACTIVE	0	314.654608011
2E90EDD08407	2016-08-28	EtOH_Box02_S121	ACTIVE	0	314.826436996
2E90EDD08407	2016-08-28	EtOH_Box02_S121	ACTIVE	0	314.901021004
2E90EDD08407	2016-08-28	EtOH_Box02_S121	ACTIVE	0	314.988136053
2E90EDD08407	2016-08-28	EtOH_Box02_S121	ACTIVE	0	315.150366068
2E90EDD08407	2016-08-28	EtOH_Box02_S121	ACTIVE	0	315.257513046
2E90EDD08407	2016-08-28	EtOH_Box02_S121	ACTIVE	0	315.515908003
2E90EDD08407	2016-08-28	EtOH_Box02_S121	ACTIVE	0	315.774477005
2E90EDD08407	2016-08-28	EtOH_Box02_S121	ACTIVE	0	315.869795084
2E90EDD08407	2016-08-28	EtOH_Box02_S121	ACTIVE	0	315.975395918
2E90EDD08407	2016-08-28	EtOH_Box02_S121	ACTIVE	0	316.080900908
2E90EDD08407	2016-08-28	EtOH_Box02_S121	ACTIVE	0	316.18629694
2E90EDD08407	2016-08-28	EtOH_Box02_S121	ACTIVE	0	316.302592993
2E90EDD08407	2016-08-28	EtOH_Box02_S121	ACTIVE	0	316.613399029
2E90EDD08407	2016-08-28	EtOH_Box02_S121	ACTIVE	0	316.783683062
2E90EDD08407	2016-08-28	EtOH_Box02_S121	ACTIVE	0	316.88915801
2E90EDD08407	2016-08-28	EtOH_Box02_S121	ACTIVE	0	316.994690895
2E90EDD08407	2016-08-28	EtOH_Box02_S121	ACTIVE	0	317.111349106
2E90EDD08407	2016-08-28	EtOH_Box02_S121	ACTIVE	0	317.335871935
2E90EDD08407	2016-08-28	EtOH_Box02_S121	ACTIVE	0	317.484587908
2E90EDD08407	2016-08-28	EtOH_Box02_S121	ACTIVE	0	317.644227982
2E90EDD08407	2016-08-28	EtOH_Box02_S121	ACTIVE	0	317.771214962
2E90EDD08407	2016-08-28	EtOH_Box02_S121	ACTIVE	0	318.050329924
2E90EDD08407	2016-08-28	EtOH_Box02_S121	ACTIVE	0	318.155833006
2E90EDD08407	2016-08-28	EtOH_Box02_S121	ACTIVE	0	318.401912928
2E90EDD08407	2016-08-28	EtOH_Box02_S121	ACTIVE	0	318.496569872
2E90EDD08407	2016-08-28	EtOH_Box02_S121	ACTIVE	0	318.99127388
2E90EDD08407	2016-08-28	EtOH_Box02_S121	REWARD	20	318.99127388
2E90EDD08407	2016-08-28	EtOH_Box02_S121	ACTIVE	0	320.064485073
2E90EDD08407	2016-08-28	EtOH_Box02_S121	ACTIVE	0	320.150296926
2E90EDD08407	2016-08-28	EtOH_Box02_S121	ACTIVE	0	320.300611973
2E90EDD08407	2016-08-28	EtOH_Box02_S121	ACTIVE	0	320.386053085
2E90EDD08407	2016-08-28	EtOH_Box02_S121	ACTIVE	0	320.503885984
2E90EDD08407	2016-08-28	EtOH_Box02_S121	ACTIVE	0	320.621758938
2E90EDD08407	2016-08-28	EtOH_Box02_S121	ACTIVE	0	320.739578962
2E90EDD08407	2016-08-28	EtOH_Box02_S121	ACTIVE	0	320.868308067
2E90EDD08407	2016-08-28	EtOH_Box02_S121	ACTIVE	0	320.986145973
2E90EDD08407	2016-08-28	EtOH_Box02_S121	ACTIVE	0	321.093111992
2E90EDD08407	2016-08-28	EtOH_Box02_S121	ACTIVE	0	321.224032879
2E90EDD08407	2016-08-28	EtOH_Box02_S121	ACTIVE	0	321.341995001
2E90EDD08407	2016-08-28	EtOH_Box02_S121	ACTIVE	0	321.470675945
2E90EDD08407	2016-08-28	EtOH_Box02_S121	ACTIVE	0	321.599286079
2E90EDD08407	2016-08-28	EtOH_Box02_S121	ACTIVE	0	321.738684893
2E90EDD08407	2016-08-28	EtOH_Box02_S121	ACTIVE	0	321.867336035
2E90EDD08407	2016-08-28	EtOH_Box02_S121	ACTIVE	0	321.995996952
2E90EDD08407	2016-08-28	EtOH_Box02_S121	ACTIVE	0	322.124626875
2E90EDD08407	2016-08-28	EtOH_Box02_S121	ACTIVE	0	322.264038086
2E90EDD08407	2016-08-28	EtOH_Box02_S121	ACTIVE	0	322.415266991
2E90EDD08407	2016-08-28	EtOH_Box02_S121	ACTIVE	0	322.652222872
2E90EDD08407	2016-08-28	EtOH_Box02_S121	ACTIVE	0	322.726794004
2E90EDD08407	2016-08-28	EtOH_Box02_S121	ACTIVE	0	322.833724976
2E90EDD08407	2016-08-28	EtOH_Box02_S121	ACTIVE	0	322.973179102
2E90EDD08407	2016-08-28	EtOH_Box02_S121	ACTIVE	0	323.123363972
2E90EDD08407	2016-08-28	EtOH_Box02_S121	ACTIVE	0	323.273561001
2E90EDD08407	2016-08-28	EtOH_Box02_S121	ACTIVE	0	323.650856018
2E90EDD08407	2016-08-28	EtOH_Box02_S121	ACTIVE	0	323.736289978
2E90EDD08407	2016-08-28	EtOH_Box02_S121	ACTIVE	0	323.908291101
2E90EDD08407	2016-08-28	EtOH_Box02_S121	ACTIVE	0	323.972165108
2E90EDD08407	2016-08-28	EtOH_Box02_S121	ACTIVE	0	324.03592205
2E90EDD08407	2016-08-28	EtOH_Box02_S121	ACTIVE	0	331.497658014
2E90EDD08407	2016-08-28	EtOH_Box02_S121	ACTIVE	0	331.572522879
2E90EDD08407	2016-08-28	EtOH_Box02_S121	ACTIVE	0	331.690470934
2E90EDD08407	2016-08-28	EtOH_Box02_S121	ACTIVE	0	333.463093996
2E90EDD08407	2016-08-28	EtOH_Box02_S121	ACTIVE	0	333.570388079
2E90EDD08407	2016-08-28	EtOH_Box02_S121	ACTIVE	0	333.677473068
2E90EDD08407	2016-08-28	EtOH_Box02_S121	ACTIVE	0	333.806094885
2E90EDD08407	2016-08-28	EtOH_Box02_S121	ACTIVE	0	333.934885025
2E90EDD08407	2016-08-28	EtOH_Box02_S121	ACTIVE	0	334.054004908
2E90EDD08407	2016-08-28	EtOH_Box02_S121	ACTIVE	0	334.183016062
2E90EDD08407	2016-08-28	EtOH_Box02_S121	ACTIVE	0	334.322450876
2E90EDD08407	2016-08-28	EtOH_Box02_S121	ACTIVE	0	334.451289892
2E90EDD08407	2016-08-28	EtOH_Box02_S121	ACTIVE	0	334.623255968
2E90EDD08407	2016-08-28	EtOH_Box02_S121	ACTIVE	0	353.422985077
2E90EDD08407	2016-08-28	EtOH_Box02_S121	REWARD	1	353.422985077
2E90EDD08407	2016-08-28	EtOH_Box02_S121	ACTIVE	0	353.661756992
2E90EDD08407	2016-08-28	EtOH_Box02_S121	ACTIVE	0	353.769134045
2E90EDD08407	2016-08-28	EtOH_Box02_S121	ACTIVE	0	353.823317051
2E90EDD08407	2016-08-28	EtOH_Box02_S121	ACTIVE	0	353.908931971
2E90EDD08407	2016-08-28	EtOH_Box02_S121	ACTIVE	0	354.005251884
2E90EDD08407	2016-08-28	EtOH_Box02_S121	ACTIVE	0	354.11232996
2E90EDD08407	2016-08-28	EtOH_Box02_S121	ACTIVE	0	354.230257034
2E90EDD08407	2016-08-28	EtOH_Box02_S121	ACTIVE	0	354.358931065
2E90EDD08407	2016-08-28	EtOH_Box02_S121	ACTIVE	0	354.476804018
2E90EDD08407	2016-08-28	EtOH_Box02_S121	ACTIVE	0	354.594680071
2E90EDD08407	2016-08-28	EtOH_Box02_S121	ACTIVE	0	354.701729059
2E90EDD08407	2016-08-28	EtOH_Box02_S121	ACTIVE	0	354.841231108
2E90EDD08407	2016-08-28	EtOH_Box02_S121	ACTIVE	0	354.95914793
2E90EDD08407	2016-08-28	EtOH_Box02_S121	ACTIVE	0	355.076992035
2E90EDD08407	2016-08-28	EtOH_Box02_S121	ACTIVE	0	355.19483304
2E90EDD08407	2016-08-28	EtOH_Box02_S121	ACTIVE	0	355.323553085
2E90EDD08407	2016-08-28	EtOH_Box02_S121	ACTIVE	0	355.463042974
2E90EDD08407	2016-08-28	EtOH_Box02_S121	ACTIVE	0	355.602494955
2E90EDD08407	2016-08-28	EtOH_Box02_S121	ACTIVE	0	355.72053194
2E90EDD08407	2016-08-28	EtOH_Box02_S121	ACTIVE	0	355.849648952
2E90EDD08407	2016-08-28	EtOH_Box02_S121	ACTIVE	0	356.000004053
2E90EDD08407	2016-08-28	EtOH_Box02_S121	ACTIVE	0	356.128658056
2E90EDD08407	2016-08-28	EtOH_Box02_S121	ACTIVE	0	356.257329941
2E90EDD08407	2016-08-28	EtOH_Box02_S121	ACTIVE	0	356.407623053
2E90EDD08407	2016-08-28	EtOH_Box02_S121	ACTIVE	0	356.536339045
2E90EDD08407	2016-08-28	EtOH_Box02_S121	ACTIVE	0	356.667269945
2E90EDD08407	2016-08-28	EtOH_Box02_S121	ACTIVE	0	356.817570925
2E90EDD08407	2016-08-28	EtOH_Box02_S121	ACTIVE	0	356.93550992
2E90EDD08407	2016-08-28	EtOH_Box02_S121	ACTIVE	0	357.010281086
2E90EDD08407	2016-08-28	EtOH_Box02_S121	ACTIVE	0	357.07404995
2E90EDD08407	2016-08-28	EtOH_Box02_S121	ACTIVE	0	357.344462872
2E90EDD08407	2016-08-28	EtOH_Box02_S121	ACTIVE	0	357.484040022
2E90EDD08407	2016-08-28	EtOH_Box02_S121	ACTIVE	0	357.612821102
2E90EDD08407	2016-08-28	EtOH_Box02_S121	ACTIVE	0	357.752288103
2E90EDD08407	2016-08-28	EtOH_Box02_S121	ACTIVE	0	357.848654985
2E90EDD08407	2016-08-28	EtOH_Box02_S121	ACTIVE	0	357.923237085
2E90EDD08407	2016-08-28	EtOH_Box02_S121	ACTIVE	0	366.543782949
2E90EDD08407	2016-08-28	EtOH_Box02_S121	ACTIVE	0	366.640193939
2E90EDD08407	2016-08-28	EtOH_Box02_S121	ACTIVE	0	366.779678106
2E90EDD08407	2016-08-28	EtOH_Box02_S121	ACTIVE	0	366.854265928
2E90EDD08407	2016-08-28	EtOH_Box02_S121	ACTIVE	0	366.896476984
2E90EDD08407	2016-08-28	EtOH_Box02_S121	ACTIVE	0	367.057528973
2E90EDD08407	2016-08-28	EtOH_Box02_S121	ACTIVE	0	367.359339952
2E90EDD08407	2016-08-28	EtOH_Box02_S121	ACTIVE	0	367.531346083
2E90EDD08407	2016-08-28	EtOH_Box02_S121	ACTIVE	0	367.605988979
2E90EDD08407	2016-08-28	EtOH_Box02_S121	ACTIVE	0	367.713001966
2E90EDD08407	2016-08-28	EtOH_Box02_S121	ACTIVE	0	367.820000887
2E90EDD08407	2016-08-28	EtOH_Box02_S121	ACTIVE	0	367.92712903
2E90EDD08407	2016-08-28	EtOH_Box02_S121	ACTIVE	0	368.131563902
2E90EDD08407	2016-08-28	EtOH_Box02_S121	ACTIVE	0	368.476541996
2E90EDD08407	2016-08-28	EtOH_Box02_S121	ACTIVE	0	368.648514032
2E90EDD08407	2016-08-28	EtOH_Box02_S121	ACTIVE	0	368.744719982
2E90EDD08407	2016-08-28	EtOH_Box02_S121	ACTIVE	0	368.863624096
2E90EDD08407	2016-08-28	EtOH_Box02_S121	ACTIVE	0	369.003196001
2E90EDD08407	2016-08-28	EtOH_Box02_S121	ACTIVE	0	369.142729998
2E90EDD08407	2016-08-28	EtOH_Box02_S121	ACTIVE	0	369.271337986
2E90EDD08407	2016-08-28	EtOH_Box02_S121	ACTIVE	0	369.475812912
2E90EDD08407	2016-08-28	EtOH_Box02_S121	ACTIVE	0	369.539614916
2E90EDD08407	2016-08-28	EtOH_Box02_S121	ACTIVE	0	369.646667004
2E90EDD08407	2016-08-28	EtOH_Box02_S121	ACTIVE	0	369.796902895
2E90EDD08407	2016-08-28	EtOH_Box02_S121	ACTIVE	0	369.990557909
2E90EDD08407	2016-08-28	EtOH_Box02_S121	ACTIVE	0	370.140868902
2E90EDD08407	2016-08-28	EtOH_Box02_S121	ACTIVE	0	370.280328989
2E90EDD08407	2016-08-28	EtOH_Box02_S121	ACTIVE	0	370.549530983
2E90EDD08407	2016-08-28	EtOH_Box02_S121	ACTIVE	0	370.591691017
2E90EDD08407	2016-08-28	EtOH_Box02_S121	ACTIVE	0	370.666245937
2E90EDD08407	2016-08-28	EtOH_Box02_S121	ACTIVE	0	370.935487986
2E90EDD08407	2016-08-28	EtOH_Box02_S121	ACTIVE	0	371.042581081
2E90EDD08407	2016-08-28	EtOH_Box02_S121	ACTIVE	0	371.419931889
2E90EDD08407	2016-08-28	EtOH_Box02_S121	ACTIVE	0	371.516185045
2E90EDD08407	2016-08-28	EtOH_Box02_S121	ACTIVE	0	371.623256922
2E90EDD08407	2016-08-28	EtOH_Box02_S121	ACTIVE	0	371.860473871
2E90EDD08407	2016-08-28	EtOH_Box02_S121	ACTIVE	0	371.945967913
2E90EDD08407	2016-08-28	EtOH_Box02_S121	ACTIVE	0	372.465126038
2E90EDD08407	2016-08-28	EtOH_Box02_S121	ACTIVE	0	372.907294989
2E90EDD08407	2016-08-28	EtOH_Box02_S121	ACTIVE	0	373.663145065
2E90EDD08407	2016-08-28	EtOH_Box02_S121	ACTIVE	0	373.778506041
2E90EDD08407	2016-08-28	EtOH_Box02_S121	ACTIVE	0	373.980684996
2E90EDD08407	2016-08-28	EtOH_Box02_S121	ACTIVE	0	374.063543081
2E90EDD08407	2016-08-28	EtOH_Box02_S121	ACTIVE	0	383.347112894
2E90EDD08407	2016-08-28	EtOH_Box02_S121	ACTIVE	0	383.45162797
2E90EDD08407	2016-08-28	EtOH_Box02_S121	ACTIVE	0	383.577651024
2E90EDD08407	2016-08-28	EtOH_Box02_S121	ACTIVE	0	383.704730988
2E90EDD08407	2016-08-28	EtOH_Box02_S121	REWARD	8	383.704730988
2E90EDD08407	2016-08-28	EtOH_Box02_S121	ACTIVE	0	384.083725929
2E90EDD08407	2016-08-28	EtOH_Box02_S121	ACTIVE	0	384.158473969
2E90EDD08407	2016-08-28	EtOH_Box02_S121	ACTIVE	0	384.254715919
2E90EDD08407	2016-08-28	EtOH_Box02_S121	ACTIVE	0	384.361721039
2E90EDD08407	2016-08-28	EtOH_Box02_S121	ACTIVE	0	384.468786955
2E90EDD08407	2016-08-28	EtOH_Box02_S121	ACTIVE	0	384.586649895
2E90EDD08407	2016-08-28	EtOH_Box02_S121	ACTIVE	0	384.693861008
2E90EDD08407	2016-08-28	EtOH_Box02_S121	ACTIVE	0	384.822751999
2E90EDD08407	2016-08-28	EtOH_Box02_S121	ACTIVE	0	384.940836906
2E90EDD08407	2016-08-28	EtOH_Box02_S121	ACTIVE	0	385.047915936
2E90EDD08407	2016-08-28	EtOH_Box02_S121	ACTIVE	0	385.165735006
2E90EDD08407	2016-08-28	EtOH_Box02_S121	ACTIVE	0	385.294375896
2E90EDD08407	2016-08-28	EtOH_Box02_S121	ACTIVE	0	385.423031092
2E90EDD08407	2016-08-28	EtOH_Box02_S121	ACTIVE	0	385.540901899
2E90EDD08407	2016-08-28	EtOH_Box02_S121	ACTIVE	0	385.669543982
2E90EDD08407	2016-08-28	EtOH_Box02_S121	ACTIVE	0	385.808937073
2E90EDD08407	2016-08-28	EtOH_Box02_S121	ACTIVE	0	385.937583923
2E90EDD08407	2016-08-28	EtOH_Box02_S121	ACTIVE	0	386.066261053
2E90EDD08407	2016-08-28	EtOH_Box02_S121	ACTIVE	0	386.205748081
2E90EDD08407	2016-08-28	EtOH_Box02_S121	ACTIVE	0	386.334425926
2E90EDD08407	2016-08-28	EtOH_Box02_S121	ACTIVE	0	386.463133097
2E90EDD08407	2016-08-28	EtOH_Box02_S121	ACTIVE	0	386.591841936
2E90EDD08407	2016-08-28	EtOH_Box02_S121	ACTIVE	0	386.7205019
2E90EDD08407	2016-08-28	EtOH_Box02_S121	ACTIVE	0	386.870723963
2E90EDD08407	2016-08-28	EtOH_Box02_S121	ACTIVE	0	387.031900883
2E90EDD08407	2016-08-28	EtOH_Box02_S121	ACTIVE	0	387.346154928
2E90EDD08407	2016-08-28	EtOH_Box02_S121	ACTIVE	0	387.399318933
2E90EDD08407	2016-08-28	EtOH_Box02_S121	ACTIVE	0	387.506428003
2E90EDD08407	2016-08-28	EtOH_Box02_S121	ACTIVE	0	387.645916939
2E90EDD08407	2016-08-28	EtOH_Box02_S121	ACTIVE	0	387.785333872
2E90EDD08407	2016-08-28	EtOH_Box02_S121	ACTIVE	0	387.914674044
2E90EDD08407	2016-08-28	EtOH_Box02_S121	ACTIVE	0	388.054219007
2E90EDD08407	2016-08-28	EtOH_Box02_S121	ACTIVE	0	388.226038933
2E90EDD08407	2016-08-28	EtOH_Box02_S121	ACTIVE	0	388.365473032
2E90EDD08407	2016-08-28	EtOH_Box02_S121	ACTIVE	0	400.445487022
2E90EDD08407	2016-08-28	EtOH_Box02_S121	ACTIVE	0	400.531096935
2E90EDD08407	2016-08-28	EtOH_Box02_S121	ACTIVE	0	400.648992062
2E90EDD08407	2016-08-28	EtOH_Box02_S121	ACTIVE	0	400.982930899
2E90EDD08407	2016-08-28	EtOH_Box02_S121	ACTIVE	0	401.079194069
2E90EDD08407	2016-08-28	EtOH_Box02_S121	ACTIVE	0	401.240457058
2E90EDD08407	2016-08-28	EtOH_Box02_S121	ACTIVE	0	401.347915888
2E90EDD08407	2016-08-28	EtOH_Box02_S121	ACTIVE	0	401.477844954
2E90EDD08407	2016-08-28	EtOH_Box02_S121	ACTIVE	0	401.628351927
2E90EDD08407	2016-08-28	EtOH_Box02_S121	ACTIVE	0	401.800322056
2E90EDD08407	2016-08-28	EtOH_Box02_S121	ACTIVE	0	401.86507988
2E90EDD08407	2016-08-28	EtOH_Box02_S121	ACTIVE	0	401.961503983
2E90EDD08407	2016-08-28	EtOH_Box02_S121	ACTIVE	0	402.046928883
2E90EDD08407	2016-08-28	EtOH_Box02_S121	ACTIVE	0	402.153893948
2E90EDD08407	2016-08-28	EtOH_Box02_S121	ACTIVE	0	402.260936022
2E90EDD08407	2016-08-28	EtOH_Box02_S121	ACTIVE	0	402.378777981
2E90EDD08407	2016-08-28	EtOH_Box02_S121	ACTIVE	0	402.583331108
2E90EDD08407	2016-08-28	EtOH_Box02_S121	ACTIVE	0	402.852806091
2E90EDD08407	2016-08-28	EtOH_Box02_S121	ACTIVE	0	402.949150085
2E90EDD08407	2016-08-28	EtOH_Box02_S121	ACTIVE	0	403.229435921
2E90EDD08407	2016-08-28	EtOH_Box02_S121	ACTIVE	0	403.401469946
2E90EDD08407	2016-08-28	EtOH_Box02_S121	ACTIVE	0	409.583913088
2E90EDD08407	2016-08-28	EtOH_Box02_S121	ACTIVE	0	409.678860903
2E90EDD08407	2016-08-28	EtOH_Box02_S121	ACTIVE	0	409.925328016
2E90EDD08407	2016-08-28	EtOH_Box02_S121	ACTIVE	0	410.280699015
2E90EDD08407	2016-08-28	EtOH_Box02_S121	ACTIVE	0	410.375541925
2E90EDD08407	2016-08-28	EtOH_Box02_S121	ACTIVE	0	410.578360081
2E90EDD08407	2016-08-28	EtOH_Box02_S121	ACTIVE	0	410.943233013
2E90EDD08407	2016-08-28	EtOH_Box02_S121	ACTIVE	0	411.070363998
2E90EDD08407	2016-08-28	EtOH_Box02_S121	ACTIVE	0	426.733126879
2E90EDD08407	2016-08-28	EtOH_Box02_S121	ACTIVE	0	426.914448977
2E90EDD08407	2016-08-28	EtOH_Box02_S121	ACTIVE	0	427.138875961
2E90EDD08407	2016-08-28	EtOH_Box02_S121	ACTIVE	0	427.309220076
2E90EDD08407	2016-08-28	EtOH_Box02_S121	ACTIVE	0	427.490377903
2E90EDD08407	2016-08-28	EtOH_Box02_S121	ACTIVE	0	427.705031872
2E90EDD08407	2016-08-28	EtOH_Box02_S121	ACTIVE	0	427.875751972
2E90EDD08407	2016-08-28	EtOH_Box02_S121	ACTIVE	0	427.981281042
2E90EDD08407	2016-08-28	EtOH_Box02_S121	ACTIVE	0	428.162348986
2E90EDD08407	2016-08-28	EtOH_Box02_S121	ACTIVE	0	428.310956955
2E90EDD08407	2016-08-28	EtOH_Box02_S121	ACTIVE	0	428.427210093
2E90EDD08407	2016-08-28	EtOH_Box02_S121	ACTIVE	0	428.59750104
2E90EDD08407	2016-08-28	EtOH_Box02_S121	REWARD	20	428.59750104
2E90EDD08407	2016-08-28	EtOH_Box02_S121	ACTIVE	0	428.837445974
2E90EDD08407	2016-08-28	EtOH_Box02_S121	ACTIVE	0	428.933985949
2E90EDD08407	2016-08-28	EtOH_Box02_S121	ACTIVE	0	429.05191493
2E90EDD08407	2016-08-28	EtOH_Box02_S121	ACTIVE	0	429.148173094
2E90EDD08407	2016-08-28	EtOH_Box02_S121	ACTIVE	0	429.265979052
2E90EDD08407	2016-08-28	EtOH_Box02_S121	ACTIVE	0	429.383794069
2E90EDD08407	2016-08-28	EtOH_Box02_S121	ACTIVE	0	429.501652002
2E90EDD08407	2016-08-28	EtOH_Box02_S121	ACTIVE	0	429.619522095
2E90EDD08407	2016-08-28	EtOH_Box02_S121	ACTIVE	0	429.737443924
2E90EDD08407	2016-08-28	EtOH_Box02_S121	ACTIVE	0	429.866214037
2E90EDD08407	2016-08-28	EtOH_Box02_S121	ACTIVE	0	429.994961023
2E90EDD08407	2016-08-28	EtOH_Box02_S121	ACTIVE	0	430.102031946
2E90EDD08407	2016-08-28	EtOH_Box02_S121	ACTIVE	0	430.230659962
2E90EDD08407	2016-08-28	EtOH_Box02_S121	ACTIVE	0	430.370317936
2E90EDD08407	2016-08-28	EtOH_Box02_S121	ACTIVE	0	430.488188982
2E90EDD08407	2016-08-28	EtOH_Box02_S121	ACTIVE	0	430.616836071
2E90EDD08407	2016-08-28	EtOH_Box02_S121	ACTIVE	0	430.734601021
2E90EDD08407	2016-08-28	EtOH_Box02_S121	ACTIVE	0	430.874119997
2E90EDD08407	2016-08-28	EtOH_Box02_S121	ACTIVE	0	430.992019892
2E90EDD08407	2016-08-28	EtOH_Box02_S121	ACTIVE	0	431.131413937
2E90EDD08407	2016-08-28	EtOH_Box02_S121	ACTIVE	0	431.26009798
2E90EDD08407	2016-08-28	EtOH_Box02_S121	ACTIVE	0	431.400650024
2E90EDD08407	2016-08-28	EtOH_Box02_S121	ACTIVE	0	431.540363073
2E90EDD08407	2016-08-28	EtOH_Box02_S121	ACTIVE	0	431.669008017
2E90EDD08407	2016-08-28	EtOH_Box02_S121	ACTIVE	0	431.808541059
2E90EDD08407	2016-08-28	EtOH_Box02_S121	ACTIVE	0	431.948152065
2E90EDD08407	2016-08-28	EtOH_Box02_S121	ACTIVE	0	432.076828957
2E90EDD08407	2016-08-28	EtOH_Box02_S121	ACTIVE	0	432.216345072
2E90EDD08407	2016-08-28	EtOH_Box02_S121	ACTIVE	0	432.345067978
2E90EDD08407	2016-08-28	EtOH_Box02_S121	ACTIVE	0	432.516917944
2E90EDD08407	2016-08-28	EtOH_Box02_S121	ACTIVE	0	432.667284012
2E90EDD08407	2016-08-28	EtOH_Box02_S121	ACTIVE	0	454.299880028
2E90EDD08407	2016-08-28	EtOH_Box02_S121	ACTIVE	0	454.382834911
2E90EDD08407	2016-08-28	EtOH_Box02_S121	ACTIVE	0	454.465683937
2E90EDD08407	2016-08-28	EtOH_Box02_S121	ACTIVE	0	454.64584589
2E90EDD08407	2016-08-28	EtOH_Box02_S121	REWARD	4	454.64584589
2E90EDD08407	2016-08-28	EtOH_Box02_S121	ACTIVE	0	454.884262085
2E90EDD08407	2016-08-28	EtOH_Box02_S121	ACTIVE	0	454.980823994
2E90EDD08407	2016-08-28	EtOH_Box02_S121	ACTIVE	0	455.087970018
2E90EDD08407	2016-08-28	EtOH_Box02_S121	ACTIVE	0	455.195146084
2E90EDD08407	2016-08-28	EtOH_Box02_S121	ACTIVE	0	455.313153982
2E90EDD08407	2016-08-28	EtOH_Box02_S121	ACTIVE	0	455.420371056
2E90EDD08407	2016-08-28	EtOH_Box02_S121	ACTIVE	0	455.549200058
2E90EDD08407	2016-08-28	EtOH_Box02_S121	ACTIVE	0	455.667114973
2E90EDD08407	2016-08-28	EtOH_Box02_S121	ACTIVE	0	455.784924984
2E90EDD08407	2016-08-28	EtOH_Box02_S121	ACTIVE	0	455.903224945
2E90EDD08407	2016-08-28	EtOH_Box02_S121	ACTIVE	0	456.021152973
2E90EDD08407	2016-08-28	EtOH_Box02_S121	ACTIVE	0	456.139142036
2E90EDD08407	2016-08-28	EtOH_Box02_S121	ACTIVE	0	456.267852068
2E90EDD08407	2016-08-28	EtOH_Box02_S121	ACTIVE	0	456.385693073
2E90EDD08407	2016-08-28	EtOH_Box02_S121	ACTIVE	0	456.514311075
2E90EDD08407	2016-08-28	EtOH_Box02_S121	ACTIVE	0	456.642982006
2E90EDD08407	2016-08-28	EtOH_Box02_S121	ACTIVE	0	456.760801077
2E90EDD08407	2016-08-28	EtOH_Box02_S121	ACTIVE	0	456.889475107
2E90EDD08407	2016-08-28	EtOH_Box02_S121	ACTIVE	0	457.018177032
2E90EDD08407	2016-08-28	EtOH_Box02_S121	ACTIVE	0	457.157631874
2E90EDD08407	2016-08-28	EtOH_Box02_S121	ACTIVE	0	457.286453009
2E90EDD08407	2016-08-28	EtOH_Box02_S121	ACTIVE	0	457.425972939
2E90EDD08407	2016-08-28	EtOH_Box02_S121	ACTIVE	0	457.566586018
2E90EDD08407	2016-08-28	EtOH_Box02_S121	ACTIVE	0	457.727689981
2E90EDD08407	2016-08-28	EtOH_Box02_S121	ACTIVE	0	457.856385946
2E90EDD08407	2016-08-28	EtOH_Box02_S121	ACTIVE	0	457.985048056
2E90EDD08407	2016-08-28	EtOH_Box02_S121	ACTIVE	0	458.124500036
2E90EDD08407	2016-08-28	EtOH_Box02_S121	ACTIVE	0	458.274847984
2E90EDD08407	2016-08-28	EtOH_Box02_S121	ACTIVE	0	458.43611002
2E90EDD08407	2016-08-28	EtOH_Box02_S121	ACTIVE	0	458.586605072
2E90EDD08407	2016-08-28	EtOH_Box02_S121	ACTIVE	0	458.726080894
2E90EDD08407	2016-08-28	EtOH_Box02_S121	ACTIVE	0	465.438189983
2E90EDD08407	2016-08-28	EtOH_Box02_S121	ACTIVE	0	465.545389891
2E90EDD08407	2016-08-28	EtOH_Box02_S121	ACTIVE	0	465.663260937
2E90EDD08407	2016-08-28	EtOH_Box02_S121	ACTIVE	0	465.791943073
2E90EDD08407	2016-08-28	EtOH_Box02_S121	ACTIVE	0	465.931413889
2E90EDD08407	2016-08-28	EtOH_Box02_S121	ACTIVE	0	466.114156008
2E90EDD08407	2016-08-28	EtOH_Box02_S121	ACTIVE	0	471.921418905
2E90EDD08407	2016-08-28	EtOH_Box02_S121	ACTIVE	0	472.461050034
2E90EDD08407	2016-08-28	EtOH_Box02_S121	ACTIVE	0	472.611512899
2E90EDD08407	2016-08-28	EtOH_Box02_S121	ACTIVE	0	472.675343037
2E90EDD08407	2016-08-28	EtOH_Box02_S121	ACTIVE	0	473.009298086
2E90EDD08407	2016-08-28	EtOH_Box02_S121	ACTIVE	0	473.170423985
2E90EDD08407	2016-08-28	EtOH_Box02_S121	ACTIVE	0	473.320631981
2E90EDD08407	2016-08-28	EtOH_Box02_S121	ACTIVE	0	473.427877903
2E90EDD08407	2016-08-28	EtOH_Box02_S121	ACTIVE	0	473.621466875
2E90EDD08407	2016-08-28	EtOH_Box02_S121	ACTIVE	0	473.814985037
2E90EDD08407	2016-08-28	EtOH_Box02_S121	ACTIVE	0	473.911355019
2E90EDD08407	2016-08-28	EtOH_Box02_S121	ACTIVE	0	474.007627964
2E90EDD08407	2016-08-28	EtOH_Box02_S121	ACTIVE	0	474.114633083
2E90EDD08407	2016-08-28	EtOH_Box02_S121	ACTIVE	0	474.232385874
2E90EDD08407	2016-08-28	EtOH_Box02_S121	ACTIVE	0	474.360944986
2E90EDD08407	2016-08-28	EtOH_Box02_S121	ACTIVE	0	474.511409044
2E90EDD08407	2016-08-28	EtOH_Box02_S121	INACTIVE	0	477.203059912
2E90EDD08407	2016-08-28	EtOH_Box02_S121	ACTIVE	0	485.382086992
2E90EDD08407	2016-08-28	EtOH_Box02_S121	ACTIVE	0	485.55257988
2E90EDD08407	2016-08-28	EtOH_Box02_S121	ACTIVE	0	485.6580441
2E90EDD08407	2016-08-28	EtOH_Box02_S121	ACTIVE	0	485.806722879
2E90EDD08407	2016-08-28	EtOH_Box02_S121	ACTIVE	0	485.955519915
2E90EDD08407	2016-08-28	EtOH_Box02_S121	ACTIVE	0	486.061058998
2E90EDD08407	2016-08-28	EtOH_Box02_S121	ACTIVE	0	486.361021996
2E90EDD08407	2016-08-28	EtOH_Box02_S121	ACTIVE	0	486.455672979
2E90EDD08407	2016-08-28	EtOH_Box02_S121	ACTIVE	0	486.658365965
2E90EDD08407	2016-08-28	EtOH_Box02_S121	ACTIVE	0	486.937877893
2E90EDD08407	2016-08-28	EtOH_Box02_S121	ACTIVE	0	487.065061092
2E90EDD08407	2016-08-28	EtOH_Box02_S121	ACTIVE	0	487.181359053
2E90EDD08407	2016-08-28	EtOH_Box02_S121	ACTIVE	0	487.330030918
2E90EDD08407	2016-08-28	EtOH_Box02_S121	ACTIVE	0	487.435523987
2E90EDD08407	2016-08-28	EtOH_Box02_S121	ACTIVE	0	487.649059057
2E90EDD08407	2016-08-28	EtOH_Box02_S121	REWARD	15	487.649059057
2E90EDD08407	2016-08-28	EtOH_Box02_S121	ACTIVE	0	487.923573017
2E90EDD08407	2016-08-28	EtOH_Box02_S121	ACTIVE	0	488.009341955
2E90EDD08407	2016-08-28	EtOH_Box02_S121	ACTIVE	0	488.105738878
2E90EDD08407	2016-08-28	EtOH_Box02_S121	ACTIVE	0	488.212788105
2E90EDD08407	2016-08-28	EtOH_Box02_S121	ACTIVE	0	488.319755077
2E90EDD08407	2016-08-28	EtOH_Box02_S121	ACTIVE	0	488.426759005
2E90EDD08407	2016-08-28	EtOH_Box02_S121	ACTIVE	0	488.555428028
2E90EDD08407	2016-08-28	EtOH_Box02_S121	ACTIVE	0	488.662458897
2E90EDD08407	2016-08-28	EtOH_Box02_S121	ACTIVE	0	488.79121089
2E90EDD08407	2016-08-28	EtOH_Box02_S121	ACTIVE	0	488.898286104
2E90EDD08407	2016-08-28	EtOH_Box02_S121	ACTIVE	0	489.01613903
2E90EDD08407	2016-08-28	EtOH_Box02_S121	ACTIVE	0	489.144860029
2E90EDD08407	2016-08-28	EtOH_Box02_S121	ACTIVE	0	489.262736082
2E90EDD08407	2016-08-28	EtOH_Box02_S121	ACTIVE	0	489.391392946
2E90EDD08407	2016-08-28	EtOH_Box02_S121	ACTIVE	0	489.509217024
2E90EDD08407	2016-08-28	EtOH_Box02_S121	ACTIVE	0	489.627095938
2E90EDD08407	2016-08-28	EtOH_Box02_S121	ACTIVE	0	489.766532898
2E90EDD08407	2016-08-28	EtOH_Box02_S121	ACTIVE	0	489.884569883
2E90EDD08407	2016-08-28	EtOH_Box02_S121	ACTIVE	0	490.024168968
2E90EDD08407	2016-08-28	EtOH_Box02_S121	ACTIVE	0	490.152791023
2E90EDD08407	2016-08-28	EtOH_Box02_S121	ACTIVE	0	490.281428099
2E90EDD08407	2016-08-28	EtOH_Box02_S121	ACTIVE	0	490.410082102
2E90EDD08407	2016-08-28	EtOH_Box02_S121	ACTIVE	0	490.550678015
2E90EDD08407	2016-08-28	EtOH_Box02_S121	ACTIVE	0	490.722582102
2E90EDD08407	2016-08-28	EtOH_Box02_S121	ACTIVE	0	490.80813098
2E90EDD08407	2016-08-28	EtOH_Box02_S121	ACTIVE	0	491.07733202
2E90EDD08407	2016-08-28	EtOH_Box02_S121	ACTIVE	0	491.162813902
2E90EDD08407	2016-08-28	EtOH_Box02_S121	ACTIVE	0	491.38884902
2E90EDD08407	2016-08-28	EtOH_Box02_S121	ACTIVE	0	491.53918004
2E90EDD08407	2016-08-28	EtOH_Box02_S121	ACTIVE	0	491.959662914
2E90EDD08407	2016-08-28	EtOH_Box02_S121	ACTIVE	0	492.099149942
2E90EDD08407	2016-08-28	EtOH_Box02_S121	ACTIVE	0	492.206188917
2E90EDD08407	2016-08-28	EtOH_Box02_S121	ACTIVE	0	492.302718878
2E90EDD08407	2016-08-28	EtOH_Box02_S121	ACTIVE	0	492.485462904
2E90EDD08407	2016-08-28	EtOH_Box02_S121	ACTIVE	0	492.581716061
2E90EDD08407	2016-08-28	EtOH_Box02_S121	ACTIVE	0	492.721144915
2E90EDD08407	2016-08-28	EtOH_Box02_S121	ACTIVE	0	492.806500912
2E90EDD08407	2016-08-28	EtOH_Box02_S121	ACTIVE	0	493.141395092
2E90EDD08407	2016-08-28	EtOH_Box02_S121	ACTIVE	0	493.273139
2E90EDD08407	2016-08-28	EtOH_Box02_S121	ACTIVE	0	494.030042887
2E90EDD08407	2016-08-28	EtOH_Box02_S121	ACTIVE	0	494.148051977
2E90EDD08407	2016-08-28	EtOH_Box02_S121	ACTIVE	0	494.265920877
2E90EDD08407	2016-08-28	EtOH_Box02_S121	ACTIVE	0	494.38379097
2E90EDD08407	2016-08-28	EtOH_Box02_S121	ACTIVE	0	494.555685997
2E90EDD08407	2016-08-28	EtOH_Box02_S121	ACTIVE	0	494.673556089
2E90EDD08407	2016-08-28	EtOH_Box02_S121	ACTIVE	0	494.791389942
2E90EDD08407	2016-08-28	EtOH_Box02_S121	ACTIVE	0	494.920109987
2E90EDD08407	2016-08-28	EtOH_Box02_S121	ACTIVE	0	495.070353031
2E90EDD08407	2016-08-28	EtOH_Box02_S121	ACTIVE	0	500.443911076
2E90EDD08407	2016-08-28	EtOH_Box02_S121	ACTIVE	0	500.551151037
2E90EDD08407	2016-08-28	EtOH_Box02_S121	ACTIVE	0	500.647408962
2E90EDD08407	2016-08-28	EtOH_Box02_S121	ACTIVE	0	500.700359106
2E90EDD08407	2016-08-28	EtOH_Box02_S121	ACTIVE	0	500.904681921
2E90EDD08407	2016-08-28	EtOH_Box02_S121	ACTIVE	0	501.022496939
2E90EDD08407	2016-08-28	EtOH_Box02_S121	ACTIVE	0	501.270035028
2E90EDD08407	2016-08-28	EtOH_Box02_S121	ACTIVE	0	501.442029953
2E90EDD08407	2016-08-28	EtOH_Box02_S121	ACTIVE	0	501.72192502
2E90EDD08407	2016-08-28	EtOH_Box02_S121	ACTIVE	0	501.828963995
2E90EDD08407	2016-08-28	EtOH_Box02_S121	ACTIVE	0	501.946865082
2E90EDD08407	2016-08-28	EtOH_Box02_S121	ACTIVE	0	502.075638056
2E90EDD08407	2016-08-28	EtOH_Box02_S121	ACTIVE	0	502.247554064
2E90EDD08407	2016-08-28	EtOH_Box02_S121	ACTIVE	0	502.376238108
2E90EDD08407	2016-08-28	EtOH_Box02_S121	ACTIVE	0	502.560045958
2E90EDD08407	2016-08-28	EtOH_Box02_S121	ACTIVE	0	502.645571947
2E90EDD08407	2016-08-28	EtOH_Box02_S121	ACTIVE	0	502.720195055
2E90EDD08407	2016-08-28	EtOH_Box02_S121	ACTIVE	0	502.827275991
2E90EDD08407	2016-08-28	EtOH_Box02_S121	ACTIVE	0	503.323533058
2E90EDD08407	2016-08-28	EtOH_Box02_S121	ACTIVE	0	503.398169041
2E90EDD08407	2016-08-28	EtOH_Box02_S121	ACTIVE	0	503.440289021
2E90EDD08407	2016-08-28	EtOH_Box02_S121	ACTIVE	0	503.568952084
2E90EDD08407	2016-08-28	EtOH_Box02_S121	ACTIVE	0	503.697551012
2E90EDD08407	2016-08-28	EtOH_Box02_S121	ACTIVE	0	514.554589987
2E90EDD08407	2016-08-28	EtOH_Box02_S121	ACTIVE	0	514.725341082
2E90EDD08407	2016-08-28	EtOH_Box02_S121	ACTIVE	0	514.993103981
2E90EDD08407	2016-08-28	EtOH_Box02_S121	ACTIVE	0	515.152731895
2E90EDD08407	2016-08-28	EtOH_Box02_S121	REWARD	4	515.152731895
2E90EDD08407	2016-08-28	EtOH_Box02_S121	ACTIVE	0	515.478945017
2E90EDD08407	2016-08-28	EtOH_Box02_S121	ACTIVE	0	515.564621925
2E90EDD08407	2016-08-28	EtOH_Box02_S121	ACTIVE	0	515.660849094
2E90EDD08407	2016-08-28	EtOH_Box02_S121	ACTIVE	0	515.767838955
2E90EDD08407	2016-08-28	EtOH_Box02_S121	ACTIVE	0	515.87489295
2E90EDD08407	2016-08-28	EtOH_Box02_S121	ACTIVE	0	515.992810965
2E90EDD08407	2016-08-28	EtOH_Box02_S121	ACTIVE	0	516.110719919
2E90EDD08407	2016-08-28	EtOH_Box02_S121	ACTIVE	0	516.228554964
2E90EDD08407	2016-08-28	EtOH_Box02_S121	ACTIVE	0	516.357095003
2E90EDD08407	2016-08-28	EtOH_Box02_S121	ACTIVE	0	516.464097023
2E90EDD08407	2016-08-28	EtOH_Box02_S121	ACTIVE	0	516.579691887
2E90EDD08407	2016-08-28	EtOH_Box02_S121	ACTIVE	0	516.697396994
2E90EDD08407	2016-08-28	EtOH_Box02_S121	ACTIVE	0	516.815125942
2E90EDD08407	2016-08-28	EtOH_Box02_S121	ACTIVE	0	516.943696022
2E90EDD08407	2016-08-28	EtOH_Box02_S121	ACTIVE	0	517.072448015
2E90EDD08407	2016-08-28	EtOH_Box02_S121	ACTIVE	0	517.179475069
2E90EDD08407	2016-08-28	EtOH_Box02_S121	ACTIVE	0	517.308103085
2E90EDD08407	2016-08-28	EtOH_Box02_S121	ACTIVE	0	517.437911987
2E90EDD08407	2016-08-28	EtOH_Box02_S121	ACTIVE	0	517.577326059
2E90EDD08407	2016-08-28	EtOH_Box02_S121	ACTIVE	0	517.695245028
2E90EDD08407	2016-08-28	EtOH_Box02_S121	ACTIVE	0	517.823937893
2E90EDD08407	2016-08-28	EtOH_Box02_S121	ACTIVE	0	517.952624083
2E90EDD08407	2016-08-28	EtOH_Box02_S121	ACTIVE	0	518.092027903
2E90EDD08407	2016-08-28	EtOH_Box02_S121	ACTIVE	0	518.209780931
2E90EDD08407	2016-08-28	EtOH_Box02_S121	ACTIVE	0	518.349107981
2E90EDD08407	2016-08-28	EtOH_Box02_S121	ACTIVE	0	518.477660894
2E90EDD08407	2016-08-28	EtOH_Box02_S121	ACTIVE	0	518.617180109
2E90EDD08407	2016-08-28	EtOH_Box02_S121	ACTIVE	0	518.75672698
2E90EDD08407	2016-08-28	EtOH_Box02_S121	ACTIVE	0	518.917757034
2E90EDD08407	2016-08-28	EtOH_Box02_S121	ACTIVE	0	519.100327969
2E90EDD08407	2016-08-28	EtOH_Box02_S121	ACTIVE	0	525.024322987
2E90EDD08407	2016-08-28	EtOH_Box02_S121	ACTIVE	0	525.109801054
2E90EDD08407	2016-08-28	EtOH_Box02_S121	ACTIVE	0	525.162893057
2E90EDD08407	2016-08-28	EtOH_Box02_S121	ACTIVE	0	525.259080887
2E90EDD08407	2016-08-28	EtOH_Box02_S121	ACTIVE	0	525.625571012
2E90EDD08407	2016-08-28	EtOH_Box02_S121	ACTIVE	0	531.538286924
2E90EDD08407	2016-08-28	EtOH_Box02_S121	ACTIVE	0	531.612966061
2E90EDD08407	2016-08-28	EtOH_Box02_S121	ACTIVE	0	531.731945038
2E90EDD08407	2016-08-28	EtOH_Box02_S121	ACTIVE	0	531.871906996
2E90EDD08407	2016-08-28	EtOH_Box02_S121	ACTIVE	0	531.968189001
2E90EDD08407	2016-08-28	EtOH_Box02_S121	ACTIVE	0	532.096796989
2E90EDD08407	2016-08-28	EtOH_Box02_S121	ACTIVE	0	532.301109076
2E90EDD08407	2016-08-28	EtOH_Box02_S121	ACTIVE	0	532.4298141
2E90EDD08407	2016-08-28	EtOH_Box02_S121	ACTIVE	0	532.547623873
2E90EDD08407	2016-08-28	EtOH_Box02_S121	ACTIVE	0	532.741090059
2E90EDD08407	2016-08-28	EtOH_Box02_S121	ACTIVE	0	532.783217907
2E90EDD08407	2016-08-28	EtOH_Box02_S121	ACTIVE	0	532.955132008
2E90EDD08407	2016-08-28	EtOH_Box02_S121	ACTIVE	0	533.062206984
2E90EDD08407	2016-08-28	EtOH_Box02_S121	ACTIVE	0	533.18020606
2E90EDD08407	2016-08-28	EtOH_Box02_S121	ACTIVE	0	533.308858871
2E90EDD08407	2016-08-28	EtOH_Box02_S121	ACTIVE	0	533.491612911
2E90EDD08407	2016-08-28	EtOH_Box02_S121	ACTIVE	0	533.641968012
2E90EDD08407	2016-08-28	EtOH_Box02_S121	ACTIVE	0	533.770703077
2E90EDD08407	2016-08-28	EtOH_Box02_S121	ACTIVE	0	533.942677021
2E90EDD08407	2016-08-28	EtOH_Box02_S121	ACTIVE	0	534.060534
2E90EDD08407	2016-08-28	EtOH_Box02_S121	ACTIVE	0	534.189095974
2E90EDD08407	2016-08-28	EtOH_Box02_S121	ACTIVE	0	534.555602074
2E90EDD08407	2016-08-28	EtOH_Box02_S121	ACTIVE	0	534.619426012
2E90EDD08407	2016-08-28	EtOH_Box02_S121	ACTIVE	0	534.704820871
2E90EDD08407	2016-08-28	EtOH_Box02_S121	ACTIVE	0	534.855259895
2E90EDD08407	2016-08-28	EtOH_Box02_S121	ACTIVE	0	534.962613106
2E90EDD08407	2016-08-28	EtOH_Box02_S121	ACTIVE	0	535.103199005
2E90EDD08407	2016-08-28	EtOH_Box02_S121	ACTIVE	0	535.286041021
2E90EDD08407	2016-08-28	EtOH_Box02_S121	ACTIVE	0	535.424382925
2E90EDD08407	2016-08-28	EtOH_Box02_S121	REWARD	2	535.424382925
2E90EDD08407	2016-08-28	EtOH_Box02_S121	ACTIVE	0	535.718852997
2E90EDD08407	2016-08-28	EtOH_Box02_S121	ACTIVE	0	535.826106071
2E90EDD08407	2016-08-28	EtOH_Box02_S121	ACTIVE	0	535.933304071
2E90EDD08407	2016-08-28	EtOH_Box02_S121	ACTIVE	0	536.040446043
2E90EDD08407	2016-08-28	EtOH_Box02_S121	ACTIVE	0	536.169109106
2E90EDD08407	2016-08-28	EtOH_Box02_S121	ACTIVE	0	536.290023088
2E90EDD08407	2016-08-28	EtOH_Box02_S121	ACTIVE	0	536.407917976
2E90EDD08407	2016-08-28	EtOH_Box02_S121	ACTIVE	0	536.525767088
2E90EDD08407	2016-08-28	EtOH_Box02_S121	ACTIVE	0	536.643577099
2E90EDD08407	2016-08-28	EtOH_Box02_S121	ACTIVE	0	536.761347055
2E90EDD08407	2016-08-28	EtOH_Box02_S121	ACTIVE	0	536.889987946
2E90EDD08407	2016-08-28	EtOH_Box02_S121	ACTIVE	0	537.007908106
2E90EDD08407	2016-08-28	EtOH_Box02_S121	ACTIVE	0	537.136524916
2E90EDD08407	2016-08-28	EtOH_Box02_S121	ACTIVE	0	537.265086889
2E90EDD08407	2016-08-28	EtOH_Box02_S121	ACTIVE	0	537.383366108
2E90EDD08407	2016-08-28	EtOH_Box02_S121	ACTIVE	0	537.512182951
2E90EDD08407	2016-08-28	EtOH_Box02_S121	ACTIVE	0	537.640853882
2E90EDD08407	2016-08-28	EtOH_Box02_S121	ACTIVE	0	537.769551039
2E90EDD08407	2016-08-28	EtOH_Box02_S121	ACTIVE	0	537.898248911
2E90EDD08407	2016-08-28	EtOH_Box02_S121	ACTIVE	0	538.037817955
2E90EDD08407	2016-08-28	EtOH_Box02_S121	ACTIVE	0	538.177330017
2E90EDD08407	2016-08-28	EtOH_Box02_S121	ACTIVE	0	538.327610016
2E90EDD08407	2016-08-28	EtOH_Box02_S121	ACTIVE	0	538.402194023
2E90EDD08407	2016-08-28	EtOH_Box02_S121	ACTIVE	0	538.476752043
2E90EDD08407	2016-08-28	EtOH_Box02_S121	ACTIVE	0	538.62818408
2E90EDD08407	2016-08-28	EtOH_Box02_S121	ACTIVE	0	538.757013083
2E90EDD08407	2016-08-28	EtOH_Box02_S121	ACTIVE	0	538.907403946
2E90EDD08407	2016-08-28	EtOH_Box02_S121	ACTIVE	0	538.992844105
2E90EDD08407	2016-08-28	EtOH_Box02_S121	ACTIVE	0	539.229526997
2E90EDD08407	2016-08-28	EtOH_Box02_S121	ACTIVE	0	539.390697956
2E90EDD08407	2016-08-28	EtOH_Box02_S121	ACTIVE	0	539.540961027
2E90EDD08407	2016-08-28	EtOH_Box02_S121	ACTIVE	0	546.643981934
2E90EDD08407	2016-08-28	EtOH_Box02_S121	ACTIVE	0	546.720694065
2E90EDD08407	2016-08-28	EtOH_Box02_S121	ACTIVE	0	546.795284986
2E90EDD08407	2016-08-28	EtOH_Box02_S121	ACTIVE	0	546.869896889
2E90EDD08407	2016-08-28	EtOH_Box02_S121	ACTIVE	0	546.966202974
2E90EDD08407	2016-08-28	EtOH_Box02_S121	ACTIVE	0	547.051630974
2E90EDD08407	2016-08-28	EtOH_Box02_S121	ACTIVE	0	547.126168013
2E90EDD08407	2016-08-28	EtOH_Box02_S121	ACTIVE	0	547.331846952
2E90EDD08407	2016-08-28	EtOH_Box02_S121	ACTIVE	0	547.568732977
2E90EDD08407	2016-08-28	EtOH_Box02_S121	ACTIVE	0	566.034012079
2E90EDD08407	2016-08-28	EtOH_Box02_S121	ACTIVE	0	566.247814894
2E90EDD08407	2016-08-28	EtOH_Box02_S121	REWARD	2	566.247814894
2E90EDD08407	2016-08-28	EtOH_Box02_S121	ACTIVE	0	566.487483978
2E90EDD08407	2016-08-28	EtOH_Box02_S121	ACTIVE	0	566.584003925
2E90EDD08407	2016-08-28	EtOH_Box02_S121	ACTIVE	0	566.691237926
2E90EDD08407	2016-08-28	EtOH_Box02_S121	ACTIVE	0	566.798284054
2E90EDD08407	2016-08-28	EtOH_Box02_S121	ACTIVE	0	566.916256905
2E90EDD08407	2016-08-28	EtOH_Box02_S121	ACTIVE	0	567.034128904
2E90EDD08407	2016-08-28	EtOH_Box02_S121	ACTIVE	0	567.153174877
2E90EDD08407	2016-08-28	EtOH_Box02_S121	ACTIVE	0	567.271224022
2E90EDD08407	2016-08-28	EtOH_Box02_S121	ACTIVE	0	567.389249086
2E90EDD08407	2016-08-28	EtOH_Box02_S121	ACTIVE	0	567.5180161
2E90EDD08407	2016-08-28	EtOH_Box02_S121	ACTIVE	0	567.635932922
2E90EDD08407	2016-08-28	EtOH_Box02_S121	ACTIVE	0	567.753753901
2E90EDD08407	2016-08-28	EtOH_Box02_S121	ACTIVE	0	567.871844053
2E90EDD08407	2016-08-28	EtOH_Box02_S121	ACTIVE	0	568.000555038
2E90EDD08407	2016-08-28	EtOH_Box02_S121	ACTIVE	0	568.15083003
2E90EDD08407	2016-08-28	EtOH_Box02_S121	ACTIVE	0	568.268640995
2E90EDD08407	2016-08-28	EtOH_Box02_S121	ACTIVE	0	568.408032894
2E90EDD08407	2016-08-28	EtOH_Box02_S121	ACTIVE	0	568.547512054
2E90EDD08407	2016-08-28	EtOH_Box02_S121	ACTIVE	0	568.665320873
2E90EDD08407	2016-08-28	EtOH_Box02_S121	ACTIVE	0	568.8047719
2E90EDD08407	2016-08-28	EtOH_Box02_S121	ACTIVE	0	568.922610044
2E90EDD08407	2016-08-28	EtOH_Box02_S121	ACTIVE	0	569.06210494
2E90EDD08407	2016-08-28	EtOH_Box02_S121	ACTIVE	0	569.201561928
2E90EDD08407	2016-08-28	EtOH_Box02_S121	ACTIVE	0	569.362663984
2E90EDD08407	2016-08-28	EtOH_Box02_S121	ACTIVE	0	569.491412878
2E90EDD08407	2016-08-28	EtOH_Box02_S121	ACTIVE	0	569.620093107
2E90EDD08407	2016-08-28	EtOH_Box02_S121	ACTIVE	0	569.791944027
2E90EDD08407	2016-08-28	EtOH_Box02_S121	ACTIVE	0	569.953104019
2E90EDD08407	2016-08-28	EtOH_Box02_S121	ACTIVE	0	570.071186066
2E90EDD08407	2016-08-28	EtOH_Box02_S121	ACTIVE	0	573.867693901
2E90EDD08407	2016-08-28	EtOH_Box02_S121	ACTIVE	0	574.310021877
2E90EDD08407	2016-08-28	EtOH_Box02_S121	ACTIVE	0	574.503726959
2E90EDD08407	2016-08-28	EtOH_Box02_S121	ACTIVE	0	574.556771994
2E90EDD08407	2016-08-28	EtOH_Box02_S121	ACTIVE	0	574.890784025
2E90EDD08407	2016-08-28	EtOH_Box02_S121	ACTIVE	0	575.138360977
2E90EDD08407	2016-08-28	EtOH_Box02_S121	ACTIVE	0	575.50496006
2E90EDD08407	2016-08-28	EtOH_Box02_S121	ACTIVE	0	575.623061895
2E90EDD08407	2016-08-28	EtOH_Box02_S121	INACTIVE	0	581.538842916
2E90EDD08407	2016-08-28	EtOH_Box02_S121	INACTIVE	0	586.479098082
2E90EDD08407	2016-08-28	EtOH_Box02_S121	INACTIVE	0	586.713224888
2E90EDD08407	2016-08-28	EtOH_Box02_S121	ACTIVE	0	587.726609945
2E90EDD08407	2016-08-28	EtOH_Box02_S121	ACTIVE	0	587.865957975
2E90EDD08407	2016-08-28	EtOH_Box02_S121	ACTIVE	0	587.994838953
2E90EDD08407	2016-08-28	EtOH_Box02_S121	ACTIVE	0	588.187978029
2E90EDD08407	2016-08-28	EtOH_Box02_S121	ACTIVE	0	588.381081104
2E90EDD08407	2016-08-28	EtOH_Box02_S121	ACTIVE	0	588.498676062
2E90EDD08407	2016-08-28	EtOH_Box02_S121	ACTIVE	0	588.637851
2E90EDD08407	2016-08-28	EtOH_Box02_S121	ACTIVE	0	588.766021967
2E90EDD08407	2016-08-28	EtOH_Box02_S121	ACTIVE	0	588.883457899
2E90EDD08407	2016-08-28	EtOH_Box02_S121	ACTIVE	0	589.098380089
2E90EDD08407	2016-08-28	EtOH_Box02_S121	ACTIVE	0	589.183427095
2E90EDD08407	2016-08-28	EtOH_Box02_S121	ACTIVE	0	589.300924063
2E90EDD08407	2016-08-28	EtOH_Box02_S121	ACTIVE	0	589.418477058
2E90EDD08407	2016-08-28	EtOH_Box02_S121	ACTIVE	0	589.838978052
2E90EDD08407	2016-08-28	EtOH_Box02_S121	REWARD	14	589.838978052
2E90EDD08407	2016-08-28	EtOH_Box02_S121	ACTIVE	0	590.058218002
2E90EDD08407	2016-08-28	EtOH_Box02_S121	ACTIVE	0	590.165594101
2E90EDD08407	2016-08-28	EtOH_Box02_S121	ACTIVE	0	590.294310093
2E90EDD08407	2016-08-28	EtOH_Box02_S121	ACTIVE	0	590.401463985
2E90EDD08407	2016-08-28	EtOH_Box02_S121	ACTIVE	0	590.530292988
2E90EDD08407	2016-08-28	EtOH_Box02_S121	ACTIVE	0	590.648137093
2E90EDD08407	2016-08-28	EtOH_Box02_S121	ACTIVE	0	590.787600994
2E90EDD08407	2016-08-28	EtOH_Box02_S121	ACTIVE	0	590.905448914
2E90EDD08407	2016-08-28	EtOH_Box02_S121	ACTIVE	0	591.0342381
2E90EDD08407	2016-08-28	EtOH_Box02_S121	ACTIVE	0	591.152168989
2E90EDD08407	2016-08-28	EtOH_Box02_S121	ACTIVE	0	591.280837059
2E90EDD08407	2016-08-28	EtOH_Box02_S121	ACTIVE	0	591.398802042
2E90EDD08407	2016-08-28	EtOH_Box02_S121	ACTIVE	0	591.516743898
2E90EDD08407	2016-08-28	EtOH_Box02_S121	ACTIVE	0	591.656172037
2E90EDD08407	2016-08-28	EtOH_Box02_S121	ACTIVE	0	591.775328875
2E90EDD08407	2016-08-28	EtOH_Box02_S121	ACTIVE	0	591.904393911
2E90EDD08407	2016-08-28	EtOH_Box02_S121	ACTIVE	0	592.033166885
2E90EDD08407	2016-08-28	EtOH_Box02_S121	ACTIVE	0	592.161931992
2E90EDD08407	2016-08-28	EtOH_Box02_S121	ACTIVE	0	592.290551901
2E90EDD08407	2016-08-28	EtOH_Box02_S121	ACTIVE	0	592.430095911
2E90EDD08407	2016-08-28	EtOH_Box02_S121	ACTIVE	0	592.558857918
2E90EDD08407	2016-08-28	EtOH_Box02_S121	ACTIVE	0	592.69828105
2E90EDD08407	2016-08-28	EtOH_Box02_S121	ACTIVE	0	592.848524094
2E90EDD08407	2016-08-28	EtOH_Box02_S121	ACTIVE	0	592.988040924
2E90EDD08407	2016-08-28	EtOH_Box02_S121	ACTIVE	0	593.127583027
2E90EDD08407	2016-08-28	EtOH_Box02_S121	ACTIVE	0	593.267155886
2E90EDD08407	2016-08-28	EtOH_Box02_S121	ACTIVE	0	593.41749692
2E90EDD08407	2016-08-28	EtOH_Box02_S121	ACTIVE	0	605.45224309
2E90EDD08407	2016-08-28	EtOH_Box02_S121	ACTIVE	0	605.559487104
2E90EDD08407	2016-08-28	EtOH_Box02_S121	ACTIVE	0	605.677367926
2E90EDD08407	2016-08-28	EtOH_Box02_S121	ACTIVE	0	605.795161963
2E90EDD08407	2016-08-28	EtOH_Box02_S121	ACTIVE	0	606.022480011
2E90EDD08407	2016-08-28	EtOH_Box02_S121	ACTIVE	0	606.108057022
2E90EDD08407	2016-08-28	EtOH_Box02_S121	ACTIVE	0	606.225908995
2E90EDD08407	2016-08-28	EtOH_Box02_S121	ACTIVE	0	606.35452795
2E90EDD08407	2016-08-28	EtOH_Box02_S121	ACTIVE	0	606.429112911
2E90EDD08407	2016-08-28	EtOH_Box02_S121	ACTIVE	0	606.492968082
2E90EDD08407	2016-08-28	EtOH_Box02_S121	ACTIVE	0	606.621640921
2E90EDD08407	2016-08-28	EtOH_Box02_S121	ACTIVE	0	606.739490986
2E90EDD08407	2016-08-28	EtOH_Box02_S121	ACTIVE	0	606.900656939
2E90EDD08407	2016-08-28	EtOH_Box02_S121	ACTIVE	0	607.169856071
2E90EDD08407	2016-08-28	EtOH_Box02_S121	ACTIVE	0	607.396435022
2E90EDD08407	2016-08-28	EtOH_Box02_S121	ACTIVE	0	607.773861885
2E90EDD08407	2016-08-28	EtOH_Box02_S121	ACTIVE	0	607.902889967
2E90EDD08407	2016-08-28	EtOH_Box02_S121	ACTIVE	0	608.604538918
2E90EDD08407	2016-08-28	EtOH_Box02_S121	ACTIVE	0	608.7765131
2E90EDD08407	2016-08-28	EtOH_Box02_S121	ACTIVE	0	608.959450006
2E90EDD08407	2016-08-28	EtOH_Box02_S121	ACTIVE	0	609.109692097
2E90EDD08407	2016-08-28	EtOH_Box02_S121	ACTIVE	0	609.185323
2E90EDD08407	2016-08-28	EtOH_Box02_S121	ACTIVE	0	609.292402029
2E90EDD08407	2016-08-28	EtOH_Box02_S121	ACTIVE	0	609.399518967
2E90EDD08407	2016-08-28	EtOH_Box02_S121	ACTIVE	0	618.986620903
2E90EDD08407	2016-08-28	EtOH_Box02_S121	ACTIVE	0	619.192420959
2E90EDD08407	2016-08-28	EtOH_Box02_S121	ACTIVE	0	619.299304008
2E90EDD08407	2016-08-28	EtOH_Box02_S121	ACTIVE	0	619.524892092
2E90EDD08407	2016-08-28	EtOH_Box02_S121	ACTIVE	0	619.685576916
2E90EDD08407	2016-08-28	EtOH_Box02_S121	ACTIVE	0	619.867918968
2E90EDD08407	2016-08-28	EtOH_Box02_S121	ACTIVE	0	620.277550936
2E90EDD08407	2016-08-28	EtOH_Box02_S121	ACTIVE	0	620.395308971
2E90EDD08407	2016-08-28	EtOH_Box02_S121	ACTIVE	0	620.56692791
2E90EDD08407	2016-08-28	EtOH_Box02_S121	ACTIVE	0	620.716768026
2E90EDD08407	2016-08-28	EtOH_Box02_S121	INACTIVE	0	630.619463921
2E90EDD08407	2016-08-28	EtOH_Box02_S121	INACTIVE	0	630.800759077
2E90EDD08407	2016-08-28	EtOH_Box02_S121	INACTIVE	0	631.111532927
2E90EDD08407	2016-08-28	EtOH_Box02_S121	INACTIVE	0	631.39011097
2E90EDD08407	2016-08-28	EtOH_Box02_S121	INACTIVE	0	631.549628019
2E90EDD08407	2016-08-28	EtOH_Box02_S121	INACTIVE	0	631.8931849
2E90EDD08407	2016-08-28	EtOH_Box02_S121	ACTIVE	0	635.079645872
2E90EDD08407	2016-08-28	EtOH_Box02_S121	ACTIVE	0	635.317410946
2E90EDD08407	2016-08-28	EtOH_Box02_S121	ACTIVE	0	635.490237951
2E90EDD08407	2016-08-28	EtOH_Box02_S121	ACTIVE	0	635.71797204
2E90EDD08407	2016-08-28	EtOH_Box02_S121	ACTIVE	0	636.185301065
2E90EDD08407	2016-08-28	EtOH_Box02_S121	ACTIVE	0	636.271579027
2E90EDD08407	2016-08-28	EtOH_Box02_S121	REWARD	16	636.271579027
2E90EDD08407	2016-08-28	EtOH_Box02_S121	ACTIVE	0	636.611159086
2E90EDD08407	2016-08-28	EtOH_Box02_S121	ACTIVE	0	636.685987949
2E90EDD08407	2016-08-28	EtOH_Box02_S121	ACTIVE	0	636.782313108
2E90EDD08407	2016-08-28	EtOH_Box02_S121	ACTIVE	0	636.889374971
2E90EDD08407	2016-08-28	EtOH_Box02_S121	ACTIVE	0	636.996428013
2E90EDD08407	2016-08-28	EtOH_Box02_S121	ACTIVE	0	637.114233971
2E90EDD08407	2016-08-28	EtOH_Box02_S121	ACTIVE	0	637.242974043
2E90EDD08407	2016-08-28	EtOH_Box02_S121	ACTIVE	0	637.36086607
2E90EDD08407	2016-08-28	EtOH_Box02_S121	ACTIVE	0	637.489758015
2E90EDD08407	2016-08-28	EtOH_Box02_S121	ACTIVE	0	637.596849918
2E90EDD08407	2016-08-28	EtOH_Box02_S121	ACTIVE	0	637.725553989
2E90EDD08407	2016-08-28	EtOH_Box02_S121	ACTIVE	0	637.843489885
2E90EDD08407	2016-08-28	EtOH_Box02_S121	ACTIVE	0	637.972289085
2E90EDD08407	2016-08-28	EtOH_Box02_S121	ACTIVE	0	638.090250969
2E90EDD08407	2016-08-28	EtOH_Box02_S121	ACTIVE	0	638.218904972
2E90EDD08407	2016-08-28	EtOH_Box02_S121	ACTIVE	0	638.347616911
2E90EDD08407	2016-08-28	EtOH_Box02_S121	ACTIVE	0	638.487125874
2E90EDD08407	2016-08-28	EtOH_Box02_S121	ACTIVE	0	638.637437105
2E90EDD08407	2016-08-28	EtOH_Box02_S121	ACTIVE	0	638.766210079
2E90EDD08407	2016-08-28	EtOH_Box02_S121	ACTIVE	0	638.905762911
2E90EDD08407	2016-08-28	EtOH_Box02_S121	ACTIVE	0	639.034507036
2E90EDD08407	2016-08-28	EtOH_Box02_S121	ACTIVE	0	639.173984051
2E90EDD08407	2016-08-28	EtOH_Box02_S121	ACTIVE	0	639.357897043
2E90EDD08407	2016-08-28	EtOH_Box02_S121	ACTIVE	0	639.486787081
2E90EDD08407	2016-08-28	EtOH_Box02_S121	ACTIVE	0	639.658865929
2E90EDD08407	2016-08-28	EtOH_Box02_S121	ACTIVE	0	650.699219942
2E90EDD08407	2016-08-28	EtOH_Box02_S121	ACTIVE	0	650.7523911
2E90EDD08407	2016-08-28	EtOH_Box02_S121	ACTIVE	0	650.870281935
2E90EDD08407	2016-08-28	EtOH_Box02_S121	ACTIVE	0	650.988162994
2E90EDD08407	2016-08-28	EtOH_Box02_S121	ACTIVE	0	651.116736889
2E90EDD08407	2016-08-28	EtOH_Box02_S121	ACTIVE	0	651.245533943
2E90EDD08407	2016-08-28	EtOH_Box02_S121	ACTIVE	0	651.482331991
2E90EDD08407	2016-08-28	EtOH_Box02_S121	ACTIVE	0	651.546184063
2E90EDD08407	2016-08-28	EtOH_Box02_S121	ACTIVE	0	651.664068937
2E90EDD08407	2016-08-28	EtOH_Box02_S121	ACTIVE	0	651.814337969
2E90EDD08407	2016-08-28	EtOH_Box02_S121	ACTIVE	0	651.953963995
2E90EDD08407	2016-08-28	EtOH_Box02_S121	ACTIVE	0	652.450114965
2E90EDD08407	2016-08-28	EtOH_Box02_S121	ACTIVE	0	652.578898907
2E90EDD08407	2016-08-28	EtOH_Box02_S121	ACTIVE	0	666.58761692
2E90EDD08407	2016-08-28	EtOH_Box02_S121	ACTIVE	0	666.684874058
2E90EDD08407	2016-08-28	EtOH_Box02_S121	ACTIVE	0	666.857625961
2E90EDD08407	2016-08-28	EtOH_Box02_S121	ACTIVE	0	667.06279397
2E90EDD08407	2016-08-28	EtOH_Box02_S121	ACTIVE	0	672.144320965
2E90EDD08407	2016-08-28	EtOH_Box02_S121	ACTIVE	0	672.273876905
2E90EDD08407	2016-08-28	EtOH_Box02_S121	ACTIVE	0	672.381877899
2E90EDD08407	2016-08-28	EtOH_Box02_S121	ACTIVE	0	672.543942928
2E90EDD08407	2016-08-28	EtOH_Box02_S121	ACTIVE	0	672.630182028
2E90EDD08407	2016-08-28	EtOH_Box02_S121	ACTIVE	0	672.73794508
2E90EDD08407	2016-08-28	EtOH_Box02_S121	ACTIVE	0	672.942914009
2E90EDD08407	2016-08-28	EtOH_Box02_S121	ACTIVE	0	673.126424074
2E90EDD08407	2016-08-28	EtOH_Box02_S121	ACTIVE	0	673.266633034
2E90EDD08407	2016-08-28	EtOH_Box02_S121	ACTIVE	0	673.417593956
2E90EDD08407	2016-08-28	EtOH_Box02_S121	ACTIVE	0	673.536228895
2E90EDD08407	2016-08-28	EtOH_Box02_S121	ACTIVE	0	673.644139051
2E90EDD08407	2016-08-28	EtOH_Box02_S121	ACTIVE	0	673.784316063
2E90EDD08407	2016-08-28	EtOH_Box02_S121	REWARD	17	673.784316063
2E90EDD08407	2016-08-28	EtOH_Box02_S121	ACTIVE	0	674.048502922
2E90EDD08407	2016-08-28	EtOH_Box02_S121	ACTIVE	0	674.155818939
2E90EDD08407	2016-08-28	EtOH_Box02_S121	ACTIVE	0	674.262911081
2E90EDD08407	2016-08-28	EtOH_Box02_S121	ACTIVE	0	674.371145964
2E90EDD08407	2016-08-28	EtOH_Box02_S121	ACTIVE	0	674.500065088
2E90EDD08407	2016-08-28	EtOH_Box02_S121	ACTIVE	0	674.618046999
2E90EDD08407	2016-08-28	EtOH_Box02_S121	ACTIVE	0	674.746758938
2E90EDD08407	2016-08-28	EtOH_Box02_S121	ACTIVE	0	674.886254072
2E90EDD08407	2016-08-28	EtOH_Box02_S121	ACTIVE	0	675.004151106
2E90EDD08407	2016-08-28	EtOH_Box02_S121	ACTIVE	0	675.132824898
2E90EDD08407	2016-08-28	EtOH_Box02_S121	ACTIVE	0	675.261496067
2E90EDD08407	2016-08-28	EtOH_Box02_S121	ACTIVE	0	675.390146971
2E90EDD08407	2016-08-28	EtOH_Box02_S121	ACTIVE	0	675.529640913
2E90EDD08407	2016-08-28	EtOH_Box02_S121	ACTIVE	0	675.658292055
2E90EDD08407	2016-08-28	EtOH_Box02_S121	ACTIVE	0	675.786894083
2E90EDD08407	2016-08-28	EtOH_Box02_S121	ACTIVE	0	675.926373005
2E90EDD08407	2016-08-28	EtOH_Box02_S121	ACTIVE	0	676.055098057
2E90EDD08407	2016-08-28	EtOH_Box02_S121	ACTIVE	0	676.205560923
2E90EDD08407	2016-08-28	EtOH_Box02_S121	ACTIVE	0	676.334300995
2E90EDD08407	2016-08-28	EtOH_Box02_S121	ACTIVE	0	676.46300602
2E90EDD08407	2016-08-28	EtOH_Box02_S121	ACTIVE	0	676.594304085
2E90EDD08407	2016-08-28	EtOH_Box02_S121	ACTIVE	0	676.733830929
2E90EDD08407	2016-08-28	EtOH_Box02_S121	ACTIVE	0	676.873337984
2E90EDD08407	2016-08-28	EtOH_Box02_S121	ACTIVE	0	677.012880087
2E90EDD08407	2016-08-28	EtOH_Box02_S121	ACTIVE	0	677.173979044
2E90EDD08407	2016-08-28	EtOH_Box02_S121	ACTIVE	0	677.313471079
2E90EDD08407	2016-08-28	EtOH_Box02_S121	ACTIVE	0	677.453056097
2E90EDD08407	2016-08-28	EtOH_Box02_S121	ACTIVE	0	677.635838985
2E90EDD08407	2016-08-28	EtOH_Box02_S121	ACTIVE	0	689.401186943
2E90EDD08407	2016-08-28	EtOH_Box02_S121	ACTIVE	0	689.627207041
2E90EDD08407	2016-08-28	EtOH_Box02_S121	ACTIVE	0	689.759109974
2E90EDD08407	2016-08-28	EtOH_Box02_S121	ACTIVE	0	690.071594
2E90EDD08407	2016-08-28	EtOH_Box02_S121	ACTIVE	0	690.157102108
2E90EDD08407	2016-08-28	EtOH_Box02_S121	ACTIVE	0	690.264304876
2E90EDD08407	2016-08-28	EtOH_Box02_S121	ACTIVE	0	690.393081903
2E90EDD08407	2016-08-28	EtOH_Box02_S121	ACTIVE	0	696.057296991
2E90EDD08407	2016-08-28	EtOH_Box02_S121	ACTIVE	0	696.272288084
2E90EDD08407	2016-08-28	EtOH_Box02_S121	ACTIVE	0	705.601531029
2E90EDD08407	2016-08-28	EtOH_Box02_S121	ACTIVE	0	706.034657955
2E90EDD08407	2016-08-28	EtOH_Box02_S121	ACTIVE	0	706.141484976
2E90EDD08407	2016-08-28	EtOH_Box02_S121	ACTIVE	0	706.259150982
2E90EDD08407	2016-08-28	EtOH_Box02_S121	ACTIVE	0	706.657711983
2E90EDD08407	2016-08-28	EtOH_Box02_S121	ACTIVE	0	706.840059996
2E90EDD08407	2016-08-28	EtOH_Box02_S121	ACTIVE	0	707.098185062
2E90EDD08407	2016-08-28	EtOH_Box02_S121	REWARD	9	707.098185062
2E90EDD08407	2016-08-28	EtOH_Box02_S121	ACTIVE	0	707.306423903
2E90EDD08407	2016-08-28	EtOH_Box02_S121	ACTIVE	0	707.403208017
2E90EDD08407	2016-08-28	EtOH_Box02_S121	ACTIVE	0	707.488878012
2E90EDD08407	2016-08-28	EtOH_Box02_S121	ACTIVE	0	707.587553024
2E90EDD08407	2016-08-28	EtOH_Box02_S121	ACTIVE	0	707.683969975
2E90EDD08407	2016-08-28	EtOH_Box02_S121	ACTIVE	0	707.8019979
2E90EDD08407	2016-08-28	EtOH_Box02_S121	ACTIVE	0	707.919944048
2E90EDD08407	2016-08-28	EtOH_Box02_S121	ACTIVE	0	708.037859917
2E90EDD08407	2016-08-28	EtOH_Box02_S121	ACTIVE	0	708.155678034
2E90EDD08407	2016-08-28	EtOH_Box02_S121	ACTIVE	0	708.284331083
2E90EDD08407	2016-08-28	EtOH_Box02_S121	ACTIVE	0	708.40227294
2E90EDD08407	2016-08-28	EtOH_Box02_S121	ACTIVE	0	708.520128965
2E90EDD08407	2016-08-28	EtOH_Box02_S121	ACTIVE	0	708.637885094
2E90EDD08407	2016-08-28	EtOH_Box02_S121	ACTIVE	0	708.766485929
2E90EDD08407	2016-08-28	EtOH_Box02_S121	ACTIVE	0	708.895133018
2E90EDD08407	2016-08-28	EtOH_Box02_S121	ACTIVE	0	709.034779072
2E90EDD08407	2016-08-28	EtOH_Box02_S121	ACTIVE	0	709.163523912
2E90EDD08407	2016-08-28	EtOH_Box02_S121	ACTIVE	0	709.292114973
2E90EDD08407	2016-08-28	EtOH_Box02_S121	ACTIVE	0	709.431637049
2E90EDD08407	2016-08-28	EtOH_Box02_S121	ACTIVE	0	709.56031394
2E90EDD08407	2016-08-28	EtOH_Box02_S121	ACTIVE	0	709.690042019
2E90EDD08407	2016-08-28	EtOH_Box02_S121	ACTIVE	0	709.829513073
2E90EDD08407	2016-08-28	EtOH_Box02_S121	ACTIVE	0	709.904133081
2E90EDD08407	2016-08-28	EtOH_Box02_S121	ACTIVE	0	709.967974901
2E90EDD08407	2016-08-28	EtOH_Box02_S121	ACTIVE	0	710.096606016
2E90EDD08407	2016-08-28	EtOH_Box02_S121	ACTIVE	0	710.246818066
2E90EDD08407	2016-08-28	EtOH_Box02_S121	ACTIVE	0	710.386244059
2E90EDD08407	2016-08-28	EtOH_Box02_S121	ACTIVE	0	710.687861919
2E90EDD08407	2016-08-28	EtOH_Box02_S121	ACTIVE	0	710.816531897
2E90EDD08407	2016-08-28	EtOH_Box02_S121	ACTIVE	0	710.977871895
2E90EDD08407	2016-08-28	EtOH_Box02_S121	ACTIVE	0	711.139059067
2E90EDD08407	2016-08-28	EtOH_Box02_S121	ACTIVE	0	711.311079025
2E90EDD08407	2016-08-28	EtOH_Box02_S121	ACTIVE	0	711.46142602
2E90EDD08407	2016-08-28	EtOH_Box02_S121	ACTIVE	0	711.611712933
2E90EDD08407	2016-08-28	EtOH_Box02_S121	ACTIVE	0	711.772767067
2E90EDD08407	2016-08-28	EtOH_Box02_S121	ACTIVE	0	711.966512918
2E90EDD08407	2016-08-28	EtOH_Box02_S121	ACTIVE	0	720.531612873
2E90EDD08407	2016-08-28	EtOH_Box02_S121	ACTIVE	0	720.660446882
2E90EDD08407	2016-08-28	EtOH_Box02_S121	ACTIVE	0	720.843120098
2E90EDD08407	2016-08-28	EtOH_Box02_S121	ACTIVE	0	720.950264931
2E90EDD08407	2016-08-28	EtOH_Box02_S121	ACTIVE	0	721.089689016
2E90EDD08407	2016-08-28	EtOH_Box02_S121	ACTIVE	0	721.327478886
2E90EDD08407	2016-08-28	EtOH_Box02_S121	ACTIVE	0	721.391398907
2E90EDD08407	2016-08-28	EtOH_Box02_S121	ACTIVE	0	721.509262085
2E90EDD08407	2016-08-28	EtOH_Box02_S121	ACTIVE	0	721.681118011
2E90EDD08407	2016-08-28	EtOH_Box02_S121	ACTIVE	0	721.896439075
2E90EDD08407	2016-08-28	EtOH_Box02_S121	ACTIVE	0	722.079128027
2E90EDD08407	2016-08-28	EtOH_Box02_S121	ACTIVE	0	722.229413986
2E90EDD08407	2016-08-28	EtOH_Box02_S121	ACTIVE	0	722.36908102
2E90EDD08407	2016-08-28	EtOH_Box02_S121	ACTIVE	0	722.746440887
2E90EDD08407	2016-08-28	EtOH_Box02_S121	ACTIVE	0	722.886075974
2E90EDD08407	2016-08-28	EtOH_Box02_S121	ACTIVE	0	732.180655956
2E90EDD08407	2016-08-28	EtOH_Box02_S121	ACTIVE	0	732.471992016
2E90EDD08407	2016-08-28	EtOH_Box02_S121	ACTIVE	0	732.578784943
2E90EDD08407	2016-08-28	EtOH_Box02_S121	ACTIVE	0	732.674542904
2E90EDD08407	2016-08-28	EtOH_Box02_S121	ACTIVE	0	732.781085968
2E90EDD08407	2016-08-28	EtOH_Box02_S121	ACTIVE	0	732.931931973
2E90EDD08407	2016-08-28	EtOH_Box02_S121	ACTIVE	0	733.039834023
2E90EDD08407	2016-08-28	EtOH_Box02_S121	ACTIVE	0	733.277301073
2E90EDD08407	2016-08-28	EtOH_Box02_S121	REWARD	8	733.277301073
2E90EDD08407	2016-08-28	EtOH_Box02_S121	ACTIVE	0	733.53036499
2E90EDD08407	2016-08-28	EtOH_Box02_S121	ACTIVE	0	733.637732983
2E90EDD08407	2016-08-28	EtOH_Box02_S121	ACTIVE	0	733.755660057
2E90EDD08407	2016-08-28	EtOH_Box02_S121	ACTIVE	0	733.873574018
2E90EDD08407	2016-08-28	EtOH_Box02_S121	ACTIVE	0	734.002285957
2E90EDD08407	2016-08-28	EtOH_Box02_S121	ACTIVE	0	734.120132923
2E90EDD08407	2016-08-28	EtOH_Box02_S121	ACTIVE	0	734.23812294
2E90EDD08407	2016-08-28	EtOH_Box02_S121	ACTIVE	0	734.366756916
2E90EDD08407	2016-08-28	EtOH_Box02_S121	ACTIVE	0	734.473969936
2E90EDD08407	2016-08-28	EtOH_Box02_S121	ACTIVE	0	734.60275507
2E90EDD08407	2016-08-28	EtOH_Box02_S121	ACTIVE	0	734.720566034
2E90EDD08407	2016-08-28	EtOH_Box02_S121	ACTIVE	0	734.849188089
2E90EDD08407	2016-08-28	EtOH_Box02_S121	ACTIVE	0	734.96708703
2E90EDD08407	2016-08-28	EtOH_Box02_S121	ACTIVE	0	735.0957551
2E90EDD08407	2016-08-28	EtOH_Box02_S121	ACTIVE	0	735.235261917
2E90EDD08407	2016-08-28	EtOH_Box02_S121	ACTIVE	0	735.364067078
2E90EDD08407	2016-08-28	EtOH_Box02_S121	ACTIVE	0	735.492842913
2E90EDD08407	2016-08-28	EtOH_Box02_S121	ACTIVE	0	735.621484041
2E90EDD08407	2016-08-28	EtOH_Box02_S121	ACTIVE	0	735.760889053
2E90EDD08407	2016-08-28	EtOH_Box02_S121	ACTIVE	0	735.900362968
2E90EDD08407	2016-08-28	EtOH_Box02_S121	ACTIVE	0	736.050661087
2E90EDD08407	2016-08-28	EtOH_Box02_S121	ACTIVE	0	736.200922012
2E90EDD08407	2016-08-28	EtOH_Box02_S121	ACTIVE	0	736.340566874
2E90EDD08407	2016-08-28	EtOH_Box02_S121	ACTIVE	0	736.50297308
2E90EDD08407	2016-08-28	EtOH_Box02_S121	ACTIVE	0	736.653310061
2E90EDD08407	2016-08-28	EtOH_Box02_S121	ACTIVE	0	738.176171064
2E90EDD08407	2016-08-28	EtOH_Box02_S121	ACTIVE	0	738.261669874
2E90EDD08407	2016-08-28	EtOH_Box02_S121	INACTIVE	0	740.65180397
2E90EDD08407	2016-08-28	EtOH_Box02_S121	ACTIVE	0	747.157814026
2E90EDD08407	2016-08-28	EtOH_Box02_S121	ACTIVE	0	747.275774956
2E90EDD08407	2016-08-28	EtOH_Box02_S121	ACTIVE	0	747.577399015
2E90EDD08407	2016-08-28	EtOH_Box02_S121	ACTIVE	0	747.673664093
2E90EDD08407	2016-08-28	EtOH_Box02_S121	ACTIVE	0	747.759059906
2E90EDD08407	2016-08-28	EtOH_Box02_S121	ACTIVE	0	748.115707874
2E90EDD08407	2016-08-28	EtOH_Box02_S121	ACTIVE	0	748.211984873
2E90EDD08407	2016-08-28	EtOH_Box02_S121	ACTIVE	0	748.318964958
2E90EDD08407	2016-08-28	EtOH_Box02_S121	ACTIVE	0	748.447619915
2E90EDD08407	2016-08-28	EtOH_Box02_S121	ACTIVE	0	748.522181034
2E90EDD08407	2016-08-28	EtOH_Box02_S121	ACTIVE	0	749.061309099
2E90EDD08407	2016-08-28	EtOH_Box02_S121	ACTIVE	0	749.14674902
2E90EDD08407	2016-08-28	EtOH_Box02_S121	ACTIVE	0	749.264532089
2E90EDD08407	2016-08-28	EtOH_Box02_S121	ACTIVE	0	749.457999945
2E90EDD08407	2016-08-28	EtOH_Box02_S121	ACTIVE	0	749.619035006
2E90EDD08407	2016-08-28	EtOH_Box02_S121	ACTIVE	0	750.590432882
2E90EDD08407	2016-08-28	EtOH_Box02_S121	ACTIVE	0	750.67591691
2E90EDD08407	2016-08-28	EtOH_Box02_S121	ACTIVE	0	750.804631948
2E90EDD08407	2016-08-28	EtOH_Box02_S121	ACTIVE	0	750.944199085
2E90EDD08407	2016-08-28	EtOH_Box02_S121	ACTIVE	0	751.235958099
2E90EDD08407	2016-08-28	EtOH_Box02_S121	INACTIVE	0	753.525927067
2E90EDD08407	2016-08-28	EtOH_Box02_S121	ACTIVE	0	764.178486109
2E90EDD08407	2016-08-28	EtOH_Box02_S121	ACTIVE	0	764.298781872
2E90EDD08407	2016-08-28	EtOH_Box02_S121	ACTIVE	0	764.395863056
2E90EDD08407	2016-08-28	EtOH_Box02_S121	ACTIVE	0	764.654906988
2E90EDD08407	2016-08-28	EtOH_Box02_S121	ACTIVE	0	764.806041956
2E90EDD08407	2016-08-28	EtOH_Box02_S121	ACTIVE	0	764.935461998
2E90EDD08407	2016-08-28	EtOH_Box02_S121	ACTIVE	0	765.075632095
2E90EDD08407	2016-08-28	EtOH_Box02_S121	ACTIVE	0	765.204984903
2E90EDD08407	2016-08-28	EtOH_Box02_S121	REWARD	8	765.204984903
2E90EDD08407	2016-08-28	EtOH_Box02_S121	ACTIVE	0	765.414162874
2E90EDD08407	2016-08-28	EtOH_Box02_S121	ACTIVE	0	765.510772943
2E90EDD08407	2016-08-28	EtOH_Box02_S121	ACTIVE	0	765.607067108
2E90EDD08407	2016-08-28	EtOH_Box02_S121	ACTIVE	0	765.714080095
2E90EDD08407	2016-08-28	EtOH_Box02_S121	ACTIVE	0	765.843990088
2E90EDD08407	2016-08-28	EtOH_Box02_S121	ACTIVE	0	765.95124507
2E90EDD08407	2016-08-28	EtOH_Box02_S121	ACTIVE	0	766.079879045
2E90EDD08407	2016-08-28	EtOH_Box02_S121	ACTIVE	0	766.186877966
2E90EDD08407	2016-08-28	EtOH_Box02_S121	ACTIVE	0	766.304660082
2E90EDD08407	2016-08-28	EtOH_Box02_S121	ACTIVE	0	766.433361053
2E90EDD08407	2016-08-28	EtOH_Box02_S121	ACTIVE	0	766.551279068
2E90EDD08407	2016-08-28	EtOH_Box02_S121	ACTIVE	0	766.690728903
2E90EDD08407	2016-08-28	EtOH_Box02_S121	ACTIVE	0	766.808544874
2E90EDD08407	2016-08-28	EtOH_Box02_S121	ACTIVE	0	766.937258959
2E90EDD08407	2016-08-28	EtOH_Box02_S121	ACTIVE	0	767.065854073
2E90EDD08407	2016-08-28	EtOH_Box02_S121	ACTIVE	0	767.183695078
2E90EDD08407	2016-08-28	EtOH_Box02_S121	ACTIVE	0	767.312395096
2E90EDD08407	2016-08-28	EtOH_Box02_S121	ACTIVE	0	767.441113949
2E90EDD08407	2016-08-28	EtOH_Box02_S121	ACTIVE	0	767.569855928
2E90EDD08407	2016-08-28	EtOH_Box02_S121	ACTIVE	0	767.698549986
2E90EDD08407	2016-08-28	EtOH_Box02_S121	ACTIVE	0	767.838057995
2E90EDD08407	2016-08-28	EtOH_Box02_S121	ACTIVE	0	767.966729879
2E90EDD08407	2016-08-28	EtOH_Box02_S121	ACTIVE	0	768.106119871
2E90EDD08407	2016-08-28	EtOH_Box02_S121	ACTIVE	0	768.245543957
2E90EDD08407	2016-08-28	EtOH_Box02_S121	ACTIVE	0	768.385015965
2E90EDD08407	2016-08-28	EtOH_Box02_S121	ACTIVE	0	768.524509907
2E90EDD08407	2016-08-28	EtOH_Box02_S121	ACTIVE	0	768.685628891
2E90EDD08407	2016-08-28	EtOH_Box02_S121	ACTIVE	0	768.835860014
2E90EDD08407	2016-08-28	EtOH_Box02_S121	ACTIVE	0	768.964523077
2E90EDD08407	2016-08-28	EtOH_Box02_S121	ACTIVE	0	769.115854979
2E90EDD08407	2016-08-28	EtOH_Box02_S121	ACTIVE	0	781.047424078
2E90EDD08407	2016-08-28	EtOH_Box02_S121	ACTIVE	0	781.414066076
2E90EDD08407	2016-08-28	EtOH_Box02_S121	ACTIVE	0	781.521229029
2E90EDD08407	2016-08-28	EtOH_Box02_S121	ACTIVE	0	781.649889946
2E90EDD08407	2016-08-28	EtOH_Box02_S121	ACTIVE	0	781.735277891
2E90EDD08407	2016-08-28	EtOH_Box02_S121	ACTIVE	0	781.853169918
2E90EDD08407	2016-08-28	EtOH_Box02_S121	ACTIVE	0	781.960432053
2E90EDD08407	2016-08-28	EtOH_Box02_S121	ACTIVE	0	782.035079956
2E90EDD08407	2016-08-28	EtOH_Box02_S121	ACTIVE	0	792.136125088
2E90EDD08407	2016-08-28	EtOH_Box02_S121	ACTIVE	0	792.332093954
2E90EDD08407	2016-08-28	EtOH_Box02_S121	ACTIVE	0	792.441267014
2E90EDD08407	2016-08-28	EtOH_Box02_S121	ACTIVE	0	792.561471939
2E90EDD08407	2016-08-28	EtOH_Box02_S121	ACTIVE	0	792.681286097
2E90EDD08407	2016-08-28	EtOH_Box02_S121	ACTIVE	0	792.801054001
2E90EDD08407	2016-08-28	EtOH_Box02_S121	ACTIVE	0	792.964130878
2E90EDD08407	2016-08-28	EtOH_Box02_S121	ACTIVE	0	793.073108912
2E90EDD08407	2016-08-28	EtOH_Box02_S121	ACTIVE	0	793.192862034
2E90EDD08407	2016-08-28	EtOH_Box02_S121	ACTIVE	0	793.323507071
2E90EDD08407	2016-08-28	EtOH_Box02_S121	ACTIVE	0	793.486777067
2E90EDD08407	2016-08-28	EtOH_Box02_S121	ACTIVE	0	793.61750102
2E90EDD08407	2016-08-28	EtOH_Box02_S121	ACTIVE	0	793.737430096
2E90EDD08407	2016-08-28	EtOH_Box02_S121	ACTIVE	0	793.857275009
2E90EDD08407	2016-08-28	EtOH_Box02_S121	ACTIVE	0	793.977108955
2E90EDD08407	2016-08-28	EtOH_Box02_S121	REWARD	15	793.977108955
2E90EDD08407	2016-08-28	EtOH_Box02_S121	ACTIVE	0	794.209433079
2E90EDD08407	2016-08-28	EtOH_Box02_S121	ACTIVE	0	794.327619076
2E90EDD08407	2016-08-28	EtOH_Box02_S121	ACTIVE	0	794.445611
2E90EDD08407	2016-08-28	EtOH_Box02_S121	ACTIVE	0	794.563500881
2E90EDD08407	2016-08-28	EtOH_Box02_S121	ACTIVE	0	794.692177057
2E90EDD08407	2016-08-28	EtOH_Box02_S121	ACTIVE	0	794.810035944
2E90EDD08407	2016-08-28	EtOH_Box02_S121	ACTIVE	0	794.949553013
2E90EDD08407	2016-08-28	EtOH_Box02_S121	ACTIVE	0	795.067449093
2E90EDD08407	2016-08-28	EtOH_Box02_S121	ACTIVE	0	795.196125984
2E90EDD08407	2016-08-28	EtOH_Box02_S121	ACTIVE	0	804.841267109
2E90EDD08407	2016-08-28	EtOH_Box02_S121	ACTIVE	0	805.002728939
2E90EDD08407	2016-08-28	EtOH_Box02_S121	ACTIVE	0	805.055849075
2E90EDD08407	2016-08-28	EtOH_Box02_S121	ACTIVE	0	805.249264956
2E90EDD08407	2016-08-28	EtOH_Box02_S121	ACTIVE	0	805.594367027
2E90EDD08407	2016-08-28	EtOH_Box02_S121	ACTIVE	0	805.723133087
2E90EDD08407	2016-08-28	EtOH_Box02_S121	ACTIVE	0	805.895044088
2E90EDD08407	2016-08-28	EtOH_Box02_S121	ACTIVE	0	806.012923956
2E90EDD08407	2016-08-28	EtOH_Box02_S121	ACTIVE	0	806.130832911
2E90EDD08407	2016-08-28	EtOH_Box02_S121	ACTIVE	0	806.248713017
2E90EDD08407	2016-08-28	EtOH_Box02_S121	ACTIVE	0	806.38815999
2E90EDD08407	2016-08-28	EtOH_Box02_S121	ACTIVE	0	806.754570961
2E90EDD08407	2016-08-28	EtOH_Box02_S121	ACTIVE	0	807.067024946
2E90EDD08407	2016-08-28	EtOH_Box02_S121	ACTIVE	0	807.164313078
2E90EDD08407	2016-08-28	EtOH_Box02_S121	ACTIVE	0	807.32553196
2E90EDD08407	2016-08-28	EtOH_Box02_S121	ACTIVE	0	807.443566084
2E90EDD08407	2016-08-28	EtOH_Box02_S121	ACTIVE	0	807.983409882
2E90EDD08407	2016-08-28	EtOH_Box02_S121	ACTIVE	0	808.112312078
2E90EDD08407	2016-08-28	EtOH_Box02_S121	ACTIVE	0	808.3166399
2E90EDD08407	2016-08-28	EtOH_Box02_S121	ACTIVE	0	808.477685928
2E90EDD08407	2016-08-28	EtOH_Box02_S121	ACTIVE	0	808.606419086
2E90EDD08407	2016-08-28	EtOH_Box02_S121	ACTIVE	0	808.713442087
2E90EDD08407	2016-08-28	EtOH_Box02_S121	ACTIVE	0	808.842082024
2E90EDD08407	2016-08-28	EtOH_Box02_S121	ACTIVE	0	808.94908905
2E90EDD08407	2016-08-28	EtOH_Box02_S121	ACTIVE	0	809.888437986
2E90EDD08407	2016-08-28	EtOH_Box02_S121	ACTIVE	0	810.127090931
2E90EDD08407	2016-08-28	EtOH_Box02_S121	ACTIVE	0	810.28926301
2E90EDD08407	2016-08-28	EtOH_Box02_S121	ACTIVE	0	810.396378994
2E90EDD08407	2016-08-28	EtOH_Box02_S121	ACTIVE	0	824.211122036
2E90EDD08407	2016-08-28	EtOH_Box02_S121	ACTIVE	0	824.308335066
2E90EDD08407	2016-08-28	EtOH_Box02_S121	ACTIVE	0	824.405303955
2E90EDD08407	2016-08-28	EtOH_Box02_S121	ACTIVE	0	824.502399921
2E90EDD08407	2016-08-28	EtOH_Box02_S121	ACTIVE	0	824.588496923
2E90EDD08407	2016-08-28	EtOH_Box02_S121	ACTIVE	0	824.750273943
2E90EDD08407	2016-08-28	EtOH_Box02_S121	REWARD	6	824.750273943
2E90EDD08407	2016-08-28	EtOH_Box02_S121	ACTIVE	0	824.992464066
2E90EDD08407	2016-08-28	EtOH_Box02_S121	ACTIVE	0	825.088980913
2E90EDD08407	2016-08-28	EtOH_Box02_S121	ACTIVE	0	825.196072102
2E90EDD08407	2016-08-28	EtOH_Box02_S121	ACTIVE	0	825.303101063
2E90EDD08407	2016-08-28	EtOH_Box02_S121	ACTIVE	0	825.420927048
2E90EDD08407	2016-08-28	EtOH_Box02_S121	ACTIVE	0	825.538940907
2E90EDD08407	2016-08-28	EtOH_Box02_S121	ACTIVE	0	825.656836033
2E90EDD08407	2016-08-28	EtOH_Box02_S121	ACTIVE	0	825.774678946
2E90EDD08407	2016-08-28	EtOH_Box02_S121	ACTIVE	0	825.903481007
2E90EDD08407	2016-08-28	EtOH_Box02_S121	ACTIVE	0	826.032227039
2E90EDD08407	2016-08-28	EtOH_Box02_S121	ACTIVE	0	826.139291048
2E90EDD08407	2016-08-28	EtOH_Box02_S121	ACTIVE	0	826.267884016
2E90EDD08407	2016-08-28	EtOH_Box02_S121	ACTIVE	0	826.39654994
2E90EDD08407	2016-08-28	EtOH_Box02_S121	ACTIVE	0	826.514411926
2E90EDD08407	2016-08-28	EtOH_Box02_S121	ACTIVE	0	826.643025875
2E90EDD08407	2016-08-28	EtOH_Box02_S121	ACTIVE	0	826.771629095
2E90EDD08407	2016-08-28	EtOH_Box02_S121	ACTIVE	0	826.911060095
2E90EDD08407	2016-08-28	EtOH_Box02_S121	ACTIVE	0	827.039704084
2E90EDD08407	2016-08-28	EtOH_Box02_S121	ACTIVE	0	827.168310881
2E90EDD08407	2016-08-28	EtOH_Box02_S121	ACTIVE	0	827.318548918
2E90EDD08407	2016-08-28	EtOH_Box02_S121	ACTIVE	0	827.458019972
2E90EDD08407	2016-08-28	EtOH_Box02_S121	ACTIVE	0	827.597529888
2E90EDD08407	2016-08-28	EtOH_Box02_S121	ACTIVE	0	827.73703289
2E90EDD08407	2016-08-28	EtOH_Box02_S121	ACTIVE	0	827.865690947
2E90EDD08407	2016-08-28	EtOH_Box02_S121	ACTIVE	0	828.00643301
2E90EDD08407	2016-08-28	EtOH_Box02_S121	ACTIVE	0	828.145948887
2E90EDD08407	2016-08-28	EtOH_Box02_S121	ACTIVE	0	828.32869792
2E90EDD08407	2016-08-28	EtOH_Box02_S121	ACTIVE	0	828.468161106
2E90EDD08407	2016-08-28	EtOH_Box02_S121	ACTIVE	0	828.639993906
2E90EDD08407	2016-08-28	EtOH_Box02_S121	ACTIVE	0	828.801012039
2E90EDD08407	2016-08-28	EtOH_Box02_S121	ACTIVE	0	828.972944975
2E90EDD08407	2016-08-28	EtOH_Box02_S121	ACTIVE	0	829.263948917
2E90EDD08407	2016-08-28	EtOH_Box02_S121	ACTIVE	0	829.40356493
2E90EDD08407	2016-08-28	EtOH_Box02_S121	ACTIVE	0	830.473603964
2E90EDD08407	2016-08-28	EtOH_Box02_S121	ACTIVE	0	840.932368994
2E90EDD08407	2016-08-28	EtOH_Box02_S121	ACTIVE	0	841.039731979
2E90EDD08407	2016-08-28	EtOH_Box02_S121	ACTIVE	0	841.157772064
2E90EDD08407	2016-08-28	EtOH_Box02_S121	ACTIVE	0	841.340465069
2E90EDD08407	2016-08-28	EtOH_Box02_S121	ACTIVE	0	841.577468872
2E90EDD08407	2016-08-28	EtOH_Box02_S121	ACTIVE	0	841.706261873
2E90EDD08407	2016-08-28	EtOH_Box02_S121	ACTIVE	0	841.802669048
2E90EDD08407	2016-08-28	EtOH_Box02_S121	ACTIVE	0	850.330728054
2E90EDD08407	2016-08-28	EtOH_Box02_S121	ACTIVE	0	850.439992905
2E90EDD08407	2016-08-28	EtOH_Box02_S121	ACTIVE	0	850.581417084
2E90EDD08407	2016-08-28	EtOH_Box02_S121	ACTIVE	0	850.712248087
2E90EDD08407	2016-08-28	EtOH_Box02_S121	ACTIVE	0	850.82130909
2E90EDD08407	2016-08-28	EtOH_Box02_S121	ACTIVE	0	850.941206932
2E90EDD08407	2016-08-28	EtOH_Box02_S121	ACTIVE	0	859.904246092
2E90EDD08407	2016-08-28	EtOH_Box02_S121	ACTIVE	0	860.153913975
2E90EDD08407	2016-08-28	EtOH_Box02_S121	ACTIVE	0	860.241481066
2E90EDD08407	2016-08-28	EtOH_Box02_S121	ACTIVE	0	860.38292408
2E90EDD08407	2016-08-28	EtOH_Box02_S121	ACTIVE	0	860.524317026
2E90EDD08407	2016-08-28	EtOH_Box02_S121	ACTIVE	0	860.665935993
2E90EDD08407	2016-08-28	EtOH_Box02_S121	ACTIVE	0	860.915477037
2E90EDD08407	2016-08-28	EtOH_Box02_S121	ACTIVE	0	861.067674875
2E90EDD08407	2016-08-28	EtOH_Box02_S121	ACTIVE	0	861.273895979
2E90EDD08407	2016-08-28	EtOH_Box02_S121	ACTIVE	0	861.361423016
2E90EDD08407	2016-08-28	EtOH_Box02_S121	ACTIVE	0	861.459587097
2E90EDD08407	2016-08-28	EtOH_Box02_S121	ACTIVE	0	861.568571091
2E90EDD08407	2016-08-28	EtOH_Box02_S121	REWARD	18	861.568571091
2E90EDD08407	2016-08-28	EtOH_Box02_S121	ACTIVE	0	861.790420055
2E90EDD08407	2016-08-28	EtOH_Box02_S121	ACTIVE	0	861.90880394
2E90EDD08407	2016-08-28	EtOH_Box02_S121	ACTIVE	0	862.037532091
2E90EDD08407	2016-08-28	EtOH_Box02_S121	ACTIVE	0	862.155359983
2E90EDD08407	2016-08-28	EtOH_Box02_S121	ACTIVE	0	862.284049988
2E90EDD08407	2016-08-28	EtOH_Box02_S121	ACTIVE	0	862.402014017
2E90EDD08407	2016-08-28	EtOH_Box02_S121	ACTIVE	0	862.519933939
2E90EDD08407	2016-08-28	EtOH_Box02_S121	ACTIVE	0	862.637916088
2E90EDD08407	2016-08-28	EtOH_Box02_S121	ACTIVE	0	862.766678095
2E90EDD08407	2016-08-28	EtOH_Box02_S121	ACTIVE	0	862.895386934
2E90EDD08407	2016-08-28	EtOH_Box02_S121	ACTIVE	0	863.013235092
2E90EDD08407	2016-08-28	EtOH_Box02_S121	ACTIVE	0	863.141887903
2E90EDD08407	2016-08-28	EtOH_Box02_S121	ACTIVE	0	863.270515919
2E90EDD08407	2016-08-28	EtOH_Box02_S121	ACTIVE	0	863.389498949
2E90EDD08407	2016-08-28	EtOH_Box02_S121	ACTIVE	0	863.529100895
2E90EDD08407	2016-08-28	EtOH_Box02_S121	ACTIVE	0	863.657824039
2E90EDD08407	2016-08-28	EtOH_Box02_S121	ACTIVE	0	863.797311068
2E90EDD08407	2016-08-28	EtOH_Box02_S121	ACTIVE	0	863.915237904
2E90EDD08407	2016-08-28	EtOH_Box02_S121	ACTIVE	0	864.043976068
2E90EDD08407	2016-08-28	EtOH_Box02_S121	ACTIVE	0	864.18341589
2E90EDD08407	2016-08-28	EtOH_Box02_S121	ACTIVE	0	864.312114954
2E90EDD08407	2016-08-28	EtOH_Box02_S121	ACTIVE	0	864.462388992
2E90EDD08407	2016-08-28	EtOH_Box02_S121	ACTIVE	0	864.612694025
2E90EDD08407	2016-08-28	EtOH_Box02_S121	ACTIVE	0	864.806574106
2E90EDD08407	2016-08-28	EtOH_Box02_S121	ACTIVE	0	864.98949194
2E90EDD08407	2016-08-28	EtOH_Box02_S121	ACTIVE	0	865.172216892
2E90EDD08407	2016-08-28	EtOH_Box02_S121	ACTIVE	0	865.322515011
2E90EDD08407	2016-08-28	EtOH_Box02_S121	ACTIVE	0	865.494432926
2E90EDD08407	2016-08-28	EtOH_Box02_S121	ACTIVE	0	865.666306973
2E90EDD08407	2016-08-28	EtOH_Box02_S121	ACTIVE	0	877.68145895
2E90EDD08407	2016-08-28	EtOH_Box02_S121	ACTIVE	0	877.788786888
2E90EDD08407	2016-08-28	EtOH_Box02_S121	ACTIVE	0	877.928529024
2E90EDD08407	2016-08-28	EtOH_Box02_S121	ACTIVE	0	878.013995886
2E90EDD08407	2016-08-28	EtOH_Box02_S121	ACTIVE	0	878.131903887
2E90EDD08407	2016-08-28	EtOH_Box02_S121	ACTIVE	0	878.44442606
2E90EDD08407	2016-08-28	EtOH_Box02_S121	ACTIVE	0	878.540783882
2E90EDD08407	2016-08-28	EtOH_Box02_S121	ACTIVE	0	878.64782691
2E90EDD08407	2016-08-28	EtOH_Box02_S121	ACTIVE	0	878.765628099
2E90EDD08407	2016-08-28	EtOH_Box02_S121	ACTIVE	0	878.883541107
2E90EDD08407	2016-08-28	EtOH_Box02_S121	ACTIVE	0	879.001487017
2E90EDD08407	2016-08-28	EtOH_Box02_S121	ACTIVE	0	879.130147934
2E90EDD08407	2016-08-28	EtOH_Box02_S121	ACTIVE	0	879.366981983
2E90EDD08407	2016-08-28	EtOH_Box02_S121	ACTIVE	0	879.452467918
2E90EDD08407	2016-08-28	EtOH_Box02_S121	ACTIVE	0	879.537945986
2E90EDD08407	2016-08-28	EtOH_Box02_S121	ACTIVE	0	879.666595936
2E90EDD08407	2016-08-28	EtOH_Box02_S121	ACTIVE	0	879.784436941
2E90EDD08407	2016-08-28	EtOH_Box02_S121	ACTIVE	0	879.902671099
2E90EDD08407	2016-08-28	EtOH_Box02_S121	ACTIVE	0	880.031349897
2E90EDD08407	2016-08-28	EtOH_Box02_S121	ACTIVE	0	880.170820951
2E90EDD08407	2016-08-28	EtOH_Box02_S121	ACTIVE	0	880.299491882
2E90EDD08407	2016-08-28	EtOH_Box02_S121	ACTIVE	0	880.926580906
2E90EDD08407	2016-08-28	EtOH_Box02_S121	ACTIVE	0	881.077167034
2E90EDD08407	2016-08-28	EtOH_Box02_S121	ACTIVE	0	881.19513607
2E90EDD08407	2016-08-28	EtOH_Box02_S121	ACTIVE	0	881.323812962
2E90EDD08407	2016-08-28	EtOH_Box02_S121	ACTIVE	0	881.441648006
2E90EDD08407	2016-08-28	EtOH_Box02_S121	ACTIVE	0	881.711010933
2E90EDD08407	2016-08-28	EtOH_Box02_S121	ACTIVE	0	881.896007061
2E90EDD08407	2016-08-28	EtOH_Box02_S121	ACTIVE	0	882.037446022
2E90EDD08407	2016-08-28	EtOH_Box02_S121	ACTIVE	0	882.189774036
2E90EDD08407	2016-08-28	EtOH_Box02_S121	ACTIVE	0	882.331166983
2E90EDD08407	2016-08-28	EtOH_Box02_S121	ACTIVE	0	882.688847065
2E90EDD08407	2016-08-28	EtOH_Box02_S121	ACTIVE	0	882.873626947
2E90EDD08407	2016-08-28	EtOH_Box02_S121	ACTIVE	0	883.04756999
2E90EDD08407	2016-08-28	EtOH_Box02_S121	ACTIVE	0	883.21062398
2E90EDD08407	2016-08-28	EtOH_Box02_S121	ACTIVE	0	883.352170944
2E90EDD08407	2016-08-28	EtOH_Box02_S121	ACTIVE	0	883.461081982
2E90EDD08407	2016-08-28	EtOH_Box02_S121	ACTIVE	0	885.105609894
2E90EDD08407	2016-08-28	EtOH_Box02_S121	ACTIVE	0	885.333736897
2E90EDD08407	2016-08-28	EtOH_Box02_S121	ACTIVE	0	885.486049891
2E90EDD08407	2016-08-28	EtOH_Box02_S121	REWARD	14	885.486049891
2E90EDD08407	2016-08-28	EtOH_Box02_S121	ACTIVE	0	885.729119062
2E90EDD08407	2016-08-28	EtOH_Box02_S121	ACTIVE	0	885.814824104
2E90EDD08407	2016-08-28	EtOH_Box02_S121	ACTIVE	0	885.911201
2E90EDD08407	2016-08-28	EtOH_Box02_S121	ACTIVE	0	886.018259048
2E90EDD08407	2016-08-28	EtOH_Box02_S121	ACTIVE	0	886.125247955
2E90EDD08407	2016-08-28	EtOH_Box02_S121	ACTIVE	0	886.253874063
2E90EDD08407	2016-08-28	EtOH_Box02_S121	ACTIVE	0	886.382539034
2E90EDD08407	2016-08-28	EtOH_Box02_S121	ACTIVE	0	886.500375986
2E90EDD08407	2016-08-28	EtOH_Box02_S121	ACTIVE	0	886.607424021
2E90EDD08407	2016-08-28	EtOH_Box02_S121	ACTIVE	0	886.736020088
2E90EDD08407	2016-08-28	EtOH_Box02_S121	ACTIVE	0	886.853835106
2E90EDD08407	2016-08-28	EtOH_Box02_S121	ACTIVE	0	886.982487917
2E90EDD08407	2016-08-28	EtOH_Box02_S121	ACTIVE	0	887.100399017
2E90EDD08407	2016-08-28	EtOH_Box02_S121	ACTIVE	0	887.218225002
2E90EDD08407	2016-08-28	EtOH_Box02_S121	ACTIVE	0	887.346914053
2E90EDD08407	2016-08-28	EtOH_Box02_S121	ACTIVE	0	887.486399889
2E90EDD08407	2016-08-28	EtOH_Box02_S121	ACTIVE	0	887.615176916
2E90EDD08407	2016-08-28	EtOH_Box02_S121	ACTIVE	0	887.733063936
2E90EDD08407	2016-08-28	EtOH_Box02_S121	ACTIVE	0	887.872644901
2E90EDD08407	2016-08-28	EtOH_Box02_S121	ACTIVE	0	888.015094995
2E90EDD08407	2016-08-28	EtOH_Box02_S121	ACTIVE	0	888.143928051
2E90EDD08407	2016-08-28	EtOH_Box02_S121	ACTIVE	0	888.294137001
2E90EDD08407	2016-08-28	EtOH_Box02_S121	ACTIVE	0	888.433609009
2E90EDD08407	2016-08-28	EtOH_Box02_S121	ACTIVE	0	888.562306881
2E90EDD08407	2016-08-28	EtOH_Box02_S121	ACTIVE	0	888.71250701
2E90EDD08407	2016-08-28	EtOH_Box02_S121	ACTIVE	0	888.895188093
2E90EDD08407	2016-08-28	EtOH_Box02_S121	ACTIVE	0	902.802443027
2E90EDD08407	2016-08-28	EtOH_Box02_S121	ACTIVE	0	903.071836948
2E90EDD08407	2016-08-28	EtOH_Box02_S121	ACTIVE	0	903.189717054
2E90EDD08407	2016-08-28	EtOH_Box02_S121	ACTIVE	0	903.296756029
2E90EDD08407	2016-08-28	EtOH_Box02_S121	ACTIVE	0	903.360524893
2E90EDD08407	2016-08-28	EtOH_Box02_S121	ACTIVE	0	903.467503071
2E90EDD08407	2016-08-28	EtOH_Box02_S121	ACTIVE	0	903.59612608
2E90EDD08407	2016-08-28	EtOH_Box02_S121	ACTIVE	0	903.767931938
2E90EDD08407	2016-08-28	EtOH_Box02_S121	ACTIVE	0	903.864159107
2E90EDD08407	2016-08-28	EtOH_Box02_S121	ACTIVE	0	904.014497995
2E90EDD08407	2016-08-28	EtOH_Box02_S121	ACTIVE	0	904.208095074
2E90EDD08407	2016-08-28	EtOH_Box02_S121	ACTIVE	0	904.282851934
2E90EDD08407	2016-08-28	EtOH_Box02_S121	ACTIVE	0	904.379211903
2E90EDD08407	2016-08-28	EtOH_Box02_S121	ACTIVE	0	904.497086048
2E90EDD08407	2016-08-28	EtOH_Box02_S121	ACTIVE	0	904.625699997
2E90EDD08407	2016-08-28	EtOH_Box02_S121	ACTIVE	0	904.884350061
2E90EDD08407	2016-08-28	EtOH_Box02_S121	ACTIVE	0	905.002279043
2E90EDD08407	2016-08-28	EtOH_Box02_S121	ACTIVE	0	905.109514952
2E90EDD08407	2016-08-28	EtOH_Box02_S121	ACTIVE	0	905.238307953
2E90EDD08407	2016-08-28	EtOH_Box02_S121	ACTIVE	0	905.368099928
2E90EDD08407	2016-08-28	EtOH_Box02_S121	ACTIVE	0	905.518671989
2E90EDD08407	2016-08-28	EtOH_Box02_S121	ACTIVE	0	905.939347982
2E90EDD08407	2016-08-28	EtOH_Box02_S121	ACTIVE	0	906.360681057
2E90EDD08407	2016-08-28	EtOH_Box02_S121	ACTIVE	0	906.500923872
2E90EDD08407	2016-08-28	EtOH_Box02_S121	ACTIVE	0	906.716773033
2E90EDD08407	2016-08-28	EtOH_Box02_S121	ACTIVE	0	906.943453074
2E90EDD08407	2016-08-28	EtOH_Box02_S121	ACTIVE	0	907.27827096
2E90EDD08407	2016-08-28	EtOH_Box02_S121	ACTIVE	0	913.407171011
2E90EDD08407	2016-08-28	EtOH_Box02_S121	ACTIVE	0	913.493642092
2E90EDD08407	2016-08-28	EtOH_Box02_S121	REWARD	8	913.493642092
2E90EDD08407	2016-08-28	EtOH_Box02_S121	ACTIVE	0	913.725270987
2E90EDD08407	2016-08-28	EtOH_Box02_S121	ACTIVE	0	913.832715988
2E90EDD08407	2016-08-28	EtOH_Box02_S121	ACTIVE	0	913.92910099
2E90EDD08407	2016-08-28	EtOH_Box02_S121	ACTIVE	0	914.047029972
2E90EDD08407	2016-08-28	EtOH_Box02_S121	ACTIVE	0	914.175668001
2E90EDD08407	2016-08-28	EtOH_Box02_S121	ACTIVE	0	914.282676935
2E90EDD08407	2016-08-28	EtOH_Box02_S121	ACTIVE	0	914.411344051
2E90EDD08407	2016-08-28	EtOH_Box02_S121	ACTIVE	0	914.530385017
2E90EDD08407	2016-08-28	EtOH_Box02_S121	ACTIVE	0	914.648273945
2E90EDD08407	2016-08-28	EtOH_Box02_S121	ACTIVE	0	914.766189098
2E90EDD08407	2016-08-28	EtOH_Box02_S121	ACTIVE	0	914.884238005
2E90EDD08407	2016-08-28	EtOH_Box02_S121	ACTIVE	0	915.002211094
2E90EDD08407	2016-08-28	EtOH_Box02_S121	ACTIVE	0	915.120011091
2E90EDD08407	2016-08-28	EtOH_Box02_S121	ACTIVE	0	915.259430885
2E90EDD08407	2016-08-28	EtOH_Box02_S121	ACTIVE	0	915.388062954
2E90EDD08407	2016-08-28	EtOH_Box02_S121	ACTIVE	0	915.527559042
2E90EDD08407	2016-08-28	EtOH_Box02_S121	ACTIVE	0	915.667068005
2E90EDD08407	2016-08-28	EtOH_Box02_S121	ACTIVE	0	915.795832872
2E90EDD08407	2016-08-28	EtOH_Box02_S121	ACTIVE	0	915.924920082
2E90EDD08407	2016-08-28	EtOH_Box02_S121	ACTIVE	0	916.042953014
2E90EDD08407	2016-08-28	EtOH_Box02_S121	ACTIVE	0	916.171587944
2E90EDD08407	2016-08-28	EtOH_Box02_S121	ACTIVE	0	916.311017036
2E90EDD08407	2016-08-28	EtOH_Box02_S121	ACTIVE	0	916.439649105
2E90EDD08407	2016-08-28	EtOH_Box02_S121	ACTIVE	0	916.579111099
2E90EDD08407	2016-08-28	EtOH_Box02_S121	ACTIVE	0	916.718512058
2E90EDD08407	2016-08-28	EtOH_Box02_S121	ACTIVE	0	916.85799098
2E90EDD08407	2016-08-28	EtOH_Box02_S121	ACTIVE	0	917.008270979
2E90EDD08407	2016-08-28	EtOH_Box02_S121	ACTIVE	0	917.169338942
2E90EDD08407	2016-08-28	EtOH_Box02_S121	ACTIVE	0	917.298054934
2E90EDD08407	2016-08-28	EtOH_Box02_S121	ACTIVE	0	917.448318005
2E90EDD08407	2016-08-28	EtOH_Box02_S121	ACTIVE	0	917.609443903
2E90EDD08407	2016-08-28	EtOH_Box02_S121	ACTIVE	0	917.804054022
2E90EDD08407	2016-08-28	EtOH_Box02_S121	ACTIVE	0	917.954525948
2E90EDD08407	2016-08-28	EtOH_Box02_S121	ACTIVE	0	924.181297064
2E90EDD08407	2016-08-28	EtOH_Box02_S121	ACTIVE	0	924.450619936
2E90EDD08407	2016-08-28	EtOH_Box02_S121	ACTIVE	0	924.568500996
2E90EDD08407	2016-08-28	EtOH_Box02_S121	ACTIVE	0	924.90258503
2E90EDD08407	2016-08-28	EtOH_Box02_S121	ACTIVE	0	925.03133893
2E90EDD08407	2016-08-28	EtOH_Box02_S121	ACTIVE	0	925.224804878
2E90EDD08407	2016-08-28	EtOH_Box02_S121	ACTIVE	0	925.364260912
2E90EDD08407	2016-08-28	EtOH_Box02_S121	ACTIVE	0	925.633402109
2E90EDD08407	2016-08-28	EtOH_Box02_S121	ACTIVE	0	925.751259089
2E90EDD08407	2016-08-28	EtOH_Box02_S121	ACTIVE	0	925.858283997
2E90EDD08407	2016-08-28	EtOH_Box02_S121	ACTIVE	0	925.986993074
2E90EDD08407	2016-08-28	EtOH_Box02_S121	ACTIVE	0	926.180444956
2E90EDD08407	2016-08-28	EtOH_Box02_S121	ACTIVE	0	926.623779058
2E90EDD08407	2016-08-28	EtOH_Box02_S121	ACTIVE	0	926.774075985
2E90EDD08407	2016-08-28	EtOH_Box02_S121	ACTIVE	0	927.475646019
2E90EDD08407	2016-08-28	EtOH_Box02_S121	ACTIVE	0	927.572026968
2E90EDD08407	2016-08-28	EtOH_Box02_S121	ACTIVE	0	927.744014025
2E90EDD08407	2016-08-28	EtOH_Box02_S121	ACTIVE	0	927.807888031
2E90EDD08407	2016-08-28	EtOH_Box02_S121	ACTIVE	0	927.914972067
2E90EDD08407	2016-08-28	EtOH_Box02_S121	ACTIVE	0	928.022087097
2E90EDD08407	2016-08-28	EtOH_Box02_S121	ACTIVE	0	928.183146954
2E90EDD08407	2016-08-28	EtOH_Box02_S121	ACTIVE	0	928.322617054
2E90EDD08407	2016-08-28	EtOH_Box02_S121	ACTIVE	0	928.451348066
2E90EDD08407	2016-08-28	EtOH_Box02_S121	ACTIVE	0	928.633979082
2E90EDD08407	2016-08-28	EtOH_Box02_S121	ACTIVE	0	928.859832048
2E90EDD08407	2016-08-28	EtOH_Box02_S121	ACTIVE	0	928.966902971
2E90EDD08407	2016-08-28	EtOH_Box02_S121	ACTIVE	0	929.117079973
2E90EDD08407	2016-08-28	EtOH_Box02_S121	ACTIVE	0	929.234880924
2E90EDD08407	2016-08-28	EtOH_Box02_S121	ACTIVE	0	929.374346972
2E90EDD08407	2016-08-28	EtOH_Box02_S121	ACTIVE	0	929.492213011
2E90EDD08407	2016-08-28	EtOH_Box02_S121	ACTIVE	0	929.589417934
2E90EDD08407	2016-08-28	EtOH_Box02_S121	ACTIVE	0	929.718074083
2E90EDD08407	2016-08-28	EtOH_Box02_S121	ACTIVE	0	929.900883913
2E90EDD08407	2016-08-28	EtOH_Box02_S121	ACTIVE	0	930.223983049
2E90EDD08407	2016-08-28	EtOH_Box02_S121	ACTIVE	0	930.341888905
2E90EDD08407	2016-08-28	EtOH_Box02_S121	ACTIVE	0	930.492183924
2E90EDD08407	2016-08-28	EtOH_Box02_S121	ACTIVE	0	931.031697035
2E90EDD08407	2016-08-28	EtOH_Box02_S121	ACTIVE	0	931.722573996
2E90EDD08407	2016-08-28	EtOH_Box02_S121	ACTIVE	0	931.862138987
2E90EDD08407	2016-08-28	EtOH_Box02_S121	ACTIVE	0	932.044909
2E90EDD08407	2016-08-28	EtOH_Box02_S121	ACTIVE	0	946.055448055
2E90EDD08407	2016-08-28	EtOH_Box02_S121	ACTIVE	0	946.19709897
2E90EDD08407	2016-08-28	EtOH_Box02_S121	ACTIVE	0	946.295258045
2E90EDD08407	2016-08-28	EtOH_Box02_S121	ACTIVE	0	946.577209949
2E90EDD08407	2016-08-28	EtOH_Box02_S121	ACTIVE	0	946.740227938
2E90EDD08407	2016-08-28	EtOH_Box02_S121	ACTIVE	0	946.850179911
2E90EDD08407	2016-08-28	EtOH_Box02_S121	ACTIVE	0	946.970156908
2E90EDD08407	2016-08-28	EtOH_Box02_S121	ACTIVE	0	947.089967012
2E90EDD08407	2016-08-28	EtOH_Box02_S121	ACTIVE	0	947.2205441
2E90EDD08407	2016-08-28	EtOH_Box02_S121	ACTIVE	0	947.340291023
2E90EDD08407	2016-08-28	EtOH_Box02_S121	ACTIVE	0	947.470892906
2E90EDD08407	2016-08-28	EtOH_Box02_S121	REWARD	11	947.470892906
2E90EDD08407	2016-08-28	EtOH_Box02_S121	ACTIVE	0	947.735538006
2E90EDD08407	2016-08-28	EtOH_Box02_S121	ACTIVE	0	947.842925072
2E90EDD08407	2016-08-28	EtOH_Box02_S121	ACTIVE	0	947.961139917
2E90EDD08407	2016-08-28	EtOH_Box02_S121	ACTIVE	0	948.079149961
2E90EDD08407	2016-08-28	EtOH_Box02_S121	ACTIVE	0	948.196990967
2E90EDD08407	2016-08-28	EtOH_Box02_S121	ACTIVE	0	948.325603008
2E90EDD08407	2016-08-28	EtOH_Box02_S121	ACTIVE	0	948.443552017
2E90EDD08407	2016-08-28	EtOH_Box02_S121	ACTIVE	0	948.561414003
2E90EDD08407	2016-08-28	EtOH_Box02_S121	ACTIVE	0	948.679226875
2E90EDD08407	2016-08-28	EtOH_Box02_S121	ACTIVE	0	948.807857037
2E90EDD08407	2016-08-28	EtOH_Box02_S121	ACTIVE	0	948.92573905
2E90EDD08407	2016-08-28	EtOH_Box02_S121	ACTIVE	0	949.043617964
2E90EDD08407	2016-08-28	EtOH_Box02_S121	ACTIVE	0	949.172292948
2E90EDD08407	2016-08-28	EtOH_Box02_S121	ACTIVE	0	949.311728954
2E90EDD08407	2016-08-28	EtOH_Box02_S121	ACTIVE	0	949.440406084
2E90EDD08407	2016-08-28	EtOH_Box02_S121	ACTIVE	0	949.558297873
2E90EDD08407	2016-08-28	EtOH_Box02_S121	ACTIVE	0	949.686911106
2E90EDD08407	2016-08-28	EtOH_Box02_S121	ACTIVE	0	949.815489054
2E90EDD08407	2016-08-28	EtOH_Box02_S121	ACTIVE	0	949.944303989
2E90EDD08407	2016-08-28	EtOH_Box02_S121	ACTIVE	0	950.083812952
2E90EDD08407	2016-08-28	EtOH_Box02_S121	ACTIVE	0	950.212493896
2E90EDD08407	2016-08-28	EtOH_Box02_S121	ACTIVE	0	950.362740993
2E90EDD08407	2016-08-28	EtOH_Box02_S121	ACTIVE	0	950.491549015
2E90EDD08407	2016-08-28	EtOH_Box02_S121	ACTIVE	0	950.620296001
2E90EDD08407	2016-08-28	EtOH_Box02_S121	ACTIVE	0	950.760953903
2E90EDD08407	2016-08-28	EtOH_Box02_S121	ACTIVE	0	950.911603928
2E90EDD08407	2016-08-28	EtOH_Box02_S121	ACTIVE	0	951.072762012
2E90EDD08407	2016-08-28	EtOH_Box02_S121	ACTIVE	0	951.233839035
2E90EDD08407	2016-08-28	EtOH_Box02_S121	ACTIVE	0	951.384102106
2E90EDD08407	2016-08-28	EtOH_Box02_S121	ACTIVE	0	952.50749898
2E90EDD08407	2016-08-28	EtOH_Box02_S121	ACTIVE	0	958.023137093
2E90EDD08407	2016-08-28	EtOH_Box02_S121	ACTIVE	0	958.21687007
2E90EDD08407	2016-08-28	EtOH_Box02_S121	ACTIVE	0	958.345745087
2E90EDD08407	2016-08-28	EtOH_Box02_S121	ACTIVE	0	958.723186016
2E90EDD08407	2016-08-28	EtOH_Box02_S121	ACTIVE	0	958.819503069
2E90EDD08407	2016-08-28	EtOH_Box02_S121	ACTIVE	0	958.937427998
2E90EDD08407	2016-08-28	EtOH_Box02_S121	ACTIVE	0	959.044475079
2E90EDD08407	2016-08-28	EtOH_Box02_S121	ACTIVE	0	959.162508011
2E90EDD08407	2016-08-28	EtOH_Box02_S121	ACTIVE	0	959.280426979
2E90EDD08407	2016-08-28	EtOH_Box02_S121	ACTIVE	0	959.399317026
2E90EDD08407	2016-08-28	EtOH_Box02_S121	ACTIVE	0	959.549649954
2E90EDD08407	2016-08-28	EtOH_Box02_S121	ACTIVE	0	959.678333044
2E90EDD08407	2016-08-28	EtOH_Box02_S121	ACTIVE	0	959.947623968
2E90EDD08407	2016-08-28	EtOH_Box02_S121	ACTIVE	0	960.022247076
2E90EDD08407	2016-08-28	EtOH_Box02_S121	ACTIVE	0	960.183274984
2E90EDD08407	2016-08-28	EtOH_Box02_S121	ACTIVE	0	960.463231087
2E90EDD08407	2016-08-28	EtOH_Box02_S121	ACTIVE	0	960.581099987
2E90EDD08407	2016-08-28	EtOH_Box02_S121	ACTIVE	0	960.698947906
2E90EDD08407	2016-08-28	EtOH_Box02_S121	ACTIVE	0	960.827594995
2E90EDD08407	2016-08-28	EtOH_Box02_S121	ACTIVE	0	960.95629406
2E90EDD08407	2016-08-28	EtOH_Box02_S121	ACTIVE	0	961.084917068
2E90EDD08407	2016-08-28	EtOH_Box02_S121	ACTIVE	0	961.483684063
2E90EDD08407	2016-08-28	EtOH_Box02_S121	ACTIVE	0	961.547518969
2E90EDD08407	2016-08-28	EtOH_Box02_S121	ACTIVE	0	961.676167011
2E90EDD08407	2016-08-28	EtOH_Box02_S121	ACTIVE	0	961.793997049
2E90EDD08407	2016-08-28	EtOH_Box02_S121	ACTIVE	0	962.106721878
2E90EDD08407	2016-08-28	EtOH_Box02_S121	ACTIVE	0	962.300293922
2E90EDD08407	2016-08-28	EtOH_Box02_S121	ACTIVE	0	967.285356998
2E90EDD08407	2016-08-28	EtOH_Box02_S121	ACTIVE	0	967.370987892
2E90EDD08407	2016-08-28	EtOH_Box02_S121	ACTIVE	0	967.478067875
2E90EDD08407	2016-08-28	EtOH_Box02_S121	ACTIVE	0	968.028440952
2E90EDD08407	2016-08-28	EtOH_Box02_S121	ACTIVE	0	968.180932999
2E90EDD08407	2016-08-28	EtOH_Box02_S121	ACTIVE	0	968.268385887
2E90EDD08407	2016-08-28	EtOH_Box02_S121	ACTIVE	0	968.670845032
2E90EDD08407	2016-08-28	EtOH_Box02_S121	INACTIVE	0	970.564131975
2E90EDD08407	2016-08-28	EtOH_Box02_S121	INACTIVE	0	970.681583881
2E90EDD08407	2016-08-28	EtOH_Box02_S121	INACTIVE	0	970.853007078
2E90EDD08407	2016-08-28	EtOH_Box02_S121	INACTIVE	0	970.992229939
2E90EDD08407	2016-08-28	EtOH_Box02_S121	INACTIVE	0	971.174691916
2E90EDD08407	2016-08-28	EtOH_Box02_S121	ACTIVE	0	973.519407988
2E90EDD08407	2016-08-28	EtOH_Box02_S121	ACTIVE	0	973.952917099
2E90EDD08407	2016-08-28	EtOH_Box02_S121	ACTIVE	0	974.061987877
2E90EDD08407	2016-08-28	EtOH_Box02_S121	ACTIVE	0	974.333142996
2E90EDD08407	2016-08-28	EtOH_Box02_S121	ACTIVE	0	974.453048944
2E90EDD08407	2016-08-28	EtOH_Box02_S121	ACTIVE	0	974.551207066
2E90EDD08407	2016-08-28	EtOH_Box02_S121	ACTIVE	0	974.671072006
2E90EDD08407	2016-08-28	EtOH_Box02_S121	ACTIVE	0	974.780263901
2E90EDD08407	2016-08-28	EtOH_Box02_S121	ACTIVE	0	974.954295874
2E90EDD08407	2016-08-28	EtOH_Box02_S121	ACTIVE	0	975.129275084
2E90EDD08407	2016-08-28	EtOH_Box02_S121	ACTIVE	0	975.249190092
2E90EDD08407	2016-08-28	EtOH_Box02_S121	ACTIVE	0	975.369055033
2E90EDD08407	2016-08-28	EtOH_Box02_S121	ACTIVE	0	975.478024006
2E90EDD08407	2016-08-28	EtOH_Box02_S121	ACTIVE	0	975.597858906
2E90EDD08407	2016-08-28	EtOH_Box02_S121	ACTIVE	0	975.728518009
2E90EDD08407	2016-08-28	EtOH_Box02_S121	REWARD	19	975.728518009
2E90EDD08407	2016-08-28	EtOH_Box02_S121	ACTIVE	0	975.972224951
2E90EDD08407	2016-08-28	EtOH_Box02_S121	ACTIVE	0	976.09036994
2E90EDD08407	2016-08-28	EtOH_Box02_S121	ACTIVE	0	976.219208002
2E90EDD08407	2016-08-28	EtOH_Box02_S121	ACTIVE	0	976.337168932
2E90EDD08407	2016-08-28	EtOH_Box02_S121	ACTIVE	0	976.465876102
2E90EDD08407	2016-08-28	EtOH_Box02_S121	ACTIVE	0	976.60533905
2E90EDD08407	2016-08-28	EtOH_Box02_S121	ACTIVE	0	976.733920097
2E90EDD08407	2016-08-28	EtOH_Box02_S121	ACTIVE	0	976.862508059
2E90EDD08407	2016-08-28	EtOH_Box02_S121	ACTIVE	0	976.991223097
2E90EDD08407	2016-08-28	EtOH_Box02_S121	ACTIVE	0	977.109021902
2E90EDD08407	2016-08-28	EtOH_Box02_S121	ACTIVE	0	977.237643003
2E90EDD08407	2016-08-28	EtOH_Box02_S121	ACTIVE	0	977.355467081
2E90EDD08407	2016-08-28	EtOH_Box02_S121	ACTIVE	0	977.484152079
2E90EDD08407	2016-08-28	EtOH_Box02_S121	ACTIVE	0	977.612870932
2E90EDD08407	2016-08-28	EtOH_Box02_S121	ACTIVE	0	977.741684914
2E90EDD08407	2016-08-28	EtOH_Box02_S121	ACTIVE	0	977.881921053
2E90EDD08407	2016-08-28	EtOH_Box02_S121	ACTIVE	0	978.010627985
2E90EDD08407	2016-08-28	EtOH_Box02_S121	ACTIVE	0	978.139241934
2E90EDD08407	2016-08-28	EtOH_Box02_S121	ACTIVE	0	978.278748035
2E90EDD08407	2016-08-28	EtOH_Box02_S121	ACTIVE	0	978.418247938
2E90EDD08407	2016-08-28	EtOH_Box02_S121	ACTIVE	0	978.557666063
2E90EDD08407	2016-08-28	EtOH_Box02_S121	ACTIVE	0	978.688976049
2E90EDD08407	2016-08-28	EtOH_Box02_S121	ACTIVE	0	978.840426922
2E90EDD08407	2016-08-28	EtOH_Box02_S121	ACTIVE	0	978.990768909
2E90EDD08407	2016-08-28	EtOH_Box02_S121	ACTIVE	0	979.141095877
2E90EDD08407	2016-08-28	EtOH_Box02_S121	ACTIVE	0	979.291338921
2E90EDD08407	2016-08-28	EtOH_Box02_S121	ACTIVE	0	979.452401876
2E90EDD08407	2016-08-28	EtOH_Box02_S121	ACTIVE	0	979.624355078
2E90EDD08407	2016-08-28	EtOH_Box02_S121	ACTIVE	0	987.169864893
2E90EDD08407	2016-08-28	EtOH_Box02_S121	ACTIVE	0	987.298716068
2E90EDD08407	2016-08-28	EtOH_Box02_S121	ACTIVE	0	987.68801403
2E90EDD08407	2016-08-28	EtOH_Box02_S121	ACTIVE	0	987.882214069
2E90EDD08407	2016-08-28	EtOH_Box02_S121	ACTIVE	0	988.10817194
2E90EDD08407	2016-08-28	EtOH_Box02_S121	ACTIVE	0	988.247684002
2E90EDD08407	2016-08-28	EtOH_Box02_S121	ACTIVE	0	988.397948027
2E90EDD08407	2016-08-28	EtOH_Box02_S121	ACTIVE	0	988.667239904
2E90EDD08407	2016-08-28	EtOH_Box02_S121	ACTIVE	0	988.850126028
2E90EDD08407	2016-08-28	EtOH_Box02_S121	ACTIVE	0	989.043706894
2E90EDD08407	2016-08-28	EtOH_Box02_S121	ACTIVE	0	989.129143953
2E90EDD08407	2016-08-28	EtOH_Box02_S121	ACTIVE	0	989.474199057
2E90EDD08407	2016-08-28	EtOH_Box02_S121	ACTIVE	0	989.581394911
2E90EDD08407	2016-08-28	EtOH_Box02_S121	ACTIVE	0	989.872276068
2E90EDD08407	2016-08-28	EtOH_Box02_S121	ACTIVE	0	990.001102924
2E90EDD08407	2016-08-28	EtOH_Box02_S121	ACTIVE	0	990.118995905
2E90EDD08407	2016-08-28	EtOH_Box02_S121	ACTIVE	0	990.258397102
2E90EDD08407	2016-08-28	EtOH_Box02_S121	ACTIVE	0	990.387022018
2E90EDD08407	2016-08-28	EtOH_Box02_S121	ACTIVE	0	990.701512098
2E90EDD08407	2016-08-28	EtOH_Box02_S121	ACTIVE	0	990.819895983
2E90EDD08407	2016-08-28	EtOH_Box02_S121	ACTIVE	0	990.884010077
2E90EDD08407	2016-08-28	EtOH_Box02_S121	ACTIVE	0	991.174906969
2E90EDD08407	2016-08-28	EtOH_Box02_S121	ACTIVE	0	991.325324059
2E90EDD08407	2016-08-28	EtOH_Box02_S121	ACTIVE	0	991.443211079
2E90EDD08407	2016-08-28	EtOH_Box02_S121	ACTIVE	0	999.787385941
2E90EDD08407	2016-08-28	EtOH_Box02_S121	ACTIVE	0	999.940449953
2E90EDD08407	2016-08-28	EtOH_Box02_S121	ACTIVE	0	1000.0495379
2E90EDD08407	2016-08-28	EtOH_Box02_S121	ACTIVE	0	1000.20181704
2E90EDD08407	2016-08-28	EtOH_Box02_S121	ACTIVE	0	1000.38643694
2E90EDD08407	2016-08-28	EtOH_Box02_S121	ACTIVE	0	1000.506248
2E90EDD08407	2016-08-28	EtOH_Box02_S121	ACTIVE	0	1000.60446501
2E90EDD08407	2016-08-28	EtOH_Box02_S121	ACTIVE	0	1000.69177198
2E90EDD08407	2016-08-28	EtOH_Box02_S121	ACTIVE	0	1000.83313608
2E90EDD08407	2016-08-28	EtOH_Box02_S121	ACTIVE	0	1000.94237089
2E90EDD08407	2016-08-28	EtOH_Box02_S121	ACTIVE	0	1001.0621531
2E90EDD08407	2016-08-28	EtOH_Box02_S121	REWARD	11	1001.0621531
2E90EDD08407	2016-08-28	EtOH_Box02_S121	ACTIVE	0	1001.29439402
2E90EDD08407	2016-08-28	EtOH_Box02_S121	ACTIVE	0	1001.4152019
2E90EDD08407	2016-08-28	EtOH_Box02_S121	ACTIVE	0	1001.53322792
2E90EDD08407	2016-08-28	EtOH_Box02_S121	ACTIVE	0	1001.67278099
2E90EDD08407	2016-08-28	EtOH_Box02_S121	ACTIVE	0	1001.77993298
2E90EDD08407	2016-08-28	EtOH_Box02_S121	ACTIVE	0	1001.90869904
2E90EDD08407	2016-08-28	EtOH_Box02_S121	ACTIVE	0	1002.03747106
2E90EDD08407	2016-08-28	EtOH_Box02_S121	ACTIVE	0	1002.15527511
2E90EDD08407	2016-08-28	EtOH_Box02_S121	ACTIVE	0	1002.27333093
2E90EDD08407	2016-08-28	EtOH_Box02_S121	ACTIVE	0	1002.39123487
2E90EDD08407	2016-08-28	EtOH_Box02_S121	ACTIVE	0	1002.53073788
2E90EDD08407	2016-08-28	EtOH_Box02_S121	ACTIVE	0	1002.63784099
2E90EDD08407	2016-08-28	EtOH_Box02_S121	ACTIVE	0	1002.76680803
2E90EDD08407	2016-08-28	EtOH_Box02_S121	ACTIVE	0	1002.88579202
2E90EDD08407	2016-08-28	EtOH_Box02_S121	ACTIVE	0	1003.02539301
2E90EDD08407	2016-08-28	EtOH_Box02_S121	ACTIVE	0	1003.14322996
2E90EDD08407	2016-08-28	EtOH_Box02_S121	ACTIVE	0	1003.27200603
2E90EDD08407	2016-08-28	EtOH_Box02_S121	ACTIVE	0	1003.40065408
2E90EDD08407	2016-08-28	EtOH_Box02_S121	ACTIVE	0	1003.52926302
2E90EDD08407	2016-08-28	EtOH_Box02_S121	ACTIVE	0	1003.66873193
2E90EDD08407	2016-08-28	EtOH_Box02_S121	ACTIVE	0	1003.79734111
2E90EDD08407	2016-08-28	EtOH_Box02_S121	ACTIVE	0	1003.93682098
2E90EDD08407	2016-08-28	EtOH_Box02_S121	ACTIVE	0	1004.08710599
2E90EDD08407	2016-08-28	EtOH_Box02_S121	ACTIVE	0	1004.22651601
2E90EDD08407	2016-08-28	EtOH_Box02_S121	ACTIVE	0	1004.36595702
2E90EDD08407	2016-08-28	EtOH_Box02_S121	ACTIVE	0	1004.52707505
2E90EDD08407	2016-08-28	EtOH_Box02_S121	ACTIVE	0	1004.68815088
2E90EDD08407	2016-08-28	EtOH_Box02_S121	ACTIVE	0	1004.85998106
2E90EDD08407	2016-08-28	EtOH_Box02_S121	ACTIVE	0	1005.01029205
2E90EDD08407	2016-08-28	EtOH_Box02_S121	ACTIVE	0	1005.1821239
2E90EDD08407	2016-08-28	EtOH_Box02_S121	ACTIVE	0	1005.33232093
2E90EDD08407	2016-08-28	EtOH_Box02_S121	ACTIVE	0	1006.0780921
2E90EDD08407	2016-08-28	EtOH_Box02_S121	ACTIVE	0	1006.1311779
2E90EDD08407	2016-08-28	EtOH_Box02_S121	ACTIVE	0	1016.5309639
2E90EDD08407	2016-08-28	EtOH_Box02_S121	ACTIVE	0	1016.6383369
2E90EDD08407	2016-08-28	EtOH_Box02_S121	ACTIVE	0	1016.77789807
2E90EDD08407	2016-08-28	EtOH_Box02_S121	ACTIVE	0	1016.97138596
2E90EDD08407	2016-08-28	EtOH_Box02_S121	ACTIVE	0	1017.11091089
2E90EDD08407	2016-08-28	EtOH_Box02_S121	ACTIVE	0	1017.28294396
2E90EDD08407	2016-08-28	EtOH_Box02_S121	ACTIVE	0	1017.41267896
2E90EDD08407	2016-08-28	EtOH_Box02_S121	ACTIVE	0	1017.6279099
2E90EDD08407	2016-08-28	EtOH_Box02_S121	ACTIVE	0	1017.74611902
2E90EDD08407	2016-08-28	EtOH_Box02_S121	ACTIVE	0	1017.92890692
2E90EDD08407	2016-08-28	EtOH_Box02_S121	ACTIVE	0	1018.02516508
2E90EDD08407	2016-08-28	EtOH_Box02_S121	ACTIVE	0	1018.12135506
2E90EDD08407	2016-08-28	EtOH_Box02_S121	ACTIVE	0	1018.23918891
2E90EDD08407	2016-08-28	EtOH_Box02_S121	ACTIVE	0	1018.35701609
2E90EDD08407	2016-08-28	EtOH_Box02_S121	ACTIVE	0	1018.47495294
2E90EDD08407	2016-08-28	EtOH_Box02_S121	ACTIVE	0	1018.59282899
2E90EDD08407	2016-08-28	EtOH_Box02_S121	ACTIVE	0	1018.72143102
2E90EDD08407	2016-08-28	EtOH_Box02_S121	ACTIVE	0	1018.86093807
2E90EDD08407	2016-08-28	EtOH_Box02_S121	ACTIVE	0	1018.98975611
2E90EDD08407	2016-08-28	EtOH_Box02_S121	ACTIVE	0	1019.12916088
2E90EDD08407	2016-08-28	EtOH_Box02_S121	ACTIVE	0	1019.26883388
2E90EDD08407	2016-08-28	EtOH_Box02_S121	ACTIVE	0	1019.40838695
2E90EDD08407	2016-08-28	EtOH_Box02_S121	ACTIVE	0	1019.472193
2E90EDD08407	2016-08-28	EtOH_Box02_S121	ACTIVE	0	1019.60082388
2E90EDD08407	2016-08-28	EtOH_Box02_S121	ACTIVE	0	1019.78345299
2E90EDD08407	2016-08-28	EtOH_Box02_S121	ACTIVE	0	1020.05271792
2E90EDD08407	2016-08-28	EtOH_Box02_S121	ACTIVE	0	1020.13814807
2E90EDD08407	2016-08-28	EtOH_Box02_S121	ACTIVE	0	1020.26679492
2E90EDD08407	2016-08-28	EtOH_Box02_S121	ACTIVE	0	1020.47109699
2E90EDD08407	2016-08-28	EtOH_Box02_S121	ACTIVE	0	1020.75213289
2E90EDD08407	2016-08-28	EtOH_Box02_S121	ACTIVE	0	1020.88086104
2E90EDD08407	2016-08-28	EtOH_Box02_S121	ACTIVE	0	1022.2636919
2E90EDD08407	2016-08-28	EtOH_Box02_S121	ACTIVE	0	1022.36226892
2E90EDD08407	2016-08-28	EtOH_Box02_S121	ACTIVE	0	1022.49311399
2E90EDD08407	2016-08-28	EtOH_Box02_S121	ACTIVE	0	1022.76436496
2E90EDD08407	2016-08-28	EtOH_Box02_S121	ACTIVE	0	1023.12190604
2E90EDD08407	2016-08-28	EtOH_Box02_S121	ACTIVE	0	1023.24176407
2E90EDD08407	2016-08-28	EtOH_Box02_S121	ACTIVE	0	1023.39393306
2E90EDD08407	2016-08-28	EtOH_Box02_S121	ACTIVE	0	1023.51412702
2E90EDD08407	2016-08-28	EtOH_Box02_S121	ACTIVE	0	1024.00247002
2E90EDD08407	2016-08-28	EtOH_Box02_S121	ACTIVE	0	1024.63065195
2E90EDD08407	2016-08-28	EtOH_Box02_S121	ACTIVE	0	1026.01490808
2E90EDD08407	2016-08-28	EtOH_Box02_S121	ACTIVE	0	1026.79522204
2E90EDD08407	2016-08-28	EtOH_Box02_S121	REWARD	12	1026.79522204
2E90EDD08407	2016-08-28	EtOH_Box02_S121	ACTIVE	0	1035.06368494
2E90EDD08407	2016-08-28	EtOH_Box02_S121	ACTIVE	0	1035.36566901
2E90EDD08407	2016-08-28	EtOH_Box02_S121	ACTIVE	0	1035.54856205
2E90EDD08407	2016-08-28	EtOH_Box02_S121	ACTIVE	0	1035.69988298
2E90EDD08407	2016-08-28	EtOH_Box02_S121	ACTIVE	0	1035.89358807
2E90EDD08407	2016-08-28	EtOH_Box02_S121	ACTIVE	0	1036.28184295
2E90EDD08407	2016-08-28	EtOH_Box02_S121	ACTIVE	0	1036.57278609
2E90EDD08407	2016-08-28	EtOH_Box02_S121	ACTIVE	0	1036.64744306
2E90EDD08407	2016-08-28	EtOH_Box02_S121	ACTIVE	0	1036.9166019
2E90EDD08407	2016-08-28	EtOH_Box02_S121	ACTIVE	0	1037.02359796
2E90EDD08407	2016-08-28	EtOH_Box02_S121	ACTIVE	0	1037.38991189
2E90EDD08407	2016-08-28	EtOH_Box02_S121	ACTIVE	0	1037.62701297
2E90EDD08407	2016-08-28	EtOH_Box02_S121	ACTIVE	0	1037.84243608
2E90EDD08407	2016-08-28	EtOH_Box02_S121	ACTIVE	0	1044.49130487
2E90EDD08407	2016-08-28	EtOH_Box02_S121	ACTIVE	0	1044.55524802
2E90EDD08407	2016-08-28	EtOH_Box02_S121	ACTIVE	0	1044.89041996
2E90EDD08407	2016-08-28	EtOH_Box02_S121	ACTIVE	0	1044.98667097
2E90EDD08407	2016-08-28	EtOH_Box02_S121	ACTIVE	0	1045.08283305
2E90EDD08407	2016-08-28	EtOH_Box02_S121	ACTIVE	0	1045.24377489
2E90EDD08407	2016-08-28	EtOH_Box02_S121	ACTIVE	0	1045.43719602
2E90EDD08407	2016-08-28	EtOH_Box02_S121	ACTIVE	0	1045.49017
2E90EDD08407	2016-08-28	EtOH_Box02_S121	ACTIVE	0	1045.61873388
2E90EDD08407	2016-08-28	EtOH_Box02_S121	ACTIVE	0	1045.73665094
2E90EDD08407	2016-08-28	EtOH_Box02_S121	ACTIVE	0	1045.88703489
2E90EDD08407	2016-08-28	EtOH_Box02_S121	ACTIVE	0	1045.94022489
2E90EDD08407	2016-08-28	EtOH_Box02_S121	ACTIVE	0	1046.03662801
2E90EDD08407	2016-08-28	EtOH_Box02_S121	ACTIVE	0	1046.15442991
2E90EDD08407	2016-08-28	EtOH_Box02_S121	ACTIVE	0	1046.28309798
2E90EDD08407	2016-08-28	EtOH_Box02_S121	ACTIVE	0	1046.41175795
2E90EDD08407	2016-08-28	EtOH_Box02_S121	ACTIVE	0	1046.54043102
2E90EDD08407	2016-08-28	EtOH_Box02_S121	ACTIVE	0	1046.62578106
2E90EDD08407	2016-08-28	EtOH_Box02_S121	ACTIVE	0	1046.66785789
2E90EDD08407	2016-08-28	EtOH_Box02_S121	ACTIVE	0	1046.78579402
2E90EDD08407	2016-08-28	EtOH_Box02_S121	ACTIVE	0	1046.92536998
2E90EDD08407	2016-08-28	EtOH_Box02_S121	REWARD	1	1046.92536998
2E90EDD08407	2016-08-28	EtOH_Box02_S121	ACTIVE	0	1047.19994593
2E90EDD08407	2016-08-28	EtOH_Box02_S121	ACTIVE	0	1047.31805396
2E90EDD08407	2016-08-28	EtOH_Box02_S121	ACTIVE	0	1047.44676805
2E90EDD08407	2016-08-28	EtOH_Box02_S121	ACTIVE	0	1047.57537293
2E90EDD08407	2016-08-28	EtOH_Box02_S121	ACTIVE	0	1047.705158
2E90EDD08407	2016-08-28	EtOH_Box02_S121	ACTIVE	0	1047.82315993
2E90EDD08407	2016-08-28	EtOH_Box02_S121	ACTIVE	0	1047.94120407
2E90EDD08407	2016-08-28	EtOH_Box02_S121	ACTIVE	0	1048.06986094
2E90EDD08407	2016-08-28	EtOH_Box02_S121	ACTIVE	0	1048.17682695
2E90EDD08407	2016-08-28	EtOH_Box02_S121	ACTIVE	0	1048.30539298
2E90EDD08407	2016-08-28	EtOH_Box02_S121	ACTIVE	0	1048.43413401
2E90EDD08407	2016-08-28	EtOH_Box02_S121	ACTIVE	0	1048.56289601
2E90EDD08407	2016-08-28	EtOH_Box02_S121	ACTIVE	0	1048.68069887
2E90EDD08407	2016-08-28	EtOH_Box02_S121	ACTIVE	0	1048.80944991
2E90EDD08407	2016-08-28	EtOH_Box02_S121	ACTIVE	0	1048.93811989
2E90EDD08407	2016-08-28	EtOH_Box02_S121	ACTIVE	0	1049.07754803
2E90EDD08407	2016-08-28	EtOH_Box02_S121	ACTIVE	0	1049.19547009
2E90EDD08407	2016-08-28	EtOH_Box02_S121	ACTIVE	0	1049.32407999
2E90EDD08407	2016-08-28	EtOH_Box02_S121	ACTIVE	0	1049.46354795
2E90EDD08407	2016-08-28	EtOH_Box02_S121	ACTIVE	0	1049.59214401
2E90EDD08407	2016-08-28	EtOH_Box02_S121	ACTIVE	0	1049.73153305
2E90EDD08407	2016-08-28	EtOH_Box02_S121	ACTIVE	0	1049.860183
2E90EDD08407	2016-08-28	EtOH_Box02_S121	ACTIVE	0	1049.99966002
2E90EDD08407	2016-08-28	EtOH_Box02_S121	ACTIVE	0	1050.12825799
2E90EDD08407	2016-08-28	EtOH_Box02_S121	ACTIVE	0	1050.27850509
2E90EDD08407	2016-08-28	EtOH_Box02_S121	ACTIVE	0	1050.4395299
2E90EDD08407	2016-08-28	EtOH_Box02_S121	ACTIVE	0	1050.58974504
2E90EDD08407	2016-08-28	EtOH_Box02_S121	ACTIVE	0	1050.73994803
2E90EDD08407	2016-08-28	EtOH_Box02_S121	ACTIVE	0	1050.9118259
2E90EDD08407	2016-08-28	EtOH_Box02_S121	ACTIVE	0	1051.06572104
2E90EDD08407	2016-08-28	EtOH_Box02_S121	ACTIVE	0	1051.20535994
2E90EDD08407	2016-08-28	EtOH_Box02_S121	ACTIVE	0	1051.36647701
2E90EDD08407	2016-08-28	EtOH_Box02_S121	ACTIVE	0	1051.83034897
2E90EDD08407	2016-08-28	EtOH_Box02_S121	ACTIVE	0	1062.52394891
2E90EDD08407	2016-08-28	EtOH_Box02_S121	ACTIVE	0	1062.642097
2E90EDD08407	2016-08-28	EtOH_Box02_S121	ACTIVE	0	1062.72752595
2E90EDD08407	2016-08-28	EtOH_Box02_S121	ACTIVE	0	1062.80218196
2E90EDD08407	2016-08-28	EtOH_Box02_S121	ACTIVE	0	1062.90954709
2E90EDD08407	2016-08-28	EtOH_Box02_S121	ACTIVE	0	1063.01669407
2E90EDD08407	2016-08-28	EtOH_Box02_S121	ACTIVE	0	1063.16691804
2E90EDD08407	2016-08-28	EtOH_Box02_S121	ACTIVE	0	1063.28469205
2E90EDD08407	2016-08-28	EtOH_Box02_S121	ACTIVE	0	1063.41336107
2E90EDD08407	2016-08-28	EtOH_Box02_S121	ACTIVE	0	1063.58523297
2E90EDD08407	2016-08-28	EtOH_Box02_S121	ACTIVE	0	1063.7357049
2E90EDD08407	2016-08-28	EtOH_Box02_S121	ACTIVE	0	1063.85368705
2E90EDD08407	2016-08-28	EtOH_Box02_S121	ACTIVE	0	1064.317626
2E90EDD08407	2016-08-28	EtOH_Box02_S121	ACTIVE	0	1064.40309191
2E90EDD08407	2016-08-28	EtOH_Box02_S121	ACTIVE	0	1064.59663987
2E90EDD08407	2016-08-28	EtOH_Box02_S121	ACTIVE	0	1064.7252841
2E90EDD08407	2016-08-28	EtOH_Box02_S121	ACTIVE	0	1064.8541081
2E90EDD08407	2016-08-28	EtOH_Box02_S121	ACTIVE	0	1065.12346888
2E90EDD08407	2016-08-28	EtOH_Box02_S121	ACTIVE	0	1065.33876896
2E90EDD08407	2016-08-28	EtOH_Box02_S121	ACTIVE	0	1065.4901731
2E90EDD08407	2016-08-28	EtOH_Box02_S121	ACTIVE	0	1065.65129995
2E90EDD08407	2016-08-28	EtOH_Box02_S121	ACTIVE	0	1065.7691741
2E90EDD08407	2016-08-28	EtOH_Box02_S121	ACTIVE	0	1065.88709092
2E90EDD08407	2016-08-28	EtOH_Box02_S121	ACTIVE	0	1066.01575804
2E90EDD08407	2016-08-28	EtOH_Box02_S121	ACTIVE	0	1066.2527051
2E90EDD08407	2016-08-28	EtOH_Box02_S121	ACTIVE	0	1066.46783805
2E90EDD08407	2016-08-28	EtOH_Box02_S121	ACTIVE	0	1066.54247093
2E90EDD08407	2016-08-28	EtOH_Box02_S121	ACTIVE	0	1066.69272995
2E90EDD08407	2016-08-28	EtOH_Box02_S121	ACTIVE	0	1066.78894711
2E90EDD08407	2016-08-28	EtOH_Box02_S121	ACTIVE	0	1066.9175601
2E90EDD08407	2016-08-28	EtOH_Box02_S121	ACTIVE	0	1067.02490401
2E90EDD08407	2016-08-28	EtOH_Box02_S121	ACTIVE	0	1067.31665897
2E90EDD08407	2016-08-28	EtOH_Box02_S121	ACTIVE	0	1067.61904097
2E90EDD08407	2016-08-28	EtOH_Box02_S121	ACTIVE	0	1067.73768091
2E90EDD08407	2016-08-28	EtOH_Box02_S121	ACTIVE	0	1067.85634589
2E90EDD08407	2016-08-28	EtOH_Box02_S121	ACTIVE	0	1068.01831698
2E90EDD08407	2016-08-28	EtOH_Box02_S121	ACTIVE	0	1068.19112396
2E90EDD08407	2016-08-28	EtOH_Box02_S121	ACTIVE	0	1068.34223199
2E90EDD08407	2016-08-28	EtOH_Box02_S121	ACTIVE	0	1068.61223292
2E90EDD08407	2016-08-28	EtOH_Box02_S121	REWARD	9	1068.61223292
2E90EDD08407	2016-08-28	EtOH_Box02_S121	ACTIVE	0	1068.822047
2E90EDD08407	2016-08-28	EtOH_Box02_S121	ACTIVE	0	1068.92994499
2E90EDD08407	2016-08-28	EtOH_Box02_S121	ACTIVE	0	1069.04792309
2E90EDD08407	2016-08-28	EtOH_Box02_S121	ACTIVE	0	1069.16578507
2E90EDD08407	2016-08-28	EtOH_Box02_S121	ACTIVE	0	1069.30644202
2E90EDD08407	2016-08-28	EtOH_Box02_S121	ACTIVE	0	1069.4458859
2E90EDD08407	2016-08-28	EtOH_Box02_S121	ACTIVE	0	1069.56374502
2E90EDD08407	2016-08-28	EtOH_Box02_S121	ACTIVE	0	1069.69238091
2E90EDD08407	2016-08-28	EtOH_Box02_S121	ACTIVE	0	1069.83183503
2E90EDD08407	2016-08-28	EtOH_Box02_S121	ACTIVE	0	1069.96052098
2E90EDD08407	2016-08-28	EtOH_Box02_S121	ACTIVE	0	1070.14329791
2E90EDD08407	2016-08-28	EtOH_Box02_S121	ACTIVE	0	1070.28280401
2E90EDD08407	2016-08-28	EtOH_Box02_S121	ACTIVE	0	1070.41140103
2E90EDD08407	2016-08-28	EtOH_Box02_S121	ACTIVE	0	1070.54004097
2E90EDD08407	2016-08-28	EtOH_Box02_S121	ACTIVE	0	1070.66863394
2E90EDD08407	2016-08-28	EtOH_Box02_S121	ACTIVE	0	1070.81883407
2E90EDD08407	2016-08-28	EtOH_Box02_S121	ACTIVE	0	1070.97985291
2E90EDD08407	2016-08-28	EtOH_Box02_S121	ACTIVE	0	1071.11938
2E90EDD08407	2016-08-28	EtOH_Box02_S121	ACTIVE	0	1071.24802303
2E90EDD08407	2016-08-28	EtOH_Box02_S121	ACTIVE	0	1071.46300197
2E90EDD08407	2016-08-28	EtOH_Box02_S121	ACTIVE	0	1071.62404799
2E90EDD08407	2016-08-28	EtOH_Box02_S121	ACTIVE	0	1071.79592395
2E90EDD08407	2016-08-28	EtOH_Box02_S121	ACTIVE	0	1072.00100207
2E90EDD08407	2016-08-28	EtOH_Box02_S121	ACTIVE	0	1072.14047503
2E90EDD08407	2016-08-28	EtOH_Box02_S121	ACTIVE	0	1072.32307696
2E90EDD08407	2016-08-28	EtOH_Box02_S121	ACTIVE	0	1072.55006289
2E90EDD08407	2016-08-28	EtOH_Box02_S121	ACTIVE	0	1072.81967807
2E90EDD08407	2016-08-28	EtOH_Box02_S121	ACTIVE	0	1072.92699194
2E90EDD08407	2016-08-28	EtOH_Box02_S121	ACTIVE	0	1073.02333903
2E90EDD08407	2016-08-28	EtOH_Box02_S121	ACTIVE	0	1073.72458792
2E90EDD08407	2016-08-28	EtOH_Box02_S121	ACTIVE	0	1073.908463
2E90EDD08407	2016-08-28	EtOH_Box02_S121	ACTIVE	0	1074.15637708
2E90EDD08407	2016-08-28	EtOH_Box02_S121	ACTIVE	0	1089.24351406
2E90EDD08407	2016-08-28	EtOH_Box02_S121	ACTIVE	0	1089.35285306
2E90EDD08407	2016-08-28	EtOH_Box02_S121	ACTIVE	0	1089.57113409
2E90EDD08407	2016-08-28	EtOH_Box02_S121	ACTIVE	0	1089.79921603
2E90EDD08407	2016-08-28	EtOH_Box02_S121	ACTIVE	0	1089.91912198
2E90EDD08407	2016-08-28	EtOH_Box02_S121	ACTIVE	0	1090.09296608
2E90EDD08407	2016-08-28	EtOH_Box02_S121	ACTIVE	0	1090.20193696
2E90EDD08407	2016-08-28	EtOH_Box02_S121	ACTIVE	0	1090.35407495
2E90EDD08407	2016-08-28	EtOH_Box02_S121	ACTIVE	0	1090.4629941
2E90EDD08407	2016-08-28	EtOH_Box02_S121	ACTIVE	0	1090.64754605
2E90EDD08407	2016-08-28	EtOH_Box02_S121	ACTIVE	0	1090.76732302
2E90EDD08407	2016-08-28	EtOH_Box02_S121	REWARD	11	1090.76732302
2E90EDD08407	2016-08-28	EtOH_Box02_S121	ACTIVE	0	1090.98861098
2E90EDD08407	2016-08-28	EtOH_Box02_S121	ACTIVE	0	1091.10672998
2E90EDD08407	2016-08-28	EtOH_Box02_S121	ACTIVE	0	1091.22486305
2E90EDD08407	2016-08-28	EtOH_Box02_S121	ACTIVE	0	1091.35395908
2E90EDD08407	2016-08-28	EtOH_Box02_S121	ACTIVE	0	1091.48267889
2E90EDD08407	2016-08-28	EtOH_Box02_S121	ACTIVE	0	1091.62236309
2E90EDD08407	2016-08-28	EtOH_Box02_S121	ACTIVE	0	1091.74035192
2E90EDD08407	2016-08-28	EtOH_Box02_S121	ACTIVE	0	1091.85835099
2E90EDD08407	2016-08-28	EtOH_Box02_S121	ACTIVE	0	1091.97629094
2E90EDD08407	2016-08-28	EtOH_Box02_S121	ACTIVE	0	1092.10489607
2E90EDD08407	2016-08-28	EtOH_Box02_S121	ACTIVE	0	1092.23370194
2E90EDD08407	2016-08-28	EtOH_Box02_S121	ACTIVE	0	1092.35155511
2E90EDD08407	2016-08-28	EtOH_Box02_S121	ACTIVE	0	1092.48035908
2E90EDD08407	2016-08-28	EtOH_Box02_S121	ACTIVE	0	1092.61989188
2E90EDD08407	2016-08-28	EtOH_Box02_S121	ACTIVE	0	1092.73772001
2E90EDD08407	2016-08-28	EtOH_Box02_S121	ACTIVE	0	1092.86860299
2E90EDD08407	2016-08-28	EtOH_Box02_S121	ACTIVE	0	1092.99735689
2E90EDD08407	2016-08-28	EtOH_Box02_S121	ACTIVE	0	1093.13685489
2E90EDD08407	2016-08-28	EtOH_Box02_S121	ACTIVE	0	1093.26564097
2E90EDD08407	2016-08-28	EtOH_Box02_S121	ACTIVE	0	1093.41718698
2E90EDD08407	2016-08-28	EtOH_Box02_S121	ACTIVE	0	1093.56754589
2E90EDD08407	2016-08-28	EtOH_Box02_S121	ACTIVE	0	1093.64214301
2E90EDD08407	2016-08-28	EtOH_Box02_S121	ACTIVE	0	1093.716676
2E90EDD08407	2016-08-28	EtOH_Box02_S121	ACTIVE	0	1093.85610509
2E90EDD08407	2016-08-28	EtOH_Box02_S121	ACTIVE	0	1093.93078399
2E90EDD08407	2016-08-28	EtOH_Box02_S121	ACTIVE	0	1094.0053401
2E90EDD08407	2016-08-28	EtOH_Box02_S121	ACTIVE	0	1094.16637397
2E90EDD08407	2016-08-28	EtOH_Box02_S121	ACTIVE	0	1094.32733393
2E90EDD08407	2016-08-28	EtOH_Box02_S121	ACTIVE	0	1094.499259
2E90EDD08407	2016-08-28	EtOH_Box02_S121	ACTIVE	0	1098.64076304
2E90EDD08407	2016-08-28	EtOH_Box02_S121	ACTIVE	0	1098.75896502
2E90EDD08407	2016-08-28	EtOH_Box02_S121	ACTIVE	0	1098.8768909
2E90EDD08407	2016-08-28	EtOH_Box02_S121	ACTIVE	0	1099.48205805
2E90EDD08407	2016-08-28	EtOH_Box02_S121	ACTIVE	0	1099.61079288
2E90EDD08407	2016-08-28	EtOH_Box02_S121	ACTIVE	0	1099.90163994
2E90EDD08407	2016-08-28	EtOH_Box02_S121	ACTIVE	0	1099.97633505
2E90EDD08407	2016-08-28	EtOH_Box02_S121	ACTIVE	0	1100.1049099
2E90EDD08407	2016-08-28	EtOH_Box02_S121	ACTIVE	0	1100.40643787
2E90EDD08407	2016-08-28	EtOH_Box02_S121	ACTIVE	0	1100.56754804
2E90EDD08407	2016-08-28	EtOH_Box02_S121	ACTIVE	0	1112.12428403
2E90EDD08407	2016-08-28	EtOH_Box02_S121	ACTIVE	0	1112.26599407
2E90EDD08407	2016-08-28	EtOH_Box02_S121	ACTIVE	0	1112.36422396
2E90EDD08407	2016-08-28	EtOH_Box02_S121	ACTIVE	0	1112.54881907
2E90EDD08407	2016-08-28	EtOH_Box02_S121	ACTIVE	0	1112.70098209
2E90EDD08407	2016-08-28	EtOH_Box02_S121	ACTIVE	0	1112.83188701
2E90EDD08407	2016-08-28	EtOH_Box02_S121	ACTIVE	0	1113.02755594
2E90EDD08407	2016-08-28	EtOH_Box02_S121	ACTIVE	0	1113.13649702
2E90EDD08407	2016-08-28	EtOH_Box02_S121	ACTIVE	0	1113.28867602
2E90EDD08407	2016-08-28	EtOH_Box02_S121	ACTIVE	0	1113.43006206
2E90EDD08407	2016-08-28	EtOH_Box02_S121	ACTIVE	0	1113.5714879
2E90EDD08407	2016-08-28	EtOH_Box02_S121	ACTIVE	0	1113.92896199
2E90EDD08407	2016-08-28	EtOH_Box02_S121	ACTIVE	0	1114.05958009
2E90EDD08407	2016-08-28	EtOH_Box02_S121	REWARD	13	1114.05958009
2E90EDD08407	2016-08-28	EtOH_Box02_S121	ACTIVE	0	1114.30361104
2E90EDD08407	2016-08-28	EtOH_Box02_S121	ACTIVE	0	1114.42172694
2E90EDD08407	2016-08-28	EtOH_Box02_S121	ACTIVE	0	1114.55045199
2E90EDD08407	2016-08-28	EtOH_Box02_S121	ACTIVE	0	1114.67902803
2E90EDD08407	2016-08-28	EtOH_Box02_S121	ACTIVE	0	1114.80761909
2E90EDD08407	2016-08-28	EtOH_Box02_S121	ACTIVE	0	1114.9253819
2E90EDD08407	2016-08-28	EtOH_Box02_S121	ACTIVE	0	1115.05405998
2E90EDD08407	2016-08-28	EtOH_Box02_S121	ACTIVE	0	1115.1827631
2E90EDD08407	2016-08-28	EtOH_Box02_S121	ACTIVE	0	1115.30056095
2E90EDD08407	2016-08-28	EtOH_Box02_S121	ACTIVE	0	1115.4291029
2E90EDD08407	2016-08-28	EtOH_Box02_S121	ACTIVE	0	1115.5468421
2E90EDD08407	2016-08-28	EtOH_Box02_S121	ACTIVE	0	1115.68618107
2E90EDD08407	2016-08-28	EtOH_Box02_S121	ACTIVE	0	1115.81475306
2E90EDD08407	2016-08-28	EtOH_Box02_S121	ACTIVE	0	1115.95422602
2E90EDD08407	2016-08-28	EtOH_Box02_S121	ACTIVE	0	1116.08291793
2E90EDD08407	2016-08-28	EtOH_Box02_S121	ACTIVE	0	1116.21150088
2E90EDD08407	2016-08-28	EtOH_Box02_S121	ACTIVE	0	1116.35100198
2E90EDD08407	2016-08-28	EtOH_Box02_S121	ACTIVE	0	1116.49044609
2E90EDD08407	2016-08-28	EtOH_Box02_S121	ACTIVE	0	1116.62984204
2E90EDD08407	2016-08-28	EtOH_Box02_S121	ACTIVE	0	1116.758358
2E90EDD08407	2016-08-28	EtOH_Box02_S121	ACTIVE	0	1116.89779091
2E90EDD08407	2016-08-28	EtOH_Box02_S121	ACTIVE	0	1117.01553392
2E90EDD08407	2016-08-28	EtOH_Box02_S121	ACTIVE	0	1117.17651391
2E90EDD08407	2016-08-28	EtOH_Box02_S121	ACTIVE	0	1117.32686305
2E90EDD08407	2016-08-28	EtOH_Box02_S121	ACTIVE	0	1117.4986949
2E90EDD08407	2016-08-28	EtOH_Box02_S121	ACTIVE	0	1117.66081309
2E90EDD08407	2016-08-28	EtOH_Box02_S121	ACTIVE	0	1117.84370208
2E90EDD08407	2016-08-28	EtOH_Box02_S121	ACTIVE	0	1117.99410701
2E90EDD08407	2016-08-28	EtOH_Box02_S121	ACTIVE	0	1125.01152802
2E90EDD08407	2016-08-28	EtOH_Box02_S121	ACTIVE	0	1125.18355203
2E90EDD08407	2016-08-28	EtOH_Box02_S121	ACTIVE	0	1125.45268798
2E90EDD08407	2016-08-28	EtOH_Box02_S121	ACTIVE	0	1125.64615893
2E90EDD08407	2016-08-28	EtOH_Box02_S121	ACTIVE	0	1125.75317192
2E90EDD08407	2016-08-28	EtOH_Box02_S121	ACTIVE	0	1125.88232088
2E90EDD08407	2016-08-28	EtOH_Box02_S121	ACTIVE	0	1126.20677304
2E90EDD08407	2016-08-28	EtOH_Box02_S121	ACTIVE	0	1126.30324888
2E90EDD08407	2016-08-28	EtOH_Box02_S121	ACTIVE	0	1126.43221998
2E90EDD08407	2016-08-28	EtOH_Box02_S121	ACTIVE	0	1126.56123304
2E90EDD08407	2016-08-28	EtOH_Box02_S121	ACTIVE	0	1126.71151209
2E90EDD08407	2016-08-28	EtOH_Box02_S121	ACTIVE	0	1126.8402009
2E90EDD08407	2016-08-28	EtOH_Box02_S121	ACTIVE	0	1127.08790207
2E90EDD08407	2016-08-28	EtOH_Box02_S121	ACTIVE	0	1127.21656203
2E90EDD08407	2016-08-28	EtOH_Box02_S121	ACTIVE	0	1127.34524798
2E90EDD08407	2016-08-28	EtOH_Box02_S121	ACTIVE	0	1127.5606041
2E90EDD08407	2016-08-28	EtOH_Box02_S121	ACTIVE	0	1127.65702009
2E90EDD08407	2016-08-28	EtOH_Box02_S121	ACTIVE	0	1127.78569198
2E90EDD08407	2016-08-28	EtOH_Box02_S121	ACTIVE	0	1127.9043169
2E90EDD08407	2016-08-28	EtOH_Box02_S121	ACTIVE	0	1128.42203808
2E90EDD08407	2016-08-28	EtOH_Box02_S121	ACTIVE	0	1128.49672008
2E90EDD08407	2016-08-28	EtOH_Box02_S121	ACTIVE	0	1128.61452889
2E90EDD08407	2016-08-28	EtOH_Box02_S121	ACTIVE	0	1128.77556205
2E90EDD08407	2016-08-28	EtOH_Box02_S121	ACTIVE	0	1128.91508698
2E90EDD08407	2016-08-28	EtOH_Box02_S121	ACTIVE	0	1129.04377604
2E90EDD08407	2016-08-28	EtOH_Box02_S121	ACTIVE	0	1129.18317294
2E90EDD08407	2016-08-28	EtOH_Box02_S121	ACTIVE	0	1129.36689711
2E90EDD08407	2016-08-28	EtOH_Box02_S121	ACTIVE	0	1129.54964709
2E90EDD08407	2016-08-28	EtOH_Box02_S121	ACTIVE	0	1129.89622808
2E90EDD08407	2016-08-28	EtOH_Box02_S121	ACTIVE	0	1129.99250698
2E90EDD08407	2016-08-28	EtOH_Box02_S121	ACTIVE	0	1130.15366292
2E90EDD08407	2016-08-28	EtOH_Box02_S121	ACTIVE	0	1130.32548094
2E90EDD08407	2016-08-28	EtOH_Box02_S121	ACTIVE	0	1130.49760008
2E90EDD08407	2016-08-28	EtOH_Box02_S121	ACTIVE	0	1130.712816
2E90EDD08407	2016-08-28	EtOH_Box02_S121	ACTIVE	0	1131.11170602
2E90EDD08407	2016-08-28	EtOH_Box02_S121	ACTIVE	0	1131.229635
2E90EDD08407	2016-08-28	EtOH_Box02_S121	ACTIVE	0	1131.34747291
2E90EDD08407	2016-08-28	EtOH_Box02_S121	ACTIVE	0	1131.40042496
2E90EDD08407	2016-08-28	EtOH_Box02_S121	ACTIVE	0	1131.52897406
2E90EDD08407	2016-08-28	EtOH_Box02_S121	ACTIVE	0	1131.64681602
2E90EDD08407	2016-08-28	EtOH_Box02_S121	ACTIVE	0	1132.5007689
2E90EDD08407	2016-08-28	EtOH_Box02_S121	ACTIVE	0	1132.72680092
2E90EDD08407	2016-08-28	EtOH_Box02_S121	ACTIVE	0	1132.8774941
2E90EDD08407	2016-08-28	EtOH_Box02_S121	ACTIVE	0	1133.92510605
2E90EDD08407	2016-08-28	EtOH_Box02_S121	ACTIVE	0	1135.54614305
2E90EDD08407	2016-08-28	EtOH_Box02_S121	ACTIVE	0	1135.69888091
2E90EDD08407	2016-08-28	EtOH_Box02_S121	ACTIVE	0	1135.99166799
2E90EDD08407	2016-08-28	EtOH_Box02_S121	ACTIVE	0	1136.18711996
2E90EDD08407	2016-08-28	EtOH_Box02_S121	ACTIVE	0	1136.39342093
2E90EDD08407	2016-08-28	EtOH_Box02_S121	ACTIVE	0	1136.65370798
2E90EDD08407	2016-08-28	EtOH_Box02_S121	ACTIVE	0	1150.49161601
2E90EDD08407	2016-08-28	EtOH_Box02_S121	ACTIVE	0	1150.57916689
2E90EDD08407	2016-08-28	EtOH_Box02_S121	ACTIVE	0	1150.70978189
2E90EDD08407	2016-08-28	EtOH_Box02_S121	ACTIVE	0	1151.01332402
2E90EDD08407	2016-08-28	EtOH_Box02_S121	ACTIVE	0	1151.19801307
2E90EDD08407	2016-08-28	EtOH_Box02_S121	ACTIVE	0	1151.3069911
2E90EDD08407	2016-08-28	EtOH_Box02_S121	REWARD	12	1151.3069911
2E90EDD08407	2016-08-28	EtOH_Box02_S121	ACTIVE	0	1151.53925991
2E90EDD08407	2016-08-28	EtOH_Box02_S121	ACTIVE	0	1151.6465919
2E90EDD08407	2016-08-28	EtOH_Box02_S121	ACTIVE	0	1151.75370789
2E90EDD08407	2016-08-28	EtOH_Box02_S121	ACTIVE	0	1151.88239789
2E90EDD08407	2016-08-28	EtOH_Box02_S121	ACTIVE	0	1152.01121902
2E90EDD08407	2016-08-28	EtOH_Box02_S121	ACTIVE	0	1152.13992906
2E90EDD08407	2016-08-28	EtOH_Box02_S121	ACTIVE	0	1152.24695897
2E90EDD08407	2016-08-28	EtOH_Box02_S121	ACTIVE	0	1152.37555003
2E90EDD08407	2016-08-28	EtOH_Box02_S121	ACTIVE	0	1152.49342799
2E90EDD08407	2016-08-28	EtOH_Box02_S121	ACTIVE	0	1152.61143303
2E90EDD08407	2016-08-28	EtOH_Box02_S121	ACTIVE	0	1152.74003696
2E90EDD08407	2016-08-28	EtOH_Box02_S121	ACTIVE	0	1152.86882901
2E90EDD08407	2016-08-28	EtOH_Box02_S121	ACTIVE	0	1152.986866
2E90EDD08407	2016-08-28	EtOH_Box02_S121	ACTIVE	0	1153.1262989
2E90EDD08407	2016-08-28	EtOH_Box02_S121	ACTIVE	0	1153.25612307
2E90EDD08407	2016-08-28	EtOH_Box02_S121	ACTIVE	0	1153.3848381
2E90EDD08407	2016-08-28	EtOH_Box02_S121	ACTIVE	0	1153.5136199
2E90EDD08407	2016-08-28	EtOH_Box02_S121	ACTIVE	0	1153.65310502
2E90EDD08407	2016-08-28	EtOH_Box02_S121	ACTIVE	0	1153.781703
2E90EDD08407	2016-08-28	EtOH_Box02_S121	ACTIVE	0	1153.92117596
2E90EDD08407	2016-08-28	EtOH_Box02_S121	ACTIVE	0	1154.04984403
[truncated: 5,559 more rows]
