# Supplementary material for: An open source device for operant licking in rats
Source: PeerJ. 2017 Feb 14;5:e2981. doi: 10.7717/peerj.2981 (PMC5312574; doi:10.7717/peerj.2981)
Supplement: Supplemental Information 1 — The complete raw data and several R scripts that generated all the figures and statistical analysis were compressed using the Linux tar command. The bash program dataSummary.sh located in the sucrose and water subdirectory was used to generate summary statistics for each run. [file peerj-05-2981-s001.gz › data/sucrose/vr/ETOH_lick_Box05_S34_2E90EDD21091.csv]

RatID	date	boxid	EventType	vr10	seconds
2E90EDD21091	2016-08-28	EtOH_Box05_S34	INACTIVE	0	18.4330317974
2E90EDD21091	2016-08-28	EtOH_Box05_S34	ACTIVE	0	79.0580449104
2E90EDD21091	2016-08-28	EtOH_Box05_S34	ACTIVE	0	79.1708619595
2E90EDD21091	2016-08-28	EtOH_Box05_S34	INACTIVE	0	97.8285119534
2E90EDD21091	2016-08-28	EtOH_Box05_S34	INACTIVE	0	134.113740921
2E90EDD21091	2016-08-28	EtOH_Box05_S34	ACTIVE	0	175.768750906
2E90EDD21091	2016-08-28	EtOH_Box05_S34	ACTIVE	0	175.925190926
2E90EDD21091	2016-08-28	EtOH_Box05_S34	ACTIVE	0	176.027115822
2E90EDD21091	2016-08-28	EtOH_Box05_S34	ACTIVE	0	176.237354994
2E90EDD21091	2016-08-28	EtOH_Box05_S34	ACTIVE	0	176.3933599
2E90EDD21091	2016-08-28	EtOH_Box05_S34	ACTIVE	0	176.549240828
2E90EDD21091	2016-08-28	EtOH_Box05_S34	ACTIVE	0	176.81335187
2E90EDD21091	2016-08-28	EtOH_Box05_S34	ACTIVE	0	177.055767775
2E90EDD21091	2016-08-28	EtOH_Box05_S34	REWARD	10	177.055767775
2E90EDD21091	2016-08-28	EtOH_Box05_S34	ACTIVE	0	177.337341785
2E90EDD21091	2016-08-28	EtOH_Box05_S34	ACTIVE	0	177.433875799
2E90EDD21091	2016-08-28	EtOH_Box05_S34	ACTIVE	0	177.551750898
2E90EDD21091	2016-08-28	EtOH_Box05_S34	ACTIVE	0	177.724769831
2E90EDD21091	2016-08-28	EtOH_Box05_S34	ACTIVE	0	177.766889811
2E90EDD21091	2016-08-28	EtOH_Box05_S34	ACTIVE	0	177.873985767
2E90EDD21091	2016-08-28	EtOH_Box05_S34	ACTIVE	0	177.991850853
2E90EDD21091	2016-08-28	EtOH_Box05_S34	ACTIVE	0	178.304442883
2E90EDD21091	2016-08-28	EtOH_Box05_S34	ACTIVE	0	178.725012779
2E90EDD21091	2016-08-28	EtOH_Box05_S34	ACTIVE	0	178.832112789
2E90EDD21091	2016-08-28	EtOH_Box05_S34	ACTIVE	0	178.961051941
2E90EDD21091	2016-08-28	EtOH_Box05_S34	ACTIVE	0	179.089805841
2E90EDD21091	2016-08-28	EtOH_Box05_S34	ACTIVE	0	179.305145979
2E90EDD21091	2016-08-28	EtOH_Box05_S34	ACTIVE	0	179.910442829
2E90EDD21091	2016-08-28	EtOH_Box05_S34	ACTIVE	0	179.99600482
2E90EDD21091	2016-08-28	EtOH_Box05_S34	ACTIVE	0	180.135460854
2E90EDD21091	2016-08-28	EtOH_Box05_S34	ACTIVE	0	180.188399792
2E90EDD21091	2016-08-28	EtOH_Box05_S34	ACTIVE	0	180.252148867
2E90EDD21091	2016-08-28	EtOH_Box05_S34	ACTIVE	0	180.337588787
2E90EDD21091	2016-08-28	EtOH_Box05_S34	ACTIVE	0	180.412234783
2E90EDD21091	2016-08-28	EtOH_Box05_S34	ACTIVE	0	181.5146029
2E90EDD21091	2016-08-28	EtOH_Box05_S34	ACTIVE	0	188.056085825
2E90EDD21091	2016-08-28	EtOH_Box05_S34	ACTIVE	0	188.141652822
2E90EDD21091	2016-08-28	EtOH_Box05_S34	ACTIVE	0	188.324360847
2E90EDD21091	2016-08-28	EtOH_Box05_S34	ACTIVE	0	188.398984909
2E90EDD21091	2016-08-28	EtOH_Box05_S34	ACTIVE	0	188.473576784
2E90EDD21091	2016-08-28	EtOH_Box05_S34	ACTIVE	0	188.537404776
2E90EDD21091	2016-08-28	EtOH_Box05_S34	ACTIVE	0	188.64446187
2E90EDD21091	2016-08-28	EtOH_Box05_S34	ACTIVE	0	188.729846001
2E90EDD21091	2016-08-28	EtOH_Box05_S34	ACTIVE	0	188.836833954
2E90EDD21091	2016-08-28	EtOH_Box05_S34	ACTIVE	0	188.954838991
2E90EDD21091	2016-08-28	EtOH_Box05_S34	ACTIVE	0	189.051111937
2E90EDD21091	2016-08-28	EtOH_Box05_S34	ACTIVE	0	189.168961763
2E90EDD21091	2016-08-28	EtOH_Box05_S34	ACTIVE	0	189.460806847
2E90EDD21091	2016-08-28	EtOH_Box05_S34	ACTIVE	0	189.567921877
2E90EDD21091	2016-08-28	EtOH_Box05_S34	ACTIVE	0	189.68587184
2E90EDD21091	2016-08-28	EtOH_Box05_S34	ACTIVE	0	189.803712845
2E90EDD21091	2016-08-28	EtOH_Box05_S34	ACTIVE	0	189.921920776
2E90EDD21091	2016-08-28	EtOH_Box05_S34	ACTIVE	0	190.050651789
2E90EDD21091	2016-08-28	EtOH_Box05_S34	ACTIVE	0	190.1685009
2E90EDD21091	2016-08-28	EtOH_Box05_S34	ACTIVE	0	190.308037996
2E90EDD21091	2016-08-28	EtOH_Box05_S34	ACTIVE	0	190.415248871
2E90EDD21091	2016-08-28	EtOH_Box05_S34	ACTIVE	0	190.543923855
2E90EDD21091	2016-08-28	EtOH_Box05_S34	ACTIVE	0	190.672537804
2E90EDD21091	2016-08-28	EtOH_Box05_S34	ACTIVE	0	190.801173925
2E90EDD21091	2016-08-28	EtOH_Box05_S34	ACTIVE	0	191.137179852
2E90EDD21091	2016-08-28	EtOH_Box05_S34	ACTIVE	0	191.255016804
2E90EDD21091	2016-08-28	EtOH_Box05_S34	ACTIVE	0	191.372840881
2E90EDD21091	2016-08-28	EtOH_Box05_S34	ACTIVE	0	191.501717806
2E90EDD21091	2016-08-28	EtOH_Box05_S34	ACTIVE	0	191.706143856
2E90EDD21091	2016-08-28	EtOH_Box05_S34	ACTIVE	0	191.75917387
2E90EDD21091	2016-08-28	EtOH_Box05_S34	ACTIVE	0	191.898796797
2E90EDD21091	2016-08-28	EtOH_Box05_S34	ACTIVE	0	192.070808887
2E90EDD21091	2016-08-28	EtOH_Box05_S34	ACTIVE	0	214.49979496
2E90EDD21091	2016-08-28	EtOH_Box05_S34	REWARD	1	214.49979496
2E90EDD21091	2016-08-28	EtOH_Box05_S34	ACTIVE	0	214.801758766
2E90EDD21091	2016-08-28	EtOH_Box05_S34	ACTIVE	0	215.06068778
2E90EDD21091	2016-08-28	EtOH_Box05_S34	ACTIVE	0	215.12467289
2E90EDD21091	2016-08-28	EtOH_Box05_S34	ACTIVE	0	215.220939875
2E90EDD21091	2016-08-28	EtOH_Box05_S34	ACTIVE	0	215.327887774
2E90EDD21091	2016-08-28	EtOH_Box05_S34	ACTIVE	0	215.436129808
2E90EDD21091	2016-08-28	EtOH_Box05_S34	ACTIVE	0	215.543386936
2E90EDD21091	2016-08-28	EtOH_Box05_S34	ACTIVE	0	215.80186677
2E90EDD21091	2016-08-28	EtOH_Box05_S34	ACTIVE	0	215.876486778
2E90EDD21091	2016-08-28	EtOH_Box05_S34	ACTIVE	0	215.983485937
2E90EDD21091	2016-08-28	EtOH_Box05_S34	ACTIVE	0	216.101468801
2E90EDD21091	2016-08-28	EtOH_Box05_S34	ACTIVE	0	216.230203867
2E90EDD21091	2016-08-28	EtOH_Box05_S34	ACTIVE	0	216.348104
2E90EDD21091	2016-08-28	EtOH_Box05_S34	ACTIVE	0	216.478767872
2E90EDD21091	2016-08-28	EtOH_Box05_S34	ACTIVE	0	216.596759796
2E90EDD21091	2016-08-28	EtOH_Box05_S34	ACTIVE	0	216.725441933
2E90EDD21091	2016-08-28	EtOH_Box05_S34	ACTIVE	0	216.854046822
2E90EDD21091	2016-08-28	EtOH_Box05_S34	ACTIVE	0	216.97189784
2E90EDD21091	2016-08-28	EtOH_Box05_S34	ACTIVE	0	217.024862766
2E90EDD21091	2016-08-28	EtOH_Box05_S34	ACTIVE	0	217.110283852
2E90EDD21091	2016-08-28	EtOH_Box05_S34	ACTIVE	0	217.228100777
2E90EDD21091	2016-08-28	EtOH_Box05_S34	ACTIVE	0	217.34596777
2E90EDD21091	2016-08-28	EtOH_Box05_S34	ACTIVE	0	217.463821888
2E90EDD21091	2016-08-28	EtOH_Box05_S34	ACTIVE	0	217.57097578
2E90EDD21091	2016-08-28	EtOH_Box05_S34	ACTIVE	0	217.69961381
2E90EDD21091	2016-08-28	EtOH_Box05_S34	ACTIVE	0	217.817407846
2E90EDD21091	2016-08-28	EtOH_Box05_S34	ACTIVE	0	217.935261965
2E90EDD21091	2016-08-28	EtOH_Box05_S34	ACTIVE	0	218.074760914
2E90EDD21091	2016-08-28	EtOH_Box05_S34	ACTIVE	0	218.203630924
2E90EDD21091	2016-08-28	EtOH_Box05_S34	ACTIVE	0	218.321450949
2E90EDD21091	2016-08-28	EtOH_Box05_S34	ACTIVE	0	218.460931778
2E90EDD21091	2016-08-28	EtOH_Box05_S34	ACTIVE	0	218.578980923
2E90EDD21091	2016-08-28	EtOH_Box05_S34	ACTIVE	0	218.719706774
2E90EDD21091	2016-08-28	EtOH_Box05_S34	ACTIVE	0	218.859385967
2E90EDD21091	2016-08-28	EtOH_Box05_S34	ACTIVE	0	218.977197886
2E90EDD21091	2016-08-28	EtOH_Box05_S34	ACTIVE	0	219.116690874
2E90EDD21091	2016-08-28	EtOH_Box05_S34	ACTIVE	0	219.256198883
2E90EDD21091	2016-08-28	EtOH_Box05_S34	ACTIVE	0	219.384856939
2E90EDD21091	2016-08-28	EtOH_Box05_S34	ACTIVE	0	219.524383783
2E90EDD21091	2016-08-28	EtOH_Box05_S34	ACTIVE	0	219.674971819
2E90EDD21091	2016-08-28	EtOH_Box05_S34	ACTIVE	0	219.826182842
2E90EDD21091	2016-08-28	EtOH_Box05_S34	ACTIVE	0	233.793354988
2E90EDD21091	2016-08-28	EtOH_Box05_S34	ACTIVE	0	233.911379814
2E90EDD21091	2016-08-28	EtOH_Box05_S34	ACTIVE	0	234.029279947
2E90EDD21091	2016-08-28	EtOH_Box05_S34	ACTIVE	0	234.114714861
2E90EDD21091	2016-08-28	EtOH_Box05_S34	ACTIVE	0	234.200167894
2E90EDD21091	2016-08-28	EtOH_Box05_S34	ACTIVE	0	234.339643955
2E90EDD21091	2016-08-28	EtOH_Box05_S34	ACTIVE	0	234.598128796
2E90EDD21091	2016-08-28	EtOH_Box05_S34	ACTIVE	0	234.691745996
2E90EDD21091	2016-08-28	EtOH_Box05_S34	ACTIVE	0	234.796004772
2E90EDD21091	2016-08-28	EtOH_Box05_S34	ACTIVE	0	234.932635784
2E90EDD21091	2016-08-28	EtOH_Box05_S34	ACTIVE	0	235.04764986
2E90EDD21091	2016-08-28	EtOH_Box05_S34	ACTIVE	0	235.173672915
2E90EDD21091	2016-08-28	EtOH_Box05_S34	ACTIVE	0	235.310428858
2E90EDD21091	2016-08-28	EtOH_Box05_S34	ACTIVE	0	235.457834959
2E90EDD21091	2016-08-28	EtOH_Box05_S34	ACTIVE	0	235.691685915
2E90EDD21091	2016-08-28	EtOH_Box05_S34	ACTIVE	0	235.936295986
2E90EDD21091	2016-08-28	EtOH_Box05_S34	ACTIVE	0	236.06215477
2E90EDD21091	2016-08-28	EtOH_Box05_S34	ACTIVE	0	236.220360994
2E90EDD21091	2016-08-28	EtOH_Box05_S34	ACTIVE	0	236.335319996
2E90EDD21091	2016-08-28	EtOH_Box05_S34	ACTIVE	0	237.045325994
2E90EDD21091	2016-08-28	EtOH_Box05_S34	ACTIVE	0	237.160473824
2E90EDD21091	2016-08-28	EtOH_Box05_S34	REWARD	15	237.160473824
2E90EDD21091	2016-08-28	EtOH_Box05_S34	ACTIVE	0	237.464836836
2E90EDD21091	2016-08-28	EtOH_Box05_S34	ACTIVE	0	237.561298847
2E90EDD21091	2016-08-28	EtOH_Box05_S34	ACTIVE	0	237.668343782
2E90EDD21091	2016-08-28	EtOH_Box05_S34	ACTIVE	0	237.775292873
2E90EDD21091	2016-08-28	EtOH_Box05_S34	ACTIVE	0	237.882181883
2E90EDD21091	2016-08-28	EtOH_Box05_S34	ACTIVE	0	237.989303827
2E90EDD21091	2016-08-28	EtOH_Box05_S34	ACTIVE	0	238.107183933
2E90EDD21091	2016-08-28	EtOH_Box05_S34	ACTIVE	0	238.235797882
2E90EDD21091	2016-08-28	EtOH_Box05_S34	ACTIVE	0	238.353543997
2E90EDD21091	2016-08-28	EtOH_Box05_S34	ACTIVE	0	238.482126951
2E90EDD21091	2016-08-28	EtOH_Box05_S34	ACTIVE	0	238.599983931
2E90EDD21091	2016-08-28	EtOH_Box05_S34	ACTIVE	0	238.72851491
2E90EDD21091	2016-08-28	EtOH_Box05_S34	ACTIVE	0	238.835423946
2E90EDD21091	2016-08-28	EtOH_Box05_S34	ACTIVE	0	238.942335844
2E90EDD21091	2016-08-28	EtOH_Box05_S34	ACTIVE	0	239.06009388
2E90EDD21091	2016-08-28	EtOH_Box05_S34	ACTIVE	0	239.177863836
2E90EDD21091	2016-08-28	EtOH_Box05_S34	ACTIVE	0	239.295603991
2E90EDD21091	2016-08-28	EtOH_Box05_S34	ACTIVE	0	239.424114943
2E90EDD21091	2016-08-28	EtOH_Box05_S34	ACTIVE	0	239.541922808
2E90EDD21091	2016-08-28	EtOH_Box05_S34	ACTIVE	0	239.67048192
2E90EDD21091	2016-08-28	EtOH_Box05_S34	ACTIVE	0	239.788220882
2E90EDD21091	2016-08-28	EtOH_Box05_S34	ACTIVE	0	239.916820765
2E90EDD21091	2016-08-28	EtOH_Box05_S34	ACTIVE	0	240.045545816
2E90EDD21091	2016-08-28	EtOH_Box05_S34	ACTIVE	0	240.164598942
2E90EDD21091	2016-08-28	EtOH_Box05_S34	ACTIVE	0	240.282694817
2E90EDD21091	2016-08-28	EtOH_Box05_S34	ACTIVE	0	240.411491871
2E90EDD21091	2016-08-28	EtOH_Box05_S34	ACTIVE	0	240.561855793
2E90EDD21091	2016-08-28	EtOH_Box05_S34	ACTIVE	0	240.690563917
2E90EDD21091	2016-08-28	EtOH_Box05_S34	ACTIVE	0	240.851584911
2E90EDD21091	2016-08-28	EtOH_Box05_S34	ACTIVE	0	241.001827955
2E90EDD21091	2016-08-28	EtOH_Box05_S34	ACTIVE	0	247.378427982
2E90EDD21091	2016-08-28	EtOH_Box05_S34	ACTIVE	0	247.572057962
2E90EDD21091	2016-08-28	EtOH_Box05_S34	ACTIVE	0	247.668317795
2E90EDD21091	2016-08-28	EtOH_Box05_S34	ACTIVE	0	248.056180954
2E90EDD21091	2016-08-28	EtOH_Box05_S34	ACTIVE	0	248.111049891
2E90EDD21091	2016-08-28	EtOH_Box05_S34	ACTIVE	0	248.272243977
2E90EDD21091	2016-08-28	EtOH_Box05_S34	ACTIVE	0	248.42262888
2E90EDD21091	2016-08-28	EtOH_Box05_S34	ACTIVE	0	255.168679953
2E90EDD21091	2016-08-28	EtOH_Box05_S34	ACTIVE	0	255.265119791
2E90EDD21091	2016-08-28	EtOH_Box05_S34	ACTIVE	0	255.49097681
2E90EDD21091	2016-08-28	EtOH_Box05_S34	ACTIVE	0	255.597982883
2E90EDD21091	2016-08-28	EtOH_Box05_S34	ACTIVE	0	255.942707777
2E90EDD21091	2016-08-28	EtOH_Box05_S34	ACTIVE	0	256.071744919
2E90EDD21091	2016-08-28	EtOH_Box05_S34	ACTIVE	0	256.276248932
2E90EDD21091	2016-08-28	EtOH_Box05_S34	ACTIVE	0	256.329237938
2E90EDD21091	2016-08-28	EtOH_Box05_S34	ACTIVE	0	256.511899948
2E90EDD21091	2016-08-28	EtOH_Box05_S34	ACTIVE	0	256.716353893
2E90EDD21091	2016-08-28	EtOH_Box05_S34	ACTIVE	0	256.769335985
2E90EDD21091	2016-08-28	EtOH_Box05_S34	ACTIVE	0	257.005967855
2E90EDD21091	2016-08-28	EtOH_Box05_S34	ACTIVE	0	257.221560955
2E90EDD21091	2016-08-28	EtOH_Box05_S34	ACTIVE	0	257.456950903
2E90EDD21091	2016-08-28	EtOH_Box05_S34	ACTIVE	0	258.253053904
2E90EDD21091	2016-08-28	EtOH_Box05_S34	ACTIVE	0	258.346571922
2E90EDD21091	2016-08-28	EtOH_Box05_S34	ACTIVE	0	258.439933777
2E90EDD21091	2016-08-28	EtOH_Box05_S34	ACTIVE	0	258.544327974
2E90EDD21091	2016-08-28	EtOH_Box05_S34	ACTIVE	0	258.64862895
2E90EDD21091	2016-08-28	EtOH_Box05_S34	ACTIVE	0	258.78520298
2E90EDD21091	2016-08-28	EtOH_Box05_S34	ACTIVE	0	258.88932395
2E90EDD21091	2016-08-28	EtOH_Box05_S34	ACTIVE	0	259.015077829
2E90EDD21091	2016-08-28	EtOH_Box05_S34	ACTIVE	0	259.132016897
2E90EDD21091	2016-08-28	EtOH_Box05_S34	ACTIVE	0	259.258005857
2E90EDD21091	2016-08-28	EtOH_Box05_S34	ACTIVE	0	259.373233795
2E90EDD21091	2016-08-28	EtOH_Box05_S34	ACTIVE	0	259.542497873
2E90EDD21091	2016-08-28	EtOH_Box05_S34	ACTIVE	0	259.679325819
2E90EDD21091	2016-08-28	EtOH_Box05_S34	ACTIVE	0	259.783578873
2E90EDD21091	2016-08-28	EtOH_Box05_S34	ACTIVE	0	259.931243896
2E90EDD21091	2016-08-28	EtOH_Box05_S34	ACTIVE	0	260.253577948
2E90EDD21091	2016-08-28	EtOH_Box05_S34	ACTIVE	0	260.422988892
2E90EDD21091	2016-08-28	EtOH_Box05_S34	REWARD	19	260.422988892
2E90EDD21091	2016-08-28	EtOH_Box05_S34	ACTIVE	0	260.695012808
2E90EDD21091	2016-08-28	EtOH_Box05_S34	ACTIVE	0	260.748202801
2E90EDD21091	2016-08-28	EtOH_Box05_S34	ACTIVE	0	260.833669901
2E90EDD21091	2016-08-28	EtOH_Box05_S34	ACTIVE	0	260.929823875
2E90EDD21091	2016-08-28	EtOH_Box05_S34	ACTIVE	0	261.036925793
2E90EDD21091	2016-08-28	EtOH_Box05_S34	ACTIVE	0	261.144099951
2E90EDD21091	2016-08-28	EtOH_Box05_S34	ACTIVE	0	261.251215935
2E90EDD21091	2016-08-28	EtOH_Box05_S34	ACTIVE	0	261.358228922
2E90EDD21091	2016-08-28	EtOH_Box05_S34	ACTIVE	0	261.47612977
2E90EDD21091	2016-08-28	EtOH_Box05_S34	ACTIVE	0	261.594075918
2E90EDD21091	2016-08-28	EtOH_Box05_S34	ACTIVE	0	261.702452898
2E90EDD21091	2016-08-28	EtOH_Box05_S34	ACTIVE	0	261.820534945
2E90EDD21091	2016-08-28	EtOH_Box05_S34	ACTIVE	0	261.938439846
2E90EDD21091	2016-08-28	EtOH_Box05_S34	ACTIVE	0	262.056747913
2E90EDD21091	2016-08-28	EtOH_Box05_S34	ACTIVE	0	262.164025784
2E90EDD21091	2016-08-28	EtOH_Box05_S34	ACTIVE	0	262.379192829
2E90EDD21091	2016-08-28	EtOH_Box05_S34	ACTIVE	0	262.507989883
2E90EDD21091	2016-08-28	EtOH_Box05_S34	ACTIVE	0	262.625888824
2E90EDD21091	2016-08-28	EtOH_Box05_S34	ACTIVE	0	262.754535913
2E90EDD21091	2016-08-28	EtOH_Box05_S34	ACTIVE	0	262.872307777
2E90EDD21091	2016-08-28	EtOH_Box05_S34	ACTIVE	0	263.000904799
2E90EDD21091	2016-08-28	EtOH_Box05_S34	ACTIVE	0	263.118850946
2E90EDD21091	2016-08-28	EtOH_Box05_S34	ACTIVE	0	263.258337975
2E90EDD21091	2016-08-28	EtOH_Box05_S34	ACTIVE	0	263.376280785
2E90EDD21091	2016-08-28	EtOH_Box05_S34	ACTIVE	0	263.472517967
2E90EDD21091	2016-08-28	EtOH_Box05_S34	ACTIVE	0	263.601282835
2E90EDD21091	2016-08-28	EtOH_Box05_S34	ACTIVE	0	263.729942799
2E90EDD21091	2016-08-28	EtOH_Box05_S34	ACTIVE	0	263.858565807
2E90EDD21091	2016-08-28	EtOH_Box05_S34	ACTIVE	0	263.998093843
2E90EDD21091	2016-08-28	EtOH_Box05_S34	ACTIVE	0	264.105225801
2E90EDD21091	2016-08-28	EtOH_Box05_S34	ACTIVE	0	264.248249769
2E90EDD21091	2016-08-28	EtOH_Box05_S34	ACTIVE	0	264.387763977
2E90EDD21091	2016-08-28	EtOH_Box05_S34	ACTIVE	0	266.302809
2E90EDD21091	2016-08-28	EtOH_Box05_S34	ACTIVE	0	272.465601921
2E90EDD21091	2016-08-28	EtOH_Box05_S34	ACTIVE	0	272.529530764
2E90EDD21091	2016-08-28	EtOH_Box05_S34	ACTIVE	0	272.593316793
2E90EDD21091	2016-08-28	EtOH_Box05_S34	ACTIVE	0	272.74355793
2E90EDD21091	2016-08-28	EtOH_Box05_S34	ACTIVE	0	272.893700838
2E90EDD21091	2016-08-28	EtOH_Box05_S34	ACTIVE	0	273.119685888
2E90EDD21091	2016-08-28	EtOH_Box05_S34	ACTIVE	0	273.411301851
2E90EDD21091	2016-08-28	EtOH_Box05_S34	ACTIVE	0	274.891685963
2E90EDD21091	2016-08-28	EtOH_Box05_S34	ACTIVE	0	274.991139889
2E90EDD21091	2016-08-28	EtOH_Box05_S34	ACTIVE	0	275.04420495
2E90EDD21091	2016-08-28	EtOH_Box05_S34	ACTIVE	0	275.108322859
2E90EDD21091	2016-08-28	EtOH_Box05_S34	ACTIVE	0	275.226283789
2E90EDD21091	2016-08-28	EtOH_Box05_S34	ACTIVE	0	275.387375832
2E90EDD21091	2016-08-28	EtOH_Box05_S34	ACTIVE	0	275.570097923
2E90EDD21091	2016-08-28	EtOH_Box05_S34	ACTIVE	0	277.666538
2E90EDD21091	2016-08-28	EtOH_Box05_S34	ACTIVE	0	277.741237879
2E90EDD21091	2016-08-28	EtOH_Box05_S34	ACTIVE	0	277.913042784
2E90EDD21091	2016-08-28	EtOH_Box05_S34	ACTIVE	0	278.084865808
2E90EDD21091	2016-08-28	EtOH_Box05_S34	ACTIVE	0	278.224381924
2E90EDD21091	2016-08-28	EtOH_Box05_S34	ACTIVE	0	278.320544958
2E90EDD21091	2016-08-28	EtOH_Box05_S34	ACTIVE	0	278.859868765
2E90EDD21091	2016-08-28	EtOH_Box05_S34	ACTIVE	0	279.020976782
2E90EDD21091	2016-08-28	EtOH_Box05_S34	ACTIVE	0	279.138902903
2E90EDD21091	2016-08-28	EtOH_Box05_S34	ACTIVE	0	279.256850958
2E90EDD21091	2016-08-28	EtOH_Box05_S34	ACTIVE	0	279.516436815
2E90EDD21091	2016-08-28	EtOH_Box05_S34	ACTIVE	0	279.558681965
2E90EDD21091	2016-08-28	EtOH_Box05_S34	ACTIVE	0	279.66570878
2E90EDD21091	2016-08-28	EtOH_Box05_S34	ACTIVE	0	279.794363976
2E90EDD21091	2016-08-28	EtOH_Box05_S34	ACTIVE	0	279.9230299
2E90EDD21091	2016-08-28	EtOH_Box05_S34	ACTIVE	0	280.181920767
2E90EDD21091	2016-08-28	EtOH_Box05_S34	ACTIVE	0	280.299926996
2E90EDD21091	2016-08-28	EtOH_Box05_S34	ACTIVE	0	280.428694963
2E90EDD21091	2016-08-28	EtOH_Box05_S34	ACTIVE	0	280.611906767
2E90EDD21091	2016-08-28	EtOH_Box05_S34	ACTIVE	0	280.769343853
2E90EDD21091	2016-08-28	EtOH_Box05_S34	ACTIVE	0	280.872373819
2E90EDD21091	2016-08-28	EtOH_Box05_S34	ACTIVE	0	281.396728992
2E90EDD21091	2016-08-28	EtOH_Box05_S34	ACTIVE	0	281.499980927
2E90EDD21091	2016-08-28	EtOH_Box05_S34	ACTIVE	0	288.952181816
2E90EDD21091	2016-08-28	EtOH_Box05_S34	ACTIVE	0	289.033783913
2E90EDD21091	2016-08-28	EtOH_Box05_S34	ACTIVE	0	289.223452806
2E90EDD21091	2016-08-28	EtOH_Box05_S34	REWARD	8	289.223452806
2E90EDD21091	2016-08-28	EtOH_Box05_S34	ACTIVE	0	289.472346783
2E90EDD21091	2016-08-28	EtOH_Box05_S34	ACTIVE	0	289.720415831
2E90EDD21091	2016-08-28	EtOH_Box05_S34	ACTIVE	0	289.773449898
2E90EDD21091	2016-08-28	EtOH_Box05_S34	ACTIVE	0	289.880486965
2E90EDD21091	2016-08-28	EtOH_Box05_S34	ACTIVE	0	289.976697922
2E90EDD21091	2016-08-28	EtOH_Box05_S34	ACTIVE	0	290.094519854
2E90EDD21091	2016-08-28	EtOH_Box05_S34	ACTIVE	0	290.201631784
2E90EDD21091	2016-08-28	EtOH_Box05_S34	ACTIVE	0	290.31951189
2E90EDD21091	2016-08-28	EtOH_Box05_S34	ACTIVE	0	290.437541962
2E90EDD21091	2016-08-28	EtOH_Box05_S34	ACTIVE	0	290.555698872
2E90EDD21091	2016-08-28	EtOH_Box05_S34	ACTIVE	0	290.662813902
2E90EDD21091	2016-08-28	EtOH_Box05_S34	ACTIVE	0	290.780607939
2E90EDD21091	2016-08-28	EtOH_Box05_S34	ACTIVE	0	290.898533821
2E90EDD21091	2016-08-28	EtOH_Box05_S34	ACTIVE	0	291.005600929
2E90EDD21091	2016-08-28	EtOH_Box05_S34	ACTIVE	0	291.123483896
2E90EDD21091	2016-08-28	EtOH_Box05_S34	ACTIVE	0	291.24135685
2E90EDD21091	2016-08-28	EtOH_Box05_S34	ACTIVE	0	291.359183788
2E90EDD21091	2016-08-28	EtOH_Box05_S34	ACTIVE	0	291.477099895
2E90EDD21091	2016-08-28	EtOH_Box05_S34	ACTIVE	0	291.594987869
2E90EDD21091	2016-08-28	EtOH_Box05_S34	ACTIVE	0	291.724777937
2E90EDD21091	2016-08-28	EtOH_Box05_S34	ACTIVE	0	291.84274888
2E90EDD21091	2016-08-28	EtOH_Box05_S34	ACTIVE	0	291.97140193
2E90EDD21091	2016-08-28	EtOH_Box05_S34	ACTIVE	0	292.110931873
2E90EDD21091	2016-08-28	EtOH_Box05_S34	ACTIVE	0	292.218061924
2E90EDD21091	2016-08-28	EtOH_Box05_S34	ACTIVE	0	292.346804857
2E90EDD21091	2016-08-28	EtOH_Box05_S34	ACTIVE	0	292.475515842
2E90EDD21091	2016-08-28	EtOH_Box05_S34	ACTIVE	0	292.604196787
2E90EDD21091	2016-08-28	EtOH_Box05_S34	ACTIVE	0	292.745638847
2E90EDD21091	2016-08-28	EtOH_Box05_S34	ACTIVE	0	292.896028996
2E90EDD21091	2016-08-28	EtOH_Box05_S34	ACTIVE	0	293.057081938
2E90EDD21091	2016-08-28	EtOH_Box05_S34	ACTIVE	0	301.284511805
2E90EDD21091	2016-08-28	EtOH_Box05_S34	ACTIVE	0	301.380965948
2E90EDD21091	2016-08-28	EtOH_Box05_S34	ACTIVE	0	301.509693861
2E90EDD21091	2016-08-28	EtOH_Box05_S34	ACTIVE	0	301.595157862
2E90EDD21091	2016-08-28	EtOH_Box05_S34	ACTIVE	0	301.993998766
2E90EDD21091	2016-08-28	EtOH_Box05_S34	ACTIVE	0	302.101151943
2E90EDD21091	2016-08-28	EtOH_Box05_S34	ACTIVE	0	302.22990799
2E90EDD21091	2016-08-28	EtOH_Box05_S34	ACTIVE	0	302.34777379
2E90EDD21091	2016-08-28	EtOH_Box05_S34	ACTIVE	0	309.684835911
2E90EDD21091	2016-08-28	EtOH_Box05_S34	ACTIVE	0	315.658923864
2E90EDD21091	2016-08-28	EtOH_Box05_S34	ACTIVE	0	315.96875596
2E90EDD21091	2016-08-28	EtOH_Box05_S34	ACTIVE	0	316.062214851
2E90EDD21091	2016-08-28	EtOH_Box05_S34	ACTIVE	0	316.28528285
2E90EDD21091	2016-08-28	EtOH_Box05_S34	ACTIVE	0	316.411062956
2E90EDD21091	2016-08-28	EtOH_Box05_S34	ACTIVE	0	316.645063877
2E90EDD21091	2016-08-28	EtOH_Box05_S34	ACTIVE	0	316.84659791
2E90EDD21091	2016-08-28	EtOH_Box05_S34	ACTIVE	0	316.950856924
2E90EDD21091	2016-08-28	EtOH_Box05_S34	ACTIVE	0	317.065896988
2E90EDD21091	2016-08-28	EtOH_Box05_S34	ACTIVE	0	317.202829838
2E90EDD21091	2016-08-28	EtOH_Box05_S34	REWARD	11	317.202829838
2E90EDD21091	2016-08-28	EtOH_Box05_S34	ACTIVE	0	317.420222998
2E90EDD21091	2016-08-28	EtOH_Box05_S34	ACTIVE	0	317.539284945
2E90EDD21091	2016-08-28	EtOH_Box05_S34	ACTIVE	0	317.648902893
2E90EDD21091	2016-08-28	EtOH_Box05_S34	ACTIVE	0	317.75597477
2E90EDD21091	2016-08-28	EtOH_Box05_S34	ACTIVE	0	317.862972975
2E90EDD21091	2016-08-28	EtOH_Box05_S34	ACTIVE	0	317.980809927
2E90EDD21091	2016-08-28	EtOH_Box05_S34	ACTIVE	0	318.098808765
2E90EDD21091	2016-08-28	EtOH_Box05_S34	ACTIVE	0	318.217898846
2E90EDD21091	2016-08-28	EtOH_Box05_S34	ACTIVE	0	318.335779905
2E90EDD21091	2016-08-28	EtOH_Box05_S34	ACTIVE	0	318.442780972
2E90EDD21091	2016-08-28	EtOH_Box05_S34	ACTIVE	0	318.549853802
2E90EDD21091	2016-08-28	EtOH_Box05_S34	ACTIVE	0	318.667691946
2E90EDD21091	2016-08-28	EtOH_Box05_S34	ACTIVE	0	318.774638891
2E90EDD21091	2016-08-28	EtOH_Box05_S34	ACTIVE	0	318.892353773
2E90EDD21091	2016-08-28	EtOH_Box05_S34	ACTIVE	0	319.010098934
2E90EDD21091	2016-08-28	EtOH_Box05_S34	ACTIVE	0	319.138819933
2E90EDD21091	2016-08-28	EtOH_Box05_S34	ACTIVE	0	319.24593997
2E90EDD21091	2016-08-28	EtOH_Box05_S34	ACTIVE	0	319.363789797
2E90EDD21091	2016-08-28	EtOH_Box05_S34	ACTIVE	0	319.492380857
2E90EDD21091	2016-08-28	EtOH_Box05_S34	ACTIVE	0	319.599397898
2E90EDD21091	2016-08-28	EtOH_Box05_S34	ACTIVE	0	319.728008986
2E90EDD21091	2016-08-28	EtOH_Box05_S34	ACTIVE	0	319.845807791
2E90EDD21091	2016-08-28	EtOH_Box05_S34	ACTIVE	0	319.985264778
2E90EDD21091	2016-08-28	EtOH_Box05_S34	ACTIVE	0	320.103262901
2E90EDD21091	2016-08-28	EtOH_Box05_S34	ACTIVE	0	320.2428298
2E90EDD21091	2016-08-28	EtOH_Box05_S34	ACTIVE	0	320.371475935
2E90EDD21091	2016-08-28	EtOH_Box05_S34	ACTIVE	0	320.510911942
2E90EDD21091	2016-08-28	EtOH_Box05_S34	ACTIVE	0	327.809245825
2E90EDD21091	2016-08-28	EtOH_Box05_S34	ACTIVE	0	327.884073973
2E90EDD21091	2016-08-28	EtOH_Box05_S34	ACTIVE	0	328.142398834
2E90EDD21091	2016-08-28	EtOH_Box05_S34	ACTIVE	0	328.303490877
2E90EDD21091	2016-08-28	EtOH_Box05_S34	ACTIVE	0	328.367278814
2E90EDD21091	2016-08-28	EtOH_Box05_S34	ACTIVE	0	328.474402905
2E90EDD21091	2016-08-28	EtOH_Box05_S34	ACTIVE	0	329.002654791
2E90EDD21091	2016-08-28	EtOH_Box05_S34	ACTIVE	0	329.098993778
2E90EDD21091	2016-08-28	EtOH_Box05_S34	ACTIVE	0	329.811123848
2E90EDD21091	2016-08-28	EtOH_Box05_S34	ACTIVE	0	343.735101938
2E90EDD21091	2016-08-28	EtOH_Box05_S34	ACTIVE	0	343.872043848
2E90EDD21091	2016-08-28	EtOH_Box05_S34	ACTIVE	0	343.988150835
2E90EDD21091	2016-08-28	EtOH_Box05_S34	ACTIVE	0	344.276034832
2E90EDD21091	2016-08-28	EtOH_Box05_S34	ACTIVE	0	344.445306778
2E90EDD21091	2016-08-28	EtOH_Box05_S34	ACTIVE	0	344.636087894
2E90EDD21091	2016-08-28	EtOH_Box05_S34	ACTIVE	0	344.826910973
2E90EDD21091	2016-08-28	EtOH_Box05_S34	ACTIVE	0	344.985368967
2E90EDD21091	2016-08-28	EtOH_Box05_S34	ACTIVE	0	345.42494297
2E90EDD21091	2016-08-28	EtOH_Box05_S34	ACTIVE	0	345.518507957
2E90EDD21091	2016-08-28	EtOH_Box05_S34	ACTIVE	0	345.644326925
2E90EDD21091	2016-08-28	EtOH_Box05_S34	ACTIVE	0	345.856679916
2E90EDD21091	2016-08-28	EtOH_Box05_S34	ACTIVE	0	345.96090889
2E90EDD21091	2016-08-28	EtOH_Box05_S34	ACTIVE	0	346.075967789
2E90EDD21091	2016-08-28	EtOH_Box05_S34	ACTIVE	0	346.191138983
2E90EDD21091	2016-08-28	EtOH_Box05_S34	REWARD	15	346.191138983
2E90EDD21091	2016-08-28	EtOH_Box05_S34	ACTIVE	0	346.397382975
2E90EDD21091	2016-08-28	EtOH_Box05_S34	ACTIVE	0	346.505158901
2E90EDD21091	2016-08-28	EtOH_Box05_S34	ACTIVE	0	346.601463795
2E90EDD21091	2016-08-28	EtOH_Box05_S34	ACTIVE	0	346.708429813
2E90EDD21091	2016-08-28	EtOH_Box05_S34	ACTIVE	0	346.815407991
2E90EDD21091	2016-08-28	EtOH_Box05_S34	ACTIVE	0	346.911546946
2E90EDD21091	2016-08-28	EtOH_Box05_S34	ACTIVE	0	347.029374838
2E90EDD21091	2016-08-28	EtOH_Box05_S34	ACTIVE	0	347.136422873
2E90EDD21091	2016-08-28	EtOH_Box05_S34	ACTIVE	0	347.232668877
2E90EDD21091	2016-08-28	EtOH_Box05_S34	ACTIVE	0	347.307274818
2E90EDD21091	2016-08-28	EtOH_Box05_S34	ACTIVE	0	347.425088882
2E90EDD21091	2016-08-28	EtOH_Box05_S34	ACTIVE	0	347.532494783
2E90EDD21091	2016-08-28	EtOH_Box05_S34	ACTIVE	0	347.639615774
2E90EDD21091	2016-08-28	EtOH_Box05_S34	ACTIVE	0	347.746688843
2E90EDD21091	2016-08-28	EtOH_Box05_S34	ACTIVE	0	347.864480972
2E90EDD21091	2016-08-28	EtOH_Box05_S34	ACTIVE	0	347.983551979
2E90EDD21091	2016-08-28	EtOH_Box05_S34	ACTIVE	0	348.058269978
2E90EDD21091	2016-08-28	EtOH_Box05_S34	ACTIVE	0	348.208530903
2E90EDD21091	2016-08-28	EtOH_Box05_S34	ACTIVE	0	348.326362848
2E90EDD21091	2016-08-28	EtOH_Box05_S34	ACTIVE	0	348.444298983
2E90EDD21091	2016-08-28	EtOH_Box05_S34	ACTIVE	0	348.562306881
2E90EDD21091	2016-08-28	EtOH_Box05_S34	ACTIVE	0	348.690919876
2E90EDD21091	2016-08-28	EtOH_Box05_S34	ACTIVE	0	348.808691978
2E90EDD21091	2016-08-28	EtOH_Box05_S34	ACTIVE	0	348.926472902
2E90EDD21091	2016-08-28	EtOH_Box05_S34	ACTIVE	0	349.044273853
2E90EDD21091	2016-08-28	EtOH_Box05_S34	ACTIVE	0	349.162100792
2E90EDD21091	2016-08-28	EtOH_Box05_S34	ACTIVE	0	349.290769815
2E90EDD21091	2016-08-28	EtOH_Box05_S34	ACTIVE	0	349.419461966
2E90EDD21091	2016-08-28	EtOH_Box05_S34	ACTIVE	0	349.537577868
2E90EDD21091	2016-08-28	EtOH_Box05_S34	ACTIVE	0	349.687966824
2E90EDD21091	2016-08-28	EtOH_Box05_S34	ACTIVE	0	362.879509926
2E90EDD21091	2016-08-28	EtOH_Box05_S34	ACTIVE	0	362.921863794
2E90EDD21091	2016-08-28	EtOH_Box05_S34	ACTIVE	0	363.861250877
2E90EDD21091	2016-08-28	EtOH_Box05_S34	ACTIVE	0	363.957630873
2E90EDD21091	2016-08-28	EtOH_Box05_S34	ACTIVE	0	364.043159962
2E90EDD21091	2016-08-28	EtOH_Box05_S34	ACTIVE	0	364.139404774
2E90EDD21091	2016-08-28	EtOH_Box05_S34	ACTIVE	0	387.718651772
2E90EDD21091	2016-08-28	EtOH_Box05_S34	ACTIVE	0	387.812354803
2E90EDD21091	2016-08-28	EtOH_Box05_S34	ACTIVE	0	387.981442928
2E90EDD21091	2016-08-28	EtOH_Box05_S34	ACTIVE	0	388.13970685
2E90EDD21091	2016-08-28	EtOH_Box05_S34	ACTIVE	0	388.319602966
2E90EDD21091	2016-08-28	EtOH_Box05_S34	ACTIVE	0	388.40215683
2E90EDD21091	2016-08-28	EtOH_Box05_S34	ACTIVE	0	388.495569944
2E90EDD21091	2016-08-28	EtOH_Box05_S34	ACTIVE	0	388.57806778
2E90EDD21091	2016-08-28	EtOH_Box05_S34	ACTIVE	0	388.692987919
2E90EDD21091	2016-08-28	EtOH_Box05_S34	ACTIVE	0	388.840349913
2E90EDD21091	2016-08-28	EtOH_Box05_S34	ACTIVE	0	388.955313921
2E90EDD21091	2016-08-28	EtOH_Box05_S34	ACTIVE	0	389.070290804
2E90EDD21091	2016-08-28	EtOH_Box05_S34	ACTIVE	0	389.196175814
2E90EDD21091	2016-08-28	EtOH_Box05_S34	ACTIVE	0	389.376180887
2E90EDD21091	2016-08-28	EtOH_Box05_S34	ACTIVE	0	389.480359793
2E90EDD21091	2016-08-28	EtOH_Box05_S34	ACTIVE	0	389.63875699
2E90EDD21091	2016-08-28	EtOH_Box05_S34	ACTIVE	0	389.764673948
2E90EDD21091	2016-08-28	EtOH_Box05_S34	ACTIVE	0	389.966143847
2E90EDD21091	2016-08-28	EtOH_Box05_S34	REWARD	18	389.966143847
2E90EDD21091	2016-08-28	EtOH_Box05_S34	ACTIVE	0	390.183240891
2E90EDD21091	2016-08-28	EtOH_Box05_S34	ACTIVE	0	390.290693998
2E90EDD21091	2016-08-28	EtOH_Box05_S34	ACTIVE	0	390.387281895
2E90EDD21091	2016-08-28	EtOH_Box05_S34	ACTIVE	0	390.494757891
2E90EDD21091	2016-08-28	EtOH_Box05_S34	ACTIVE	0	390.59104991
2E90EDD21091	2016-08-28	EtOH_Box05_S34	ACTIVE	0	390.698128939
2E90EDD21091	2016-08-28	EtOH_Box05_S34	ACTIVE	0	390.794342995
2E90EDD21091	2016-08-28	EtOH_Box05_S34	ACTIVE	0	390.923056841
2E90EDD21091	2016-08-28	EtOH_Box05_S34	ACTIVE	0	391.040864944
2E90EDD21091	2016-08-28	EtOH_Box05_S34	ACTIVE	0	391.147904873
2E90EDD21091	2016-08-28	EtOH_Box05_S34	ACTIVE	0	391.276518822
2E90EDD21091	2016-08-28	EtOH_Box05_S34	ACTIVE	0	391.38358593
2E90EDD21091	2016-08-28	EtOH_Box05_S34	ACTIVE	0	391.501679897
2E90EDD21091	2016-08-28	EtOH_Box05_S34	ACTIVE	0	391.630329847
2E90EDD21091	2016-08-28	EtOH_Box05_S34	ACTIVE	0	391.748171806
2E90EDD21091	2016-08-28	EtOH_Box05_S34	ACTIVE	0	391.877842903
2E90EDD21091	2016-08-28	EtOH_Box05_S34	ACTIVE	0	392.006799936
2E90EDD21091	2016-08-28	EtOH_Box05_S34	ACTIVE	0	392.124682903
2E90EDD21091	2016-08-28	EtOH_Box05_S34	ACTIVE	0	392.253290892
2E90EDD21091	2016-08-28	EtOH_Box05_S34	ACTIVE	0	392.382196903
2E90EDD21091	2016-08-28	EtOH_Box05_S34	ACTIVE	0	392.511008978
2E90EDD21091	2016-08-28	EtOH_Box05_S34	ACTIVE	0	392.639692783
2E90EDD21091	2016-08-28	EtOH_Box05_S34	ACTIVE	0	392.768320799
2E90EDD21091	2016-08-28	EtOH_Box05_S34	ACTIVE	0	392.907810926
2E90EDD21091	2016-08-28	EtOH_Box05_S34	ACTIVE	0	393.036424875
2E90EDD21091	2016-08-28	EtOH_Box05_S34	ACTIVE	0	393.165093899
2E90EDD21091	2016-08-28	EtOH_Box05_S34	ACTIVE	0	393.282940865
2E90EDD21091	2016-08-28	EtOH_Box05_S34	ACTIVE	0	393.422366858
2E90EDD21091	2016-08-28	EtOH_Box05_S34	ACTIVE	0	393.551123857
2E90EDD21091	2016-08-28	EtOH_Box05_S34	ACTIVE	0	393.690578938
2E90EDD21091	2016-08-28	EtOH_Box05_S34	ACTIVE	0	393.808420897
2E90EDD21091	2016-08-28	EtOH_Box05_S34	ACTIVE	0	393.980392933
2E90EDD21091	2016-08-28	EtOH_Box05_S34	ACTIVE	0	395.505803823
2E90EDD21091	2016-08-28	EtOH_Box05_S34	ACTIVE	0	417.025241852
2E90EDD21091	2016-08-28	EtOH_Box05_S34	ACTIVE	0	417.312638998
2E90EDD21091	2016-08-28	EtOH_Box05_S34	ACTIVE	0	417.416791916
2E90EDD21091	2016-08-28	EtOH_Box05_S34	ACTIVE	0	417.595822811
2E90EDD21091	2016-08-28	EtOH_Box05_S34	ACTIVE	0	417.764089823
2E90EDD21091	2016-08-28	EtOH_Box05_S34	ACTIVE	0	417.878033876
2E90EDD21091	2016-08-28	EtOH_Box05_S34	ACTIVE	0	418.00261879
2E90EDD21091	2016-08-28	EtOH_Box05_S34	ACTIVE	0	418.116492987
2E90EDD21091	2016-08-28	EtOH_Box05_S34	REWARD	8	418.116492987
2E90EDD21091	2016-08-28	EtOH_Box05_S34	ACTIVE	0	418.354892969
2E90EDD21091	2016-08-28	EtOH_Box05_S34	ACTIVE	0	418.462321997
2E90EDD21091	2016-08-28	EtOH_Box05_S34	ACTIVE	0	418.569498777
2E90EDD21091	2016-08-28	EtOH_Box05_S34	ACTIVE	0	418.676473856
2E90EDD21091	2016-08-28	EtOH_Box05_S34	ACTIVE	0	418.794321775
2E90EDD21091	2016-08-28	EtOH_Box05_S34	ACTIVE	0	418.912084818
2E90EDD21091	2016-08-28	EtOH_Box05_S34	ACTIVE	0	419.029894829
2E90EDD21091	2016-08-28	EtOH_Box05_S34	ACTIVE	0	419.136991978
2E90EDD21091	2016-08-28	EtOH_Box05_S34	ACTIVE	0	419.254784822
2E90EDD21091	2016-08-28	EtOH_Box05_S34	ACTIVE	0	419.361843824
2E90EDD21091	2016-08-28	EtOH_Box05_S34	ACTIVE	0	419.481672764
2E90EDD21091	2016-08-28	EtOH_Box05_S34	ACTIVE	0	419.588790894
2E90EDD21091	2016-08-28	EtOH_Box05_S34	ACTIVE	0	419.706767797
2E90EDD21091	2016-08-28	EtOH_Box05_S34	ACTIVE	0	419.824648857
2E90EDD21091	2016-08-28	EtOH_Box05_S34	ACTIVE	0	419.931667805
2E90EDD21091	2016-08-28	EtOH_Box05_S34	ACTIVE	0	420.050002813
2E90EDD21091	2016-08-28	EtOH_Box05_S34	ACTIVE	0	420.167895794
2E90EDD21091	2016-08-28	EtOH_Box05_S34	ACTIVE	0	420.296888828
2E90EDD21091	2016-08-28	EtOH_Box05_S34	ACTIVE	0	420.415063858
2E90EDD21091	2016-08-28	EtOH_Box05_S34	ACTIVE	0	420.533012867
2E90EDD21091	2016-08-28	EtOH_Box05_S34	ACTIVE	0	420.661724806
2E90EDD21091	2016-08-28	EtOH_Box05_S34	ACTIVE	0	420.790449858
2E90EDD21091	2016-08-28	EtOH_Box05_S34	ACTIVE	0	420.919144869
2E90EDD21091	2016-08-28	EtOH_Box05_S34	ACTIVE	0	421.047773838
2E90EDD21091	2016-08-28	EtOH_Box05_S34	ACTIVE	0	421.166648865
2E90EDD21091	2016-08-28	EtOH_Box05_S34	ACTIVE	0	421.327879906
2E90EDD21091	2016-08-28	EtOH_Box05_S34	ACTIVE	0	421.467577934
2E90EDD21091	2016-08-28	EtOH_Box05_S34	ACTIVE	0	421.617917776
2E90EDD21091	2016-08-28	EtOH_Box05_S34	ACTIVE	0	428.841692924
2E90EDD21091	2016-08-28	EtOH_Box05_S34	ACTIVE	0	448.748926878
2E90EDD21091	2016-08-28	EtOH_Box05_S34	ACTIVE	0	448.885975838
2E90EDD21091	2016-08-28	EtOH_Box05_S34	ACTIVE	0	448.968608856
2E90EDD21091	2016-08-28	EtOH_Box05_S34	ACTIVE	0	449.278382778
2E90EDD21091	2016-08-28	EtOH_Box05_S34	ACTIVE	0	449.361022949
2E90EDD21091	2016-08-28	EtOH_Box05_S34	ACTIVE	0	449.474433899
2E90EDD21091	2016-08-28	EtOH_Box05_S34	ACTIVE	0	449.580136776
2E90EDD21091	2016-08-28	EtOH_Box05_S34	ACTIVE	0	449.695312977
2E90EDD21091	2016-08-28	EtOH_Box05_S34	ACTIVE	0	449.799658775
2E90EDD21091	2016-08-28	EtOH_Box05_S34	ACTIVE	0	449.914700985
2E90EDD21091	2016-08-28	EtOH_Box05_S34	REWARD	10	449.914700985
2E90EDD21091	2016-08-28	EtOH_Box05_S34	ACTIVE	0	450.144611835
2E90EDD21091	2016-08-28	EtOH_Box05_S34	ACTIVE	0	450.252022982
2E90EDD21091	2016-08-28	EtOH_Box05_S34	ACTIVE	0	450.37012291
2E90EDD21091	2016-08-28	EtOH_Box05_S34	ACTIVE	0	450.47732687
2E90EDD21091	2016-08-28	EtOH_Box05_S34	ACTIVE	0	450.595375776
2E90EDD21091	2016-08-28	EtOH_Box05_S34	ACTIVE	0	450.713231802
2E90EDD21091	2016-08-28	EtOH_Box05_S34	ACTIVE	0	450.820304871
2E90EDD21091	2016-08-28	EtOH_Box05_S34	ACTIVE	0	450.938142776
2E90EDD21091	2016-08-28	EtOH_Box05_S34	ACTIVE	0	451.055966854
2E90EDD21091	2016-08-28	EtOH_Box05_S34	ACTIVE	0	451.173937798
2E90EDD21091	2016-08-28	EtOH_Box05_S34	ACTIVE	0	451.291817904
2E90EDD21091	2016-08-28	EtOH_Box05_S34	ACTIVE	0	451.398820877
2E90EDD21091	2016-08-28	EtOH_Box05_S34	ACTIVE	0	451.505916834
2E90EDD21091	2016-08-28	EtOH_Box05_S34	ACTIVE	0	451.623853922
2E90EDD21091	2016-08-28	EtOH_Box05_S34	ACTIVE	0	451.730916977
2E90EDD21091	2016-08-28	EtOH_Box05_S34	ACTIVE	0	451.848812819
2E90EDD21091	2016-08-28	EtOH_Box05_S34	ACTIVE	0	451.977445841
2E90EDD21091	2016-08-28	EtOH_Box05_S34	ACTIVE	0	452.106145859
2E90EDD21091	2016-08-28	EtOH_Box05_S34	ACTIVE	0	452.224087
2E90EDD21091	2016-08-28	EtOH_Box05_S34	ACTIVE	0	452.341894865
2E90EDD21091	2016-08-28	EtOH_Box05_S34	ACTIVE	0	452.459704876
2E90EDD21091	2016-08-28	EtOH_Box05_S34	ACTIVE	0	452.588420868
2E90EDD21091	2016-08-28	EtOH_Box05_S34	ACTIVE	0	452.727907896
2E90EDD21091	2016-08-28	EtOH_Box05_S34	ACTIVE	0	452.834906816
2E90EDD21091	2016-08-28	EtOH_Box05_S34	ACTIVE	0	452.974335909
2E90EDD21091	2016-08-28	EtOH_Box05_S34	ACTIVE	0	453.102998972
2E90EDD21091	2016-08-28	EtOH_Box05_S34	ACTIVE	0	453.265230894
2E90EDD21091	2016-08-28	EtOH_Box05_S34	ACTIVE	0	453.404818773
2E90EDD21091	2016-08-28	EtOH_Box05_S34	ACTIVE	0	453.56595993
2E90EDD21091	2016-08-28	EtOH_Box05_S34	ACTIVE	0	466.81492877
2E90EDD21091	2016-08-28	EtOH_Box05_S34	ACTIVE	0	466.857272863
2E90EDD21091	2016-08-28	EtOH_Box05_S34	ACTIVE	0	466.964394808
2E90EDD21091	2016-08-28	EtOH_Box05_S34	ACTIVE	0	467.103950977
2E90EDD21091	2016-08-28	EtOH_Box05_S34	ACTIVE	0	467.243451834
2E90EDD21091	2016-08-28	EtOH_Box05_S34	ACTIVE	0	467.285600901
2E90EDD21091	2016-08-28	EtOH_Box05_S34	ACTIVE	0	467.370968819
2E90EDD21091	2016-08-28	EtOH_Box05_S34	ACTIVE	0	467.490008831
2E90EDD21091	2016-08-28	EtOH_Box05_S34	ACTIVE	0	467.643370867
2E90EDD21091	2016-08-28	EtOH_Box05_S34	ACTIVE	0	467.739646912
2E90EDD21091	2016-08-28	EtOH_Box05_S34	ACTIVE	0	467.846819878
2E90EDD21091	2016-08-28	EtOH_Box05_S34	ACTIVE	0	467.964628935
2E90EDD21091	2016-08-28	EtOH_Box05_S34	ACTIVE	0	468.082511902
2E90EDD21091	2016-08-28	EtOH_Box05_S34	ACTIVE	0	468.211280823
2E90EDD21091	2016-08-28	EtOH_Box05_S34	ACTIVE	0	468.329183817
2E90EDD21091	2016-08-28	EtOH_Box05_S34	ACTIVE	0	468.447036982
2E90EDD21091	2016-08-28	EtOH_Box05_S34	ACTIVE	0	468.565043926
2E90EDD21091	2016-08-28	EtOH_Box05_S34	ACTIVE	0	468.693707943
2E90EDD21091	2016-08-28	EtOH_Box05_S34	ACTIVE	0	468.833124876
2E90EDD21091	2016-08-28	EtOH_Box05_S34	ACTIVE	0	468.950939894
2E90EDD21091	2016-08-28	EtOH_Box05_S34	ACTIVE	0	469.068797827
2E90EDD21091	2016-08-28	EtOH_Box05_S34	ACTIVE	0	469.208284855
2E90EDD21091	2016-08-28	EtOH_Box05_S34	ACTIVE	0	469.337011814
2E90EDD21091	2016-08-28	EtOH_Box05_S34	ACTIVE	0	469.454911947
2E90EDD21091	2016-08-28	EtOH_Box05_S34	ACTIVE	0	469.626942873
2E90EDD21091	2016-08-28	EtOH_Box05_S34	ACTIVE	0	469.734001875
2E90EDD21091	2016-08-28	EtOH_Box05_S34	ACTIVE	0	469.970816851
2E90EDD21091	2016-08-28	EtOH_Box05_S34	ACTIVE	0	470.054915905
2E90EDD21091	2016-08-28	EtOH_Box05_S34	ACTIVE	0	470.160461903
2E90EDD21091	2016-08-28	EtOH_Box05_S34	ACTIVE	0	470.385090828
2E90EDD21091	2016-08-28	EtOH_Box05_S34	ACTIVE	0	470.512316942
2E90EDD21091	2016-08-28	EtOH_Box05_S34	ACTIVE	0	470.617796898
2E90EDD21091	2016-08-28	EtOH_Box05_S34	ACTIVE	0	470.712300777
2E90EDD21091	2016-08-28	EtOH_Box05_S34	ACTIVE	0	470.806784868
2E90EDD21091	2016-08-28	EtOH_Box05_S34	ACTIVE	0	470.92296195
2E90EDD21091	2016-08-28	EtOH_Box05_S34	ACTIVE	0	471.169870853
2E90EDD21091	2016-08-28	EtOH_Box05_S34	ACTIVE	0	471.27538991
2E90EDD21091	2016-08-28	EtOH_Box05_S34	ACTIVE	0	471.40247488
2E90EDD21091	2016-08-28	EtOH_Box05_S34	ACTIVE	0	471.518816948
2E90EDD21091	2016-08-28	EtOH_Box05_S34	ACTIVE	0	471.645944834
2E90EDD21091	2016-08-28	EtOH_Box05_S34	ACTIVE	0	471.77302599
2E90EDD21091	2016-08-28	EtOH_Box05_S34	ACTIVE	0	471.900084972
2E90EDD21091	2016-08-28	EtOH_Box05_S34	REWARD	16	471.900084972
2E90EDD21091	2016-08-28	EtOH_Box05_S34	ACTIVE	0	472.172330856
2E90EDD21091	2016-08-28	EtOH_Box05_S34	ACTIVE	0	472.290502787
2E90EDD21091	2016-08-28	EtOH_Box05_S34	ACTIVE	0	472.41940999
2E90EDD21091	2016-08-28	EtOH_Box05_S34	ACTIVE	0	472.537384987
2E90EDD21091	2016-08-28	EtOH_Box05_S34	ACTIVE	0	472.657236814
2E90EDD21091	2016-08-28	EtOH_Box05_S34	ACTIVE	0	472.785969973
2E90EDD21091	2016-08-28	EtOH_Box05_S34	ACTIVE	0	472.914685965
2E90EDD21091	2016-08-28	EtOH_Box05_S34	ACTIVE	0	473.043367863
2E90EDD21091	2016-08-28	EtOH_Box05_S34	ACTIVE	0	473.161290884
2E90EDD21091	2016-08-28	EtOH_Box05_S34	ACTIVE	0	473.290074825
2E90EDD21091	2016-08-28	EtOH_Box05_S34	ACTIVE	0	473.408026934
2E90EDD21091	2016-08-28	EtOH_Box05_S34	ACTIVE	0	473.525947809
2E90EDD21091	2016-08-28	EtOH_Box05_S34	ACTIVE	0	473.654618979
2E90EDD21091	2016-08-28	EtOH_Box05_S34	ACTIVE	0	473.761724949
2E90EDD21091	2016-08-28	EtOH_Box05_S34	ACTIVE	0	473.879533768
2E90EDD21091	2016-08-28	EtOH_Box05_S34	ACTIVE	0	474.008246899
2E90EDD21091	2016-08-28	EtOH_Box05_S34	ACTIVE	0	474.137007952
2E90EDD21091	2016-08-28	EtOH_Box05_S34	ACTIVE	0	474.26569581
2E90EDD21091	2016-08-28	EtOH_Box05_S34	ACTIVE	0	474.394490957
2E90EDD21091	2016-08-28	EtOH_Box05_S34	ACTIVE	0	474.523184776
2E90EDD21091	2016-08-28	EtOH_Box05_S34	ACTIVE	0	474.651828766
2E90EDD21091	2016-08-28	EtOH_Box05_S34	ACTIVE	0	474.791252851
2E90EDD21091	2016-08-28	EtOH_Box05_S34	ACTIVE	0	474.920019865
2E90EDD21091	2016-08-28	EtOH_Box05_S34	ACTIVE	0	475.049866915
2E90EDD21091	2016-08-28	EtOH_Box05_S34	ACTIVE	0	475.17869091
2E90EDD21091	2016-08-28	EtOH_Box05_S34	ACTIVE	0	475.307461977
2E90EDD21091	2016-08-28	EtOH_Box05_S34	ACTIVE	0	475.457823992
2E90EDD21091	2016-08-28	EtOH_Box05_S34	ACTIVE	0	475.608185768
2E90EDD21091	2016-08-28	EtOH_Box05_S34	ACTIVE	0	500.510947943
2E90EDD21091	2016-08-28	EtOH_Box05_S34	ACTIVE	0	500.626473904
2E90EDD21091	2016-08-28	EtOH_Box05_S34	ACTIVE	0	500.893028975
2E90EDD21091	2016-08-28	EtOH_Box05_S34	REWARD	3	500.893028975
2E90EDD21091	2016-08-28	EtOH_Box05_S34	ACTIVE	0	501.121877909
2E90EDD21091	2016-08-28	EtOH_Box05_S34	ACTIVE	0	501.232579947
2E90EDD21091	2016-08-28	EtOH_Box05_S34	ACTIVE	0	501.405369997
2E90EDD21091	2016-08-28	EtOH_Box05_S34	ACTIVE	0	501.501791954
2E90EDD21091	2016-08-28	EtOH_Box05_S34	ACTIVE	0	501.619661808
2E90EDD21091	2016-08-28	EtOH_Box05_S34	ACTIVE	0	501.726722956
2E90EDD21091	2016-08-28	EtOH_Box05_S34	ACTIVE	0	501.844537973
2E90EDD21091	2016-08-28	EtOH_Box05_S34	ACTIVE	0	501.951582909
2E90EDD21091	2016-08-28	EtOH_Box05_S34	ACTIVE	0	502.069423914
2E90EDD21091	2016-08-28	EtOH_Box05_S34	ACTIVE	0	502.176477909
2E90EDD21091	2016-08-28	EtOH_Box05_S34	ACTIVE	0	502.283521891
2E90EDD21091	2016-08-28	EtOH_Box05_S34	ACTIVE	0	502.401383877
2E90EDD21091	2016-08-28	EtOH_Box05_S34	ACTIVE	0	502.519287825
2E90EDD21091	2016-08-28	EtOH_Box05_S34	ACTIVE	0	502.637127876
2E90EDD21091	2016-08-28	EtOH_Box05_S34	ACTIVE	0	502.754906893
2E90EDD21091	2016-08-28	EtOH_Box05_S34	ACTIVE	0	502.872757912
2E90EDD21091	2016-08-28	EtOH_Box05_S34	ACTIVE	0	502.990581989
2E90EDD21091	2016-08-28	EtOH_Box05_S34	ACTIVE	0	503.108429909
2E90EDD21091	2016-08-28	EtOH_Box05_S34	ACTIVE	0	503.226227999
2E90EDD21091	2016-08-28	EtOH_Box05_S34	ACTIVE	0	503.343969822
2E90EDD21091	2016-08-28	EtOH_Box05_S34	ACTIVE	0	503.472638845
2E90EDD21091	2016-08-28	EtOH_Box05_S34	ACTIVE	0	503.590521812
2E90EDD21091	2016-08-28	EtOH_Box05_S34	ACTIVE	0	503.719140768
2E90EDD21091	2016-08-28	EtOH_Box05_S34	ACTIVE	0	503.838114977
2E90EDD21091	2016-08-28	EtOH_Box05_S34	ACTIVE	0	503.966922998
2E90EDD21091	2016-08-28	EtOH_Box05_S34	ACTIVE	0	504.095685959
2E90EDD21091	2016-08-28	EtOH_Box05_S34	ACTIVE	0	504.2135849
2E90EDD21091	2016-08-28	EtOH_Box05_S34	ACTIVE	0	504.363948822
2E90EDD21091	2016-08-28	EtOH_Box05_S34	ACTIVE	0	504.503481865
2E90EDD21091	2016-08-28	EtOH_Box05_S34	ACTIVE	0	504.653794765
2E90EDD21091	2016-08-28	EtOH_Box05_S34	ACTIVE	0	520.531723976
2E90EDD21091	2016-08-28	EtOH_Box05_S34	ACTIVE	0	520.617299795
2E90EDD21091	2016-08-28	EtOH_Box05_S34	ACTIVE	0	520.865804911
2E90EDD21091	2016-08-28	EtOH_Box05_S34	ACTIVE	0	520.918875933
2E90EDD21091	2016-08-28	EtOH_Box05_S34	ACTIVE	0	521.11259985
2E90EDD21091	2016-08-28	EtOH_Box05_S34	REWARD	1	521.11259985
2E90EDD21091	2016-08-28	EtOH_Box05_S34	ACTIVE	0	521.362517834
2E90EDD21091	2016-08-28	EtOH_Box05_S34	ACTIVE	0	521.448341846
2E90EDD21091	2016-08-28	EtOH_Box05_S34	ACTIVE	0	521.544782877
2E90EDD21091	2016-08-28	EtOH_Box05_S34	ACTIVE	0	521.651970863
2E90EDD21091	2016-08-28	EtOH_Box05_S34	ACTIVE	0	521.758999825
2E90EDD21091	2016-08-28	EtOH_Box05_S34	ACTIVE	0	521.865984917
2E90EDD21091	2016-08-28	EtOH_Box05_S34	ACTIVE	0	521.983743906
2E90EDD21091	2016-08-28	EtOH_Box05_S34	ACTIVE	0	522.090818882
2E90EDD21091	2016-08-28	EtOH_Box05_S34	ACTIVE	0	522.219655991
2E90EDD21091	2016-08-28	EtOH_Box05_S34	ACTIVE	0	522.337567806
2E90EDD21091	2016-08-28	EtOH_Box05_S34	ACTIVE	0	522.455474854
2E90EDD21091	2016-08-28	EtOH_Box05_S34	ACTIVE	0	522.573372841
2E90EDD21091	2016-08-28	EtOH_Box05_S34	ACTIVE	0	522.701931953
2E90EDD21091	2016-08-28	EtOH_Box05_S34	ACTIVE	0	522.819681883
2E90EDD21091	2016-08-28	EtOH_Box05_S34	ACTIVE	0	522.948303938
2E90EDD21091	2016-08-28	EtOH_Box05_S34	ACTIVE	0	523.066159964
2E90EDD21091	2016-08-28	EtOH_Box05_S34	ACTIVE	0	523.184016943
2E90EDD21091	2016-08-28	EtOH_Box05_S34	ACTIVE	0	523.312595844
2E90EDD21091	2016-08-28	EtOH_Box05_S34	ACTIVE	0	523.430561781
2E90EDD21091	2016-08-28	EtOH_Box05_S34	ACTIVE	0	523.559347868
2E90EDD21091	2016-08-28	EtOH_Box05_S34	ACTIVE	0	523.688045979
2E90EDD21091	2016-08-28	EtOH_Box05_S34	ACTIVE	0	523.816745996
2E90EDD21091	2016-08-28	EtOH_Box05_S34	ACTIVE	0	523.945398808
2E90EDD21091	2016-08-28	EtOH_Box05_S34	ACTIVE	0	524.065270901
2E90EDD21091	2016-08-28	EtOH_Box05_S34	ACTIVE	0	524.194046974
2E90EDD21091	2016-08-28	EtOH_Box05_S34	ACTIVE	0	524.323843956
2E90EDD21091	2016-08-28	EtOH_Box05_S34	ACTIVE	0	524.452561855
2E90EDD21091	2016-08-28	EtOH_Box05_S34	ACTIVE	0	524.570480824
2E90EDD21091	2016-08-28	EtOH_Box05_S34	ACTIVE	0	524.699160814
2E90EDD21091	2016-08-28	EtOH_Box05_S34	ACTIVE	0	524.827907801
2E90EDD21091	2016-08-28	EtOH_Box05_S34	ACTIVE	0	524.967361927
2E90EDD21091	2016-08-28	EtOH_Box05_S34	ACTIVE	0	525.096008778
2E90EDD21091	2016-08-28	EtOH_Box05_S34	ACTIVE	0	525.224657774
2E90EDD21091	2016-08-28	EtOH_Box05_S34	ACTIVE	0	525.353406906
2E90EDD21091	2016-08-28	EtOH_Box05_S34	ACTIVE	0	525.482309818
2E90EDD21091	2016-08-28	EtOH_Box05_S34	ACTIVE	0	525.600250959
2E90EDD21091	2016-08-28	EtOH_Box05_S34	ACTIVE	0	525.728866816
2E90EDD21091	2016-08-28	EtOH_Box05_S34	ACTIVE	0	525.835882902
2E90EDD21091	2016-08-28	EtOH_Box05_S34	ACTIVE	0	525.96449995
2E90EDD21091	2016-08-28	EtOH_Box05_S34	ACTIVE	0	526.09320879
2E90EDD21091	2016-08-28	EtOH_Box05_S34	ACTIVE	0	526.221880913
2E90EDD21091	2016-08-28	EtOH_Box05_S34	ACTIVE	0	526.394982815
2E90EDD21091	2016-08-28	EtOH_Box05_S34	ACTIVE	0	526.686375856
2E90EDD21091	2016-08-28	EtOH_Box05_S34	ACTIVE	0	537.377876997
2E90EDD21091	2016-08-28	EtOH_Box05_S34	ACTIVE	0	537.517704964
2E90EDD21091	2016-08-28	EtOH_Box05_S34	ACTIVE	0	537.722144842
2E90EDD21091	2016-08-28	EtOH_Box05_S34	ACTIVE	0	537.786041975
2E90EDD21091	2016-08-28	EtOH_Box05_S34	ACTIVE	0	538.195967913
2E90EDD21091	2016-08-28	EtOH_Box05_S34	ACTIVE	0	538.31387496
2E90EDD21091	2016-08-28	EtOH_Box05_S34	ACTIVE	0	538.420886993
2E90EDD21091	2016-08-28	EtOH_Box05_S34	ACTIVE	0	538.517083883
2E90EDD21091	2016-08-28	EtOH_Box05_S34	ACTIVE	0	538.667418957
2E90EDD21091	2016-08-28	EtOH_Box05_S34	ACTIVE	0	538.764751911
2E90EDD21091	2016-08-28	EtOH_Box05_S34	ACTIVE	0	538.882729769
2E90EDD21091	2016-08-28	EtOH_Box05_S34	ACTIVE	0	539.076327801
2E90EDD21091	2016-08-28	EtOH_Box05_S34	ACTIVE	0	539.183346987
2E90EDD21091	2016-08-28	EtOH_Box05_S34	ACTIVE	0	539.301123857
2E90EDD21091	2016-08-28	EtOH_Box05_S34	ACTIVE	0	539.42974782
2E90EDD21091	2016-08-28	EtOH_Box05_S34	ACTIVE	0	539.547675848
2E90EDD21091	2016-08-28	EtOH_Box05_S34	ACTIVE	0	539.676254988
2E90EDD21091	2016-08-28	EtOH_Box05_S34	ACTIVE	0	539.80478096
2E90EDD21091	2016-08-28	EtOH_Box05_S34	ACTIVE	0	539.922624826
2E90EDD21091	2016-08-28	EtOH_Box05_S34	ACTIVE	0	540.05140686
2E90EDD21091	2016-08-28	EtOH_Box05_S34	ACTIVE	0	540.191158772
2E90EDD21091	2016-08-28	EtOH_Box05_S34	ACTIVE	0	540.319798946
2E90EDD21091	2016-08-28	EtOH_Box05_S34	ACTIVE	0	540.448577881
2E90EDD21091	2016-08-28	EtOH_Box05_S34	ACTIVE	0	540.56671977
2E90EDD21091	2016-08-28	EtOH_Box05_S34	ACTIVE	0	540.684569836
2E90EDD21091	2016-08-28	EtOH_Box05_S34	ACTIVE	0	540.813299894
2E90EDD21091	2016-08-28	EtOH_Box05_S34	ACTIVE	0	540.855414867
2E90EDD21091	2016-08-28	EtOH_Box05_S34	ACTIVE	0	540.940788984
2E90EDD21091	2016-08-28	EtOH_Box05_S34	ACTIVE	0	541.058782816
2E90EDD21091	2016-08-28	EtOH_Box05_S34	ACTIVE	0	541.209164858
2E90EDD21091	2016-08-28	EtOH_Box05_S34	ACTIVE	0	541.356931925
2E90EDD21091	2016-08-28	EtOH_Box05_S34	ACTIVE	0	541.472094774
2E90EDD21091	2016-08-28	EtOH_Box05_S34	ACTIVE	0	541.597965956
2E90EDD21091	2016-08-28	EtOH_Box05_S34	ACTIVE	0	541.896692991
2E90EDD21091	2016-08-28	EtOH_Box05_S34	ACTIVE	0	542.014757872
2E90EDD21091	2016-08-28	EtOH_Box05_S34	ACTIVE	0	542.281778812
2E90EDD21091	2016-08-28	EtOH_Box05_S34	REWARD	7	542.281778812
2E90EDD21091	2016-08-28	EtOH_Box05_S34	ACTIVE	0	542.532890797
2E90EDD21091	2016-08-28	EtOH_Box05_S34	ACTIVE	0	542.651152849
2E90EDD21091	2016-08-28	EtOH_Box05_S34	ACTIVE	0	542.75847888
2E90EDD21091	2016-08-28	EtOH_Box05_S34	ACTIVE	0	542.897986889
2E90EDD21091	2016-08-28	EtOH_Box05_S34	ACTIVE	0	543.004998922
2E90EDD21091	2016-08-28	EtOH_Box05_S34	ACTIVE	0	543.11209178
2E90EDD21091	2016-08-28	EtOH_Box05_S34	ACTIVE	0	543.251705885
2E90EDD21091	2016-08-28	EtOH_Box05_S34	ACTIVE	0	543.369559765
2E90EDD21091	2016-08-28	EtOH_Box05_S34	ACTIVE	0	543.498299837
2E90EDD21091	2016-08-28	EtOH_Box05_S34	ACTIVE	0	543.627033949
2E90EDD21091	2016-08-28	EtOH_Box05_S34	ACTIVE	0	543.766511917
2E90EDD21091	2016-08-28	EtOH_Box05_S34	ACTIVE	0	543.895229816
2E90EDD21091	2016-08-28	EtOH_Box05_S34	ACTIVE	0	543.991427898
2E90EDD21091	2016-08-28	EtOH_Box05_S34	ACTIVE	0	544.109269857
2E90EDD21091	2016-08-28	EtOH_Box05_S34	ACTIVE	0	544.227103949
2E90EDD21091	2016-08-28	EtOH_Box05_S34	ACTIVE	0	544.355797768
2E90EDD21091	2016-08-28	EtOH_Box05_S34	ACTIVE	0	544.473721981
2E90EDD21091	2016-08-28	EtOH_Box05_S34	ACTIVE	0	544.602394819
2E90EDD21091	2016-08-28	EtOH_Box05_S34	ACTIVE	0	544.720368862
2E90EDD21091	2016-08-28	EtOH_Box05_S34	ACTIVE	0	544.848981857
2E90EDD21091	2016-08-28	EtOH_Box05_S34	ACTIVE	0	544.977792978
2E90EDD21091	2016-08-28	EtOH_Box05_S34	ACTIVE	0	545.095610857
2E90EDD21091	2016-08-28	EtOH_Box05_S34	ACTIVE	0	545.235109806
2E90EDD21091	2016-08-28	EtOH_Box05_S34	ACTIVE	0	545.353047848
2E90EDD21091	2016-08-28	EtOH_Box05_S34	ACTIVE	0	545.481869936
2E90EDD21091	2016-08-28	EtOH_Box05_S34	ACTIVE	0	545.610603809
2E90EDD21091	2016-08-28	EtOH_Box05_S34	ACTIVE	0	545.750065804
2E90EDD21091	2016-08-28	EtOH_Box05_S34	ACTIVE	0	545.879867792
2E90EDD21091	2016-08-28	EtOH_Box05_S34	ACTIVE	0	545.997864962
2E90EDD21091	2016-08-28	EtOH_Box05_S34	ACTIVE	0	546.137380838
2E90EDD21091	2016-08-28	EtOH_Box05_S34	ACTIVE	0	546.255264997
2E90EDD21091	2016-08-28	EtOH_Box05_S34	ACTIVE	0	546.383904934
2E90EDD21091	2016-08-28	EtOH_Box05_S34	ACTIVE	0	546.502026796
2E90EDD21091	2016-08-28	EtOH_Box05_S34	ACTIVE	0	546.641740799
2E90EDD21091	2016-08-28	EtOH_Box05_S34	ACTIVE	0	546.770373821
2E90EDD21091	2016-08-28	EtOH_Box05_S34	ACTIVE	0	546.920593977
2E90EDD21091	2016-08-28	EtOH_Box05_S34	ACTIVE	0	547.038455963
2E90EDD21091	2016-08-28	EtOH_Box05_S34	ACTIVE	0	547.188780785
2E90EDD21091	2016-08-28	EtOH_Box05_S34	ACTIVE	0	547.328646898
2E90EDD21091	2016-08-28	EtOH_Box05_S34	ACTIVE	0	553.614331961
2E90EDD21091	2016-08-28	EtOH_Box05_S34	ACTIVE	0	553.872793913
2E90EDD21091	2016-08-28	EtOH_Box05_S34	ACTIVE	0	554.066374779
2E90EDD21091	2016-08-28	EtOH_Box05_S34	ACTIVE	0	554.216696978
2E90EDD21091	2016-08-28	EtOH_Box05_S34	ACTIVE	0	554.453389883
2E90EDD21091	2016-08-28	EtOH_Box05_S34	ACTIVE	0	554.531219959
2E90EDD21091	2016-08-28	EtOH_Box05_S34	ACTIVE	0	554.682764769
2E90EDD21091	2016-08-28	EtOH_Box05_S34	ACTIVE	0	554.800728798
2E90EDD21091	2016-08-28	EtOH_Box05_S34	ACTIVE	0	554.951007843
2E90EDD21091	2016-08-28	EtOH_Box05_S34	ACTIVE	0	555.101516962
2E90EDD21091	2016-08-28	EtOH_Box05_S34	ACTIVE	0	555.230456829
2E90EDD21091	2016-08-28	EtOH_Box05_S34	ACTIVE	0	555.348400831
2E90EDD21091	2016-08-28	EtOH_Box05_S34	ACTIVE	0	555.433874846
2E90EDD21091	2016-08-28	EtOH_Box05_S34	ACTIVE	0	555.724859953
2E90EDD21091	2016-08-28	EtOH_Box05_S34	ACTIVE	0	567.896910906
2E90EDD21091	2016-08-28	EtOH_Box05_S34	ACTIVE	0	568.00146389
2E90EDD21091	2016-08-28	EtOH_Box05_S34	ACTIVE	0	568.159814835
2E90EDD21091	2016-08-28	EtOH_Box05_S34	ACTIVE	0	568.264077902
2E90EDD21091	2016-08-28	EtOH_Box05_S34	ACTIVE	0	568.389901876
2E90EDD21091	2016-08-28	EtOH_Box05_S34	ACTIVE	0	568.483293772
2E90EDD21091	2016-08-28	EtOH_Box05_S34	ACTIVE	0	568.663110971
2E90EDD21091	2016-08-28	EtOH_Box05_S34	REWARD	7	568.663110971
2E90EDD21091	2016-08-28	EtOH_Box05_S34	ACTIVE	0	568.966865778
2E90EDD21091	2016-08-28	EtOH_Box05_S34	ACTIVE	0	569.074127913
2E90EDD21091	2016-08-28	EtOH_Box05_S34	ACTIVE	0	569.170416832
2E90EDD21091	2016-08-28	EtOH_Box05_S34	ACTIVE	0	569.277487993
2E90EDD21091	2016-08-28	EtOH_Box05_S34	ACTIVE	0	569.407249928
2E90EDD21091	2016-08-28	EtOH_Box05_S34	ACTIVE	0	569.503678799
2E90EDD21091	2016-08-28	EtOH_Box05_S34	ACTIVE	0	569.621669769
2E90EDD21091	2016-08-28	EtOH_Box05_S34	ACTIVE	0	569.728659868
2E90EDD21091	2016-08-28	EtOH_Box05_S34	ACTIVE	0	569.846428871
2E90EDD21091	2016-08-28	EtOH_Box05_S34	ACTIVE	0	569.964202881
2E90EDD21091	2016-08-28	EtOH_Box05_S34	ACTIVE	0	570.092949867
2E90EDD21091	2016-08-28	EtOH_Box05_S34	ACTIVE	0	570.210771799
2E90EDD21091	2016-08-28	EtOH_Box05_S34	ACTIVE	0	570.328552961
2E90EDD21091	2016-08-28	EtOH_Box05_S34	ACTIVE	0	570.446401834
2E90EDD21091	2016-08-28	EtOH_Box05_S34	ACTIVE	0	570.553575993
2E90EDD21091	2016-08-28	EtOH_Box05_S34	ACTIVE	0	570.682228804
2E90EDD21091	2016-08-28	EtOH_Box05_S34	ACTIVE	0	570.800098896
2E90EDD21091	2016-08-28	EtOH_Box05_S34	ACTIVE	0	570.917844772
2E90EDD21091	2016-08-28	EtOH_Box05_S34	ACTIVE	0	571.024817944
2E90EDD21091	2016-08-28	EtOH_Box05_S34	ACTIVE	0	571.142637968
2E90EDD21091	2016-08-28	EtOH_Box05_S34	ACTIVE	0	571.260528803
2E90EDD21091	2016-08-28	EtOH_Box05_S34	ACTIVE	0	571.399993896
2E90EDD21091	2016-08-28	EtOH_Box05_S34	ACTIVE	0	571.517893791
2E90EDD21091	2016-08-28	EtOH_Box05_S34	ACTIVE	0	571.64665699
2E90EDD21091	2016-08-28	EtOH_Box05_S34	ACTIVE	0	571.764478922
2E90EDD21091	2016-08-28	EtOH_Box05_S34	ACTIVE	0	571.89308095
2E90EDD21091	2016-08-28	EtOH_Box05_S34	ACTIVE	0	572.010894775
2E90EDD21091	2016-08-28	EtOH_Box05_S34	ACTIVE	0	572.128795862
2E90EDD21091	2016-08-28	EtOH_Box05_S34	ACTIVE	0	572.257565975
2E90EDD21091	2016-08-28	EtOH_Box05_S34	ACTIVE	0	572.397074938
2E90EDD21091	2016-08-28	EtOH_Box05_S34	ACTIVE	0	572.51746583
2E90EDD21091	2016-08-28	EtOH_Box05_S34	ACTIVE	0	572.656991959
2E90EDD21091	2016-08-28	EtOH_Box05_S34	ACTIVE	0	572.786686897
2E90EDD21091	2016-08-28	EtOH_Box05_S34	ACTIVE	0	572.926173925
2E90EDD21091	2016-08-28	EtOH_Box05_S34	ACTIVE	0	573.044029951
2E90EDD21091	2016-08-28	EtOH_Box05_S34	ACTIVE	0	573.172806978
2E90EDD21091	2016-08-28	EtOH_Box05_S34	ACTIVE	0	573.312375784
2E90EDD21091	2016-08-28	EtOH_Box05_S34	ACTIVE	0	573.473454952
2E90EDD21091	2016-08-28	EtOH_Box05_S34	ACTIVE	0	573.656331778
2E90EDD21091	2016-08-28	EtOH_Box05_S34	INACTIVE	0	578.858407974
2E90EDD21091	2016-08-28	EtOH_Box05_S34	INACTIVE	0	579.156876802
2E90EDD21091	2016-08-28	EtOH_Box05_S34	INACTIVE	0	579.357391834
2E90EDD21091	2016-08-28	EtOH_Box05_S34	INACTIVE	0	579.536068916
2E90EDD21091	2016-08-28	EtOH_Box05_S34	INACTIVE	0	579.715147972
2E90EDD21091	2016-08-28	EtOH_Box05_S34	INACTIVE	0	579.958593845
2E90EDD21091	2016-08-28	EtOH_Box05_S34	INACTIVE	0	580.148393869
2E90EDD21091	2016-08-28	EtOH_Box05_S34	INACTIVE	0	580.404785872
2E90EDD21091	2016-08-28	EtOH_Box05_S34	ACTIVE	0	583.147301912
2E90EDD21091	2016-08-28	EtOH_Box05_S34	ACTIVE	0	583.243671894
2E90EDD21091	2016-08-28	EtOH_Box05_S34	ACTIVE	0	583.350689888
2E90EDD21091	2016-08-28	EtOH_Box05_S34	ACTIVE	0	583.727988958
2E90EDD21091	2016-08-28	EtOH_Box05_S34	ACTIVE	0	583.856799841
2E90EDD21091	2016-08-28	EtOH_Box05_S34	ACTIVE	0	584.041318893
2E90EDD21091	2016-08-28	EtOH_Box05_S34	ACTIVE	0	584.094441891
2E90EDD21091	2016-08-28	EtOH_Box05_S34	ACTIVE	0	584.331108809
2E90EDD21091	2016-08-28	EtOH_Box05_S34	ACTIVE	0	584.438230991
2E90EDD21091	2016-08-28	EtOH_Box05_S34	ACTIVE	0	584.62100482
2E90EDD21091	2016-08-28	EtOH_Box05_S34	ACTIVE	0	584.695599794
2E90EDD21091	2016-08-28	EtOH_Box05_S34	ACTIVE	0	584.781001806
2E90EDD21091	2016-08-28	EtOH_Box05_S34	ACTIVE	0	584.877201796
2E90EDD21091	2016-08-28	EtOH_Box05_S34	ACTIVE	0	584.995121956
2E90EDD21091	2016-08-28	EtOH_Box05_S34	ACTIVE	0	585.222197771
2E90EDD21091	2016-08-28	EtOH_Box05_S34	ACTIVE	0	585.545675993
2E90EDD21091	2016-08-28	EtOH_Box05_S34	ACTIVE	0	585.663633823
2E90EDD21091	2016-08-28	EtOH_Box05_S34	ACTIVE	0	585.759831905
2E90EDD21091	2016-08-28	EtOH_Box05_S34	ACTIVE	0	585.86696887
2E90EDD21091	2016-08-28	EtOH_Box05_S34	ACTIVE	0	585.985133886
2E90EDD21091	2016-08-28	EtOH_Box05_S34	ACTIVE	0	586.113840818
2E90EDD21091	2016-08-28	EtOH_Box05_S34	ACTIVE	0	586.231707811
2E90EDD21091	2016-08-28	EtOH_Box05_S34	ACTIVE	0	586.360286951
2E90EDD21091	2016-08-28	EtOH_Box05_S34	ACTIVE	0	586.478096962
2E90EDD21091	2016-08-28	EtOH_Box05_S34	ACTIVE	0	586.606819868
2E90EDD21091	2016-08-28	EtOH_Box05_S34	ACTIVE	0	586.724635839
2E90EDD21091	2016-08-28	EtOH_Box05_S34	ACTIVE	0	586.853218794
2E90EDD21091	2016-08-28	EtOH_Box05_S34	ACTIVE	0	586.971029997
2E90EDD21091	2016-08-28	EtOH_Box05_S34	ACTIVE	0	587.110439777
2E90EDD21091	2016-08-28	EtOH_Box05_S34	ACTIVE	0	587.444550991
2E90EDD21091	2016-08-28	EtOH_Box05_S34	ACTIVE	0	587.519335985
2E90EDD21091	2016-08-28	EtOH_Box05_S34	ACTIVE	0	587.626542807
2E90EDD21091	2016-08-28	EtOH_Box05_S34	ACTIVE	0	588.004143
2E90EDD21091	2016-08-28	EtOH_Box05_S34	ACTIVE	0	588.306989908
2E90EDD21091	2016-08-28	EtOH_Box05_S34	ACTIVE	0	595.073802948
2E90EDD21091	2016-08-28	EtOH_Box05_S34	ACTIVE	0	595.223781824
2E90EDD21091	2016-08-28	EtOH_Box05_S34	ACTIVE	0	595.578959942
2E90EDD21091	2016-08-28	EtOH_Box05_S34	ACTIVE	0	595.804458857
2E90EDD21091	2016-08-28	EtOH_Box05_S34	ACTIVE	0	595.986708879
2E90EDD21091	2016-08-28	EtOH_Box05_S34	ACTIVE	0	596.169019938
2E90EDD21091	2016-08-28	EtOH_Box05_S34	ACTIVE	0	596.351182938
2E90EDD21091	2016-08-28	EtOH_Box05_S34	ACTIVE	0	596.555080891
2E90EDD21091	2016-08-28	EtOH_Box05_S34	ACTIVE	0	596.672452927
2E90EDD21091	2016-08-28	EtOH_Box05_S34	ACTIVE	0	596.908641815
2E90EDD21091	2016-08-28	EtOH_Box05_S34	ACTIVE	0	596.993453979
2E90EDD21091	2016-08-28	EtOH_Box05_S34	ACTIVE	0	597.110977888
2E90EDD21091	2016-08-28	EtOH_Box05_S34	ACTIVE	0	597.217540979
2E90EDD21091	2016-08-28	EtOH_Box05_S34	ACTIVE	0	597.334837914
2E90EDD21091	2016-08-28	EtOH_Box05_S34	ACTIVE	0	597.441399813
2E90EDD21091	2016-08-28	EtOH_Box05_S34	ACTIVE	0	597.592295885
2E90EDD21091	2016-08-28	EtOH_Box05_S34	ACTIVE	0	597.753112793
2E90EDD21091	2016-08-28	EtOH_Box05_S34	ACTIVE	0	597.859638929
2E90EDD21091	2016-08-28	EtOH_Box05_S34	ACTIVE	0	597.987875938
2E90EDD21091	2016-08-28	EtOH_Box05_S34	ACTIVE	0	598.170225859
2E90EDD21091	2016-08-28	EtOH_Box05_S34	REWARD	20	598.170225859
2E90EDD21091	2016-08-28	EtOH_Box05_S34	ACTIVE	0	598.378976822
2E90EDD21091	2016-08-28	EtOH_Box05_S34	ACTIVE	0	598.475716829
2E90EDD21091	2016-08-28	EtOH_Box05_S34	ACTIVE	0	598.582906961
2E90EDD21091	2016-08-28	EtOH_Box05_S34	ACTIVE	0	598.689957857
2E90EDD21091	2016-08-28	EtOH_Box05_S34	ACTIVE	0	598.797034979
2E90EDD21091	2016-08-28	EtOH_Box05_S34	ACTIVE	0	598.915057898
2E90EDD21091	2016-08-28	EtOH_Box05_S34	ACTIVE	0	599.022077799
2E90EDD21091	2016-08-28	EtOH_Box05_S34	ACTIVE	0	599.150713921
2E90EDD21091	2016-08-28	EtOH_Box05_S34	ACTIVE	0	599.279379845
2E90EDD21091	2016-08-28	EtOH_Box05_S34	ACTIVE	0	599.397157907
2E90EDD21091	2016-08-28	EtOH_Box05_S34	ACTIVE	0	599.504276991
2E90EDD21091	2016-08-28	EtOH_Box05_S34	ACTIVE	0	599.622090816
2E90EDD21091	2016-08-28	EtOH_Box05_S34	ACTIVE	0	599.739969969
2E90EDD21091	2016-08-28	EtOH_Box05_S34	ACTIVE	0	599.868677855
2E90EDD21091	2016-08-28	EtOH_Box05_S34	ACTIVE	0	599.997396946
2E90EDD21091	2016-08-28	EtOH_Box05_S34	ACTIVE	0	600.129347801
2E90EDD21091	2016-08-28	EtOH_Box05_S34	ACTIVE	0	600.247364998
2E90EDD21091	2016-08-28	EtOH_Box05_S34	ACTIVE	0	600.376022816
2E90EDD21091	2016-08-28	EtOH_Box05_S34	ACTIVE	0	600.504876852
2E90EDD21091	2016-08-28	EtOH_Box05_S34	ACTIVE	0	600.622772932
2E90EDD21091	2016-08-28	EtOH_Box05_S34	ACTIVE	0	600.773052931
2E90EDD21091	2016-08-28	EtOH_Box05_S34	ACTIVE	0	600.890886784
2E90EDD21091	2016-08-28	EtOH_Box05_S34	ACTIVE	0	601.019481897
2E90EDD21091	2016-08-28	EtOH_Box05_S34	ACTIVE	0	601.148154974
2E90EDD21091	2016-08-28	EtOH_Box05_S34	ACTIVE	0	601.276797771
2E90EDD21091	2016-08-28	EtOH_Box05_S34	ACTIVE	0	601.406748772
2E90EDD21091	2016-08-28	EtOH_Box05_S34	ACTIVE	0	601.54625988
2E90EDD21091	2016-08-28	EtOH_Box05_S34	ACTIVE	0	601.664066792
2E90EDD21091	2016-08-28	EtOH_Box05_S34	ACTIVE	0	601.792659998
2E90EDD21091	2016-08-28	EtOH_Box05_S34	ACTIVE	0	601.93231678
2E90EDD21091	2016-08-28	EtOH_Box05_S34	ACTIVE	0	602.061074972
2E90EDD21091	2016-08-28	EtOH_Box05_S34	ACTIVE	0	602.189842939
2E90EDD21091	2016-08-28	EtOH_Box05_S34	ACTIVE	0	602.307870865
2E90EDD21091	2016-08-28	EtOH_Box05_S34	ACTIVE	0	602.458204985
2E90EDD21091	2016-08-28	EtOH_Box05_S34	ACTIVE	0	602.597894907
2E90EDD21091	2016-08-28	EtOH_Box05_S34	ACTIVE	0	613.892482996
2E90EDD21091	2016-08-28	EtOH_Box05_S34	ACTIVE	0	614.032353878
2E90EDD21091	2016-08-28	EtOH_Box05_S34	ACTIVE	0	614.117897987
2E90EDD21091	2016-08-28	EtOH_Box05_S34	ACTIVE	0	614.300635815
2E90EDD21091	2016-08-28	EtOH_Box05_S34	ACTIVE	0	614.367074966
2E90EDD21091	2016-08-28	EtOH_Box05_S34	ACTIVE	0	614.452606916
2E90EDD21091	2016-08-28	EtOH_Box05_S34	ACTIVE	0	614.635626793
2E90EDD21091	2016-08-28	EtOH_Box05_S34	ACTIVE	0	614.905127764
2E90EDD21091	2016-08-28	EtOH_Box05_S34	ACTIVE	0	615.683850765
2E90EDD21091	2016-08-28	EtOH_Box05_S34	ACTIVE	0	615.921233892
2E90EDD21091	2016-08-28	EtOH_Box05_S34	ACTIVE	0	616.979704857
2E90EDD21091	2016-08-28	EtOH_Box05_S34	ACTIVE	0	617.09778285
2E90EDD21091	2016-08-28	EtOH_Box05_S34	ACTIVE	0	617.258886814
2E90EDD21091	2016-08-28	EtOH_Box05_S34	ACTIVE	0	617.365960836
2E90EDD21091	2016-08-28	EtOH_Box05_S34	ACTIVE	0	617.63553381
2E90EDD21091	2016-08-28	EtOH_Box05_S34	ACTIVE	0	617.785970926
2E90EDD21091	2016-08-28	EtOH_Box05_S34	ACTIVE	0	617.871432781
2E90EDD21091	2016-08-28	EtOH_Box05_S34	ACTIVE	0	617.989412785
2E90EDD21091	2016-08-28	EtOH_Box05_S34	ACTIVE	0	618.09659791
2E90EDD21091	2016-08-28	EtOH_Box05_S34	ACTIVE	0	618.225448847
2E90EDD21091	2016-08-28	EtOH_Box05_S34	ACTIVE	0	618.353848934
2E90EDD21091	2016-08-28	EtOH_Box05_S34	ACTIVE	0	618.482158899
2E90EDD21091	2016-08-28	EtOH_Box05_S34	ACTIVE	0	618.610382795
2E90EDD21091	2016-08-28	EtOH_Box05_S34	ACTIVE	0	618.727730989
2E90EDD21091	2016-08-28	EtOH_Box05_S34	ACTIVE	0	618.855826855
2E90EDD21091	2016-08-28	EtOH_Box05_S34	ACTIVE	0	618.983883858
2E90EDD21091	2016-08-28	EtOH_Box05_S34	ACTIVE	0	619.123993874
2E90EDD21091	2016-08-28	EtOH_Box05_S34	ACTIVE	0	619.252273798
2E90EDD21091	2016-08-28	EtOH_Box05_S34	ACTIVE	0	619.380364895
2E90EDD21091	2016-08-28	EtOH_Box05_S34	ACTIVE	0	619.517426968
2E90EDD21091	2016-08-28	EtOH_Box05_S34	ACTIVE	0	619.656584978
2E90EDD21091	2016-08-28	EtOH_Box05_S34	ACTIVE	0	619.784775972
2E90EDD21091	2016-08-28	EtOH_Box05_S34	ACTIVE	0	619.923720837
2E90EDD21091	2016-08-28	EtOH_Box05_S34	ACTIVE	0	620.07385087
2E90EDD21091	2016-08-28	EtOH_Box05_S34	REWARD	15	620.07385087
2E90EDD21091	2016-08-28	EtOH_Box05_S34	ACTIVE	0	620.358897924
2E90EDD21091	2016-08-28	EtOH_Box05_S34	ACTIVE	0	620.498815775
2E90EDD21091	2016-08-28	EtOH_Box05_S34	ACTIVE	0	620.606229782
2E90EDD21091	2016-08-28	EtOH_Box05_S34	ACTIVE	0	620.713331938
2E90EDD21091	2016-08-28	EtOH_Box05_S34	ACTIVE	0	620.841938972
2E90EDD21091	2016-08-28	EtOH_Box05_S34	ACTIVE	0	620.970548868
2E90EDD21091	2016-08-28	EtOH_Box05_S34	ACTIVE	0	621.088446856
2E90EDD21091	2016-08-28	EtOH_Box05_S34	ACTIVE	0	621.228018999
2E90EDD21091	2016-08-28	EtOH_Box05_S34	ACTIVE	0	621.367456913
2E90EDD21091	2016-08-28	EtOH_Box05_S34	ACTIVE	0	621.485454798
2E90EDD21091	2016-08-28	EtOH_Box05_S34	ACTIVE	0	621.625013828
2E90EDD21091	2016-08-28	EtOH_Box05_S34	ACTIVE	0	621.753720999
2E90EDD21091	2016-08-28	EtOH_Box05_S34	ACTIVE	0	621.882436991
2E90EDD21091	2016-08-28	EtOH_Box05_S34	ACTIVE	0	622.011113882
2E90EDD21091	2016-08-28	EtOH_Box05_S34	ACTIVE	0	622.139810801
2E90EDD21091	2016-08-28	EtOH_Box05_S34	ACTIVE	0	622.268531799
2E90EDD21091	2016-08-28	EtOH_Box05_S34	ACTIVE	0	622.397189856
2E90EDD21091	2016-08-28	EtOH_Box05_S34	ACTIVE	0	622.536722898
2E90EDD21091	2016-08-28	EtOH_Box05_S34	ACTIVE	0	622.676411867
2E90EDD21091	2016-08-28	EtOH_Box05_S34	ACTIVE	0	622.805278778
2E90EDD21091	2016-08-28	EtOH_Box05_S34	ACTIVE	0	622.933919907
2E90EDD21091	2016-08-28	EtOH_Box05_S34	ACTIVE	0	623.063672781
2E90EDD21091	2016-08-28	EtOH_Box05_S34	ACTIVE	0	623.192451954
2E90EDD21091	2016-08-28	EtOH_Box05_S34	ACTIVE	0	623.321182966
2E90EDD21091	2016-08-28	EtOH_Box05_S34	ACTIVE	0	623.460587978
2E90EDD21091	2016-08-28	EtOH_Box05_S34	ACTIVE	0	623.589440823
2E90EDD21091	2016-08-28	EtOH_Box05_S34	ACTIVE	0	623.718140841
2E90EDD21091	2016-08-28	EtOH_Box05_S34	ACTIVE	0	623.857603788
2E90EDD21091	2016-08-28	EtOH_Box05_S34	ACTIVE	0	623.986282825
2E90EDD21091	2016-08-28	EtOH_Box05_S34	ACTIVE	0	624.125789881
2E90EDD21091	2016-08-28	EtOH_Box05_S34	ACTIVE	0	624.254482985
2E90EDD21091	2016-08-28	EtOH_Box05_S34	ACTIVE	0	624.31820488
2E90EDD21091	2016-08-28	EtOH_Box05_S34	ACTIVE	0	624.414486885
2E90EDD21091	2016-08-28	EtOH_Box05_S34	ACTIVE	0	635.135587931
2E90EDD21091	2016-08-28	EtOH_Box05_S34	ACTIVE	0	635.210714817
2E90EDD21091	2016-08-28	EtOH_Box05_S34	ACTIVE	0	635.318041801
2E90EDD21091	2016-08-28	EtOH_Box05_S34	ACTIVE	0	635.587543964
2E90EDD21091	2016-08-28	EtOH_Box05_S34	ACTIVE	0	635.694705963
2E90EDD21091	2016-08-28	EtOH_Box05_S34	ACTIVE	0	649.950847864
2E90EDD21091	2016-08-28	EtOH_Box05_S34	ACTIVE	0	650.036349773
2E90EDD21091	2016-08-28	EtOH_Box05_S34	ACTIVE	0	650.218985796
2E90EDD21091	2016-08-28	EtOH_Box05_S34	ACTIVE	0	650.361465931
2E90EDD21091	2016-08-28	EtOH_Box05_S34	ACTIVE	0	650.554973841
2E90EDD21091	2016-08-28	EtOH_Box05_S34	ACTIVE	0	650.704916954
2E90EDD21091	2016-08-28	EtOH_Box05_S34	ACTIVE	0	650.81148982
2E90EDD21091	2016-08-28	EtOH_Box05_S34	ACTIVE	0	650.939671993
2E90EDD21091	2016-08-28	EtOH_Box05_S34	ACTIVE	0	651.111130953
2E90EDD21091	2016-08-28	EtOH_Box05_S34	ACTIVE	0	651.228599787
2E90EDD21091	2016-08-28	EtOH_Box05_S34	ACTIVE	0	651.345977783
2E90EDD21091	2016-08-28	EtOH_Box05_S34	ACTIVE	0	651.47427392
2E90EDD21091	2016-08-28	EtOH_Box05_S34	ACTIVE	0	651.60251379
2E90EDD21091	2016-08-28	EtOH_Box05_S34	ACTIVE	0	651.730717897
2E90EDD21091	2016-08-28	EtOH_Box05_S34	ACTIVE	0	651.869716883
2E90EDD21091	2016-08-28	EtOH_Box05_S34	REWARD	15	651.869716883
2E90EDD21091	2016-08-28	EtOH_Box05_S34	ACTIVE	0	652.088939905
2E90EDD21091	2016-08-28	EtOH_Box05_S34	ACTIVE	0	652.207122803
2E90EDD21091	2016-08-28	EtOH_Box05_S34	ACTIVE	0	652.314143896
2E90EDD21091	2016-08-28	EtOH_Box05_S34	ACTIVE	0	652.433162928
2E90EDD21091	2016-08-28	EtOH_Box05_S34	ACTIVE	0	652.551116943
2E90EDD21091	2016-08-28	EtOH_Box05_S34	ACTIVE	0	652.679809809
2E90EDD21091	2016-08-28	EtOH_Box05_S34	ACTIVE	0	652.808558941
2E90EDD21091	2016-08-28	EtOH_Box05_S34	ACTIVE	0	652.93717885
2E90EDD21091	2016-08-28	EtOH_Box05_S34	ACTIVE	0	653.06573987
2E90EDD21091	2016-08-28	EtOH_Box05_S34	ACTIVE	0	653.183621883
2E90EDD21091	2016-08-28	EtOH_Box05_S34	ACTIVE	0	653.301361799
2E90EDD21091	2016-08-28	EtOH_Box05_S34	ACTIVE	0	653.948702812
2E90EDD21091	2016-08-28	EtOH_Box05_S34	ACTIVE	0	654.045035839
2E90EDD21091	2016-08-28	EtOH_Box05_S34	ACTIVE	0	654.152123928
2E90EDD21091	2016-08-28	EtOH_Box05_S34	ACTIVE	0	654.269997835
2E90EDD21091	2016-08-28	EtOH_Box05_S34	ACTIVE	0	654.39861393
2E90EDD21091	2016-08-28	EtOH_Box05_S34	ACTIVE	0	654.527242899
2E90EDD21091	2016-08-28	EtOH_Box05_S34	ACTIVE	0	654.645114899
2E90EDD21091	2016-08-28	EtOH_Box05_S34	ACTIVE	0	654.78449297
2E90EDD21091	2016-08-28	EtOH_Box05_S34	ACTIVE	0	654.902312994
2E90EDD21091	2016-08-28	EtOH_Box05_S34	ACTIVE	0	655.03092289
2E90EDD21091	2016-08-28	EtOH_Box05_S34	ACTIVE	0	655.148765802
2E90EDD21091	2016-08-28	EtOH_Box05_S34	ACTIVE	0	655.277430773
2E90EDD21091	2016-08-28	EtOH_Box05_S34	ACTIVE	0	655.408097982
2E90EDD21091	2016-08-28	EtOH_Box05_S34	ACTIVE	0	655.536948919
2E90EDD21091	2016-08-28	EtOH_Box05_S34	ACTIVE	0	655.67760396
2E90EDD21091	2016-08-28	EtOH_Box05_S34	ACTIVE	0	655.795734882
2E90EDD21091	2016-08-28	EtOH_Box05_S34	ACTIVE	0	655.935315847
2E90EDD21091	2016-08-28	EtOH_Box05_S34	ACTIVE	0	656.053158998
2E90EDD21091	2016-08-28	EtOH_Box05_S34	ACTIVE	0	656.181831837
2E90EDD21091	2016-08-28	EtOH_Box05_S34	ACTIVE	0	656.310434818
2E90EDD21091	2016-08-28	EtOH_Box05_S34	ACTIVE	0	656.449902773
2E90EDD21091	2016-08-28	EtOH_Box05_S34	ACTIVE	0	656.578638792
2E90EDD21091	2016-08-28	EtOH_Box05_S34	ACTIVE	0	656.718041897
2E90EDD21091	2016-08-28	EtOH_Box05_S34	ACTIVE	0	656.857475996
2E90EDD21091	2016-08-28	EtOH_Box05_S34	ACTIVE	0	656.975281954
2E90EDD21091	2016-08-28	EtOH_Box05_S34	ACTIVE	0	657.115760803
2E90EDD21091	2016-08-28	EtOH_Box05_S34	ACTIVE	0	657.233896971
2E90EDD21091	2016-08-28	EtOH_Box05_S34	ACTIVE	0	657.373403788
2E90EDD21091	2016-08-28	EtOH_Box05_S34	ACTIVE	0	657.491358995
2E90EDD21091	2016-08-28	EtOH_Box05_S34	ACTIVE	0	657.630848885
2E90EDD21091	2016-08-28	EtOH_Box05_S34	ACTIVE	0	657.759780884
2E90EDD21091	2016-08-28	EtOH_Box05_S34	ACTIVE	0	657.899375916
2E90EDD21091	2016-08-28	EtOH_Box05_S34	ACTIVE	0	658.049679995
2E90EDD21091	2016-08-28	EtOH_Box05_S34	ACTIVE	0	683.89761591
2E90EDD21091	2016-08-28	EtOH_Box05_S34	ACTIVE	0	683.98277092
2E90EDD21091	2016-08-28	EtOH_Box05_S34	ACTIVE	0	684.166176796
2E90EDD21091	2016-08-28	EtOH_Box05_S34	ACTIVE	0	684.359381914
2E90EDD21091	2016-08-28	EtOH_Box05_S34	ACTIVE	0	684.541592836
2E90EDD21091	2016-08-28	EtOH_Box05_S34	ACTIVE	0	684.680562973
2E90EDD21091	2016-08-28	EtOH_Box05_S34	ACTIVE	0	684.78706789
2E90EDD21091	2016-08-28	EtOH_Box05_S34	ACTIVE	0	684.904576778
2E90EDD21091	2016-08-28	EtOH_Box05_S34	ACTIVE	0	685.07593894
2E90EDD21091	2016-08-28	EtOH_Box05_S34	REWARD	9	685.07593894
2E90EDD21091	2016-08-28	EtOH_Box05_S34	ACTIVE	0	685.349745989
2E90EDD21091	2016-08-28	EtOH_Box05_S34	ACTIVE	0	685.467904806
2E90EDD21091	2016-08-28	EtOH_Box05_S34	ACTIVE	0	685.575282812
2E90EDD21091	2016-08-28	EtOH_Box05_S34	ACTIVE	0	685.693175793
2E90EDD21091	2016-08-28	EtOH_Box05_S34	ACTIVE	0	685.821779966
2E90EDD21091	2016-08-28	EtOH_Box05_S34	ACTIVE	0	686.123426914
2E90EDD21091	2016-08-28	EtOH_Box05_S34	ACTIVE	0	686.230557919
2E90EDD21091	2016-08-28	EtOH_Box05_S34	ACTIVE	0	686.326902866
2E90EDD21091	2016-08-28	EtOH_Box05_S34	ACTIVE	0	686.444693804
2E90EDD21091	2016-08-28	EtOH_Box05_S34	ACTIVE	0	686.530176878
2E90EDD21091	2016-08-28	EtOH_Box05_S34	ACTIVE	0	686.680510998
2E90EDD21091	2016-08-28	EtOH_Box05_S34	ACTIVE	0	686.809160948
2E90EDD21091	2016-08-28	EtOH_Box05_S34	ACTIVE	0	686.937774897
2E90EDD21091	2016-08-28	EtOH_Box05_S34	ACTIVE	0	687.06635499
2E90EDD21091	2016-08-28	EtOH_Box05_S34	ACTIVE	0	687.184255838
2E90EDD21091	2016-08-28	EtOH_Box05_S34	ACTIVE	0	687.313006878
2E90EDD21091	2016-08-28	EtOH_Box05_S34	ACTIVE	0	687.430847883
2E90EDD21091	2016-08-28	EtOH_Box05_S34	ACTIVE	0	687.559743881
2E90EDD21091	2016-08-28	EtOH_Box05_S34	ACTIVE	0	687.666922808
2E90EDD21091	2016-08-28	EtOH_Box05_S34	ACTIVE	0	687.773971796
2E90EDD21091	2016-08-28	EtOH_Box05_S34	ACTIVE	0	687.906434774
2E90EDD21091	2016-08-28	EtOH_Box05_S34	ACTIVE	0	688.0245049
2E90EDD21091	2016-08-28	EtOH_Box05_S34	ACTIVE	0	688.142492771
2E90EDD21091	2016-08-28	EtOH_Box05_S34	ACTIVE	0	688.260409832
2E90EDD21091	2016-08-28	EtOH_Box05_S34	ACTIVE	0	688.400228977
2E90EDD21091	2016-08-28	EtOH_Box05_S34	ACTIVE	0	688.5181849
2E90EDD21091	2016-08-28	EtOH_Box05_S34	ACTIVE	0	688.657686949
2E90EDD21091	2016-08-28	EtOH_Box05_S34	ACTIVE	0	688.786347866
2E90EDD21091	2016-08-28	EtOH_Box05_S34	ACTIVE	0	688.904257774
2E90EDD21091	2016-08-28	EtOH_Box05_S34	ACTIVE	0	689.043738842
2E90EDD21091	2016-08-28	EtOH_Box05_S34	ACTIVE	0	689.161615849
2E90EDD21091	2016-08-28	EtOH_Box05_S34	ACTIVE	0	689.290425777
2E90EDD21091	2016-08-28	EtOH_Box05_S34	ACTIVE	0	689.419247866
2E90EDD21091	2016-08-28	EtOH_Box05_S34	ACTIVE	0	689.569624901
2E90EDD21091	2016-08-28	EtOH_Box05_S34	ACTIVE	0	689.720022917
2E90EDD21091	2016-08-28	EtOH_Box05_S34	ACTIVE	0	689.837879896
2E90EDD21091	2016-08-28	EtOH_Box05_S34	ACTIVE	0	689.988186836
2E90EDD21091	2016-08-28	EtOH_Box05_S34	ACTIVE	0	700.944064856
2E90EDD21091	2016-08-28	EtOH_Box05_S34	ACTIVE	0	701.353916883
2E90EDD21091	2016-08-28	EtOH_Box05_S34	ACTIVE	0	701.450191975
2E90EDD21091	2016-08-28	EtOH_Box05_S34	ACTIVE	0	701.557283878
2E90EDD21091	2016-08-28	EtOH_Box05_S34	ACTIVE	0	701.80493784
2E90EDD21091	2016-08-28	EtOH_Box05_S34	ACTIVE	0	717.40572381
2E90EDD21091	2016-08-28	EtOH_Box05_S34	ACTIVE	0	717.501982927
2E90EDD21091	2016-08-28	EtOH_Box05_S34	REWARD	2	717.501982927
2E90EDD21091	2016-08-28	EtOH_Box05_S34	ACTIVE	0	717.949442863
2E90EDD21091	2016-08-28	EtOH_Box05_S34	ACTIVE	0	718.035305977
2E90EDD21091	2016-08-28	EtOH_Box05_S34	ACTIVE	0	718.131639957
2E90EDD21091	2016-08-28	EtOH_Box05_S34	ACTIVE	0	718.238677979
2E90EDD21091	2016-08-28	EtOH_Box05_S34	ACTIVE	0	718.345671892
2E90EDD21091	2016-08-28	EtOH_Box05_S34	ACTIVE	0	718.452848911
2E90EDD21091	2016-08-28	EtOH_Box05_S34	ACTIVE	0	718.560107946
2E90EDD21091	2016-08-28	EtOH_Box05_S34	ACTIVE	0	718.677961826
2E90EDD21091	2016-08-28	EtOH_Box05_S34	ACTIVE	0	718.798956871
2E90EDD21091	2016-08-28	EtOH_Box05_S34	ACTIVE	0	718.906046867
2E90EDD21091	2016-08-28	EtOH_Box05_S34	ACTIVE	0	719.034625769
2E90EDD21091	2016-08-28	EtOH_Box05_S34	ACTIVE	0	719.152551889
2E90EDD21091	2016-08-28	EtOH_Box05_S34	ACTIVE	0	719.270619869
2E90EDD21091	2016-08-28	EtOH_Box05_S34	ACTIVE	0	719.34530282
2E90EDD21091	2016-08-28	EtOH_Box05_S34	ACTIVE	0	719.387388945
2E90EDD21091	2016-08-28	EtOH_Box05_S34	ACTIVE	0	719.50521183
2E90EDD21091	2016-08-28	EtOH_Box05_S34	ACTIVE	0	719.624217987
2E90EDD21091	2016-08-28	EtOH_Box05_S34	ACTIVE	0	719.742136955
2E90EDD21091	2016-08-28	EtOH_Box05_S34	ACTIVE	0	719.849223852
2E90EDD21091	2016-08-28	EtOH_Box05_S34	ACTIVE	0	719.966976881
2E90EDD21091	2016-08-28	EtOH_Box05_S34	ACTIVE	0	720.095587969
2E90EDD21091	2016-08-28	EtOH_Box05_S34	ACTIVE	0	720.213432789
2E90EDD21091	2016-08-28	EtOH_Box05_S34	ACTIVE	0	720.331238985
2E90EDD21091	2016-08-28	EtOH_Box05_S34	ACTIVE	0	720.448999882
2E90EDD21091	2016-08-28	EtOH_Box05_S34	ACTIVE	0	720.577706814
2E90EDD21091	2016-08-28	EtOH_Box05_S34	ACTIVE	0	720.706423998
2E90EDD21091	2016-08-28	EtOH_Box05_S34	ACTIVE	0	720.824304819
2E90EDD21091	2016-08-28	EtOH_Box05_S34	ACTIVE	0	720.963668823
2E90EDD21091	2016-08-28	EtOH_Box05_S34	ACTIVE	0	721.092337847
2E90EDD21091	2016-08-28	EtOH_Box05_S34	ACTIVE	0	721.242805958
2E90EDD21091	2016-08-28	EtOH_Box05_S34	ACTIVE	0	721.34994483
2E90EDD21091	2016-08-28	EtOH_Box05_S34	ACTIVE	0	721.500344992
2E90EDD21091	2016-08-28	EtOH_Box05_S34	ACTIVE	0	721.639952898
2E90EDD21091	2016-08-28	EtOH_Box05_S34	ACTIVE	0	721.790262938
2E90EDD21091	2016-08-28	EtOH_Box05_S34	ACTIVE	0	729.977082968
2E90EDD21091	2016-08-28	EtOH_Box05_S34	INACTIVE	0	731.944492817
2E90EDD21091	2016-08-28	EtOH_Box05_S34	ACTIVE	0	741.749048948
2E90EDD21091	2016-08-28	EtOH_Box05_S34	REWARD	1	741.749048948
2E90EDD21091	2016-08-28	EtOH_Box05_S34	ACTIVE	0	741.979936838
2E90EDD21091	2016-08-28	EtOH_Box05_S34	ACTIVE	0	742.087337971
2E90EDD21091	2016-08-28	EtOH_Box05_S34	ACTIVE	0	742.30284977
2E90EDD21091	2016-08-28	EtOH_Box05_S34	ACTIVE	0	742.345018864
2E90EDD21091	2016-08-28	EtOH_Box05_S34	ACTIVE	0	742.387151957
2E90EDD21091	2016-08-28	EtOH_Box05_S34	ACTIVE	0	742.483377934
2E90EDD21091	2016-08-28	EtOH_Box05_S34	ACTIVE	0	742.89443779
2E90EDD21091	2016-08-28	EtOH_Box05_S34	ACTIVE	0	743.012426853
2E90EDD21091	2016-08-28	EtOH_Box05_S34	ACTIVE	0	743.162724972
2E90EDD21091	2016-08-28	EtOH_Box05_S34	ACTIVE	0	743.312985897
2E90EDD21091	2016-08-28	EtOH_Box05_S34	ACTIVE	0	743.409212828
2E90EDD21091	2016-08-28	EtOH_Box05_S34	ACTIVE	0	743.527040958
2E90EDD21091	2016-08-28	EtOH_Box05_S34	ACTIVE	0	743.644833803
2E90EDD21091	2016-08-28	EtOH_Box05_S34	ACTIVE	0	743.762635946
2E90EDD21091	2016-08-28	EtOH_Box05_S34	ACTIVE	0	743.880415916
2E90EDD21091	2016-08-28	EtOH_Box05_S34	ACTIVE	0	743.998178959
2E90EDD21091	2016-08-28	EtOH_Box05_S34	ACTIVE	0	744.116050959
2E90EDD21091	2016-08-28	EtOH_Box05_S34	ACTIVE	0	744.233895779
2E90EDD21091	2016-08-28	EtOH_Box05_S34	ACTIVE	0	744.351719856
2E90EDD21091	2016-08-28	EtOH_Box05_S34	ACTIVE	0	744.480533838
2E90EDD21091	2016-08-28	EtOH_Box05_S34	ACTIVE	0	744.59849
2E90EDD21091	2016-08-28	EtOH_Box05_S34	ACTIVE	0	744.727183819
2E90EDD21091	2016-08-28	EtOH_Box05_S34	ACTIVE	0	744.855823994
2E90EDD21091	2016-08-28	EtOH_Box05_S34	ACTIVE	0	744.973683834
2E90EDD21091	2016-08-28	EtOH_Box05_S34	ACTIVE	0	745.091590881
2E90EDD21091	2016-08-28	EtOH_Box05_S34	ACTIVE	0	745.22031188
2E90EDD21091	2016-08-28	EtOH_Box05_S34	ACTIVE	0	745.338141918
2E90EDD21091	2016-08-28	EtOH_Box05_S34	ACTIVE	0	745.470209837
2E90EDD21091	2016-08-28	EtOH_Box05_S34	ACTIVE	0	745.599219799
2E90EDD21091	2016-08-28	EtOH_Box05_S34	ACTIVE	0	745.727984905
2E90EDD21091	2016-08-28	EtOH_Box05_S34	ACTIVE	0	745.856678963
2E90EDD21091	2016-08-28	EtOH_Box05_S34	ACTIVE	0	745.996151924
2E90EDD21091	2016-08-28	EtOH_Box05_S34	ACTIVE	0	746.126076937
2E90EDD21091	2016-08-28	EtOH_Box05_S34	ACTIVE	0	746.265759945
2E90EDD21091	2016-08-28	EtOH_Box05_S34	ACTIVE	0	746.416031837
2E90EDD21091	2016-08-28	EtOH_Box05_S34	ACTIVE	0	746.577238798
2E90EDD21091	2016-08-28	EtOH_Box05_S34	ACTIVE	0	746.738650799
2E90EDD21091	2016-08-28	EtOH_Box05_S34	ACTIVE	0	757.681223869
2E90EDD21091	2016-08-28	EtOH_Box05_S34	ACTIVE	0	757.961412907
2E90EDD21091	2016-08-28	EtOH_Box05_S34	ACTIVE	0	758.057797909
2E90EDD21091	2016-08-28	EtOH_Box05_S34	ACTIVE	0	758.132547855
2E90EDD21091	2016-08-28	EtOH_Box05_S34	ACTIVE	0	758.293720961
2E90EDD21091	2016-08-28	EtOH_Box05_S34	ACTIVE	0	758.573758841
2E90EDD21091	2016-08-28	EtOH_Box05_S34	ACTIVE	0	758.680909872
2E90EDD21091	2016-08-28	EtOH_Box05_S34	ACTIVE	0	766.5296278
2E90EDD21091	2016-08-28	EtOH_Box05_S34	ACTIVE	0	766.615956783
2E90EDD21091	2016-08-28	EtOH_Box05_S34	ACTIVE	0	766.71287179
2E90EDD21091	2016-08-28	EtOH_Box05_S34	ACTIVE	0	766.820569992
2E90EDD21091	2016-08-28	EtOH_Box05_S34	ACTIVE	0	766.971375942
2E90EDD21091	2016-08-28	EtOH_Box05_S34	ACTIVE	0	767.057497978
2E90EDD21091	2016-08-28	EtOH_Box05_S34	ACTIVE	0	767.165193796
2E90EDD21091	2016-08-28	EtOH_Box05_S34	ACTIVE	0	767.294510841
2E90EDD21091	2016-08-28	EtOH_Box05_S34	ACTIVE	0	767.477975845
2E90EDD21091	2016-08-28	EtOH_Box05_S34	ACTIVE	0	767.639702797
2E90EDD21091	2016-08-28	EtOH_Box05_S34	ACTIVE	0	767.736655951
2E90EDD21091	2016-08-28	EtOH_Box05_S34	ACTIVE	0	767.84438777
2E90EDD21091	2016-08-28	EtOH_Box05_S34	ACTIVE	0	767.963224888
2E90EDD21091	2016-08-28	EtOH_Box05_S34	ACTIVE	0	768.049380779
2E90EDD21091	2016-08-28	EtOH_Box05_S34	ACTIVE	0	768.168127775
2E90EDD21091	2016-08-28	EtOH_Box05_S34	ACTIVE	0	768.286636829
2E90EDD21091	2016-08-28	EtOH_Box05_S34	ACTIVE	0	768.394349813
2E90EDD21091	2016-08-28	EtOH_Box05_S34	ACTIVE	0	768.501995802
2E90EDD21091	2016-08-28	EtOH_Box05_S34	ACTIVE	0	768.707006931
2E90EDD21091	2016-08-28	EtOH_Box05_S34	REWARD	19	768.707006931
2E90EDD21091	2016-08-28	EtOH_Box05_S34	ACTIVE	0	768.916856766
2E90EDD21091	2016-08-28	EtOH_Box05_S34	ACTIVE	0	769.035116911
2E90EDD21091	2016-08-28	EtOH_Box05_S34	ACTIVE	0	769.142232895
2E90EDD21091	2016-08-28	EtOH_Box05_S34	ACTIVE	0	769.24930191
2E90EDD21091	2016-08-28	EtOH_Box05_S34	ACTIVE	0	769.356353998
2E90EDD21091	2016-08-28	EtOH_Box05_S34	ACTIVE	0	769.474412918
2E90EDD21091	2016-08-28	EtOH_Box05_S34	ACTIVE	0	769.59233284
2E90EDD21091	2016-08-28	EtOH_Box05_S34	ACTIVE	0	769.710201979
2E90EDD21091	2016-08-28	EtOH_Box05_S34	ACTIVE	0	769.827935934
2E90EDD21091	2016-08-28	EtOH_Box05_S34	ACTIVE	0	769.945696831
2E90EDD21091	2016-08-28	EtOH_Box05_S34	ACTIVE	0	770.063624859
2E90EDD21091	2016-08-28	EtOH_Box05_S34	ACTIVE	0	770.388062
2E90EDD21091	2016-08-28	EtOH_Box05_S34	ACTIVE	0	770.484791994
2E90EDD21091	2016-08-28	EtOH_Box05_S34	ACTIVE	0	770.594152927
2E90EDD21091	2016-08-28	EtOH_Box05_S34	ACTIVE	0	770.72281599
2E90EDD21091	2016-08-28	EtOH_Box05_S34	ACTIVE	0	770.829899788
2E90EDD21091	2016-08-28	EtOH_Box05_S34	ACTIVE	0	770.958561897
2E90EDD21091	2016-08-28	EtOH_Box05_S34	ACTIVE	0	771.076325893
2E90EDD21091	2016-08-28	EtOH_Box05_S34	ACTIVE	0	771.204919815
2E90EDD21091	2016-08-28	EtOH_Box05_S34	ACTIVE	0	771.32273078
2E90EDD21091	2016-08-28	EtOH_Box05_S34	ACTIVE	0	771.440499783
2E90EDD21091	2016-08-28	EtOH_Box05_S34	ACTIVE	0	771.558360815
2E90EDD21091	2016-08-28	EtOH_Box05_S34	ACTIVE	0	771.676189899
2E90EDD21091	2016-08-28	EtOH_Box05_S34	ACTIVE	0	771.804834843
2E90EDD21091	2016-08-28	EtOH_Box05_S34	ACTIVE	0	771.933413982
2E90EDD21091	2016-08-28	EtOH_Box05_S34	ACTIVE	0	772.062027931
2E90EDD21091	2016-08-28	EtOH_Box05_S34	ACTIVE	0	772.179870844
2E90EDD21091	2016-08-28	EtOH_Box05_S34	ACTIVE	0	772.30851388
2E90EDD21091	2016-08-28	EtOH_Box05_S34	ACTIVE	0	772.437176943
2E90EDD21091	2016-08-28	EtOH_Box05_S34	ACTIVE	0	772.576870918
2E90EDD21091	2016-08-28	EtOH_Box05_S34	ACTIVE	0	772.694681883
2E90EDD21091	2016-08-28	EtOH_Box05_S34	ACTIVE	0	772.82324481
2E90EDD21091	2016-08-28	EtOH_Box05_S34	ACTIVE	0	772.95198679
2E90EDD21091	2016-08-28	EtOH_Box05_S34	ACTIVE	0	773.091610909
2E90EDD21091	2016-08-28	EtOH_Box05_S34	ACTIVE	0	773.231086969
2E90EDD21091	2016-08-28	EtOH_Box05_S34	ACTIVE	0	773.370855808
2E90EDD21091	2016-08-28	EtOH_Box05_S34	ACTIVE	0	773.511318922
2E90EDD21091	2016-08-28	EtOH_Box05_S34	ACTIVE	0	773.661790848
2E90EDD21091	2016-08-28	EtOH_Box05_S34	ACTIVE	0	773.822813988
2E90EDD21091	2016-08-28	EtOH_Box05_S34	ACTIVE	0	785.747656822
2E90EDD21091	2016-08-28	EtOH_Box05_S34	ACTIVE	0	785.919629812
2E90EDD21091	2016-08-28	EtOH_Box05_S34	ACTIVE	0	786.145641804
2E90EDD21091	2016-08-28	EtOH_Box05_S34	ACTIVE	0	786.241841793
2E90EDD21091	2016-08-28	EtOH_Box05_S34	ACTIVE	0	786.554115772
2E90EDD21091	2016-08-28	EtOH_Box05_S34	ACTIVE	0	786.607193947
2E90EDD21091	2016-08-28	EtOH_Box05_S34	ACTIVE	0	786.703408957
2E90EDD21091	2016-08-28	EtOH_Box05_S34	ACTIVE	0	786.864330769
2E90EDD21091	2016-08-28	EtOH_Box05_S34	ACTIVE	0	786.982074976
2E90EDD21091	2016-08-28	EtOH_Box05_S34	ACTIVE	0	787.121556997
2E90EDD21091	2016-08-28	EtOH_Box05_S34	ACTIVE	0	787.271838903
2E90EDD21091	2016-08-28	EtOH_Box05_S34	ACTIVE	0	787.335550785
2E90EDD21091	2016-08-28	EtOH_Box05_S34	ACTIVE	0	787.442440987
2E90EDD21091	2016-08-28	EtOH_Box05_S34	ACTIVE	0	787.571072817
2E90EDD21091	2016-08-28	EtOH_Box05_S34	ACTIVE	0	787.808853865
2E90EDD21091	2016-08-28	EtOH_Box05_S34	ACTIVE	0	788.186618805
2E90EDD21091	2016-08-28	EtOH_Box05_S34	ACTIVE	0	788.282997847
2E90EDD21091	2016-08-28	EtOH_Box05_S34	ACTIVE	0	788.400877953
2E90EDD21091	2016-08-28	EtOH_Box05_S34	ACTIVE	0	788.518684864
2E90EDD21091	2016-08-28	EtOH_Box05_S34	ACTIVE	0	788.650577784
2E90EDD21091	2016-08-28	EtOH_Box05_S34	ACTIVE	0	788.887512922
2E90EDD21091	2016-08-28	EtOH_Box05_S34	ACTIVE	0	789.103704929
2E90EDD21091	2016-08-28	EtOH_Box05_S34	ACTIVE	0	789.352135897
2E90EDD21091	2016-08-28	EtOH_Box05_S34	ACTIVE	0	789.816338778
2E90EDD21091	2016-08-28	EtOH_Box05_S34	ACTIVE	0	790.064656973
2E90EDD21091	2016-08-28	EtOH_Box05_S34	ACTIVE	0	790.151015997
2E90EDD21091	2016-08-28	EtOH_Box05_S34	ACTIVE	0	790.248094797
2E90EDD21091	2016-08-28	EtOH_Box05_S34	ACTIVE	0	790.33423686
2E90EDD21091	2016-08-28	EtOH_Box05_S34	ACTIVE	0	790.896042824
2E90EDD21091	2016-08-28	EtOH_Box05_S34	ACTIVE	0	791.739779949
2E90EDD21091	2016-08-28	EtOH_Box05_S34	ACTIVE	0	791.912549973
2E90EDD21091	2016-08-28	EtOH_Box05_S34	ACTIVE	0	792.063871861
2E90EDD21091	2016-08-28	EtOH_Box05_S34	ACTIVE	0	792.160786867
2E90EDD21091	2016-08-28	EtOH_Box05_S34	ACTIVE	0	792.484669924
2E90EDD21091	2016-08-28	EtOH_Box05_S34	ACTIVE	0	792.711447954
2E90EDD21091	2016-08-28	EtOH_Box05_S34	ACTIVE	0	792.819314957
2E90EDD21091	2016-08-28	EtOH_Box05_S34	REWARD	16	792.819314957
2E90EDD21091	2016-08-28	EtOH_Box05_S34	ACTIVE	0	793.105221987
2E90EDD21091	2016-08-28	EtOH_Box05_S34	ACTIVE	0	793.212534904
2E90EDD21091	2016-08-28	EtOH_Box05_S34	ACTIVE	0	793.330480814
2E90EDD21091	2016-08-28	EtOH_Box05_S34	ACTIVE	0	793.42679882
2E90EDD21091	2016-08-28	EtOH_Box05_S34	ACTIVE	0	793.533829927
2E90EDD21091	2016-08-28	EtOH_Box05_S34	ACTIVE	0	793.643621922
2E90EDD21091	2016-08-28	EtOH_Box05_S34	ACTIVE	0	793.761502981
2E90EDD21091	2016-08-28	EtOH_Box05_S34	ACTIVE	0	793.868578911
2E90EDD21091	2016-08-28	EtOH_Box05_S34	ACTIVE	0	793.986423969
2E90EDD21091	2016-08-28	EtOH_Box05_S34	ACTIVE	0	794.10441494
2E90EDD21091	2016-08-28	EtOH_Box05_S34	ACTIVE	0	794.222386837
2E90EDD21091	2016-08-28	EtOH_Box05_S34	ACTIVE	0	794.351062775
2E90EDD21091	2016-08-28	EtOH_Box05_S34	ACTIVE	0	794.46884799
2E90EDD21091	2016-08-28	EtOH_Box05_S34	ACTIVE	0	794.59754777
2E90EDD21091	2016-08-28	EtOH_Box05_S34	ACTIVE	0	794.715389967
2E90EDD21091	2016-08-28	EtOH_Box05_S34	ACTIVE	0	794.844073772
2E90EDD21091	2016-08-28	EtOH_Box05_S34	ACTIVE	0	794.972943783
2E90EDD21091	2016-08-28	EtOH_Box05_S34	ACTIVE	0	795.102893829
2E90EDD21091	2016-08-28	EtOH_Box05_S34	ACTIVE	0	795.231574774
2E90EDD21091	2016-08-28	EtOH_Box05_S34	ACTIVE	0	795.36023283
2E90EDD21091	2016-08-28	EtOH_Box05_S34	ACTIVE	0	795.499759912
2E90EDD21091	2016-08-28	EtOH_Box05_S34	ACTIVE	0	795.628510952
2E90EDD21091	2016-08-28	EtOH_Box05_S34	ACTIVE	0	795.757095814
2E90EDD21091	2016-08-28	EtOH_Box05_S34	ACTIVE	0	795.896490812
2E90EDD21091	2016-08-28	EtOH_Box05_S34	ACTIVE	0	796.036027908
2E90EDD21091	2016-08-28	EtOH_Box05_S34	ACTIVE	0	796.175868988
2E90EDD21091	2016-08-28	EtOH_Box05_S34	ACTIVE	0	796.326205969
2E90EDD21091	2016-08-28	EtOH_Box05_S34	ACTIVE	0	796.454788923
2E90EDD21091	2016-08-28	EtOH_Box05_S34	ACTIVE	0	796.637597799
2E90EDD21091	2016-08-28	EtOH_Box05_S34	ACTIVE	0	798.18429184
2E90EDD21091	2016-08-28	EtOH_Box05_S34	ACTIVE	0	798.259127855
2E90EDD21091	2016-08-28	EtOH_Box05_S34	ACTIVE	0	808.825276852
2E90EDD21091	2016-08-28	EtOH_Box05_S34	ACTIVE	0	808.932439804
2E90EDD21091	2016-08-28	EtOH_Box05_S34	ACTIVE	0	809.039483786
2E90EDD21091	2016-08-28	EtOH_Box05_S34	ACTIVE	0	809.148076773
2E90EDD21091	2016-08-28	EtOH_Box05_S34	ACTIVE	0	809.276777983
2E90EDD21091	2016-08-28	EtOH_Box05_S34	ACTIVE	0	809.363262892
2E90EDD21091	2016-08-28	EtOH_Box05_S34	ACTIVE	0	809.621784925
2E90EDD21091	2016-08-28	EtOH_Box05_S34	ACTIVE	0	809.750476837
2E90EDD21091	2016-08-28	EtOH_Box05_S34	ACTIVE	0	809.814305782
2E90EDD21091	2016-08-28	EtOH_Box05_S34	ACTIVE	0	810.13756299
2E90EDD21091	2016-08-28	EtOH_Box05_S34	ACTIVE	0	810.36344099
2E90EDD21091	2016-08-28	EtOH_Box05_S34	ACTIVE	0	810.567856789
2E90EDD21091	2016-08-28	EtOH_Box05_S34	ACTIVE	0	810.685774803
2E90EDD21091	2016-08-28	EtOH_Box05_S34	ACTIVE	0	810.814494848
2E90EDD21091	2016-08-28	EtOH_Box05_S34	ACTIVE	0	810.975503922
2E90EDD21091	2016-08-28	EtOH_Box05_S34	ACTIVE	0	811.082446814
2E90EDD21091	2016-08-28	EtOH_Box05_S34	ACTIVE	0	811.221877813
2E90EDD21091	2016-08-28	EtOH_Box05_S34	ACTIVE	0	811.490944862
2E90EDD21091	2016-08-28	EtOH_Box05_S34	ACTIVE	0	811.61963892
2E90EDD21091	2016-08-28	EtOH_Box05_S34	ACTIVE	0	811.694289923
2E90EDD21091	2016-08-28	EtOH_Box05_S34	ACTIVE	0	811.812023878
2E90EDD21091	2016-08-28	EtOH_Box05_S34	ACTIVE	0	811.940599918
2E90EDD21091	2016-08-28	EtOH_Box05_S34	ACTIVE	0	812.09086585
2E90EDD21091	2016-08-28	EtOH_Box05_S34	ACTIVE	0	812.25198698
2E90EDD21091	2016-08-28	EtOH_Box05_S34	ACTIVE	0	812.41304183
2E90EDD21091	2016-08-28	EtOH_Box05_S34	ACTIVE	0	812.531018972
2E90EDD21091	2016-08-28	EtOH_Box05_S34	ACTIVE	0	812.639119864
2E90EDD21091	2016-08-28	EtOH_Box05_S34	ACTIVE	0	812.886844873
2E90EDD21091	2016-08-28	EtOH_Box05_S34	ACTIVE	0	812.983004808
2E90EDD21091	2016-08-28	EtOH_Box05_S34	REWARD	2	812.983004808
2E90EDD21091	2016-08-28	EtOH_Box05_S34	ACTIVE	0	813.224897861
2E90EDD21091	2016-08-28	EtOH_Box05_S34	ACTIVE	0	813.353878975
2E90EDD21091	2016-08-28	EtOH_Box05_S34	ACTIVE	0	813.482629776
2E90EDD21091	2016-08-28	EtOH_Box05_S34	ACTIVE	0	813.611355782
2E90EDD21091	2016-08-28	EtOH_Box05_S34	ACTIVE	0	813.750871897
2E90EDD21091	2016-08-28	EtOH_Box05_S34	ACTIVE	0	813.879494905
2E90EDD21091	2016-08-28	EtOH_Box05_S34	ACTIVE	0	814.008191824
2E90EDD21091	2016-08-28	EtOH_Box05_S34	ACTIVE	0	814.136841774
2E90EDD21091	2016-08-28	EtOH_Box05_S34	ACTIVE	0	814.247088909
2E90EDD21091	2016-08-28	EtOH_Box05_S34	ACTIVE	0	814.375886917
2E90EDD21091	2016-08-28	EtOH_Box05_S34	ACTIVE	0	814.504565954
2E90EDD21091	2016-08-28	EtOH_Box05_S34	ACTIVE	0	814.622368813
2E90EDD21091	2016-08-28	EtOH_Box05_S34	ACTIVE	0	814.761739969
2E90EDD21091	2016-08-28	EtOH_Box05_S34	ACTIVE	0	814.879490852
2E90EDD21091	2016-08-28	EtOH_Box05_S34	ACTIVE	0	814.997724771
2E90EDD21091	2016-08-28	EtOH_Box05_S34	ACTIVE	0	815.126549959
2E90EDD21091	2016-08-28	EtOH_Box05_S34	ACTIVE	0	815.244443893
2E90EDD21091	2016-08-28	EtOH_Box05_S34	ACTIVE	0	815.383856773
2E90EDD21091	2016-08-28	EtOH_Box05_S34	ACTIVE	0	815.50185585
2E90EDD21091	2016-08-28	EtOH_Box05_S34	ACTIVE	0	815.630718946
2E90EDD21091	2016-08-28	EtOH_Box05_S34	ACTIVE	0	815.759489775
2E90EDD21091	2016-08-28	EtOH_Box05_S34	ACTIVE	0	815.8989048
2E90EDD21091	2016-08-28	EtOH_Box05_S34	ACTIVE	0	816.0280478
2E90EDD21091	2016-08-28	EtOH_Box05_S34	ACTIVE	0	816.14702487
2E90EDD21091	2016-08-28	EtOH_Box05_S34	ACTIVE	0	816.286560774
2E90EDD21091	2016-08-28	EtOH_Box05_S34	ACTIVE	0	816.425968885
2E90EDD21091	2016-08-28	EtOH_Box05_S34	ACTIVE	0	816.554644823
2E90EDD21091	2016-08-28	EtOH_Box05_S34	ACTIVE	0	816.704923868
2E90EDD21091	2016-08-28	EtOH_Box05_S34	ACTIVE	0	816.822692871
2E90EDD21091	2016-08-28	EtOH_Box05_S34	ACTIVE	0	816.962083817
2E90EDD21091	2016-08-28	EtOH_Box05_S34	ACTIVE	0	817.058384895
2E90EDD21091	2016-08-28	EtOH_Box05_S34	ACTIVE	0	817.100540876
2E90EDD21091	2016-08-28	EtOH_Box05_S34	ACTIVE	0	817.250907898
2E90EDD21091	2016-08-28	EtOH_Box05_S34	ACTIVE	0	817.379574776
2E90EDD21091	2016-08-28	EtOH_Box05_S34	ACTIVE	0	817.497433901
2E90EDD21091	2016-08-28	EtOH_Box05_S34	ACTIVE	0	817.647712946
2E90EDD21091	2016-08-28	EtOH_Box05_S34	ACTIVE	0	817.797962904
2E90EDD21091	2016-08-28	EtOH_Box05_S34	ACTIVE	0	817.958949804
2E90EDD21091	2016-08-28	EtOH_Box05_S34	ACTIVE	0	840.87213397
2E90EDD21091	2016-08-28	EtOH_Box05_S34	ACTIVE	0	841.03318882
2E90EDD21091	2016-08-28	EtOH_Box05_S34	ACTIVE	0	841.323794842
2E90EDD21091	2016-08-28	EtOH_Box05_S34	ACTIVE	0	841.441288948
2E90EDD21091	2016-08-28	EtOH_Box05_S34	ACTIVE	0	841.559015989
2E90EDD21091	2016-08-28	EtOH_Box05_S34	ACTIVE	0	841.708986998
2E90EDD21091	2016-08-28	EtOH_Box05_S34	ACTIVE	0	841.82643199
2E90EDD21091	2016-08-28	EtOH_Box05_S34	ACTIVE	0	841.954562902
2E90EDD21091	2016-08-28	EtOH_Box05_S34	REWARD	8	841.954562902
2E90EDD21091	2016-08-28	EtOH_Box05_S34	ACTIVE	0	842.20733881
2E90EDD21091	2016-08-28	EtOH_Box05_S34	ACTIVE	0	842.336237907
2E90EDD21091	2016-08-28	EtOH_Box05_S34	ACTIVE	0	842.454132795
2E90EDD21091	2016-08-28	EtOH_Box05_S34	ACTIVE	0	842.582902908
2E90EDD21091	2016-08-28	EtOH_Box05_S34	ACTIVE	0	842.700730801
2E90EDD21091	2016-08-28	EtOH_Box05_S34	ACTIVE	0	842.818573952
2E90EDD21091	2016-08-28	EtOH_Box05_S34	ACTIVE	0	842.936395884
2E90EDD21091	2016-08-28	EtOH_Box05_S34	ACTIVE	0	843.065116882
2E90EDD21091	2016-08-28	EtOH_Box05_S34	ACTIVE	0	843.193868876
2E90EDD21091	2016-08-28	EtOH_Box05_S34	ACTIVE	0	843.322516918
2E90EDD21091	2016-08-28	EtOH_Box05_S34	ACTIVE	0	843.440361977
2E90EDD21091	2016-08-28	EtOH_Box05_S34	ACTIVE	0	843.558221817
2E90EDD21091	2016-08-28	EtOH_Box05_S34	ACTIVE	0	843.686926842
2E90EDD21091	2016-08-28	EtOH_Box05_S34	ACTIVE	0	843.804776907
2E90EDD21091	2016-08-28	EtOH_Box05_S34	ACTIVE	0	843.944198847
2E90EDD21091	2016-08-28	EtOH_Box05_S34	ACTIVE	0	844.094496965
2E90EDD21091	2016-08-28	EtOH_Box05_S34	ACTIVE	0	844.136682987
2E90EDD21091	2016-08-28	EtOH_Box05_S34	ACTIVE	0	844.222033978
2E90EDD21091	2016-08-28	EtOH_Box05_S34	ACTIVE	0	844.350703955
2E90EDD21091	2016-08-28	EtOH_Box05_S34	ACTIVE	0	844.479358912
2E90EDD21091	2016-08-28	EtOH_Box05_S34	ACTIVE	0	844.608097792
2E90EDD21091	2016-08-28	EtOH_Box05_S34	ACTIVE	0	844.75037384
2E90EDD21091	2016-08-28	EtOH_Box05_S34	ACTIVE	0	844.879201889
2E90EDD21091	2016-08-28	EtOH_Box05_S34	ACTIVE	0	845.029499769
2E90EDD21091	2016-08-28	EtOH_Box05_S34	ACTIVE	0	845.15827179
2E90EDD21091	2016-08-28	EtOH_Box05_S34	ACTIVE	0	845.286934853
2E90EDD21091	2016-08-28	EtOH_Box05_S34	ACTIVE	0	845.426354885
2E90EDD21091	2016-08-28	EtOH_Box05_S34	ACTIVE	0	845.556177855
2E90EDD21091	2016-08-28	EtOH_Box05_S34	ACTIVE	0	845.685054779
2E90EDD21091	2016-08-28	EtOH_Box05_S34	ACTIVE	0	845.813838959
2E90EDD21091	2016-08-28	EtOH_Box05_S34	ACTIVE	0	845.942469835
2E90EDD21091	2016-08-28	EtOH_Box05_S34	ACTIVE	0	846.082457781
2E90EDD21091	2016-08-28	EtOH_Box05_S34	ACTIVE	0	846.211473942
2E90EDD21091	2016-08-28	EtOH_Box05_S34	ACTIVE	0	846.351072788
2E90EDD21091	2016-08-28	EtOH_Box05_S34	ACTIVE	0	846.490524769
2E90EDD21091	2016-08-28	EtOH_Box05_S34	ACTIVE	0	846.63004899
2E90EDD21091	2016-08-28	EtOH_Box05_S34	ACTIVE	0	846.801904917
2E90EDD21091	2016-08-28	EtOH_Box05_S34	ACTIVE	0	846.963110924
2E90EDD21091	2016-08-28	EtOH_Box05_S34	ACTIVE	0	877.972711802
2E90EDD21091	2016-08-28	EtOH_Box05_S34	ACTIVE	0	878.468748808
2E90EDD21091	2016-08-28	EtOH_Box05_S34	ACTIVE	0	878.802479982
2E90EDD21091	2016-08-28	EtOH_Box05_S34	ACTIVE	0	878.887476921
2E90EDD21091	2016-08-28	EtOH_Box05_S34	ACTIVE	0	879.296618938
2E90EDD21091	2016-08-28	EtOH_Box05_S34	REWARD	5	879.296618938
2E90EDD21091	2016-08-28	EtOH_Box05_S34	ACTIVE	0	879.635584831
2E90EDD21091	2016-08-28	EtOH_Box05_S34	ACTIVE	0	879.754916906
2E90EDD21091	2016-08-28	EtOH_Box05_S34	ACTIVE	0	879.862094879
2E90EDD21091	2016-08-28	EtOH_Box05_S34	ACTIVE	0	879.969277859
2E90EDD21091	2016-08-28	EtOH_Box05_S34	ACTIVE	0	880.076415777
2E90EDD21091	2016-08-28	EtOH_Box05_S34	ACTIVE	0	880.194347858
2E90EDD21091	2016-08-28	EtOH_Box05_S34	ACTIVE	0	880.333877802
2E90EDD21091	2016-08-28	EtOH_Box05_S34	ACTIVE	0	880.451696873
2E90EDD21091	2016-08-28	EtOH_Box05_S34	ACTIVE	0	880.559166908
2E90EDD21091	2016-08-28	EtOH_Box05_S34	ACTIVE	0	880.687865973
2E90EDD21091	2016-08-28	EtOH_Box05_S34	ACTIVE	0	880.827280998
2E90EDD21091	2016-08-28	EtOH_Box05_S34	ACTIVE	0	881.128889799
2E90EDD21091	2016-08-28	EtOH_Box05_S34	ACTIVE	0	881.24689579
2E90EDD21091	2016-08-28	EtOH_Box05_S34	ACTIVE	0	881.364726782
2E90EDD21091	2016-08-28	EtOH_Box05_S34	ACTIVE	0	881.493341923
2E90EDD21091	2016-08-28	EtOH_Box05_S34	ACTIVE	0	881.611217976
2E90EDD21091	2016-08-28	EtOH_Box05_S34	ACTIVE	0	881.750732899
2E90EDD21091	2016-08-28	EtOH_Box05_S34	ACTIVE	0	881.879364967
2E90EDD21091	2016-08-28	EtOH_Box05_S34	ACTIVE	0	882.007944822
2E90EDD21091	2016-08-28	EtOH_Box05_S34	ACTIVE	0	882.125930786
2E90EDD21091	2016-08-28	EtOH_Box05_S34	ACTIVE	0	882.254641771
2E90EDD21091	2016-08-28	EtOH_Box05_S34	ACTIVE	0	882.3723979
2E90EDD21091	2016-08-28	EtOH_Box05_S34	ACTIVE	0	882.501105785
2E90EDD21091	2016-08-28	EtOH_Box05_S34	ACTIVE	0	882.62983799
2E90EDD21091	2016-08-28	EtOH_Box05_S34	ACTIVE	0	882.758572817
2E90EDD21091	2016-08-28	EtOH_Box05_S34	ACTIVE	0	882.887176991
2E90EDD21091	2016-08-28	EtOH_Box05_S34	ACTIVE	0	883.006036997
2E90EDD21091	2016-08-28	EtOH_Box05_S34	ACTIVE	0	883.134766817
2E90EDD21091	2016-08-28	EtOH_Box05_S34	ACTIVE	0	883.295993805
2E90EDD21091	2016-08-28	EtOH_Box05_S34	ACTIVE	0	883.413927794
2E90EDD21091	2016-08-28	EtOH_Box05_S34	ACTIVE	0	883.542677879
2E90EDD21091	2016-08-28	EtOH_Box05_S34	ACTIVE	0	883.663780928
2E90EDD21091	2016-08-28	EtOH_Box05_S34	ACTIVE	0	883.781619787
2E90EDD21091	2016-08-28	EtOH_Box05_S34	ACTIVE	0	883.899451971
2E90EDD21091	2016-08-28	EtOH_Box05_S34	ACTIVE	0	884.039219856
2E90EDD21091	2016-08-28	EtOH_Box05_S34	ACTIVE	0	884.167989969
2E90EDD21091	2016-08-28	EtOH_Box05_S34	ACTIVE	0	884.296671867
2E90EDD21091	2016-08-28	EtOH_Box05_S34	ACTIVE	0	884.414489985
2E90EDD21091	2016-08-28	EtOH_Box05_S34	ACTIVE	0	884.565696955
2E90EDD21091	2016-08-28	EtOH_Box05_S34	ACTIVE	0	884.694516897
2E90EDD21091	2016-08-28	EtOH_Box05_S34	ACTIVE	0	884.823145866
2E90EDD21091	2016-08-28	EtOH_Box05_S34	ACTIVE	0	884.962544918
2E90EDD21091	2016-08-28	EtOH_Box05_S34	ACTIVE	0	885.091139793
2E90EDD21091	2016-08-28	EtOH_Box05_S34	ACTIVE	0	885.209024906
2E90EDD21091	2016-08-28	EtOH_Box05_S34	ACTIVE	0	885.348394871
2E90EDD21091	2016-08-28	EtOH_Box05_S34	ACTIVE	0	885.487797976
2E90EDD21091	2016-08-28	EtOH_Box05_S34	ACTIVE	0	885.627812862
2E90EDD21091	2016-08-28	EtOH_Box05_S34	ACTIVE	0	885.789014816
2E90EDD21091	2016-08-28	EtOH_Box05_S34	ACTIVE	0	885.928448915
2E90EDD21091	2016-08-28	EtOH_Box05_S34	ACTIVE	0	899.551143885
2E90EDD21091	2016-08-28	EtOH_Box05_S34	ACTIVE	0	899.886408806
2E90EDD21091	2016-08-28	EtOH_Box05_S34	ACTIVE	0	900.037907839
2E90EDD21091	2016-08-28	EtOH_Box05_S34	ACTIVE	0	900.167662859
2E90EDD21091	2016-08-28	EtOH_Box05_S34	ACTIVE	0	900.340490818
2E90EDD21091	2016-08-28	EtOH_Box05_S34	ACTIVE	0	900.601107836
2E90EDD21091	2016-08-28	EtOH_Box05_S34	ACTIVE	0	900.752426863
2E90EDD21091	2016-08-28	EtOH_Box05_S34	ACTIVE	0	901.065699816
2E90EDD21091	2016-08-28	EtOH_Box05_S34	ACTIVE	0	901.184370995
2E90EDD21091	2016-08-28	EtOH_Box05_S34	ACTIVE	0	901.302957773
2E90EDD21091	2016-08-28	EtOH_Box05_S34	ACTIVE	0	901.43241787
2E90EDD21091	2016-08-28	EtOH_Box05_S34	ACTIVE	0	901.551154852
2E90EDD21091	2016-08-28	EtOH_Box05_S34	ACTIVE	0	901.66987896
2E90EDD21091	2016-08-28	EtOH_Box05_S34	ACTIVE	0	901.788397789
2E90EDD21091	2016-08-28	EtOH_Box05_S34	ACTIVE	0	901.917788982
2E90EDD21091	2016-08-28	EtOH_Box05_S34	ACTIVE	0	902.03707099
2E90EDD21091	2016-08-28	EtOH_Box05_S34	ACTIVE	0	902.166697979
2E90EDD21091	2016-08-28	EtOH_Box05_S34	ACTIVE	0	902.298700809
2E90EDD21091	2016-08-28	EtOH_Box05_S34	ACTIVE	0	902.417371988
2E90EDD21091	2016-08-28	EtOH_Box05_S34	REWARD	19	902.417371988
2E90EDD21091	2016-08-28	EtOH_Box05_S34	ACTIVE	0	902.681487799
2E90EDD21091	2016-08-28	EtOH_Box05_S34	ACTIVE	0	903.005227804
2E90EDD21091	2016-08-28	EtOH_Box05_S34	ACTIVE	0	903.101531982
2E90EDD21091	2016-08-28	EtOH_Box05_S34	ACTIVE	0	903.208634853
2E90EDD21091	2016-08-28	EtOH_Box05_S34	ACTIVE	0	903.337407827
2E90EDD21091	2016-08-28	EtOH_Box05_S34	ACTIVE	0	903.476912975
2E90EDD21091	2016-08-28	EtOH_Box05_S34	ACTIVE	0	903.583911896
2E90EDD21091	2016-08-28	EtOH_Box05_S34	ACTIVE	0	903.723330975
2E90EDD21091	2016-08-28	EtOH_Box05_S34	ACTIVE	0	903.841185808
2E90EDD21091	2016-08-28	EtOH_Box05_S34	ACTIVE	0	903.948218822
2E90EDD21091	2016-08-28	EtOH_Box05_S34	ACTIVE	0	904.076916933
2E90EDD21091	2016-08-28	EtOH_Box05_S34	ACTIVE	0	904.20565486
2E90EDD21091	2016-08-28	EtOH_Box05_S34	ACTIVE	0	904.334454775
2E90EDD21091	2016-08-28	EtOH_Box05_S34	ACTIVE	0	904.463154793
2E90EDD21091	2016-08-28	EtOH_Box05_S34	ACTIVE	0	904.580977917
2E90EDD21091	2016-08-28	EtOH_Box05_S34	ACTIVE	0	904.710805893
2E90EDD21091	2016-08-28	EtOH_Box05_S34	ACTIVE	0	904.82889986
2E90EDD21091	2016-08-28	EtOH_Box05_S34	ACTIVE	0	904.968507767
2E90EDD21091	2016-08-28	EtOH_Box05_S34	ACTIVE	0	905.086312771
2E90EDD21091	2016-08-28	EtOH_Box05_S34	ACTIVE	0	905.215538979
2E90EDD21091	2016-08-28	EtOH_Box05_S34	ACTIVE	0	905.344286919
2E90EDD21091	2016-08-28	EtOH_Box05_S34	ACTIVE	0	905.462133884
2E90EDD21091	2016-08-28	EtOH_Box05_S34	ACTIVE	0	905.591369867
2E90EDD21091	2016-08-28	EtOH_Box05_S34	ACTIVE	0	905.720137835
2E90EDD21091	2016-08-28	EtOH_Box05_S34	ACTIVE	0	905.848777771
2E90EDD21091	2016-08-28	EtOH_Box05_S34	ACTIVE	0	905.966579914
2E90EDD21091	2016-08-28	EtOH_Box05_S34	ACTIVE	0	906.116896868
2E90EDD21091	2016-08-28	EtOH_Box05_S34	ACTIVE	0	906.234735966
2E90EDD21091	2016-08-28	EtOH_Box05_S34	ACTIVE	0	906.36329484
2E90EDD21091	2016-08-28	EtOH_Box05_S34	ACTIVE	0	906.492065907
2E90EDD21091	2016-08-28	EtOH_Box05_S34	ACTIVE	0	906.620854855
2E90EDD21091	2016-08-28	EtOH_Box05_S34	ACTIVE	0	906.749553919
2E90EDD21091	2016-08-28	EtOH_Box05_S34	ACTIVE	0	906.888947964
2E90EDD21091	2016-08-28	EtOH_Box05_S34	ACTIVE	0	907.017555952
2E90EDD21091	2016-08-28	EtOH_Box05_S34	ACTIVE	0	907.157106876
2E90EDD21091	2016-08-28	EtOH_Box05_S34	ACTIVE	0	907.318481922
2E90EDD21091	2016-08-28	EtOH_Box05_S34	ACTIVE	0	907.470856905
2E90EDD21091	2016-08-28	EtOH_Box05_S34	ACTIVE	0	907.610417843
2E90EDD21091	2016-08-28	EtOH_Box05_S34	ACTIVE	0	907.783130884
2E90EDD21091	2016-08-28	EtOH_Box05_S34	ACTIVE	0	921.656160831
2E90EDD21091	2016-08-28	EtOH_Box05_S34	ACTIVE	0	922.04537487
2E90EDD21091	2016-08-28	EtOH_Box05_S34	ACTIVE	0	922.314662933
2E90EDD21091	2016-08-28	EtOH_Box05_S34	ACTIVE	0	922.475849867
2E90EDD21091	2016-08-28	EtOH_Box05_S34	ACTIVE	0	922.647568941
2E90EDD21091	2016-08-28	EtOH_Box05_S34	ACTIVE	0	922.894745827
2E90EDD21091	2016-08-28	EtOH_Box05_S34	ACTIVE	0	923.163471937
2E90EDD21091	2016-08-28	EtOH_Box05_S34	ACTIVE	0	923.356878996
2E90EDD21091	2016-08-28	EtOH_Box05_S34	ACTIVE	0	923.463564873
2E90EDD21091	2016-08-28	EtOH_Box05_S34	ACTIVE	0	923.602776766
2E90EDD21091	2016-08-28	EtOH_Box05_S34	ACTIVE	0	923.709321976
2E90EDD21091	2016-08-28	EtOH_Box05_S34	REWARD	8	923.709321976
2E90EDD21091	2016-08-28	EtOH_Box05_S34	ACTIVE	0	923.982685804
2E90EDD21091	2016-08-28	EtOH_Box05_S34	ACTIVE	0	924.090182781
2E90EDD21091	2016-08-28	EtOH_Box05_S34	ACTIVE	0	924.208109856
2E90EDD21091	2016-08-28	EtOH_Box05_S34	ACTIVE	0	924.304347992
2E90EDD21091	2016-08-28	EtOH_Box05_S34	ACTIVE	0	924.422112942
2E90EDD21091	2016-08-28	EtOH_Box05_S34	ACTIVE	0	924.540246964
2E90EDD21091	2016-08-28	EtOH_Box05_S34	ACTIVE	0	924.658234835
2E90EDD21091	2016-08-28	EtOH_Box05_S34	ACTIVE	0	924.786912918
2E90EDD21091	2016-08-28	EtOH_Box05_S34	ACTIVE	0	924.915514946
2E90EDD21091	2016-08-28	EtOH_Box05_S34	ACTIVE	0	925.033419847
2E90EDD21091	2016-08-28	EtOH_Box05_S34	ACTIVE	0	925.162225962
2E90EDD21091	2016-08-28	EtOH_Box05_S34	ACTIVE	0	925.582941771
2E90EDD21091	2016-08-28	EtOH_Box05_S34	ACTIVE	0	925.694141865
2E90EDD21091	2016-08-28	EtOH_Box05_S34	ACTIVE	0	925.822841883
2E90EDD21091	2016-08-28	EtOH_Box05_S34	ACTIVE	0	925.940677881
2E90EDD21091	2016-08-28	EtOH_Box05_S34	ACTIVE	0	926.069322824
2E90EDD21091	2016-08-28	EtOH_Box05_S34	ACTIVE	0	926.219694853
2E90EDD21091	2016-08-28	EtOH_Box05_S34	ACTIVE	0	926.337639809
2E90EDD21091	2016-08-28	EtOH_Box05_S34	ACTIVE	0	926.477241993
2E90EDD21091	2016-08-28	EtOH_Box05_S34	ACTIVE	0	926.584303856
2E90EDD21091	2016-08-28	EtOH_Box05_S34	ACTIVE	0	926.712881804
2E90EDD21091	2016-08-28	EtOH_Box05_S34	ACTIVE	0	926.852239847
2E90EDD21091	2016-08-28	EtOH_Box05_S34	ACTIVE	0	926.970144987
2E90EDD21091	2016-08-28	EtOH_Box05_S34	ACTIVE	0	927.0879879
2E90EDD21091	2016-08-28	EtOH_Box05_S34	ACTIVE	0	927.216702938
2E90EDD21091	2016-08-28	EtOH_Box05_S34	ACTIVE	0	927.345289946
2E90EDD21091	2016-08-28	EtOH_Box05_S34	ACTIVE	0	927.463182926
2E90EDD21091	2016-08-28	EtOH_Box05_S34	ACTIVE	0	927.602715969
2E90EDD21091	2016-08-28	EtOH_Box05_S34	ACTIVE	0	927.731435776
2E90EDD21091	2016-08-28	EtOH_Box05_S34	ACTIVE	0	927.860202789
2E90EDD21091	2016-08-28	EtOH_Box05_S34	ACTIVE	0	927.988858938
2E90EDD21091	2016-08-28	EtOH_Box05_S34	ACTIVE	0	928.117542982
2E90EDD21091	2016-08-28	EtOH_Box05_S34	ACTIVE	0	928.246193886
2E90EDD21091	2016-08-28	EtOH_Box05_S34	ACTIVE	0	928.364001989
2E90EDD21091	2016-08-28	EtOH_Box05_S34	ACTIVE	0	928.492652893
2E90EDD21091	2016-08-28	EtOH_Box05_S34	ACTIVE	0	928.621296883
2E90EDD21091	2016-08-28	EtOH_Box05_S34	ACTIVE	0	928.749945879
2E90EDD21091	2016-08-28	EtOH_Box05_S34	ACTIVE	0	928.878994942
2E90EDD21091	2016-08-28	EtOH_Box05_S34	ACTIVE	0	928.998663902
2E90EDD21091	2016-08-28	EtOH_Box05_S34	ACTIVE	0	929.138376951
2E90EDD21091	2016-08-28	EtOH_Box05_S34	ACTIVE	0	929.267157793
2E90EDD21091	2016-08-28	EtOH_Box05_S34	ACTIVE	0	929.395870924
2E90EDD21091	2016-08-28	EtOH_Box05_S34	ACTIVE	0	929.54615593
2E90EDD21091	2016-08-28	EtOH_Box05_S34	ACTIVE	0	929.609915972
2E90EDD21091	2016-08-28	EtOH_Box05_S34	ACTIVE	0	929.70617485
2E90EDD21091	2016-08-28	EtOH_Box05_S34	ACTIVE	0	950.299394846
2E90EDD21091	2016-08-28	EtOH_Box05_S34	ACTIVE	0	950.385813951
2E90EDD21091	2016-08-28	EtOH_Box05_S34	ACTIVE	0	950.53712678
2E90EDD21091	2016-08-28	EtOH_Box05_S34	ACTIVE	0	950.775445938
2E90EDD21091	2016-08-28	EtOH_Box05_S34	ACTIVE	0	950.872461796
2E90EDD21091	2016-08-28	EtOH_Box05_S34	ACTIVE	0	951.034389973
2E90EDD21091	2016-08-28	EtOH_Box05_S34	ACTIVE	0	951.207183838
2E90EDD21091	2016-08-28	EtOH_Box05_S34	ACTIVE	0	951.433821917
2E90EDD21091	2016-08-28	EtOH_Box05_S34	ACTIVE	0	951.552394867
2E90EDD21091	2016-08-28	EtOH_Box05_S34	ACTIVE	0	951.660145998
2E90EDD21091	2016-08-28	EtOH_Box05_S34	ACTIVE	0	951.800339937
2E90EDD21091	2016-08-28	EtOH_Box05_S34	ACTIVE	0	951.951305866
2E90EDD21091	2016-08-28	EtOH_Box05_S34	ACTIVE	0	952.070564985
2E90EDD21091	2016-08-28	EtOH_Box05_S34	ACTIVE	0	952.1999259
2E90EDD21091	2016-08-28	EtOH_Box05_S34	REWARD	14	952.1999259
2E90EDD21091	2016-08-28	EtOH_Box05_S34	ACTIVE	0	952.476151943
2E90EDD21091	2016-08-28	EtOH_Box05_S34	ACTIVE	0	952.605267763
2E90EDD21091	2016-08-28	EtOH_Box05_S34	ACTIVE	0	952.723193884
2E90EDD21091	2016-08-28	EtOH_Box05_S34	ACTIVE	0	952.841078997
2E90EDD21091	2016-08-28	EtOH_Box05_S34	ACTIVE	0	952.959060907
2E90EDD21091	2016-08-28	EtOH_Box05_S34	ACTIVE	0	953.077080965
2E90EDD21091	2016-08-28	EtOH_Box05_S34	ACTIVE	0	953.195047855
2E90EDD21091	2016-08-28	EtOH_Box05_S34	ACTIVE	0	953.32405591
2E90EDD21091	2016-08-28	EtOH_Box05_S34	ACTIVE	0	953.442224979
2E90EDD21091	2016-08-28	EtOH_Box05_S34	ACTIVE	0	953.560269833
2E90EDD21091	2016-08-28	EtOH_Box05_S34	ACTIVE	0	953.66739583
2E90EDD21091	2016-08-28	EtOH_Box05_S34	ACTIVE	0	953.807073832
2E90EDD21091	2016-08-28	EtOH_Box05_S34	ACTIVE	0	953.925085783
2E90EDD21091	2016-08-28	EtOH_Box05_S34	ACTIVE	0	953.96724987
2E90EDD21091	2016-08-28	EtOH_Box05_S34	ACTIVE	0	954.063493967
2E90EDD21091	2016-08-28	EtOH_Box05_S34	ACTIVE	0	954.196069956
2E90EDD21091	2016-08-28	EtOH_Box05_S34	ACTIVE	0	954.324879885
2E90EDD21091	2016-08-28	EtOH_Box05_S34	ACTIVE	0	954.453582764
2E90EDD21091	2016-08-28	EtOH_Box05_S34	ACTIVE	0	954.593231916
2E90EDD21091	2016-08-28	EtOH_Box05_S34	ACTIVE	0	954.71120882
2E90EDD21091	2016-08-28	EtOH_Box05_S34	ACTIVE	0	954.861885786
2E90EDD21091	2016-08-28	EtOH_Box05_S34	ACTIVE	0	954.990743876
2E90EDD21091	2016-08-28	EtOH_Box05_S34	ACTIVE	0	955.119542837
2E90EDD21091	2016-08-28	EtOH_Box05_S34	ACTIVE	0	955.248380899
2E90EDD21091	2016-08-28	EtOH_Box05_S34	ACTIVE	0	955.377166986
2E90EDD21091	2016-08-28	EtOH_Box05_S34	ACTIVE	0	955.516817808
2E90EDD21091	2016-08-28	EtOH_Box05_S34	ACTIVE	0	955.645684958
2E90EDD21091	2016-08-28	EtOH_Box05_S34	ACTIVE	0	955.774437904
2E90EDD21091	2016-08-28	EtOH_Box05_S34	ACTIVE	0	955.904256821
2E90EDD21091	2016-08-28	EtOH_Box05_S34	ACTIVE	0	956.022164822
2E90EDD21091	2016-08-28	EtOH_Box05_S34	ACTIVE	0	956.151055813
2E90EDD21091	2016-08-28	EtOH_Box05_S34	ACTIVE	0	956.301476955
2E90EDD21091	2016-08-28	EtOH_Box05_S34	ACTIVE	0	956.430382967
2E90EDD21091	2016-08-28	EtOH_Box05_S34	ACTIVE	0	956.570080996
2E90EDD21091	2016-08-28	EtOH_Box05_S34	ACTIVE	0	956.720389843
2E90EDD21091	2016-08-28	EtOH_Box05_S34	ACTIVE	0	956.859915972
2E90EDD21091	2016-08-28	EtOH_Box05_S34	ACTIVE	0	957.031874895
2E90EDD21091	2016-08-28	EtOH_Box05_S34	ACTIVE	0	957.1930058
2E90EDD21091	2016-08-28	EtOH_Box05_S34	ACTIVE	0	966.75660491
2E90EDD21091	2016-08-28	EtOH_Box05_S34	ACTIVE	0	967.188337803
2E90EDD21091	2016-08-28	EtOH_Box05_S34	ACTIVE	0	967.307298899
2E90EDD21091	2016-08-28	EtOH_Box05_S34	ACTIVE	0	967.457579851
2E90EDD21091	2016-08-28	EtOH_Box05_S34	ACTIVE	0	967.932370901
2E90EDD21091	2016-08-28	EtOH_Box05_S34	ACTIVE	0	968.191055775
2E90EDD21091	2016-08-28	EtOH_Box05_S34	ACTIVE	0	968.395490885
2E90EDD21091	2016-08-28	EtOH_Box05_S34	ACTIVE	0	968.643075943
2E90EDD21091	2016-08-28	EtOH_Box05_S34	ACTIVE	0	968.804297924
2E90EDD21091	2016-08-28	EtOH_Box05_S34	ACTIVE	0	984.58867979
2E90EDD21091	2016-08-28	EtOH_Box05_S34	REWARD	1	984.58867979
2E90EDD21091	2016-08-28	EtOH_Box05_S34	ACTIVE	0	984.884238958
2E90EDD21091	2016-08-28	EtOH_Box05_S34	ACTIVE	0	985.078034878
2E90EDD21091	2016-08-28	EtOH_Box05_S34	ACTIVE	0	985.163678885
2E90EDD21091	2016-08-28	EtOH_Box05_S34	ACTIVE	0	985.270683765
2E90EDD21091	2016-08-28	EtOH_Box05_S34	ACTIVE	0	985.377701998
2E90EDD21091	2016-08-28	EtOH_Box05_S34	ACTIVE	0	985.495624781
2E90EDD21091	2016-08-28	EtOH_Box05_S34	ACTIVE	0	985.624667883
2E90EDD21091	2016-08-28	EtOH_Box05_S34	ACTIVE	0	985.753350973
2E90EDD21091	2016-08-28	EtOH_Box05_S34	ACTIVE	0	985.881976843
2E90EDD21091	2016-08-28	EtOH_Box05_S34	ACTIVE	0	985.99977994
2E90EDD21091	2016-08-28	EtOH_Box05_S34	ACTIVE	0	986.139319897
2E90EDD21091	2016-08-28	EtOH_Box05_S34	ACTIVE	0	986.267957926
2E90EDD21091	2016-08-28	EtOH_Box05_S34	ACTIVE	0	986.374932766
2E90EDD21091	2016-08-28	EtOH_Box05_S34	ACTIVE	0	986.492796898
2E90EDD21091	2016-08-28	EtOH_Box05_S34	ACTIVE	0	986.610698938
2E90EDD21091	2016-08-28	EtOH_Box05_S34	ACTIVE	0	986.728579998
2E90EDD21091	2016-08-28	EtOH_Box05_S34	ACTIVE	0	986.857149839
2E90EDD21091	2016-08-28	EtOH_Box05_S34	ACTIVE	0	986.974915981
2E90EDD21091	2016-08-28	EtOH_Box05_S34	ACTIVE	0	987.092713833
2E90EDD21091	2016-08-28	EtOH_Box05_S34	ACTIVE	0	987.221360922
2E90EDD21091	2016-08-28	EtOH_Box05_S34	ACTIVE	0	987.33929491
2E90EDD21091	2016-08-28	EtOH_Box05_S34	ACTIVE	0	987.478804827
2E90EDD21091	2016-08-28	EtOH_Box05_S34	ACTIVE	0	987.597863913
2E90EDD21091	2016-08-28	EtOH_Box05_S34	ACTIVE	0	987.737467766
2E90EDD21091	2016-08-28	EtOH_Box05_S34	ACTIVE	0	987.855364799
2E90EDD21091	2016-08-28	EtOH_Box05_S34	ACTIVE	0	987.984130859
2E90EDD21091	2016-08-28	EtOH_Box05_S34	ACTIVE	0	988.112821817
2E90EDD21091	2016-08-28	EtOH_Box05_S34	ACTIVE	0	988.241467953
2E90EDD21091	2016-08-28	EtOH_Box05_S34	ACTIVE	0	988.381165981
2E90EDD21091	2016-08-28	EtOH_Box05_S34	ACTIVE	0	988.514049768
2E90EDD21091	2016-08-28	EtOH_Box05_S34	ACTIVE	0	988.664485931
2E90EDD21091	2016-08-28	EtOH_Box05_S34	ACTIVE	0	988.814743996
2E90EDD21091	2016-08-28	EtOH_Box05_S34	ACTIVE	0	988.975902796
2E90EDD21091	2016-08-28	EtOH_Box05_S34	ACTIVE	0	990.002671957
2E90EDD21091	2016-08-28	EtOH_Box05_S34	ACTIVE	0	990.120840788
2E90EDD21091	2016-08-28	EtOH_Box05_S34	ACTIVE	0	1003.49536896
2E90EDD21091	2016-08-28	EtOH_Box05_S34	ACTIVE	0	1003.81849194
2E90EDD21091	2016-08-28	EtOH_Box05_S34	ACTIVE	0	1003.904001
2E90EDD21091	2016-08-28	EtOH_Box05_S34	ACTIVE	0	1004.07607698
2E90EDD21091	2016-08-28	EtOH_Box05_S34	ACTIVE	0	1004.15080595
2E90EDD21091	2016-08-28	EtOH_Box05_S34	ACTIVE	0	1004.26861095
2E90EDD21091	2016-08-28	EtOH_Box05_S34	ACTIVE	0	1004.50529981
2E90EDD21091	2016-08-28	EtOH_Box05_S34	ACTIVE	0	1004.58002186
2E90EDD21091	2016-08-28	EtOH_Box05_S34	ACTIVE	0	1004.71970391
2E90EDD21091	2016-08-28	EtOH_Box05_S34	ACTIVE	0	1004.83947992
2E90EDD21091	2016-08-28	EtOH_Box05_S34	ACTIVE	0	1004.96884894
2E90EDD21091	2016-08-28	EtOH_Box05_S34	ACTIVE	0	1005.09827495
2E90EDD21091	2016-08-28	EtOH_Box05_S34	ACTIVE	0	1005.20612097
2E90EDD21091	2016-08-28	EtOH_Box05_S34	ACTIVE	0	1005.45423293
2E90EDD21091	2016-08-28	EtOH_Box05_S34	ACTIVE	0	1005.61598992
2E90EDD21091	2016-08-28	EtOH_Box05_S34	ACTIVE	0	1005.73458886
2E90EDD21091	2016-08-28	EtOH_Box05_S34	ACTIVE	0	1005.84228492
2E90EDD21091	2016-08-28	EtOH_Box05_S34	ACTIVE	0	1005.97155499
2E90EDD21091	2016-08-28	EtOH_Box05_S34	ACTIVE	0	1006.10086894
2E90EDD21091	2016-08-28	EtOH_Box05_S34	ACTIVE	0	1006.24104095
2E90EDD21091	2016-08-28	EtOH_Box05_S34	ACTIVE	0	1006.37035179
2E90EDD21091	2016-08-28	EtOH_Box05_S34	ACTIVE	0	1006.49974084
2E90EDD21091	2016-08-28	EtOH_Box05_S34	ACTIVE	0	1006.63989997
2E90EDD21091	2016-08-28	EtOH_Box05_S34	ACTIVE	0	1006.75845098
2E90EDD21091	2016-08-28	EtOH_Box05_S34	ACTIVE	0	1006.88769484
2E90EDD21091	2016-08-28	EtOH_Box05_S34	ACTIVE	0	1006.9970479
2E90EDD21091	2016-08-28	EtOH_Box05_S34	ACTIVE	0	1007.1373148
2E90EDD21091	2016-08-28	EtOH_Box05_S34	REWARD	19	1007.1373148
2E90EDD21091	2016-08-28	EtOH_Box05_S34	ACTIVE	0	1007.40168095
2E90EDD21091	2016-08-28	EtOH_Box05_S34	ACTIVE	0	1007.53075194
2E90EDD21091	2016-08-28	EtOH_Box05_S34	ACTIVE	0	1007.65946484
2E90EDD21091	2016-08-28	EtOH_Box05_S34	ACTIVE	0	1007.78807998
2E90EDD21091	2016-08-28	EtOH_Box05_S34	ACTIVE	0	1007.91671085
2E90EDD21091	2016-08-28	EtOH_Box05_S34	ACTIVE	0	1008.04538178
2E90EDD21091	2016-08-28	EtOH_Box05_S34	ACTIVE	0	1008.17400885
2E90EDD21091	2016-08-28	EtOH_Box05_S34	ACTIVE	0	1008.30260491
2E90EDD21091	2016-08-28	EtOH_Box05_S34	ACTIVE	0	1008.44216299
2E90EDD21091	2016-08-28	EtOH_Box05_S34	ACTIVE	0	1009.06925297
2E90EDD21091	2016-08-28	EtOH_Box05_S34	ACTIVE	0	1009.16562891
2E90EDD21091	2016-08-28	EtOH_Box05_S34	ACTIVE	0	1009.28339577
2E90EDD21091	2016-08-28	EtOH_Box05_S34	ACTIVE	0	1009.4011879
2E90EDD21091	2016-08-28	EtOH_Box05_S34	ACTIVE	0	1009.51903081
2E90EDD21091	2016-08-28	EtOH_Box05_S34	ACTIVE	0	1009.63687682
2E90EDD21091	2016-08-28	EtOH_Box05_S34	ACTIVE	0	1009.75464797
2E90EDD21091	2016-08-28	EtOH_Box05_S34	ACTIVE	0	1009.8832128
2E90EDD21091	2016-08-28	EtOH_Box05_S34	ACTIVE	0	1010.00111699
2E90EDD21091	2016-08-28	EtOH_Box05_S34	ACTIVE	0	1010.11906385
2E90EDD21091	2016-08-28	EtOH_Box05_S34	ACTIVE	0	1010.25849795
2E90EDD21091	2016-08-28	EtOH_Box05_S34	ACTIVE	0	1010.39786077
2E90EDD21091	2016-08-28	EtOH_Box05_S34	ACTIVE	0	1010.51572299
2E90EDD21091	2016-08-28	EtOH_Box05_S34	ACTIVE	0	1010.64439178
2E90EDD21091	2016-08-28	EtOH_Box05_S34	ACTIVE	0	1010.76245379
2E90EDD21091	2016-08-28	EtOH_Box05_S34	ACTIVE	0	1010.89110994
2E90EDD21091	2016-08-28	EtOH_Box05_S34	ACTIVE	0	1011.03045893
2E90EDD21091	2016-08-28	EtOH_Box05_S34	ACTIVE	0	1011.15924382
2E90EDD21091	2016-08-28	EtOH_Box05_S34	ACTIVE	0	1011.29864287
2E90EDD21091	2016-08-28	EtOH_Box05_S34	ACTIVE	0	1011.43799591
2E90EDD21091	2016-08-28	EtOH_Box05_S34	ACTIVE	0	1011.57743287
2E90EDD21091	2016-08-28	EtOH_Box05_S34	ACTIVE	0	1011.71685696
2E90EDD21091	2016-08-28	EtOH_Box05_S34	ACTIVE	0	1011.84545183
2E90EDD21091	2016-08-28	EtOH_Box05_S34	ACTIVE	0	1011.98517394
2E90EDD21091	2016-08-28	EtOH_Box05_S34	ACTIVE	0	1012.11713576
2E90EDD21091	2016-08-28	EtOH_Box05_S34	ACTIVE	0	1012.26745582
2E90EDD21091	2016-08-28	EtOH_Box05_S34	ACTIVE	0	1012.42006993
2E90EDD21091	2016-08-28	EtOH_Box05_S34	ACTIVE	0	1012.57063484
2E90EDD21091	2016-08-28	EtOH_Box05_S34	ACTIVE	0	1012.6993928
2E90EDD21091	2016-08-28	EtOH_Box05_S34	ACTIVE	0	1012.8820169
2E90EDD21091	2016-08-28	EtOH_Box05_S34	ACTIVE	0	1022.87975693
2E90EDD21091	2016-08-28	EtOH_Box05_S34	ACTIVE	0	1023.56029797
2E90EDD21091	2016-08-28	EtOH_Box05_S34	ACTIVE	0	1023.73364091
2E90EDD21091	2016-08-28	EtOH_Box05_S34	ACTIVE	0	1023.8083539
2E90EDD21091	2016-08-28	EtOH_Box05_S34	ACTIVE	0	1024.07747984
2E90EDD21091	2016-08-28	EtOH_Box05_S34	ACTIVE	0	1024.14131594
2E90EDD21091	2016-08-28	EtOH_Box05_S34	ACTIVE	0	1024.291713
2E90EDD21091	2016-08-28	EtOH_Box05_S34	ACTIVE	0	1024.44193578
2E90EDD21091	2016-08-28	EtOH_Box05_S34	ACTIVE	0	1024.61387396
2E90EDD21091	2016-08-28	EtOH_Box05_S34	ACTIVE	0	1024.72089791
2E90EDD21091	2016-08-28	EtOH_Box05_S34	ACTIVE	0	1024.84958982
2E90EDD21091	2016-08-28	EtOH_Box05_S34	ACTIVE	0	1024.97817683
2E90EDD21091	2016-08-28	EtOH_Box05_S34	ACTIVE	0	1025.11774993
2E90EDD21091	2016-08-28	EtOH_Box05_S34	ACTIVE	0	1025.2463789
2E90EDD21091	2016-08-28	EtOH_Box05_S34	ACTIVE	0	1025.3749578
2E90EDD21091	2016-08-28	EtOH_Box05_S34	ACTIVE	0	1025.52515578
2E90EDD21091	2016-08-28	EtOH_Box05_S34	ACTIVE	0	1025.67580295
2E90EDD21091	2016-08-28	EtOH_Box05_S34	ACTIVE	0	1025.76139998
2E90EDD21091	2016-08-28	EtOH_Box05_S34	ACTIVE	0	1025.87932277
2E90EDD21091	2016-08-28	EtOH_Box05_S34	ACTIVE	0	1025.98632193
2E90EDD21091	2016-08-28	EtOH_Box05_S34	ACTIVE	0	1026.11494279
2E90EDD21091	2016-08-28	EtOH_Box05_S34	ACTIVE	0	1026.23274589
2E90EDD21091	2016-08-28	EtOH_Box05_S34	ACTIVE	0	1026.3505218
2E90EDD21091	2016-08-28	EtOH_Box05_S34	ACTIVE	0	1026.46841693
2E90EDD21091	2016-08-28	EtOH_Box05_S34	ACTIVE	0	1026.59704685
2E90EDD21091	2016-08-28	EtOH_Box05_S34	ACTIVE	0	1026.73644495
2E90EDD21091	2016-08-28	EtOH_Box05_S34	ACTIVE	0	1026.87585783
2E90EDD21091	2016-08-28	EtOH_Box05_S34	ACTIVE	0	1027.01627994
2E90EDD21091	2016-08-28	EtOH_Box05_S34	ACTIVE	0	1027.16663885
2E90EDD21091	2016-08-28	EtOH_Box05_S34	ACTIVE	0	1027.30617499
2E90EDD21091	2016-08-28	EtOH_Box05_S34	ACTIVE	0	1027.4356699
2E90EDD21091	2016-08-28	EtOH_Box05_S34	ACTIVE	0	1027.57585979
2E90EDD21091	2016-08-28	EtOH_Box05_S34	ACTIVE	0	1027.70540285
2E90EDD21091	2016-08-28	EtOH_Box05_S34	ACTIVE	0	1027.83487391
2E90EDD21091	2016-08-28	EtOH_Box05_S34	ACTIVE	0	1028.05079579
2E90EDD21091	2016-08-28	EtOH_Box05_S34	ACTIVE	0	1028.21265888
2E90EDD21091	2016-08-28	EtOH_Box05_S34	ACTIVE	0	1028.36367297
2E90EDD21091	2016-08-28	EtOH_Box05_S34	ACTIVE	0	1028.49312091
2E90EDD21091	2016-08-28	EtOH_Box05_S34	ACTIVE	0	1028.63339686
2E90EDD21091	2016-08-28	EtOH_Box05_S34	ACTIVE	0	1028.78620887
2E90EDD21091	2016-08-28	EtOH_Box05_S34	ACTIVE	0	1028.937253
2E90EDD21091	2016-08-28	EtOH_Box05_S34	REWARD	12	1028.937253
2E90EDD21091	2016-08-28	EtOH_Box05_S34	ACTIVE	0	1029.21197581
2E90EDD21091	2016-08-28	EtOH_Box05_S34	ACTIVE	0	1029.3735249
2E90EDD21091	2016-08-28	EtOH_Box05_S34	ACTIVE	0	1029.50227094
2E90EDD21091	2016-08-28	EtOH_Box05_S34	ACTIVE	0	1029.6418519
2E90EDD21091	2016-08-28	EtOH_Box05_S34	ACTIVE	0	1029.77062583
2E90EDD21091	2016-08-28	EtOH_Box05_S34	ACTIVE	0	1029.91020298
2E90EDD21091	2016-08-28	EtOH_Box05_S34	ACTIVE	0	1030.02845788
2E90EDD21091	2016-08-28	EtOH_Box05_S34	ACTIVE	0	1030.17879891
2E90EDD21091	2016-08-28	EtOH_Box05_S34	ACTIVE	0	1030.31826377
2E90EDD21091	2016-08-28	EtOH_Box05_S34	ACTIVE	0	1030.47943377
2E90EDD21091	2016-08-28	EtOH_Box05_S34	ACTIVE	0	1030.6405189
2E90EDD21091	2016-08-28	EtOH_Box05_S34	ACTIVE	0	1030.78031683
2E90EDD21091	2016-08-28	EtOH_Box05_S34	ACTIVE	0	1030.93060493
2E90EDD21091	2016-08-28	EtOH_Box05_S34	ACTIVE	0	1031.06045294
2E90EDD21091	2016-08-28	EtOH_Box05_S34	ACTIVE	0	1031.67571497
2E90EDD21091	2016-08-28	EtOH_Box05_S34	ACTIVE	0	1031.75041389
2E90EDD21091	2016-08-28	EtOH_Box05_S34	ACTIVE	0	1031.86830282
2E90EDD21091	2016-08-28	EtOH_Box05_S34	ACTIVE	0	1031.98610997
2E90EDD21091	2016-08-28	EtOH_Box05_S34	ACTIVE	0	1032.10393381
2E90EDD21091	2016-08-28	EtOH_Box05_S34	ACTIVE	0	1032.232584
2E90EDD21091	2016-08-28	EtOH_Box05_S34	ACTIVE	0	1032.37202597
2E90EDD21091	2016-08-28	EtOH_Box05_S34	ACTIVE	0	1032.50069594
2E90EDD21091	2016-08-28	EtOH_Box05_S34	ACTIVE	0	1032.61857891
2E90EDD21091	2016-08-28	EtOH_Box05_S34	ACTIVE	0	1032.72565699
2E90EDD21091	2016-08-28	EtOH_Box05_S34	ACTIVE	0	1032.86511779
2E90EDD21091	2016-08-28	EtOH_Box05_S34	ACTIVE	0	1032.98290396
2E90EDD21091	2016-08-28	EtOH_Box05_S34	ACTIVE	0	1033.11165786
2E90EDD21091	2016-08-28	EtOH_Box05_S34	ACTIVE	0	1033.24036288
2E90EDD21091	2016-08-28	EtOH_Box05_S34	ACTIVE	0	1033.36892986
2E90EDD21091	2016-08-28	EtOH_Box05_S34	ACTIVE	0	1033.50845098
2E90EDD21091	2016-08-28	EtOH_Box05_S34	ACTIVE	0	1033.6263938
2E90EDD21091	2016-08-28	EtOH_Box05_S34	ACTIVE	0	1033.75508785
2E90EDD21091	2016-08-28	EtOH_Box05_S34	ACTIVE	0	1033.88692999
2E90EDD21091	2016-08-28	EtOH_Box05_S34	ACTIVE	0	1034.01566291
2E90EDD21091	2016-08-28	EtOH_Box05_S34	ACTIVE	0	1034.15626478
2E90EDD21091	2016-08-28	EtOH_Box05_S34	ACTIVE	0	1034.28626895
2E90EDD21091	2016-08-28	EtOH_Box05_S34	ACTIVE	0	1034.41511488
2E90EDD21091	2016-08-28	EtOH_Box05_S34	ACTIVE	0	1034.55471492
2E90EDD21091	2016-08-28	EtOH_Box05_S34	ACTIVE	0	1034.67262697
2E90EDD21091	2016-08-28	EtOH_Box05_S34	ACTIVE	0	1034.8013308
2E90EDD21091	2016-08-28	EtOH_Box05_S34	ACTIVE	0	1034.9192059
2E90EDD21091	2016-08-28	EtOH_Box05_S34	ACTIVE	0	1035.05868292
2E90EDD21091	2016-08-28	EtOH_Box05_S34	ACTIVE	0	1035.18740177
2E90EDD21091	2016-08-28	EtOH_Box05_S34	ACTIVE	0	1035.31610584
2E90EDD21091	2016-08-28	EtOH_Box05_S34	ACTIVE	0	1035.45549989
2E90EDD21091	2016-08-28	EtOH_Box05_S34	ACTIVE	0	1035.58423185
2E90EDD21091	2016-08-28	EtOH_Box05_S34	ACTIVE	0	1035.723768
2E90EDD21091	2016-08-28	EtOH_Box05_S34	ACTIVE	0	1035.87400389
2E90EDD21091	2016-08-28	EtOH_Box05_S34	ACTIVE	0	1036.03511381
2E90EDD21091	2016-08-28	EtOH_Box05_S34	ACTIVE	0	1036.18540382
2E90EDD21091	2016-08-28	EtOH_Box05_S34	ACTIVE	0	1036.36812377
2E90EDD21091	2016-08-28	EtOH_Box05_S34	ACTIVE	0	1036.50773478
2E90EDD21091	2016-08-28	EtOH_Box05_S34	ACTIVE	0	1050.27068996
2E90EDD21091	2016-08-28	EtOH_Box05_S34	ACTIVE	0	1050.36660695
2E90EDD21091	2016-08-28	EtOH_Box05_S34	ACTIVE	0	1050.54883289
2E90EDD21091	2016-08-28	EtOH_Box05_S34	ACTIVE	0	1050.64461684
2E90EDD21091	2016-08-28	EtOH_Box05_S34	ACTIVE	0	1050.7840569
2E90EDD21091	2016-08-28	EtOH_Box05_S34	ACTIVE	0	1051.02022696
2E90EDD21091	2016-08-28	EtOH_Box05_S34	ACTIVE	0	1051.12691379
2E90EDD21091	2016-08-28	EtOH_Box05_S34	REWARD	7	1051.12691379
2E90EDD21091	2016-08-28	EtOH_Box05_S34	ACTIVE	0	1051.35740781
2E90EDD21091	2016-08-28	EtOH_Box05_S34	ACTIVE	0	1051.475595
2E90EDD21091	2016-08-28	EtOH_Box05_S34	ACTIVE	0	1051.60437679
2E90EDD21091	2016-08-28	EtOH_Box05_S34	ACTIVE	0	1051.71141696
2E90EDD21091	2016-08-28	EtOH_Box05_S34	ACTIVE	0	1051.84015083
2E90EDD21091	2016-08-28	EtOH_Box05_S34	ACTIVE	0	1052.16489792
2E90EDD21091	2016-08-28	EtOH_Box05_S34	ACTIVE	0	1052.2721138
2E90EDD21091	2016-08-28	EtOH_Box05_S34	ACTIVE	0	1052.39003897
2E90EDD21091	2016-08-28	EtOH_Box05_S34	ACTIVE	0	1052.52956891
2E90EDD21091	2016-08-28	EtOH_Box05_S34	ACTIVE	0	1052.64751196
2E90EDD21091	2016-08-28	EtOH_Box05_S34	ACTIVE	0	1052.75463676
2E90EDD21091	2016-08-28	EtOH_Box05_S34	ACTIVE	0	1052.88335085
2E90EDD21091	2016-08-28	EtOH_Box05_S34	ACTIVE	0	1053.02284193
2E90EDD21091	2016-08-28	EtOH_Box05_S34	ACTIVE	0	1053.14075589
2E90EDD21091	2016-08-28	EtOH_Box05_S34	ACTIVE	0	1053.26943088
2E90EDD21091	2016-08-28	EtOH_Box05_S34	ACTIVE	0	1053.39808893
2E90EDD21091	2016-08-28	EtOH_Box05_S34	ACTIVE	0	1053.51612878
2E90EDD21091	2016-08-28	EtOH_Box05_S34	ACTIVE	0	1053.64491892
2E90EDD21091	2016-08-28	EtOH_Box05_S34	ACTIVE	0	1053.78437591
2E90EDD21091	2016-08-28	EtOH_Box05_S34	ACTIVE	0	1053.92386079
2E90EDD21091	2016-08-28	EtOH_Box05_S34	ACTIVE	0	1054.06335783
2E90EDD21091	2016-08-28	EtOH_Box05_S34	ACTIVE	0	1054.19209695
2E90EDD21091	2016-08-28	EtOH_Box05_S34	ACTIVE	0	1054.32087183
2E90EDD21091	2016-08-28	EtOH_Box05_S34	ACTIVE	0	1054.46044779
2E90EDD21091	2016-08-28	EtOH_Box05_S34	ACTIVE	0	1054.58927393
2E90EDD21091	2016-08-28	EtOH_Box05_S34	ACTIVE	0	1054.71803379
2E90EDD21091	2016-08-28	EtOH_Box05_S34	ACTIVE	0	1054.84003592
2E90EDD21091	2016-08-28	EtOH_Box05_S34	ACTIVE	0	1054.96876478
2E90EDD21091	2016-08-28	EtOH_Box05_S34	ACTIVE	0	1055.09752798
2E90EDD21091	2016-08-28	EtOH_Box05_S34	ACTIVE	0	1055.2478199
2E90EDD21091	2016-08-28	EtOH_Box05_S34	ACTIVE	0	1055.37746978
2E90EDD21091	2016-08-28	EtOH_Box05_S34	ACTIVE	0	1055.5170939
2E90EDD21091	2016-08-28	EtOH_Box05_S34	ACTIVE	0	1055.64580393
2E90EDD21091	2016-08-28	EtOH_Box05_S34	ACTIVE	0	1055.77451396
2E90EDD21091	2016-08-28	EtOH_Box05_S34	ACTIVE	0	1055.91398597
2E90EDD21091	2016-08-28	EtOH_Box05_S34	ACTIVE	0	1056.04266191
2E90EDD21091	2016-08-28	EtOH_Box05_S34	ACTIVE	0	1056.18230581
2E90EDD21091	2016-08-28	EtOH_Box05_S34	ACTIVE	0	1056.3227098
2E90EDD21091	2016-08-28	EtOH_Box05_S34	ACTIVE	0	1056.45161486
2E90EDD21091	2016-08-28	EtOH_Box05_S34	ACTIVE	0	1056.60203195
2E90EDD21091	2016-08-28	EtOH_Box05_S34	ACTIVE	0	1056.75235081
2E90EDD21091	2016-08-28	EtOH_Box05_S34	ACTIVE	0	1056.89196897
2E90EDD21091	2016-08-28	EtOH_Box05_S34	ACTIVE	0	1057.03145599
2E90EDD21091	2016-08-28	EtOH_Box05_S34	ACTIVE	0	1057.18175197
2E90EDD21091	2016-08-28	EtOH_Box05_S34	ACTIVE	0	1057.31041479
2E90EDD21091	2016-08-28	EtOH_Box05_S34	ACTIVE	0	1057.46071887
2E90EDD21091	2016-08-28	EtOH_Box05_S34	ACTIVE	0	1057.6219418
2E90EDD21091	2016-08-28	EtOH_Box05_S34	ACTIVE	0	1057.76141882
2E90EDD21091	2016-08-28	EtOH_Box05_S34	ACTIVE	0	1057.93330979
2E90EDD21091	2016-08-28	EtOH_Box05_S34	ACTIVE	0	1058.09449482
2E90EDD21091	2016-08-28	EtOH_Box05_S34	ACTIVE	0	1058.25566077
2E90EDD21091	2016-08-28	EtOH_Box05_S34	ACTIVE	0	1076.21956992
2E90EDD21091	2016-08-28	EtOH_Box05_S34	ACTIVE	0	1076.31673479
2E90EDD21091	2016-08-28	EtOH_Box05_S34	ACTIVE	0	1076.50019479
2E90EDD21091	2016-08-28	EtOH_Box05_S34	ACTIVE	0	1076.60800791
2E90EDD21091	2016-08-28	EtOH_Box05_S34	ACTIVE	0	1076.69404578
2E90EDD21091	2016-08-28	EtOH_Box05_S34	ACTIVE	0	1076.93138194
2E90EDD21091	2016-08-28	EtOH_Box05_S34	ACTIVE	0	1077.02820897
2E90EDD21091	2016-08-28	EtOH_Box05_S34	ACTIVE	0	1077.21169376
2E90EDD21091	2016-08-28	EtOH_Box05_S34	ACTIVE	0	1077.41670895
2E90EDD21091	2016-08-28	EtOH_Box05_S34	ACTIVE	0	1077.57856584
2E90EDD21091	2016-08-28	EtOH_Box05_S34	REWARD	10	1077.57856584
2E90EDD21091	2016-08-28	EtOH_Box05_S34	ACTIVE	0	1077.85329485
2E90EDD21091	2016-08-28	EtOH_Box05_S34	ACTIVE	0	1077.98219395
2E90EDD21091	2016-08-28	EtOH_Box05_S34	ACTIVE	0	1078.10024095
2E90EDD21091	2016-08-28	EtOH_Box05_S34	ACTIVE	0	1078.21814585
2E90EDD21091	2016-08-28	EtOH_Box05_S34	ACTIVE	0	1078.33594894
2E90EDD21091	2016-08-28	EtOH_Box05_S34	ACTIVE	0	1078.45374393
2E90EDD21091	2016-08-28	EtOH_Box05_S34	ACTIVE	0	1078.57167888
2E90EDD21091	2016-08-28	EtOH_Box05_S34	ACTIVE	0	1078.70039392
2E90EDD21091	2016-08-28	EtOH_Box05_S34	ACTIVE	0	1078.80751681
2E90EDD21091	2016-08-28	EtOH_Box05_S34	ACTIVE	0	1078.914536
2E90EDD21091	2016-08-28	EtOH_Box05_S34	ACTIVE	0	1079.04430199
2E90EDD21091	2016-08-28	EtOH_Box05_S34	ACTIVE	0	1079.16220593
2E90EDD21091	2016-08-28	EtOH_Box05_S34	ACTIVE	0	1079.20445299
2E90EDD21091	2016-08-28	EtOH_Box05_S34	ACTIVE	0	1079.30064392
2E90EDD21091	2016-08-28	EtOH_Box05_S34	ACTIVE	0	1079.42925596
2E90EDD21091	2016-08-28	EtOH_Box05_S34	ACTIVE	0	1079.55791688
2E90EDD21091	2016-08-28	EtOH_Box05_S34	ACTIVE	0	1079.69741297
2E90EDD21091	2016-08-28	EtOH_Box05_S34	ACTIVE	0	1079.82607985
2E90EDD21091	2016-08-28	EtOH_Box05_S34	ACTIVE	0	1079.94386888
2E90EDD21091	2016-08-28	EtOH_Box05_S34	ACTIVE	0	1080.07263184
2E90EDD21091	2016-08-28	EtOH_Box05_S34	ACTIVE	0	1080.2013998
2E90EDD21091	2016-08-28	EtOH_Box05_S34	ACTIVE	0	1080.31924081
2E90EDD21091	2016-08-28	EtOH_Box05_S34	ACTIVE	0	1080.46940494
2E90EDD21091	2016-08-28	EtOH_Box05_S34	ACTIVE	0	1080.58739281
2E90EDD21091	2016-08-28	EtOH_Box05_S34	ACTIVE	0	1080.71616387
2E90EDD21091	2016-08-28	EtOH_Box05_S34	ACTIVE	0	1080.85047698
2E90EDD21091	2016-08-28	EtOH_Box05_S34	ACTIVE	0	1080.97919393
2E90EDD21091	2016-08-28	EtOH_Box05_S34	ACTIVE	0	1081.09708595
2E90EDD21091	2016-08-28	EtOH_Box05_S34	ACTIVE	0	1081.2365849
2E90EDD21091	2016-08-28	EtOH_Box05_S34	ACTIVE	0	1081.36525178
2E90EDD21091	2016-08-28	EtOH_Box05_S34	ACTIVE	0	1081.49388981
2E90EDD21091	2016-08-28	EtOH_Box05_S34	ACTIVE	0	1081.63340688
2E90EDD21091	2016-08-28	EtOH_Box05_S34	ACTIVE	0	1081.76206994
2E90EDD21091	2016-08-28	EtOH_Box05_S34	ACTIVE	0	1081.90145183
2E90EDD21091	2016-08-28	EtOH_Box05_S34	ACTIVE	0	1082.04087591
2E90EDD21091	2016-08-28	EtOH_Box05_S34	ACTIVE	0	1082.1696229
2E90EDD21091	2016-08-28	EtOH_Box05_S34	ACTIVE	0	1082.30916595
2E90EDD21091	2016-08-28	EtOH_Box05_S34	ACTIVE	0	1082.43884277
2E90EDD21091	2016-08-28	EtOH_Box05_S34	ACTIVE	0	1082.57852292
2E90EDD21091	2016-08-28	EtOH_Box05_S34	ACTIVE	0	1082.73976183
2E90EDD21091	2016-08-28	EtOH_Box05_S34	ACTIVE	0	1082.88028979
2E90EDD21091	2016-08-28	EtOH_Box05_S34	ACTIVE	0	1083.03078699
2E90EDD21091	2016-08-28	EtOH_Box05_S34	ACTIVE	0	1083.19191694
2E90EDD21091	2016-08-28	EtOH_Box05_S34	ACTIVE	0	1083.3746798
2E90EDD21091	2016-08-28	EtOH_Box05_S34	ACTIVE	0	1089.38581777
2E90EDD21091	2016-08-28	EtOH_Box05_S34	ACTIVE	0	1089.51472282
2E90EDD21091	2016-08-28	EtOH_Box05_S34	ACTIVE	0	1089.7948699
2E90EDD21091	2016-08-28	EtOH_Box05_S34	INACTIVE	0	1091.50363994
2E90EDD21091	2016-08-28	EtOH_Box05_S34	INACTIVE	0	1091.69452286
2E90EDD21091	2016-08-28	EtOH_Box05_S34	INACTIVE	0	1091.97225499
2E90EDD21091	2016-08-28	EtOH_Box05_S34	INACTIVE	0	1092.16337895
2E90EDD21091	2016-08-28	EtOH_Box05_S34	INACTIVE	0	1092.30012798
2E90EDD21091	2016-08-28	EtOH_Box05_S34	INACTIVE	0	1092.64240098
2E90EDD21091	2016-08-28	EtOH_Box05_S34	ACTIVE	0	1094.67212296
[truncated: 4,826 more rows]
