# Supplementary material for: An open source device for operant licking in rats
Source: PeerJ. 2017 Feb 14;5:e2981. doi: 10.7717/peerj.2981 (PMC5312574; doi:10.7717/peerj.2981)
Supplement: Supplemental Information 1 — The complete raw data and several R scripts that generated all the figures and statistical analysis were compressed using the Linux tar command. The bash program dataSummary.sh located in the sucrose and water subdirectory was used to generate summary statistics for each run. [file peerj-05-2981-s001.gz › data/sucrose/vr/ETOH_lick_Box03_S121_2E90EDD21091.csv]

RatID	date	boxid	EventType	vr10	seconds
2E90EDD21091	2016-08-31	EtOH_Box03_S121	ACTIVE	0	10.6021361351
2E90EDD21091	2016-08-31	EtOH_Box03_S121	ACTIVE	0	10.9541242123
2E90EDD21091	2016-08-31	EtOH_Box03_S121	ACTIVE	0	11.4358670712
2E90EDD21091	2016-08-31	EtOH_Box03_S121	ACTIVE	0	67.5911900997
2E90EDD21091	2016-08-31	EtOH_Box03_S121	ACTIVE	0	88.8567399979
2E90EDD21091	2016-08-31	EtOH_Box03_S121	ACTIVE	0	89.0141940117
2E90EDD21091	2016-08-31	EtOH_Box03_S121	INACTIVE	0	118.756854057
2E90EDD21091	2016-08-31	EtOH_Box03_S121	ACTIVE	0	131.326128006
2E90EDD21091	2016-08-31	EtOH_Box03_S121	ACTIVE	0	131.591531038
2E90EDD21091	2016-08-31	EtOH_Box03_S121	ACTIVE	0	131.986623049
2E90EDD21091	2016-08-31	EtOH_Box03_S121	INACTIVE	0	152.799311161
2E90EDD21091	2016-08-31	EtOH_Box03_S121	ACTIVE	0	172.460846186
2E90EDD21091	2016-08-31	EtOH_Box03_S121	REWARD	10	172.460846186
2E90EDD21091	2016-08-31	EtOH_Box03_S121	ACTIVE	0	172.732411146
2E90EDD21091	2016-08-31	EtOH_Box03_S121	ACTIVE	0	172.807254076
2E90EDD21091	2016-08-31	EtOH_Box03_S121	ACTIVE	0	172.881918192
2E90EDD21091	2016-08-31	EtOH_Box03_S121	ACTIVE	0	193.055541039
2E90EDD21091	2016-08-31	EtOH_Box03_S121	ACTIVE	0	193.214156151
2E90EDD21091	2016-08-31	EtOH_Box03_S121	ACTIVE	0	193.307618141
2E90EDD21091	2016-08-31	EtOH_Box03_S121	ACTIVE	0	193.476686001
2E90EDD21091	2016-08-31	EtOH_Box03_S121	ACTIVE	0	193.678274155
2E90EDD21091	2016-08-31	EtOH_Box03_S121	ACTIVE	0	193.858202219
2E90EDD21091	2016-08-31	EtOH_Box03_S121	ACTIVE	0	193.973278999
2E90EDD21091	2016-08-31	EtOH_Box03_S121	ACTIVE	0	194.153364182
2E90EDD21091	2016-08-31	EtOH_Box03_S121	ACTIVE	0	194.235992193
2E90EDD21091	2016-08-31	EtOH_Box03_S121	ACTIVE	0	194.351114035
2E90EDD21091	2016-08-31	EtOH_Box03_S121	ACTIVE	0	194.455662012
2E90EDD21091	2016-08-31	EtOH_Box03_S121	ACTIVE	0	194.570883989
2E90EDD21091	2016-08-31	EtOH_Box03_S121	ACTIVE	0	194.697041035
2E90EDD21091	2016-08-31	EtOH_Box03_S121	ACTIVE	0	194.82311821
2E90EDD21091	2016-08-31	EtOH_Box03_S121	ACTIVE	0	194.94909215
2E90EDD21091	2016-08-31	EtOH_Box03_S121	ACTIVE	0	195.074971199
2E90EDD21091	2016-08-31	EtOH_Box03_S121	ACTIVE	0	195.18998313
2E90EDD21091	2016-08-31	EtOH_Box03_S121	ACTIVE	0	195.32668519
2E90EDD21091	2016-08-31	EtOH_Box03_S121	REWARD	18	195.32668519
2E90EDD21091	2016-08-31	EtOH_Box03_S121	ACTIVE	0	195.566308022
2E90EDD21091	2016-08-31	EtOH_Box03_S121	ACTIVE	0	195.684558153
2E90EDD21091	2016-08-31	EtOH_Box03_S121	ACTIVE	0	195.802412033
2E90EDD21091	2016-08-31	EtOH_Box03_S121	ACTIVE	0	195.942056179
2E90EDD21091	2016-08-31	EtOH_Box03_S121	ACTIVE	0	196.060074091
2E90EDD21091	2016-08-31	EtOH_Box03_S121	ACTIVE	0	196.178251028
2E90EDD21091	2016-08-31	EtOH_Box03_S121	ACTIVE	0	196.307132006
2E90EDD21091	2016-08-31	EtOH_Box03_S121	ACTIVE	0	210.510524988
2E90EDD21091	2016-08-31	EtOH_Box03_S121	ACTIVE	0	210.70463109
2E90EDD21091	2016-08-31	EtOH_Box03_S121	ACTIVE	0	210.930677176
2E90EDD21091	2016-08-31	EtOH_Box03_S121	ACTIVE	0	211.005390167
2E90EDD21091	2016-08-31	EtOH_Box03_S121	ACTIVE	0	213.697434187
2E90EDD21091	2016-08-31	EtOH_Box03_S121	ACTIVE	0	220.79079318
2E90EDD21091	2016-08-31	EtOH_Box03_S121	ACTIVE	0	221.047850132
2E90EDD21091	2016-08-31	EtOH_Box03_S121	ACTIVE	0	221.130751133
2E90EDD21091	2016-08-31	EtOH_Box03_S121	ACTIVE	0	221.213575125
2E90EDD21091	2016-08-31	EtOH_Box03_S121	ACTIVE	0	221.339532137
2E90EDD21091	2016-08-31	EtOH_Box03_S121	ACTIVE	0	221.768141985
2E90EDD21091	2016-08-31	EtOH_Box03_S121	ACTIVE	0	221.904993057
2E90EDD21091	2016-08-31	EtOH_Box03_S121	ACTIVE	0	222.301492214
2E90EDD21091	2016-08-31	EtOH_Box03_S121	ACTIVE	0	223.045968056
2E90EDD21091	2016-08-31	EtOH_Box03_S121	ACTIVE	0	223.139585018
2E90EDD21091	2016-08-31	EtOH_Box03_S121	ACTIVE	0	232.72804904
2E90EDD21091	2016-08-31	EtOH_Box03_S121	ACTIVE	0	232.912277222
2E90EDD21091	2016-08-31	EtOH_Box03_S121	ACTIVE	0	233.113992214
2E90EDD21091	2016-08-31	EtOH_Box03_S121	REWARD	13	233.113992214
2E90EDD21091	2016-08-31	EtOH_Box03_S121	INACTIVE	0	241.280678034
2E90EDD21091	2016-08-31	EtOH_Box03_S121	ACTIVE	0	250.194008112
2E90EDD21091	2016-08-31	EtOH_Box03_S121	ACTIVE	0	250.26880908
2E90EDD21091	2016-08-31	EtOH_Box03_S121	ACTIVE	0	250.343665123
2E90EDD21091	2016-08-31	EtOH_Box03_S121	ACTIVE	0	250.461529016
2E90EDD21091	2016-08-31	EtOH_Box03_S121	ACTIVE	0	250.590597153
2E90EDD21091	2016-08-31	EtOH_Box03_S121	ACTIVE	0	250.69788909
2E90EDD21091	2016-08-31	EtOH_Box03_S121	ACTIVE	0	250.815843105
2E90EDD21091	2016-08-31	EtOH_Box03_S121	ACTIVE	0	250.944511175
2E90EDD21091	2016-08-31	EtOH_Box03_S121	ACTIVE	0	251.073245049
2E90EDD21091	2016-08-31	EtOH_Box03_S121	ACTIVE	0	251.32113719
2E90EDD21091	2016-08-31	EtOH_Box03_S121	ACTIVE	0	251.439059019
2E90EDD21091	2016-08-31	EtOH_Box03_S121	ACTIVE	0	251.54608202
2E90EDD21091	2016-08-31	EtOH_Box03_S121	ACTIVE	0	251.696470022
2E90EDD21091	2016-08-31	EtOH_Box03_S121	ACTIVE	0	251.835942984
2E90EDD21091	2016-08-31	EtOH_Box03_S121	ACTIVE	0	251.96462822
2E90EDD21091	2016-08-31	EtOH_Box03_S121	ACTIVE	0	252.08249712
2E90EDD21091	2016-08-31	EtOH_Box03_S121	ACTIVE	0	252.21147418
2E90EDD21091	2016-08-31	EtOH_Box03_S121	ACTIVE	0	252.351006985
2E90EDD21091	2016-08-31	EtOH_Box03_S121	ACTIVE	0	252.49063015
2E90EDD21091	2016-08-31	EtOH_Box03_S121	ACTIVE	0	252.716648102
2E90EDD21091	2016-08-31	EtOH_Box03_S121	ACTIVE	0	252.856283188
2E90EDD21091	2016-08-31	EtOH_Box03_S121	ACTIVE	0	252.952529192
2E90EDD21091	2016-08-31	EtOH_Box03_S121	ACTIVE	0	253.082219124
2E90EDD21091	2016-08-31	EtOH_Box03_S121	ACTIVE	0	253.22196722
2E90EDD21091	2016-08-31	EtOH_Box03_S121	ACTIVE	0	253.400826216
2E90EDD21091	2016-08-31	EtOH_Box03_S121	ACTIVE	0	253.544634104
2E90EDD21091	2016-08-31	EtOH_Box03_S121	ACTIVE	0	253.820676088
2E90EDD21091	2016-08-31	EtOH_Box03_S121	ACTIVE	0	253.945517063
2E90EDD21091	2016-08-31	EtOH_Box03_S121	ACTIVE	0	254.037856102
2E90EDD21091	2016-08-31	EtOH_Box03_S121	INACTIVE	0	257.481710196
2E90EDD21091	2016-08-31	EtOH_Box03_S121	ACTIVE	0	260.079572201
2E90EDD21091	2016-08-31	EtOH_Box03_S121	ACTIVE	0	260.377442122
2E90EDD21091	2016-08-31	EtOH_Box03_S121	ACTIVE	0	260.578214169
2E90EDD21091	2016-08-31	EtOH_Box03_S121	REWARD	9	260.578214169
2E90EDD21091	2016-08-31	EtOH_Box03_S121	ACTIVE	0	264.071165085
2E90EDD21091	2016-08-31	EtOH_Box03_S121	ACTIVE	0	270.181766987
2E90EDD21091	2016-08-31	EtOH_Box03_S121	ACTIVE	0	270.288942099
2E90EDD21091	2016-08-31	EtOH_Box03_S121	ACTIVE	0	270.331097126
2E90EDD21091	2016-08-31	EtOH_Box03_S121	ACTIVE	0	274.980638027
2E90EDD21091	2016-08-31	EtOH_Box03_S121	ACTIVE	0	275.047362089
2E90EDD21091	2016-08-31	EtOH_Box03_S121	ACTIVE	0	275.165408134
2E90EDD21091	2016-08-31	EtOH_Box03_S121	ACTIVE	0	281.68239522
2E90EDD21091	2016-08-31	EtOH_Box03_S121	ACTIVE	0	281.841112137
2E90EDD21091	2016-08-31	EtOH_Box03_S121	ACTIVE	0	281.999489069
2E90EDD21091	2016-08-31	EtOH_Box03_S121	ACTIVE	0	282.094412088
2E90EDD21091	2016-08-31	EtOH_Box03_S121	ACTIVE	0	282.360805988
2E90EDD21091	2016-08-31	EtOH_Box03_S121	ACTIVE	0	282.498720169
2E90EDD21091	2016-08-31	EtOH_Box03_S121	ACTIVE	0	282.636666059
2E90EDD21091	2016-08-31	EtOH_Box03_S121	ACTIVE	0	282.752963066
2E90EDD21091	2016-08-31	EtOH_Box03_S121	ACTIVE	0	282.83671999
2E90EDD21091	2016-08-31	EtOH_Box03_S121	ACTIVE	0	283.018012047
2E90EDD21091	2016-08-31	EtOH_Box03_S121	ACTIVE	0	283.14508009
2E90EDD21091	2016-08-31	EtOH_Box03_S121	ACTIVE	0	283.39104104
2E90EDD21091	2016-08-31	EtOH_Box03_S121	ACTIVE	0	283.485722065
2E90EDD21091	2016-08-31	EtOH_Box03_S121	ACTIVE	0	283.677882195
2E90EDD21091	2016-08-31	EtOH_Box03_S121	REWARD	14	283.677882195
2E90EDD21091	2016-08-31	EtOH_Box03_S121	ACTIVE	0	283.971873045
2E90EDD21091	2016-08-31	EtOH_Box03_S121	ACTIVE	0	284.090145111
2E90EDD21091	2016-08-31	EtOH_Box03_S121	ACTIVE	0	284.197287083
2E90EDD21091	2016-08-31	EtOH_Box03_S121	ACTIVE	0	284.304395199
2E90EDD21091	2016-08-31	EtOH_Box03_S121	ACTIVE	0	284.433007002
2E90EDD21091	2016-08-31	EtOH_Box03_S121	ACTIVE	0	284.55073905
2E90EDD21091	2016-08-31	EtOH_Box03_S121	ACTIVE	0	284.690282106
2E90EDD21091	2016-08-31	EtOH_Box03_S121	ACTIVE	0	284.808135986
2E90EDD21091	2016-08-31	EtOH_Box03_S121	ACTIVE	0	284.926039219
2E90EDD21091	2016-08-31	EtOH_Box03_S121	ACTIVE	0	285.065582037
2E90EDD21091	2016-08-31	EtOH_Box03_S121	ACTIVE	0	285.194447041
2E90EDD21091	2016-08-31	EtOH_Box03_S121	ACTIVE	0	285.344736099
2E90EDD21091	2016-08-31	EtOH_Box03_S121	ACTIVE	0	285.462686062
2E90EDD21091	2016-08-31	EtOH_Box03_S121	ACTIVE	0	285.591498137
2E90EDD21091	2016-08-31	EtOH_Box03_S121	ACTIVE	0	285.730998993
2E90EDD21091	2016-08-31	EtOH_Box03_S121	ACTIVE	0	285.859640121
2E90EDD21091	2016-08-31	EtOH_Box03_S121	ACTIVE	0	286.000064135
2E90EDD21091	2016-08-31	EtOH_Box03_S121	ACTIVE	0	286.150528193
2E90EDD21091	2016-08-31	EtOH_Box03_S121	ACTIVE	0	286.290010214
2E90EDD21091	2016-08-31	EtOH_Box03_S121	ACTIVE	0	286.429428101
2E90EDD21091	2016-08-31	EtOH_Box03_S121	ACTIVE	0	286.568922997
2E90EDD21091	2016-08-31	EtOH_Box03_S121	ACTIVE	0	286.697879076
2E90EDD21091	2016-08-31	EtOH_Box03_S121	ACTIVE	0	286.837427139
2E90EDD21091	2016-08-31	EtOH_Box03_S121	ACTIVE	0	286.966198206
2E90EDD21091	2016-08-31	EtOH_Box03_S121	ACTIVE	0	287.095005989
2E90EDD21091	2016-08-31	EtOH_Box03_S121	ACTIVE	0	287.223659992
2E90EDD21091	2016-08-31	EtOH_Box03_S121	ACTIVE	0	287.373998165
2E90EDD21091	2016-08-31	EtOH_Box03_S121	ACTIVE	0	287.524333
2E90EDD21091	2016-08-31	EtOH_Box03_S121	ACTIVE	0	287.685580015
2E90EDD21091	2016-08-31	EtOH_Box03_S121	ACTIVE	0	287.889906168
2E90EDD21091	2016-08-31	EtOH_Box03_S121	ACTIVE	0	287.986138105
2E90EDD21091	2016-08-31	EtOH_Box03_S121	ACTIVE	0	288.104007006
2E90EDD21091	2016-08-31	EtOH_Box03_S121	ACTIVE	0	288.211083174
2E90EDD21091	2016-08-31	EtOH_Box03_S121	ACTIVE	0	288.339737177
2E90EDD21091	2016-08-31	EtOH_Box03_S121	ACTIVE	0	288.468409061
2E90EDD21091	2016-08-31	EtOH_Box03_S121	ACTIVE	0	288.564682007
2E90EDD21091	2016-08-31	EtOH_Box03_S121	ACTIVE	0	288.650158167
2E90EDD21091	2016-08-31	EtOH_Box03_S121	ACTIVE	0	293.134725094
2E90EDD21091	2016-08-31	EtOH_Box03_S121	ACTIVE	0	293.198800087
2E90EDD21091	2016-08-31	EtOH_Box03_S121	ACTIVE	0	293.295068026
2E90EDD21091	2016-08-31	EtOH_Box03_S121	ACTIVE	0	293.391242027
2E90EDD21091	2016-08-31	EtOH_Box03_S121	ACTIVE	0	293.46590209
2E90EDD21091	2016-08-31	EtOH_Box03_S121	ACTIVE	0	293.583775997
2E90EDD21091	2016-08-31	EtOH_Box03_S121	ACTIVE	0	308.291071177
2E90EDD21091	2016-08-31	EtOH_Box03_S121	ACTIVE	0	308.568843126
2E90EDD21091	2016-08-31	EtOH_Box03_S121	ACTIVE	0	308.684085131
2E90EDD21091	2016-08-31	EtOH_Box03_S121	ACTIVE	0	308.831859112
2E90EDD21091	2016-08-31	EtOH_Box03_S121	ACTIVE	0	309.00101614
2E90EDD21091	2016-08-31	EtOH_Box03_S121	REWARD	5	309.00101614
2E90EDD21091	2016-08-31	EtOH_Box03_S121	ACTIVE	0	309.228627205
2E90EDD21091	2016-08-31	EtOH_Box03_S121	ACTIVE	0	309.325213194
2E90EDD21091	2016-08-31	EtOH_Box03_S121	ACTIVE	0	309.433583021
2E90EDD21091	2016-08-31	EtOH_Box03_S121	ACTIVE	0	309.540814161
2E90EDD21091	2016-08-31	EtOH_Box03_S121	ACTIVE	0	309.647927046
2E90EDD21091	2016-08-31	EtOH_Box03_S121	ACTIVE	0	309.776677132
2E90EDD21091	2016-08-31	EtOH_Box03_S121	ACTIVE	0	309.905372143
2E90EDD21091	2016-08-31	EtOH_Box03_S121	ACTIVE	0	310.023308039
2E90EDD21091	2016-08-31	EtOH_Box03_S121	ACTIVE	0	310.173667192
2E90EDD21091	2016-08-31	EtOH_Box03_S121	ACTIVE	0	310.302359104
2E90EDD21091	2016-08-31	EtOH_Box03_S121	ACTIVE	0	310.430958986
2E90EDD21091	2016-08-31	EtOH_Box03_S121	ACTIVE	0	310.559895039
2E90EDD21091	2016-08-31	EtOH_Box03_S121	ACTIVE	0	310.689045191
2E90EDD21091	2016-08-31	EtOH_Box03_S121	ACTIVE	0	310.817900181
2E90EDD21091	2016-08-31	EtOH_Box03_S121	ACTIVE	0	310.946611166
2E90EDD21091	2016-08-31	EtOH_Box03_S121	ACTIVE	0	311.064698219
2E90EDD21091	2016-08-31	EtOH_Box03_S121	ACTIVE	0	311.204196215
2E90EDD21091	2016-08-31	EtOH_Box03_S121	ACTIVE	0	311.343725204
2E90EDD21091	2016-08-31	EtOH_Box03_S121	ACTIVE	0	311.461608171
2E90EDD21091	2016-08-31	EtOH_Box03_S121	ACTIVE	0	311.601149082
2E90EDD21091	2016-08-31	EtOH_Box03_S121	ACTIVE	0	311.74062109
2E90EDD21091	2016-08-31	EtOH_Box03_S121	ACTIVE	0	311.860733032
2E90EDD21091	2016-08-31	EtOH_Box03_S121	ACTIVE	0	312.000268221
2E90EDD21091	2016-08-31	EtOH_Box03_S121	ACTIVE	0	312.172271013
2E90EDD21091	2016-08-31	EtOH_Box03_S121	ACTIVE	0	312.300974131
2E90EDD21091	2016-08-31	EtOH_Box03_S121	ACTIVE	0	312.440415144
2E90EDD21091	2016-08-31	EtOH_Box03_S121	ACTIVE	0	312.580099106
2E90EDD21091	2016-08-31	EtOH_Box03_S121	ACTIVE	0	312.720716
2E90EDD21091	2016-08-31	EtOH_Box03_S121	ACTIVE	0	312.871257067
2E90EDD21091	2016-08-31	EtOH_Box03_S121	ACTIVE	0	313.010822058
2E90EDD21091	2016-08-31	EtOH_Box03_S121	ACTIVE	0	313.17186904
2E90EDD21091	2016-08-31	EtOH_Box03_S121	ACTIVE	0	313.333142042
2E90EDD21091	2016-08-31	EtOH_Box03_S121	ACTIVE	0	322.082430124
2E90EDD21091	2016-08-31	EtOH_Box03_S121	ACTIVE	0	326.807540178
2E90EDD21091	2016-08-31	EtOH_Box03_S121	ACTIVE	0	327.022861004
2E90EDD21091	2016-08-31	EtOH_Box03_S121	ACTIVE	0	327.34623909
2E90EDD21091	2016-08-31	EtOH_Box03_S121	ACTIVE	0	327.420930147
2E90EDD21091	2016-08-31	EtOH_Box03_S121	ACTIVE	0	327.538707018
2E90EDD21091	2016-08-31	EtOH_Box03_S121	ACTIVE	0	327.667501211
2E90EDD21091	2016-08-31	EtOH_Box03_S121	ACTIVE	0	327.969165087
2E90EDD21091	2016-08-31	EtOH_Box03_S121	ACTIVE	0	328.833163023
2E90EDD21091	2016-08-31	EtOH_Box03_S121	ACTIVE	0	329.02692318
2E90EDD21091	2016-08-31	EtOH_Box03_S121	ACTIVE	0	329.101791143
2E90EDD21091	2016-08-31	EtOH_Box03_S121	ACTIVE	0	329.358674049
2E90EDD21091	2016-08-31	EtOH_Box03_S121	ACTIVE	0	329.680442095
2E90EDD21091	2016-08-31	EtOH_Box03_S121	ACTIVE	0	329.807574034
2E90EDD21091	2016-08-31	EtOH_Box03_S121	INACTIVE	0	330.835709095
2E90EDD21091	2016-08-31	EtOH_Box03_S121	INACTIVE	0	331.133573055
2E90EDD21091	2016-08-31	EtOH_Box03_S121	INACTIVE	0	331.323262215
2E90EDD21091	2016-08-31	EtOH_Box03_S121	INACTIVE	0	346.433053017
2E90EDD21091	2016-08-31	EtOH_Box03_S121	INACTIVE	0	351.391907215
2E90EDD21091	2016-08-31	EtOH_Box03_S121	ACTIVE	0	352.078733206
2E90EDD21091	2016-08-31	EtOH_Box03_S121	ACTIVE	0	352.454473019
2E90EDD21091	2016-08-31	EtOH_Box03_S121	ACTIVE	0	370.335096121
2E90EDD21091	2016-08-31	EtOH_Box03_S121	ACTIVE	0	370.419182062
2E90EDD21091	2016-08-31	EtOH_Box03_S121	ACTIVE	0	370.51389122
2E90EDD21091	2016-08-31	EtOH_Box03_S121	ACTIVE	0	370.630873203
2E90EDD21091	2016-08-31	EtOH_Box03_S121	ACTIVE	0	370.736741066
2E90EDD21091	2016-08-31	EtOH_Box03_S121	ACTIVE	0	370.853092194
2E90EDD21091	2016-08-31	EtOH_Box03_S121	ACTIVE	0	370.98016715
2E90EDD21091	2016-08-31	EtOH_Box03_S121	REWARD	13	370.98016715
2E90EDD21091	2016-08-31	EtOH_Box03_S121	ACTIVE	0	371.209352016
2E90EDD21091	2016-08-31	EtOH_Box03_S121	ACTIVE	0	371.338390112
2E90EDD21091	2016-08-31	EtOH_Box03_S121	ACTIVE	0	371.456375122
2E90EDD21091	2016-08-31	EtOH_Box03_S121	ACTIVE	0	371.563459158
2E90EDD21091	2016-08-31	EtOH_Box03_S121	ACTIVE	0	371.703083992
2E90EDD21091	2016-08-31	EtOH_Box03_S121	ACTIVE	0	371.842665195
2E90EDD21091	2016-08-31	EtOH_Box03_S121	INACTIVE	0	376.912031174
2E90EDD21091	2016-08-31	EtOH_Box03_S121	ACTIVE	0	394.612213135
2E90EDD21091	2016-08-31	EtOH_Box03_S121	ACTIVE	0	394.718111992
2E90EDD21091	2016-08-31	EtOH_Box03_S121	ACTIVE	0	395.029151201
2E90EDD21091	2016-08-31	EtOH_Box03_S121	ACTIVE	0	395.145506144
2E90EDD21091	2016-08-31	EtOH_Box03_S121	ACTIVE	0	395.261746168
2E90EDD21091	2016-08-31	EtOH_Box03_S121	ACTIVE	0	395.399535179
2E90EDD21091	2016-08-31	EtOH_Box03_S121	ACTIVE	0	398.912433147
2E90EDD21091	2016-08-31	EtOH_Box03_S121	ACTIVE	0	399.093706131
2E90EDD21091	2016-08-31	EtOH_Box03_S121	ACTIVE	0	399.177481174
2E90EDD21091	2016-08-31	EtOH_Box03_S121	REWARD	9	399.177481174
2E90EDD21091	2016-08-31	EtOH_Box03_S121	ACTIVE	0	399.427913189
2E90EDD21091	2016-08-31	EtOH_Box03_S121	ACTIVE	0	399.502806187
2E90EDD21091	2016-08-31	EtOH_Box03_S121	ACTIVE	0	399.631517172
2E90EDD21091	2016-08-31	EtOH_Box03_S121	ACTIVE	0	399.717127085
2E90EDD21091	2016-08-31	EtOH_Box03_S121	ACTIVE	0	399.813431025
2E90EDD21091	2016-08-31	EtOH_Box03_S121	ACTIVE	0	399.920488119
2E90EDD21091	2016-08-31	EtOH_Box03_S121	ACTIVE	0	400.038268089
2E90EDD21091	2016-08-31	EtOH_Box03_S121	ACTIVE	0	400.156211138
2E90EDD21091	2016-08-31	EtOH_Box03_S121	ACTIVE	0	400.284889221
2E90EDD21091	2016-08-31	EtOH_Box03_S121	ACTIVE	0	400.402792215
2E90EDD21091	2016-08-31	EtOH_Box03_S121	ACTIVE	0	400.520660162
2E90EDD21091	2016-08-31	EtOH_Box03_S121	ACTIVE	0	400.649671078
2E90EDD21091	2016-08-31	EtOH_Box03_S121	ACTIVE	0	400.767686129
2E90EDD21091	2016-08-31	EtOH_Box03_S121	ACTIVE	0	400.885644197
2E90EDD21091	2016-08-31	EtOH_Box03_S121	ACTIVE	0	401.025165081
2E90EDD21091	2016-08-31	EtOH_Box03_S121	ACTIVE	0	401.143093109
2E90EDD21091	2016-08-31	EtOH_Box03_S121	ACTIVE	0	401.260857105
2E90EDD21091	2016-08-31	EtOH_Box03_S121	ACTIVE	0	401.389613152
2E90EDD21091	2016-08-31	EtOH_Box03_S121	ACTIVE	0	401.529222012
2E90EDD21091	2016-08-31	EtOH_Box03_S121	ACTIVE	0	401.647157192
2E90EDD21091	2016-08-31	EtOH_Box03_S121	ACTIVE	0	401.775866985
2E90EDD21091	2016-08-31	EtOH_Box03_S121	ACTIVE	0	401.915428162
2E90EDD21091	2016-08-31	EtOH_Box03_S121	ACTIVE	0	402.044253111
2E90EDD21091	2016-08-31	EtOH_Box03_S121	ACTIVE	0	402.18484807
2E90EDD21091	2016-08-31	EtOH_Box03_S121	ACTIVE	0	402.313701153
2E90EDD21091	2016-08-31	EtOH_Box03_S121	ACTIVE	0	402.453135014
2E90EDD21091	2016-08-31	EtOH_Box03_S121	ACTIVE	0	402.592827082
2E90EDD21091	2016-08-31	EtOH_Box03_S121	ACTIVE	0	402.732361078
2E90EDD21091	2016-08-31	EtOH_Box03_S121	ACTIVE	0	402.871777058
2E90EDD21091	2016-08-31	EtOH_Box03_S121	ACTIVE	0	403.022164106
2E90EDD21091	2016-08-31	EtOH_Box03_S121	ACTIVE	0	403.16163516
2E90EDD21091	2016-08-31	EtOH_Box03_S121	ACTIVE	0	403.33348012
2E90EDD21091	2016-08-31	EtOH_Box03_S121	ACTIVE	0	403.472881079
2E90EDD21091	2016-08-31	EtOH_Box03_S121	ACTIVE	0	403.655674219
2E90EDD21091	2016-08-31	EtOH_Box03_S121	ACTIVE	0	403.773694992
2E90EDD21091	2016-08-31	EtOH_Box03_S121	ACTIVE	0	403.939149141
2E90EDD21091	2016-08-31	EtOH_Box03_S121	ACTIVE	0	404.100408077
2E90EDD21091	2016-08-31	EtOH_Box03_S121	ACTIVE	0	416.382697105
2E90EDD21091	2016-08-31	EtOH_Box03_S121	ACTIVE	0	416.599223137
2E90EDD21091	2016-08-31	EtOH_Box03_S121	ACTIVE	0	416.641556025
2E90EDD21091	2016-08-31	EtOH_Box03_S121	ACTIVE	0	416.781191111
2E90EDD21091	2016-08-31	EtOH_Box03_S121	ACTIVE	0	417.018036127
2E90EDD21091	2016-08-31	EtOH_Box03_S121	ACTIVE	0	417.081899166
2E90EDD21091	2016-08-31	EtOH_Box03_S121	ACTIVE	0	417.221309185
2E90EDD21091	2016-08-31	EtOH_Box03_S121	ACTIVE	0	417.339123011
2E90EDD21091	2016-08-31	EtOH_Box03_S121	ACTIVE	0	417.446076155
2E90EDD21091	2016-08-31	EtOH_Box03_S121	ACTIVE	0	417.488197088
2E90EDD21091	2016-08-31	EtOH_Box03_S121	ACTIVE	0	426.158228159
2E90EDD21091	2016-08-31	EtOH_Box03_S121	ACTIVE	0	426.319177151
2E90EDD21091	2016-08-31	EtOH_Box03_S121	ACTIVE	0	426.415027142
2E90EDD21091	2016-08-31	EtOH_Box03_S121	ACTIVE	0	426.543420076
2E90EDD21091	2016-08-31	EtOH_Box03_S121	ACTIVE	0	426.769418001
2E90EDD21091	2016-08-31	EtOH_Box03_S121	ACTIVE	0	426.897665024
2E90EDD21091	2016-08-31	EtOH_Box03_S121	ACTIVE	0	427.069204092
2E90EDD21091	2016-08-31	EtOH_Box03_S121	ACTIVE	0	427.197524071
2E90EDD21091	2016-08-31	EtOH_Box03_S121	ACTIVE	0	427.336711168
2E90EDD21091	2016-08-31	EtOH_Box03_S121	ACTIVE	0	427.529731035
2E90EDD21091	2016-08-31	EtOH_Box03_S121	ACTIVE	0	427.66903615
2E90EDD21091	2016-08-31	EtOH_Box03_S121	ACTIVE	0	427.786604166
2E90EDD21091	2016-08-31	EtOH_Box03_S121	ACTIVE	0	427.99072504
2E90EDD21091	2016-08-31	EtOH_Box03_S121	ACTIVE	0	428.121351004
2E90EDD21091	2016-08-31	EtOH_Box03_S121	ACTIVE	0	428.249572039
2E90EDD21091	2016-08-31	EtOH_Box03_S121	REWARD	15	428.249572039
2E90EDD21091	2016-08-31	EtOH_Box03_S121	ACTIVE	0	428.588129044
2E90EDD21091	2016-08-31	EtOH_Box03_S121	ACTIVE	0	428.684737206
2E90EDD21091	2016-08-31	EtOH_Box03_S121	ACTIVE	0	428.802634001
2E90EDD21091	2016-08-31	EtOH_Box03_S121	ACTIVE	0	428.909690142
2E90EDD21091	2016-08-31	EtOH_Box03_S121	ACTIVE	0	429.039519072
2E90EDD21091	2016-08-31	EtOH_Box03_S121	ACTIVE	0	438.824937105
2E90EDD21091	2016-08-31	EtOH_Box03_S121	ACTIVE	0	439.31280899
2E90EDD21091	2016-08-31	EtOH_Box03_S121	ACTIVE	0	439.430786133
2E90EDD21091	2016-08-31	EtOH_Box03_S121	ACTIVE	0	442.67330122
2E90EDD21091	2016-08-31	EtOH_Box03_S121	ACTIVE	0	442.791349173
2E90EDD21091	2016-08-31	EtOH_Box03_S121	ACTIVE	0	442.84436512
2E90EDD21091	2016-08-31	EtOH_Box03_S121	ACTIVE	0	443.038875103
2E90EDD21091	2016-08-31	EtOH_Box03_S121	ACTIVE	0	447.330286026
2E90EDD21091	2016-08-31	EtOH_Box03_S121	ACTIVE	0	447.697068214
2E90EDD21091	2016-08-31	EtOH_Box03_S121	ACTIVE	0	447.912333012
2E90EDD21091	2016-08-31	EtOH_Box03_S121	ACTIVE	0	448.062768221
2E90EDD21091	2016-08-31	EtOH_Box03_S121	INACTIVE	0	453.675652027
2E90EDD21091	2016-08-31	EtOH_Box03_S121	ACTIVE	0	459.432280064
2E90EDD21091	2016-08-31	EtOH_Box03_S121	ACTIVE	0	459.624566078
2E90EDD21091	2016-08-31	EtOH_Box03_S121	ACTIVE	0	466.726952076
2E90EDD21091	2016-08-31	EtOH_Box03_S121	REWARD	3	466.726952076
2E90EDD21091	2016-08-31	EtOH_Box03_S121	ACTIVE	0	476.1070292
2E90EDD21091	2016-08-31	EtOH_Box03_S121	ACTIVE	0	476.192738056
2E90EDD21091	2016-08-31	EtOH_Box03_S121	ACTIVE	0	482.378013134
2E90EDD21091	2016-08-31	EtOH_Box03_S121	ACTIVE	0	482.528506994
2E90EDD21091	2016-08-31	EtOH_Box03_S121	ACTIVE	0	482.581961155
2E90EDD21091	2016-08-31	EtOH_Box03_S121	ACTIVE	0	482.819847107
2E90EDD21091	2016-08-31	EtOH_Box03_S121	INACTIVE	0	486.560842991
2E90EDD21091	2016-08-31	EtOH_Box03_S121	INACTIVE	0	486.762592077
2E90EDD21091	2016-08-31	EtOH_Box03_S121	ACTIVE	0	488.240284204
2E90EDD21091	2016-08-31	EtOH_Box03_S121	ACTIVE	0	488.488727093
2E90EDD21091	2016-08-31	EtOH_Box03_S121	ACTIVE	0	488.574859142
2E90EDD21091	2016-08-31	EtOH_Box03_S121	ACTIVE	0	488.802654028
2E90EDD21091	2016-08-31	EtOH_Box03_S121	ACTIVE	0	488.899729013
2E90EDD21091	2016-08-31	EtOH_Box03_S121	ACTIVE	0	489.029155016
2E90EDD21091	2016-08-31	EtOH_Box03_S121	ACTIVE	0	489.126169205
2E90EDD21091	2016-08-31	EtOH_Box03_S121	ACTIVE	0	489.255864143
2E90EDD21091	2016-08-31	EtOH_Box03_S121	ACTIVE	0	489.352730036
2E90EDD21091	2016-08-31	EtOH_Box03_S121	ACTIVE	0	490.325169086
2E90EDD21091	2016-08-31	EtOH_Box03_S121	ACTIVE	0	498.055920124
2E90EDD21091	2016-08-31	EtOH_Box03_S121	ACTIVE	0	498.163972139
2E90EDD21091	2016-08-31	EtOH_Box03_S121	ACTIVE	0	498.315063
2E90EDD21091	2016-08-31	EtOH_Box03_S121	ACTIVE	0	498.455195189
2E90EDD21091	2016-08-31	EtOH_Box03_S121	ACTIVE	0	498.638744116
2E90EDD21091	2016-08-31	EtOH_Box03_S121	ACTIVE	0	498.854835033
2E90EDD21091	2016-08-31	EtOH_Box03_S121	REWARD	16	498.854835033
2E90EDD21091	2016-08-31	EtOH_Box03_S121	ACTIVE	0	499.118140221
2E90EDD21091	2016-08-31	EtOH_Box03_S121	ACTIVE	0	499.225491047
2E90EDD21091	2016-08-31	EtOH_Box03_S121	ACTIVE	0	499.32174015
2E90EDD21091	2016-08-31	EtOH_Box03_S121	ACTIVE	0	499.450430155
2E90EDD21091	2016-08-31	EtOH_Box03_S121	ACTIVE	0	499.557434082
2E90EDD21091	2016-08-31	EtOH_Box03_S121	ACTIVE	0	499.675415039
2E90EDD21091	2016-08-31	EtOH_Box03_S121	ACTIVE	0	499.804212093
2E90EDD21091	2016-08-31	EtOH_Box03_S121	ACTIVE	0	499.911313057
2E90EDD21091	2016-08-31	EtOH_Box03_S121	ACTIVE	0	500.040058136
2E90EDD21091	2016-08-31	EtOH_Box03_S121	ACTIVE	0	500.157994986
2E90EDD21091	2016-08-31	EtOH_Box03_S121	ACTIVE	0	500.200082064
2E90EDD21091	2016-08-31	EtOH_Box03_S121	ACTIVE	0	500.285644054
2E90EDD21091	2016-08-31	EtOH_Box03_S121	ACTIVE	0	500.414291143
2E90EDD21091	2016-08-31	EtOH_Box03_S121	ACTIVE	0	500.553744078
2E90EDD21091	2016-08-31	EtOH_Box03_S121	ACTIVE	0	500.693375111
2E90EDD21091	2016-08-31	EtOH_Box03_S121	ACTIVE	0	500.822124004
2E90EDD21091	2016-08-31	EtOH_Box03_S121	ACTIVE	0	500.950766087
2E90EDD21091	2016-08-31	EtOH_Box03_S121	ACTIVE	0	501.090265036
2E90EDD21091	2016-08-31	EtOH_Box03_S121	ACTIVE	0	501.218855143
2E90EDD21091	2016-08-31	EtOH_Box03_S121	ACTIVE	0	501.348654032
2E90EDD21091	2016-08-31	EtOH_Box03_S121	ACTIVE	0	501.488183022
2E90EDD21091	2016-08-31	EtOH_Box03_S121	ACTIVE	0	501.627629042
2E90EDD21091	2016-08-31	EtOH_Box03_S121	ACTIVE	0	501.756512165
2E90EDD21091	2016-08-31	EtOH_Box03_S121	ACTIVE	0	501.8961761
2E90EDD21091	2016-08-31	EtOH_Box03_S121	ACTIVE	0	502.035708189
2E90EDD21091	2016-08-31	EtOH_Box03_S121	ACTIVE	0	502.175078154
2E90EDD21091	2016-08-31	EtOH_Box03_S121	ACTIVE	0	502.303897142
2E90EDD21091	2016-08-31	EtOH_Box03_S121	ACTIVE	0	502.45424819
2E90EDD21091	2016-08-31	EtOH_Box03_S121	ACTIVE	0	502.615346193
2E90EDD21091	2016-08-31	EtOH_Box03_S121	ACTIVE	0	506.344960213
2E90EDD21091	2016-08-31	EtOH_Box03_S121	ACTIVE	0	506.495540142
2E90EDD21091	2016-08-31	EtOH_Box03_S121	ACTIVE	0	515.281465054
2E90EDD21091	2016-08-31	EtOH_Box03_S121	ACTIVE	0	515.551647186
2E90EDD21091	2016-08-31	EtOH_Box03_S121	ACTIVE	0	515.702016115
2E90EDD21091	2016-08-31	EtOH_Box03_S121	ACTIVE	0	515.852450132
2E90EDD21091	2016-08-31	EtOH_Box03_S121	ACTIVE	0	515.959526062
2E90EDD21091	2016-08-31	EtOH_Box03_S121	ACTIVE	0	516.023459196
2E90EDD21091	2016-08-31	EtOH_Box03_S121	ACTIVE	0	516.141339064
2E90EDD21091	2016-08-31	EtOH_Box03_S121	ACTIVE	0	516.29155302
2E90EDD21091	2016-08-31	EtOH_Box03_S121	ACTIVE	0	516.420233011
2E90EDD21091	2016-08-31	EtOH_Box03_S121	ACTIVE	0	516.570588112
2E90EDD21091	2016-08-31	EtOH_Box03_S121	ACTIVE	0	516.730038166
2E90EDD21091	2016-08-31	EtOH_Box03_S121	ACTIVE	0	517.333944082
2E90EDD21091	2016-08-31	EtOH_Box03_S121	ACTIVE	0	517.408654213
2E90EDD21091	2016-08-31	EtOH_Box03_S121	ACTIVE	0	527.947401047
2E90EDD21091	2016-08-31	EtOH_Box03_S121	ACTIVE	0	528.151592016
2E90EDD21091	2016-08-31	EtOH_Box03_S121	ACTIVE	0	528.247430086
2E90EDD21091	2016-08-31	EtOH_Box03_S121	ACTIVE	0	528.354104996
2E90EDD21091	2016-08-31	EtOH_Box03_S121	ACTIVE	0	528.503917217
2E90EDD21091	2016-08-31	EtOH_Box03_S121	REWARD	5	528.503917217
2E90EDD21091	2016-08-31	EtOH_Box03_S121	ACTIVE	0	538.424506187
2E90EDD21091	2016-08-31	EtOH_Box03_S121	ACTIVE	0	538.520979166
2E90EDD21091	2016-08-31	EtOH_Box03_S121	ACTIVE	0	538.584829092
2E90EDD21091	2016-08-31	EtOH_Box03_S121	ACTIVE	0	538.703999043
2E90EDD21091	2016-08-31	EtOH_Box03_S121	ACTIVE	0	538.800407171
2E90EDD21091	2016-08-31	EtOH_Box03_S121	ACTIVE	0	538.918328047
2E90EDD21091	2016-08-31	EtOH_Box03_S121	ACTIVE	0	539.036388159
2E90EDD21091	2016-08-31	EtOH_Box03_S121	ACTIVE	0	539.154244184
2E90EDD21091	2016-08-31	EtOH_Box03_S121	ACTIVE	0	539.29380703
2E90EDD21091	2016-08-31	EtOH_Box03_S121	ACTIVE	0	539.411719084
2E90EDD21091	2016-08-31	EtOH_Box03_S121	ACTIVE	0	539.583708048
2E90EDD21091	2016-08-31	EtOH_Box03_S121	ACTIVE	0	546.221157074
2E90EDD21091	2016-08-31	EtOH_Box03_S121	ACTIVE	0	546.436331034
2E90EDD21091	2016-08-31	EtOH_Box03_S121	ACTIVE	0	546.629892111
2E90EDD21091	2016-08-31	EtOH_Box03_S121	ACTIVE	0	546.899368048
2E90EDD21091	2016-08-31	EtOH_Box03_S121	ACTIVE	0	547.006470203
2E90EDD21091	2016-08-31	EtOH_Box03_S121	ACTIVE	0	553.75181818
2E90EDD21091	2016-08-31	EtOH_Box03_S121	ACTIVE	0	553.881767988
2E90EDD21091	2016-08-31	EtOH_Box03_S121	ACTIVE	0	553.978922129
2E90EDD21091	2016-08-31	EtOH_Box03_S121	ACTIVE	0	554.086849213
2E90EDD21091	2016-08-31	EtOH_Box03_S121	ACTIVE	0	554.173016071
2E90EDD21091	2016-08-31	EtOH_Box03_S121	ACTIVE	0	554.48618412
2E90EDD21091	2016-08-31	EtOH_Box03_S121	ACTIVE	0	554.670111179
2E90EDD21091	2016-08-31	EtOH_Box03_S121	ACTIVE	0	554.799617052
2E90EDD21091	2016-08-31	EtOH_Box03_S121	ACTIVE	0	554.983075142
2E90EDD21091	2016-08-31	EtOH_Box03_S121	ACTIVE	0	555.220674038
2E90EDD21091	2016-08-31	EtOH_Box03_S121	ACTIVE	0	555.783162117
2E90EDD21091	2016-08-31	EtOH_Box03_S121	ACTIVE	0	556.346305132
2E90EDD21091	2016-08-31	EtOH_Box03_S121	ACTIVE	0	556.529926062
2E90EDD21091	2016-08-31	EtOH_Box03_S121	ACTIVE	0	556.637926102
2E90EDD21091	2016-08-31	EtOH_Box03_S121	ACTIVE	0	556.886481047
2E90EDD21091	2016-08-31	EtOH_Box03_S121	REWARD	15	556.886481047
2E90EDD21091	2016-08-31	EtOH_Box03_S121	ACTIVE	0	557.128887177
2E90EDD21091	2016-08-31	EtOH_Box03_S121	ACTIVE	0	557.193004131
2E90EDD21091	2016-08-31	EtOH_Box03_S121	ACTIVE	0	557.310950041
2E90EDD21091	2016-08-31	EtOH_Box03_S121	ACTIVE	0	557.418013096
2E90EDD21091	2016-08-31	EtOH_Box03_S121	ACTIVE	0	557.54660511
2E90EDD21091	2016-08-31	EtOH_Box03_S121	ACTIVE	0	557.653861046
2E90EDD21091	2016-08-31	EtOH_Box03_S121	ACTIVE	0	557.782628059
2E90EDD21091	2016-08-31	EtOH_Box03_S121	ACTIVE	0	557.911349058
2E90EDD21091	2016-08-31	EtOH_Box03_S121	ACTIVE	0	558.029225111
2E90EDD21091	2016-08-31	EtOH_Box03_S121	ACTIVE	0	558.157874107
2E90EDD21091	2016-08-31	EtOH_Box03_S121	ACTIVE	0	558.275844097
2E90EDD21091	2016-08-31	EtOH_Box03_S121	ACTIVE	0	558.404567003
2E90EDD21091	2016-08-31	EtOH_Box03_S121	ACTIVE	0	558.544200182
2E90EDD21091	2016-08-31	EtOH_Box03_S121	ACTIVE	0	558.662139177
2E90EDD21091	2016-08-31	EtOH_Box03_S121	ACTIVE	0	558.790944099
2E90EDD21091	2016-08-31	EtOH_Box03_S121	ACTIVE	0	558.930522203
2E90EDD21091	2016-08-31	EtOH_Box03_S121	ACTIVE	0	559.059307098
2E90EDD21091	2016-08-31	EtOH_Box03_S121	ACTIVE	0	559.177336216
2E90EDD21091	2016-08-31	EtOH_Box03_S121	ACTIVE	0	559.316914082
2E90EDD21091	2016-08-31	EtOH_Box03_S121	ACTIVE	0	559.44572711
2E90EDD21091	2016-08-31	EtOH_Box03_S121	ACTIVE	0	559.585314989
2E90EDD21091	2016-08-31	EtOH_Box03_S121	ACTIVE	0	559.724909067
2E90EDD21091	2016-08-31	EtOH_Box03_S121	ACTIVE	0	559.886218071
2E90EDD21091	2016-08-31	EtOH_Box03_S121	ACTIVE	0	560.026977062
2E90EDD21091	2016-08-31	EtOH_Box03_S121	ACTIVE	0	560.177320004
2E90EDD21091	2016-08-31	EtOH_Box03_S121	ACTIVE	0	560.316807032
2E90EDD21091	2016-08-31	EtOH_Box03_S121	ACTIVE	0	560.456528187
2E90EDD21091	2016-08-31	EtOH_Box03_S121	ACTIVE	0	560.596002102
2E90EDD21091	2016-08-31	EtOH_Box03_S121	ACTIVE	0	560.735545158
2E90EDD21091	2016-08-31	EtOH_Box03_S121	ACTIVE	0	560.777740002
2E90EDD21091	2016-08-31	EtOH_Box03_S121	ACTIVE	0	560.874069214
2E90EDD21091	2016-08-31	EtOH_Box03_S121	ACTIVE	0	561.0243752
2E90EDD21091	2016-08-31	EtOH_Box03_S121	ACTIVE	0	561.163801193
2E90EDD21091	2016-08-31	EtOH_Box03_S121	ACTIVE	0	561.32497716
2E90EDD21091	2016-08-31	EtOH_Box03_S121	ACTIVE	0	561.464618206
2E90EDD21091	2016-08-31	EtOH_Box03_S121	ACTIVE	0	565.359528065
2E90EDD21091	2016-08-31	EtOH_Box03_S121	ACTIVE	0	570.93256712
2E90EDD21091	2016-08-31	EtOH_Box03_S121	ACTIVE	0	571.137096167
2E90EDD21091	2016-08-31	EtOH_Box03_S121	ACTIVE	0	571.287484169
2E90EDD21091	2016-08-31	EtOH_Box03_S121	ACTIVE	0	571.394779205
2E90EDD21091	2016-08-31	EtOH_Box03_S121	ACTIVE	0	571.589652061
2E90EDD21091	2016-08-31	EtOH_Box03_S121	ACTIVE	0	571.740409136
2E90EDD21091	2016-08-31	EtOH_Box03_S121	ACTIVE	0	572.063634157
2E90EDD21091	2016-08-31	EtOH_Box03_S121	ACTIVE	0	584.249181032
2E90EDD21091	2016-08-31	EtOH_Box03_S121	ACTIVE	0	585.414858103
2E90EDD21091	2016-08-31	EtOH_Box03_S121	ACTIVE	0	590.742502213
2E90EDD21091	2016-08-31	EtOH_Box03_S121	REWARD	3	590.742502213
2E90EDD21091	2016-08-31	EtOH_Box03_S121	ACTIVE	0	590.983368158
2E90EDD21091	2016-08-31	EtOH_Box03_S121	ACTIVE	0	591.079920053
2E90EDD21091	2016-08-31	EtOH_Box03_S121	ACTIVE	0	591.197820187
2E90EDD21091	2016-08-31	EtOH_Box03_S121	ACTIVE	0	591.305079222
2E90EDD21091	2016-08-31	EtOH_Box03_S121	ACTIVE	0	591.422948122
2E90EDD21091	2016-08-31	EtOH_Box03_S121	ACTIVE	0	591.531196117
2E90EDD21091	2016-08-31	EtOH_Box03_S121	ACTIVE	0	591.649343014
2E90EDD21091	2016-08-31	EtOH_Box03_S121	ACTIVE	0	591.77809
2E90EDD21091	2016-08-31	EtOH_Box03_S121	ACTIVE	0	591.895907164
2E90EDD21091	2016-08-31	EtOH_Box03_S121	ACTIVE	0	592.014021158
2E90EDD21091	2016-08-31	EtOH_Box03_S121	ACTIVE	0	592.132126093
2E90EDD21091	2016-08-31	EtOH_Box03_S121	ACTIVE	0	592.260870218
2E90EDD21091	2016-08-31	EtOH_Box03_S121	ACTIVE	0	592.378637075
2E90EDD21091	2016-08-31	EtOH_Box03_S121	ACTIVE	0	592.513792992
2E90EDD21091	2016-08-31	EtOH_Box03_S121	ACTIVE	0	592.642542124
2E90EDD21091	2016-08-31	EtOH_Box03_S121	ACTIVE	0	592.771268129
2E90EDD21091	2016-08-31	EtOH_Box03_S121	ACTIVE	0	592.889125109
2E90EDD21091	2016-08-31	EtOH_Box03_S121	ACTIVE	0	593.017843008
2E90EDD21091	2016-08-31	EtOH_Box03_S121	ACTIVE	0	593.157397985
2E90EDD21091	2016-08-31	EtOH_Box03_S121	ACTIVE	0	593.297005177
2E90EDD21091	2016-08-31	EtOH_Box03_S121	ACTIVE	0	593.436501026
2E90EDD21091	2016-08-31	EtOH_Box03_S121	ACTIVE	0	593.575942993
2E90EDD21091	2016-08-31	EtOH_Box03_S121	ACTIVE	0	593.70481205
2E90EDD21091	2016-08-31	EtOH_Box03_S121	ACTIVE	0	593.844339132
2E90EDD21091	2016-08-31	EtOH_Box03_S121	ACTIVE	0	593.983923197
2E90EDD21091	2016-08-31	EtOH_Box03_S121	ACTIVE	0	594.112563133
2E90EDD21091	2016-08-31	EtOH_Box03_S121	ACTIVE	0	594.262901068
2E90EDD21091	2016-08-31	EtOH_Box03_S121	ACTIVE	0	594.413493156
2E90EDD21091	2016-08-31	EtOH_Box03_S121	ACTIVE	0	594.553148031
2E90EDD21091	2016-08-31	EtOH_Box03_S121	ACTIVE	0	594.703658104
2E90EDD21091	2016-08-31	EtOH_Box03_S121	ACTIVE	0	594.865797997
2E90EDD21091	2016-08-31	EtOH_Box03_S121	ACTIVE	0	595.037939072
2E90EDD21091	2016-08-31	EtOH_Box03_S121	ACTIVE	0	602.944648027
2E90EDD21091	2016-08-31	EtOH_Box03_S121	ACTIVE	0	603.267837048
2E90EDD21091	2016-08-31	EtOH_Box03_S121	ACTIVE	0	607.85314703
2E90EDD21091	2016-08-31	EtOH_Box03_S121	ACTIVE	0	607.917096138
2E90EDD21091	2016-08-31	EtOH_Box03_S121	ACTIVE	0	614.446660042
2E90EDD21091	2016-08-31	EtOH_Box03_S121	ACTIVE	0	614.641207218
2E90EDD21091	2016-08-31	EtOH_Box03_S121	ACTIVE	0	614.726366997
2E90EDD21091	2016-08-31	EtOH_Box03_S121	ACTIVE	0	621.980485201
2E90EDD21091	2016-08-31	EtOH_Box03_S121	ACTIVE	0	622.065817118
2E90EDD21091	2016-08-31	EtOH_Box03_S121	ACTIVE	0	622.150911093
2E90EDD21091	2016-08-31	EtOH_Box03_S121	ACTIVE	0	625.965720177
2E90EDD21091	2016-08-31	EtOH_Box03_S121	ACTIVE	0	626.083487034
2E90EDD21091	2016-08-31	EtOH_Box03_S121	REWARD	8	626.083487034
2E90EDD21091	2016-08-31	EtOH_Box03_S121	ACTIVE	0	626.574526072
2E90EDD21091	2016-08-31	EtOH_Box03_S121	ACTIVE	0	626.649513006
2E90EDD21091	2016-08-31	EtOH_Box03_S121	ACTIVE	0	626.745889187
2E90EDD21091	2016-08-31	EtOH_Box03_S121	ACTIVE	0	626.842092991
2E90EDD21091	2016-08-31	EtOH_Box03_S121	ACTIVE	0	626.959911108
2E90EDD21091	2016-08-31	EtOH_Box03_S121	ACTIVE	0	627.088641167
2E90EDD21091	2016-08-31	EtOH_Box03_S121	ACTIVE	0	627.195752144
2E90EDD21091	2016-08-31	EtOH_Box03_S121	ACTIVE	0	627.302832127
2E90EDD21091	2016-08-31	EtOH_Box03_S121	ACTIVE	0	627.431429148
2E90EDD21091	2016-08-31	EtOH_Box03_S121	ACTIVE	0	627.549282074
2E90EDD21091	2016-08-31	EtOH_Box03_S121	ACTIVE	0	627.667091131
2E90EDD21091	2016-08-31	EtOH_Box03_S121	ACTIVE	0	627.774089098
2E90EDD21091	2016-08-31	EtOH_Box03_S121	ACTIVE	0	627.902660131
2E90EDD21091	2016-08-31	EtOH_Box03_S121	ACTIVE	0	628.03125
2E90EDD21091	2016-08-31	EtOH_Box03_S121	ACTIVE	0	628.149118185
2E90EDD21091	2016-08-31	EtOH_Box03_S121	ACTIVE	0	628.27771306
2E90EDD21091	2016-08-31	EtOH_Box03_S121	ACTIVE	0	628.406318188
2E90EDD21091	2016-08-31	EtOH_Box03_S121	ACTIVE	0	628.545760155
2E90EDD21091	2016-08-31	EtOH_Box03_S121	ACTIVE	0	628.674399137
2E90EDD21091	2016-08-31	EtOH_Box03_S121	ACTIVE	0	628.79224515
2E90EDD21091	2016-08-31	EtOH_Box03_S121	ACTIVE	0	628.931674004
2E90EDD21091	2016-08-31	EtOH_Box03_S121	ACTIVE	0	629.071206093
2E90EDD21091	2016-08-31	EtOH_Box03_S121	ACTIVE	0	629.18902421
2E90EDD21091	2016-08-31	EtOH_Box03_S121	ACTIVE	0	629.339240074
2E90EDD21091	2016-08-31	EtOH_Box03_S121	ACTIVE	0	629.500200987
2E90EDD21091	2016-08-31	EtOH_Box03_S121	ACTIVE	0	629.640591145
2E90EDD21091	2016-08-31	EtOH_Box03_S121	ACTIVE	0	629.780158043
2E90EDD21091	2016-08-31	EtOH_Box03_S121	ACTIVE	0	629.930343151
2E90EDD21091	2016-08-31	EtOH_Box03_S121	ACTIVE	0	630.080527067
2E90EDD21091	2016-08-31	EtOH_Box03_S121	ACTIVE	0	630.252490044
2E90EDD21091	2016-08-31	EtOH_Box03_S121	ACTIVE	0	630.413547039
2E90EDD21091	2016-08-31	EtOH_Box03_S121	ACTIVE	0	648.132156134
2E90EDD21091	2016-08-31	EtOH_Box03_S121	ACTIVE	0	648.390250206
2E90EDD21091	2016-08-31	EtOH_Box03_S121	REWARD	2	648.390250206
2E90EDD21091	2016-08-31	EtOH_Box03_S121	ACTIVE	0	651.904469013
2E90EDD21091	2016-08-31	EtOH_Box03_S121	ACTIVE	0	655.430086136
2E90EDD21091	2016-08-31	EtOH_Box03_S121	ACTIVE	0	655.742835999
2E90EDD21091	2016-08-31	EtOH_Box03_S121	ACTIVE	0	655.806703091
2E90EDD21091	2016-08-31	EtOH_Box03_S121	ACTIVE	0	656.000478029
2E90EDD21091	2016-08-31	EtOH_Box03_S121	ACTIVE	0	656.139964104
2E90EDD21091	2016-08-31	EtOH_Box03_S121	ACTIVE	0	656.268582106
2E90EDD21091	2016-08-31	EtOH_Box03_S121	ACTIVE	0	656.537762165
2E90EDD21091	2016-08-31	EtOH_Box03_S121	ACTIVE	0	656.655883074
2E90EDD21091	2016-08-31	EtOH_Box03_S121	ACTIVE	0	656.730550051
2E90EDD21091	2016-08-31	EtOH_Box03_S121	ACTIVE	0	656.924033165
2E90EDD21091	2016-08-31	EtOH_Box03_S121	ACTIVE	0	657.258268118
2E90EDD21091	2016-08-31	EtOH_Box03_S121	ACTIVE	0	657.37632513
2E90EDD21091	2016-08-31	EtOH_Box03_S121	ACTIVE	0	657.580665112
2E90EDD21091	2016-08-31	EtOH_Box03_S121	ACTIVE	0	657.807132006
2E90EDD21091	2016-08-31	EtOH_Box03_S121	ACTIVE	0	658.054674149
2E90EDD21091	2016-08-31	EtOH_Box03_S121	ACTIVE	0	658.183365107
2E90EDD21091	2016-08-31	EtOH_Box03_S121	ACTIVE	0	662.648930073
2E90EDD21091	2016-08-31	EtOH_Box03_S121	ACTIVE	0	678.172133207
2E90EDD21091	2016-08-31	EtOH_Box03_S121	ACTIVE	0	678.258486986
2E90EDD21091	2016-08-31	EtOH_Box03_S121	ACTIVE	0	678.40972805
2E90EDD21091	2016-08-31	EtOH_Box03_S121	ACTIVE	0	678.517598152
2E90EDD21091	2016-08-31	EtOH_Box03_S121	ACTIVE	0	678.744805098
2E90EDD21091	2016-08-31	EtOH_Box03_S121	ACTIVE	0	678.906650066
2E90EDD21091	2016-08-31	EtOH_Box03_S121	ACTIVE	0	679.014630079
2E90EDD21091	2016-08-31	EtOH_Box03_S121	ACTIVE	0	679.133274078
2E90EDD21091	2016-08-31	EtOH_Box03_S121	ACTIVE	0	679.262754202
2E90EDD21091	2016-08-31	EtOH_Box03_S121	ACTIVE	0	679.413743019
2E90EDD21091	2016-08-31	EtOH_Box03_S121	ACTIVE	0	679.532225132
2E90EDD21091	2016-08-31	EtOH_Box03_S121	ACTIVE	0	679.672522068
2E90EDD21091	2016-08-31	EtOH_Box03_S121	ACTIVE	0	679.801926136
2E90EDD21091	2016-08-31	EtOH_Box03_S121	ACTIVE	0	679.952926159
2E90EDD21091	2016-08-31	EtOH_Box03_S121	ACTIVE	0	680.09318018
2E90EDD21091	2016-08-31	EtOH_Box03_S121	ACTIVE	0	680.211909056
2E90EDD21091	2016-08-31	EtOH_Box03_S121	REWARD	16	680.211909056
2E90EDD21091	2016-08-31	EtOH_Box03_S121	ACTIVE	0	680.465033054
2E90EDD21091	2016-08-31	EtOH_Box03_S121	ACTIVE	0	680.583256006
2E90EDD21091	2016-08-31	EtOH_Box03_S121	ACTIVE	0	680.712144136
2E90EDD21091	2016-08-31	EtOH_Box03_S121	ACTIVE	0	680.851571083
2E90EDD21091	2016-08-31	EtOH_Box03_S121	ACTIVE	0	680.969501019
2E90EDD21091	2016-08-31	EtOH_Box03_S121	ACTIVE	0	681.098144054
2E90EDD21091	2016-08-31	EtOH_Box03_S121	ACTIVE	0	688.622353077
2E90EDD21091	2016-08-31	EtOH_Box03_S121	ACTIVE	0	688.989098072
2E90EDD21091	2016-08-31	EtOH_Box03_S121	ACTIVE	0	689.096232176
2E90EDD21091	2016-08-31	EtOH_Box03_S121	ACTIVE	0	691.572364092
2E90EDD21091	2016-08-31	EtOH_Box03_S121	ACTIVE	0	691.766112089
2E90EDD21091	2016-08-31	EtOH_Box03_S121	ACTIVE	0	691.830088139
2E90EDD21091	2016-08-31	EtOH_Box03_S121	ACTIVE	0	691.872217178
2E90EDD21091	2016-08-31	EtOH_Box03_S121	ACTIVE	0	693.568886042
2E90EDD21091	2016-08-31	EtOH_Box03_S121	INACTIVE	0	696.238970041
2E90EDD21091	2016-08-31	EtOH_Box03_S121	ACTIVE	0	701.069384098
2E90EDD21091	2016-08-31	EtOH_Box03_S121	ACTIVE	0	701.252012014
2E90EDD21091	2016-08-31	EtOH_Box03_S121	ACTIVE	0	701.358801126
2E90EDD21091	2016-08-31	EtOH_Box03_S121	ACTIVE	0	701.465422153
2E90EDD21091	2016-08-31	EtOH_Box03_S121	ACTIVE	0	701.57200408
2E90EDD21091	2016-08-31	EtOH_Box03_S121	REWARD	5	701.57200408
2E90EDD21091	2016-08-31	EtOH_Box03_S121	ACTIVE	0	704.375718117
2E90EDD21091	2016-08-31	EtOH_Box03_S121	ACTIVE	0	705.435232162
2E90EDD21091	2016-08-31	EtOH_Box03_S121	ACTIVE	0	710.940639019
2E90EDD21091	2016-08-31	EtOH_Box03_S121	ACTIVE	0	711.339627028
2E90EDD21091	2016-08-31	EtOH_Box03_S121	INACTIVE	0	712.365913153
2E90EDD21091	2016-08-31	EtOH_Box03_S121	ACTIVE	0	730.819633007
2E90EDD21091	2016-08-31	EtOH_Box03_S121	REWARD	1	730.819633007
2E90EDD21091	2016-08-31	EtOH_Box03_S121	ACTIVE	0	731.060886145
2E90EDD21091	2016-08-31	EtOH_Box03_S121	ACTIVE	0	731.276379108
2E90EDD21091	2016-08-31	EtOH_Box03_S121	ACTIVE	0	731.37266016
2E90EDD21091	2016-08-31	EtOH_Box03_S121	ACTIVE	0	731.479706049
2E90EDD21091	2016-08-31	EtOH_Box03_S121	ACTIVE	0	731.608374119
2E90EDD21091	2016-08-31	EtOH_Box03_S121	ACTIVE	0	731.726513147
2E90EDD21091	2016-08-31	EtOH_Box03_S121	ACTIVE	0	731.855279207
2E90EDD21091	2016-08-31	EtOH_Box03_S121	ACTIVE	0	731.973051071
2E90EDD21091	2016-08-31	EtOH_Box03_S121	ACTIVE	0	732.10168314
2E90EDD21091	2016-08-31	EtOH_Box03_S121	ACTIVE	0	732.219588995
2E90EDD21091	2016-08-31	EtOH_Box03_S121	ACTIVE	0	732.337543011
2E90EDD21091	2016-08-31	EtOH_Box03_S121	ACTIVE	0	732.466150045
2E90EDD21091	2016-08-31	EtOH_Box03_S121	ACTIVE	0	732.594804049
2E90EDD21091	2016-08-31	EtOH_Box03_S121	ACTIVE	0	732.712795019
2E90EDD21091	2016-08-31	EtOH_Box03_S121	ACTIVE	0	732.841470003
2E90EDD21091	2016-08-31	EtOH_Box03_S121	ACTIVE	0	732.970028162
2E90EDD21091	2016-08-31	EtOH_Box03_S121	ACTIVE	0	733.109724998
2E90EDD21091	2016-08-31	EtOH_Box03_S121	ACTIVE	0	733.238378048
2E90EDD21091	2016-08-31	EtOH_Box03_S121	ACTIVE	0	733.37787509
2E90EDD21091	2016-08-31	EtOH_Box03_S121	ACTIVE	0	733.506474018
2E90EDD21091	2016-08-31	EtOH_Box03_S121	ACTIVE	0	733.657773018
2E90EDD21091	2016-08-31	EtOH_Box03_S121	ACTIVE	0	733.797347069
2E90EDD21091	2016-08-31	EtOH_Box03_S121	ACTIVE	0	733.936819077
2E90EDD21091	2016-08-31	EtOH_Box03_S121	ACTIVE	0	734.076317072
2E90EDD21091	2016-08-31	EtOH_Box03_S121	ACTIVE	0	734.205091
2E90EDD21091	2016-08-31	EtOH_Box03_S121	ACTIVE	0	734.344688177
2E90EDD21091	2016-08-31	EtOH_Box03_S121	ACTIVE	0	734.484244108
2E90EDD21091	2016-08-31	EtOH_Box03_S121	ACTIVE	0	734.635159016
2E90EDD21091	2016-08-31	EtOH_Box03_S121	ACTIVE	0	734.796397209
2E90EDD21091	2016-08-31	EtOH_Box03_S121	ACTIVE	0	734.946632147
2E90EDD21091	2016-08-31	EtOH_Box03_S121	ACTIVE	0	735.075455189
2E90EDD21091	2016-08-31	EtOH_Box03_S121	ACTIVE	0	735.236701012
2E90EDD21091	2016-08-31	EtOH_Box03_S121	ACTIVE	0	735.40853405
2E90EDD21091	2016-08-31	EtOH_Box03_S121	ACTIVE	0	735.569569111
2E90EDD21091	2016-08-31	EtOH_Box03_S121	ACTIVE	0	739.668204069
2E90EDD21091	2016-08-31	EtOH_Box03_S121	ACTIVE	0	743.612698078
2E90EDD21091	2016-08-31	EtOH_Box03_S121	ACTIVE	0	743.687537193
2E90EDD21091	2016-08-31	EtOH_Box03_S121	ACTIVE	0	744.02166605
2E90EDD21091	2016-08-31	EtOH_Box03_S121	ACTIVE	0	749.934742212
2E90EDD21091	2016-08-31	EtOH_Box03_S121	ACTIVE	0	750.16092205
2E90EDD21091	2016-08-31	EtOH_Box03_S121	ACTIVE	0	750.23558116
2E90EDD21091	2016-08-31	EtOH_Box03_S121	ACTIVE	0	757.909304142
2E90EDD21091	2016-08-31	EtOH_Box03_S121	ACTIVE	0	758.102570057
2E90EDD21091	2016-08-31	EtOH_Box03_S121	ACTIVE	0	758.209209204
2E90EDD21091	2016-08-31	EtOH_Box03_S121	ACTIVE	0	758.510299206
2E90EDD21091	2016-08-31	EtOH_Box03_S121	ACTIVE	0	758.72502017
2E90EDD21091	2016-08-31	EtOH_Box03_S121	ACTIVE	0	760.03196311
2E90EDD21091	2016-08-31	EtOH_Box03_S121	REWARD	6	760.03196311
2E90EDD21091	2016-08-31	EtOH_Box03_S121	ACTIVE	0	760.511159182
2E90EDD21091	2016-08-31	EtOH_Box03_S121	ACTIVE	0	760.618515015
2E90EDD21091	2016-08-31	EtOH_Box03_S121	ACTIVE	0	760.70395112
2E90EDD21091	2016-08-31	EtOH_Box03_S121	ACTIVE	0	760.811015129
2E90EDD21091	2016-08-31	EtOH_Box03_S121	ACTIVE	0	760.928873062
2E90EDD21091	2016-08-31	EtOH_Box03_S121	ACTIVE	0	761.046840191
2E90EDD21091	2016-08-31	EtOH_Box03_S121	ACTIVE	0	761.164703131
2E90EDD21091	2016-08-31	EtOH_Box03_S121	ACTIVE	0	761.282602072
2E90EDD21091	2016-08-31	EtOH_Box03_S121	ACTIVE	0	761.400521994
2E90EDD21091	2016-08-31	EtOH_Box03_S121	ACTIVE	0	761.529200077
2E90EDD21091	2016-08-31	EtOH_Box03_S121	ACTIVE	0	761.657901049
2E90EDD21091	2016-08-31	EtOH_Box03_S121	ACTIVE	0	761.786677122
2E90EDD21091	2016-08-31	EtOH_Box03_S121	ACTIVE	0	761.915326118
2E90EDD21091	2016-08-31	EtOH_Box03_S121	ACTIVE	0	762.033129215
2E90EDD21091	2016-08-31	EtOH_Box03_S121	ACTIVE	0	762.161701202
2E90EDD21091	2016-08-31	EtOH_Box03_S121	ACTIVE	0	762.301365137
2E90EDD21091	2016-08-31	EtOH_Box03_S121	ACTIVE	0	762.430081129
2E90EDD21091	2016-08-31	EtOH_Box03_S121	ACTIVE	0	762.569504023
2E90EDD21091	2016-08-31	EtOH_Box03_S121	ACTIVE	0	762.698279142
2E90EDD21091	2016-08-31	EtOH_Box03_S121	ACTIVE	0	762.816202164
2E90EDD21091	2016-08-31	EtOH_Box03_S121	ACTIVE	0	762.945976019
2E90EDD21091	2016-08-31	EtOH_Box03_S121	ACTIVE	0	770.104095221
2E90EDD21091	2016-08-31	EtOH_Box03_S121	ACTIVE	0	771.780168056
2E90EDD21091	2016-08-31	EtOH_Box03_S121	ACTIVE	0	772.946601152
2E90EDD21091	2016-08-31	EtOH_Box03_S121	ACTIVE	0	774.3301301
2E90EDD21091	2016-08-31	EtOH_Box03_S121	ACTIVE	0	774.523905039
2E90EDD21091	2016-08-31	EtOH_Box03_S121	ACTIVE	0	774.609570026
2E90EDD21091	2016-08-31	EtOH_Box03_S121	ACTIVE	0	774.705901146
2E90EDD21091	2016-08-31	EtOH_Box03_S121	ACTIVE	0	774.802149057
2E90EDD21091	2016-08-31	EtOH_Box03_S121	ACTIVE	0	774.941712141
2E90EDD21091	2016-08-31	EtOH_Box03_S121	ACTIVE	0	779.675522089
2E90EDD21091	2016-08-31	EtOH_Box03_S121	ACTIVE	0	779.946164131
2E90EDD21091	2016-08-31	EtOH_Box03_S121	ACTIVE	0	780.020889997
2E90EDD21091	2016-08-31	EtOH_Box03_S121	ACTIVE	0	780.160503149
2E90EDD21091	2016-08-31	EtOH_Box03_S121	ACTIVE	0	780.299617052
2E90EDD21091	2016-08-31	EtOH_Box03_S121	ACTIVE	0	780.42782712
2E90EDD21091	2016-08-31	EtOH_Box03_S121	ACTIVE	0	780.566747189
2E90EDD21091	2016-08-31	EtOH_Box03_S121	ACTIVE	0	780.738205194
2E90EDD21091	2016-08-31	EtOH_Box03_S121	ACTIVE	0	780.855580091
2E90EDD21091	2016-08-31	EtOH_Box03_S121	ACTIVE	0	786.930016994
2E90EDD21091	2016-08-31	EtOH_Box03_S121	ACTIVE	0	787.188005209
2E90EDD21091	2016-08-31	EtOH_Box03_S121	ACTIVE	0	787.3487432
2E90EDD21091	2016-08-31	EtOH_Box03_S121	REWARD	9	787.3487432
2E90EDD21091	2016-08-31	EtOH_Box03_S121	ACTIVE	0	787.632822037
2E90EDD21091	2016-08-31	EtOH_Box03_S121	ACTIVE	0	787.740108013
2E90EDD21091	2016-08-31	EtOH_Box03_S121	ACTIVE	0	794.682703018
2E90EDD21091	2016-08-31	EtOH_Box03_S121	ACTIVE	0	794.930487156
2E90EDD21091	2016-08-31	EtOH_Box03_S121	ACTIVE	0	811.353205204
2E90EDD21091	2016-08-31	EtOH_Box03_S121	REWARD	1	811.353205204
2E90EDD21091	2016-08-31	EtOH_Box03_S121	ACTIVE	0	811.616771221
2E90EDD21091	2016-08-31	EtOH_Box03_S121	ACTIVE	0	811.832378149
2E90EDD21091	2016-08-31	EtOH_Box03_S121	ACTIVE	0	811.91794014
2E90EDD21091	2016-08-31	EtOH_Box03_S121	ACTIVE	0	812.035982132
2E90EDD21091	2016-08-31	EtOH_Box03_S121	ACTIVE	0	812.153779984
2E90EDD21091	2016-08-31	EtOH_Box03_S121	ACTIVE	0	812.271622181
2E90EDD21091	2016-08-31	EtOH_Box03_S121	ACTIVE	0	812.411049128
2E90EDD21091	2016-08-31	EtOH_Box03_S121	ACTIVE	0	812.539630175
2E90EDD21091	2016-08-31	EtOH_Box03_S121	ACTIVE	0	812.679126024
2E90EDD21091	2016-08-31	EtOH_Box03_S121	ACTIVE	0	816.657833099
2E90EDD21091	2016-08-31	EtOH_Box03_S121	ACTIVE	0	822.884638071
2E90EDD21091	2016-08-31	EtOH_Box03_S121	ACTIVE	0	822.992958069
2E90EDD21091	2016-08-31	EtOH_Box03_S121	ACTIVE	0	823.078487158
2E90EDD21091	2016-08-31	EtOH_Box03_S121	ACTIVE	0	823.196273088
2E90EDD21091	2016-08-31	EtOH_Box03_S121	ACTIVE	0	825.722034216
2E90EDD21091	2016-08-31	EtOH_Box03_S121	ACTIVE	0	825.807506084
2E90EDD21091	2016-08-31	EtOH_Box03_S121	ACTIVE	0	825.915491104
2E90EDD21091	2016-08-31	EtOH_Box03_S121	ACTIVE	0	826.033385038
2E90EDD21091	2016-08-31	EtOH_Box03_S121	ACTIVE	0	826.15132618
2E90EDD21091	2016-08-31	EtOH_Box03_S121	ACTIVE	0	826.334010124
2E90EDD21091	2016-08-31	EtOH_Box03_S121	ACTIVE	0	826.430225134
2E90EDD21091	2016-08-31	EtOH_Box03_S121	ACTIVE	0	826.493973017
2E90EDD21091	2016-08-31	EtOH_Box03_S121	ACTIVE	0	826.622598171
2E90EDD21091	2016-08-31	EtOH_Box03_S121	ACTIVE	0	826.751345158
2E90EDD21091	2016-08-31	EtOH_Box03_S121	ACTIVE	0	826.880027056
2E90EDD21091	2016-08-31	EtOH_Box03_S121	ACTIVE	0	827.07348609
2E90EDD21091	2016-08-31	EtOH_Box03_S121	ACTIVE	0	827.169766188
2E90EDD21091	2016-08-31	EtOH_Box03_S121	ACTIVE	0	827.293071032
2E90EDD21091	2016-08-31	EtOH_Box03_S121	ACTIVE	0	827.356855154
2E90EDD21091	2016-08-31	EtOH_Box03_S121	ACTIVE	0	827.420837164
2E90EDD21091	2016-08-31	EtOH_Box03_S121	ACTIVE	0	827.549566031
2E90EDD21091	2016-08-31	EtOH_Box03_S121	ACTIVE	0	827.980730057
2E90EDD21091	2016-08-31	EtOH_Box03_S121	ACTIVE	0	828.228232145
2E90EDD21091	2016-08-31	EtOH_Box03_S121	ACTIVE	0	828.432518005
2E90EDD21091	2016-08-31	EtOH_Box03_S121	ACTIVE	0	829.869760036
2E90EDD21091	2016-08-31	EtOH_Box03_S121	ACTIVE	0	830.041913033
2E90EDD21091	2016-08-31	EtOH_Box03_S121	ACTIVE	0	830.138162136
2E90EDD21091	2016-08-31	EtOH_Box03_S121	ACTIVE	0	830.385632992
2E90EDD21091	2016-08-31	EtOH_Box03_S121	ACTIVE	0	830.427798033
2E90EDD21091	2016-08-31	EtOH_Box03_S121	ACTIVE	0	830.480723143
2E90EDD21091	2016-08-31	EtOH_Box03_S121	ACTIVE	0	834.112107992
2E90EDD21091	2016-08-31	EtOH_Box03_S121	ACTIVE	0	834.263200998
2E90EDD21091	2016-08-31	EtOH_Box03_S121	ACTIVE	0	834.371090174
2E90EDD21091	2016-08-31	EtOH_Box03_S121	ACTIVE	0	834.532934189
2E90EDD21091	2016-08-31	EtOH_Box03_S121	ACTIVE	0	834.694786072
2E90EDD21091	2016-08-31	EtOH_Box03_S121	ACTIVE	0	834.813337088
2E90EDD21091	2016-08-31	EtOH_Box03_S121	ACTIVE	0	835.094053984
2E90EDD21091	2016-08-31	EtOH_Box03_S121	ACTIVE	0	835.289328098
2E90EDD21091	2016-08-31	EtOH_Box03_S121	ACTIVE	0	835.526736021
2E90EDD21091	2016-08-31	EtOH_Box03_S121	ACTIVE	0	835.688547134
2E90EDD21091	2016-08-31	EtOH_Box03_S121	ACTIVE	0	835.83958602
2E90EDD21091	2016-08-31	EtOH_Box03_S121	ACTIVE	0	835.962196112
2E90EDD21091	2016-08-31	EtOH_Box03_S121	ACTIVE	0	836.351065159
2E90EDD21091	2016-08-31	EtOH_Box03_S121	ACTIVE	0	836.66437006
2E90EDD21091	2016-08-31	EtOH_Box03_S121	ACTIVE	0	836.783055067
2E90EDD21091	2016-08-31	EtOH_Box03_S121	ACTIVE	0	836.901540041
2E90EDD21091	2016-08-31	EtOH_Box03_S121	ACTIVE	0	837.030783176
2E90EDD21091	2016-08-31	EtOH_Box03_S121	REWARD	17	837.030783176
2E90EDD21091	2016-08-31	EtOH_Box03_S121	ACTIVE	0	837.273030043
2E90EDD21091	2016-08-31	EtOH_Box03_S121	ACTIVE	0	837.423857212
2E90EDD21091	2016-08-31	EtOH_Box03_S121	ACTIVE	0	845.297924042
2E90EDD21091	2016-08-31	EtOH_Box03_S121	ACTIVE	0	851.796644211
2E90EDD21091	2016-08-31	EtOH_Box03_S121	ACTIVE	0	851.914615154
2E90EDD21091	2016-08-31	EtOH_Box03_S121	ACTIVE	0	852.1426301
2E90EDD21091	2016-08-31	EtOH_Box03_S121	ACTIVE	0	853.234796047
2E90EDD21091	2016-08-31	EtOH_Box03_S121	ACTIVE	0	853.320418119
2E90EDD21091	2016-08-31	EtOH_Box03_S121	ACTIVE	0	853.40605402
2E90EDD21091	2016-08-31	EtOH_Box03_S121	ACTIVE	0	853.545567989
2E90EDD21091	2016-08-31	EtOH_Box03_S121	ACTIVE	0	853.674334049
2E90EDD21091	2016-08-31	EtOH_Box03_S121	ACTIVE	0	853.82459712
2E90EDD21091	2016-08-31	EtOH_Box03_S121	ACTIVE	0	853.964124203
2E90EDD21091	2016-08-31	EtOH_Box03_S121	ACTIVE	0	854.103657007
2E90EDD21091	2016-08-31	EtOH_Box03_S121	ACTIVE	0	854.232274055
2E90EDD21091	2016-08-31	EtOH_Box03_S121	ACTIVE	0	854.371693134
2E90EDD21091	2016-08-31	EtOH_Box03_S121	ACTIVE	0	854.554409027
2E90EDD21091	2016-08-31	EtOH_Box03_S121	ACTIVE	0	867.713624001
2E90EDD21091	2016-08-31	EtOH_Box03_S121	ACTIVE	0	867.875724077
2E90EDD21091	2016-08-31	EtOH_Box03_S121	ACTIVE	0	868.048659086
2E90EDD21091	2016-08-31	EtOH_Box03_S121	ACTIVE	0	868.145740032
2E90EDD21091	2016-08-31	EtOH_Box03_S121	ACTIVE	0	868.242655993
2E90EDD21091	2016-08-31	EtOH_Box03_S121	ACTIVE	0	868.350357056
2E90EDD21091	2016-08-31	EtOH_Box03_S121	ACTIVE	0	868.469089031
2E90EDD21091	2016-08-31	EtOH_Box03_S121	ACTIVE	0	868.598583221
2E90EDD21091	2016-08-31	EtOH_Box03_S121	ACTIVE	0	869.441415071
2E90EDD21091	2016-08-31	EtOH_Box03_S121	ACTIVE	0	869.52769804
2E90EDD21091	2016-08-31	EtOH_Box03_S121	REWARD	10	869.52769804
2E90EDD21091	2016-08-31	EtOH_Box03_S121	ACTIVE	0	869.748605013
2E90EDD21091	2016-08-31	EtOH_Box03_S121	ACTIVE	0	869.866852045
2E90EDD21091	2016-08-31	EtOH_Box03_S121	ACTIVE	0	869.995612144
2E90EDD21091	2016-08-31	EtOH_Box03_S121	ACTIVE	0	870.113540173
2E90EDD21091	2016-08-31	EtOH_Box03_S121	ACTIVE	0	870.242245197
2E90EDD21091	2016-08-31	EtOH_Box03_S121	ACTIVE	0	870.370939016
2E90EDD21091	2016-08-31	EtOH_Box03_S121	ACTIVE	0	870.478223085
2E90EDD21091	2016-08-31	EtOH_Box03_S121	ACTIVE	0	870.607040167
2E90EDD21091	2016-08-31	EtOH_Box03_S121	ACTIVE	0	870.736891985
2E90EDD21091	2016-08-31	EtOH_Box03_S121	ACTIVE	0	870.86572504
2E90EDD21091	2016-08-31	EtOH_Box03_S121	ACTIVE	0	870.983603001
2E90EDD21091	2016-08-31	EtOH_Box03_S121	ACTIVE	0	871.123509169
2E90EDD21091	2016-08-31	EtOH_Box03_S121	ACTIVE	0	871.252286196
2E90EDD21091	2016-08-31	EtOH_Box03_S121	ACTIVE	0	871.380945206
2E90EDD21091	2016-08-31	EtOH_Box03_S121	ACTIVE	0	871.509567022
2E90EDD21091	2016-08-31	EtOH_Box03_S121	ACTIVE	0	871.659988165
2E90EDD21091	2016-08-31	EtOH_Box03_S121	ACTIVE	0	871.788689137
2E90EDD21091	2016-08-31	EtOH_Box03_S121	ACTIVE	0	871.917333126
2E90EDD21091	2016-08-31	EtOH_Box03_S121	ACTIVE	0	872.067608118
2E90EDD21091	2016-08-31	EtOH_Box03_S121	ACTIVE	0	872.217948198
2E90EDD21091	2016-08-31	EtOH_Box03_S121	ACTIVE	0	872.368177176
2E90EDD21091	2016-08-31	EtOH_Box03_S121	ACTIVE	0	872.518597126
2E90EDD21091	2016-08-31	EtOH_Box03_S121	ACTIVE	0	872.669014215
2E90EDD21091	2016-08-31	EtOH_Box03_S121	ACTIVE	0	872.808588028
2E90EDD21091	2016-08-31	EtOH_Box03_S121	ACTIVE	0	872.958837032
2E90EDD21091	2016-08-31	EtOH_Box03_S121	ACTIVE	0	873.119992018
2E90EDD21091	2016-08-31	EtOH_Box03_S121	ACTIVE	0	873.270565987
2E90EDD21091	2016-08-31	EtOH_Box03_S121	ACTIVE	0	873.420938015
2E90EDD21091	2016-08-31	EtOH_Box03_S121	ACTIVE	0	873.571329117
2E90EDD21091	2016-08-31	EtOH_Box03_S121	ACTIVE	0	873.743350029
2E90EDD21091	2016-08-31	EtOH_Box03_S121	ACTIVE	0	876.29650116
2E90EDD21091	2016-08-31	EtOH_Box03_S121	ACTIVE	0	884.645015001
2E90EDD21091	2016-08-31	EtOH_Box03_S121	ACTIVE	0	884.730772018
2E90EDD21091	2016-08-31	EtOH_Box03_S121	ACTIVE	0	884.859496117
2E90EDD21091	2016-08-31	EtOH_Box03_S121	ACTIVE	0	885.009728193
2E90EDD21091	2016-08-31	EtOH_Box03_S121	ACTIVE	0	885.159982204
2E90EDD21091	2016-08-31	EtOH_Box03_S121	ACTIVE	0	885.32221818
2E90EDD21091	2016-08-31	EtOH_Box03_S121	ACTIVE	0	888.664513111
2E90EDD21091	2016-08-31	EtOH_Box03_S121	ACTIVE	0	889.327580214
2E90EDD21091	2016-08-31	EtOH_Box03_S121	ACTIVE	0	889.532112122
2E90EDD21091	2016-08-31	EtOH_Box03_S121	ACTIVE	0	889.639346123
2E90EDD21091	2016-08-31	EtOH_Box03_S121	REWARD	1	889.639346123
2E90EDD21091	2016-08-31	EtOH_Box03_S121	ACTIVE	0	889.881090164
2E90EDD21091	2016-08-31	EtOH_Box03_S121	ACTIVE	0	889.988503218
2E90EDD21091	2016-08-31	EtOH_Box03_S121	ACTIVE	0	890.106549025
2E90EDD21091	2016-08-31	EtOH_Box03_S121	ACTIVE	0	890.213962078
2E90EDD21091	2016-08-31	EtOH_Box03_S121	ACTIVE	0	890.949472189
2E90EDD21091	2016-08-31	EtOH_Box03_S121	ACTIVE	0	904.068279028
2E90EDD21091	2016-08-31	EtOH_Box03_S121	ACTIVE	0	904.186329126
2E90EDD21091	2016-08-31	EtOH_Box03_S121	ACTIVE	0	904.260984182
2E90EDD21091	2016-08-31	EtOH_Box03_S121	ACTIVE	0	904.367980003
2E90EDD21091	2016-08-31	EtOH_Box03_S121	ACTIVE	0	904.49657011
2E90EDD21091	2016-08-31	EtOH_Box03_S121	ACTIVE	0	908.540004015
2E90EDD21091	2016-08-31	EtOH_Box03_S121	ACTIVE	0	908.679580212
2E90EDD21091	2016-08-31	EtOH_Box03_S121	ACTIVE	0	909.01357317
2E90EDD21091	2016-08-31	EtOH_Box03_S121	ACTIVE	0	909.163888216
2E90EDD21091	2016-08-31	EtOH_Box03_S121	ACTIVE	0	909.292549133
2E90EDD21091	2016-08-31	EtOH_Box03_S121	ACTIVE	0	909.756506205
2E90EDD21091	2016-08-31	EtOH_Box03_S121	ACTIVE	0	909.917328119
2E90EDD21091	2016-08-31	EtOH_Box03_S121	ACTIVE	0	910.02403307
2E90EDD21091	2016-08-31	EtOH_Box03_S121	ACTIVE	0	910.141493082
2E90EDD21091	2016-08-31	EtOH_Box03_S121	ACTIVE	0	910.258861065
2E90EDD21091	2016-08-31	EtOH_Box03_S121	ACTIVE	0	910.387042046
2E90EDD21091	2016-08-31	EtOH_Box03_S121	ACTIVE	0	910.504692078
2E90EDD21091	2016-08-31	EtOH_Box03_S121	REWARD	7	910.504692078
2E90EDD21091	2016-08-31	EtOH_Box03_S121	ACTIVE	0	910.74703002
2E90EDD21091	2016-08-31	EtOH_Box03_S121	ACTIVE	0	910.865107059
2E90EDD21091	2016-08-31	EtOH_Box03_S121	ACTIVE	0	921.945021152
2E90EDD21091	2016-08-31	EtOH_Box03_S121	ACTIVE	0	922.030764103
2E90EDD21091	2016-08-31	EtOH_Box03_S121	ACTIVE	0	922.127070189
2E90EDD21091	2016-08-31	EtOH_Box03_S121	ACTIVE	0	922.26863718
2E90EDD21091	2016-08-31	EtOH_Box03_S121	ACTIVE	0	923.998315096
2E90EDD21091	2016-08-31	EtOH_Box03_S121	ACTIVE	0	924.148877144
2E90EDD21091	2016-08-31	EtOH_Box03_S121	ACTIVE	0	924.234297037
2E90EDD21091	2016-08-31	EtOH_Box03_S121	ACTIVE	0	924.352120161
2E90EDD21091	2016-08-31	EtOH_Box03_S121	ACTIVE	0	924.491492987
2E90EDD21091	2016-08-31	EtOH_Box03_S121	ACTIVE	0	924.782400131
2E90EDD21091	2016-08-31	EtOH_Box03_S121	ACTIVE	0	924.921847105
2E90EDD21091	2016-08-31	EtOH_Box03_S121	ACTIVE	0	925.039664984
2E90EDD21091	2016-08-31	EtOH_Box03_S121	ACTIVE	0	925.16833806
2E90EDD21091	2016-08-31	EtOH_Box03_S121	ACTIVE	0	925.297152042
2E90EDD21091	2016-08-31	EtOH_Box03_S121	ACTIVE	0	925.447347164
2E90EDD21091	2016-08-31	EtOH_Box03_S121	ACTIVE	0	933.752714157
2E90EDD21091	2016-08-31	EtOH_Box03_S121	ACTIVE	0	939.994621038
2E90EDD21091	2016-08-31	EtOH_Box03_S121	ACTIVE	0	942.22214818
2E90EDD21091	2016-08-31	EtOH_Box03_S121	ACTIVE	0	952.08810401
2E90EDD21091	2016-08-31	EtOH_Box03_S121	ACTIVE	0	952.185237169
2E90EDD21091	2016-08-31	EtOH_Box03_S121	ACTIVE	0	952.282450199
2E90EDD21091	2016-08-31	EtOH_Box03_S121	ACTIVE	0	952.411778212
2E90EDD21091	2016-08-31	EtOH_Box03_S121	ACTIVE	0	954.444478989
2E90EDD21091	2016-08-31	EtOH_Box03_S121	ACTIVE	0	958.285549164
2E90EDD21091	2016-08-31	EtOH_Box03_S121	ACTIVE	0	968.888742208
2E90EDD21091	2016-08-31	EtOH_Box03_S121	ACTIVE	0	969.094142199
2E90EDD21091	2016-08-31	EtOH_Box03_S121	ACTIVE	0	969.202048063
2E90EDD21091	2016-08-31	EtOH_Box03_S121	ACTIVE	0	969.309843063
2E90EDD21091	2016-08-31	EtOH_Box03_S121	ACTIVE	0	969.428346157
2E90EDD21091	2016-08-31	EtOH_Box03_S121	ACTIVE	0	969.546805143
2E90EDD21091	2016-08-31	EtOH_Box03_S121	REWARD	15	969.546805143
2E90EDD21091	2016-08-31	EtOH_Box03_S121	ACTIVE	0	969.789009094
2E90EDD21091	2016-08-31	EtOH_Box03_S121	ACTIVE	0	969.917965174
2E90EDD21091	2016-08-31	EtOH_Box03_S121	ACTIVE	0	970.057514191
2E90EDD21091	2016-08-31	EtOH_Box03_S121	ACTIVE	0	970.186272144
2E90EDD21091	2016-08-31	EtOH_Box03_S121	ACTIVE	0	970.31501317
2E90EDD21091	2016-08-31	EtOH_Box03_S121	ACTIVE	0	970.454581022
2E90EDD21091	2016-08-31	EtOH_Box03_S121	ACTIVE	0	970.572452068
2E90EDD21091	2016-08-31	EtOH_Box03_S121	ACTIVE	0	970.701294184
2E90EDD21091	2016-08-31	EtOH_Box03_S121	ACTIVE	0	970.819453001
2E90EDD21091	2016-08-31	EtOH_Box03_S121	ACTIVE	0	970.95895505
2E90EDD21091	2016-08-31	EtOH_Box03_S121	ACTIVE	0	971.087579012
2E90EDD21091	2016-08-31	EtOH_Box03_S121	ACTIVE	0	971.216335058
2E90EDD21091	2016-08-31	EtOH_Box03_S121	ACTIVE	0	971.344916105
2E90EDD21091	2016-08-31	EtOH_Box03_S121	ACTIVE	0	971.484569073
2E90EDD21091	2016-08-31	EtOH_Box03_S121	ACTIVE	0	971.613292217
2E90EDD21091	2016-08-31	EtOH_Box03_S121	ACTIVE	0	971.763698101
2E90EDD21091	2016-08-31	EtOH_Box03_S121	ACTIVE	0	971.892482042
2E90EDD21091	2016-08-31	EtOH_Box03_S121	ACTIVE	0	972.033123016
2E90EDD21091	2016-08-31	EtOH_Box03_S121	ACTIVE	0	972.16208005
2E90EDD21091	2016-08-31	EtOH_Box03_S121	ACTIVE	0	972.301546097
2E90EDD21091	2016-08-31	EtOH_Box03_S121	ACTIVE	0	972.440973043
2E90EDD21091	2016-08-31	EtOH_Box03_S121	ACTIVE	0	972.591929197
2E90EDD21091	2016-08-31	EtOH_Box03_S121	ACTIVE	0	972.73164916
2E90EDD21091	2016-08-31	EtOH_Box03_S121	ACTIVE	0	972.892974138
2E90EDD21091	2016-08-31	EtOH_Box03_S121	ACTIVE	0	973.021752119
2E90EDD21091	2016-08-31	EtOH_Box03_S121	ACTIVE	0	973.182814121
2E90EDD21091	2016-08-31	EtOH_Box03_S121	ACTIVE	0	973.311568022
2E90EDD21091	2016-08-31	EtOH_Box03_S121	ACTIVE	0	973.461863995
2E90EDD21091	2016-08-31	EtOH_Box03_S121	ACTIVE	0	973.622950077
2E90EDD21091	2016-08-31	EtOH_Box03_S121	ACTIVE	0	973.773226023
2E90EDD21091	2016-08-31	EtOH_Box03_S121	ACTIVE	0	973.945174217
2E90EDD21091	2016-08-31	EtOH_Box03_S121	ACTIVE	0	974.106459141
2E90EDD21091	2016-08-31	EtOH_Box03_S121	ACTIVE	0	974.408054113
2E90EDD21091	2016-08-31	EtOH_Box03_S121	ACTIVE	0	974.580101013
2E90EDD21091	2016-08-31	EtOH_Box03_S121	ACTIVE	0	978.571057081
2E90EDD21091	2016-08-31	EtOH_Box03_S121	ACTIVE	0	983.2949121
2E90EDD21091	2016-08-31	EtOH_Box03_S121	ACTIVE	0	983.391330004
2E90EDD21091	2016-08-31	EtOH_Box03_S121	ACTIVE	0	990.904687166
2E90EDD21091	2016-08-31	EtOH_Box03_S121	ACTIVE	0	991.034481049
2E90EDD21091	2016-08-31	EtOH_Box03_S121	ACTIVE	0	991.120697021
2E90EDD21091	2016-08-31	EtOH_Box03_S121	ACTIVE	0	991.34745717
2E90EDD21091	2016-08-31	EtOH_Box03_S121	ACTIVE	0	991.487774134
2E90EDD21091	2016-08-31	EtOH_Box03_S121	ACTIVE	0	991.595582008
2E90EDD21091	2016-08-31	EtOH_Box03_S121	ACTIVE	0	992.558191061
2E90EDD21091	2016-08-31	EtOH_Box03_S121	ACTIVE	0	995.59497714
2E90EDD21091	2016-08-31	EtOH_Box03_S121	ACTIVE	0	1005.0434432
2E90EDD21091	2016-08-31	EtOH_Box03_S121	INACTIVE	0	1009.87526608
2E90EDD21091	2016-08-31	EtOH_Box03_S121	INACTIVE	0	1010.0780642
2E90EDD21091	2016-08-31	EtOH_Box03_S121	INACTIVE	0	1010.19422913
2E90EDD21091	2016-08-31	EtOH_Box03_S121	ACTIVE	0	1016.00806713
2E90EDD21091	2016-08-31	EtOH_Box03_S121	ACTIVE	0	1016.19180202
2E90EDD21091	2016-08-31	EtOH_Box03_S121	ACTIVE	0	1016.33216119
2E90EDD21091	2016-08-31	EtOH_Box03_S121	ACTIVE	0	1016.51556802
2E90EDD21091	2016-08-31	EtOH_Box03_S121	ACTIVE	0	1016.75373507
2E90EDD21091	2016-08-31	EtOH_Box03_S121	ACTIVE	0	1016.89399314
2E90EDD21091	2016-08-31	EtOH_Box03_S121	ACTIVE	0	1017.03429604
2E90EDD21091	2016-08-31	EtOH_Box03_S121	REWARD	16	1017.03429604
2E90EDD21091	2016-08-31	EtOH_Box03_S121	ACTIVE	0	1017.29836702
2E90EDD21091	2016-08-31	EtOH_Box03_S121	ACTIVE	0	1017.38397121
2E90EDD21091	2016-08-31	EtOH_Box03_S121	ACTIVE	0	1017.5019362
2E90EDD21091	2016-08-31	EtOH_Box03_S121	ACTIVE	0	1017.652179
2E90EDD21091	2016-08-31	EtOH_Box03_S121	ACTIVE	0	1026.74937701
2E90EDD21091	2016-08-31	EtOH_Box03_S121	ACTIVE	0	1030.65399909
2E90EDD21091	2016-08-31	EtOH_Box03_S121	ACTIVE	0	1030.99906611
2E90EDD21091	2016-08-31	EtOH_Box03_S121	ACTIVE	0	1031.073843
2E90EDD21091	2016-08-31	EtOH_Box03_S121	ACTIVE	0	1031.17034721
2E90EDD21091	2016-08-31	EtOH_Box03_S121	ACTIVE	0	1031.24496222
2E90EDD21091	2016-08-31	EtOH_Box03_S121	ACTIVE	0	1031.3952961
2E90EDD21091	2016-08-31	EtOH_Box03_S121	ACTIVE	0	1031.65359807
2E90EDD21091	2016-08-31	EtOH_Box03_S121	ACTIVE	0	1031.70677018
2E90EDD21091	2016-08-31	EtOH_Box03_S121	ACTIVE	0	1031.79219103
2E90EDD21091	2016-08-31	EtOH_Box03_S121	ACTIVE	0	1031.93396616
2E90EDD21091	2016-08-31	EtOH_Box03_S121	ACTIVE	0	1032.07351398
2E90EDD21091	2016-08-31	EtOH_Box03_S121	ACTIVE	0	1032.20215106
2E90EDD21091	2016-08-31	EtOH_Box03_S121	ACTIVE	0	1032.27669215
2E90EDD21091	2016-08-31	EtOH_Box03_S121	ACTIVE	0	1037.88634706
2E90EDD21091	2016-08-31	EtOH_Box03_S121	ACTIVE	0	1037.97160602
2E90EDD21091	2016-08-31	EtOH_Box03_S121	ACTIVE	0	1038.05666399
2E90EDD21091	2016-08-31	EtOH_Box03_S121	ACTIVE	0	1038.16326213
2E90EDD21091	2016-08-31	EtOH_Box03_S121	ACTIVE	0	1038.32389402
2E90EDD21091	2016-08-31	EtOH_Box03_S121	ACTIVE	0	1038.43048
2E90EDD21091	2016-08-31	EtOH_Box03_S121	ACTIVE	0	1038.56952715
2E90EDD21091	2016-08-31	EtOH_Box03_S121	ACTIVE	0	1038.71968412
2E90EDD21091	2016-08-31	EtOH_Box03_S121	ACTIVE	0	1038.89232922
2E90EDD21091	2016-08-31	EtOH_Box03_S121	REWARD	9	1038.89232922
2E90EDD21091	2016-08-31	EtOH_Box03_S121	ACTIVE	0	1039.15592408
2E90EDD21091	2016-08-31	EtOH_Box03_S121	ACTIVE	0	1039.28488111
2E90EDD21091	2016-08-31	EtOH_Box03_S121	ACTIVE	0	1039.40274811
2E90EDD21091	2016-08-31	EtOH_Box03_S121	ACTIVE	0	1039.54232121
2E90EDD21091	2016-08-31	EtOH_Box03_S121	ACTIVE	0	1052.79743814
2E90EDD21091	2016-08-31	EtOH_Box03_S121	ACTIVE	0	1052.89407301
2E90EDD21091	2016-08-31	EtOH_Box03_S121	ACTIVE	0	1053.00114512
2E90EDD21091	2016-08-31	EtOH_Box03_S121	ACTIVE	0	1053.13077712
2E90EDD21091	2016-08-31	EtOH_Box03_S121	ACTIVE	0	1053.24869418
2E90EDD21091	2016-08-31	EtOH_Box03_S121	ACTIVE	0	1053.32334113
2E90EDD21091	2016-08-31	EtOH_Box03_S121	ACTIVE	0	1053.52750707
2E90EDD21091	2016-08-31	EtOH_Box03_S121	ACTIVE	0	1053.61295199
2E90EDD21091	2016-08-31	EtOH_Box03_S121	ACTIVE	0	1053.67674398
2E90EDD21091	2016-08-31	EtOH_Box03_S121	ACTIVE	0	1053.84867907
2E90EDD21091	2016-08-31	EtOH_Box03_S121	ACTIVE	0	1053.97733212
2E90EDD21091	2016-08-31	EtOH_Box03_S121	ACTIVE	0	1054.30051517
2E90EDD21091	2016-08-31	EtOH_Box03_S121	ACTIVE	0	1054.44000316
2E90EDD21091	2016-08-31	EtOH_Box03_S121	ACTIVE	0	1054.61182714
2E90EDD21091	2016-08-31	EtOH_Box03_S121	ACTIVE	0	1054.75138712
2E90EDD21091	2016-08-31	EtOH_Box03_S121	ACTIVE	0	1054.89096403
2E90EDD21091	2016-08-31	EtOH_Box03_S121	ACTIVE	0	1055.04134417
2E90EDD21091	2016-08-31	EtOH_Box03_S121	ACTIVE	0	1055.1808641
2E90EDD21091	2016-08-31	EtOH_Box03_S121	ACTIVE	0	1055.39595199
2E90EDD21091	2016-08-31	EtOH_Box03_S121	ACTIVE	0	1055.51391506
2E90EDD21091	2016-08-31	EtOH_Box03_S121	ACTIVE	0	1055.7074542
2E90EDD21091	2016-08-31	EtOH_Box03_S121	ACTIVE	0	1055.78217721
2E90EDD21091	2016-08-31	EtOH_Box03_S121	ACTIVE	0	1055.91075516
2E90EDD21091	2016-08-31	EtOH_Box03_S121	ACTIVE	0	1056.17169619
2E90EDD21091	2016-08-31	EtOH_Box03_S121	ACTIVE	0	1056.45261002
2E90EDD21091	2016-08-31	EtOH_Box03_S121	ACTIVE	0	1056.76575017
2E90EDD21091	2016-08-31	EtOH_Box03_S121	ACTIVE	0	1065.83559108
2E90EDD21091	2016-08-31	EtOH_Box03_S121	ACTIVE	0	1066.01815915
2E90EDD21091	2016-08-31	EtOH_Box03_S121	ACTIVE	0	1066.1270802
2E90EDD21091	2016-08-31	EtOH_Box03_S121	ACTIVE	0	1066.27743912
2E90EDD21091	2016-08-31	EtOH_Box03_S121	ACTIVE	0	1066.45982504
2E90EDD21091	2016-08-31	EtOH_Box03_S121	ACTIVE	0	1066.58803701
2E90EDD21091	2016-08-31	EtOH_Box03_S121	ACTIVE	0	1066.7165041
2E90EDD21091	2016-08-31	EtOH_Box03_S121	REWARD	7	1066.7165041
2E90EDD21091	2016-08-31	EtOH_Box03_S121	ACTIVE	0	1066.95715904
2E90EDD21091	2016-08-31	EtOH_Box03_S121	ACTIVE	0	1067.0753212
2E90EDD21091	2016-08-31	EtOH_Box03_S121	ACTIVE	0	1067.20415616
2E90EDD21091	2016-08-31	EtOH_Box03_S121	ACTIVE	0	1076.73168516
2E90EDD21091	2016-08-31	EtOH_Box03_S121	ACTIVE	0	1076.81730819
2E90EDD21091	2016-08-31	EtOH_Box03_S121	ACTIVE	0	1076.95689011
2E90EDD21091	2016-08-31	EtOH_Box03_S121	ACTIVE	0	1077.10717416
2E90EDD21091	2016-08-31	EtOH_Box03_S121	ACTIVE	0	1077.23593402
2E90EDD21091	2016-08-31	EtOH_Box03_S121	ACTIVE	0	1077.38623214
2E90EDD21091	2016-08-31	EtOH_Box03_S121	ACTIVE	0	1084.30512905
2E90EDD21091	2016-08-31	EtOH_Box03_S121	ACTIVE	0	1084.39075899
2E90EDD21091	2016-08-31	EtOH_Box03_S121	ACTIVE	0	1084.47620511
2E90EDD21091	2016-08-31	EtOH_Box03_S121	ACTIVE	0	1084.53997207
2E90EDD21091	2016-08-31	EtOH_Box03_S121	ACTIVE	0	1084.67951202
2E90EDD21091	2016-08-31	EtOH_Box03_S121	ACTIVE	0	1084.79744101
2E90EDD21091	2016-08-31	EtOH_Box03_S121	ACTIVE	0	1084.94773912
2E90EDD21091	2016-08-31	EtOH_Box03_S121	ACTIVE	0	1085.09801316
2E90EDD21091	2016-08-31	EtOH_Box03_S121	ACTIVE	0	1085.31416011
2E90EDD21091	2016-08-31	EtOH_Box03_S121	ACTIVE	0	1085.38882899
2E90EDD21091	2016-08-31	EtOH_Box03_S121	ACTIVE	0	1085.53909922
2E90EDD21091	2016-08-31	EtOH_Box03_S121	ACTIVE	0	1085.667799
2E90EDD21091	2016-08-31	EtOH_Box03_S121	ACTIVE	0	1085.80951118
2E90EDD21091	2016-08-31	EtOH_Box03_S121	ACTIVE	0	1085.97062302
2E90EDD21091	2016-08-31	EtOH_Box03_S121	ACTIVE	0	1086.12086415
2E90EDD21091	2016-08-31	EtOH_Box03_S121	ACTIVE	0	1086.2714932
2E90EDD21091	2016-08-31	EtOH_Box03_S121	ACTIVE	0	1086.41109109
2E90EDD21091	2016-08-31	EtOH_Box03_S121	ACTIVE	0	1086.58314013
2E90EDD21091	2016-08-31	EtOH_Box03_S121	ACTIVE	0	1086.75527215
2E90EDD21091	2016-08-31	EtOH_Box03_S121	ACTIVE	0	1086.87321019
2E90EDD21091	2016-08-31	EtOH_Box03_S121	ACTIVE	0	1087.08920217
2E90EDD21091	2016-08-31	EtOH_Box03_S121	ACTIVE	0	1087.25124812
2E90EDD21091	2016-08-31	EtOH_Box03_S121	ACTIVE	0	1087.58598614
2E90EDD21091	2016-08-31	EtOH_Box03_S121	ACTIVE	0	1089.20853114
2E90EDD21091	2016-08-31	EtOH_Box03_S121	ACTIVE	0	1089.32739401
2E90EDD21091	2016-08-31	EtOH_Box03_S121	ACTIVE	0	1089.61905503
2E90EDD21091	2016-08-31	EtOH_Box03_S121	ACTIVE	0	1089.78112721
2E90EDD21091	2016-08-31	EtOH_Box03_S121	ACTIVE	0	1089.89985204
2E90EDD21091	2016-08-31	EtOH_Box03_S121	REWARD	9	1089.89985204
2E90EDD21091	2016-08-31	EtOH_Box03_S121	ACTIVE	0	1090.15269899
2E90EDD21091	2016-08-31	EtOH_Box03_S121	ACTIVE	0	1090.2709682
2E90EDD21091	2016-08-31	EtOH_Box03_S121	ACTIVE	0	1090.39974308
2E90EDD21091	2016-08-31	EtOH_Box03_S121	ACTIVE	0	1090.51763606
2E90EDD21091	2016-08-31	EtOH_Box03_S121	ACTIVE	0	1090.63593817
2E90EDD21091	2016-08-31	EtOH_Box03_S121	ACTIVE	0	1090.76459599
2E90EDD21091	2016-08-31	EtOH_Box03_S121	ACTIVE	0	1090.89875412
2E90EDD21091	2016-08-31	EtOH_Box03_S121	ACTIVE	0	1091.0166831
2E90EDD21091	2016-08-31	EtOH_Box03_S121	ACTIVE	0	1091.14536309
2E90EDD21091	2016-08-31	EtOH_Box03_S121	ACTIVE	0	1091.27429414
2E90EDD21091	2016-08-31	EtOH_Box03_S121	ACTIVE	0	1091.3921802
2E90EDD21091	2016-08-31	EtOH_Box03_S121	ACTIVE	0	1091.54246402
2E90EDD21091	2016-08-31	EtOH_Box03_S121	ACTIVE	0	1091.67116809
2E90EDD21091	2016-08-31	EtOH_Box03_S121	ACTIVE	0	1091.8107872
2E90EDD21091	2016-08-31	EtOH_Box03_S121	ACTIVE	0	1091.93949413
2E90EDD21091	2016-08-31	EtOH_Box03_S121	ACTIVE	0	1092.08004999
2E90EDD21091	2016-08-31	EtOH_Box03_S121	ACTIVE	0	1092.20885205
2E90EDD21091	2016-08-31	EtOH_Box03_S121	ACTIVE	0	1092.35921717
2E90EDD21091	2016-08-31	EtOH_Box03_S121	ACTIVE	0	1092.49869204
2E90EDD21091	2016-08-31	EtOH_Box03_S121	ACTIVE	0	1092.63818407
2E90EDD21091	2016-08-31	EtOH_Box03_S121	ACTIVE	0	1092.78854799
2E90EDD21091	2016-08-31	EtOH_Box03_S121	ACTIVE	0	1092.949718
2E90EDD21091	2016-08-31	EtOH_Box03_S121	ACTIVE	0	1093.08921099
2E90EDD21091	2016-08-31	EtOH_Box03_S121	ACTIVE	0	1093.2287581
2E90EDD21091	2016-08-31	EtOH_Box03_S121	ACTIVE	0	1093.37898707
2E90EDD21091	2016-08-31	EtOH_Box03_S121	ACTIVE	0	1093.50761819
2E90EDD21091	2016-08-31	EtOH_Box03_S121	ACTIVE	0	1114.7776382
2E90EDD21091	2016-08-31	EtOH_Box03_S121	ACTIVE	0	1115.43693805
2E90EDD21091	2016-08-31	EtOH_Box03_S121	ACTIVE	0	1116.37720108
2E90EDD21091	2016-08-31	EtOH_Box03_S121	REWARD	3	1116.37720108
2E90EDD21091	2016-08-31	EtOH_Box03_S121	ACTIVE	0	1117.19290614
2E90EDD21091	2016-08-31	EtOH_Box03_S121	ACTIVE	0	1120.17582607
2E90EDD21091	2016-08-31	EtOH_Box03_S121	ACTIVE	0	1123.42286921
2E90EDD21091	2016-08-31	EtOH_Box03_S121	ACTIVE	0	1123.81119919
2E90EDD21091	2016-08-31	EtOH_Box03_S121	ACTIVE	0	1124.18850112
2E90EDD21091	2016-08-31	EtOH_Box03_S121	ACTIVE	0	1124.25243807
2E90EDD21091	2016-08-31	EtOH_Box03_S121	ACTIVE	0	1126.67233014
2E90EDD21091	2016-08-31	EtOH_Box03_S121	ACTIVE	0	1126.87678504
2E90EDD21091	2016-08-31	EtOH_Box03_S121	ACTIVE	0	1127.08127499
2E90EDD21091	2016-08-31	EtOH_Box03_S121	ACTIVE	0	1127.29635501
2E90EDD21091	2016-08-31	EtOH_Box03_S121	ACTIVE	0	1127.37106609
2E90EDD21091	2016-08-31	EtOH_Box03_S121	ACTIVE	0	1127.43481922
2E90EDD21091	2016-08-31	EtOH_Box03_S121	ACTIVE	0	1127.67160821
2E90EDD21091	2016-08-31	EtOH_Box03_S121	ACTIVE	0	1127.8002882
2E90EDD21091	2016-08-31	EtOH_Box03_S121	ACTIVE	0	1127.95047402
2E90EDD21091	2016-08-31	EtOH_Box03_S121	ACTIVE	0	1128.01432514
2E90EDD21091	2016-08-31	EtOH_Box03_S121	ACTIVE	0	1128.25105619
2E90EDD21091	2016-08-31	EtOH_Box03_S121	ACTIVE	0	1128.36883521
2E90EDD21091	2016-08-31	EtOH_Box03_S121	ACTIVE	0	1128.5190711
2E90EDD21091	2016-08-31	EtOH_Box03_S121	ACTIVE	0	1128.6802392
2E90EDD21091	2016-08-31	EtOH_Box03_S121	ACTIVE	0	1128.84130001
2E90EDD21091	2016-08-31	EtOH_Box03_S121	ACTIVE	0	1129.13199806
2E90EDD21091	2016-08-31	EtOH_Box03_S121	ACTIVE	0	1129.26078916
2E90EDD21091	2016-08-31	EtOH_Box03_S121	ACTIVE	0	1129.40132117
2E90EDD21091	2016-08-31	EtOH_Box03_S121	ACTIVE	0	1129.57339406
2E90EDD21091	2016-08-31	EtOH_Box03_S121	ACTIVE	0	1134.78582501
2E90EDD21091	2016-08-31	EtOH_Box03_S121	ACTIVE	0	1134.93621516
2E90EDD21091	2016-08-31	EtOH_Box03_S121	ACTIVE	0	1135.05398607
2E90EDD21091	2016-08-31	EtOH_Box03_S121	ACTIVE	0	1135.19444609
2E90EDD21091	2016-08-31	EtOH_Box03_S121	ACTIVE	0	1135.31230021
2E90EDD21091	2016-08-31	EtOH_Box03_S121	ACTIVE	0	1135.43005204
2E90EDD21091	2016-08-31	EtOH_Box03_S121	ACTIVE	0	1135.54786706
2E90EDD21091	2016-08-31	EtOH_Box03_S121	ACTIVE	0	1135.67656517
2E90EDD21091	2016-08-31	EtOH_Box03_S121	ACTIVE	0	1135.71879005
2E90EDD21091	2016-08-31	EtOH_Box03_S121	ACTIVE	0	1135.81502509
2E90EDD21091	2016-08-31	EtOH_Box03_S121	INACTIVE	0	1135.85714507
2E90EDD21091	2016-08-31	EtOH_Box03_S121	ACTIVE	0	1136.05979609
2E90EDD21091	2016-08-31	EtOH_Box03_S121	ACTIVE	0	1136.19945717
2E90EDD21091	2016-08-31	EtOH_Box03_S121	ACTIVE	0	1136.32822514
2E90EDD21091	2016-08-31	EtOH_Box03_S121	ACTIVE	0	1136.45699215
2E90EDD21091	2016-08-31	EtOH_Box03_S121	ACTIVE	0	1136.59734607
2E90EDD21091	2016-08-31	EtOH_Box03_S121	ACTIVE	0	1136.75947714
2E90EDD21091	2016-08-31	EtOH_Box03_S121	ACTIVE	0	1136.85647702
2E90EDD21091	2016-08-31	EtOH_Box03_S121	REWARD	4	1136.85647702
2E90EDD21091	2016-08-31	EtOH_Box03_S121	ACTIVE	0	1137.10916209
2E90EDD21091	2016-08-31	EtOH_Box03_S121	ACTIVE	0	1137.28136611
2E90EDD21091	2016-08-31	EtOH_Box03_S121	ACTIVE	0	1145.39081717
2E90EDD21091	2016-08-31	EtOH_Box03_S121	ACTIVE	0	1150.12584305
2E90EDD21091	2016-08-31	EtOH_Box03_S121	ACTIVE	0	1150.24391222
2E90EDD21091	2016-08-31	EtOH_Box03_S121	ACTIVE	0	1150.43734217
2E90EDD21091	2016-08-31	EtOH_Box03_S121	ACTIVE	0	1150.54437113
2E90EDD21091	2016-08-31	EtOH_Box03_S121	ACTIVE	0	1150.59735203
2E90EDD21091	2016-08-31	EtOH_Box03_S121	ACTIVE	0	1150.71522307
2E90EDD21091	2016-08-31	EtOH_Box03_S121	ACTIVE	0	1150.85471201
2E90EDD21091	2016-08-31	EtOH_Box03_S121	ACTIVE	0	1151.03732109
2E90EDD21091	2016-08-31	EtOH_Box03_S121	ACTIVE	0	1151.19832301
2E90EDD21091	2016-08-31	EtOH_Box03_S121	ACTIVE	0	1151.32740617
2E90EDD21091	2016-08-31	EtOH_Box03_S121	ACTIVE	0	1151.51010919
2E90EDD21091	2016-08-31	EtOH_Box03_S121	ACTIVE	0	1151.59557104
2E90EDD21091	2016-08-31	EtOH_Box03_S121	ACTIVE	0	1151.69185519
2E90EDD21091	2016-08-31	EtOH_Box03_S121	ACTIVE	0	1151.82048011
2E90EDD21091	2016-08-31	EtOH_Box03_S121	ACTIVE	0	1151.95986605
2E90EDD21091	2016-08-31	EtOH_Box03_S121	ACTIVE	0	1152.09924006
2E90EDD21091	2016-08-31	EtOH_Box03_S121	ACTIVE	0	1152.26025915
2E90EDD21091	2016-08-31	EtOH_Box03_S121	ACTIVE	0	1152.43210721
2E90EDD21091	2016-08-31	EtOH_Box03_S121	ACTIVE	0	1152.57163501
2E90EDD21091	2016-08-31	EtOH_Box03_S121	ACTIVE	0	1152.67880607
2E90EDD21091	2016-08-31	EtOH_Box03_S121	ACTIVE	0	1152.82932615
2E90EDD21091	2016-08-31	EtOH_Box03_S121	ACTIVE	0	1152.99033213
2E90EDD21091	2016-08-31	EtOH_Box03_S121	ACTIVE	0	1153.1419301
2E90EDD21091	2016-08-31	EtOH_Box03_S121	ACTIVE	0	1158.28745413
2E90EDD21091	2016-08-31	EtOH_Box03_S121	ACTIVE	0	1158.40009022
2E90EDD21091	2016-08-31	EtOH_Box03_S121	ACTIVE	0	1158.55230713
2E90EDD21091	2016-08-31	EtOH_Box03_S121	ACTIVE	0	1158.71538019
2E90EDD21091	2016-08-31	EtOH_Box03_S121	ACTIVE	0	1158.87827706
2E90EDD21091	2016-08-31	EtOH_Box03_S121	ACTIVE	0	1159.07515621
2E90EDD21091	2016-08-31	EtOH_Box03_S121	ACTIVE	0	1159.21658707
2E90EDD21091	2016-08-31	EtOH_Box03_S121	ACTIVE	0	1159.3580811
2E90EDD21091	2016-08-31	EtOH_Box03_S121	ACTIVE	0	1159.48858309
2E90EDD21091	2016-08-31	EtOH_Box03_S121	ACTIVE	0	1159.59767509
2E90EDD21091	2016-08-31	EtOH_Box03_S121	ACTIVE	0	1159.73904419
2E90EDD21091	2016-08-31	EtOH_Box03_S121	ACTIVE	0	1159.86953712
2E90EDD21091	2016-08-31	EtOH_Box03_S121	ACTIVE	0	1160.02177119
2E90EDD21091	2016-08-31	EtOH_Box03_S121	REWARD	13	1160.02177119
2E90EDD21091	2016-08-31	EtOH_Box03_S121	ACTIVE	0	1160.29772902
2E90EDD21091	2016-08-31	EtOH_Box03_S121	ACTIVE	0	1160.42662215
2E90EDD21091	2016-08-31	EtOH_Box03_S121	ACTIVE	0	1160.57703805
2E90EDD21091	2016-08-31	EtOH_Box03_S121	ACTIVE	0	1161.89507508
2E90EDD21091	2016-08-31	EtOH_Box03_S121	ACTIVE	0	1162.98709416
2E90EDD21091	2016-08-31	EtOH_Box03_S121	ACTIVE	0	1169.7628231
2E90EDD21091	2016-08-31	EtOH_Box03_S121	ACTIVE	0	1170.248142
2E90EDD21091	2016-08-31	EtOH_Box03_S121	ACTIVE	0	1170.33359909
2E90EDD21091	2016-08-31	EtOH_Box03_S121	ACTIVE	0	1170.50545502
2E90EDD21091	2016-08-31	EtOH_Box03_S121	ACTIVE	0	1170.7314322
2E90EDD21091	2016-08-31	EtOH_Box03_S121	ACTIVE	0	1171.05566716
2E90EDD21091	2016-08-31	EtOH_Box03_S121	ACTIVE	0	1171.15194821
2E90EDD21091	2016-08-31	EtOH_Box03_S121	ACTIVE	0	1171.36718917
2E90EDD21091	2016-08-31	EtOH_Box03_S121	ACTIVE	0	1177.79909205
2E90EDD21091	2016-08-31	EtOH_Box03_S121	ACTIVE	0	1177.99278522
2E90EDD21091	2016-08-31	EtOH_Box03_S121	ACTIVE	0	1178.13234019
2E90EDD21091	2016-08-31	EtOH_Box03_S121	ACTIVE	0	1178.28260517
2E90EDD21091	2016-08-31	EtOH_Box03_S121	ACTIVE	0	1178.45442009
2E90EDD21091	2016-08-31	EtOH_Box03_S121	ACTIVE	0	1178.57242107
2E90EDD21091	2016-08-31	EtOH_Box03_S121	ACTIVE	0	1178.67958403
2E90EDD21091	2016-08-31	EtOH_Box03_S121	ACTIVE	0	1178.808249
2E90EDD21091	2016-08-31	EtOH_Box03_S121	ACTIVE	0	1178.9368732
2E90EDD21091	2016-08-31	EtOH_Box03_S121	ACTIVE	0	1179.06554008
2E90EDD21091	2016-08-31	EtOH_Box03_S121	ACTIVE	0	1179.21579218
2E90EDD21091	2016-08-31	EtOH_Box03_S121	ACTIVE	0	1179.65921211
2E90EDD21091	2016-08-31	EtOH_Box03_S121	ACTIVE	0	1179.76641822
2E90EDD21091	2016-08-31	EtOH_Box03_S121	ACTIVE	0	1179.89508414
2E90EDD21091	2016-08-31	EtOH_Box03_S121	ACTIVE	0	1180.03458405
2E90EDD21091	2016-08-31	EtOH_Box03_S121	ACTIVE	0	1180.17417121
2E90EDD21091	2016-08-31	EtOH_Box03_S121	ACTIVE	0	1184.49736404
2E90EDD21091	2016-08-31	EtOH_Box03_S121	ACTIVE	0	1195.17612314
2E90EDD21091	2016-08-31	EtOH_Box03_S121	ACTIVE	0	1195.30565906
2E90EDD21091	2016-08-31	EtOH_Box03_S121	ACTIVE	0	1195.45658898
2E90EDD21091	2016-08-31	EtOH_Box03_S121	ACTIVE	0	1195.58585
2E90EDD21091	2016-08-31	EtOH_Box03_S121	REWARD	6	1195.58585
2E90EDD21091	2016-08-31	EtOH_Box03_S121	ACTIVE	0	1195.84912419
2E90EDD21091	2016-08-31	EtOH_Box03_S121	ACTIVE	0	1195.95648313
2E90EDD21091	2016-08-31	EtOH_Box03_S121	ACTIVE	0	1196.08531308
2E90EDD21091	2016-08-31	EtOH_Box03_S121	ACTIVE	0	1196.20334315
2E90EDD21091	2016-08-31	EtOH_Box03_S121	ACTIVE	0	1196.2455411
2E90EDD21091	2016-08-31	EtOH_Box03_S121	ACTIVE	0	1196.3309772
2E90EDD21091	2016-08-31	EtOH_Box03_S121	ACTIVE	0	1196.44882321
2E90EDD21091	2016-08-31	EtOH_Box03_S121	ACTIVE	0	1196.56667805
2E90EDD21091	2016-08-31	EtOH_Box03_S121	ACTIVE	0	1196.684654
2E90EDD21091	2016-08-31	EtOH_Box03_S121	ACTIVE	0	1196.8029232
2E90EDD21091	2016-08-31	EtOH_Box03_S121	ACTIVE	0	1196.9317081
2E90EDD21091	2016-08-31	EtOH_Box03_S121	ACTIVE	0	1197.04971313
2E90EDD21091	2016-08-31	EtOH_Box03_S121	ACTIVE	0	1197.17853117
2E90EDD21091	2016-08-31	EtOH_Box03_S121	ACTIVE	0	1197.30864716
2E90EDD21091	2016-08-31	EtOH_Box03_S121	ACTIVE	0	1197.43752122
2E90EDD21091	2016-08-31	EtOH_Box03_S121	ACTIVE	0	1197.58808303
2E90EDD21091	2016-08-31	EtOH_Box03_S121	ACTIVE	0	1197.70611811
2E90EDD21091	2016-08-31	EtOH_Box03_S121	ACTIVE	0	1197.84593105
2E90EDD21091	2016-08-31	EtOH_Box03_S121	ACTIVE	0	1199.760818
2E90EDD21091	2016-08-31	EtOH_Box03_S121	ACTIVE	0	1206.59097719
2E90EDD21091	2016-08-31	EtOH_Box03_S121	ACTIVE	0	1210.75614119
2E90EDD21091	2016-08-31	EtOH_Box03_S121	ACTIVE	0	1210.84193516
2E90EDD21091	2016-08-31	EtOH_Box03_S121	ACTIVE	0	1216.65189409
2E90EDD21091	2016-08-31	EtOH_Box03_S121	ACTIVE	0	1216.81428003
2E90EDD21091	2016-08-31	EtOH_Box03_S121	ACTIVE	0	1216.99800301
2E90EDD21091	2016-08-31	EtOH_Box03_S121	ACTIVE	0	1217.10609913
2E90EDD21091	2016-08-31	EtOH_Box03_S121	ACTIVE	0	1217.258322
2E90EDD21091	2016-08-31	EtOH_Box03_S121	REWARD	5	1217.258322
2E90EDD21091	2016-08-31	EtOH_Box03_S121	ACTIVE	0	1217.51191211
2E90EDD21091	2016-08-31	EtOH_Box03_S121	ACTIVE	0	1217.63020706
2E90EDD21091	2016-08-31	EtOH_Box03_S121	ACTIVE	0	1217.74829221
2E90EDD21091	2016-08-31	EtOH_Box03_S121	ACTIVE	0	1217.87718105
2E90EDD21091	2016-08-31	EtOH_Box03_S121	ACTIVE	0	1218.01681018
2E90EDD21091	2016-08-31	EtOH_Box03_S121	ACTIVE	0	1218.13487101
2E90EDD21091	2016-08-31	EtOH_Box03_S121	ACTIVE	0	1218.26374316
2E90EDD21091	2016-08-31	EtOH_Box03_S121	ACTIVE	0	1218.38176012
2E90EDD21091	2016-08-31	EtOH_Box03_S121	ACTIVE	0	1218.51059198
2E90EDD21091	2016-08-31	EtOH_Box03_S121	ACTIVE	0	1218.63951802
2E90EDD21091	2016-08-31	EtOH_Box03_S121	ACTIVE	0	1218.76831818
2E90EDD21091	2016-08-31	EtOH_Box03_S121	ACTIVE	0	1218.8970511
2E90EDD21091	2016-08-31	EtOH_Box03_S121	ACTIVE	0	1219.03646517
2E90EDD21091	2016-08-31	EtOH_Box03_S121	ACTIVE	0	1219.16505814
2E90EDD21091	2016-08-31	EtOH_Box03_S121	ACTIVE	0	1219.3046
2E90EDD21091	2016-08-31	EtOH_Box03_S121	ACTIVE	0	1219.43322015
2E90EDD21091	2016-08-31	EtOH_Box03_S121	ACTIVE	0	1219.5836091
2E90EDD21091	2016-08-31	EtOH_Box03_S121	ACTIVE	0	1219.72311521
2E90EDD21091	2016-08-31	EtOH_Box03_S121	ACTIVE	0	1219.88433814
2E90EDD21091	2016-08-31	EtOH_Box03_S121	ACTIVE	0	1220.02389002
2E90EDD21091	2016-08-31	EtOH_Box03_S121	ACTIVE	0	1220.16346312
2E90EDD21091	2016-08-31	EtOH_Box03_S121	ACTIVE	0	1220.30291414
2E90EDD21091	2016-08-31	EtOH_Box03_S121	ACTIVE	0	1220.45318508
2E90EDD21091	2016-08-31	EtOH_Box03_S121	ACTIVE	0	1220.63590121
2E90EDD21091	2016-08-31	EtOH_Box03_S121	ACTIVE	0	1220.78737211
2E90EDD21091	2016-08-31	EtOH_Box03_S121	ACTIVE	0	1220.91609001
2E90EDD21091	2016-08-31	EtOH_Box03_S121	ACTIVE	0	1228.96462417
2E90EDD21091	2016-08-31	EtOH_Box03_S121	ACTIVE	0	1229.191715
2E90EDD21091	2016-08-31	EtOH_Box03_S121	ACTIVE	0	1229.28803015
2E90EDD21091	2016-08-31	EtOH_Box03_S121	ACTIVE	0	1233.43809915
2E90EDD21091	2016-08-31	EtOH_Box03_S121	ACTIVE	0	1233.59945512
2E90EDD21091	2016-08-31	EtOH_Box03_S121	ACTIVE	0	1233.70665121
2E90EDD21091	2016-08-31	EtOH_Box03_S121	ACTIVE	0	1233.83538818
2E90EDD21091	2016-08-31	EtOH_Box03_S121	ACTIVE	0	1233.98572707
2E90EDD21091	2016-08-31	EtOH_Box03_S121	ACTIVE	0	1234.12530398
2E90EDD21091	2016-08-31	EtOH_Box03_S121	ACTIVE	0	1234.24314117
2E90EDD21091	2016-08-31	EtOH_Box03_S121	ACTIVE	0	1234.39366817
2E90EDD21091	2016-08-31	EtOH_Box03_S121	ACTIVE	0	1234.55478811
2E90EDD21091	2016-08-31	EtOH_Box03_S121	ACTIVE	0	1234.68349314
2E90EDD21091	2016-08-31	EtOH_Box03_S121	ACTIVE	0	1234.81217909
2E90EDD21091	2016-08-31	EtOH_Box03_S121	ACTIVE	0	1234.88676
2E90EDD21091	2016-08-31	EtOH_Box03_S121	ACTIVE	0	1234.93972707
2E90EDD21091	2016-08-31	EtOH_Box03_S121	ACTIVE	0	1235.08014321
2E90EDD21091	2016-08-31	EtOH_Box03_S121	ACTIVE	0	1235.24137807
2E90EDD21091	2016-08-31	EtOH_Box03_S121	ACTIVE	0	1235.39170122
2E90EDD21091	2016-08-31	EtOH_Box03_S121	ACTIVE	0	1235.5203011
2E90EDD21091	2016-08-31	EtOH_Box03_S121	ACTIVE	0	1235.64900899
2E90EDD21091	2016-08-31	EtOH_Box03_S121	ACTIVE	0	1235.788589
2E90EDD21091	2016-08-31	EtOH_Box03_S121	ACTIVE	0	1235.83077717
2E90EDD21091	2016-08-31	EtOH_Box03_S121	ACTIVE	0	1235.93776011
2E90EDD21091	2016-08-31	EtOH_Box03_S121	ACTIVE	0	1236.08804703
2E90EDD21091	2016-08-31	EtOH_Box03_S121	ACTIVE	0	1238.15229511
2E90EDD21091	2016-08-31	EtOH_Box03_S121	ACTIVE	0	1238.34696603
2E90EDD21091	2016-08-31	EtOH_Box03_S121	ACTIVE	0	1244.42196202
2E90EDD21091	2016-08-31	EtOH_Box03_S121	ACTIVE	0	1244.69227219
2E90EDD21091	2016-08-31	EtOH_Box03_S121	ACTIVE	0	1244.78068709
2E90EDD21091	2016-08-31	EtOH_Box03_S121	ACTIVE	0	1244.86698222
2E90EDD21091	2016-08-31	EtOH_Box03_S121	ACTIVE	0	1244.97484112
2E90EDD21091	2016-08-31	EtOH_Box03_S121	ACTIVE	0	1245.12580514
2E90EDD21091	2016-08-31	EtOH_Box03_S121	REWARD	8	1245.12580514
2E90EDD21091	2016-08-31	EtOH_Box03_S121	ACTIVE	0	1245.37874413
2E90EDD21091	2016-08-31	EtOH_Box03_S121	ACTIVE	0	1245.48606205
2E90EDD21091	2016-08-31	EtOH_Box03_S121	ACTIVE	0	1245.60399318
2E90EDD21091	2016-08-31	EtOH_Box03_S121	ACTIVE	0	1245.73263216
2E90EDD21091	2016-08-31	EtOH_Box03_S121	ACTIVE	0	1245.85050821
2E90EDD21091	2016-08-31	EtOH_Box03_S121	ACTIVE	0	1245.93602419
2E90EDD21091	2016-08-31	EtOH_Box03_S121	ACTIVE	0	1246.04311204
2E90EDD21091	2016-08-31	EtOH_Box03_S121	ACTIVE	0	1246.1717751
2E90EDD21091	2016-08-31	EtOH_Box03_S121	ACTIVE	0	1246.30041099
2E90EDD21091	2016-08-31	EtOH_Box03_S121	ACTIVE	0	1246.41866803
2E90EDD21091	2016-08-31	EtOH_Box03_S121	ACTIVE	0	1246.54744315
2E90EDD21091	2016-08-31	EtOH_Box03_S121	ACTIVE	0	1246.66538906
2E90EDD21091	2016-08-31	EtOH_Box03_S121	ACTIVE	0	1246.79405713
2E90EDD21091	2016-08-31	EtOH_Box03_S121	ACTIVE	0	1246.92268419
2E90EDD21091	2016-08-31	EtOH_Box03_S121	ACTIVE	0	1247.06227303
2E90EDD21091	2016-08-31	EtOH_Box03_S121	ACTIVE	0	1247.1802752
2E90EDD21091	2016-08-31	EtOH_Box03_S121	ACTIVE	0	1247.30904102
2E90EDD21091	2016-08-31	EtOH_Box03_S121	ACTIVE	0	1247.46044302
2E90EDD21091	2016-08-31	EtOH_Box03_S121	ACTIVE	0	1247.57834506
2E90EDD21091	2016-08-31	EtOH_Box03_S121	ACTIVE	0	1247.72872019
2E90EDD21091	2016-08-31	EtOH_Box03_S121	ACTIVE	0	1247.85741401
2E90EDD21091	2016-08-31	EtOH_Box03_S121	ACTIVE	0	1247.99680305
2E90EDD21091	2016-08-31	EtOH_Box03_S121	ACTIVE	0	1248.14697218
2E90EDD21091	2016-08-31	EtOH_Box03_S121	ACTIVE	0	1248.31893706
2E90EDD21091	2016-08-31	EtOH_Box03_S121	ACTIVE	0	1248.4584322
2E90EDD21091	2016-08-31	EtOH_Box03_S121	ACTIVE	0	1259.54390621
2E90EDD21091	2016-08-31	EtOH_Box03_S121	ACTIVE	0	1260.2995832
2E90EDD21091	2016-08-31	EtOH_Box03_S121	ACTIVE	0	1261.3687911
2E90EDD21091	2016-08-31	EtOH_Box03_S121	ACTIVE	0	1268.92689013
2E90EDD21091	2016-08-31	EtOH_Box03_S121	ACTIVE	0	1269.25100303
2E90EDD21091	2016-08-31	EtOH_Box03_S121	ACTIVE	0	1273.76951504
2E90EDD21091	2016-08-31	EtOH_Box03_S121	ACTIVE	0	1278.77581501
2E90EDD21091	2016-08-31	EtOH_Box03_S121	ACTIVE	0	1284.29913902
2E90EDD21091	2016-08-31	EtOH_Box03_S121	ACTIVE	0	1284.43943214
2E90EDD21091	2016-08-31	EtOH_Box03_S121	ACTIVE	0	1284.59054112
2E90EDD21091	2016-08-31	EtOH_Box03_S121	ACTIVE	0	1284.69835901
2E90EDD21091	2016-08-31	EtOH_Box03_S121	ACTIVE	0	1284.80623317
2E90EDD21091	2016-08-31	EtOH_Box03_S121	REWARD	9	1284.80623317
2E90EDD21091	2016-08-31	EtOH_Box03_S121	ACTIVE	0	1285.54588604
2E90EDD21091	2016-08-31	EtOH_Box03_S121	ACTIVE	0	1288.13745022
2E90EDD21091	2016-08-31	EtOH_Box03_S121	ACTIVE	0	1288.71971321
2E90EDD21091	2016-08-31	EtOH_Box03_S121	ACTIVE	0	1294.63306618
2E90EDD21091	2016-08-31	EtOH_Box03_S121	ACTIVE	0	1296.95703816
2E90EDD21091	2016-08-31	EtOH_Box03_S121	ACTIVE	0	1297.26950121
2E90EDD21091	2016-08-31	EtOH_Box03_S121	ACTIVE	0	1297.38738608
2E90EDD21091	2016-08-31	EtOH_Box03_S121	ACTIVE	0	1302.1334362
2E90EDD21091	2016-08-31	EtOH_Box03_S121	ACTIVE	0	1302.41370606
2E90EDD21091	2016-08-31	EtOH_Box03_S121	ACTIVE	0	1302.53159213
2E90EDD21091	2016-08-31	EtOH_Box03_S121	ACTIVE	0	1302.86577511
2E90EDD21091	2016-08-31	EtOH_Box03_S121	ACTIVE	0	1302.97289419
2E90EDD21091	2016-08-31	EtOH_Box03_S121	ACTIVE	0	1303.07986307
2E90EDD21091	2016-08-31	EtOH_Box03_S121	ACTIVE	0	1303.30570602
2E90EDD21091	2016-08-31	EtOH_Box03_S121	ACTIVE	0	1303.35872412
2E90EDD21091	2016-08-31	EtOH_Box03_S121	ACTIVE	0	1303.64966512
2E90EDD21091	2016-08-31	EtOH_Box03_S121	ACTIVE	0	1309.18456817
2E90EDD21091	2016-08-31	EtOH_Box03_S121	ACTIVE	0	1309.35860801
2E90EDD21091	2016-08-31	EtOH_Box03_S121	ACTIVE	0	1313.39376211
2E90EDD21091	2016-08-31	EtOH_Box03_S121	ACTIVE	0	1318.25952506
2E90EDD21091	2016-08-31	EtOH_Box03_S121	ACTIVE	0	1318.42299819
2E90EDD21091	2016-08-31	EtOH_Box03_S121	ACTIVE	0	1318.56462121
2E90EDD21091	2016-08-31	EtOH_Box03_S121	ACTIVE	0	1318.65199709
2E90EDD21091	2016-08-31	EtOH_Box03_S121	ACTIVE	0	1318.7393961
2E90EDD21091	2016-08-31	EtOH_Box03_S121	ACTIVE	0	1318.95644903
2E90EDD21091	2016-08-31	EtOH_Box03_S121	ACTIVE	0	1323.2171042
2E90EDD21091	2016-08-31	EtOH_Box03_S121	REWARD	10	1323.2171042
2E90EDD21091	2016-08-31	EtOH_Box03_S121	ACTIVE	0	1323.46105504
2E90EDD21091	2016-08-31	EtOH_Box03_S121	ACTIVE	0	1323.55758905
2E90EDD21091	2016-08-31	EtOH_Box03_S121	ACTIVE	0	1323.6648252
2E90EDD21091	2016-08-31	EtOH_Box03_S121	ACTIVE	0	1323.77187204
2E90EDD21091	2016-08-31	EtOH_Box03_S121	ACTIVE	0	1323.88966918
2E90EDD21091	2016-08-31	EtOH_Box03_S121	ACTIVE	0	1324.00753403
2E90EDD21091	2016-08-31	EtOH_Box03_S121	ACTIVE	0	1324.14695811
2E90EDD21091	2016-08-31	EtOH_Box03_S121	ACTIVE	0	1324.27552915
2E90EDD21091	2016-08-31	EtOH_Box03_S121	ACTIVE	0	1324.39331007
2E90EDD21091	2016-08-31	EtOH_Box03_S121	ACTIVE	0	1324.52192903
2E90EDD21091	2016-08-31	EtOH_Box03_S121	ACTIVE	0	1324.65065503
2E90EDD21091	2016-08-31	EtOH_Box03_S121	ACTIVE	0	1324.76858616
2E90EDD21091	2016-08-31	EtOH_Box03_S121	ACTIVE	0	1324.89733911
2E90EDD21091	2016-08-31	EtOH_Box03_S121	ACTIVE	0	1325.0366981
2E90EDD21091	2016-08-31	EtOH_Box03_S121	ACTIVE	0	1325.15562916
2E90EDD21091	2016-08-31	EtOH_Box03_S121	ACTIVE	0	1325.295192
2E90EDD21091	2016-08-31	EtOH_Box03_S121	ACTIVE	0	1325.43457413
2E90EDD21091	2016-08-31	EtOH_Box03_S121	ACTIVE	0	1325.59562802
2E90EDD21091	2016-08-31	EtOH_Box03_S121	ACTIVE	0	1325.74583912
2E90EDD21091	2016-08-31	EtOH_Box03_S121	ACTIVE	0	1325.88539815
2E90EDD21091	2016-08-31	EtOH_Box03_S121	ACTIVE	0	1326.04652214
2E90EDD21091	2016-08-31	EtOH_Box03_S121	ACTIVE	0	1326.16435599
2E90EDD21091	2016-08-31	EtOH_Box03_S121	ACTIVE	0	1326.80128407
2E90EDD21091	2016-08-31	EtOH_Box03_S121	ACTIVE	0	1333.611202
2E90EDD21091	2016-08-31	EtOH_Box03_S121	ACTIVE	0	1333.70865703
2E90EDD21091	2016-08-31	EtOH_Box03_S121	ACTIVE	0	1335.16651821
2E90EDD21091	2016-08-31	EtOH_Box03_S121	ACTIVE	0	1335.32773018
2E90EDD21091	2016-08-31	EtOH_Box03_S121	ACTIVE	0	1335.60789704
2E90EDD21091	2016-08-31	EtOH_Box03_S121	ACTIVE	0	1335.79053116
2E90EDD21091	2016-08-31	EtOH_Box03_S121	ACTIVE	0	1335.90850806
2E90EDD21091	2016-08-31	EtOH_Box03_S121	ACTIVE	0	1336.577456
2E90EDD21091	2016-08-31	EtOH_Box03_S121	ACTIVE	0	1342.49053407
2E90EDD21091	2016-08-31	EtOH_Box03_S121	ACTIVE	0	1342.68430114
2E90EDD21091	2016-08-31	EtOH_Box03_S121	ACTIVE	0	1342.84554601
2E90EDD21091	2016-08-31	EtOH_Box03_S121	ACTIVE	0	1342.94174504
2E90EDD21091	2016-08-31	EtOH_Box03_S121	ACTIVE	0	1343.0054822
2E90EDD21091	2016-08-31	EtOH_Box03_S121	ACTIVE	0	1343.12324119
2E90EDD21091	2016-08-31	EtOH_Box03_S121	ACTIVE	0	1343.24095607
2E90EDD21091	2016-08-31	EtOH_Box03_S121	ACTIVE	0	1343.3804121
2E90EDD21091	2016-08-31	EtOH_Box03_S121	ACTIVE	0	1343.55337501
2E90EDD21091	2016-08-31	EtOH_Box03_S121	ACTIVE	0	1343.66135001
2E90EDD21091	2016-08-31	EtOH_Box03_S121	ACTIVE	0	1343.844872
2E90EDD21091	2016-08-31	EtOH_Box03_S121	ACTIVE	0	1343.95279813
2E90EDD21091	2016-08-31	EtOH_Box03_S121	ACTIVE	0	1344.082268
2E90EDD21091	2016-08-31	EtOH_Box03_S121	ACTIVE	0	1344.2115922
2E90EDD21091	2016-08-31	EtOH_Box03_S121	ACTIVE	0	1344.34103203
2E90EDD21091	2016-08-31	EtOH_Box03_S121	ACTIVE	0	1344.52449012
2E90EDD21091	2016-08-31	EtOH_Box03_S121	REWARD	9	1344.52449012
2E90EDD21091	2016-08-31	EtOH_Box03_S121	ACTIVE	0	1344.81041908
2E90EDD21091	2016-08-31	EtOH_Box03_S121	ACTIVE	0	1344.939394
2E90EDD21091	2016-08-31	EtOH_Box03_S121	ACTIVE	0	1345.0790422
2E90EDD21091	2016-08-31	EtOH_Box03_S121	ACTIVE	0	1345.21863008
2E90EDD21091	2016-08-31	EtOH_Box03_S121	ACTIVE	0	1345.35810399
2E90EDD21091	2016-08-31	EtOH_Box03_S121	ACTIVE	0	1345.47597408
2E90EDD21091	2016-08-31	EtOH_Box03_S121	ACTIVE	0	1348.21069717
2E90EDD21091	2016-08-31	EtOH_Box03_S121	ACTIVE	0	1348.50162101
2E90EDD21091	2016-08-31	EtOH_Box03_S121	ACTIVE	0	1349.80004215
2E90EDD21091	2016-08-31	EtOH_Box03_S121	ACTIVE	0	1362.1340301
2E90EDD21091	2016-08-31	EtOH_Box03_S121	ACTIVE	0	1362.327636
2E90EDD21091	2016-08-31	EtOH_Box03_S121	ACTIVE	0	1362.42411399
2E90EDD21091	2016-08-31	EtOH_Box03_S121	ACTIVE	0	1368.96558309
2E90EDD21091	2016-08-31	EtOH_Box03_S121	ACTIVE	0	1370.80371714
2E90EDD21091	2016-08-31	EtOH_Box03_S121	ACTIVE	0	1384.50277805
2E90EDD21091	2016-08-31	EtOH_Box03_S121	ACTIVE	0	1384.89286113
2E90EDD21091	2016-08-31	EtOH_Box03_S121	ACTIVE	0	1385.01634502
2E90EDD21091	2016-08-31	EtOH_Box03_S121	ACTIVE	0	1389.0068872
2E90EDD21091	2016-08-31	EtOH_Box03_S121	ACTIVE	0	1399.63449001
2E90EDD21091	2016-08-31	EtOH_Box03_S121	ACTIVE	0	1408.04527116
2E90EDD21091	2016-08-31	EtOH_Box03_S121	ACTIVE	0	1408.18679619
2E90EDD21091	2016-08-31	EtOH_Box03_S121	ACTIVE	0	1408.27411008
2E90EDD21091	2016-08-31	EtOH_Box03_S121	ACTIVE	0	1408.37238812
2E90EDD21091	2016-08-31	EtOH_Box03_S121	ACTIVE	0	1408.57857013
2E90EDD21091	2016-08-31	EtOH_Box03_S121	ACTIVE	0	1408.67678809
2E90EDD21091	2016-08-31	EtOH_Box03_S121	ACTIVE	0	1408.89388013
2E90EDD21091	2016-08-31	EtOH_Box03_S121	ACTIVE	0	1409.0028882
2E90EDD21091	2016-08-31	EtOH_Box03_S121	ACTIVE	0	1409.1766572
2E90EDD21091	2016-08-31	EtOH_Box03_S121	ACTIVE	0	1409.296314
2E90EDD21091	2016-08-31	EtOH_Box03_S121	ACTIVE	0	1409.44868517
2E90EDD21091	2016-08-31	EtOH_Box03_S121	REWARD	18	1409.44868517
2E90EDD21091	2016-08-31	EtOH_Box03_S121	ACTIVE	0	1409.69180703
2E90EDD21091	2016-08-31	EtOH_Box03_S121	ACTIVE	0	1409.78828311
2E90EDD21091	2016-08-31	EtOH_Box03_S121	ACTIVE	0	1409.91698313
2E90EDD21091	2016-08-31	EtOH_Box03_S121	ACTIVE	0	1410.03484607
2E90EDD21091	2016-08-31	EtOH_Box03_S121	ACTIVE	0	1410.16336513
2E90EDD21091	2016-08-31	EtOH_Box03_S121	ACTIVE	0	1410.2921102
2E90EDD21091	2016-08-31	EtOH_Box03_S121	ACTIVE	0	1410.33424115
2E90EDD21091	2016-08-31	EtOH_Box03_S121	ACTIVE	0	1410.41957903
2E90EDD21091	2016-08-31	EtOH_Box03_S121	ACTIVE	0	1410.55902505
2E90EDD21091	2016-08-31	EtOH_Box03_S121	ACTIVE	0	1410.65531301
2E90EDD21091	2016-08-31	EtOH_Box03_S121	ACTIVE	0	1410.79480314
2E90EDD21091	2016-08-31	EtOH_Box03_S121	ACTIVE	0	1410.91260505
2E90EDD21091	2016-08-31	EtOH_Box03_S121	ACTIVE	0	1411.05192709
2E90EDD21091	2016-08-31	EtOH_Box03_S121	ACTIVE	0	1411.18052721
2E90EDD21091	2016-08-31	EtOH_Box03_S121	ACTIVE	0	1411.30912113
2E90EDD21091	2016-08-31	EtOH_Box03_S121	ACTIVE	0	1411.44845414
2E90EDD21091	2016-08-31	EtOH_Box03_S121	ACTIVE	0	1411.58803701
2E90EDD21091	2016-08-31	EtOH_Box03_S121	ACTIVE	0	1411.72757006
2E90EDD21091	2016-08-31	EtOH_Box03_S121	ACTIVE	0	1411.86700821
2E90EDD21091	2016-08-31	EtOH_Box03_S121	ACTIVE	0	1412.00754809
2E90EDD21091	2016-08-31	EtOH_Box03_S121	ACTIVE	0	1412.14697409
2E90EDD21091	2016-08-31	EtOH_Box03_S121	ACTIVE	0	1412.29716015
2E90EDD21091	2016-08-31	EtOH_Box03_S121	ACTIVE	0	1412.43647814
2E90EDD21091	2016-08-31	EtOH_Box03_S121	ACTIVE	0	1412.58666801
2E90EDD21091	2016-08-31	EtOH_Box03_S121	ACTIVE	0	1412.74784112
2E90EDD21091	2016-08-31	EtOH_Box03_S121	ACTIVE	0	1412.88725519
2E90EDD21091	2016-08-31	EtOH_Box03_S121	ACTIVE	0	1412.94025612
2E90EDD21091	2016-08-31	EtOH_Box03_S121	ACTIVE	0	1413.04726911
2E90EDD21091	2016-08-31	EtOH_Box03_S121	ACTIVE	0	1418.798702
2E90EDD21091	2016-08-31	EtOH_Box03_S121	ACTIVE	0	1419.28400707
2E90EDD21091	2016-08-31	EtOH_Box03_S121	ACTIVE	0	1436.9706502
2E90EDD21091	2016-08-31	EtOH_Box03_S121	ACTIVE	0	1440.36682916
2E90EDD21091	2016-08-31	EtOH_Box03_S121	ACTIVE	0	1440.47610712
2E90EDD21091	2016-08-31	EtOH_Box03_S121	ACTIVE	0	1444.73306417
2E90EDD21091	2016-08-31	EtOH_Box03_S121	ACTIVE	0	1444.97192907
2E90EDD21091	2016-08-31	EtOH_Box03_S121	ACTIVE	0	1445.08100009
2E90EDD21091	2016-08-31	EtOH_Box03_S121	ACTIVE	0	1445.54702711
2E90EDD21091	2016-08-31	EtOH_Box03_S121	ACTIVE	0	1445.66765904
2E90EDD21091	2016-08-31	EtOH_Box03_S121	ACTIVE	0	1445.85265207
2E90EDD21091	2016-08-31	EtOH_Box03_S121	ACTIVE	0	1445.96183705
2E90EDD21091	2016-08-31	EtOH_Box03_S121	ACTIVE	0	1446.08179998
2E90EDD21091	2016-08-31	EtOH_Box03_S121	REWARD	11	1446.08179998
2E90EDD21091	2016-08-31	EtOH_Box03_S121	ACTIVE	0	1446.33576417
2E90EDD21091	2016-08-31	EtOH_Box03_S121	ACTIVE	0	1446.47565007
2E90EDD21091	2016-08-31	EtOH_Box03_S121	ACTIVE	0	1446.59392715
2E90EDD21091	2016-08-31	EtOH_Box03_S121	ACTIVE	0	1446.72392511
2E90EDD21091	2016-08-31	EtOH_Box03_S121	ACTIVE	0	1446.85265517
2E90EDD21091	2016-08-31	EtOH_Box03_S121	ACTIVE	0	1446.97062922
2E90EDD21091	2016-08-31	EtOH_Box03_S121	ACTIVE	0	1447.09936213
2E90EDD21091	2016-08-31	EtOH_Box03_S121	ACTIVE	0	1447.22811413
2E90EDD21091	2016-08-31	EtOH_Box03_S121	ACTIVE	0	1447.34616303
2E90EDD21091	2016-08-31	EtOH_Box03_S121	ACTIVE	0	1447.47486115
2E90EDD21091	2016-08-31	EtOH_Box03_S121	ACTIVE	0	1447.60356307
2E90EDD21091	2016-08-31	EtOH_Box03_S121	ACTIVE	0	1447.73232102
2E90EDD21091	2016-08-31	EtOH_Box03_S121	ACTIVE	0	1447.87188816
2E90EDD21091	2016-08-31	EtOH_Box03_S121	ACTIVE	0	1447.98982811
2E90EDD21091	2016-08-31	EtOH_Box03_S121	ACTIVE	0	1448.12934017
2E90EDD21091	2016-08-31	EtOH_Box03_S121	ACTIVE	0	1448.25802708
2E90EDD21091	2016-08-31	EtOH_Box03_S121	ACTIVE	0	1448.39751315
2E90EDD21091	2016-08-31	EtOH_Box03_S121	ACTIVE	0	1448.54801607
2E90EDD21091	2016-08-31	EtOH_Box03_S121	ACTIVE	0	1448.68753099
2E90EDD21091	2016-08-31	EtOH_Box03_S121	ACTIVE	0	1448.82696915
2E90EDD21091	2016-08-31	EtOH_Box03_S121	ACTIVE	0	1448.98786211
2E90EDD21091	2016-08-31	EtOH_Box03_S121	ACTIVE	0	1449.11643314
2E90EDD21091	2016-08-31	EtOH_Box03_S121	ACTIVE	0	1455.61146116
2E90EDD21091	2016-08-31	EtOH_Box03_S121	ACTIVE	0	1455.71872306
2E90EDD21091	2016-08-31	EtOH_Box03_S121	ACTIVE	0	1456.04185319
2E90EDD21091	2016-08-31	EtOH_Box03_S121	ACTIVE	0	1456.15972805
2E90EDD21091	2016-08-31	EtOH_Box03_S121	ACTIVE	0	1465.18509007
2E90EDD21091	2016-08-31	EtOH_Box03_S121	ACTIVE	0	1465.28165817
2E90EDD21091	2016-08-31	EtOH_Box03_S121	ACTIVE	0	1465.35627818
2E90EDD21091	2016-08-31	EtOH_Box03_S121	ACTIVE	0	1465.49564505
2E90EDD21091	2016-08-31	EtOH_Box03_S121	ACTIVE	0	1465.64633107
2E90EDD21091	2016-08-31	EtOH_Box03_S121	ACTIVE	0	1465.77502608
2E90EDD21091	2016-08-31	EtOH_Box03_S121	ACTIVE	0	1465.92521906
2E90EDD21091	2016-08-31	EtOH_Box03_S121	ACTIVE	0	1466.02152514
2E90EDD21091	2016-08-31	EtOH_Box03_S121	ACTIVE	0	1466.18266201
2E90EDD21091	2016-08-31	EtOH_Box03_S121	ACTIVE	0	1466.30134606
2E90EDD21091	2016-08-31	EtOH_Box03_S121	REWARD	2	1466.30134606
2E90EDD21091	2016-08-31	EtOH_Box03_S121	ACTIVE	0	1466.60866499
2E90EDD21091	2016-08-31	EtOH_Box03_S121	ACTIVE	0	1466.71604609
2E90EDD21091	2016-08-31	EtOH_Box03_S121	ACTIVE	0	1466.83394408
2E90EDD21091	2016-08-31	EtOH_Box03_S121	ACTIVE	0	1466.96251512
2E90EDD21091	2016-08-31	EtOH_Box03_S121	ACTIVE	0	1467.09124517
2E90EDD21091	2016-08-31	EtOH_Box03_S121	ACTIVE	0	1467.22102499
2E90EDD21091	2016-08-31	EtOH_Box03_S121	ACTIVE	0	1467.34969115
2E90EDD21091	2016-08-31	EtOH_Box03_S121	ACTIVE	0	1467.46756506
2E90EDD21091	2016-08-31	EtOH_Box03_S121	ACTIVE	0	1467.58562708
2E90EDD21091	2016-08-31	EtOH_Box03_S121	ACTIVE	0	1467.62780404
2E90EDD21091	2016-08-31	EtOH_Box03_S121	ACTIVE	0	1467.71322608
2E90EDD21091	2016-08-31	EtOH_Box03_S121	ACTIVE	0	1467.84180808
2E90EDD21091	2016-08-31	EtOH_Box03_S121	ACTIVE	0	1467.99194002
2E90EDD21091	2016-08-31	EtOH_Box03_S121	ACTIVE	0	1468.10971808
2E90EDD21091	2016-08-31	EtOH_Box03_S121	ACTIVE	0	1468.22754407
2E90EDD21091	2016-08-31	EtOH_Box03_S121	ACTIVE	0	1468.36702418
2E90EDD21091	2016-08-31	EtOH_Box03_S121	ACTIVE	0	1468.51725316
2E90EDD21091	2016-08-31	EtOH_Box03_S121	ACTIVE	0	1468.64643407
2E90EDD21091	2016-08-31	EtOH_Box03_S121	ACTIVE	0	1468.7859211
2E90EDD21091	2016-08-31	EtOH_Box03_S121	ACTIVE	0	1468.92540216
2E90EDD21091	2016-08-31	EtOH_Box03_S121	ACTIVE	0	1469.06488705
2E90EDD21091	2016-08-31	EtOH_Box03_S121	ACTIVE	0	1469.21512008
2E90EDD21091	2016-08-31	EtOH_Box03_S121	ACTIVE	0	1469.36528206
2E90EDD21091	2016-08-31	EtOH_Box03_S121	ACTIVE	0	1469.50472617
2E90EDD21091	2016-08-31	EtOH_Box03_S121	ACTIVE	0	1469.65514922
2E90EDD21091	2016-08-31	EtOH_Box03_S121	ACTIVE	0	1469.80553317
2E90EDD21091	2016-08-31	EtOH_Box03_S121	ACTIVE	0	1469.9557662
2E90EDD21091	2016-08-31	EtOH_Box03_S121	ACTIVE	0	1470.13840914
2E90EDD21091	2016-08-31	EtOH_Box03_S121	ACTIVE	0	1470.27812719
2E90EDD21091	2016-08-31	EtOH_Box03_S121	ACTIVE	0	1470.45098615
2E90EDD21091	2016-08-31	EtOH_Box03_S121	ACTIVE	0	1476.24684715
2E90EDD21091	2016-08-31	EtOH_Box03_S121	ACTIVE	0	1476.53773904
2E90EDD21091	2016-08-31	EtOH_Box03_S121	ACTIVE	0	1476.64532518
2E90EDD21091	2016-08-31	EtOH_Box03_S121	ACTIVE	0	1487.21182919
2E90EDD21091	2016-08-31	EtOH_Box03_S121	ACTIVE	0	1487.40847206
2E90EDD21091	2016-08-31	EtOH_Box03_S121	ACTIVE	0	1487.56090021
2E90EDD21091	2016-08-31	EtOH_Box03_S121	ACTIVE	0	1487.72419119
2E90EDD21091	2016-08-31	EtOH_Box03_S121	ACTIVE	0	1487.82232118
2E90EDD21091	2016-08-31	EtOH_Box03_S121	ACTIVE	0	1488.05000305
2E90EDD21091	2016-08-31	EtOH_Box03_S121	ACTIVE	0	1488.17256498
2E90EDD21091	2016-08-31	EtOH_Box03_S121	ACTIVE	0	1488.32475805
2E90EDD21091	2016-08-31	EtOH_Box03_S121	ACTIVE	0	1488.60663199
2E90EDD21091	2016-08-31	EtOH_Box03_S121	ACTIVE	0	1488.73738313
2E90EDD21091	2016-08-31	EtOH_Box03_S121	ACTIVE	0	1488.87883306
2E90EDD21091	2016-08-31	EtOH_Box03_S121	ACTIVE	0	1489.03108311
2E90EDD21091	2016-08-31	EtOH_Box03_S121	REWARD	12	1489.03108311
2E90EDD21091	2016-08-31	EtOH_Box03_S121	ACTIVE	0	1489.32834411
2E90EDD21091	2016-08-31	EtOH_Box03_S121	ACTIVE	0	1489.45729709
2E90EDD21091	2016-08-31	EtOH_Box03_S121	ACTIVE	0	1489.5968101
2E90EDD21091	2016-08-31	EtOH_Box03_S121	ACTIVE	0	1489.72550511
2E90EDD21091	2016-08-31	EtOH_Box03_S121	ACTIVE	0	1489.86512804
2E90EDD21091	2016-08-31	EtOH_Box03_S121	ACTIVE	0	1489.99391913
2E90EDD21091	2016-08-31	EtOH_Box03_S121	ACTIVE	0	1490.12249017
2E90EDD21091	2016-08-31	EtOH_Box03_S121	ACTIVE	0	1490.2510612
2E90EDD21091	2016-08-31	EtOH_Box03_S121	ACTIVE	0	1490.37961507
2E90EDD21091	2016-08-31	EtOH_Box03_S121	ACTIVE	0	1490.50823116
2E90EDD21091	2016-08-31	EtOH_Box03_S121	ACTIVE	0	1490.63693905
2E90EDD21091	2016-08-31	EtOH_Box03_S121	ACTIVE	0	1490.77659917
2E90EDD21091	2016-08-31	EtOH_Box03_S121	ACTIVE	0	1490.9269681
2E90EDD21091	2016-08-31	EtOH_Box03_S121	ACTIVE	0	1491.06638908
2E90EDD21091	2016-08-31	EtOH_Box03_S121	ACTIVE	0	1491.21658206
2E90EDD21091	2016-08-31	EtOH_Box03_S121	ACTIVE	0	1491.35725212
2E90EDD21091	2016-08-31	EtOH_Box03_S121	ACTIVE	0	1491.49674201
2E90EDD21091	2016-08-31	EtOH_Box03_S121	ACTIVE	0	1491.64713502
2E90EDD21091	2016-08-31	EtOH_Box03_S121	ACTIVE	0	1491.7866962
2E90EDD21091	2016-08-31	EtOH_Box03_S121	ACTIVE	0	1491.93695712
2E90EDD21091	2016-08-31	EtOH_Box03_S121	ACTIVE	0	1492.08720016
2E90EDD21091	2016-08-31	EtOH_Box03_S121	ACTIVE	0	1492.23751521
2E90EDD21091	2016-08-31	EtOH_Box03_S121	ACTIVE	0	1492.38777399
2E90EDD21091	2016-08-31	EtOH_Box03_S121	ACTIVE	0	1501.90209818
2E90EDD21091	2016-08-31	EtOH_Box03_S121	ACTIVE	0	1502.04169512
2E90EDD21091	2016-08-31	EtOH_Box03_S121	ACTIVE	0	1502.23522615
2E90EDD21091	2016-08-31	EtOH_Box03_S121	ACTIVE	0	1502.32069516
2E90EDD21091	2016-08-31	EtOH_Box03_S121	ACTIVE	0	1502.46009421
2E90EDD21091	2016-08-31	EtOH_Box03_S121	ACTIVE	0	1502.62130404
2E90EDD21091	2016-08-31	EtOH_Box03_S121	ACTIVE	0	1502.7510891
2E90EDD21091	2016-08-31	EtOH_Box03_S121	ACTIVE	0	1502.8798511
2E90EDD21091	2016-08-31	EtOH_Box03_S121	ACTIVE	0	1502.93281722
2E90EDD21091	2016-08-31	EtOH_Box03_S121	ACTIVE	0	1503.02896905
2E90EDD21091	2016-08-31	EtOH_Box03_S121	ACTIVE	0	1503.1684401
2E90EDD21091	2016-08-31	EtOH_Box03_S121	ACTIVE	0	1503.31895399
2E90EDD21091	2016-08-31	EtOH_Box03_S121	ACTIVE	0	1503.46924615
2E90EDD21091	2016-08-31	EtOH_Box03_S121	ACTIVE	0	1503.61947012
2E90EDD21091	2016-08-31	EtOH_Box03_S121	ACTIVE	0	1503.75906706
2E90EDD21091	2016-08-31	EtOH_Box03_S121	ACTIVE	0	1503.89854908
2E90EDD21091	2016-08-31	EtOH_Box03_S121	ACTIVE	0	1504.01648903
2E90EDD21091	2016-08-31	EtOH_Box03_S121	ACTIVE	0	1504.28578401
2E90EDD21091	2016-08-31	EtOH_Box03_S121	ACTIVE	0	1504.41459012
2E90EDD21091	2016-08-31	EtOH_Box03_S121	ACTIVE	0	1504.59738016
2E90EDD21091	2016-08-31	EtOH_Box03_S121	ACTIVE	0	1504.68291402
2E90EDD21091	2016-08-31	EtOH_Box03_S121	ACTIVE	0	1504.84404016
2E90EDD21091	2016-08-31	EtOH_Box03_S121	ACTIVE	0	1505.00527716
2E90EDD21091	2016-08-31	EtOH_Box03_S121	ACTIVE	0	1505.19883108
2E90EDD21091	2016-08-31	EtOH_Box03_S121	ACTIVE	0	1505.45715499
2E90EDD21091	2016-08-31	EtOH_Box03_S121	ACTIVE	0	1505.63987207
2E90EDD21091	2016-08-31	EtOH_Box03_S121	ACTIVE	0	1505.75785112
2E90EDD21091	2016-08-31	EtOH_Box03_S121	ACTIVE	0	1505.8865211
2E90EDD21091	2016-08-31	EtOH_Box03_S121	ACTIVE	0	1506.016289
2E90EDD21091	2016-08-31	EtOH_Box03_S121	ACTIVE	0	1506.18822598
2E90EDD21091	2016-08-31	EtOH_Box03_S121	ACTIVE	0	1506.31694412
2E90EDD21091	2016-08-31	EtOH_Box03_S121	ACTIVE	0	1506.52140212
2E90EDD21091	2016-08-31	EtOH_Box03_S121	ACTIVE	0	1506.6178031
2E90EDD21091	2016-08-31	EtOH_Box03_S121	ACTIVE	0	1506.768085
2E90EDD21091	2016-08-31	EtOH_Box03_S121	ACTIVE	0	1506.88600922
2E90EDD21091	2016-08-31	EtOH_Box03_S121	ACTIVE	0	1507.05793905
2E90EDD21091	2016-08-31	EtOH_Box03_S121	ACTIVE	0	1508.18099904
2E90EDD21091	2016-08-31	EtOH_Box03_S121	ACTIVE	0	1508.28809619
2E90EDD21091	2016-08-31	EtOH_Box03_S121	ACTIVE	0	1508.45992708
2E90EDD21091	2016-08-31	EtOH_Box03_S121	ACTIVE	0	1508.64264917
2E90EDD21091	2016-08-31	EtOH_Box03_S121	ACTIVE	0	1508.73900509
2E90EDD21091	2016-08-31	EtOH_Box03_S121	ACTIVE	0	1508.83517313
2E90EDD21091	2016-08-31	EtOH_Box03_S121	ACTIVE	0	1508.99631405
2E90EDD21091	2016-08-31	EtOH_Box03_S121	ACTIVE	0	1513.25504708
2E90EDD21091	2016-08-31	EtOH_Box03_S121	ACTIVE	0	1513.34145522
2E90EDD21091	2016-08-31	EtOH_Box03_S121	ACTIVE	0	1513.42777014
2E90EDD21091	2016-08-31	EtOH_Box03_S121	ACTIVE	0	1513.60037398
2E90EDD21091	2016-08-31	EtOH_Box03_S121	ACTIVE	0	1513.74068308
2E90EDD21091	2016-08-31	EtOH_Box03_S121	ACTIVE	0	1513.89185905
2E90EDD21091	2016-08-31	EtOH_Box03_S121	ACTIVE	0	1514.064641
2E90EDD21091	2016-08-31	EtOH_Box03_S121	ACTIVE	0	1514.21562719
2E90EDD21091	2016-08-31	EtOH_Box03_S121	REWARD	8	1514.21562719
2E90EDD21091	2016-08-31	EtOH_Box03_S121	ACTIVE	0	1514.5005362
2E90EDD21091	2016-08-31	EtOH_Box03_S121	ACTIVE	0	1514.629601
2E90EDD21091	2016-08-31	EtOH_Box03_S121	ACTIVE	0	1514.76918006
2E90EDD21091	2016-08-31	EtOH_Box03_S121	ACTIVE	0	1514.89777899
2E90EDD21091	2016-08-31	EtOH_Box03_S121	ACTIVE	0	1515.03723812
2E90EDD21091	2016-08-31	EtOH_Box03_S121	ACTIVE	0	1515.19848013
2E90EDD21091	2016-08-31	EtOH_Box03_S121	ACTIVE	0	1518.09225011
2E90EDD21091	2016-08-31	EtOH_Box03_S121	ACTIVE	0	1518.31946516
2E90EDD21091	2016-08-31	EtOH_Box03_S121	ACTIVE	0	1524.44967818
2E90EDD21091	2016-08-31	EtOH_Box03_S121	ACTIVE	0	1524.77335405
2E90EDD21091	2016-08-31	EtOH_Box03_S121	ACTIVE	0	1524.93481708
2E90EDD21091	2016-08-31	EtOH_Box03_S121	ACTIVE	0	1525.88498902
2E90EDD21091	2016-08-31	EtOH_Box03_S121	ACTIVE	0	1527.66835022
2E90EDD21091	2016-08-31	EtOH_Box03_S121	ACTIVE	0	1527.91609812
2E90EDD21091	2016-08-31	EtOH_Box03_S121	ACTIVE	0	1528.05555105
2E90EDD21091	2016-08-31	EtOH_Box03_S121	ACTIVE	0	1528.18410301
2E90EDD21091	2016-08-31	EtOH_Box03_S121	ACTIVE	0	1528.25878501
2E90EDD21091	2016-08-31	EtOH_Box03_S121	ACTIVE	0	1528.37661815
2E90EDD21091	2016-08-31	EtOH_Box03_S121	ACTIVE	0	1528.44042206
2E90EDD21091	2016-08-31	EtOH_Box03_S121	ACTIVE	0	1528.56903505
2E90EDD21091	2016-08-31	EtOH_Box03_S121	ACTIVE	0	1528.69541717
2E90EDD21091	2016-08-31	EtOH_Box03_S121	ACTIVE	0	1528.75920606
2E90EDD21091	2016-08-31	EtOH_Box03_S121	ACTIVE	0	1528.86616302
2E90EDD21091	2016-08-31	EtOH_Box03_S121	ACTIVE	0	1529.01627302
2E90EDD21091	2016-08-31	EtOH_Box03_S121	ACTIVE	0	1529.20963502
2E90EDD21091	2016-08-31	EtOH_Box03_S121	ACTIVE	0	1529.32751608
2E90EDD21091	2016-08-31	EtOH_Box03_S121	ACTIVE	0	1529.47791815
2E90EDD21091	2016-08-31	EtOH_Box03_S121	ACTIVE	0	1529.62835407
2E90EDD21091	2016-08-31	EtOH_Box03_S121	ACTIVE	0	1529.77882314
2E90EDD21091	2016-08-31	EtOH_Box03_S121	ACTIVE	0	1529.95182109
2E90EDD21091	2016-08-31	EtOH_Box03_S121	ACTIVE	0	1530.10213614
2E90EDD21091	2016-08-31	EtOH_Box03_S121	ACTIVE	0	1530.25237012
2E90EDD21091	2016-08-31	EtOH_Box03_S121	ACTIVE	0	1530.35937309
2E90EDD21091	2016-08-31	EtOH_Box03_S121	ACTIVE	0	1530.79068804
2E90EDD21091	2016-08-31	EtOH_Box03_S121	ACTIVE	0	1530.93019104
2E90EDD21091	2016-08-31	EtOH_Box03_S121	ACTIVE	0	1543.22043705
2E90EDD21091	2016-08-31	EtOH_Box03_S121	REWARD	1	1543.22043705
2E90EDD21091	2016-08-31	EtOH_Box03_S121	ACTIVE	0	1543.68985915
2E90EDD21091	2016-08-31	EtOH_Box03_S121	ACTIVE	0	1543.79704404
2E90EDD21091	2016-08-31	EtOH_Box03_S121	ACTIVE	0	1543.90409303
2E90EDD21091	2016-08-31	EtOH_Box03_S121	ACTIVE	0	1544.04359317
2E90EDD21091	2016-08-31	EtOH_Box03_S121	ACTIVE	0	1544.16144204
2E90EDD21091	2016-08-31	EtOH_Box03_S121	ACTIVE	0	1544.28040314
2E90EDD21091	2016-08-31	EtOH_Box03_S121	ACTIVE	0	1544.40926218
2E90EDD21091	2016-08-31	EtOH_Box03_S121	ACTIVE	0	1544.52720904
2E90EDD21091	2016-08-31	EtOH_Box03_S121	ACTIVE	0	1544.63434005
2E90EDD21091	2016-08-31	EtOH_Box03_S121	ACTIVE	0	1544.76322818
2E90EDD21091	2016-08-31	EtOH_Box03_S121	ACTIVE	0	1544.88111115
2E90EDD21091	2016-08-31	EtOH_Box03_S121	ACTIVE	0	1545.0098002
2E90EDD21091	2016-08-31	EtOH_Box03_S121	ACTIVE	0	1545.13841105
2E90EDD21091	2016-08-31	EtOH_Box03_S121	ACTIVE	0	1545.26706815
2E90EDD21091	2016-08-31	EtOH_Box03_S121	ACTIVE	0	1545.38497806
2E90EDD21091	2016-08-31	EtOH_Box03_S121	ACTIVE	0	1545.51383209
2E90EDD21091	2016-08-31	EtOH_Box03_S121	ACTIVE	0	1545.65328813
2E90EDD21091	2016-08-31	EtOH_Box03_S121	ACTIVE	0	1545.78195214
2E90EDD21091	2016-08-31	EtOH_Box03_S121	ACTIVE	0	1545.92143416
2E90EDD21091	2016-08-31	EtOH_Box03_S121	ACTIVE	0	1546.06079316
2E90EDD21091	2016-08-31	EtOH_Box03_S121	ACTIVE	0	1546.18935704
2E90EDD21091	2016-08-31	EtOH_Box03_S121	ACTIVE	0	1546.35034204
2E90EDD21091	2016-08-31	EtOH_Box03_S121	ACTIVE	0	1546.50056314
2E90EDD21091	2016-08-31	EtOH_Box03_S121	ACTIVE	0	1546.62944698
2E90EDD21091	2016-08-31	EtOH_Box03_S121	ACTIVE	0	1546.79067016
2E90EDD21091	2016-08-31	EtOH_Box03_S121	ACTIVE	0	1546.95173621
2E90EDD21091	2016-08-31	EtOH_Box03_S121	ACTIVE	0	1549.39471722
2E90EDD21091	2016-08-31	EtOH_Box03_S121	ACTIVE	0	1556.48649502
2E90EDD21091	2016-08-31	EtOH_Box03_S121	ACTIVE	0	1556.59376311
2E90EDD21091	2016-08-31	EtOH_Box03_S121	ACTIVE	0	1556.67958212
2E90EDD21091	2016-08-31	EtOH_Box03_S121	ACTIVE	0	1556.88389707
2E90EDD21091	2016-08-31	EtOH_Box03_S121	ACTIVE	0	1557.2178762
2E90EDD21091	2016-08-31	EtOH_Box03_S121	ACTIVE	0	1557.66021514
2E90EDD21091	2016-08-31	EtOH_Box03_S121	ACTIVE	0	1564.09172821
2E90EDD21091	2016-08-31	EtOH_Box03_S121	ACTIVE	0	1565.37005901
2E90EDD21091	2016-08-31	EtOH_Box03_S121	ACTIVE	0	1565.543957
2E90EDD21091	2016-08-31	EtOH_Box03_S121	ACTIVE	0	1565.65293503
2E90EDD21091	2016-08-31	EtOH_Box03_S121	ACTIVE	0	1565.94558501
2E90EDD21091	2016-08-31	EtOH_Box03_S121	ACTIVE	0	1566.71363807
2E90EDD21091	2016-08-31	EtOH_Box03_S121	ACTIVE	0	1569.07128716
2E90EDD21091	2016-08-31	EtOH_Box03_S121	ACTIVE	0	1569.28842711
2E90EDD21091	2016-08-31	EtOH_Box03_S121	ACTIVE	0	1573.1809392
2E90EDD21091	2016-08-31	EtOH_Box03_S121	ACTIVE	0	1573.38834715
2E90EDD21091	2016-08-31	EtOH_Box03_S121	ACTIVE	0	1578.04825306
2E90EDD21091	2016-08-31	EtOH_Box03_S121	ACTIVE	0	1578.13576913
2E90EDD21091	2016-08-31	EtOH_Box03_S121	ACTIVE	0	1578.30970812
2E90EDD21091	2016-08-31	EtOH_Box03_S121	ACTIVE	0	1578.45108318
2E90EDD21091	2016-08-31	EtOH_Box03_S121	ACTIVE	0	1578.64678812
2E90EDD21091	2016-08-31	EtOH_Box03_S121	ACTIVE	0	1578.74519706
2E90EDD21091	2016-08-31	EtOH_Box03_S121	ACTIVE	0	1578.85412407
2E90EDD21091	2016-08-31	EtOH_Box03_S121	ACTIVE	0	1578.95232916
2E90EDD21091	2016-08-31	EtOH_Box03_S121	REWARD	18	1578.95232916
2E90EDD21091	2016-08-31	EtOH_Box03_S121	ACTIVE	0	1585.93483901
2E90EDD21091	2016-08-31	EtOH_Box03_S121	ACTIVE	0	1586.18264103
2E90EDD21091	2016-08-31	EtOH_Box03_S121	ACTIVE	0	1586.397861
2E90EDD21091	2016-08-31	EtOH_Box03_S121	ACTIVE	0	1586.50497818
2E90EDD21091	2016-08-31	EtOH_Box03_S121	ACTIVE	0	1586.62291718
2E90EDD21091	2016-08-31	EtOH_Box03_S121	ACTIVE	0	1586.7516222
2E90EDD21091	2016-08-31	EtOH_Box03_S121	ACTIVE	0	1586.90188813
2E90EDD21091	2016-08-31	EtOH_Box03_S121	ACTIVE	0	1587.01979399
2E90EDD21091	2016-08-31	EtOH_Box03_S121	ACTIVE	0	1587.07276201
2E90EDD21091	2016-08-31	EtOH_Box03_S121	ACTIVE	0	1587.22297311
2E90EDD21091	2016-08-31	EtOH_Box03_S121	ACTIVE	0	1594.67234206
2E90EDD21091	2016-08-31	EtOH_Box03_S121	ACTIVE	0	1594.768749
2E90EDD21091	2016-08-31	EtOH_Box03_S121	ACTIVE	0	1594.87578416
2E90EDD21091	2016-08-31	EtOH_Box03_S121	ACTIVE	0	1595.42604017
2E90EDD21091	2016-08-31	EtOH_Box03_S121	ACTIVE	0	1596.93948913
2E90EDD21091	2016-08-31	EtOH_Box03_S121	ACTIVE	0	1597.12224603
2E90EDD21091	2016-08-31	EtOH_Box03_S121	ACTIVE	0	1598.20166707
2E90EDD21091	2016-08-31	EtOH_Box03_S121	ACTIVE	0	1601.83382416
2E90EDD21091	2016-08-31	EtOH_Box03_S121	ACTIVE	0	1601.92020702
2E90EDD21091	2016-08-31	EtOH_Box03_S121	ACTIVE	0	1602.00645208
2E90EDD21091	2016-08-31	EtOH_Box03_S121	REWARD	3	1602.00645208
2E90EDD21091	2016-08-31	EtOH_Box03_S121	ACTIVE	0	1602.25929904
2E90EDD21091	2016-08-31	EtOH_Box03_S121	ACTIVE	0	1602.36659598
2E90EDD21091	2016-08-31	EtOH_Box03_S121	ACTIVE	0	1602.49532914
2E90EDD21091	2016-08-31	EtOH_Box03_S121	ACTIVE	0	1602.62404513
2E90EDD21091	2016-08-31	EtOH_Box03_S121	ACTIVE	0	1611.60953999
2E90EDD21091	2016-08-31	EtOH_Box03_S121	ACTIVE	0	1613.06817007
2E90EDD21091	2016-08-31	EtOH_Box03_S121	ACTIVE	0	1616.13868809
2E90EDD21091	2016-08-31	EtOH_Box03_S121	ACTIVE	0	1616.23512411
2E90EDD21091	2016-08-31	EtOH_Box03_S121	ACTIVE	0	1616.33149314
2E90EDD21091	2016-08-31	EtOH_Box03_S121	ACTIVE	0	1616.54664302
2E90EDD21091	2016-08-31	EtOH_Box03_S121	ACTIVE	0	1616.65375805
2E90EDD21091	2016-08-31	EtOH_Box03_S121	ACTIVE	0	1618.62073302
2E90EDD21091	2016-08-31	EtOH_Box03_S121	ACTIVE	0	1620.12855506
2E90EDD21091	2016-08-31	EtOH_Box03_S121	ACTIVE	0	1620.71166015
2E90EDD21091	2016-08-31	EtOH_Box03_S121	ACTIVE	0	1624.68962216
2E90EDD21091	2016-08-31	EtOH_Box03_S121	ACTIVE	0	1624.85179901
2E90EDD21091	2016-08-31	EtOH_Box03_S121	REWARD	2	1624.85179901
2E90EDD21091	2016-08-31	EtOH_Box03_S121	ACTIVE	0	1625.09379101
2E90EDD21091	2016-08-31	EtOH_Box03_S121	ACTIVE	0	1625.21187615
2E90EDD21091	2016-08-31	EtOH_Box03_S121	ACTIVE	0	1625.31886816
2E90EDD21091	2016-08-31	EtOH_Box03_S121	ACTIVE	0	1625.45823216
2E90EDD21091	2016-08-31	EtOH_Box03_S121	ACTIVE	0	1625.57986999
2E90EDD21091	2016-08-31	EtOH_Box03_S121	ACTIVE	0	1625.70877814
2E90EDD21091	2016-08-31	EtOH_Box03_S121	ACTIVE	0	1625.83745599
2E90EDD21091	2016-08-31	EtOH_Box03_S121	ACTIVE	0	1625.95529413
2E90EDD21091	2016-08-31	EtOH_Box03_S121	ACTIVE	0	1626.08136606
2E90EDD21091	2016-08-31	EtOH_Box03_S121	ACTIVE	0	1626.20998907
2E90EDD21091	2016-08-31	EtOH_Box03_S121	ACTIVE	0	1626.34930706
2E90EDD21091	2016-08-31	EtOH_Box03_S121	ACTIVE	0	1626.47788715
2E90EDD21091	2016-08-31	EtOH_Box03_S121	ACTIVE	0	1626.617419
2E90EDD21091	2016-08-31	EtOH_Box03_S121	ACTIVE	0	1626.75705099
2E90EDD21091	2016-08-31	EtOH_Box03_S121	ACTIVE	0	1626.89646602
2E90EDD21091	2016-08-31	EtOH_Box03_S121	ACTIVE	0	1627.02516603
2E90EDD21091	2016-08-31	EtOH_Box03_S121	ACTIVE	0	1627.18618417
2E90EDD21091	2016-08-31	EtOH_Box03_S121	ACTIVE	0	1627.31474113
2E90EDD21091	2016-08-31	EtOH_Box03_S121	ACTIVE	0	1627.46494007
2E90EDD21091	2016-08-31	EtOH_Box03_S121	ACTIVE	0	1627.61513901
2E90EDD21091	2016-08-31	EtOH_Box03_S121	ACTIVE	0	1627.74373221
2E90EDD21091	2016-08-31	EtOH_Box03_S121	ACTIVE	0	1627.90464306
2E90EDD21091	2016-08-31	EtOH_Box03_S121	ACTIVE	0	1628.05480218
2E90EDD21091	2016-08-31	EtOH_Box03_S121	ACTIVE	0	1628.215832
2E90EDD21091	2016-08-31	EtOH_Box03_S121	ACTIVE	0	1628.37691116
2E90EDD21091	2016-08-31	EtOH_Box03_S121	ACTIVE	0	1628.57034421
2E90EDD21091	2016-08-31	EtOH_Box03_S121	ACTIVE	0	1628.73171115
2E90EDD21091	2016-08-31	EtOH_Box03_S121	ACTIVE	0	1635.01510406
2E90EDD21091	2016-08-31	EtOH_Box03_S121	ACTIVE	0	1636.6894412
2E90EDD21091	2016-08-31	EtOH_Box03_S121	ACTIVE	0	1637.07776713
2E90EDD21091	2016-08-31	EtOH_Box03_S121	ACTIVE	0	1637.21843314
2E90EDD21091	2016-08-31	EtOH_Box03_S121	ACTIVE	0	1637.45532322
2E90EDD21091	2016-08-31	EtOH_Box03_S121	ACTIVE	0	1641.84524798
2E90EDD21091	2016-08-31	EtOH_Box03_S121	ACTIVE	0	1641.98519802
2E90EDD21091	2016-08-31	EtOH_Box03_S121	ACTIVE	0	1642.61157918
2E90EDD21091	2016-08-31	EtOH_Box03_S121	ACTIVE	0	1642.81629109
2E90EDD21091	2016-08-31	EtOH_Box03_S121	ACTIVE	0	1642.94615102
2E90EDD21091	2016-08-31	EtOH_Box03_S121	ACTIVE	0	1643.07511806
2E90EDD21091	2016-08-31	EtOH_Box03_S121	ACTIVE	0	1643.19318914
2E90EDD21091	2016-08-31	EtOH_Box03_S121	ACTIVE	0	1643.38700819
2E90EDD21091	2016-08-31	EtOH_Box03_S121	ACTIVE	0	1643.52671504
2E90EDD21091	2016-08-31	EtOH_Box03_S121	ACTIVE	0	1643.7856102
2E90EDD21091	2016-08-31	EtOH_Box03_S121	ACTIVE	0	1643.90358305
2E90EDD21091	2016-08-31	EtOH_Box03_S121	ACTIVE	0	1656.47333622
2E90EDD21091	2016-08-31	EtOH_Box03_S121	ACTIVE	0	1660.30099106
2E90EDD21091	2016-08-31	EtOH_Box03_S121	REWARD	2	1660.30099106
2E90EDD21091	2016-08-31	EtOH_Box03_S121	ACTIVE	0	1662.27729201
2E90EDD21091	2016-08-31	EtOH_Box03_S121	ACTIVE	0	1679.45785999
2E90EDD21091	2016-08-31	EtOH_Box03_S121	ACTIVE	0	1679.57591915
2E90EDD21091	2016-08-31	EtOH_Box03_S121	ACTIVE	0	1679.72737813
2E90EDD21091	2016-08-31	EtOH_Box03_S121	ACTIVE	0	1679.87779403
2E90EDD21091	2016-08-31	EtOH_Box03_S121	ACTIVE	0	1680.04959321
2E90EDD21091	2016-08-31	EtOH_Box03_S121	ACTIVE	0	1680.18900704
2E90EDD21091	2016-08-31	EtOH_Box03_S121	ACTIVE	0	1680.36087298
2E90EDD21091	2016-08-31	EtOH_Box03_S121	ACTIVE	0	1680.47959304
2E90EDD21091	2016-08-31	EtOH_Box03_S121	ACTIVE	0	1681.40872908
2E90EDD21091	2016-08-31	EtOH_Box03_S121	ACTIVE	0	1682.38167405
2E90EDD21091	2016-08-31	EtOH_Box03_S121	REWARD	4	1682.38167405
2E90EDD21091	2016-08-31	EtOH_Box03_S121	ACTIVE	0	1682.59147215
2E90EDD21091	2016-08-31	EtOH_Box03_S121	ACTIVE	0	1682.67726421
2E90EDD21091	2016-08-31	EtOH_Box03_S121	ACTIVE	0	1682.78452301
2E90EDD21091	2016-08-31	EtOH_Box03_S121	ACTIVE	0	1682.89149213
2E90EDD21091	2016-08-31	EtOH_Box03_S121	ACTIVE	0	1683.02120209
2E90EDD21091	2016-08-31	EtOH_Box03_S121	ACTIVE	0	1683.13904119
2E90EDD21091	2016-08-31	EtOH_Box03_S121	ACTIVE	0	1683.26758003
2E90EDD21091	2016-08-31	EtOH_Box03_S121	ACTIVE	0	1683.38545203
2E90EDD21091	2016-08-31	EtOH_Box03_S121	ACTIVE	0	1683.50375915
2E90EDD21091	2016-08-31	EtOH_Box03_S121	ACTIVE	0	1683.62155604
2E90EDD21091	2016-08-31	EtOH_Box03_S121	ACTIVE	0	1683.76091409
2E90EDD21091	2016-08-31	EtOH_Box03_S121	ACTIVE	0	1683.80310702
2E90EDD21091	2016-08-31	EtOH_Box03_S121	ACTIVE	0	1683.88857818
2E90EDD21091	2016-08-31	EtOH_Box03_S121	ACTIVE	0	1684.02804518
2E90EDD21091	2016-08-31	EtOH_Box03_S121	ACTIVE	0	1684.16745114
2E90EDD21091	2016-08-31	EtOH_Box03_S121	ACTIVE	0	1684.30689001
2E90EDD21091	2016-08-31	EtOH_Box03_S121	ACTIVE	0	1684.4463222
2E90EDD21091	2016-08-31	EtOH_Box03_S121	ACTIVE	0	1684.48847604
2E90EDD21091	2016-08-31	EtOH_Box03_S121	ACTIVE	0	1684.59557605
2E90EDD21091	2016-08-31	EtOH_Box03_S121	ACTIVE	0	1684.73508501
2E90EDD21091	2016-08-31	EtOH_Box03_S121	ACTIVE	0	1684.89629722
2E90EDD21091	2016-08-31	EtOH_Box03_S121	ACTIVE	0	1685.03563905
2E90EDD21091	2016-08-31	EtOH_Box03_S121	ACTIVE	0	1697.18291211
2E90EDD21091	2016-08-31	EtOH_Box03_S121	ACTIVE	0	1697.27929521
2E90EDD21091	2016-08-31	EtOH_Box03_S121	ACTIVE	0	1697.44141912
2E90EDD21091	2016-08-31	EtOH_Box03_S121	ACTIVE	0	1699.16111517
2E90EDD21091	2016-08-31	EtOH_Box03_S121	ACTIVE	0	1699.39789009
2E90EDD21091	2016-08-31	EtOH_Box03_S121	ACTIVE	0	1699.48327518
2E90EDD21091	2016-08-31	EtOH_Box03_S121	ACTIVE	0	1699.56862402
2E90EDD21091	2016-08-31	EtOH_Box03_S121	ACTIVE	0	1699.71899104
2E90EDD21091	2016-08-31	EtOH_Box03_S121	ACTIVE	0	1699.8800571
2E90EDD21091	2016-08-31	EtOH_Box03_S121	ACTIVE	0	1700.06263208
2E90EDD21091	2016-08-31	EtOH_Box03_S121	ACTIVE	0	1700.18039918
2E90EDD21091	2016-08-31	EtOH_Box03_S121	ACTIVE	0	1700.34160399
2E90EDD21091	2016-08-31	EtOH_Box03_S121	ACTIVE	0	1700.52532911
2E90EDD21091	2016-08-31	EtOH_Box03_S121	ACTIVE	0	1700.64327407
2E90EDD21091	2016-08-31	EtOH_Box03_S121	ACTIVE	0	1700.7987752
2E90EDD21091	2016-08-31	EtOH_Box03_S121	ACTIVE	0	1700.95979404
2E90EDD21091	2016-08-31	EtOH_Box03_S121	ACTIVE	0	1703.44564319
2E90EDD21091	2016-08-31	EtOH_Box03_S121	ACTIVE	0	1703.54413319
2E90EDD21091	2016-08-31	EtOH_Box03_S121	ACTIVE	0	1703.78288913
2E90EDD21091	2016-08-31	EtOH_Box03_S121	ACTIVE	0	1704.08670306
2E90EDD21091	2016-08-31	EtOH_Box03_S121	ACTIVE	0	1704.2065661
2E90EDD21091	2016-08-31	EtOH_Box03_S121	ACTIVE	0	1704.38029504
2E90EDD21091	2016-08-31	EtOH_Box03_S121	ACTIVE	0	1704.50004005
2E90EDD21091	2016-08-31	EtOH_Box03_S121	ACTIVE	0	1704.61989021
2E90EDD21091	2016-08-31	EtOH_Box03_S121	ACTIVE	0	1704.70720315
2E90EDD21091	2016-08-31	EtOH_Box03_S121	ACTIVE	0	1704.83797002
2E90EDD21091	2016-08-31	EtOH_Box03_S121	ACTIVE	0	1704.96860719
2E90EDD21091	2016-08-31	EtOH_Box03_S121	ACTIVE	0	1705.15326619
2E90EDD21091	2016-08-31	EtOH_Box03_S121	ACTIVE	0	1705.27318311
2E90EDD21091	2016-08-31	EtOH_Box03_S121	REWARD	13	1705.27318311
2E90EDD21091	2016-08-31	EtOH_Box03_S121	ACTIVE	0	1705.5384562
2E90EDD21091	2016-08-31	EtOH_Box03_S121	ACTIVE	0	1705.65670013
2E90EDD21091	2016-08-31	EtOH_Box03_S121	ACTIVE	0	1705.79648805
2E90EDD21091	2016-08-31	EtOH_Box03_S121	ACTIVE	0	1705.93598509
2E90EDD21091	2016-08-31	EtOH_Box03_S121	ACTIVE	0	1706.07555914
2E90EDD21091	2016-08-31	EtOH_Box03_S121	ACTIVE	0	1706.19342113
2E90EDD21091	2016-08-31	EtOH_Box03_S121	ACTIVE	0	1706.3328352
2E90EDD21091	2016-08-31	EtOH_Box03_S121	ACTIVE	0	1706.45064712
2E90EDD21091	2016-08-31	EtOH_Box03_S121	ACTIVE	0	1706.57931519
2E90EDD21091	2016-08-31	EtOH_Box03_S121	ACTIVE	0	1706.71887803
2E90EDD21091	2016-08-31	EtOH_Box03_S121	ACTIVE	0	1706.86923313
2E90EDD21091	2016-08-31	EtOH_Box03_S121	ACTIVE	0	1706.98703909
2E90EDD21091	2016-08-31	EtOH_Box03_S121	ACTIVE	0	1707.12656903
2E90EDD21091	2016-08-31	EtOH_Box03_S121	ACTIVE	0	1707.26613402
2E90EDD21091	2016-08-31	EtOH_Box03_S121	ACTIVE	0	1707.41745114
2E90EDD21091	2016-08-31	EtOH_Box03_S121	ACTIVE	0	1707.55706906
2E90EDD21091	2016-08-31	EtOH_Box03_S121	ACTIVE	0	1707.70749712
2E90EDD21091	2016-08-31	EtOH_Box03_S121	ACTIVE	0	1707.85789704
2E90EDD21091	2016-08-31	EtOH_Box03_S121	ACTIVE	0	1707.98671007
2E90EDD21091	2016-08-31	EtOH_Box03_S121	ACTIVE	0	1708.13712907
2E90EDD21091	2016-08-31	EtOH_Box03_S121	ACTIVE	0	1708.28746915
2E90EDD21091	2016-08-31	EtOH_Box03_S121	ACTIVE	0	1713.61963701
2E90EDD21091	2016-08-31	EtOH_Box03_S121	ACTIVE	0	1713.85653305
2E90EDD21091	2016-08-31	EtOH_Box03_S121	ACTIVE	0	1714.08256316
2E90EDD21091	2016-08-31	EtOH_Box03_S121	ACTIVE	0	1718.42911816
2E90EDD21091	2016-08-31	EtOH_Box03_S121	ACTIVE	0	1718.52541804
2E90EDD21091	2016-08-31	EtOH_Box03_S121	ACTIVE	0	1718.92552018
2E90EDD21091	2016-08-31	EtOH_Box03_S121	ACTIVE	0	1718.98944712
2E90EDD21091	2016-08-31	EtOH_Box03_S121	ACTIVE	0	1719.15049911
2E90EDD21091	2016-08-31	EtOH_Box03_S121	ACTIVE	0	1724.26368809
2E90EDD21091	2016-08-31	EtOH_Box03_S121	ACTIVE	0	1724.4583931
2E90EDD21091	2016-08-31	EtOH_Box03_S121	ACTIVE	0	1724.61974621
2E90EDD21091	2016-08-31	EtOH_Box03_S121	ACTIVE	0	1724.73772907
2E90EDD21091	2016-08-31	EtOH_Box03_S121	ACTIVE	0	1724.89887714
2E90EDD21091	2016-08-31	EtOH_Box03_S121	ACTIVE	0	1725.11399317
2E90EDD21091	2016-08-31	EtOH_Box03_S121	ACTIVE	0	1731.03627205
2E90EDD21091	2016-08-31	EtOH_Box03_S121	ACTIVE	0	1738.16226006
2E90EDD21091	2016-08-31	EtOH_Box03_S121	ACTIVE	0	1738.28098702
2E90EDD21091	2016-08-31	EtOH_Box03_S121	REWARD	3	1738.28098702
2E90EDD21091	2016-08-31	EtOH_Box03_S121	ACTIVE	0	1738.56700706
2E90EDD21091	2016-08-31	EtOH_Box03_S121	ACTIVE	0	1738.68519521
2E90EDD21091	2016-08-31	EtOH_Box03_S121	ACTIVE	0	1738.81502104
2E90EDD21091	2016-08-31	EtOH_Box03_S121	ACTIVE	0	1738.93310618
2E90EDD21091	2016-08-31	EtOH_Box03_S121	ACTIVE	0	1739.0509901
2E90EDD21091	2016-08-31	EtOH_Box03_S121	ACTIVE	0	1739.22293115
2E90EDD21091	2016-08-31	EtOH_Box03_S121	ACTIVE	0	1747.63466311
2E90EDD21091	2016-08-31	EtOH_Box03_S121	ACTIVE	0	1748.49836421
2E90EDD21091	2016-08-31	EtOH_Box03_S121	ACTIVE	0	1749.76277804
2E90EDD21091	2016-08-31	EtOH_Box03_S121	ACTIVE	0	1749.97815704
2E90EDD21091	2016-08-31	EtOH_Box03_S121	ACTIVE	0	1751.23264718
2E90EDD21091	2016-08-31	EtOH_Box03_S121	ACTIVE	0	1751.32917809
2E90EDD21091	2016-08-31	EtOH_Box03_S121	ACTIVE	0	1755.37398911
2E90EDD21091	2016-08-31	EtOH_Box03_S121	ACTIVE	0	1755.632761
2E90EDD21091	2016-08-31	EtOH_Box03_S121	ACTIVE	0	1755.9141171
2E90EDD21091	2016-08-31	EtOH_Box03_S121	ACTIVE	0	1756.01066518
2E90EDD21091	2016-08-31	EtOH_Box03_S121	ACTIVE	0	1756.07457304
2E90EDD21091	2016-08-31	EtOH_Box03_S121	ACTIVE	0	1756.26810718
2E90EDD21091	2016-08-31	EtOH_Box03_S121	ACTIVE	0	1756.38860822
2E90EDD21091	2016-08-31	EtOH_Box03_S121	ACTIVE	0	1756.452595
2E90EDD21091	2016-08-31	EtOH_Box03_S121	ACTIVE	0	1756.62509322
2E90EDD21091	2016-08-31	EtOH_Box03_S121	ACTIVE	0	1763.95390105
2E90EDD21091	2016-08-31	EtOH_Box03_S121	REWARD	1	1763.95390105
2E90EDD21091	2016-08-31	EtOH_Box03_S121	ACTIVE	0	1769.16292405
2E90EDD21091	2016-08-31	EtOH_Box03_S121	ACTIVE	0	1769.24867105
2E90EDD21091	2016-08-31	EtOH_Box03_S121	ACTIVE	0	1769.35570121
2E90EDD21091	2016-08-31	EtOH_Box03_S121	ACTIVE	0	1769.44122601
2E90EDD21091	2016-08-31	EtOH_Box03_S121	ACTIVE	0	1790.3241291
2E90EDD21091	2016-08-31	EtOH_Box03_S121	ACTIVE	0	1790.41174006
2E90EDD21091	2016-08-31	EtOH_Box03_S121	ACTIVE	0	1790.56403708
2E90EDD21091	2016-08-31	EtOH_Box03_S121	ACTIVE	0	1790.76043701
2E90EDD21091	2016-08-31	EtOH_Box03_S121	ACTIVE	0	1791.05318213
2E90EDD21091	2016-08-31	EtOH_Box03_S121	ACTIVE	0	1791.17337799
2E90EDD21091	2016-08-31	EtOH_Box03_S121	ACTIVE	0	1791.28240204
2E90EDD21091	2016-08-31	EtOH_Box03_S121	ACTIVE	0	1791.57496119
2E90EDD21091	2016-08-31	EtOH_Box03_S121	ACTIVE	0	1791.69479418
2E90EDD21091	2016-08-31	EtOH_Box03_S121	ACTIVE	0	1791.82559109
2E90EDD21091	2016-08-31	EtOH_Box03_S121	ACTIVE	0	1793.63247204
2E90EDD21091	2016-08-31	EtOH_Box03_S121	ACTIVE	0	1811.98714209
2E90EDD21091	2016-08-31	EtOH_Box03_S121	ACTIVE	0	1812.24781609
2E90EDD21091	2016-08-31	EtOH_Box03_S121	REWARD	13	1812.24781609
2E90EDD21091	2016-08-31	EtOH_Box03_S121	ACTIVE	0	1812.46932602
2E90EDD21091	2016-08-31	EtOH_Box03_S121	ACTIVE	0	1812.57665205
2E90EDD21091	2016-08-31	EtOH_Box03_S121	ACTIVE	0	1812.68384099
2E90EDD21091	2016-08-31	EtOH_Box03_S121	ACTIVE	0	1812.812536
2E90EDD21091	2016-08-31	EtOH_Box03_S121	ACTIVE	0	1812.94123101
2E90EDD21091	2016-08-31	EtOH_Box03_S121	ACTIVE	0	1813.05900311
2E90EDD21091	2016-08-31	EtOH_Box03_S121	ACTIVE	0	1813.18868399
2E90EDD21091	2016-08-31	EtOH_Box03_S121	ACTIVE	0	1813.3065412
2E90EDD21091	2016-08-31	EtOH_Box03_S121	ACTIVE	0	1813.43509102
2E90EDD21091	2016-08-31	EtOH_Box03_S121	ACTIVE	0	1813.55296803
2E90EDD21091	2016-08-31	EtOH_Box03_S121	ACTIVE	0	1813.68393707
2E90EDD21091	2016-08-31	EtOH_Box03_S121	ACTIVE	0	1813.81259203
2E90EDD21091	2016-08-31	EtOH_Box03_S121	ACTIVE	0	1813.94112802
2E90EDD21091	2016-08-31	EtOH_Box03_S121	ACTIVE	0	1814.06967616
2E90EDD21091	2016-08-31	EtOH_Box03_S121	ACTIVE	0	1814.21985912
2E90EDD21091	2016-08-31	EtOH_Box03_S121	ACTIVE	0	1814.34844017
2E90EDD21091	2016-08-31	EtOH_Box03_S121	ACTIVE	0	1814.48811316
2E90EDD21091	2016-08-31	EtOH_Box03_S121	ACTIVE	0	1814.62764406
2E90EDD21091	2016-08-31	EtOH_Box03_S121	ACTIVE	0	1814.76724815
2E90EDD21091	2016-08-31	EtOH_Box03_S121	ACTIVE	0	1814.91748405
2E90EDD21091	2016-08-31	EtOH_Box03_S121	ACTIVE	0	1815.06771016
2E90EDD21091	2016-08-31	EtOH_Box03_S121	ACTIVE	0	1815.21789503
2E90EDD21091	2016-08-31	EtOH_Box03_S121	ACTIVE	0	1815.36811709
2E90EDD21091	2016-08-31	EtOH_Box03_S121	ACTIVE	0	1827.5877192
2E90EDD21091	2016-08-31	EtOH_Box03_S121	ACTIVE	0	1827.64087915
2E90EDD21091	2016-08-31	EtOH_Box03_S121	ACTIVE	0	1827.74795818
2E90EDD21091	2016-08-31	EtOH_Box03_S121	ACTIVE	0	1827.90907216
2E90EDD21091	2016-08-31	EtOH_Box03_S121	ACTIVE	0	1828.361866
2E90EDD21091	2016-08-31	EtOH_Box03_S121	ACTIVE	0	1828.43649316
2E90EDD21091	2016-08-31	EtOH_Box03_S121	ACTIVE	0	1828.53268218
2E90EDD21091	2016-08-31	EtOH_Box03_S121	ACTIVE	0	1828.66143703
2E90EDD21091	2016-08-31	EtOH_Box03_S121	ACTIVE	0	1828.79014111
2E90EDD21091	2016-08-31	EtOH_Box03_S121	ACTIVE	0	1828.90793419
2E90EDD21091	2016-08-31	EtOH_Box03_S121	ACTIVE	0	1829.03690004
[truncated: 1,468 more rows]
