# Supplementary material for: An open source device for operant licking in rats
Source: PeerJ. 2017 Feb 14;5:e2981. doi: 10.7717/peerj.2981 (PMC5312574; doi:10.7717/peerj.2981)
Supplement: Supplemental Information 1 — The complete raw data and several R scripts that generated all the figures and statistical analysis were compressed using the Linux tar command. The bash program dataSummary.sh located in the sucrose and water subdirectory was used to generate summary statistics for each run. [file peerj-05-2981-s001.gz › data/sucrose/vr/ETOH_motion_Box01_S147_2E90EDD21091.csv]

RatID	date	boxid	EventType	vr	seconds
2E90EDD21091	2016-08-31	EtOH_Box01_S147	Motion	0	3.80473804474
2E90EDD21091	2016-08-31	EtOH_Box01_S147	Motion	0	5.80758810043
2E90EDD21091	2016-08-31	EtOH_Box01_S147	Motion	0	9.10830903053
2E90EDD21091	2016-08-31	EtOH_Box01_S147	Motion	0	11.1109621525
2E90EDD21091	2016-08-31	EtOH_Box01_S147	Motion	0	16.3348100185
2E90EDD21091	2016-08-31	EtOH_Box01_S147	Motion	0	18.3374609947
2E90EDD21091	2016-08-31	EtOH_Box01_S147	Motion	0	22.1548841
2E90EDD21091	2016-08-31	EtOH_Box01_S147	Motion	0	24.1575529575
2E90EDD21091	2016-08-31	EtOH_Box01_S147	Motion	0	28.2860481739
2E90EDD21091	2016-08-31	EtOH_Box01_S147	Motion	0	30.2886590958
2E90EDD21091	2016-08-31	EtOH_Box01_S147	Motion	0	34.0376610756
2E90EDD21091	2016-08-31	EtOH_Box01_S147	Motion	0	36.0403320789
2E90EDD21091	2016-08-31	EtOH_Box01_S147	Motion	0	40.5311961174
2E90EDD21091	2016-08-31	EtOH_Box01_S147	Motion	0	42.5338521004
2E90EDD21091	2016-08-31	EtOH_Box01_S147	Motion	0	47.7334990501
2E90EDD21091	2016-08-31	EtOH_Box01_S147	Motion	0	49.7361700535
2E90EDD21091	2016-08-31	EtOH_Box01_S147	Motion	0	53.205425024
2E90EDD21091	2016-08-31	EtOH_Box01_S147	Motion	0	55.2081019878
2E90EDD21091	2016-08-31	EtOH_Box01_S147	Motion	0	60.6974220276
2E90EDD21091	2016-08-31	EtOH_Box01_S147	Motion	0	62.7001070976
2E90EDD21091	2016-08-31	EtOH_Box01_S147	Motion	0	66.1857700348
2E90EDD21091	2016-08-31	EtOH_Box01_S147	Motion	0	68.1883051395
2E90EDD21091	2016-08-31	EtOH_Box01_S147	Motion	0	75.1966810226
2E90EDD21091	2016-08-31	EtOH_Box01_S147	Motion	0	77.1996581554
2E90EDD21091	2016-08-31	EtOH_Box01_S147	Motion	0	81.2696871758
2E90EDD21091	2016-08-31	EtOH_Box01_S147	Motion	0	83.2722711563
2E90EDD21091	2016-08-31	EtOH_Box01_S147	Motion	0	87.4688329697
2E90EDD21091	2016-08-31	EtOH_Box01_S147	Motion	0	89.4715020657
2E90EDD21091	2016-08-31	EtOH_Box01_S147	Motion	0	93.1496260166
2E90EDD21091	2016-08-31	EtOH_Box01_S147	Motion	0	95.1523170471
2E90EDD21091	2016-08-31	EtOH_Box01_S147	Motion	0	98.4412629604
2E90EDD21091	2016-08-31	EtOH_Box01_S147	Motion	0	100.443912029
2E90EDD21091	2016-08-31	EtOH_Box01_S147	Motion	0	103.907186031
2E90EDD21091	2016-08-31	EtOH_Box01_S147	Motion	0	105.909831047
2E90EDD21091	2016-08-31	EtOH_Box01_S147	Motion	0	111.525944948
2E90EDD21091	2016-08-31	EtOH_Box01_S147	Motion	0	113.528612137
2E90EDD21091	2016-08-31	EtOH_Box01_S147	Motion	0	127.356873989
2E90EDD21091	2016-08-31	EtOH_Box01_S147	Motion	0	129.359532118
2E90EDD21091	2016-08-31	EtOH_Box01_S147	Motion	0	132.610301018
2E90EDD21091	2016-08-31	EtOH_Box01_S147	Motion	0	134.612975121
2E90EDD21091	2016-08-31	EtOH_Box01_S147	Motion	0	138.771139145
2E90EDD21091	2016-08-31	EtOH_Box01_S147	Motion	0	140.773810148
2E90EDD21091	2016-08-31	EtOH_Box01_S147	Motion	0	147.99864912
2E90EDD21091	2016-08-31	EtOH_Box01_S147	Motion	0	150.001335144
2E90EDD21091	2016-08-31	EtOH_Box01_S147	Motion	0	153.245434999
2E90EDD21091	2016-08-31	EtOH_Box01_S147	Motion	0	155.248106956
2E90EDD21091	2016-08-31	EtOH_Box01_S147	Motion	0	158.454136133
2E90EDD21091	2016-08-31	EtOH_Box01_S147	Motion	0	160.45946002
2E90EDD21091	2016-08-31	EtOH_Box01_S147	Motion	0	163.675474167
2E90EDD21091	2016-08-31	EtOH_Box01_S147	Motion	0	165.678105116
2E90EDD21091	2016-08-31	EtOH_Box01_S147	Motion	0	175.047839165
2E90EDD21091	2016-08-31	EtOH_Box01_S147	Motion	0	177.05052495
2E90EDD21091	2016-08-31	EtOH_Box01_S147	Motion	0	180.513118029
2E90EDD21091	2016-08-31	EtOH_Box01_S147	Motion	0	182.515761137
2E90EDD21091	2016-08-31	EtOH_Box01_S147	Motion	0	186.165949106
2E90EDD21091	2016-08-31	EtOH_Box01_S147	Motion	0	188.168435097
2E90EDD21091	2016-08-31	EtOH_Box01_S147	Motion	0	198.057697058
2E90EDD21091	2016-08-31	EtOH_Box01_S147	Motion	0	200.060364008
2E90EDD21091	2016-08-31	EtOH_Box01_S147	Motion	0	204.475142956
2E90EDD21091	2016-08-31	EtOH_Box01_S147	Motion	0	206.477784157
2E90EDD21091	2016-08-31	EtOH_Box01_S147	Motion	0	210.614091158
2E90EDD21091	2016-08-31	EtOH_Box01_S147	Motion	0	212.616740942
2E90EDD21091	2016-08-31	EtOH_Box01_S147	Motion	0	216.054244995
2E90EDD21091	2016-08-31	EtOH_Box01_S147	Motion	0	218.056816101
2E90EDD21091	2016-08-31	EtOH_Box01_S147	Motion	0	223.022989988
2E90EDD21091	2016-08-31	EtOH_Box01_S147	Motion	0	225.025702
2E90EDD21091	2016-08-31	EtOH_Box01_S147	Motion	0	228.348315001
2E90EDD21091	2016-08-31	EtOH_Box01_S147	Motion	0	230.350944996
2E90EDD21091	2016-08-31	EtOH_Box01_S147	Motion	0	233.833523035
2E90EDD21091	2016-08-31	EtOH_Box01_S147	Motion	0	235.836063147
2E90EDD21091	2016-08-31	EtOH_Box01_S147	Motion	0	245.821066141
2E90EDD21091	2016-08-31	EtOH_Box01_S147	Motion	0	247.823724985
2E90EDD21091	2016-08-31	EtOH_Box01_S147	Motion	0	253.213966131
2E90EDD21091	2016-08-31	EtOH_Box01_S147	Motion	0	255.216639042
2E90EDD21091	2016-08-31	EtOH_Box01_S147	Motion	0	259.878271103
2E90EDD21091	2016-08-31	EtOH_Box01_S147	Motion	0	261.880886078
2E90EDD21091	2016-08-31	EtOH_Box01_S147	Motion	0	265.323013067
2E90EDD21091	2016-08-31	EtOH_Box01_S147	Motion	0	267.325656176
2E90EDD21091	2016-08-31	EtOH_Box01_S147	Motion	0	273.727183104
2E90EDD21091	2016-08-31	EtOH_Box01_S147	Motion	0	275.729839087
2E90EDD21091	2016-08-31	EtOH_Box01_S147	Motion	0	279.398714066
2E90EDD21091	2016-08-31	EtOH_Box01_S147	Motion	0	281.400449991
2E90EDD21091	2016-08-31	EtOH_Box01_S147	Motion	0	292.418066978
2E90EDD21091	2016-08-31	EtOH_Box01_S147	Motion	0	294.420474052
2E90EDD21091	2016-08-31	EtOH_Box01_S147	Motion	0	298.193287134
2E90EDD21091	2016-08-31	EtOH_Box01_S147	Motion	0	300.195858955
2E90EDD21091	2016-08-31	EtOH_Box01_S147	Motion	0	304.940034151
2E90EDD21091	2016-08-31	EtOH_Box01_S147	Motion	0	306.942707062
2E90EDD21091	2016-08-31	EtOH_Box01_S147	Motion	0	310.381328106
2E90EDD21091	2016-08-31	EtOH_Box01_S147	Motion	0	312.383962154
2E90EDD21091	2016-08-31	EtOH_Box01_S147	Motion	0	316.458568096
2E90EDD21091	2016-08-31	EtOH_Box01_S147	Motion	0	318.461168051
2E90EDD21091	2016-08-31	EtOH_Box01_S147	Motion	0	322.722495079
2E90EDD21091	2016-08-31	EtOH_Box01_S147	Motion	0	324.725140095
2E90EDD21091	2016-08-31	EtOH_Box01_S147	Motion	0	329.401390076
2E90EDD21091	2016-08-31	EtOH_Box01_S147	Motion	0	331.404085159
2E90EDD21091	2016-08-31	EtOH_Box01_S147	Motion	0	348.821984053
2E90EDD21091	2016-08-31	EtOH_Box01_S147	Motion	0	350.824649096
2E90EDD21091	2016-08-31	EtOH_Box01_S147	Motion	0	358.012420177
2E90EDD21091	2016-08-31	EtOH_Box01_S147	Motion	0	360.015095949
2E90EDD21091	2016-08-31	EtOH_Box01_S147	Motion	0	363.955904007
2E90EDD21091	2016-08-31	EtOH_Box01_S147	Motion	0	365.958552122
2E90EDD21091	2016-08-31	EtOH_Box01_S147	Motion	0	374.509540081
2E90EDD21091	2016-08-31	EtOH_Box01_S147	Motion	0	376.512202024
2E90EDD21091	2016-08-31	EtOH_Box01_S147	Motion	0	379.787400961
2E90EDD21091	2016-08-31	EtOH_Box01_S147	Motion	0	381.790043116
2E90EDD21091	2016-08-31	EtOH_Box01_S147	Motion	0	386.641392946
2E90EDD21091	2016-08-31	EtOH_Box01_S147	Motion	0	388.644024134
2E90EDD21091	2016-08-31	EtOH_Box01_S147	Motion	0	393.670536995
2E90EDD21091	2016-08-31	EtOH_Box01_S147	Motion	0	395.675127029
2E90EDD21091	2016-08-31	EtOH_Box01_S147	Motion	0	399.219215155
2E90EDD21091	2016-08-31	EtOH_Box01_S147	Motion	0	401.224848032
2E90EDD21091	2016-08-31	EtOH_Box01_S147	Motion	0	410.258214951
2E90EDD21091	2016-08-31	EtOH_Box01_S147	Motion	0	412.260856152
2E90EDD21091	2016-08-31	EtOH_Box01_S147	Motion	0	418.454600096
2E90EDD21091	2016-08-31	EtOH_Box01_S147	Motion	0	420.457211971
2E90EDD21091	2016-08-31	EtOH_Box01_S147	Motion	0	424.201516151
2E90EDD21091	2016-08-31	EtOH_Box01_S147	Motion	0	426.204157114
2E90EDD21091	2016-08-31	EtOH_Box01_S147	Motion	0	429.721168041
2E90EDD21091	2016-08-31	EtOH_Box01_S147	Motion	0	431.723793983
2E90EDD21091	2016-08-31	EtOH_Box01_S147	Motion	0	435.179363012
2E90EDD21091	2016-08-31	EtOH_Box01_S147	Motion	0	437.181995153
2E90EDD21091	2016-08-31	EtOH_Box01_S147	Motion	0	440.866173029
2E90EDD21091	2016-08-31	EtOH_Box01_S147	Motion	0	442.868726015
2E90EDD21091	2016-08-31	EtOH_Box01_S147	Motion	0	448.45433116
2E90EDD21091	2016-08-31	EtOH_Box01_S147	Motion	0	450.45698595
2E90EDD21091	2016-08-31	EtOH_Box01_S147	Motion	0	454.298712969
2E90EDD21091	2016-08-31	EtOH_Box01_S147	Motion	0	456.301280022
2E90EDD21091	2016-08-31	EtOH_Box01_S147	Motion	0	465.905647039
2E90EDD21091	2016-08-31	EtOH_Box01_S147	Motion	0	467.908324003
2E90EDD21091	2016-08-31	EtOH_Box01_S147	Motion	0	488.729887962
2E90EDD21091	2016-08-31	EtOH_Box01_S147	Motion	0	490.732634068
2E90EDD21091	2016-08-31	EtOH_Box01_S147	Motion	0	493.92464304
2E90EDD21091	2016-08-31	EtOH_Box01_S147	Motion	0	495.929861069
2E90EDD21091	2016-08-31	EtOH_Box01_S147	Motion	0	500.298133135
2E90EDD21091	2016-08-31	EtOH_Box01_S147	Motion	0	502.300796986
2E90EDD21091	2016-08-31	EtOH_Box01_S147	Motion	0	510.618679047
2E90EDD21091	2016-08-31	EtOH_Box01_S147	Motion	0	512.62136507
2E90EDD21091	2016-08-31	EtOH_Box01_S147	Motion	0	517.308882952
2E90EDD21091	2016-08-31	EtOH_Box01_S147	Motion	0	519.31154108
2E90EDD21091	2016-08-31	EtOH_Box01_S147	Motion	0	522.570580959
2E90EDD21091	2016-08-31	EtOH_Box01_S147	Motion	0	524.573236942
2E90EDD21091	2016-08-31	EtOH_Box01_S147	Motion	0	529.739648104
2E90EDD21091	2016-08-31	EtOH_Box01_S147	Motion	0	531.742316961
2E90EDD21091	2016-08-31	EtOH_Box01_S147	Motion	0	535.375178099
2E90EDD21091	2016-08-31	EtOH_Box01_S147	Motion	0	537.377823114
2E90EDD21091	2016-08-31	EtOH_Box01_S147	Motion	0	540.773441076
2E90EDD21091	2016-08-31	EtOH_Box01_S147	Motion	0	542.776047945
2E90EDD21091	2016-08-31	EtOH_Box01_S147	Motion	0	547.037240982
2E90EDD21091	2016-08-31	EtOH_Box01_S147	Motion	0	549.039862156
2E90EDD21091	2016-08-31	EtOH_Box01_S147	Motion	0	552.679394007
2E90EDD21091	2016-08-31	EtOH_Box01_S147	Motion	0	554.681998968
2E90EDD21091	2016-08-31	EtOH_Box01_S147	Motion	0	559.939100981
2E90EDD21091	2016-08-31	EtOH_Box01_S147	Motion	0	561.941730976
2E90EDD21091	2016-08-31	EtOH_Box01_S147	Motion	0	567.655419111
2E90EDD21091	2016-08-31	EtOH_Box01_S147	Motion	0	569.658061981
2E90EDD21091	2016-08-31	EtOH_Box01_S147	Motion	0	573.554826975
2E90EDD21091	2016-08-31	EtOH_Box01_S147	Motion	0	575.557492018
2E90EDD21091	2016-08-31	EtOH_Box01_S147	Motion	0	579.602468014
2E90EDD21091	2016-08-31	EtOH_Box01_S147	Motion	0	581.605119944
2E90EDD21091	2016-08-31	EtOH_Box01_S147	Motion	0	587.458359003
2E90EDD21091	2016-08-31	EtOH_Box01_S147	Motion	0	589.461009979
2E90EDD21091	2016-08-31	EtOH_Box01_S147	Motion	0	592.633646011
2E90EDD21091	2016-08-31	EtOH_Box01_S147	Motion	0	594.636278152
2E90EDD21091	2016-08-31	EtOH_Box01_S147	Motion	0	598.407799006
2E90EDD21091	2016-08-31	EtOH_Box01_S147	Motion	0	600.410454035
2E90EDD21091	2016-08-31	EtOH_Box01_S147	Motion	0	603.682136059
2E90EDD21091	2016-08-31	EtOH_Box01_S147	Motion	0	605.6847651
2E90EDD21091	2016-08-31	EtOH_Box01_S147	Motion	0	610.390347958
2E90EDD21091	2016-08-31	EtOH_Box01_S147	Motion	0	612.392986059
2E90EDD21091	2016-08-31	EtOH_Box01_S147	Motion	0	616.580968142
2E90EDD21091	2016-08-31	EtOH_Box01_S147	Motion	0	618.583585978
2E90EDD21091	2016-08-31	EtOH_Box01_S147	Motion	0	622.706042051
2E90EDD21091	2016-08-31	EtOH_Box01_S147	Motion	0	624.708659172
2E90EDD21091	2016-08-31	EtOH_Box01_S147	Motion	0	629.738335133
2E90EDD21091	2016-08-31	EtOH_Box01_S147	Motion	0	631.740972042
2E90EDD21091	2016-08-31	EtOH_Box01_S147	Motion	0	635.368924141
2E90EDD21091	2016-08-31	EtOH_Box01_S147	Motion	0	637.371571064
2E90EDD21091	2016-08-31	EtOH_Box01_S147	Motion	0	641.451713085
2E90EDD21091	2016-08-31	EtOH_Box01_S147	Motion	0	643.454349041
2E90EDD21091	2016-08-31	EtOH_Box01_S147	Motion	0	648.088035107
2E90EDD21091	2016-08-31	EtOH_Box01_S147	Motion	0	650.090656042
2E90EDD21091	2016-08-31	EtOH_Box01_S147	Motion	0	654.26939702
2E90EDD21091	2016-08-31	EtOH_Box01_S147	Motion	0	656.271999121
2E90EDD21091	2016-08-31	EtOH_Box01_S147	Motion	0	660.606615067
2E90EDD21091	2016-08-31	EtOH_Box01_S147	Motion	0	662.609228134
2E90EDD21091	2016-08-31	EtOH_Box01_S147	Motion	0	666.228646994
2E90EDD21091	2016-08-31	EtOH_Box01_S147	Motion	0	668.231260061
2E90EDD21091	2016-08-31	EtOH_Box01_S147	Motion	0	671.357881069
2E90EDD21091	2016-08-31	EtOH_Box01_S147	Motion	0	673.360491037
2E90EDD21091	2016-08-31	EtOH_Box01_S147	Motion	0	677.274789095
2E90EDD21091	2016-08-31	EtOH_Box01_S147	Motion	0	679.277425051
2E90EDD21091	2016-08-31	EtOH_Box01_S147	Motion	0	683.441751003
2E90EDD21091	2016-08-31	EtOH_Box01_S147	Motion	0	685.444365025
2E90EDD21091	2016-08-31	EtOH_Box01_S147	Motion	0	689.077883005
2E90EDD21091	2016-08-31	EtOH_Box01_S147	Motion	0	691.080559969
2E90EDD21091	2016-08-31	EtOH_Box01_S147	Motion	0	699.75546217
2E90EDD21091	2016-08-31	EtOH_Box01_S147	Motion	0	701.75813508
2E90EDD21091	2016-08-31	EtOH_Box01_S147	Motion	0	705.103008032
2E90EDD21091	2016-08-31	EtOH_Box01_S147	Motion	0	707.108060122
2E90EDD21091	2016-08-31	EtOH_Box01_S147	Motion	0	710.263795137
2E90EDD21091	2016-08-31	EtOH_Box01_S147	Motion	0	712.269231081
2E90EDD21091	2016-08-31	EtOH_Box01_S147	Motion	0	717.319259167
2E90EDD21091	2016-08-31	EtOH_Box01_S147	Motion	0	719.321923018
2E90EDD21091	2016-08-31	EtOH_Box01_S147	Motion	0	722.649119139
2E90EDD21091	2016-08-31	EtOH_Box01_S147	Motion	0	724.651762962
2E90EDD21091	2016-08-31	EtOH_Box01_S147	Motion	0	728.992326021
2E90EDD21091	2016-08-31	EtOH_Box01_S147	Motion	0	730.994991064
2E90EDD21091	2016-08-31	EtOH_Box01_S147	Motion	0	734.973432064
2E90EDD21091	2016-08-31	EtOH_Box01_S147	Motion	0	736.976096153
2E90EDD21091	2016-08-31	EtOH_Box01_S147	Motion	0	741.62106204
2E90EDD21091	2016-08-31	EtOH_Box01_S147	Motion	0	743.623736143
2E90EDD21091	2016-08-31	EtOH_Box01_S147	Motion	0	749.231657982
2E90EDD21091	2016-08-31	EtOH_Box01_S147	Motion	0	751.23418498
2E90EDD21091	2016-08-31	EtOH_Box01_S147	Motion	0	754.364046097
2E90EDD21091	2016-08-31	EtOH_Box01_S147	Motion	0	756.366723061
2E90EDD21091	2016-08-31	EtOH_Box01_S147	Motion	0	761.408833027
2E90EDD21091	2016-08-31	EtOH_Box01_S147	Motion	0	763.411491156
2E90EDD21091	2016-08-31	EtOH_Box01_S147	Motion	0	768.00564003
2E90EDD21091	2016-08-31	EtOH_Box01_S147	Motion	0	770.008298159
2E90EDD21091	2016-08-31	EtOH_Box01_S147	Motion	0	781.315598011
2E90EDD21091	2016-08-31	EtOH_Box01_S147	Motion	0	783.318235159
2E90EDD21091	2016-08-31	EtOH_Box01_S147	Motion	0	787.603364944
2E90EDD21091	2016-08-31	EtOH_Box01_S147	Motion	0	789.606003046
2E90EDD21091	2016-08-31	EtOH_Box01_S147	Motion	0	802.773301125
2E90EDD21091	2016-08-31	EtOH_Box01_S147	Motion	0	804.775972128
2E90EDD21091	2016-08-31	EtOH_Box01_S147	Motion	0	809.736581087
2E90EDD21091	2016-08-31	EtOH_Box01_S147	Motion	0	811.739221096
2E90EDD21091	2016-08-31	EtOH_Box01_S147	Motion	0	824.248337984
2E90EDD21091	2016-08-31	EtOH_Box01_S147	Motion	0	826.251012087
2E90EDD21091	2016-08-31	EtOH_Box01_S147	Motion	0	829.849900007
2E90EDD21091	2016-08-31	EtOH_Box01_S147	Motion	0	831.852537155
2E90EDD21091	2016-08-31	EtOH_Box01_S147	Motion	0	835.880471945
2E90EDD21091	2016-08-31	EtOH_Box01_S147	Motion	0	837.883118153
2E90EDD21091	2016-08-31	EtOH_Box01_S147	Motion	0	841.17799902
2E90EDD21091	2016-08-31	EtOH_Box01_S147	Motion	0	843.180636168
2E90EDD21091	2016-08-31	EtOH_Box01_S147	Motion	0	846.481176138
2E90EDD21091	2016-08-31	EtOH_Box01_S147	Motion	0	848.483752966
2E90EDD21091	2016-08-31	EtOH_Box01_S147	Motion	0	852.379610062
2E90EDD21091	2016-08-31	EtOH_Box01_S147	Motion	0	854.382246971
2E90EDD21091	2016-08-31	EtOH_Box01_S147	Motion	0	858.093147039
2E90EDD21091	2016-08-31	EtOH_Box01_S147	Motion	0	860.095769167
2E90EDD21091	2016-08-31	EtOH_Box01_S147	Motion	0	863.807651043
2E90EDD21091	2016-08-31	EtOH_Box01_S147	Motion	0	865.810275078
2E90EDD21091	2016-08-31	EtOH_Box01_S147	Motion	0	869.014189005
2E90EDD21091	2016-08-31	EtOH_Box01_S147	Motion	0	871.016802073
2E90EDD21091	2016-08-31	EtOH_Box01_S147	Motion	0	874.320745945
2E90EDD21091	2016-08-31	EtOH_Box01_S147	Motion	0	876.323373079
2E90EDD21091	2016-08-31	EtOH_Box01_S147	Motion	0	880.108622074
2E90EDD21091	2016-08-31	EtOH_Box01_S147	Motion	0	882.111225128
2E90EDD21091	2016-08-31	EtOH_Box01_S147	Motion	0	888.476660013
2E90EDD21091	2016-08-31	EtOH_Box01_S147	Motion	0	890.479303122
2E90EDD21091	2016-08-31	EtOH_Box01_S147	Motion	0	896.947647095
2E90EDD21091	2016-08-31	EtOH_Box01_S147	Motion	0	898.950322151
2E90EDD21091	2016-08-31	EtOH_Box01_S147	Motion	0	902.350722075
2E90EDD21091	2016-08-31	EtOH_Box01_S147	Motion	0	904.353358984
2E90EDD21091	2016-08-31	EtOH_Box01_S147	Motion	0	908.079341173
2E90EDD21091	2016-08-31	EtOH_Box01_S147	Motion	0	910.081954002
2E90EDD21091	2016-08-31	EtOH_Box01_S147	Motion	0	913.703623056
2E90EDD21091	2016-08-31	EtOH_Box01_S147	Motion	0	915.706341028
2E90EDD21091	2016-08-31	EtOH_Box01_S147	Motion	0	923.234076023
2E90EDD21091	2016-08-31	EtOH_Box01_S147	Motion	0	925.236736059
2E90EDD21091	2016-08-31	EtOH_Box01_S147	Motion	0	929.751929045
2E90EDD21091	2016-08-31	EtOH_Box01_S147	Motion	0	931.754596949
2E90EDD21091	2016-08-31	EtOH_Box01_S147	Motion	0	936.955368042
2E90EDD21091	2016-08-31	EtOH_Box01_S147	Motion	0	938.958037138
2E90EDD21091	2016-08-31	EtOH_Box01_S147	Motion	0	943.774930954
2E90EDD21091	2016-08-31	EtOH_Box01_S147	Motion	0	945.777572155
2E90EDD21091	2016-08-31	EtOH_Box01_S147	Motion	0	949.329807043
2E90EDD21091	2016-08-31	EtOH_Box01_S147	Motion	0	951.332458019
2E90EDD21091	2016-08-31	EtOH_Box01_S147	Motion	0	957.98122406
2E90EDD21091	2016-08-31	EtOH_Box01_S147	Motion	0	959.983797073
2E90EDD21091	2016-08-31	EtOH_Box01_S147	Motion	0	963.672337055
2E90EDD21091	2016-08-31	EtOH_Box01_S147	Motion	0	965.674993992
2E90EDD21091	2016-08-31	EtOH_Box01_S147	Motion	0	969.153465033
2E90EDD21091	2016-08-31	EtOH_Box01_S147	Motion	0	971.156126022
2E90EDD21091	2016-08-31	EtOH_Box01_S147	Motion	0	974.390318155
2E90EDD21091	2016-08-31	EtOH_Box01_S147	Motion	0	976.392954111
2E90EDD21091	2016-08-31	EtOH_Box01_S147	Motion	0	980.07578516
2E90EDD21091	2016-08-31	EtOH_Box01_S147	Motion	0	982.07841897
2E90EDD21091	2016-08-31	EtOH_Box01_S147	Motion	0	986.872349977
2E90EDD21091	2016-08-31	EtOH_Box01_S147	Motion	0	988.875025034
2E90EDD21091	2016-08-31	EtOH_Box01_S147	Motion	0	992.661741972
2E90EDD21091	2016-08-31	EtOH_Box01_S147	Motion	0	994.663453102
2E90EDD21091	2016-08-31	EtOH_Box01_S147	Motion	0	1001.69910216
2E90EDD21091	2016-08-31	EtOH_Box01_S147	Motion	0	1003.70176816
2E90EDD21091	2016-08-31	EtOH_Box01_S147	Motion	0	1007.09192801
2E90EDD21091	2016-08-31	EtOH_Box01_S147	Motion	0	1009.09375906
2E90EDD21091	2016-08-31	EtOH_Box01_S147	Motion	0	1013.602355
2E90EDD21091	2016-08-31	EtOH_Box01_S147	Motion	0	1015.60498595
2E90EDD21091	2016-08-31	EtOH_Box01_S147	Motion	0	1019.07471895
2E90EDD21091	2016-08-31	EtOH_Box01_S147	Motion	0	1021.07734394
2E90EDD21091	2016-08-31	EtOH_Box01_S147	Motion	0	1025.19418597
2E90EDD21091	2016-08-31	EtOH_Box01_S147	Motion	0	1027.19682312
2E90EDD21091	2016-08-31	EtOH_Box01_S147	Motion	0	1030.51495004
2E90EDD21091	2016-08-31	EtOH_Box01_S147	Motion	0	1032.51760316
2E90EDD21091	2016-08-31	EtOH_Box01_S147	Motion	0	1036.71648812
2E90EDD21091	2016-08-31	EtOH_Box01_S147	Motion	0	1038.71842599
2E90EDD21091	2016-08-31	EtOH_Box01_S147	Motion	0	1043.45599103
2E90EDD21091	2016-08-31	EtOH_Box01_S147	Motion	0	1045.45864201
2E90EDD21091	2016-08-31	EtOH_Box01_S147	Motion	0	1049.81594396
2E90EDD21091	2016-08-31	EtOH_Box01_S147	Motion	0	1051.81859398
2E90EDD21091	2016-08-31	EtOH_Box01_S147	Motion	0	1063.11290598
2E90EDD21091	2016-08-31	EtOH_Box01_S147	Motion	0	1065.11556697
2E90EDD21091	2016-08-31	EtOH_Box01_S147	Motion	0	1072.087672
2E90EDD21091	2016-08-31	EtOH_Box01_S147	Motion	0	1074.09033799
2E90EDD21091	2016-08-31	EtOH_Box01_S147	Motion	0	1077.81528997
2E90EDD21091	2016-08-31	EtOH_Box01_S147	Motion	0	1079.81792617
2E90EDD21091	2016-08-31	EtOH_Box01_S147	Motion	0	1083.44642115
2E90EDD21091	2016-08-31	EtOH_Box01_S147	Motion	0	1085.44907117
2E90EDD21091	2016-08-31	EtOH_Box01_S147	Motion	0	1089.99140501
2E90EDD21091	2016-08-31	EtOH_Box01_S147	Motion	0	1091.99406004
2E90EDD21091	2016-08-31	EtOH_Box01_S147	Motion	0	1095.66090798
2E90EDD21091	2016-08-31	EtOH_Box01_S147	Motion	0	1097.66355205
2E90EDD21091	2016-08-31	EtOH_Box01_S147	Motion	0	1104.77546597
2E90EDD21091	2016-08-31	EtOH_Box01_S147	Motion	0	1106.77813196
2E90EDD21091	2016-08-31	EtOH_Box01_S147	Motion	0	1114.547472
2E90EDD21091	2016-08-31	EtOH_Box01_S147	Motion	0	1116.55010104
2E90EDD21091	2016-08-31	EtOH_Box01_S147	Motion	0	1119.82393599
2E90EDD21091	2016-08-31	EtOH_Box01_S147	Motion	0	1121.82659912
2E90EDD21091	2016-08-31	EtOH_Box01_S147	Motion	0	1125.78804302
2E90EDD21091	2016-08-31	EtOH_Box01_S147	Motion	0	1127.79068303
2E90EDD21091	2016-08-31	EtOH_Box01_S147	Motion	0	1131.32140017
2E90EDD21091	2016-08-31	EtOH_Box01_S147	Motion	0	1133.32405615
2E90EDD21091	2016-08-31	EtOH_Box01_S147	Motion	0	1136.81784511
2E90EDD21091	2016-08-31	EtOH_Box01_S147	Motion	0	1138.82045698
2E90EDD21091	2016-08-31	EtOH_Box01_S147	Motion	0	1142.34746504
2E90EDD21091	2016-08-31	EtOH_Box01_S147	Motion	0	1144.35007095
2E90EDD21091	2016-08-31	EtOH_Box01_S147	Motion	0	1153.24549198
2E90EDD21091	2016-08-31	EtOH_Box01_S147	Motion	0	1155.2481451
2E90EDD21091	2016-08-31	EtOH_Box01_S147	Motion	0	1158.7372191
2E90EDD21091	2016-08-31	EtOH_Box01_S147	Motion	0	1160.73985505
2E90EDD21091	2016-08-31	EtOH_Box01_S147	Motion	0	1169.94815707
2E90EDD21091	2016-08-31	EtOH_Box01_S147	Motion	0	1171.95085502
2E90EDD21091	2016-08-31	EtOH_Box01_S147	Motion	0	1175.44752407
2E90EDD21091	2016-08-31	EtOH_Box01_S147	Motion	0	1177.45418596
2E90EDD21091	2016-08-31	EtOH_Box01_S147	Motion	0	1183.05969095
2E90EDD21091	2016-08-31	EtOH_Box01_S147	Motion	0	1185.06236315
2E90EDD21091	2016-08-31	EtOH_Box01_S147	Motion	0	1189.30419016
2E90EDD21091	2016-08-31	EtOH_Box01_S147	Motion	0	1191.30666494
2E90EDD21091	2016-08-31	EtOH_Box01_S147	Motion	0	1195.00665116
2E90EDD21091	2016-08-31	EtOH_Box01_S147	Motion	0	1197.00929809
2E90EDD21091	2016-08-31	EtOH_Box01_S147	Motion	0	1200.945364
2E90EDD21091	2016-08-31	EtOH_Box01_S147	Motion	0	1202.94801998
2E90EDD21091	2016-08-31	EtOH_Box01_S147	Motion	0	1207.83224797
2E90EDD21091	2016-08-31	EtOH_Box01_S147	Motion	0	1209.83489799
2E90EDD21091	2016-08-31	EtOH_Box01_S147	Motion	0	1213.47591996
2E90EDD21091	2016-08-31	EtOH_Box01_S147	Motion	0	1215.47859001
2E90EDD21091	2016-08-31	EtOH_Box01_S147	Motion	0	1218.66032696
2E90EDD21091	2016-08-31	EtOH_Box01_S147	Motion	0	1220.6629591
2E90EDD21091	2016-08-31	EtOH_Box01_S147	Motion	0	1224.29447818
2E90EDD21091	2016-08-31	EtOH_Box01_S147	Motion	0	1226.29710507
2E90EDD21091	2016-08-31	EtOH_Box01_S147	Motion	0	1229.54031897
2E90EDD21091	2016-08-31	EtOH_Box01_S147	Motion	0	1231.54295206
2E90EDD21091	2016-08-31	EtOH_Box01_S147	Motion	0	1237.15198016
2E90EDD21091	2016-08-31	EtOH_Box01_S147	Motion	0	1239.15456104
2E90EDD21091	2016-08-31	EtOH_Box01_S147	Motion	0	1243.99445009
2E90EDD21091	2016-08-31	EtOH_Box01_S147	Motion	0	1245.99710512
2E90EDD21091	2016-08-31	EtOH_Box01_S147	Motion	0	1249.40371895
2E90EDD21091	2016-08-31	EtOH_Box01_S147	Motion	0	1251.40637517
2E90EDD21091	2016-08-31	EtOH_Box01_S147	Motion	0	1255.65123916
2E90EDD21091	2016-08-31	EtOH_Box01_S147	Motion	0	1257.65376806
2E90EDD21091	2016-08-31	EtOH_Box01_S147	Motion	0	1261.81511307
2E90EDD21091	2016-08-31	EtOH_Box01_S147	Motion	0	1263.81774902
2E90EDD21091	2016-08-31	EtOH_Box01_S147	Motion	0	1268.95009017
2E90EDD21091	2016-08-31	EtOH_Box01_S147	Motion	0	1270.95272112
2E90EDD21091	2016-08-31	EtOH_Box01_S147	Motion	0	1274.36899495
2E90EDD21091	2016-08-31	EtOH_Box01_S147	Motion	0	1276.37164211
2E90EDD21091	2016-08-31	EtOH_Box01_S147	Motion	0	1279.83643699
2E90EDD21091	2016-08-31	EtOH_Box01_S147	Motion	0	1281.83908105
2E90EDD21091	2016-08-31	EtOH_Box01_S147	Motion	0	1286.96870995
2E90EDD21091	2016-08-31	EtOH_Box01_S147	Motion	0	1288.97382307
2E90EDD21091	2016-08-31	EtOH_Box01_S147	Motion	0	1294.65200114
2E90EDD21091	2016-08-31	EtOH_Box01_S147	Motion	0	1296.65466404
2E90EDD21091	2016-08-31	EtOH_Box01_S147	Motion	0	1300.73404002
2E90EDD21091	2016-08-31	EtOH_Box01_S147	Motion	0	1302.73667812
2E90EDD21091	2016-08-31	EtOH_Box01_S147	Motion	0	1306.02046299
2E90EDD21091	2016-08-31	EtOH_Box01_S147	Motion	0	1308.024791
2E90EDD21091	2016-08-31	EtOH_Box01_S147	Motion	0	1311.49729204
2E90EDD21091	2016-08-31	EtOH_Box01_S147	Motion	0	1313.49995303
2E90EDD21091	2016-08-31	EtOH_Box01_S147	Motion	0	1328.88218117
2E90EDD21091	2016-08-31	EtOH_Box01_S147	Motion	0	1330.88486195
2E90EDD21091	2016-08-31	EtOH_Box01_S147	Motion	0	1334.45342016
2E90EDD21091	2016-08-31	EtOH_Box01_S147	Motion	0	1336.45609307
2E90EDD21091	2016-08-31	EtOH_Box01_S147	Motion	0	1339.89003515
2E90EDD21091	2016-08-31	EtOH_Box01_S147	Motion	0	1341.89273405
2E90EDD21091	2016-08-31	EtOH_Box01_S147	Motion	0	1346.36761618
2E90EDD21091	2016-08-31	EtOH_Box01_S147	Motion	0	1348.37029815
2E90EDD21091	2016-08-31	EtOH_Box01_S147	Motion	0	1352.85828304
2E90EDD21091	2016-08-31	EtOH_Box01_S147	Motion	0	1354.86094618
2E90EDD21091	2016-08-31	EtOH_Box01_S147	Motion	0	1359.92194796
2E90EDD21091	2016-08-31	EtOH_Box01_S147	Motion	0	1361.92465496
2E90EDD21091	2016-08-31	EtOH_Box01_S147	Motion	0	1367.37411714
2E90EDD21091	2016-08-31	EtOH_Box01_S147	Motion	0	1369.37680197
2E90EDD21091	2016-08-31	EtOH_Box01_S147	Motion	0	1372.85909414
2E90EDD21091	2016-08-31	EtOH_Box01_S147	Motion	0	1374.86175203
2E90EDD21091	2016-08-31	EtOH_Box01_S147	Motion	0	1380.846241
2E90EDD21091	2016-08-31	EtOH_Box01_S147	Motion	0	1382.84888196
2E90EDD21091	2016-08-31	EtOH_Box01_S147	Motion	0	1390.97739697
2E90EDD21091	2016-08-31	EtOH_Box01_S147	Motion	0	1392.98004913
2E90EDD21091	2016-08-31	EtOH_Box01_S147	Motion	0	1396.19433904
2E90EDD21091	2016-08-31	EtOH_Box01_S147	Motion	0	1398.19697499
2E90EDD21091	2016-08-31	EtOH_Box01_S147	Motion	0	1406.08812404
2E90EDD21091	2016-08-31	EtOH_Box01_S147	Motion	0	1408.09081602
2E90EDD21091	2016-08-31	EtOH_Box01_S147	Motion	0	1413.85873199
2E90EDD21091	2016-08-31	EtOH_Box01_S147	Motion	0	1415.86123013
2E90EDD21091	2016-08-31	EtOH_Box01_S147	Motion	0	1420.20031905
2E90EDD21091	2016-08-31	EtOH_Box01_S147	Motion	0	1422.20291305
2E90EDD21091	2016-08-31	EtOH_Box01_S147	Motion	0	1427.83477712
2E90EDD21091	2016-08-31	EtOH_Box01_S147	Motion	0	1429.83742213
2E90EDD21091	2016-08-31	EtOH_Box01_S147	Motion	0	1433.38681412
2E90EDD21091	2016-08-31	EtOH_Box01_S147	Motion	0	1435.38945007
2E90EDD21091	2016-08-31	EtOH_Box01_S147	Motion	0	1446.53685713
2E90EDD21091	2016-08-31	EtOH_Box01_S147	Motion	0	1448.53950906
2E90EDD21091	2016-08-31	EtOH_Box01_S147	Motion	0	1453.62336016
2E90EDD21091	2016-08-31	EtOH_Box01_S147	Motion	0	1455.62600112
2E90EDD21091	2016-08-31	EtOH_Box01_S147	Motion	0	1459.28128004
2E90EDD21091	2016-08-31	EtOH_Box01_S147	Motion	0	1461.28391099
2E90EDD21091	2016-08-31	EtOH_Box01_S147	Motion	0	1470.2145021
2E90EDD21091	2016-08-31	EtOH_Box01_S147	Motion	0	1472.21716499
2E90EDD21091	2016-08-31	EtOH_Box01_S147	Motion	0	1477.68242717
2E90EDD21091	2016-08-31	EtOH_Box01_S147	Motion	0	1479.68485808
2E90EDD21091	2016-08-31	EtOH_Box01_S147	Motion	0	1482.83119607
2E90EDD21091	2016-08-31	EtOH_Box01_S147	Motion	0	1484.83387613
2E90EDD21091	2016-08-31	EtOH_Box01_S147	Motion	0	1495.44297695
2E90EDD21091	2016-08-31	EtOH_Box01_S147	Motion	0	1497.44488001
2E90EDD21091	2016-08-31	EtOH_Box01_S147	Motion	0	1500.65126395
2E90EDD21091	2016-08-31	EtOH_Box01_S147	Motion	0	1502.65383601
2E90EDD21091	2016-08-31	EtOH_Box01_S147	Motion	0	1505.89493012
2E90EDD21091	2016-08-31	EtOH_Box01_S147	Motion	0	1507.89760208
2E90EDD21091	2016-08-31	EtOH_Box01_S147	Motion	0	1511.06489897
2E90EDD21091	2016-08-31	EtOH_Box01_S147	Motion	0	1513.06747103
2E90EDD21091	2016-08-31	EtOH_Box01_S147	Motion	0	1524.49946499
2E90EDD21091	2016-08-31	EtOH_Box01_S147	Motion	0	1526.50215697
2E90EDD21091	2016-08-31	EtOH_Box01_S147	Motion	0	1530.35578299
2E90EDD21091	2016-08-31	EtOH_Box01_S147	Motion	0	1532.35843897
2E90EDD21091	2016-08-31	EtOH_Box01_S147	Motion	0	1541.55374217
2E90EDD21091	2016-08-31	EtOH_Box01_S147	Motion	0	1543.55641699
2E90EDD21091	2016-08-31	EtOH_Box01_S147	Motion	0	1546.96933603
2E90EDD21091	2016-08-31	EtOH_Box01_S147	Motion	0	1548.97188401
2E90EDD21091	2016-08-31	EtOH_Box01_S147	Motion	0	1552.93022013
2E90EDD21091	2016-08-31	EtOH_Box01_S147	Motion	0	1554.93289614
2E90EDD21091	2016-08-31	EtOH_Box01_S147	Motion	0	1558.43173504
2E90EDD21091	2016-08-31	EtOH_Box01_S147	Motion	0	1560.43439913
2E90EDD21091	2016-08-31	EtOH_Box01_S147	Motion	0	1565.10875511
2E90EDD21091	2016-08-31	EtOH_Box01_S147	Motion	0	1567.11142516
2E90EDD21091	2016-08-31	EtOH_Box01_S147	Motion	0	1580.06283116
2E90EDD21091	2016-08-31	EtOH_Box01_S147	Motion	0	1582.06546903
2E90EDD21091	2016-08-31	EtOH_Box01_S147	Motion	0	1586.53049898
2E90EDD21091	2016-08-31	EtOH_Box01_S147	Motion	0	1588.53318596
2E90EDD21091	2016-08-31	EtOH_Box01_S147	Motion	0	1593.95318413
2E90EDD21091	2016-08-31	EtOH_Box01_S147	Motion	0	1595.95576596
2E90EDD21091	2016-08-31	EtOH_Box01_S147	Motion	0	1600.92104912
2E90EDD21091	2016-08-31	EtOH_Box01_S147	Motion	0	1602.92375398
2E90EDD21091	2016-08-31	EtOH_Box01_S147	Motion	0	1606.74601412
2E90EDD21091	2016-08-31	EtOH_Box01_S147	Motion	0	1608.74867511
2E90EDD21091	2016-08-31	EtOH_Box01_S147	Motion	0	1613.78453016
2E90EDD21091	2016-08-31	EtOH_Box01_S147	Motion	0	1615.78719711
2E90EDD21091	2016-08-31	EtOH_Box01_S147	Motion	0	1619.42214012
2E90EDD21091	2016-08-31	EtOH_Box01_S147	Motion	0	1621.42478704
2E90EDD21091	2016-08-31	EtOH_Box01_S147	Motion	0	1626.55275607
2E90EDD21091	2016-08-31	EtOH_Box01_S147	Motion	0	1628.55541205
2E90EDD21091	2016-08-31	EtOH_Box01_S147	Motion	0	1633.09788799
2E90EDD21091	2016-08-31	EtOH_Box01_S147	Motion	0	1635.10043097
2E90EDD21091	2016-08-31	EtOH_Box01_S147	Motion	0	1638.315552
2E90EDD21091	2016-08-31	EtOH_Box01_S147	Motion	0	1640.31818414
2E90EDD21091	2016-08-31	EtOH_Box01_S147	Motion	0	1645.22380614
2E90EDD21091	2016-08-31	EtOH_Box01_S147	Motion	0	1647.22646308
2E90EDD21091	2016-08-31	EtOH_Box01_S147	Motion	0	1650.42646694
2E90EDD21091	2016-08-31	EtOH_Box01_S147	Motion	0	1652.42909002
2E90EDD21091	2016-08-31	EtOH_Box01_S147	Motion	0	1657.51722813
2E90EDD21091	2016-08-31	EtOH_Box01_S147	Motion	0	1659.52326202
2E90EDD21091	2016-08-31	EtOH_Box01_S147	Motion	0	1663.81423712
2E90EDD21091	2016-08-31	EtOH_Box01_S147	Motion	0	1665.81692004
2E90EDD21091	2016-08-31	EtOH_Box01_S147	Motion	0	1669.82387304
2E90EDD21091	2016-08-31	EtOH_Box01_S147	Motion	0	1671.82653499
2E90EDD21091	2016-08-31	EtOH_Box01_S147	Motion	0	1675.43413401
2E90EDD21091	2016-08-31	EtOH_Box01_S147	Motion	0	1677.43828797
2E90EDD21091	2016-08-31	EtOH_Box01_S147	Motion	0	1680.61099315
2E90EDD21091	2016-08-31	EtOH_Box01_S147	Motion	0	1682.61720514
2E90EDD21091	2016-08-31	EtOH_Box01_S147	Motion	0	1686.36066318
2E90EDD21091	2016-08-31	EtOH_Box01_S147	Motion	0	1688.36334109
2E90EDD21091	2016-08-31	EtOH_Box01_S147	Motion	0	1692.48487306
2E90EDD21091	2016-08-31	EtOH_Box01_S147	Motion	0	1694.48756599
2E90EDD21091	2016-08-31	EtOH_Box01_S147	Motion	0	1701.31714797
2E90EDD21091	2016-08-31	EtOH_Box01_S147	Motion	0	1703.31982303
2E90EDD21091	2016-08-31	EtOH_Box01_S147	Motion	0	1707.15139008
2E90EDD21091	2016-08-31	EtOH_Box01_S147	Motion	0	1709.15403104
2E90EDD21091	2016-08-31	EtOH_Box01_S147	Motion	0	1713.30289912
2E90EDD21091	2016-08-31	EtOH_Box01_S147	Motion	0	1715.30557108
2E90EDD21091	2016-08-31	EtOH_Box01_S147	Motion	0	1718.62950015
2E90EDD21091	2016-08-31	EtOH_Box01_S147	Motion	0	1720.63215113
2E90EDD21091	2016-08-31	EtOH_Box01_S147	Motion	0	1724.60865402
2E90EDD21091	2016-08-31	EtOH_Box01_S147	Motion	0	1726.61134005
2E90EDD21091	2016-08-31	EtOH_Box01_S147	Motion	0	1731.15992117
2E90EDD21091	2016-08-31	EtOH_Box01_S147	Motion	0	1733.16259694
2E90EDD21091	2016-08-31	EtOH_Box01_S147	Motion	0	1737.06655312
2E90EDD21091	2016-08-31	EtOH_Box01_S147	Motion	0	1739.06906414
2E90EDD21091	2016-08-31	EtOH_Box01_S147	Motion	0	1744.33306503
2E90EDD21091	2016-08-31	EtOH_Box01_S147	Motion	0	1746.33574796
2E90EDD21091	2016-08-31	EtOH_Box01_S147	Motion	0	1753.86276317
2E90EDD21091	2016-08-31	EtOH_Box01_S147	Motion	0	1755.86543798
2E90EDD21091	2016-08-31	EtOH_Box01_S147	Motion	0	1788.3177731
2E90EDD21091	2016-08-31	EtOH_Box01_S147	Motion	0	1790.32046413
2E90EDD21091	2016-08-31	EtOH_Box01_S147	Motion	0	1799.41602707
2E90EDD21091	2016-08-31	EtOH_Box01_S147	Motion	0	1801.41870809
2E90EDD21091	2016-08-31	EtOH_Box01_S147	Motion	0	1806.66015196
2E90EDD21091	2016-08-31	EtOH_Box01_S147	Motion	0	1808.66279507
2E90EDD21091	2016-08-31	EtOH_Box01_S147	Motion	0	1812.07711697
2E90EDD21091	2016-08-31	EtOH_Box01_S147	Motion	0	1814.07978106
2E90EDD21091	2016-08-31	EtOH_Box01_S147	Motion	0	1819.65752697
2E90EDD21091	2016-08-31	EtOH_Box01_S147	Motion	0	1821.66020799
2E90EDD21091	2016-08-31	EtOH_Box01_S147	Motion	0	1825.871732
2E90EDD21091	2016-08-31	EtOH_Box01_S147	Motion	0	1827.87441707
2E90EDD21091	2016-08-31	EtOH_Box01_S147	Motion	0	1846.92137313
2E90EDD21091	2016-08-31	EtOH_Box01_S147	Motion	0	1848.92405796
2E90EDD21091	2016-08-31	EtOH_Box01_S147	Motion	0	1866.39355803
2E90EDD21091	2016-08-31	EtOH_Box01_S147	Motion	0	1868.39627504
2E90EDD21091	2016-08-31	EtOH_Box01_S147	Motion	0	1883.62877798
2E90EDD21091	2016-08-31	EtOH_Box01_S147	Motion	0	1885.6314671
2E90EDD21091	2016-08-31	EtOH_Box01_S147	Motion	0	1889.58596396
2E90EDD21091	2016-08-31	EtOH_Box01_S147	Motion	0	1891.58900404
2E90EDD21091	2016-08-31	EtOH_Box01_S147	Motion	0	1914.48335814
2E90EDD21091	2016-08-31	EtOH_Box01_S147	Motion	0	1916.48608518
2E90EDD21091	2016-08-31	EtOH_Box01_S147	Motion	0	1920.10566497
2E90EDD21091	2016-08-31	EtOH_Box01_S147	Motion	0	1922.10829616
2E90EDD21091	2016-08-31	EtOH_Box01_S147	Motion	0	1925.60465002
2E90EDD21091	2016-08-31	EtOH_Box01_S147	Motion	0	1927.60731196
2E90EDD21091	2016-08-31	EtOH_Box01_S147	Motion	0	1940.49654412
2E90EDD21091	2016-08-31	EtOH_Box01_S147	Motion	0	1942.49918318
2E90EDD21091	2016-08-31	EtOH_Box01_S147	Motion	0	1949.01968098
2E90EDD21091	2016-08-31	EtOH_Box01_S147	Motion	0	1951.02231812
2E90EDD21091	2016-08-31	EtOH_Box01_S147	Motion	0	1955.12843108
2E90EDD21091	2016-08-31	EtOH_Box01_S147	Motion	0	1957.13104796
2E90EDD21091	2016-08-31	EtOH_Box01_S147	Motion	0	1960.39439297
2E90EDD21091	2016-08-31	EtOH_Box01_S147	Motion	0	1962.39706206
2E90EDD21091	2016-08-31	EtOH_Box01_S147	Motion	0	1973.41290212
2E90EDD21091	2016-08-31	EtOH_Box01_S147	Motion	0	1975.41558599
2E90EDD21091	2016-08-31	EtOH_Box01_S147	Motion	0	1979.60242105
2E90EDD21091	2016-08-31	EtOH_Box01_S147	Motion	0	1981.60485816
2E90EDD21091	2016-08-31	EtOH_Box01_S147	Motion	0	1989.6004951
2E90EDD21091	2016-08-31	EtOH_Box01_S147	Motion	0	1991.6031611
2E90EDD21091	2016-08-31	EtOH_Box01_S147	Motion	0	1997.55192399
2E90EDD21091	2016-08-31	EtOH_Box01_S147	Motion	0	1999.55499196
2E90EDD21091	2016-08-31	EtOH_Box01_S147	Motion	0	2004.17989707
2E90EDD21091	2016-08-31	EtOH_Box01_S147	Motion	0	2006.18257117
2E90EDD21091	2016-08-31	EtOH_Box01_S147	Motion	0	2012.72340107
2E90EDD21091	2016-08-31	EtOH_Box01_S147	Motion	0	2014.72608995
2E90EDD21091	2016-08-31	EtOH_Box01_S147	Motion	0	2018.41392899
2E90EDD21091	2016-08-31	EtOH_Box01_S147	Motion	0	2020.41659713
2E90EDD21091	2016-08-31	EtOH_Box01_S147	Motion	0	2024.03509998
2E90EDD21091	2016-08-31	EtOH_Box01_S147	Motion	0	2026.03773499
2E90EDD21091	2016-08-31	EtOH_Box01_S147	Motion	0	2031.32022095
2E90EDD21091	2016-08-31	EtOH_Box01_S147	Motion	0	2033.324682
2E90EDD21091	2016-08-31	EtOH_Box01_S147	Motion	0	2037.50251698
2E90EDD21091	2016-08-31	EtOH_Box01_S147	Motion	0	2039.50517106
2E90EDD21091	2016-08-31	EtOH_Box01_S147	Motion	0	2051.02688813
2E90EDD21091	2016-08-31	EtOH_Box01_S147	Motion	0	2053.029562
2E90EDD21091	2016-08-31	EtOH_Box01_S147	Motion	0	2056.65821004
2E90EDD21091	2016-08-31	EtOH_Box01_S147	Motion	0	2058.66066694
2E90EDD21091	2016-08-31	EtOH_Box01_S147	Motion	0	2062.32924509
2E90EDD21091	2016-08-31	EtOH_Box01_S147	Motion	0	2064.33192205
2E90EDD21091	2016-08-31	EtOH_Box01_S147	Motion	0	2067.85225701
2E90EDD21091	2016-08-31	EtOH_Box01_S147	Motion	0	2069.85490012
2E90EDD21091	2016-08-31	EtOH_Box01_S147	Motion	0	2074.32680917
2E90EDD21091	2016-08-31	EtOH_Box01_S147	Motion	0	2076.32928801
2E90EDD21091	2016-08-31	EtOH_Box01_S147	Motion	0	2084.74775696
2E90EDD21091	2016-08-31	EtOH_Box01_S147	Motion	0	2086.75042701
2E90EDD21091	2016-08-31	EtOH_Box01_S147	Motion	0	2090.99365902
2E90EDD21091	2016-08-31	EtOH_Box01_S147	Motion	0	2092.99632907
2E90EDD21091	2016-08-31	EtOH_Box01_S147	Motion	0	2105.52397108
2E90EDD21091	2016-08-31	EtOH_Box01_S147	Motion	0	2107.52663207
2E90EDD21091	2016-08-31	EtOH_Box01_S147	Motion	0	2111.81406403
2E90EDD21091	2016-08-31	EtOH_Box01_S147	Motion	0	2113.81663513
2E90EDD21091	2016-08-31	EtOH_Box01_S147	Motion	0	2118.8430841
2E90EDD21091	2016-08-31	EtOH_Box01_S147	Motion	0	2120.84573698
2E90EDD21091	2016-08-31	EtOH_Box01_S147	Motion	0	2126.5299511
2E90EDD21091	2016-08-31	EtOH_Box01_S147	Motion	0	2128.53260899
2E90EDD21091	2016-08-31	EtOH_Box01_S147	Motion	0	2131.88449216
2E90EDD21091	2016-08-31	EtOH_Box01_S147	Motion	0	2133.88712502
2E90EDD21091	2016-08-31	EtOH_Box01_S147	Motion	0	2137.22647309
2E90EDD21091	2016-08-31	EtOH_Box01_S147	Motion	0	2139.228966
2E90EDD21091	2016-08-31	EtOH_Box01_S147	Motion	0	2142.84256101
2E90EDD21091	2016-08-31	EtOH_Box01_S147	Motion	0	2144.84523606
2E90EDD21091	2016-08-31	EtOH_Box01_S147	Motion	0	2149.74103999
2E90EDD21091	2016-08-31	EtOH_Box01_S147	Motion	0	2151.74371815
2E90EDD21091	2016-08-31	EtOH_Box01_S147	Motion	0	2166.88586807
2E90EDD21091	2016-08-31	EtOH_Box01_S147	Motion	0	2168.88855195
2E90EDD21091	2016-08-31	EtOH_Box01_S147	Motion	0	2174.152349
2E90EDD21091	2016-08-31	EtOH_Box01_S147	Motion	0	2176.15499496
2E90EDD21091	2016-08-31	EtOH_Box01_S147	Motion	0	2182.5081501
2E90EDD21091	2016-08-31	EtOH_Box01_S147	Motion	0	2184.51080608
2E90EDD21091	2016-08-31	EtOH_Box01_S147	Motion	0	2192.05270815
2E90EDD21091	2016-08-31	EtOH_Box01_S147	Motion	0	2194.05536699
2E90EDD21091	2016-08-31	EtOH_Box01_S147	Motion	0	2197.49994516
2E90EDD21091	2016-08-31	EtOH_Box01_S147	Motion	0	2199.50257301
2E90EDD21091	2016-08-31	EtOH_Box01_S147	Motion	0	2203.309201
2E90EDD21091	2016-08-31	EtOH_Box01_S147	Motion	0	2205.31183004
2E90EDD21091	2016-08-31	EtOH_Box01_S147	Motion	0	2212.56225896
2E90EDD21091	2016-08-31	EtOH_Box01_S147	Motion	0	2214.56493497
2E90EDD21091	2016-08-31	EtOH_Box01_S147	Motion	0	2217.80468917
2E90EDD21091	2016-08-31	EtOH_Box01_S147	Motion	0	2219.80717111
2E90EDD21091	2016-08-31	EtOH_Box01_S147	Motion	0	2223.47348809
2E90EDD21091	2016-08-31	EtOH_Box01_S147	Motion	0	2225.47618508
2E90EDD21091	2016-08-31	EtOH_Box01_S147	Motion	0	2236.79928803
2E90EDD21091	2016-08-31	EtOH_Box01_S147	Motion	0	2238.80194902
2E90EDD21091	2016-08-31	EtOH_Box01_S147	Motion	0	2242.18135715
2E90EDD21091	2016-08-31	EtOH_Box01_S147	Motion	0	2244.18397713
2E90EDD21091	2016-08-31	EtOH_Box01_S147	Motion	0	2256.44850898
2E90EDD21091	2016-08-31	EtOH_Box01_S147	Motion	0	2258.45120215
2E90EDD21091	2016-08-31	EtOH_Box01_S147	Motion	0	2262.04650617
2E90EDD21091	2016-08-31	EtOH_Box01_S147	Motion	0	2264.04903007
2E90EDD21091	2016-08-31	EtOH_Box01_S147	Motion	0	2272.98309302
2E90EDD21091	2016-08-31	EtOH_Box01_S147	Motion	0	2274.98577213
2E90EDD21091	2016-08-31	EtOH_Box01_S147	Motion	0	2288.67561102
2E90EDD21091	2016-08-31	EtOH_Box01_S147	Motion	0	2290.678298
2E90EDD21091	2016-08-31	EtOH_Box01_S147	Motion	0	2299.96262598
2E90EDD21091	2016-08-31	EtOH_Box01_S147	Motion	0	2301.96528697
2E90EDD21091	2016-08-31	EtOH_Box01_S147	Motion	0	2305.69785213
2E90EDD21091	2016-08-31	EtOH_Box01_S147	Motion	0	2307.70051718
2E90EDD21091	2016-08-31	EtOH_Box01_S147	Motion	0	2311.04395413
2E90EDD21091	2016-08-31	EtOH_Box01_S147	Motion	0	2313.04663515
2E90EDD21091	2016-08-31	EtOH_Box01_S147	Motion	0	2318.24052596
2E90EDD21091	2016-08-31	EtOH_Box01_S147	Motion	0	2320.2431941
2E90EDD21091	2016-08-31	EtOH_Box01_S147	Motion	0	2335.95884109
2E90EDD21091	2016-08-31	EtOH_Box01_S147	Motion	0	2337.96149611
2E90EDD21091	2016-08-31	EtOH_Box01_S147	Motion	0	2342.58311796
2E90EDD21091	2016-08-31	EtOH_Box01_S147	Motion	0	2344.58560705
2E90EDD21091	2016-08-31	EtOH_Box01_S147	Motion	0	2348.83978009
2E90EDD21091	2016-08-31	EtOH_Box01_S147	Motion	0	2350.84245205
2E90EDD21091	2016-08-31	EtOH_Box01_S147	Motion	0	2363.54573011
2E90EDD21091	2016-08-31	EtOH_Box01_S147	Motion	0	2365.54841304
2E90EDD21091	2016-08-31	EtOH_Box01_S147	Motion	0	2368.92597699
2E90EDD21091	2016-08-31	EtOH_Box01_S147	Motion	0	2370.92861414
2E90EDD21091	2016-08-31	EtOH_Box01_S147	Motion	0	2374.25145912
2E90EDD21091	2016-08-31	EtOH_Box01_S147	Motion	0	2376.25410199
2E90EDD21091	2016-08-31	EtOH_Box01_S147	Motion	0	2380.37820196
2E90EDD21091	2016-08-31	EtOH_Box01_S147	Motion	0	2382.38084006
2E90EDD21091	2016-08-31	EtOH_Box01_S147	Motion	0	2387.21983099
2E90EDD21091	2016-08-31	EtOH_Box01_S147	Motion	0	2389.22250199
2E90EDD21091	2016-08-31	EtOH_Box01_S147	Motion	0	2394.85317111
2E90EDD21091	2016-08-31	EtOH_Box01_S147	Motion	0	2396.85576415
2E90EDD21091	2016-08-31	EtOH_Box01_S147	Motion	0	2401.21771598
2E90EDD21091	2016-08-31	EtOH_Box01_S147	Motion	0	2403.22037196
2E90EDD21091	2016-08-31	EtOH_Box01_S147	Motion	0	2406.80527616
2E90EDD21091	2016-08-31	EtOH_Box01_S147	Motion	0	2408.80792999
2E90EDD21091	2016-08-31	EtOH_Box01_S147	Motion	0	2413.31342006
2E90EDD21091	2016-08-31	EtOH_Box01_S147	Motion	0	2415.31610012
2E90EDD21091	2016-08-31	EtOH_Box01_S147	Motion	0	2420.34404016
2E90EDD21091	2016-08-31	EtOH_Box01_S147	Motion	0	2422.34666204
2E90EDD21091	2016-08-31	EtOH_Box01_S147	Motion	0	2426.56078506
2E90EDD21091	2016-08-31	EtOH_Box01_S147	Motion	0	2428.56334615
2E90EDD21091	2016-08-31	EtOH_Box01_S147	Motion	0	2432.10927105
2E90EDD21091	2016-08-31	EtOH_Box01_S147	Motion	0	2434.11192203
2E90EDD21091	2016-08-31	EtOH_Box01_S147	Motion	0	2444.018893
2E90EDD21091	2016-08-31	EtOH_Box01_S147	Motion	0	2446.02155018
2E90EDD21091	2016-08-31	EtOH_Box01_S147	Motion	0	2449.58948398
2E90EDD21091	2016-08-31	EtOH_Box01_S147	Motion	0	2451.59208918
2E90EDD21091	2016-08-31	EtOH_Box01_S147	Motion	0	2455.77077007
2E90EDD21091	2016-08-31	EtOH_Box01_S147	Motion	0	2457.77339697
2E90EDD21091	2016-08-31	EtOH_Box01_S147	Motion	0	2467.087152
2E90EDD21091	2016-08-31	EtOH_Box01_S147	Motion	0	2469.08981514
2E90EDD21091	2016-08-31	EtOH_Box01_S147	Motion	0	2474.71945214
2E90EDD21091	2016-08-31	EtOH_Box01_S147	Motion	0	2476.72213602
2E90EDD21091	2016-08-31	EtOH_Box01_S147	Motion	0	2479.86594105
2E90EDD21091	2016-08-31	EtOH_Box01_S147	Motion	0	2481.872437
2E90EDD21091	2016-08-31	EtOH_Box01_S147	Motion	0	2485.28355408
2E90EDD21091	2016-08-31	EtOH_Box01_S147	Motion	0	2487.2878921
2E90EDD21091	2016-08-31	EtOH_Box01_S147	Motion	0	2490.74405599
2E90EDD21091	2016-08-31	EtOH_Box01_S147	Motion	0	2492.74672198
2E90EDD21091	2016-08-31	EtOH_Box01_S147	Motion	0	2496.62685013
2E90EDD21091	2016-08-31	EtOH_Box01_S147	Motion	0	2498.62935114
2E90EDD21091	2016-08-31	EtOH_Box01_S147	Motion	0	2501.89168596
2E90EDD21091	2016-08-31	EtOH_Box01_S147	Motion	0	2503.89435315
2E90EDD21091	2016-08-31	EtOH_Box01_S147	Motion	0	2507.77571106
2E90EDD21091	2016-08-31	EtOH_Box01_S147	Motion	0	2509.77835298
2E90EDD21091	2016-08-31	EtOH_Box01_S147	Motion	0	2514.115345
2E90EDD21091	2016-08-31	EtOH_Box01_S147	Motion	0	2516.11800504
2E90EDD21091	2016-08-31	EtOH_Box01_S147	Motion	0	2519.81866002
2E90EDD21091	2016-08-31	EtOH_Box01_S147	Motion	0	2521.82128596
2E90EDD21091	2016-08-31	EtOH_Box01_S147	Motion	0	2525.02532411
2E90EDD21091	2016-08-31	EtOH_Box01_S147	Motion	0	2527.03069901
2E90EDD21091	2016-08-31	EtOH_Box01_S147	Motion	0	2531.46085405
2E90EDD21091	2016-08-31	EtOH_Box01_S147	Motion	0	2533.46351504
2E90EDD21091	2016-08-31	EtOH_Box01_S147	Motion	0	2537.00065994
2E90EDD21091	2016-08-31	EtOH_Box01_S147	Motion	0	2539.00331497
2E90EDD21091	2016-08-31	EtOH_Box01_S147	Motion	0	2542.21823907
2E90EDD21091	2016-08-31	EtOH_Box01_S147	Motion	0	2544.22088408
2E90EDD21091	2016-08-31	EtOH_Box01_S147	Motion	0	2547.55250716
2E90EDD21091	2016-08-31	EtOH_Box01_S147	Motion	0	2549.55511999
2E90EDD21091	2016-08-31	EtOH_Box01_S147	Motion	0	2553.88148499
2E90EDD21091	2016-08-31	EtOH_Box01_S147	Motion	0	2555.88412404
2E90EDD21091	2016-08-31	EtOH_Box01_S147	Motion	0	2559.06680512
2E90EDD21091	2016-08-31	EtOH_Box01_S147	Motion	0	2561.06941915
2E90EDD21091	2016-08-31	EtOH_Box01_S147	Motion	0	2564.61753416
2E90EDD21091	2016-08-31	EtOH_Box01_S147	Motion	0	2566.62016797
2E90EDD21091	2016-08-31	EtOH_Box01_S147	Motion	0	2570.086344
2E90EDD21091	2016-08-31	EtOH_Box01_S147	Motion	0	2572.08893895
2E90EDD21091	2016-08-31	EtOH_Box01_S147	Motion	0	2575.87086511
2E90EDD21091	2016-08-31	EtOH_Box01_S147	Motion	0	2577.87349415
2E90EDD21091	2016-08-31	EtOH_Box01_S147	Motion	0	2584.84726715
2E90EDD21091	2016-08-31	EtOH_Box01_S147	Motion	0	2586.84991717
2E90EDD21091	2016-08-31	EtOH_Box01_S147	Motion	0	2589.99014997
2E90EDD21091	2016-08-31	EtOH_Box01_S147	Motion	0	2591.99278903
2E90EDD21091	2016-08-31	EtOH_Box01_S147	Motion	0	2595.47329617
2E90EDD21091	2016-08-31	EtOH_Box01_S147	Motion	0	2597.4760201
2E90EDD21091	2016-08-31	EtOH_Box01_S147	Motion	0	2600.89096212
2E90EDD21091	2016-08-31	EtOH_Box01_S147	Motion	0	2602.89349413
2E90EDD21091	2016-08-31	EtOH_Box01_S147	Motion	0	2606.06551695
2E90EDD21091	2016-08-31	EtOH_Box01_S147	Motion	0	2608.068151
2E90EDD21091	2016-08-31	EtOH_Box01_S147	Motion	0	2614.23135805
2E90EDD21091	2016-08-31	EtOH_Box01_S147	Motion	0	2616.23401403
2E90EDD21091	2016-08-31	EtOH_Box01_S147	Motion	0	2620.89804411
2E90EDD21091	2016-08-31	EtOH_Box01_S147	Motion	0	2622.90072203
2E90EDD21091	2016-08-31	EtOH_Box01_S147	Motion	0	2626.24599409
2E90EDD21091	2016-08-31	EtOH_Box01_S147	Motion	0	2628.24851012
2E90EDD21091	2016-08-31	EtOH_Box01_S147	Motion	0	2631.64277697
2E90EDD21091	2016-08-31	EtOH_Box01_S147	Motion	0	2633.64545202
2E90EDD21091	2016-08-31	EtOH_Box01_S147	Motion	0	2638.22294497
2E90EDD21091	2016-08-31	EtOH_Box01_S147	Motion	0	2640.22550511
2E90EDD21091	2016-08-31	EtOH_Box01_S147	Motion	0	2643.48477316
2E90EDD21091	2016-08-31	EtOH_Box01_S147	Motion	0	2645.48740411
2E90EDD21091	2016-08-31	EtOH_Box01_S147	Motion	0	2652.96834016
2E90EDD21091	2016-08-31	EtOH_Box01_S147	Motion	0	2654.97106314
2E90EDD21091	2016-08-31	EtOH_Box01_S147	Motion	0	2658.45337915
2E90EDD21091	2016-08-31	EtOH_Box01_S147	Motion	0	2660.45978904
2E90EDD21091	2016-08-31	EtOH_Box01_S147	Motion	0	2675.35232306
2E90EDD21091	2016-08-31	EtOH_Box01_S147	Motion	0	2677.35499406
2E90EDD21091	2016-08-31	EtOH_Box01_S147	Motion	0	2682.41676617
2E90EDD21091	2016-08-31	EtOH_Box01_S147	Motion	0	2684.41939616
2E90EDD21091	2016-08-31	EtOH_Box01_S147	Motion	0	2688.58316207
2E90EDD21091	2016-08-31	EtOH_Box01_S147	Motion	0	2690.58588505
2E90EDD21091	2016-08-31	EtOH_Box01_S147	Motion	0	2694.22502899
2E90EDD21091	2016-08-31	EtOH_Box01_S147	Motion	0	2696.22769904
2E90EDD21091	2016-08-31	EtOH_Box01_S147	Motion	0	2701.54889607
2E90EDD21091	2016-08-31	EtOH_Box01_S147	Motion	0	2703.55154014
2E90EDD21091	2016-08-31	EtOH_Box01_S147	Motion	0	2707.14076304
2E90EDD21091	2016-08-31	EtOH_Box01_S147	Motion	0	2709.14320707
2E90EDD21091	2016-08-31	EtOH_Box01_S147	Motion	0	2713.30216312
2E90EDD21091	2016-08-31	EtOH_Box01_S147	Motion	0	2715.30482507
2E90EDD21091	2016-08-31	EtOH_Box01_S147	Motion	0	2718.87635708
2E90EDD21091	2016-08-31	EtOH_Box01_S147	Motion	0	2720.87903214
2E90EDD21091	2016-08-31	EtOH_Box01_S147	Motion	0	2725.42981315
2E90EDD21091	2016-08-31	EtOH_Box01_S147	Motion	0	2727.43237495
2E90EDD21091	2016-08-31	EtOH_Box01_S147	Motion	0	2743.25135708
2E90EDD21091	2016-08-31	EtOH_Box01_S147	Motion	0	2745.25403714
2E90EDD21091	2016-08-31	EtOH_Box01_S147	Motion	0	2748.45037103
2E90EDD21091	2016-08-31	EtOH_Box01_S147	Motion	0	2750.45303917
2E90EDD21091	2016-08-31	EtOH_Box01_S147	Motion	0	2754.49431205
2E90EDD21091	2016-08-31	EtOH_Box01_S147	Motion	0	2756.49695706
2E90EDD21091	2016-08-31	EtOH_Box01_S147	Motion	0	2773.50090003
2E90EDD21091	2016-08-31	EtOH_Box01_S147	Motion	0	2775.50358105
2E90EDD21091	2016-08-31	EtOH_Box01_S147	Motion	0	2779.72420907
2E90EDD21091	2016-08-31	EtOH_Box01_S147	Motion	0	2781.72685099
2E90EDD21091	2016-08-31	EtOH_Box01_S147	Motion	0	2787.37813306
2E90EDD21091	2016-08-31	EtOH_Box01_S147	Motion	0	2789.38077617
2E90EDD21091	2016-08-31	EtOH_Box01_S147	Motion	0	2793.55403304
2E90EDD21091	2016-08-31	EtOH_Box01_S147	Motion	0	2795.55666804
2E90EDD21091	2016-08-31	EtOH_Box01_S147	Motion	0	2815.1106081
2E90EDD21091	2016-08-31	EtOH_Box01_S147	Motion	0	2817.11328912
2E90EDD21091	2016-08-31	EtOH_Box01_S147	Motion	0	2820.73709607
2E90EDD21091	2016-08-31	EtOH_Box01_S147	Motion	0	2822.73972797
2E90EDD21091	2016-08-31	EtOH_Box01_S147	Motion	0	2829.93783712
2E90EDD21091	2016-08-31	EtOH_Box01_S147	Motion	0	2831.94049311
2E90EDD21091	2016-08-31	EtOH_Box01_S147	Motion	0	2840.67675805
2E90EDD21091	2016-08-31	EtOH_Box01_S147	Motion	0	2842.67941117
2E90EDD21091	2016-08-31	EtOH_Box01_S147	Motion	0	2855.25268412
2E90EDD21091	2016-08-31	EtOH_Box01_S147	Motion	0	2857.25537109
2E90EDD21091	2016-08-31	EtOH_Box01_S147	Motion	0	2863.6173861
2E90EDD21091	2016-08-31	EtOH_Box01_S147	Motion	0	2865.62004113
2E90EDD21091	2016-08-31	EtOH_Box01_S147	Motion	0	2869.46009207
2E90EDD21091	2016-08-31	EtOH_Box01_S147	Motion	0	2871.46275115
2E90EDD21091	2016-08-31	EtOH_Box01_S147	Motion	0	2876.71897197
2E90EDD21091	2016-08-31	EtOH_Box01_S147	Motion	0	2878.72162104
2E90EDD21091	2016-08-31	EtOH_Box01_S147	Motion	0	2882.73303604
2E90EDD21091	2016-08-31	EtOH_Box01_S147	Motion	0	2884.73567104
2E90EDD21091	2016-08-31	EtOH_Box01_S147	Motion	0	2892.59608316
2E90EDD21091	2016-08-31	EtOH_Box01_S147	Motion	0	2894.59874916
2E90EDD21091	2016-08-31	EtOH_Box01_S147	Motion	0	2914.81898403
2E90EDD21091	2016-08-31	EtOH_Box01_S147	Motion	0	2916.82163811
2E90EDD21091	2016-08-31	EtOH_Box01_S147	Motion	0	2931.22215509
2E90EDD21091	2016-08-31	EtOH_Box01_S147	Motion	0	2933.22486901
2E90EDD21091	2016-08-31	EtOH_Box01_S147	Motion	0	2937.77575517
2E90EDD21091	2016-08-31	EtOH_Box01_S147	Motion	0	2939.77839899
2E90EDD21091	2016-08-31	EtOH_Box01_S147	Motion	0	2943.77501297
2E90EDD21091	2016-08-31	EtOH_Box01_S147	Motion	0	2945.77766395
2E90EDD21091	2016-08-31	EtOH_Box01_S147	Motion	0	2949.89287496
2E90EDD21091	2016-08-31	EtOH_Box01_S147	Motion	0	2951.89537501
2E90EDD21091	2016-08-31	EtOH_Box01_S147	Motion	0	2958.33693004
2E90EDD21091	2016-08-31	EtOH_Box01_S147	Motion	0	2960.33958602
2E90EDD21091	2016-08-31	EtOH_Box01_S147	Motion	0	2981.804533
2E90EDD21091	2016-08-31	EtOH_Box01_S147	Motion	0	2983.80719995
2E90EDD21091	2016-08-31	EtOH_Box01_S147	Motion	0	2987.23015809
2E90EDD21091	2016-08-31	EtOH_Box01_S147	Motion	0	2989.2326951
2E90EDD21091	2016-08-31	EtOH_Box01_S147	Motion	0	2992.57222795
2E90EDD21091	2016-08-31	EtOH_Box01_S147	Motion	0	2994.57489395
2E90EDD21091	2016-08-31	EtOH_Box01_S147	Motion	0	3007.15644908
2E90EDD21091	2016-08-31	EtOH_Box01_S147	Motion	0	3009.1591351
2E90EDD21091	2016-08-31	EtOH_Box01_S147	Motion	0	3013.32031298
2E90EDD21091	2016-08-31	EtOH_Box01_S147	Motion	0	3015.32298207
2E90EDD21091	2016-08-31	EtOH_Box01_S147	Motion	0	3044.47980404
2E90EDD21091	2016-08-31	EtOH_Box01_S147	Motion	0	3046.48247504
2E90EDD21091	2016-08-31	EtOH_Box01_S147	Motion	0	3072.21976399
2E90EDD21091	2016-08-31	EtOH_Box01_S147	Motion	0	3074.22243214
2E90EDD21091	2016-08-31	EtOH_Box01_S147	Motion	0	3079.90356398
2E90EDD21091	2016-08-31	EtOH_Box01_S147	Motion	0	3081.90608001
2E90EDD21091	2016-08-31	EtOH_Box01_S147	Motion	0	3088.709692
2E90EDD21091	2016-08-31	EtOH_Box01_S147	Motion	0	3090.71235895
2E90EDD21091	2016-08-31	EtOH_Box01_S147	Motion	0	3101.80719614
2E90EDD21091	2016-08-31	EtOH_Box01_S147	Motion	0	3103.80985212
2E90EDD21091	2016-08-31	EtOH_Box01_S147	Motion	0	3107.27565813
2E90EDD21091	2016-08-31	EtOH_Box01_S147	Motion	0	3109.27833104
2E90EDD21091	2016-08-31	EtOH_Box01_S147	Motion	0	3112.92573905
2E90EDD21091	2016-08-31	EtOH_Box01_S147	Motion	0	3114.92828798
2E90EDD21091	2016-08-31	EtOH_Box01_S147	Motion	0	3120.92505503
2E90EDD21091	2016-08-31	EtOH_Box01_S147	Motion	0	3122.92772317
2E90EDD21091	2016-08-31	EtOH_Box01_S147	Motion	0	3127.51992011
2E90EDD21091	2016-08-31	EtOH_Box01_S147	Motion	0	3129.52259398
2E90EDD21091	2016-08-31	EtOH_Box01_S147	Motion	0	3134.32716417
2E90EDD21091	2016-08-31	EtOH_Box01_S147	Motion	0	3136.32983303
2E90EDD21091	2016-08-31	EtOH_Box01_S147	Motion	0	3139.91583896
2E90EDD21091	2016-08-31	EtOH_Box01_S147	Motion	0	3141.91849399
2E90EDD21091	2016-08-31	EtOH_Box01_S147	Motion	0	3150.04525399
2E90EDD21091	2016-08-31	EtOH_Box01_S147	Motion	0	3152.04791498
2E90EDD21091	2016-08-31	EtOH_Box01_S147	Motion	0	3171.93670106
2E90EDD21091	2016-08-31	EtOH_Box01_S147	Motion	0	3173.93940616
2E90EDD21091	2016-08-31	EtOH_Box01_S147	Motion	0	3177.98207498
2E90EDD21091	2016-08-31	EtOH_Box01_S147	Motion	0	3179.98463798
2E90EDD21091	2016-08-31	EtOH_Box01_S147	Motion	0	3195.7489171
2E90EDD21091	2016-08-31	EtOH_Box01_S147	Motion	0	3197.75162101
2E90EDD21091	2016-08-31	EtOH_Box01_S147	Motion	0	3202.00528717
2E90EDD21091	2016-08-31	EtOH_Box01_S147	Motion	0	3204.00780797
2E90EDD21091	2016-08-31	EtOH_Box01_S147	Motion	0	3208.37910199
2E90EDD21091	2016-08-31	EtOH_Box01_S147	Motion	0	3210.38174915
2E90EDD21091	2016-08-31	EtOH_Box01_S147	Motion	0	3213.8435781
2E90EDD21091	2016-08-31	EtOH_Box01_S147	Motion	0	3215.84626603
2E90EDD21091	2016-08-31	EtOH_Box01_S147	Motion	0	3222.47868896
2E90EDD21091	2016-08-31	EtOH_Box01_S147	Motion	0	3224.4813621
2E90EDD21091	2016-08-31	EtOH_Box01_S147	Motion	0	3228.6577301
2E90EDD21091	2016-08-31	EtOH_Box01_S147	Motion	0	3230.66040516
2E90EDD21091	2016-08-31	EtOH_Box01_S147	Motion	0	3234.05508113
2E90EDD21091	2016-08-31	EtOH_Box01_S147	Motion	0	3236.0577631
2E90EDD21091	2016-08-31	EtOH_Box01_S147	Motion	0	3239.34774804
2E90EDD21091	2016-08-31	EtOH_Box01_S147	Motion	0	3241.35034299
2E90EDD21091	2016-08-31	EtOH_Box01_S147	Motion	0	3244.68679094
2E90EDD21091	2016-08-31	EtOH_Box01_S147	Motion	0	3246.68942499
2E90EDD21091	2016-08-31	EtOH_Box01_S147	Motion	0	3250.13453507
2E90EDD21091	2016-08-31	EtOH_Box01_S147	Motion	0	3252.13723803
2E90EDD21091	2016-08-31	EtOH_Box01_S147	Motion	0	3255.56349206
2E90EDD21091	2016-08-31	EtOH_Box01_S147	Motion	0	3257.56614709
2E90EDD21091	2016-08-31	EtOH_Box01_S147	Motion	0	3260.76849008
2E90EDD21091	2016-08-31	EtOH_Box01_S147	Motion	0	3262.77112603
2E90EDD21091	2016-08-31	EtOH_Box01_S147	Motion	0	3266.73262095
2E90EDD21091	2016-08-31	EtOH_Box01_S147	Motion	0	3268.7352531
2E90EDD21091	2016-08-31	EtOH_Box01_S147	Motion	0	3273.58545613
2E90EDD21091	2016-08-31	EtOH_Box01_S147	Motion	0	3275.58811617
2E90EDD21091	2016-08-31	EtOH_Box01_S147	Motion	0	3279.02340817
2E90EDD21091	2016-08-31	EtOH_Box01_S147	Motion	0	3281.02590108
2E90EDD21091	2016-08-31	EtOH_Box01_S147	Motion	0	3285.19733405
2E90EDD21091	2016-08-31	EtOH_Box01_S147	Motion	0	3287.19996214
2E90EDD21091	2016-08-31	EtOH_Box01_S147	Motion	0	3292.70921016
2E90EDD21091	2016-08-31	EtOH_Box01_S147	Motion	0	3294.71185803
2E90EDD21091	2016-08-31	EtOH_Box01_S147	Motion	0	3307.65150499
2E90EDD21091	2016-08-31	EtOH_Box01_S147	Motion	0	3309.654181
2E90EDD21091	2016-08-31	EtOH_Box01_S147	Motion	0	3313.32917714
2E90EDD21091	2016-08-31	EtOH_Box01_S147	Motion	0	3315.33171916
2E90EDD21091	2016-08-31	EtOH_Box01_S147	Motion	0	3321.15867209
2E90EDD21091	2016-08-31	EtOH_Box01_S147	Motion	0	3323.16136098
2E90EDD21091	2016-08-31	EtOH_Box01_S147	Motion	0	3326.41209912
2E90EDD21091	2016-08-31	EtOH_Box01_S147	Motion	0	3328.41479897
2E90EDD21091	2016-08-31	EtOH_Box01_S147	Motion	0	3334.15231109
2E90EDD21091	2016-08-31	EtOH_Box01_S147	Motion	0	3336.154989
2E90EDD21091	2016-08-31	EtOH_Box01_S147	Motion	0	3340.30133915
2E90EDD21091	2016-08-31	EtOH_Box01_S147	Motion	0	3342.30395412
2E90EDD21091	2016-08-31	EtOH_Box01_S147	Motion	0	3348.46333408
2E90EDD21091	2016-08-31	EtOH_Box01_S147	Motion	0	3350.46602702
2E90EDD21091	2016-08-31	EtOH_Box01_S147	Motion	0	3355.26292801
2E90EDD21091	2016-08-31	EtOH_Box01_S147	Motion	0	3357.26558399
2E90EDD21091	2016-08-31	EtOH_Box01_S147	Motion	0	3389.62007809
2E90EDD21091	2016-08-31	EtOH_Box01_S147	Motion	0	3391.62279296
2E90EDD21091	2016-08-31	EtOH_Box01_S147	Motion	0	3395.16354418
2E90EDD21091	2016-08-31	EtOH_Box01_S147	Motion	0	3397.16622806
2E90EDD21091	2016-08-31	EtOH_Box01_S147	Motion	0	3401.48469996
2E90EDD21091	2016-08-31	EtOH_Box01_S147	Motion	0	3403.48736405
2E90EDD21091	2016-08-31	EtOH_Box01_S147	Motion	0	3416.86075401
2E90EDD21091	2016-08-31	EtOH_Box01_S147	Motion	0	3418.86343813
2E90EDD21091	2016-08-31	EtOH_Box01_S147	Motion	0	3425.30177212
2E90EDD21091	2016-08-31	EtOH_Box01_S147	Motion	0	3427.30446911
2E90EDD21091	2016-08-31	EtOH_Box01_S147	Motion	0	3430.66626596
2E90EDD21091	2016-08-31	EtOH_Box01_S147	Motion	0	3432.66842508
2E90EDD21091	2016-08-31	EtOH_Box01_S147	Motion	0	3449.10226512
2E90EDD21091	2016-08-31	EtOH_Box01_S147	Motion	0	3451.10493708
2E90EDD21091	2016-08-31	EtOH_Box01_S147	Motion	0	3454.35861802
2E90EDD21091	2016-08-31	EtOH_Box01_S147	Motion	0	3456.36114097
2E90EDD21091	2016-08-31	EtOH_Box01_S147	Motion	0	3459.78119016
2E90EDD21091	2016-08-31	EtOH_Box01_S147	Motion	0	3461.78387904
2E90EDD21091	2016-08-31	EtOH_Box01_S147	Motion	0	3466.19131708
2E90EDD21091	2016-08-31	EtOH_Box01_S147	Motion	0	3468.19397616
2E90EDD21091	2016-08-31	EtOH_Box01_S147	Motion	0	3471.58095098
2E90EDD21091	2016-08-31	EtOH_Box01_S147	Motion	0	3473.58363414
2E90EDD21091	2016-08-31	EtOH_Box01_S147	Motion	0	3479.1294651
2E90EDD21091	2016-08-31	EtOH_Box01_S147	Motion	0	3481.13213205
2E90EDD21091	2016-08-31	EtOH_Box01_S147	Motion	0	3484.92333603
2E90EDD21091	2016-08-31	EtOH_Box01_S147	Motion	0	3486.92601705
2E90EDD21091	2016-08-31	EtOH_Box01_S147	Motion	0	3497.42471313
2E90EDD21091	2016-08-31	EtOH_Box01_S147	Motion	0	3499.42737913
2E90EDD21091	2016-08-31	EtOH_Box01_S147	Motion	0	3503.84945297
2E90EDD21091	2016-08-31	EtOH_Box01_S147	Motion	0	3505.85210896
2E90EDD21091	2016-08-31	EtOH_Box01_S147	Motion	0	3509.06980515
2E90EDD21091	2016-08-31	EtOH_Box01_S147	Motion	0	3511.07244897
2E90EDD21091	2016-08-31	EtOH_Box01_S147	Motion	0	3515.23708105
2E90EDD21091	2016-08-31	EtOH_Box01_S147	Motion	0	3517.23971701
2E90EDD21091	2016-08-31	EtOH_Box01_S147	Motion	0	3525.44839406
2E90EDD21091	2016-08-31	EtOH_Box01_S147	Motion	0	3527.45104814
2E90EDD21091	2016-08-31	EtOH_Box01_S147	Motion	0	3553.86333799
2E90EDD21091	2016-08-31	EtOH_Box01_S147	Motion	0	3555.86603904
2E90EDD21091	2016-08-31	EtOH_Box01_S147	Motion	0	3559.44186401
2E90EDD21091	2016-08-31	EtOH_Box01_S147	Motion	0	3561.44447303
2E90EDD21091	2016-08-31	EtOH_Box01_S147	Motion	0	3565.59305501
2E90EDD21091	2016-08-31	EtOH_Box01_S147	Motion	0	3567.59570312
2E90EDD21091	2016-08-31	EtOH_Box01_S147	Motion	0	3571.04461718
2E90EDD21091	2016-08-31	EtOH_Box01_S147	Motion	0	3573.04727602
2E90EDD21091	2016-08-31	EtOH_Box01_S147	Motion	0	3576.34220815
2E90EDD21091	2016-08-31	EtOH_Box01_S147	Motion	0	3578.34482908
2E90EDD21091	2016-08-31	EtOH_Box01_S147	Motion	0	3583.87278104
2E90EDD21091	2016-08-31	EtOH_Box01_S147	Motion	0	3585.87544799
2E90EDD21091	2016-08-31	EtOH_Box01_S147	Motion	0	3591.21959114
2E90EDD21091	2016-08-31	EtOH_Box01_S147	Motion	0	3593.22217512
2E90EDD21091	2016-08-31	EtOH_Box01_S147	Motion	0	3597.20925307
2E90EDD21091	2016-08-31	EtOH_Box01_S147	Motion	0	3599.21191406
2E90EDD21091	2016-08-31	EtOH_Box01_S147	SessionEnd	0	3601.21460295
