# Supplementary material for: An open source device for operant licking in rats
Source: PeerJ. 2017 Feb 14;5:e2981. doi: 10.7717/peerj.2981 (PMC5312574; doi:10.7717/peerj.2981)
Supplement: Supplemental Information 1 — The complete raw data and several R scripts that generated all the figures and statistical analysis were compressed using the Linux tar command. The bash program dataSummary.sh located in the sucrose and water subdirectory was used to generate summary statistics for each run. [file peerj-05-2981-s001.gz › data/sucrose/vr/ETOH_motion_Box02_S121_2E90EDD08407.csv]

RatID	date	boxid	EventType	vr	seconds
2E90EDD08407	2016-08-28	EtOH_Box02_S121	Motion	0	2.5049738884
2E90EDD08407	2016-08-28	EtOH_Box02_S121	Motion	0	4.50776481628
2E90EDD08407	2016-08-28	EtOH_Box02_S121	Motion	0	7.80060577393
2E90EDD08407	2016-08-28	EtOH_Box02_S121	Motion	0	9.80325078964
2E90EDD08407	2016-08-28	EtOH_Box02_S121	Motion	0	13.5101737976
2E90EDD08407	2016-08-28	EtOH_Box02_S121	Motion	0	15.5128118992
2E90EDD08407	2016-08-28	EtOH_Box02_S121	Motion	0	19.2090959549
2E90EDD08407	2016-08-28	EtOH_Box02_S121	Motion	0	21.2117528915
2E90EDD08407	2016-08-28	EtOH_Box02_S121	Motion	0	25.1236019135
2E90EDD08407	2016-08-28	EtOH_Box02_S121	Motion	0	27.1262228489
2E90EDD08407	2016-08-28	EtOH_Box02_S121	Motion	0	31.5926978588
2E90EDD08407	2016-08-28	EtOH_Box02_S121	Motion	0	33.595361948
2E90EDD08407	2016-08-28	EtOH_Box02_S121	Motion	0	38.1318609715
2E90EDD08407	2016-08-28	EtOH_Box02_S121	Motion	0	40.1345229149
2E90EDD08407	2016-08-28	EtOH_Box02_S121	Motion	0	43.6169757843
2E90EDD08407	2016-08-28	EtOH_Box02_S121	Motion	0	45.619661808
2E90EDD08407	2016-08-28	EtOH_Box02_S121	Motion	0	49.6047399044
2E90EDD08407	2016-08-28	EtOH_Box02_S121	Motion	0	51.6073679924
2E90EDD08407	2016-08-28	EtOH_Box02_S121	Motion	0	55.6474437714
2E90EDD08407	2016-08-28	EtOH_Box02_S121	Motion	0	57.6500740051
2E90EDD08407	2016-08-28	EtOH_Box02_S121	Motion	0	62.1082439423
2E90EDD08407	2016-08-28	EtOH_Box02_S121	Motion	0	64.1108717918
2E90EDD08407	2016-08-28	EtOH_Box02_S121	Motion	0	68.611825943
2E90EDD08407	2016-08-28	EtOH_Box02_S121	Motion	0	70.6144669056
2E90EDD08407	2016-08-28	EtOH_Box02_S121	Motion	0	75.4787728786
2E90EDD08407	2016-08-28	EtOH_Box02_S121	Motion	0	77.4814209938
2E90EDD08407	2016-08-28	EtOH_Box02_S121	Motion	0	81.419618845
2E90EDD08407	2016-08-28	EtOH_Box02_S121	Motion	0	83.4222598076
2E90EDD08407	2016-08-28	EtOH_Box02_S121	Motion	0	90.2269649506
2E90EDD08407	2016-08-28	EtOH_Box02_S121	Motion	0	92.2296559811
2E90EDD08407	2016-08-28	EtOH_Box02_S121	Motion	0	96.4841749668
2E90EDD08407	2016-08-28	EtOH_Box02_S121	Motion	0	98.4868228436
2E90EDD08407	2016-08-28	EtOH_Box02_S121	Motion	0	102.620404959
2E90EDD08407	2016-08-28	EtOH_Box02_S121	Motion	0	104.623054981
2E90EDD08407	2016-08-28	EtOH_Box02_S121	Motion	0	109.173257828
2E90EDD08407	2016-08-28	EtOH_Box02_S121	Motion	0	111.175919771
2E90EDD08407	2016-08-28	EtOH_Box02_S121	Motion	0	114.848680973
2E90EDD08407	2016-08-28	EtOH_Box02_S121	Motion	0	116.853815794
2E90EDD08407	2016-08-28	EtOH_Box02_S121	Motion	0	121.111957788
2E90EDD08407	2016-08-28	EtOH_Box02_S121	Motion	0	123.114634991
2E90EDD08407	2016-08-28	EtOH_Box02_S121	Motion	0	126.31012392
2E90EDD08407	2016-08-28	EtOH_Box02_S121	Motion	0	128.312755823
2E90EDD08407	2016-08-28	EtOH_Box02_S121	Motion	0	134.043693781
2E90EDD08407	2016-08-28	EtOH_Box02_S121	Motion	0	136.046358824
2E90EDD08407	2016-08-28	EtOH_Box02_S121	Motion	0	141.378935814
2E90EDD08407	2016-08-28	EtOH_Box02_S121	Motion	0	143.381555796
2E90EDD08407	2016-08-28	EtOH_Box02_S121	Motion	0	146.797060966
2E90EDD08407	2016-08-28	EtOH_Box02_S121	Motion	0	148.79972291
2E90EDD08407	2016-08-28	EtOH_Box02_S121	Motion	0	152.377067804
2E90EDD08407	2016-08-28	EtOH_Box02_S121	Motion	0	154.379698992
2E90EDD08407	2016-08-28	EtOH_Box02_S121	Motion	0	158.846109867
2E90EDD08407	2016-08-28	EtOH_Box02_S121	Motion	0	160.848752975
2E90EDD08407	2016-08-28	EtOH_Box02_S121	Motion	0	165.364139795
2E90EDD08407	2016-08-28	EtOH_Box02_S121	Motion	0	167.366765976
2E90EDD08407	2016-08-28	EtOH_Box02_S121	Motion	0	172.164999962
2E90EDD08407	2016-08-28	EtOH_Box02_S121	Motion	0	174.167622805
2E90EDD08407	2016-08-28	EtOH_Box02_S121	Motion	0	184.024657965
2E90EDD08407	2016-08-28	EtOH_Box02_S121	Motion	0	186.027336836
2E90EDD08407	2016-08-28	EtOH_Box02_S121	Motion	0	189.913772821
2E90EDD08407	2016-08-28	EtOH_Box02_S121	Motion	0	191.916409969
2E90EDD08407	2016-08-28	EtOH_Box02_S121	Motion	0	195.425684929
2E90EDD08407	2016-08-28	EtOH_Box02_S121	Motion	0	197.428322792
2E90EDD08407	2016-08-28	EtOH_Box02_S121	Motion	0	201.354149818
2E90EDD08407	2016-08-28	EtOH_Box02_S121	Motion	0	203.356654882
2E90EDD08407	2016-08-28	EtOH_Box02_S121	Motion	0	206.763260841
2E90EDD08407	2016-08-28	EtOH_Box02_S121	Motion	0	208.76591897
2E90EDD08407	2016-08-28	EtOH_Box02_S121	Motion	0	212.798395872
2E90EDD08407	2016-08-28	EtOH_Box02_S121	Motion	0	214.801027775
2E90EDD08407	2016-08-28	EtOH_Box02_S121	Motion	0	218.187625885
2E90EDD08407	2016-08-28	EtOH_Box02_S121	Motion	0	220.190252781
2E90EDD08407	2016-08-28	EtOH_Box02_S121	Motion	0	224.250077963
2E90EDD08407	2016-08-28	EtOH_Box02_S121	Motion	0	226.252762794
2E90EDD08407	2016-08-28	EtOH_Box02_S121	Motion	0	229.603693962
2E90EDD08407	2016-08-28	EtOH_Box02_S121	Motion	0	231.606194973
2E90EDD08407	2016-08-28	EtOH_Box02_S121	Motion	0	235.123914003
2E90EDD08407	2016-08-28	EtOH_Box02_S121	Motion	0	237.129527807
2E90EDD08407	2016-08-28	EtOH_Box02_S121	Motion	0	245.040509939
2E90EDD08407	2016-08-28	EtOH_Box02_S121	Motion	0	247.04317379
2E90EDD08407	2016-08-28	EtOH_Box02_S121	Motion	0	250.89606595
2E90EDD08407	2016-08-28	EtOH_Box02_S121	Motion	0	252.898719788
2E90EDD08407	2016-08-28	EtOH_Box02_S121	Motion	0	257.084717989
2E90EDD08407	2016-08-28	EtOH_Box02_S121	Motion	0	259.087352991
2E90EDD08407	2016-08-28	EtOH_Box02_S121	Motion	0	263.596982956
2E90EDD08407	2016-08-28	EtOH_Box02_S121	Motion	0	265.599667788
2E90EDD08407	2016-08-28	EtOH_Box02_S121	Motion	0	269.261134863
2E90EDD08407	2016-08-28	EtOH_Box02_S121	Motion	0	271.263797998
2E90EDD08407	2016-08-28	EtOH_Box02_S121	Motion	0	274.586670876
2E90EDD08407	2016-08-28	EtOH_Box02_S121	Motion	0	276.589297771
2E90EDD08407	2016-08-28	EtOH_Box02_S121	Motion	0	282.221738815
2E90EDD08407	2016-08-28	EtOH_Box02_S121	Motion	0	284.224401951
2E90EDD08407	2016-08-28	EtOH_Box02_S121	Motion	0	288.17728591
2E90EDD08407	2016-08-28	EtOH_Box02_S121	Motion	0	290.17992878
2E90EDD08407	2016-08-28	EtOH_Box02_S121	Motion	0	294.050577879
2E90EDD08407	2016-08-28	EtOH_Box02_S121	Motion	0	296.053122997
2E90EDD08407	2016-08-28	EtOH_Box02_S121	Motion	0	302.017722845
2E90EDD08407	2016-08-28	EtOH_Box02_S121	Motion	0	304.020205975
2E90EDD08407	2016-08-28	EtOH_Box02_S121	Motion	0	309.674346924
2E90EDD08407	2016-08-28	EtOH_Box02_S121	Motion	0	311.67700386
2E90EDD08407	2016-08-28	EtOH_Box02_S121	Motion	0	316.911898851
2E90EDD08407	2016-08-28	EtOH_Box02_S121	Motion	0	318.914500952
2E90EDD08407	2016-08-28	EtOH_Box02_S121	Motion	0	322.374031782
2E90EDD08407	2016-08-28	EtOH_Box02_S121	Motion	0	324.376201868
2E90EDD08407	2016-08-28	EtOH_Box02_S121	Motion	0	328.660076857
2E90EDD08407	2016-08-28	EtOH_Box02_S121	Motion	0	330.662752867
2E90EDD08407	2016-08-28	EtOH_Box02_S121	Motion	0	333.947141886
2E90EDD08407	2016-08-28	EtOH_Box02_S121	Motion	0	335.949679852
2E90EDD08407	2016-08-28	EtOH_Box02_S121	Motion	0	339.838157892
2E90EDD08407	2016-08-28	EtOH_Box02_S121	Motion	0	341.840809822
2E90EDD08407	2016-08-28	EtOH_Box02_S121	Motion	0	345.222454786
2E90EDD08407	2016-08-28	EtOH_Box02_S121	Motion	0	347.225091934
2E90EDD08407	2016-08-28	EtOH_Box02_S121	Motion	0	351.293867826
2E90EDD08407	2016-08-28	EtOH_Box02_S121	Motion	0	353.296534777
2E90EDD08407	2016-08-28	EtOH_Box02_S121	Motion	0	356.830382824
2E90EDD08407	2016-08-28	EtOH_Box02_S121	Motion	0	358.832888842
2E90EDD08407	2016-08-28	EtOH_Box02_S121	Motion	0	362.671716928
2E90EDD08407	2016-08-28	EtOH_Box02_S121	Motion	0	364.674359798
2E90EDD08407	2016-08-28	EtOH_Box02_S121	Motion	0	369.238837004
2E90EDD08407	2016-08-28	EtOH_Box02_S121	Motion	0	371.241343975
2E90EDD08407	2016-08-28	EtOH_Box02_S121	Motion	0	376.027560949
2E90EDD08407	2016-08-28	EtOH_Box02_S121	Motion	0	378.030180931
2E90EDD08407	2016-08-28	EtOH_Box02_S121	Motion	0	381.87273097
2E90EDD08407	2016-08-28	EtOH_Box02_S121	Motion	0	383.875386
2E90EDD08407	2016-08-28	EtOH_Box02_S121	Motion	0	388.245631933
2E90EDD08407	2016-08-28	EtOH_Box02_S121	Motion	0	390.248145819
2E90EDD08407	2016-08-28	EtOH_Box02_S121	Motion	0	394.976446867
2E90EDD08407	2016-08-28	EtOH_Box02_S121	Motion	0	396.97911191
2E90EDD08407	2016-08-28	EtOH_Box02_S121	Motion	0	400.788515806
2E90EDD08407	2016-08-28	EtOH_Box02_S121	Motion	0	402.791045904
2E90EDD08407	2016-08-28	EtOH_Box02_S121	Motion	0	407.918210983
2E90EDD08407	2016-08-28	EtOH_Box02_S121	Motion	0	409.920857906
2E90EDD08407	2016-08-28	EtOH_Box02_S121	Motion	0	413.352422953
2E90EDD08407	2016-08-28	EtOH_Box02_S121	Motion	0	415.355062962
2E90EDD08407	2016-08-28	EtOH_Box02_S121	Motion	0	422.949232817
2E90EDD08407	2016-08-28	EtOH_Box02_S121	Motion	0	424.951883793
2E90EDD08407	2016-08-28	EtOH_Box02_S121	Motion	0	428.967942953
2E90EDD08407	2016-08-28	EtOH_Box02_S121	Motion	0	430.970450878
2E90EDD08407	2016-08-28	EtOH_Box02_S121	Motion	0	434.873375893
2E90EDD08407	2016-08-28	EtOH_Box02_S121	Motion	0	436.876014948
2E90EDD08407	2016-08-28	EtOH_Box02_S121	Motion	0	443.443980932
2E90EDD08407	2016-08-28	EtOH_Box02_S121	Motion	0	445.446638823
2E90EDD08407	2016-08-28	EtOH_Box02_S121	Motion	0	452.990455866
2E90EDD08407	2016-08-28	EtOH_Box02_S121	Motion	0	454.993135929
2E90EDD08407	2016-08-28	EtOH_Box02_S121	Motion	0	458.339973927
2E90EDD08407	2016-08-28	EtOH_Box02_S121	Motion	0	460.342465878
2E90EDD08407	2016-08-28	EtOH_Box02_S121	Motion	0	463.746840954
2E90EDD08407	2016-08-28	EtOH_Box02_S121	Motion	0	465.749504805
2E90EDD08407	2016-08-28	EtOH_Box02_S121	Motion	0	469.437855005
2E90EDD08407	2016-08-28	EtOH_Box02_S121	Motion	0	471.440486908
2E90EDD08407	2016-08-28	EtOH_Box02_S121	Motion	0	474.895427942
2E90EDD08407	2016-08-28	EtOH_Box02_S121	Motion	0	476.898054838
2E90EDD08407	2016-08-28	EtOH_Box02_S121	Motion	0	482.659567833
2E90EDD08407	2016-08-28	EtOH_Box02_S121	Motion	0	484.662213802
2E90EDD08407	2016-08-28	EtOH_Box02_S121	Motion	0	487.842618942
2E90EDD08407	2016-08-28	EtOH_Box02_S121	Motion	0	489.845035791
2E90EDD08407	2016-08-28	EtOH_Box02_S121	Motion	0	495.015610933
2E90EDD08407	2016-08-28	EtOH_Box02_S121	Motion	0	497.018127918
2E90EDD08407	2016-08-28	EtOH_Box02_S121	Motion	0	500.878296852
2E90EDD08407	2016-08-28	EtOH_Box02_S121	Motion	0	502.880757809
2E90EDD08407	2016-08-28	EtOH_Box02_S121	Motion	0	506.975915909
2E90EDD08407	2016-08-28	EtOH_Box02_S121	Motion	0	508.978565931
2E90EDD08407	2016-08-28	EtOH_Box02_S121	Motion	0	512.312724829
2E90EDD08407	2016-08-28	EtOH_Box02_S121	Motion	0	514.315355778
2E90EDD08407	2016-08-28	EtOH_Box02_S121	Motion	0	518.920908928
2E90EDD08407	2016-08-28	EtOH_Box02_S121	Motion	0	520.923431873
2E90EDD08407	2016-08-28	EtOH_Box02_S121	Motion	0	524.686069965
2E90EDD08407	2016-08-28	EtOH_Box02_S121	Motion	0	526.688722849
2E90EDD08407	2016-08-28	EtOH_Box02_S121	Motion	0	530.968406916
2E90EDD08407	2016-08-28	EtOH_Box02_S121	Motion	0	532.971058846
2E90EDD08407	2016-08-28	EtOH_Box02_S121	Motion	0	539.206457853
2E90EDD08407	2016-08-28	EtOH_Box02_S121	Motion	0	541.208959818
2E90EDD08407	2016-08-28	EtOH_Box02_S121	Motion	0	544.496990919
2E90EDD08407	2016-08-28	EtOH_Box02_S121	Motion	0	546.499653816
2E90EDD08407	2016-08-28	EtOH_Box02_S121	Motion	0	550.186306
2E90EDD08407	2016-08-28	EtOH_Box02_S121	Motion	0	552.188915968
2E90EDD08407	2016-08-28	EtOH_Box02_S121	Motion	0	556.775274992
2E90EDD08407	2016-08-28	EtOH_Box02_S121	Motion	0	558.777911901
2E90EDD08407	2016-08-28	EtOH_Box02_S121	Motion	0	563.141289949
2E90EDD08407	2016-08-28	EtOH_Box02_S121	Motion	0	565.143927813
2E90EDD08407	2016-08-28	EtOH_Box02_S121	Motion	0	569.872914791
2E90EDD08407	2016-08-28	EtOH_Box02_S121	Motion	0	571.875494003
2E90EDD08407	2016-08-28	EtOH_Box02_S121	Motion	0	575.632707834
2E90EDD08407	2016-08-28	EtOH_Box02_S121	Motion	0	577.635234833
2E90EDD08407	2016-08-28	EtOH_Box02_S121	Motion	0	582.677183867
2E90EDD08407	2016-08-28	EtOH_Box02_S121	Motion	0	584.681206942
2E90EDD08407	2016-08-28	EtOH_Box02_S121	Motion	0	589.101659775
2E90EDD08407	2016-08-28	EtOH_Box02_S121	Motion	0	591.104170799
2E90EDD08407	2016-08-28	EtOH_Box02_S121	Motion	0	595.07118988
2E90EDD08407	2016-08-28	EtOH_Box02_S121	Motion	0	597.073864937
2E90EDD08407	2016-08-28	EtOH_Box02_S121	Motion	0	602.065713882
2E90EDD08407	2016-08-28	EtOH_Box02_S121	Motion	0	604.068377972
2E90EDD08407	2016-08-28	EtOH_Box02_S121	Motion	0	607.730045795
2E90EDD08407	2016-08-28	EtOH_Box02_S121	Motion	0	609.732599974
2E90EDD08407	2016-08-28	EtOH_Box02_S121	Motion	0	613.297391891
2E90EDD08407	2016-08-28	EtOH_Box02_S121	Motion	0	615.300041914
2E90EDD08407	2016-08-28	EtOH_Box02_S121	Motion	0	619.075434923
2E90EDD08407	2016-08-28	EtOH_Box02_S121	Motion	0	621.078018904
2E90EDD08407	2016-08-28	EtOH_Box02_S121	Motion	0	625.065933943
2E90EDD08407	2016-08-28	EtOH_Box02_S121	Motion	0	627.068565845
2E90EDD08407	2016-08-28	EtOH_Box02_S121	Motion	0	632.150886774
2E90EDD08407	2016-08-28	EtOH_Box02_S121	Motion	0	634.153430939
2E90EDD08407	2016-08-28	EtOH_Box02_S121	Motion	0	638.507162809
2E90EDD08407	2016-08-28	EtOH_Box02_S121	Motion	0	640.5096488
2E90EDD08407	2016-08-28	EtOH_Box02_S121	Motion	0	644.415858984
2E90EDD08407	2016-08-28	EtOH_Box02_S121	Motion	0	646.418520927
2E90EDD08407	2016-08-28	EtOH_Box02_S121	Motion	0	649.680898905
2E90EDD08407	2016-08-28	EtOH_Box02_S121	Motion	0	651.683566809
2E90EDD08407	2016-08-28	EtOH_Box02_S121	Motion	0	659.427517891
2E90EDD08407	2016-08-28	EtOH_Box02_S121	Motion	0	661.430167913
2E90EDD08407	2016-08-28	EtOH_Box02_S121	Motion	0	665.071735859
2E90EDD08407	2016-08-28	EtOH_Box02_S121	Motion	0	667.074364901
2E90EDD08407	2016-08-28	EtOH_Box02_S121	Motion	0	671.218922853
2E90EDD08407	2016-08-28	EtOH_Box02_S121	Motion	0	673.221571922
2E90EDD08407	2016-08-28	EtOH_Box02_S121	Motion	0	677.59411788
2E90EDD08407	2016-08-28	EtOH_Box02_S121	Motion	0	679.596644878
2E90EDD08407	2016-08-28	EtOH_Box02_S121	Motion	0	684.399375916
2E90EDD08407	2016-08-28	EtOH_Box02_S121	Motion	0	686.402029991
2E90EDD08407	2016-08-28	EtOH_Box02_S121	Motion	0	689.674239874
2E90EDD08407	2016-08-28	EtOH_Box02_S121	Motion	0	691.676761866
2E90EDD08407	2016-08-28	EtOH_Box02_S121	Motion	0	694.866079807
2E90EDD08407	2016-08-28	EtOH_Box02_S121	Motion	0	696.868741989
2E90EDD08407	2016-08-28	EtOH_Box02_S121	Motion	0	700.282567978
2E90EDD08407	2016-08-28	EtOH_Box02_S121	Motion	0	702.285215855
2E90EDD08407	2016-08-28	EtOH_Box02_S121	Motion	0	706.822396994
2E90EDD08407	2016-08-28	EtOH_Box02_S121	Motion	0	708.824958801
2E90EDD08407	2016-08-28	EtOH_Box02_S121	Motion	0	711.987731934
2E90EDD08407	2016-08-28	EtOH_Box02_S121	Motion	0	713.990304947
2E90EDD08407	2016-08-28	EtOH_Box02_S121	Motion	0	719.528414965
2E90EDD08407	2016-08-28	EtOH_Box02_S121	Motion	0	721.531084776
2E90EDD08407	2016-08-28	EtOH_Box02_S121	Motion	0	726.776432991
2E90EDD08407	2016-08-28	EtOH_Box02_S121	Motion	0	728.779084921
2E90EDD08407	2016-08-28	EtOH_Box02_S121	Motion	0	731.990867853
2E90EDD08407	2016-08-28	EtOH_Box02_S121	Motion	0	733.99353981
2E90EDD08407	2016-08-28	EtOH_Box02_S121	Motion	0	737.823331833
2E90EDD08407	2016-08-28	EtOH_Box02_S121	Motion	0	739.825977802
2E90EDD08407	2016-08-28	EtOH_Box02_S121	Motion	0	745.499199867
2E90EDD08407	2016-08-28	EtOH_Box02_S121	Motion	0	747.501859903
2E90EDD08407	2016-08-28	EtOH_Box02_S121	Motion	0	751.277462959
2E90EDD08407	2016-08-28	EtOH_Box02_S121	Motion	0	753.280008793
2E90EDD08407	2016-08-28	EtOH_Box02_S121	Motion	0	758.878091812
2E90EDD08407	2016-08-28	EtOH_Box02_S121	Motion	0	760.880754948
2E90EDD08407	2016-08-28	EtOH_Box02_S121	Motion	0	764.172111988
2E90EDD08407	2016-08-28	EtOH_Box02_S121	Motion	0	766.174636841
2E90EDD08407	2016-08-28	EtOH_Box02_S121	Motion	0	769.367480993
2E90EDD08407	2016-08-28	EtOH_Box02_S121	Motion	0	771.370114803
2E90EDD08407	2016-08-28	EtOH_Box02_S121	Motion	0	779.793893814
2E90EDD08407	2016-08-28	EtOH_Box02_S121	Motion	0	781.796561003
2E90EDD08407	2016-08-28	EtOH_Box02_S121	Motion	0	787.045575857
2E90EDD08407	2016-08-28	EtOH_Box02_S121	Motion	0	789.048160791
2E90EDD08407	2016-08-28	EtOH_Box02_S121	Motion	0	793.68116188
2E90EDD08407	2016-08-28	EtOH_Box02_S121	Motion	0	795.683714867
2E90EDD08407	2016-08-28	EtOH_Box02_S121	Motion	0	798.895334005
2E90EDD08407	2016-08-28	EtOH_Box02_S121	Motion	0	800.897983789
2E90EDD08407	2016-08-28	EtOH_Box02_S121	Motion	0	805.109087944
2E90EDD08407	2016-08-28	EtOH_Box02_S121	Motion	0	807.111561775
2E90EDD08407	2016-08-28	EtOH_Box02_S121	Motion	0	811.051036835
2E90EDD08407	2016-08-28	EtOH_Box02_S121	Motion	0	813.053644896
2E90EDD08407	2016-08-28	EtOH_Box02_S121	Motion	0	816.23098278
2E90EDD08407	2016-08-28	EtOH_Box02_S121	Motion	0	818.233622789
2E90EDD08407	2016-08-28	EtOH_Box02_S121	Motion	0	821.777143955
2E90EDD08407	2016-08-28	EtOH_Box02_S121	Motion	0	823.779788971
2E90EDD08407	2016-08-28	EtOH_Box02_S121	Motion	0	828.904691935
2E90EDD08407	2016-08-28	EtOH_Box02_S121	Motion	0	830.907275915
2E90EDD08407	2016-08-28	EtOH_Box02_S121	Motion	0	834.647173882
2E90EDD08407	2016-08-28	EtOH_Box02_S121	Motion	0	836.649795771
2E90EDD08407	2016-08-28	EtOH_Box02_S121	Motion	0	839.905190945
2E90EDD08407	2016-08-28	EtOH_Box02_S121	Motion	0	841.907853842
2E90EDD08407	2016-08-28	EtOH_Box02_S121	Motion	0	846.358014822
2E90EDD08407	2016-08-28	EtOH_Box02_S121	Motion	0	848.360673904
2E90EDD08407	2016-08-28	EtOH_Box02_S121	Motion	0	851.810056925
2E90EDD08407	2016-08-28	EtOH_Box02_S121	Motion	0	853.812681913
2E90EDD08407	2016-08-28	EtOH_Box02_S121	Motion	0	859.302436829
2E90EDD08407	2016-08-28	EtOH_Box02_S121	Motion	0	861.305099964
2E90EDD08407	2016-08-28	EtOH_Box02_S121	Motion	0	865.569797993
2E90EDD08407	2016-08-28	EtOH_Box02_S121	Motion	0	867.572301865
2E90EDD08407	2016-08-28	EtOH_Box02_S121	Motion	0	871.310059786
2E90EDD08407	2016-08-28	EtOH_Box02_S121	Motion	0	873.312699795
2E90EDD08407	2016-08-28	EtOH_Box02_S121	Motion	0	877.67382288
2E90EDD08407	2016-08-28	EtOH_Box02_S121	Motion	0	879.676349878
2E90EDD08407	2016-08-28	EtOH_Box02_S121	Motion	0	883.139790773
2E90EDD08407	2016-08-28	EtOH_Box02_S121	Motion	0	885.142272949
2E90EDD08407	2016-08-28	EtOH_Box02_S121	Motion	0	888.804879904
2E90EDD08407	2016-08-28	EtOH_Box02_S121	Motion	0	890.807418823
2E90EDD08407	2016-08-28	EtOH_Box02_S121	Motion	0	894.00619483
2E90EDD08407	2016-08-28	EtOH_Box02_S121	Motion	0	896.008840799
2E90EDD08407	2016-08-28	EtOH_Box02_S121	Motion	0	899.795934916
2E90EDD08407	2016-08-28	EtOH_Box02_S121	Motion	0	901.798583984
2E90EDD08407	2016-08-28	EtOH_Box02_S121	Motion	0	905.204623938
2E90EDD08407	2016-08-28	EtOH_Box02_S121	Motion	0	907.207097769
2E90EDD08407	2016-08-28	EtOH_Box02_S121	Motion	0	913.635550976
2E90EDD08407	2016-08-28	EtOH_Box02_S121	Motion	0	915.63813591
2E90EDD08407	2016-08-28	EtOH_Box02_S121	Motion	0	919.557730913
2E90EDD08407	2016-08-28	EtOH_Box02_S121	Motion	0	921.560376883
2E90EDD08407	2016-08-28	EtOH_Box02_S121	Motion	0	926.278470993
2E90EDD08407	2016-08-28	EtOH_Box02_S121	Motion	0	928.281042814
2E90EDD08407	2016-08-28	EtOH_Box02_S121	Motion	0	931.460072994
2E90EDD08407	2016-08-28	EtOH_Box02_S121	Motion	0	933.462647915
2E90EDD08407	2016-08-28	EtOH_Box02_S121	Motion	0	937.319271803
2E90EDD08407	2016-08-28	EtOH_Box02_S121	Motion	0	939.321886778
2E90EDD08407	2016-08-28	EtOH_Box02_S121	Motion	0	943.586963892
2E90EDD08407	2016-08-28	EtOH_Box02_S121	Motion	0	945.589611769
2E90EDD08407	2016-08-28	EtOH_Box02_S121	Motion	0	951.326488972
2E90EDD08407	2016-08-28	EtOH_Box02_S121	Motion	0	953.329008818
2E90EDD08407	2016-08-28	EtOH_Box02_S121	Motion	0	956.644777775
2E90EDD08407	2016-08-28	EtOH_Box02_S121	Motion	0	958.647421837
2E90EDD08407	2016-08-28	EtOH_Box02_S121	Motion	0	961.873034
2E90EDD08407	2016-08-28	EtOH_Box02_S121	Motion	0	963.877130985
2E90EDD08407	2016-08-28	EtOH_Box02_S121	Motion	0	968.9006598
2E90EDD08407	2016-08-28	EtOH_Box02_S121	Motion	0	970.903248787
2E90EDD08407	2016-08-28	EtOH_Box02_S121	Motion	0	975.986351967
2E90EDD08407	2016-08-28	EtOH_Box02_S121	Motion	0	977.988873959
2E90EDD08407	2016-08-28	EtOH_Box02_S121	Motion	0	981.975798845
2E90EDD08407	2016-08-28	EtOH_Box02_S121	Motion	0	983.978449821
2E90EDD08407	2016-08-28	EtOH_Box02_S121	Motion	0	988.574591875
2E90EDD08407	2016-08-28	EtOH_Box02_S121	Motion	0	990.577100992
2E90EDD08407	2016-08-28	EtOH_Box02_S121	Motion	0	994.056103945
2E90EDD08407	2016-08-28	EtOH_Box02_S121	Motion	0	996.058730841
2E90EDD08407	2016-08-28	EtOH_Box02_S121	Motion	0	1000.31805086
2E90EDD08407	2016-08-28	EtOH_Box02_S121	Motion	0	1002.32057881
2E90EDD08407	2016-08-28	EtOH_Box02_S121	Motion	0	1006.05301189
2E90EDD08407	2016-08-28	EtOH_Box02_S121	Motion	0	1008.05562687
2E90EDD08407	2016-08-28	EtOH_Box02_S121	Motion	0	1011.44333696
2E90EDD08407	2016-08-28	EtOH_Box02_S121	Motion	0	1013.4459939
2E90EDD08407	2016-08-28	EtOH_Box02_S121	Motion	0	1016.97172785
2E90EDD08407	2016-08-28	EtOH_Box02_S121	Motion	0	1018.9742198
2E90EDD08407	2016-08-28	EtOH_Box02_S121	Motion	0	1022.38742781
2E90EDD08407	2016-08-28	EtOH_Box02_S121	Motion	0	1024.38990593
2E90EDD08407	2016-08-28	EtOH_Box02_S121	Motion	0	1030.0172298
2E90EDD08407	2016-08-28	EtOH_Box02_S121	Motion	0	1032.02160788
2E90EDD08407	2016-08-28	EtOH_Box02_S121	Motion	0	1035.33884788
2E90EDD08407	2016-08-28	EtOH_Box02_S121	Motion	0	1037.34136677
2E90EDD08407	2016-08-28	EtOH_Box02_S121	Motion	0	1040.61906481
2E90EDD08407	2016-08-28	EtOH_Box02_S121	Motion	0	1042.62347698
2E90EDD08407	2016-08-28	EtOH_Box02_S121	Motion	0	1046.55083084
2E90EDD08407	2016-08-28	EtOH_Box02_S121	Motion	0	1048.55334997
2E90EDD08407	2016-08-28	EtOH_Box02_S121	Motion	0	1051.89782596
2E90EDD08407	2016-08-28	EtOH_Box02_S121	Motion	0	1053.90060592
2E90EDD08407	2016-08-28	EtOH_Box02_S121	Motion	0	1058.32079697
2E90EDD08407	2016-08-28	EtOH_Box02_S121	Motion	0	1060.32344389
2E90EDD08407	2016-08-28	EtOH_Box02_S121	Motion	0	1064.01361179
2E90EDD08407	2016-08-28	EtOH_Box02_S121	Motion	0	1066.01614785
2E90EDD08407	2016-08-28	EtOH_Box02_S121	Motion	0	1069.81339788
2E90EDD08407	2016-08-28	EtOH_Box02_S121	Motion	0	1071.81587386
2E90EDD08407	2016-08-28	EtOH_Box02_S121	Motion	0	1075.305197
2E90EDD08407	2016-08-28	EtOH_Box02_S121	Motion	0	1077.30710578
2E90EDD08407	2016-08-28	EtOH_Box02_S121	Motion	0	1080.80818486
2E90EDD08407	2016-08-28	EtOH_Box02_S121	Motion	0	1082.81082797
2E90EDD08407	2016-08-28	EtOH_Box02_S121	Motion	0	1087.567065
2E90EDD08407	2016-08-28	EtOH_Box02_S121	Motion	0	1089.56972599
2E90EDD08407	2016-08-28	EtOH_Box02_S121	Motion	0	1094.39606786
2E90EDD08407	2016-08-28	EtOH_Box02_S121	Motion	0	1096.39859486
2E90EDD08407	2016-08-28	EtOH_Box02_S121	Motion	0	1100.48518181
2E90EDD08407	2016-08-28	EtOH_Box02_S121	Motion	0	1102.48767185
2E90EDD08407	2016-08-28	EtOH_Box02_S121	Motion	0	1106.34029293
2E90EDD08407	2016-08-28	EtOH_Box02_S121	Motion	0	1108.34292078
2E90EDD08407	2016-08-28	EtOH_Box02_S121	Motion	0	1112.81613588
2E90EDD08407	2016-08-28	EtOH_Box02_S121	Motion	0	1114.81816792
2E90EDD08407	2016-08-28	EtOH_Box02_S121	Motion	0	1118.40439487
2E90EDD08407	2016-08-28	EtOH_Box02_S121	Motion	0	1120.40696478
2E90EDD08407	2016-08-28	EtOH_Box02_S121	Motion	0	1124.22331977
2E90EDD08407	2016-08-28	EtOH_Box02_S121	Motion	0	1126.22597384
2E90EDD08407	2016-08-28	EtOH_Box02_S121	Motion	0	1129.62307787
2E90EDD08407	2016-08-28	EtOH_Box02_S121	Motion	0	1131.62563491
2E90EDD08407	2016-08-28	EtOH_Box02_S121	Motion	0	1135.48052979
2E90EDD08407	2016-08-28	EtOH_Box02_S121	Motion	0	1137.48306489
2E90EDD08407	2016-08-28	EtOH_Box02_S121	Motion	0	1141.54525685
2E90EDD08407	2016-08-28	EtOH_Box02_S121	Motion	0	1143.54790187
2E90EDD08407	2016-08-28	EtOH_Box02_S121	Motion	0	1149.310745
2E90EDD08407	2016-08-28	EtOH_Box02_S121	Motion	0	1151.31342697
2E90EDD08407	2016-08-28	EtOH_Box02_S121	Motion	0	1155.163656
2E90EDD08407	2016-08-28	EtOH_Box02_S121	Motion	0	1157.16619992
2E90EDD08407	2016-08-28	EtOH_Box02_S121	Motion	0	1161.36693192
2E90EDD08407	2016-08-28	EtOH_Box02_S121	Motion	0	1163.36960292
2E90EDD08407	2016-08-28	EtOH_Box02_S121	Motion	0	1167.14955497
2E90EDD08407	2016-08-28	EtOH_Box02_S121	Motion	0	1169.15204477
2E90EDD08407	2016-08-28	EtOH_Box02_S121	Motion	0	1173.29619098
2E90EDD08407	2016-08-28	EtOH_Box02_S121	Motion	0	1175.29883099
2E90EDD08407	2016-08-28	EtOH_Box02_S121	Motion	0	1180.75634694
2E90EDD08407	2016-08-28	EtOH_Box02_S121	Motion	0	1182.75889683
2E90EDD08407	2016-08-28	EtOH_Box02_S121	Motion	0	1185.99901295
2E90EDD08407	2016-08-28	EtOH_Box02_S121	Motion	0	1188.00165391
2E90EDD08407	2016-08-28	EtOH_Box02_S121	Motion	0	1191.44559598
2E90EDD08407	2016-08-28	EtOH_Box02_S121	Motion	0	1193.44814301
2E90EDD08407	2016-08-28	EtOH_Box02_S121	Motion	0	1202.40513492
2E90EDD08407	2016-08-28	EtOH_Box02_S121	Motion	0	1204.40775681
2E90EDD08407	2016-08-28	EtOH_Box02_S121	Motion	0	1208.0695858
2E90EDD08407	2016-08-28	EtOH_Box02_S121	Motion	0	1210.07219195
2E90EDD08407	2016-08-28	EtOH_Box02_S121	Motion	0	1214.56463194
2E90EDD08407	2016-08-28	EtOH_Box02_S121	Motion	0	1216.56718397
2E90EDD08407	2016-08-28	EtOH_Box02_S121	Motion	0	1221.69708991
2E90EDD08407	2016-08-28	EtOH_Box02_S121	Motion	0	1223.69968486
2E90EDD08407	2016-08-28	EtOH_Box02_S121	Motion	0	1226.99870992
2E90EDD08407	2016-08-28	EtOH_Box02_S121	Motion	0	1229.001477
2E90EDD08407	2016-08-28	EtOH_Box02_S121	Motion	0	1235.67664695
2E90EDD08407	2016-08-28	EtOH_Box02_S121	Motion	0	1237.67931485
2E90EDD08407	2016-08-28	EtOH_Box02_S121	Motion	0	1244.499439
2E90EDD08407	2016-08-28	EtOH_Box02_S121	Motion	0	1246.5019238
2E90EDD08407	2016-08-28	EtOH_Box02_S121	Motion	0	1255.62965083
2E90EDD08407	2016-08-28	EtOH_Box02_S121	Motion	0	1257.63230896
2E90EDD08407	2016-08-28	EtOH_Box02_S121	Motion	0	1261.85847998
2E90EDD08407	2016-08-28	EtOH_Box02_S121	Motion	0	1263.86097383
2E90EDD08407	2016-08-28	EtOH_Box02_S121	Motion	0	1267.95046687
2E90EDD08407	2016-08-28	EtOH_Box02_S121	Motion	0	1269.95307493
2E90EDD08407	2016-08-28	EtOH_Box02_S121	Motion	0	1275.23744178
2E90EDD08407	2016-08-28	EtOH_Box02_S121	Motion	0	1277.2400918
2E90EDD08407	2016-08-28	EtOH_Box02_S121	Motion	0	1280.70272493
2E90EDD08407	2016-08-28	EtOH_Box02_S121	Motion	0	1282.70527887
2E90EDD08407	2016-08-28	EtOH_Box02_S121	Motion	0	1289.78317285
2E90EDD08407	2016-08-28	EtOH_Box02_S121	Motion	0	1291.78571987
2E90EDD08407	2016-08-28	EtOH_Box02_S121	Motion	0	1297.68141079
2E90EDD08407	2016-08-28	EtOH_Box02_S121	Motion	0	1299.68407178
2E90EDD08407	2016-08-28	EtOH_Box02_S121	Motion	0	1309.99797988
2E90EDD08407	2016-08-28	EtOH_Box02_S121	Motion	0	1312.00063586
2E90EDD08407	2016-08-28	EtOH_Box02_S121	Motion	0	1315.34621
2E90EDD08407	2016-08-28	EtOH_Box02_S121	Motion	0	1317.34874678
2E90EDD08407	2016-08-28	EtOH_Box02_S121	Motion	0	1320.93362379
2E90EDD08407	2016-08-28	EtOH_Box02_S121	Motion	0	1322.93627787
2E90EDD08407	2016-08-28	EtOH_Box02_S121	Motion	0	1326.305336
2E90EDD08407	2016-08-28	EtOH_Box02_S121	Motion	0	1328.30791783
2E90EDD08407	2016-08-28	EtOH_Box02_S121	Motion	0	1332.49731898
2E90EDD08407	2016-08-28	EtOH_Box02_S121	Motion	0	1334.49995995
2E90EDD08407	2016-08-28	EtOH_Box02_S121	Motion	0	1337.66542578
2E90EDD08407	2016-08-28	EtOH_Box02_S121	Motion	0	1339.66804481
2E90EDD08407	2016-08-28	EtOH_Box02_S121	Motion	0	1343.02425599
2E90EDD08407	2016-08-28	EtOH_Box02_S121	Motion	0	1345.02689791
2E90EDD08407	2016-08-28	EtOH_Box02_S121	Motion	0	1349.92186689
2E90EDD08407	2016-08-28	EtOH_Box02_S121	Motion	0	1351.9243679
2E90EDD08407	2016-08-28	EtOH_Box02_S121	Motion	0	1362.1541748
2E90EDD08407	2016-08-28	EtOH_Box02_S121	Motion	0	1364.15686584
2E90EDD08407	2016-08-28	EtOH_Box02_S121	Motion	0	1367.44376493
2E90EDD08407	2016-08-28	EtOH_Box02_S121	Motion	0	1369.44624782
2E90EDD08407	2016-08-28	EtOH_Box02_S121	Motion	0	1372.93756199
2E90EDD08407	2016-08-28	EtOH_Box02_S121	Motion	0	1374.94021297
2E90EDD08407	2016-08-28	EtOH_Box02_S121	Motion	0	1385.77574897
2E90EDD08407	2016-08-28	EtOH_Box02_S121	Motion	0	1387.77840185
2E90EDD08407	2016-08-28	EtOH_Box02_S121	Motion	0	1392.91480494
2E90EDD08407	2016-08-28	EtOH_Box02_S121	Motion	0	1394.91740584
2E90EDD08407	2016-08-28	EtOH_Box02_S121	Motion	0	1398.16018987
2E90EDD08407	2016-08-28	EtOH_Box02_S121	Motion	0	1400.16283798
2E90EDD08407	2016-08-28	EtOH_Box02_S121	Motion	0	1403.5395999
2E90EDD08407	2016-08-28	EtOH_Box02_S121	Motion	0	1405.54212499
2E90EDD08407	2016-08-28	EtOH_Box02_S121	Motion	0	1409.64080381
2E90EDD08407	2016-08-28	EtOH_Box02_S121	Motion	0	1411.64344788
2E90EDD08407	2016-08-28	EtOH_Box02_S121	Motion	0	1429.65979099
2E90EDD08407	2016-08-28	EtOH_Box02_S121	Motion	0	1431.66245484
2E90EDD08407	2016-08-28	EtOH_Box02_S121	Motion	0	1437.12080288
2E90EDD08407	2016-08-28	EtOH_Box02_S121	Motion	0	1439.123456
2E90EDD08407	2016-08-28	EtOH_Box02_S121	Motion	0	1446.45394778
2E90EDD08407	2016-08-28	EtOH_Box02_S121	Motion	0	1448.45662093
2E90EDD08407	2016-08-28	EtOH_Box02_S121	Motion	0	1451.703583
2E90EDD08407	2016-08-28	EtOH_Box02_S121	Motion	0	1453.70613098
2E90EDD08407	2016-08-28	EtOH_Box02_S121	Motion	0	1456.93067193
2E90EDD08407	2016-08-28	EtOH_Box02_S121	Motion	0	1458.93326092
2E90EDD08407	2016-08-28	EtOH_Box02_S121	Motion	0	1463.44462299
2E90EDD08407	2016-08-28	EtOH_Box02_S121	Motion	0	1465.44714379
2E90EDD08407	2016-08-28	EtOH_Box02_S121	Motion	0	1468.89238596
2E90EDD08407	2016-08-28	EtOH_Box02_S121	Motion	0	1470.89501882
2E90EDD08407	2016-08-28	EtOH_Box02_S121	Motion	0	1474.24184895
2E90EDD08407	2016-08-28	EtOH_Box02_S121	Motion	0	1476.24450588
2E90EDD08407	2016-08-28	EtOH_Box02_S121	Motion	0	1482.75553083
2E90EDD08407	2016-08-28	EtOH_Box02_S121	Motion	0	1484.75714588
2E90EDD08407	2016-08-28	EtOH_Box02_S121	Motion	0	1488.46969891
2E90EDD08407	2016-08-28	EtOH_Box02_S121	Motion	0	1490.47231793
2E90EDD08407	2016-08-28	EtOH_Box02_S121	Motion	0	1495.60609984
2E90EDD08407	2016-08-28	EtOH_Box02_S121	Motion	0	1497.60874391
2E90EDD08407	2016-08-28	EtOH_Box02_S121	Motion	0	1500.86989188
2E90EDD08407	2016-08-28	EtOH_Box02_S121	Motion	0	1502.87247396
2E90EDD08407	2016-08-28	EtOH_Box02_S121	Motion	0	1506.44732785
2E90EDD08407	2016-08-28	EtOH_Box02_S121	Motion	0	1508.44997382
2E90EDD08407	2016-08-28	EtOH_Box02_S121	Motion	0	1514.07645583
2E90EDD08407	2016-08-28	EtOH_Box02_S121	Motion	0	1516.07818794
2E90EDD08407	2016-08-28	EtOH_Box02_S121	Motion	0	1519.92667985
2E90EDD08407	2016-08-28	EtOH_Box02_S121	Motion	0	1521.92935491
2E90EDD08407	2016-08-28	EtOH_Box02_S121	Motion	0	1525.56458497
2E90EDD08407	2016-08-28	EtOH_Box02_S121	Motion	0	1527.56722379
2E90EDD08407	2016-08-28	EtOH_Box02_S121	Motion	0	1531.76199079
2E90EDD08407	2016-08-28	EtOH_Box02_S121	Motion	0	1533.76462793
2E90EDD08407	2016-08-28	EtOH_Box02_S121	Motion	0	1537.35126185
2E90EDD08407	2016-08-28	EtOH_Box02_S121	Motion	0	1539.353899
2E90EDD08407	2016-08-28	EtOH_Box02_S121	Motion	0	1545.16770887
2E90EDD08407	2016-08-28	EtOH_Box02_S121	Motion	0	1547.1702199
2E90EDD08407	2016-08-28	EtOH_Box02_S121	Motion	0	1563.14277887
2E90EDD08407	2016-08-28	EtOH_Box02_S121	Motion	0	1565.14546394
2E90EDD08407	2016-08-28	EtOH_Box02_S121	Motion	0	1568.87342691
2E90EDD08407	2016-08-28	EtOH_Box02_S121	Motion	0	1570.87597394
2E90EDD08407	2016-08-28	EtOH_Box02_S121	Motion	0	1574.27308083
2E90EDD08407	2016-08-28	EtOH_Box02_S121	Motion	0	1576.2757349
2E90EDD08407	2016-08-28	EtOH_Box02_S121	Motion	0	1582.37528682
2E90EDD08407	2016-08-28	EtOH_Box02_S121	Motion	0	1584.37792587
2E90EDD08407	2016-08-28	EtOH_Box02_S121	Motion	0	1590.13340783
2E90EDD08407	2016-08-28	EtOH_Box02_S121	Motion	0	1592.13593388
2E90EDD08407	2016-08-28	EtOH_Box02_S121	Motion	0	1595.31609988
2E90EDD08407	2016-08-28	EtOH_Box02_S121	Motion	0	1597.31874585
2E90EDD08407	2016-08-28	EtOH_Box02_S121	Motion	0	1601.55848598
2E90EDD08407	2016-08-28	EtOH_Box02_S121	Motion	0	1603.56113577
2E90EDD08407	2016-08-28	EtOH_Box02_S121	Motion	0	1618.86547494
2E90EDD08407	2016-08-28	EtOH_Box02_S121	Motion	0	1620.86814094
2E90EDD08407	2016-08-28	EtOH_Box02_S121	Motion	0	1629.64509177
2E90EDD08407	2016-08-28	EtOH_Box02_S121	Motion	0	1631.64773297
2E90EDD08407	2016-08-28	EtOH_Box02_S121	Motion	0	1638.8196528
2E90EDD08407	2016-08-28	EtOH_Box02_S121	Motion	0	1640.82217789
2E90EDD08407	2016-08-28	EtOH_Box02_S121	Motion	0	1644.30812287
2E90EDD08407	2016-08-28	EtOH_Box02_S121	Motion	0	1646.31075191
2E90EDD08407	2016-08-28	EtOH_Box02_S121	Motion	0	1650.56822681
2E90EDD08407	2016-08-28	EtOH_Box02_S121	Motion	0	1652.57087278
2E90EDD08407	2016-08-28	EtOH_Box02_S121	Motion	0	1671.63555694
2E90EDD08407	2016-08-28	EtOH_Box02_S121	Motion	0	1673.6381588
2E90EDD08407	2016-08-28	EtOH_Box02_S121	Motion	0	1678.48248482
2E90EDD08407	2016-08-28	EtOH_Box02_S121	Motion	0	1680.4850018
2E90EDD08407	2016-08-28	EtOH_Box02_S121	Motion	0	1691.79545784
2E90EDD08407	2016-08-28	EtOH_Box02_S121	Motion	0	1693.79813695
2E90EDD08407	2016-08-28	EtOH_Box02_S121	Motion	0	1697.31194782
2E90EDD08407	2016-08-28	EtOH_Box02_S121	Motion	0	1699.31458592
2E90EDD08407	2016-08-28	EtOH_Box02_S121	Motion	0	1708.46559596
2E90EDD08407	2016-08-28	EtOH_Box02_S121	Motion	0	1710.46811795
2E90EDD08407	2016-08-28	EtOH_Box02_S121	Motion	0	1713.85840178
2E90EDD08407	2016-08-28	EtOH_Box02_S121	Motion	0	1715.86104083
2E90EDD08407	2016-08-28	EtOH_Box02_S121	Motion	0	1719.03376985
2E90EDD08407	2016-08-28	EtOH_Box02_S121	Motion	0	1721.0363059
2E90EDD08407	2016-08-28	EtOH_Box02_S121	Motion	0	1724.40792799
2E90EDD08407	2016-08-28	EtOH_Box02_S121	Motion	0	1726.41058898
2E90EDD08407	2016-08-28	EtOH_Box02_S121	Motion	0	1729.72348094
2E90EDD08407	2016-08-28	EtOH_Box02_S121	Motion	0	1731.72603893
2E90EDD08407	2016-08-28	EtOH_Box02_S121	Motion	0	1737.38825393
2E90EDD08407	2016-08-28	EtOH_Box02_S121	Motion	0	1739.39088988
2E90EDD08407	2016-08-28	EtOH_Box02_S121	Motion	0	1742.63314581
2E90EDD08407	2016-08-28	EtOH_Box02_S121	Motion	0	1744.63570094
2E90EDD08407	2016-08-28	EtOH_Box02_S121	Motion	0	1747.92469287
2E90EDD08407	2016-08-28	EtOH_Box02_S121	Motion	0	1749.92724681
2E90EDD08407	2016-08-28	EtOH_Box02_S121	Motion	0	1753.09390593
2E90EDD08407	2016-08-28	EtOH_Box02_S121	Motion	0	1755.09653783
2E90EDD08407	2016-08-28	EtOH_Box02_S121	Motion	0	1758.43877697
2E90EDD08407	2016-08-28	EtOH_Box02_S121	Motion	0	1760.44137788
2E90EDD08407	2016-08-28	EtOH_Box02_S121	Motion	0	1766.44621277
2E90EDD08407	2016-08-28	EtOH_Box02_S121	Motion	0	1768.44871378
2E90EDD08407	2016-08-28	EtOH_Box02_S121	Motion	0	1773.21039486
2E90EDD08407	2016-08-28	EtOH_Box02_S121	Motion	0	1775.21304989
2E90EDD08407	2016-08-28	EtOH_Box02_S121	Motion	0	1781.88037491
2E90EDD08407	2016-08-28	EtOH_Box02_S121	Motion	0	1783.88303995
2E90EDD08407	2016-08-28	EtOH_Box02_S121	Motion	0	1791.37469387
2E90EDD08407	2016-08-28	EtOH_Box02_S121	Motion	0	1793.37719297
2E90EDD08407	2016-08-28	EtOH_Box02_S121	Motion	0	1798.09934092
2E90EDD08407	2016-08-28	EtOH_Box02_S121	Motion	0	1800.1019938
2E90EDD08407	2016-08-28	EtOH_Box02_S121	Motion	0	1804.82887578
2E90EDD08407	2016-08-28	EtOH_Box02_S121	Motion	0	1806.83324385
2E90EDD08407	2016-08-28	EtOH_Box02_S121	Motion	0	1811.0364759
2E90EDD08407	2016-08-28	EtOH_Box02_S121	Motion	0	1813.03914094
2E90EDD08407	2016-08-28	EtOH_Box02_S121	Motion	0	1816.83289289
2E90EDD08407	2016-08-28	EtOH_Box02_S121	Motion	0	1818.83531284
2E90EDD08407	2016-08-28	EtOH_Box02_S121	Motion	0	1822.91158891
2E90EDD08407	2016-08-28	EtOH_Box02_S121	Motion	0	1824.91425395
2E90EDD08407	2016-08-28	EtOH_Box02_S121	Motion	0	1829.83589387
2E90EDD08407	2016-08-28	EtOH_Box02_S121	Motion	0	1831.83837986
2E90EDD08407	2016-08-28	EtOH_Box02_S121	Motion	0	1835.45233679
2E90EDD08407	2016-08-28	EtOH_Box02_S121	Motion	0	1837.45495987
2E90EDD08407	2016-08-28	EtOH_Box02_S121	Motion	0	1841.75798798
2E90EDD08407	2016-08-28	EtOH_Box02_S121	Motion	0	1843.76062083
2E90EDD08407	2016-08-28	EtOH_Box02_S121	Motion	0	1846.96753883
2E90EDD08407	2016-08-28	EtOH_Box02_S121	Motion	0	1848.97021389
2E90EDD08407	2016-08-28	EtOH_Box02_S121	Motion	0	1854.40997195
2E90EDD08407	2016-08-28	EtOH_Box02_S121	Motion	0	1856.41247487
2E90EDD08407	2016-08-28	EtOH_Box02_S121	Motion	0	1859.85041785
2E90EDD08407	2016-08-28	EtOH_Box02_S121	Motion	0	1861.85304284
2E90EDD08407	2016-08-28	EtOH_Box02_S121	Motion	0	1866.11506391
2E90EDD08407	2016-08-28	EtOH_Box02_S121	Motion	0	1868.11756992
2E90EDD08407	2016-08-28	EtOH_Box02_S121	Motion	0	1871.37356186
2E90EDD08407	2016-08-28	EtOH_Box02_S121	Motion	0	1873.37561798
2E90EDD08407	2016-08-28	EtOH_Box02_S121	Motion	0	1877.52612996
2E90EDD08407	2016-08-28	EtOH_Box02_S121	Motion	0	1879.52866983
2E90EDD08407	2016-08-28	EtOH_Box02_S121	Motion	0	1883.32312584
2E90EDD08407	2016-08-28	EtOH_Box02_S121	Motion	0	1885.3256619
2E90EDD08407	2016-08-28	EtOH_Box02_S121	Motion	0	1889.02033877
2E90EDD08407	2016-08-28	EtOH_Box02_S121	Motion	0	1891.02286887
2E90EDD08407	2016-08-28	EtOH_Box02_S121	Motion	0	1894.20675778
2E90EDD08407	2016-08-28	EtOH_Box02_S121	Motion	0	1896.209409
2E90EDD08407	2016-08-28	EtOH_Box02_S121	Motion	0	1903.13857484
2E90EDD08407	2016-08-28	EtOH_Box02_S121	Motion	0	1905.14109397
2E90EDD08407	2016-08-28	EtOH_Box02_S121	Motion	0	1908.56503201
2E90EDD08407	2016-08-28	EtOH_Box02_S121	Motion	0	1910.56764293
2E90EDD08407	2016-08-28	EtOH_Box02_S121	Motion	0	1914.13805389
2E90EDD08407	2016-08-28	EtOH_Box02_S121	Motion	0	1916.14055991
2E90EDD08407	2016-08-28	EtOH_Box02_S121	Motion	0	1919.38566899
2E90EDD08407	2016-08-28	EtOH_Box02_S121	Motion	0	1921.38820791
2E90EDD08407	2016-08-28	EtOH_Box02_S121	Motion	0	1926.28235197
2E90EDD08407	2016-08-28	EtOH_Box02_S121	Motion	0	1928.28497791
2E90EDD08407	2016-08-28	EtOH_Box02_S121	Motion	0	1932.60064888
2E90EDD08407	2016-08-28	EtOH_Box02_S121	Motion	0	1934.60314798
2E90EDD08407	2016-08-28	EtOH_Box02_S121	Motion	0	1938.1462388
2E90EDD08407	2016-08-28	EtOH_Box02_S121	Motion	0	1940.1488018
2E90EDD08407	2016-08-28	EtOH_Box02_S121	Motion	0	1946.65373087
2E90EDD08407	2016-08-28	EtOH_Box02_S121	Motion	0	1948.65638399
2E90EDD08407	2016-08-28	EtOH_Box02_S121	Motion	0	1953.73961997
2E90EDD08407	2016-08-28	EtOH_Box02_S121	Motion	0	1955.74230599
2E90EDD08407	2016-08-28	EtOH_Box02_S121	Motion	0	1961.89426684
2E90EDD08407	2016-08-28	EtOH_Box02_S121	Motion	0	1963.89690685
2E90EDD08407	2016-08-28	EtOH_Box02_S121	Motion	0	1967.98597383
2E90EDD08407	2016-08-28	EtOH_Box02_S121	Motion	0	1969.98847795
2E90EDD08407	2016-08-28	EtOH_Box02_S121	Motion	0	1975.38550591
2E90EDD08407	2016-08-28	EtOH_Box02_S121	Motion	0	1977.38802886
2E90EDD08407	2016-08-28	EtOH_Box02_S121	Motion	0	1980.55359292
2E90EDD08407	2016-08-28	EtOH_Box02_S121	Motion	0	1982.55622697
2E90EDD08407	2016-08-28	EtOH_Box02_S121	Motion	0	1988.43300986
2E90EDD08407	2016-08-28	EtOH_Box02_S121	Motion	0	1990.43567181
2E90EDD08407	2016-08-28	EtOH_Box02_S121	Motion	0	1993.61375999
2E90EDD08407	2016-08-28	EtOH_Box02_S121	Motion	0	1995.61633277
2E90EDD08407	2016-08-28	EtOH_Box02_S121	Motion	0	1998.87274885
2E90EDD08407	2016-08-28	EtOH_Box02_S121	Motion	0	2000.87543297
2E90EDD08407	2016-08-28	EtOH_Box02_S121	Motion	0	2004.36159086
2E90EDD08407	2016-08-28	EtOH_Box02_S121	Motion	0	2006.36409688
2E90EDD08407	2016-08-28	EtOH_Box02_S121	Motion	0	2009.77477694
2E90EDD08407	2016-08-28	EtOH_Box02_S121	Motion	0	2011.77721596
2E90EDD08407	2016-08-28	EtOH_Box02_S121	Motion	0	2019.53723693
2E90EDD08407	2016-08-28	EtOH_Box02_S121	Motion	0	2021.53974485
2E90EDD08407	2016-08-28	EtOH_Box02_S121	Motion	0	2025.97209096
2E90EDD08407	2016-08-28	EtOH_Box02_S121	Motion	0	2027.97472191
2E90EDD08407	2016-08-28	EtOH_Box02_S121	Motion	0	2031.26844287
2E90EDD08407	2016-08-28	EtOH_Box02_S121	Motion	0	2033.27107882
2E90EDD08407	2016-08-28	EtOH_Box02_S121	Motion	0	2037.04365396
2E90EDD08407	2016-08-28	EtOH_Box02_S121	Motion	0	2039.04614496
2E90EDD08407	2016-08-28	EtOH_Box02_S121	Motion	0	2042.41234398
2E90EDD08407	2016-08-28	EtOH_Box02_S121	Motion	0	2044.41500592
2E90EDD08407	2016-08-28	EtOH_Box02_S121	Motion	0	2048.93789077
2E90EDD08407	2016-08-28	EtOH_Box02_S121	Motion	0	2050.94052887
2E90EDD08407	2016-08-28	EtOH_Box02_S121	Motion	0	2054.79336977
2E90EDD08407	2016-08-28	EtOH_Box02_S121	Motion	0	2056.79581499
2E90EDD08407	2016-08-28	EtOH_Box02_S121	Motion	0	2059.98111582
2E90EDD08407	2016-08-28	EtOH_Box02_S121	Motion	0	2061.98362088
2E90EDD08407	2016-08-28	EtOH_Box02_S121	Motion	0	2066.16704392
2E90EDD08407	2016-08-28	EtOH_Box02_S121	Motion	0	2068.16970491
2E90EDD08407	2016-08-28	EtOH_Box02_S121	Motion	0	2071.47243381
2E90EDD08407	2016-08-28	EtOH_Box02_S121	Motion	0	2073.47494888
2E90EDD08407	2016-08-28	EtOH_Box02_S121	Motion	0	2076.82010984
2E90EDD08407	2016-08-28	EtOH_Box02_S121	Motion	0	2078.82268596
2E90EDD08407	2016-08-28	EtOH_Box02_S121	Motion	0	2082.03706479
2E90EDD08407	2016-08-28	EtOH_Box02_S121	Motion	0	2084.03971481
2E90EDD08407	2016-08-28	EtOH_Box02_S121	Motion	0	2088.33408594
2E90EDD08407	2016-08-28	EtOH_Box02_S121	Motion	0	2090.33671188
2E90EDD08407	2016-08-28	EtOH_Box02_S121	Motion	0	2095.00671792
2E90EDD08407	2016-08-28	EtOH_Box02_S121	Motion	0	2097.00929093
2E90EDD08407	2016-08-28	EtOH_Box02_S121	Motion	0	2100.8503418
2E90EDD08407	2016-08-28	EtOH_Box02_S121	Motion	0	2102.85300779
2E90EDD08407	2016-08-28	EtOH_Box02_S121	Motion	0	2107.95650482
2E90EDD08407	2016-08-28	EtOH_Box02_S121	Motion	0	2109.95900083
2E90EDD08407	2016-08-28	EtOH_Box02_S121	Motion	0	2113.96507692
2E90EDD08407	2016-08-28	EtOH_Box02_S121	Motion	0	2115.96777177
2E90EDD08407	2016-08-28	EtOH_Box02_S121	Motion	0	2121.49062896
2E90EDD08407	2016-08-28	EtOH_Box02_S121	Motion	0	2123.4931438
2E90EDD08407	2016-08-28	EtOH_Box02_S121	Motion	0	2127.28615093
2E90EDD08407	2016-08-28	EtOH_Box02_S121	Motion	0	2129.28879786
2E90EDD08407	2016-08-28	EtOH_Box02_S121	Motion	0	2132.86600995
2E90EDD08407	2016-08-28	EtOH_Box02_S121	Motion	0	2134.86866689
2E90EDD08407	2016-08-28	EtOH_Box02_S121	Motion	0	2140.7537899
2E90EDD08407	2016-08-28	EtOH_Box02_S121	Motion	0	2142.75636697
2E90EDD08407	2016-08-28	EtOH_Box02_S121	Motion	0	2147.44869781
2E90EDD08407	2016-08-28	EtOH_Box02_S121	Motion	0	2149.4513588
2E90EDD08407	2016-08-28	EtOH_Box02_S121	Motion	0	2153.07950878
2E90EDD08407	2016-08-28	EtOH_Box02_S121	Motion	0	2155.08216
2E90EDD08407	2016-08-28	EtOH_Box02_S121	Motion	0	2159.41857481
2E90EDD08407	2016-08-28	EtOH_Box02_S121	Motion	0	2161.42116284
2E90EDD08407	2016-08-28	EtOH_Box02_S121	Motion	0	2166.07799196
2E90EDD08407	2016-08-28	EtOH_Box02_S121	Motion	0	2168.08052182
2E90EDD08407	2016-08-28	EtOH_Box02_S121	Motion	0	2176.05122781
2E90EDD08407	2016-08-28	EtOH_Box02_S121	Motion	0	2178.0538919
2E90EDD08407	2016-08-28	EtOH_Box02_S121	Motion	0	2182.60895777
2E90EDD08407	2016-08-28	EtOH_Box02_S121	Motion	0	2184.61147285
2E90EDD08407	2016-08-28	EtOH_Box02_S121	Motion	0	2188.97021294
2E90EDD08407	2016-08-28	EtOH_Box02_S121	Motion	0	2190.97285795
2E90EDD08407	2016-08-28	EtOH_Box02_S121	Motion	0	2194.13401985
2E90EDD08407	2016-08-28	EtOH_Box02_S121	Motion	0	2196.13648582
2E90EDD08407	2016-08-28	EtOH_Box02_S121	Motion	0	2200.34303498
2E90EDD08407	2016-08-28	EtOH_Box02_S121	Motion	0	2202.34561396
2E90EDD08407	2016-08-28	EtOH_Box02_S121	Motion	0	2205.737041
2E90EDD08407	2016-08-28	EtOH_Box02_S121	Motion	0	2207.73972988
2E90EDD08407	2016-08-28	EtOH_Box02_S121	Motion	0	2210.91827798
2E90EDD08407	2016-08-28	EtOH_Box02_S121	Motion	0	2212.92082095
2E90EDD08407	2016-08-28	EtOH_Box02_S121	Motion	0	2217.477247
2E90EDD08407	2016-08-28	EtOH_Box02_S121	Motion	0	2219.47982383
2E90EDD08407	2016-08-28	EtOH_Box02_S121	Motion	0	2222.956599
2E90EDD08407	2016-08-28	EtOH_Box02_S121	Motion	0	2224.95923591
2E90EDD08407	2016-08-28	EtOH_Box02_S121	Motion	0	2228.1612649
2E90EDD08407	2016-08-28	EtOH_Box02_S121	Motion	0	2230.16390181
2E90EDD08407	2016-08-28	EtOH_Box02_S121	Motion	0	2236.23760891
2E90EDD08407	2016-08-28	EtOH_Box02_S121	Motion	0	2238.240134
2E90EDD08407	2016-08-28	EtOH_Box02_S121	Motion	0	2243.76782084
2E90EDD08407	2016-08-28	EtOH_Box02_S121	Motion	0	2245.77046585
2E90EDD08407	2016-08-28	EtOH_Box02_S121	Motion	0	2249.61482191
2E90EDD08407	2016-08-28	EtOH_Box02_S121	Motion	0	2251.61732078
2E90EDD08407	2016-08-28	EtOH_Box02_S121	Motion	0	2255.37259579
2E90EDD08407	2016-08-28	EtOH_Box02_S121	Motion	0	2257.37518287
2E90EDD08407	2016-08-28	EtOH_Box02_S121	Motion	0	2260.89262295
2E90EDD08407	2016-08-28	EtOH_Box02_S121	Motion	0	2262.89520884
2E90EDD08407	2016-08-28	EtOH_Box02_S121	Motion	0	2266.41982698
2E90EDD08407	2016-08-28	EtOH_Box02_S121	Motion	0	2268.4224658
2E90EDD08407	2016-08-28	EtOH_Box02_S121	Motion	0	2272.18779993
2E90EDD08407	2016-08-28	EtOH_Box02_S121	Motion	0	2274.19043398
2E90EDD08407	2016-08-28	EtOH_Box02_S121	Motion	0	2281.99137092
2E90EDD08407	2016-08-28	EtOH_Box02_S121	Motion	0	2283.993891
2E90EDD08407	2016-08-28	EtOH_Box02_S121	Motion	0	2289.6135838
2E90EDD08407	2016-08-28	EtOH_Box02_S121	Motion	0	2291.61623383
2E90EDD08407	2016-08-28	EtOH_Box02_S121	Motion	0	2295.23137999
2E90EDD08407	2016-08-28	EtOH_Box02_S121	Motion	0	2297.23392391
2E90EDD08407	2016-08-28	EtOH_Box02_S121	Motion	0	2304.34246087
2E90EDD08407	2016-08-28	EtOH_Box02_S121	Motion	0	2306.34499788
2E90EDD08407	2016-08-28	EtOH_Box02_S121	Motion	0	2312.21853399
2E90EDD08407	2016-08-28	EtOH_Box02_S121	Motion	0	2314.22117996
2E90EDD08407	2016-08-28	EtOH_Box02_S121	Motion	0	2325.83245897
2E90EDD08407	2016-08-28	EtOH_Box02_S121	Motion	0	2327.8351438
2E90EDD08407	2016-08-28	EtOH_Box02_S121	Motion	0	2332.0761869
2E90EDD08407	2016-08-28	EtOH_Box02_S121	Motion	0	2334.07879591
2E90EDD08407	2016-08-28	EtOH_Box02_S121	Motion	0	2338.36344695
2E90EDD08407	2016-08-28	EtOH_Box02_S121	Motion	0	2340.36609483
2E90EDD08407	2016-08-28	EtOH_Box02_S121	Motion	0	2346.57758284
2E90EDD08407	2016-08-28	EtOH_Box02_S121	Motion	0	2348.58017397
2E90EDD08407	2016-08-28	EtOH_Box02_S121	Motion	0	2351.90287995
2E90EDD08407	2016-08-28	EtOH_Box02_S121	Motion	0	2353.90538883
2E90EDD08407	2016-08-28	EtOH_Box02_S121	Motion	0	2357.81278777
2E90EDD08407	2016-08-28	EtOH_Box02_S121	Motion	0	2359.81540394
2E90EDD08407	2016-08-28	EtOH_Box02_S121	Motion	0	2363.25179482
2E90EDD08407	2016-08-28	EtOH_Box02_S121	Motion	0	2365.25449586
2E90EDD08407	2016-08-28	EtOH_Box02_S121	Motion	0	2369.32847095
2E90EDD08407	2016-08-28	EtOH_Box02_S121	Motion	0	2371.33110595
2E90EDD08407	2016-08-28	EtOH_Box02_S121	Motion	0	2374.88335681
2E90EDD08407	2016-08-28	EtOH_Box02_S121	Motion	0	2376.88601398
2E90EDD08407	2016-08-28	EtOH_Box02_S121	Motion	0	2381.89084291
2E90EDD08407	2016-08-28	EtOH_Box02_S121	Motion	0	2383.8934958
2E90EDD08407	2016-08-28	EtOH_Box02_S121	Motion	0	2387.67849278
2E90EDD08407	2016-08-28	EtOH_Box02_S121	Motion	0	2389.68102098
2E90EDD08407	2016-08-28	EtOH_Box02_S121	Motion	0	2394.53828192
2E90EDD08407	2016-08-28	EtOH_Box02_S121	Motion	0	2396.54082894
2E90EDD08407	2016-08-28	EtOH_Box02_S121	Motion	0	2400.29459691
2E90EDD08407	2016-08-28	EtOH_Box02_S121	Motion	0	2402.29717588
2E90EDD08407	2016-08-28	EtOH_Box02_S121	Motion	0	2405.56748891
2E90EDD08407	2016-08-28	EtOH_Box02_S121	Motion	0	2407.56938982
2E90EDD08407	2016-08-28	EtOH_Box02_S121	Motion	0	2411.09595585
2E90EDD08407	2016-08-28	EtOH_Box02_S121	Motion	0	2413.09847498
2E90EDD08407	2016-08-28	EtOH_Box02_S121	Motion	0	2417.38176584
2E90EDD08407	2016-08-28	EtOH_Box02_S121	Motion	0	2419.3845768
2E90EDD08407	2016-08-28	EtOH_Box02_S121	Motion	0	2423.8558569
2E90EDD08407	2016-08-28	EtOH_Box02_S121	Motion	0	2425.85833788
2E90EDD08407	2016-08-28	EtOH_Box02_S121	Motion	0	2430.06629992
2E90EDD08407	2016-08-28	EtOH_Box02_S121	Motion	0	2432.06895089
2E90EDD08407	2016-08-28	EtOH_Box02_S121	Motion	0	2435.87169886
2E90EDD08407	2016-08-28	EtOH_Box02_S121	Motion	0	2437.87613988
2E90EDD08407	2016-08-28	EtOH_Box02_S121	Motion	0	2443.7176528
2E90EDD08407	2016-08-28	EtOH_Box02_S121	Motion	0	2445.72020388
2E90EDD08407	2016-08-28	EtOH_Box02_S121	Motion	0	2449.69743991
2E90EDD08407	2016-08-28	EtOH_Box02_S121	Motion	0	2451.70005083
2E90EDD08407	2016-08-28	EtOH_Box02_S121	Motion	0	2455.51944685
2E90EDD08407	2016-08-28	EtOH_Box02_S121	Motion	0	2457.52208185
2E90EDD08407	2016-08-28	EtOH_Box02_S121	Motion	0	2462.84730291
2E90EDD08407	2016-08-28	EtOH_Box02_S121	Motion	0	2464.85246491
2E90EDD08407	2016-08-28	EtOH_Box02_S121	Motion	0	2470.94036794
2E90EDD08407	2016-08-28	EtOH_Box02_S121	Motion	0	2472.942909
2E90EDD08407	2016-08-28	EtOH_Box02_S121	Motion	0	2476.79578495
2E90EDD08407	2016-08-28	EtOH_Box02_S121	Motion	0	2478.79833078
2E90EDD08407	2016-08-28	EtOH_Box02_S121	Motion	0	2482.27505898
2E90EDD08407	2016-08-28	EtOH_Box02_S121	Motion	0	2484.27770281
2E90EDD08407	2016-08-28	EtOH_Box02_S121	Motion	0	2488.30192494
2E90EDD08407	2016-08-28	EtOH_Box02_S121	Motion	0	2490.30445695
2E90EDD08407	2016-08-28	EtOH_Box02_S121	Motion	0	2493.6101048
2E90EDD08407	2016-08-28	EtOH_Box02_S121	Motion	0	2495.61265492
2E90EDD08407	2016-08-28	EtOH_Box02_S121	Motion	0	2500.18234897
2E90EDD08407	2016-08-28	EtOH_Box02_S121	Motion	0	2502.18487692
2E90EDD08407	2016-08-28	EtOH_Box02_S121	Motion	0	2505.95538688
2E90EDD08407	2016-08-28	EtOH_Box02_S121	Motion	0	2507.95788383
2E90EDD08407	2016-08-28	EtOH_Box02_S121	Motion	0	2511.24404883
2E90EDD08407	2016-08-28	EtOH_Box02_S121	Motion	0	2513.24666381
2E90EDD08407	2016-08-28	EtOH_Box02_S121	Motion	0	2516.42103386
2E90EDD08407	2016-08-28	EtOH_Box02_S121	Motion	0	2518.423666
2E90EDD08407	2016-08-28	EtOH_Box02_S121	Motion	0	2522.00252295
2E90EDD08407	2016-08-28	EtOH_Box02_S121	Motion	0	2524.00499392
2E90EDD08407	2016-08-28	EtOH_Box02_S121	Motion	0	2528.26013684
2E90EDD08407	2016-08-28	EtOH_Box02_S121	Motion	0	2530.26270986
2E90EDD08407	2016-08-28	EtOH_Box02_S121	Motion	0	2534.15539598
2E90EDD08407	2016-08-28	EtOH_Box02_S121	Motion	0	2536.15805387
2E90EDD08407	2016-08-28	EtOH_Box02_S121	Motion	0	2541.57311296
2E90EDD08407	2016-08-28	EtOH_Box02_S121	Motion	0	2543.57562995
2E90EDD08407	2016-08-28	EtOH_Box02_S121	Motion	0	2547.35732579
2E90EDD08407	2016-08-28	EtOH_Box02_S121	Motion	0	2549.35998988
2E90EDD08407	2016-08-28	EtOH_Box02_S121	Motion	0	2557.39790893
2E90EDD08407	2016-08-28	EtOH_Box02_S121	Motion	0	2559.40056586
2E90EDD08407	2016-08-28	EtOH_Box02_S121	Motion	0	2563.39263296
2E90EDD08407	2016-08-28	EtOH_Box02_S121	Motion	0	2565.39518881
2E90EDD08407	2016-08-28	EtOH_Box02_S121	Motion	0	2568.99000597
2E90EDD08407	2016-08-28	EtOH_Box02_S121	Motion	0	2570.99252081
2E90EDD08407	2016-08-28	EtOH_Box02_S121	Motion	0	2574.77650785
2E90EDD08407	2016-08-28	EtOH_Box02_S121	Motion	0	2576.77817082
2E90EDD08407	2016-08-28	EtOH_Box02_S121	Motion	0	2580.07552099
2E90EDD08407	2016-08-28	EtOH_Box02_S121	Motion	0	2582.07815695
2E90EDD08407	2016-08-28	EtOH_Box02_S121	Motion	0	2588.98146892
2E90EDD08407	2016-08-28	EtOH_Box02_S121	Motion	0	2590.98413301
2E90EDD08407	2016-08-28	EtOH_Box02_S121	Motion	0	2594.43207598
2E90EDD08407	2016-08-28	EtOH_Box02_S121	Motion	0	2596.43456292
2E90EDD08407	2016-08-28	EtOH_Box02_S121	Motion	0	2601.93804979
2E90EDD08407	2016-08-28	EtOH_Box02_S121	Motion	0	2603.94070983
2E90EDD08407	2016-08-28	EtOH_Box02_S121	Motion	0	2607.28141093
2E90EDD08407	2016-08-28	EtOH_Box02_S121	Motion	0	2609.28404689
2E90EDD08407	2016-08-28	EtOH_Box02_S121	Motion	0	2612.78082299
2E90EDD08407	2016-08-28	EtOH_Box02_S121	Motion	0	2614.7832849
2E90EDD08407	2016-08-28	EtOH_Box02_S121	Motion	0	2621.78344989
2E90EDD08407	2016-08-28	EtOH_Box02_S121	Motion	0	2623.78596783
2E90EDD08407	2016-08-28	EtOH_Box02_S121	Motion	0	2628.18209696
2E90EDD08407	2016-08-28	EtOH_Box02_S121	Motion	0	2630.1847508
2E90EDD08407	2016-08-28	EtOH_Box02_S121	Motion	0	2633.36072087
2E90EDD08407	2016-08-28	EtOH_Box02_S121	Motion	0	2635.36320686
2E90EDD08407	2016-08-28	EtOH_Box02_S121	Motion	0	2639.64594483
2E90EDD08407	2016-08-28	EtOH_Box02_S121	Motion	0	2641.6484859
2E90EDD08407	2016-08-28	EtOH_Box02_S121	Motion	0	2645.68776393
2E90EDD08407	2016-08-28	EtOH_Box02_S121	Motion	0	2647.69041991
2E90EDD08407	2016-08-28	EtOH_Box02_S121	Motion	0	2651.48747683
2E90EDD08407	2016-08-28	EtOH_Box02_S121	Motion	0	2653.48994684
2E90EDD08407	2016-08-28	EtOH_Box02_S121	Motion	0	2657.41380286
2E90EDD08407	2016-08-28	EtOH_Box02_S121	Motion	0	2659.41626191
2E90EDD08407	2016-08-28	EtOH_Box02_S121	Motion	0	2666.59718394
2E90EDD08407	2016-08-28	EtOH_Box02_S121	Motion	0	2668.59973884
2E90EDD08407	2016-08-28	EtOH_Box02_S121	Motion	0	2672.9201808
2E90EDD08407	2016-08-28	EtOH_Box02_S121	Motion	0	2674.922822
2E90EDD08407	2016-08-28	EtOH_Box02_S121	Motion	0	2679.24137878
2E90EDD08407	2016-08-28	EtOH_Box02_S121	Motion	0	2681.24385285
2E90EDD08407	2016-08-28	EtOH_Box02_S121	Motion	0	2689.1790719
2E90EDD08407	2016-08-28	EtOH_Box02_S121	Motion	0	2691.18159294
2E90EDD08407	2016-08-28	EtOH_Box02_S121	Motion	0	2694.96214485
2E90EDD08407	2016-08-28	EtOH_Box02_S121	Motion	0	2696.96466088
2E90EDD08407	2016-08-28	EtOH_Box02_S121	Motion	0	2700.6044538
2E90EDD08407	2016-08-28	EtOH_Box02_S121	Motion	0	2702.60700178
2E90EDD08407	2016-08-28	EtOH_Box02_S121	Motion	0	2706.149616
2E90EDD08407	2016-08-28	EtOH_Box02_S121	Motion	0	2708.15209794
2E90EDD08407	2016-08-28	EtOH_Box02_S121	Motion	0	2712.55786586
2E90EDD08407	2016-08-28	EtOH_Box02_S121	Motion	0	2714.56050897
2E90EDD08407	2016-08-28	EtOH_Box02_S121	Motion	0	2720.08919978
2E90EDD08407	2016-08-28	EtOH_Box02_S121	Motion	0	2722.09169888
2E90EDD08407	2016-08-28	EtOH_Box02_S121	Motion	0	2726.14225078
2E90EDD08407	2016-08-28	EtOH_Box02_S121	Motion	0	2728.14482284
2E90EDD08407	2016-08-28	EtOH_Box02_S121	Motion	0	2731.32293582
2E90EDD08407	2016-08-28	EtOH_Box02_S121	Motion	0	2733.32544899
2E90EDD08407	2016-08-28	EtOH_Box02_S121	Motion	0	2736.86890984
2E90EDD08407	2016-08-28	EtOH_Box02_S121	Motion	0	2738.87153077
2E90EDD08407	2016-08-28	EtOH_Box02_S121	Motion	0	2742.39674783
2E90EDD08407	2016-08-28	EtOH_Box02_S121	Motion	0	2744.39924693
2E90EDD08407	2016-08-28	EtOH_Box02_S121	Motion	0	2747.61630487
2E90EDD08407	2016-08-28	EtOH_Box02_S121	Motion	0	2749.61893582
2E90EDD08407	2016-08-28	EtOH_Box02_S121	Motion	0	2753.23769093
2E90EDD08407	2016-08-28	EtOH_Box02_S121	Motion	0	2755.24031878
2E90EDD08407	2016-08-28	EtOH_Box02_S121	Motion	0	2759.75706291
2E90EDD08407	2016-08-28	EtOH_Box02_S121	Motion	0	2761.7597158
2E90EDD08407	2016-08-28	EtOH_Box02_S121	Motion	0	2766.48156786
2E90EDD08407	2016-08-28	EtOH_Box02_S121	Motion	0	2768.48421288
2E90EDD08407	2016-08-28	EtOH_Box02_S121	Motion	0	2771.89509392
2E90EDD08407	2016-08-28	EtOH_Box02_S121	Motion	0	2773.89776182
2E90EDD08407	2016-08-28	EtOH_Box02_S121	Motion	0	2777.19102478
2E90EDD08407	2016-08-28	EtOH_Box02_S121	Motion	0	2779.19365191
2E90EDD08407	2016-08-28	EtOH_Box02_S121	Motion	0	2782.38645577
2E90EDD08407	2016-08-28	EtOH_Box02_S121	Motion	0	2784.38906693
2E90EDD08407	2016-08-28	EtOH_Box02_S121	Motion	0	2787.7488029
2E90EDD08407	2016-08-28	EtOH_Box02_S121	Motion	0	2789.75131679
2E90EDD08407	2016-08-28	EtOH_Box02_S121	Motion	0	2795.13221478
2E90EDD08407	2016-08-28	EtOH_Box02_S121	Motion	0	2797.13481092
2E90EDD08407	2016-08-28	EtOH_Box02_S121	Motion	0	2806.58115792
2E90EDD08407	2016-08-28	EtOH_Box02_S121	Motion	0	2808.58383894
2E90EDD08407	2016-08-28	EtOH_Box02_S121	Motion	0	2811.80383778
2E90EDD08407	2016-08-28	EtOH_Box02_S121	Motion	0	2813.80640697
2E90EDD08407	2016-08-28	EtOH_Box02_S121	Motion	0	2821.64622498
2E90EDD08407	2016-08-28	EtOH_Box02_S121	Motion	0	2823.64887691
2E90EDD08407	2016-08-28	EtOH_Box02_S121	Motion	0	2827.84923792
2E90EDD08407	2016-08-28	EtOH_Box02_S121	Motion	0	2829.851753
2E90EDD08407	2016-08-28	EtOH_Box02_S121	Motion	0	2834.54865193
2E90EDD08407	2016-08-28	EtOH_Box02_S121	Motion	0	2836.55114293
2E90EDD08407	2016-08-28	EtOH_Box02_S121	Motion	0	2843.24127984
2E90EDD08407	2016-08-28	EtOH_Box02_S121	Motion	0	2845.24394178
2E90EDD08407	2016-08-28	EtOH_Box02_S121	Motion	0	2848.4548378
2E90EDD08407	2016-08-28	EtOH_Box02_S121	Motion	0	2850.45741892
2E90EDD08407	2016-08-28	EtOH_Box02_S121	Motion	0	2853.74812984
2E90EDD08407	2016-08-28	EtOH_Box02_S121	Motion	0	2855.75065184
2E90EDD08407	2016-08-28	EtOH_Box02_S121	Motion	0	2859.03890681
2E90EDD08407	2016-08-28	EtOH_Box02_S121	Motion	0	2861.04156899
2E90EDD08407	2016-08-28	EtOH_Box02_S121	Motion	0	2865.15721083
2E90EDD08407	2016-08-28	EtOH_Box02_S121	Motion	0	2867.15984678
2E90EDD08407	2016-08-28	EtOH_Box02_S121	Motion	0	2871.58631396
2E90EDD08407	2016-08-28	EtOH_Box02_S121	Motion	0	2873.5888598
2E90EDD08407	2016-08-28	EtOH_Box02_S121	Motion	0	2877.06107593
2E90EDD08407	2016-08-28	EtOH_Box02_S121	Motion	0	2879.06357098
2E90EDD08407	2016-08-28	EtOH_Box02_S121	Motion	0	2882.4628799
2E90EDD08407	2016-08-28	EtOH_Box02_S121	Motion	0	2884.46550989
2E90EDD08407	2016-08-28	EtOH_Box02_S121	Motion	0	2887.74855781
2E90EDD08407	2016-08-28	EtOH_Box02_S121	Motion	0	2889.75109696
2E90EDD08407	2016-08-28	EtOH_Box02_S121	Motion	0	2893.20310879
2E90EDD08407	2016-08-28	EtOH_Box02_S121	Motion	0	2895.20573783
2E90EDD08407	2016-08-28	EtOH_Box02_S121	Motion	0	2900.21283078
2E90EDD08407	2016-08-28	EtOH_Box02_S121	Motion	0	2902.21532488
2E90EDD08407	2016-08-28	EtOH_Box02_S121	Motion	0	2914.900455
2E90EDD08407	2016-08-28	EtOH_Box02_S121	Motion	0	2916.90311384
2E90EDD08407	2016-08-28	EtOH_Box02_S121	Motion	0	2921.30004883
2E90EDD08407	2016-08-28	EtOH_Box02_S121	Motion	0	2923.30263996
2E90EDD08407	2016-08-28	EtOH_Box02_S121	Motion	0	2926.90682697
2E90EDD08407	2016-08-28	EtOH_Box02_S121	Motion	0	2928.909518
2E90EDD08407	2016-08-28	EtOH_Box02_S121	Motion	0	2932.63060188
2E90EDD08407	2016-08-28	EtOH_Box02_S121	Motion	0	2934.63312578
2E90EDD08407	2016-08-28	EtOH_Box02_S121	Motion	0	2937.82845783
2E90EDD08407	2016-08-28	EtOH_Box02_S121	Motion	0	2939.83109999
2E90EDD08407	2016-08-28	EtOH_Box02_S121	Motion	0	2946.22302985
2E90EDD08407	2016-08-28	EtOH_Box02_S121	Motion	0	2948.22567677
2E90EDD08407	2016-08-28	EtOH_Box02_S121	Motion	0	2963.3772378
2E90EDD08407	2016-08-28	EtOH_Box02_S121	Motion	0	2965.37990499
2E90EDD08407	2016-08-28	EtOH_Box02_S121	Motion	0	2969.69691086
2E90EDD08407	2016-08-28	EtOH_Box02_S121	Motion	0	2971.69954395
2E90EDD08407	2016-08-28	EtOH_Box02_S121	Motion	0	2977.71379685
2E90EDD08407	2016-08-28	EtOH_Box02_S121	Motion	0	2979.71645498
2E90EDD08407	2016-08-28	EtOH_Box02_S121	Motion	0	2986.24368477
2E90EDD08407	2016-08-28	EtOH_Box02_S121	Motion	0	2988.24633789
2E90EDD08407	2016-08-28	EtOH_Box02_S121	Motion	0	2993.87504578
2E90EDD08407	2016-08-28	EtOH_Box02_S121	Motion	0	2995.8776288
2E90EDD08407	2016-08-28	EtOH_Box02_S121	Motion	0	3001.15261984
2E90EDD08407	2016-08-28	EtOH_Box02_S121	Motion	0	3003.15523291
2E90EDD08407	2016-08-28	EtOH_Box02_S121	Motion	0	3006.40203691
2E90EDD08407	2016-08-28	EtOH_Box02_S121	Motion	0	3008.40464783
2E90EDD08407	2016-08-28	EtOH_Box02_S121	Motion	0	3029.08280492
2E90EDD08407	2016-08-28	EtOH_Box02_S121	Motion	0	3031.0854578
2E90EDD08407	2016-08-28	EtOH_Box02_S121	Motion	0	3034.59247494
2E90EDD08407	2016-08-28	EtOH_Box02_S121	Motion	0	3036.59494591
2E90EDD08407	2016-08-28	EtOH_Box02_S121	Motion	0	3043.56745791
2E90EDD08407	2016-08-28	EtOH_Box02_S121	Motion	0	3045.57013083
2E90EDD08407	2016-08-28	EtOH_Box02_S121	Motion	0	3049.29687381
2E90EDD08407	2016-08-28	EtOH_Box02_S121	Motion	0	3051.29938889
2E90EDD08407	2016-08-28	EtOH_Box02_S121	Motion	0	3055.48617291
2E90EDD08407	2016-08-28	EtOH_Box02_S121	Motion	0	3057.48859191
2E90EDD08407	2016-08-28	EtOH_Box02_S121	Motion	0	3060.84453392
2E90EDD08407	2016-08-28	EtOH_Box02_S121	Motion	0	3062.84718585
2E90EDD08407	2016-08-28	EtOH_Box02_S121	Motion	0	3067.82607198
2E90EDD08407	2016-08-28	EtOH_Box02_S121	Motion	0	3069.82870984
2E90EDD08407	2016-08-28	EtOH_Box02_S121	Motion	0	3073.12915277
2E90EDD08407	2016-08-28	EtOH_Box02_S121	Motion	0	3075.13164878
2E90EDD08407	2016-08-28	EtOH_Box02_S121	Motion	0	3081.45450592
2E90EDD08407	2016-08-28	EtOH_Box02_S121	Motion	0	3083.45702195
2E90EDD08407	2016-08-28	EtOH_Box02_S121	Motion	0	3086.93620992
2E90EDD08407	2016-08-28	EtOH_Box02_S121	Motion	0	3088.93884993
2E90EDD08407	2016-08-28	EtOH_Box02_S121	Motion	0	3094.01564288
2E90EDD08407	2016-08-28	EtOH_Box02_S121	Motion	0	3096.01828885
2E90EDD08407	2016-08-28	EtOH_Box02_S121	Motion	0	3100.7460649
2E90EDD08407	2016-08-28	EtOH_Box02_S121	Motion	0	3102.7486968
2E90EDD08407	2016-08-28	EtOH_Box02_S121	Motion	0	3107.00261593
2E90EDD08407	2016-08-28	EtOH_Box02_S121	Motion	0	3109.00510383
2E90EDD08407	2016-08-28	EtOH_Box02_S121	Motion	0	3113.75260997
2E90EDD08407	2016-08-28	EtOH_Box02_S121	Motion	0	3115.75510883
2E90EDD08407	2016-08-28	EtOH_Box02_S121	Motion	0	3119.37261486
2E90EDD08407	2016-08-28	EtOH_Box02_S121	Motion	0	3121.37509084
2E90EDD08407	2016-08-28	EtOH_Box02_S121	Motion	0	3124.77117085
2E90EDD08407	2016-08-28	EtOH_Box02_S121	Motion	0	3126.77367091
2E90EDD08407	2016-08-28	EtOH_Box02_S121	Motion	0	3130.76621294
2E90EDD08407	2016-08-28	EtOH_Box02_S121	Motion	0	3132.76884198
2E90EDD08407	2016-08-28	EtOH_Box02_S121	Motion	0	3145.04669881
2E90EDD08407	2016-08-28	EtOH_Box02_S121	Motion	0	3147.049366
2E90EDD08407	2016-08-28	EtOH_Box02_S121	Motion	0	3151.77103186
2E90EDD08407	2016-08-28	EtOH_Box02_S121	Motion	0	3153.77353287
2E90EDD08407	2016-08-28	EtOH_Box02_S121	Motion	0	3157.59765983
2E90EDD08407	2016-08-28	EtOH_Box02_S121	Motion	0	3159.6003108
2E90EDD08407	2016-08-28	EtOH_Box02_S121	Motion	0	3163.07504988
2E90EDD08407	2016-08-28	EtOH_Box02_S121	Motion	0	3165.07762289
2E90EDD08407	2016-08-28	EtOH_Box02_S121	Motion	0	3168.52466798
2E90EDD08407	2016-08-28	EtOH_Box02_S121	Motion	0	3170.5271709
2E90EDD08407	2016-08-28	EtOH_Box02_S121	Motion	0	3181.97356391
2E90EDD08407	2016-08-28	EtOH_Box02_S121	Motion	0	3183.97621584
2E90EDD08407	2016-08-28	EtOH_Box02_S121	Motion	0	3188.62214184
2E90EDD08407	2016-08-28	EtOH_Box02_S121	Motion	0	3190.6246469
2E90EDD08407	2016-08-28	EtOH_Box02_S121	Motion	0	3194.08063984
2E90EDD08407	2016-08-28	EtOH_Box02_S121	Motion	0	3196.08312178
2E90EDD08407	2016-08-28	EtOH_Box02_S121	Motion	0	3208.84859395
2E90EDD08407	2016-08-28	EtOH_Box02_S121	Motion	0	3210.8512609
2E90EDD08407	2016-08-28	EtOH_Box02_S121	Motion	0	3216.00565481
2E90EDD08407	2016-08-28	EtOH_Box02_S121	Motion	0	3218.00816584
2E90EDD08407	2016-08-28	EtOH_Box02_S121	Motion	0	3221.216995
2E90EDD08407	2016-08-28	EtOH_Box02_S121	Motion	0	3223.21963787
2E90EDD08407	2016-08-28	EtOH_Box02_S121	Motion	0	3227.37381792
2E90EDD08407	2016-08-28	EtOH_Box02_S121	Motion	0	3229.37643385
2E90EDD08407	2016-08-28	EtOH_Box02_S121	Motion	0	3236.52343798
2E90EDD08407	2016-08-28	EtOH_Box02_S121	Motion	0	3238.52607489
2E90EDD08407	2016-08-28	EtOH_Box02_S121	Motion	0	3241.82335281
2E90EDD08407	2016-08-28	EtOH_Box02_S121	Motion	0	3243.82598591
2E90EDD08407	2016-08-28	EtOH_Box02_S121	Motion	0	3247.13569498
2E90EDD08407	2016-08-28	EtOH_Box02_S121	Motion	0	3249.13825297
2E90EDD08407	2016-08-28	EtOH_Box02_S121	Motion	0	3253.08188081
2E90EDD08407	2016-08-28	EtOH_Box02_S121	Motion	0	3255.08448982
2E90EDD08407	2016-08-28	EtOH_Box02_S121	Motion	0	3259.15787888
2E90EDD08407	2016-08-28	EtOH_Box02_S121	Motion	0	3261.16049695
2E90EDD08407	2016-08-28	EtOH_Box02_S121	Motion	0	3264.41212392
2E90EDD08407	2016-08-28	EtOH_Box02_S121	Motion	0	3266.41461086
2E90EDD08407	2016-08-28	EtOH_Box02_S121	Motion	0	3269.96425796
2E90EDD08407	2016-08-28	EtOH_Box02_S121	Motion	0	3271.96688294
2E90EDD08407	2016-08-28	EtOH_Box02_S121	Motion	0	3278.91952395
2E90EDD08407	2016-08-28	EtOH_Box02_S121	Motion	0	3280.92199898
2E90EDD08407	2016-08-28	EtOH_Box02_S121	Motion	0	3288.26515198
2E90EDD08407	2016-08-28	EtOH_Box02_S121	Motion	0	3290.26782179
2E90EDD08407	2016-08-28	EtOH_Box02_S121	Motion	0	3293.7105329
2E90EDD08407	2016-08-28	EtOH_Box02_S121	Motion	0	3295.71307278
2E90EDD08407	2016-08-28	EtOH_Box02_S121	Motion	0	3299.56067896
2E90EDD08407	2016-08-28	EtOH_Box02_S121	Motion	0	3301.56315494
2E90EDD08407	2016-08-28	EtOH_Box02_S121	Motion	0	3305.36857295
2E90EDD08407	2016-08-28	EtOH_Box02_S121	Motion	0	3307.37121677
2E90EDD08407	2016-08-28	EtOH_Box02_S121	Motion	0	3313.19070578
2E90EDD08407	2016-08-28	EtOH_Box02_S121	Motion	0	3315.19339681
2E90EDD08407	2016-08-28	EtOH_Box02_S121	Motion	0	3324.67978191
2E90EDD08407	2016-08-28	EtOH_Box02_S121	Motion	0	3326.68244886
2E90EDD08407	2016-08-28	EtOH_Box02_S121	Motion	0	3331.84947991
2E90EDD08407	2016-08-28	EtOH_Box02_S121	Motion	0	3333.85198998
2E90EDD08407	2016-08-28	EtOH_Box02_S121	Motion	0	3337.92961383
2E90EDD08407	2016-08-28	EtOH_Box02_S121	Motion	0	3339.932302
2E90EDD08407	2016-08-28	EtOH_Box02_S121	Motion	0	3344.64185786
2E90EDD08407	2016-08-28	EtOH_Box02_S121	Motion	0	3346.64447498
2E90EDD08407	2016-08-28	EtOH_Box02_S121	Motion	0	3352.45376492
2E90EDD08407	2016-08-28	EtOH_Box02_S121	Motion	0	3354.45628881
2E90EDD08407	2016-08-28	EtOH_Box02_S121	Motion	0	3358.16549492
2E90EDD08407	2016-08-28	EtOH_Box02_S121	Motion	0	3360.16803694
2E90EDD08407	2016-08-28	EtOH_Box02_S121	Motion	0	3364.05375886
2E90EDD08407	2016-08-28	EtOH_Box02_S121	Motion	0	3366.05639696
2E90EDD08407	2016-08-28	EtOH_Box02_S121	Motion	0	3369.25213385
2E90EDD08407	2016-08-28	EtOH_Box02_S121	Motion	0	3371.2547698
2E90EDD08407	2016-08-28	EtOH_Box02_S121	Motion	0	3374.8764019
2E90EDD08407	2016-08-28	EtOH_Box02_S121	Motion	0	3376.87890291
2E90EDD08407	2016-08-28	EtOH_Box02_S121	Motion	0	3381.35007095
2E90EDD08407	2016-08-28	EtOH_Box02_S121	Motion	0	3383.35270095
2E90EDD08407	2016-08-28	EtOH_Box02_S121	Motion	0	3387.53829193
2E90EDD08407	2016-08-28	EtOH_Box02_S121	Motion	0	3389.54094291
2E90EDD08407	2016-08-28	EtOH_Box02_S121	Motion	0	3395.112463
2E90EDD08407	2016-08-28	EtOH_Box02_S121	Motion	0	3397.11511087
2E90EDD08407	2016-08-28	EtOH_Box02_S121	Motion	0	3400.62898898
2E90EDD08407	2016-08-28	EtOH_Box02_S121	Motion	0	3402.63146281
2E90EDD08407	2016-08-28	EtOH_Box02_S121	Motion	0	3406.69658685
2E90EDD08407	2016-08-28	EtOH_Box02_S121	Motion	0	3408.69923377
2E90EDD08407	2016-08-28	EtOH_Box02_S121	Motion	0	3413.20366597
2E90EDD08407	2016-08-28	EtOH_Box02_S121	Motion	0	3415.20630693
2E90EDD08407	2016-08-28	EtOH_Box02_S121	Motion	0	3419.31768179
2E90EDD08407	2016-08-28	EtOH_Box02_S121	Motion	0	3421.32017398
2E90EDD08407	2016-08-28	EtOH_Box02_S121	Motion	0	3427.00179386
2E90EDD08407	2016-08-28	EtOH_Box02_S121	Motion	0	3429.00432682
2E90EDD08407	2016-08-28	EtOH_Box02_S121	Motion	0	3432.32331085
2E90EDD08407	2016-08-28	EtOH_Box02_S121	Motion	0	3434.32595682
2E90EDD08407	2016-08-28	EtOH_Box02_S121	Motion	0	3438.04135585
2E90EDD08407	2016-08-28	EtOH_Box02_S121	Motion	0	3440.04384184
2E90EDD08407	2016-08-28	EtOH_Box02_S121	Motion	0	3443.71905994
2E90EDD08407	2016-08-28	EtOH_Box02_S121	Motion	0	3445.7216258
2E90EDD08407	2016-08-28	EtOH_Box02_S121	Motion	0	3450.10712886
2E90EDD08407	2016-08-28	EtOH_Box02_S121	Motion	0	3452.10970378
2E90EDD08407	2016-08-28	EtOH_Box02_S121	Motion	0	3460.932585
2E90EDD08407	2016-08-28	EtOH_Box02_S121	Motion	0	3462.93524098
2E90EDD08407	2016-08-28	EtOH_Box02_S121	Motion	0	3466.35642982
2E90EDD08407	2016-08-28	EtOH_Box02_S121	Motion	0	3468.35917997
2E90EDD08407	2016-08-28	EtOH_Box02_S121	Motion	0	3472.83989692
2E90EDD08407	2016-08-28	EtOH_Box02_S121	Motion	0	3474.84238982
2E90EDD08407	2016-08-28	EtOH_Box02_S121	Motion	0	3484.88438988
2E90EDD08407	2016-08-28	EtOH_Box02_S121	Motion	0	3486.88707495
2E90EDD08407	2016-08-28	EtOH_Box02_S121	Motion	0	3490.64682698
2E90EDD08407	2016-08-28	EtOH_Box02_S121	Motion	0	3492.64938283
2E90EDD08407	2016-08-28	EtOH_Box02_S121	Motion	0	3496.09212494
2E90EDD08407	2016-08-28	EtOH_Box02_S121	Motion	0	3498.09470081
2E90EDD08407	2016-08-28	EtOH_Box02_S121	Motion	0	3502.57337284
2E90EDD08407	2016-08-28	EtOH_Box02_S121	Motion	0	3504.57583094
2E90EDD08407	2016-08-28	EtOH_Box02_S121	Motion	0	3507.80167484
2E90EDD08407	2016-08-28	EtOH_Box02_S121	Motion	0	3509.80428195
2E90EDD08407	2016-08-28	EtOH_Box02_S121	Motion	0	3516.06520581
2E90EDD08407	2016-08-28	EtOH_Box02_S121	Motion	0	3518.067729
2E90EDD08407	2016-08-28	EtOH_Box02_S121	Motion	0	3521.69992995
2E90EDD08407	2016-08-28	EtOH_Box02_S121	Motion	0	3523.70239186
2E90EDD08407	2016-08-28	EtOH_Box02_S121	Motion	0	3528.42680693
2E90EDD08407	2016-08-28	EtOH_Box02_S121	Motion	0	3530.42947292
2E90EDD08407	2016-08-28	EtOH_Box02_S121	Motion	0	3536.13744378
2E90EDD08407	2016-08-28	EtOH_Box02_S121	Motion	0	3538.1401
2E90EDD08407	2016-08-28	EtOH_Box02_S121	Motion	0	3544.13162398
2E90EDD08407	2016-08-28	EtOH_Box02_S121	Motion	0	3546.13417697
2E90EDD08407	2016-08-28	EtOH_Box02_S121	Motion	0	3550.19181991
2E90EDD08407	2016-08-28	EtOH_Box02_S121	Motion	0	3552.19438601
2E90EDD08407	2016-08-28	EtOH_Box02_S121	Motion	0	3555.35715795
2E90EDD08407	2016-08-28	EtOH_Box02_S121	Motion	0	3557.3597579
2E90EDD08407	2016-08-28	EtOH_Box02_S121	Motion	0	3569.06636977
2E90EDD08407	2016-08-28	EtOH_Box02_S121	Motion	0	3571.06903791
2E90EDD08407	2016-08-28	EtOH_Box02_S121	Motion	0	3590.9509089
2E90EDD08407	2016-08-28	EtOH_Box02_S121	Motion	0	3592.95357585
2E90EDD08407	2016-08-28	EtOH_Box02_S121	Motion	0	3596.15128398
2E90EDD08407	2016-08-28	EtOH_Box02_S121	Motion	0	3598.15390491
2E90EDD08407	2016-08-28	EtOH_Box02_S121	SessionEnd	0	3600.15645099
