# Supplementary material for: An open source device for operant licking in rats
Source: PeerJ. 2017 Feb 14;5:e2981. doi: 10.7717/peerj.2981 (PMC5312574; doi:10.7717/peerj.2981)
Supplement: Supplemental Information 1 — The complete raw data and several R scripts that generated all the figures and statistical analysis were compressed using the Linux tar command. The bash program dataSummary.sh located in the sucrose and water subdirectory was used to generate summary statistics for each run. [file peerj-05-2981-s001.gz › data/sucrose/dataSummary.sh]

#!/bin/bash

#PR
grep REWARD pr/*csv |cut -f 1,2,3,4 |sort |uniq -c |sed -e "s/ETOH.*csv://" |sort -k3 >tmp.tab
grep ACTIVE pr/*csv |cut -f 1,2,3,4 |sort |uniq -c |sed -e "s/ETOH.*csv://" |sort -k3 >>tmp.tab
sed -e "s/^\s\+//" tmp.tab |sed -e "s/ /\t/" |sed -e "s/pr\///">pr.tab
#VR
grep REWARD vr/*csv |cut -f 1,2,3,4 |sort |uniq -c |sed -e "s/ETOH.*csv://" |sort -k3 >tmp.tab
grep ACTIVE vr/*csv |cut -f 1,2,3,4 |sort |uniq -c |sed -e "s/ETOH.*csv://" |sort -k3 >>tmp.tab
sed -e "s/^\s\+//" tmp.tab |sed -e "s/ /\t/" |sed -e "s/vr\///">vr.tab
#FR
grep REWARD fr/*csv |cut -f 1,2,3,4 |sort |uniq -c |sed -e "s/ETOH.*csv://" |sort -k3 >tmp.tab
grep ACTIVE fr/*csv |cut -f 1,2,3,4 |sort |uniq -c |sed -e "s/ETOH.*csv://" |sort -k3 >>tmp.tab
sed -e "s/^\s\+//" tmp.tab |sed -e "s/ /\t/" |sed -e "s/fr\///">fr.tab

rm tmp.tab
