# Supplementary material for: An open source device for operant licking in rats
Source: PeerJ. 2017 Feb 14;5:e2981. doi: 10.7717/peerj.2981 (PMC5312574; doi:10.7717/peerj.2981)
Supplement: Supplemental Information 1 — The complete raw data and several R scripts that generated all the figures and statistical analysis were compressed using the Linux tar command. The bash program dataSummary.sh located in the sucrose and water subdirectory was used to generate summary statistics for each run. [file peerj-05-2981-s001.gz › data/sucrose/lickSummary.r]

library("tidyr")

# sucrose
pr<-read.table(file="pr.tab",header=F)
pr$schedule<-"zpr" # for sorting purpose
fr<-read.table(file="fr.tab",header=F)
fr$schedule<-"fr"
vr<-read.table(file="vr.tab",header=F)
vr$schedule<-"vr"
d0<-rbind(pr,vr,fr)

# water 

pr<-read.table(file="../water/water_pr.tab",header=F)
pr$schedule<-"zpr" # sorting
fr<-read.table(file="../water/water_fr.tab",header=F)
fr$schedule<-"fr"
vr<-read.table(file="../water/water_vr.tab",header=F)
vr$schedule<-"vr"
d1<-rbind(vr,fr, pr)

names(d0)<-c("cnt","rat","date","box","event","schedule")
names(d1)<-c("cnt","rat","date","box","event","schedule")
d0m<-aggregate(cnt~event+schedule, FUN=mean, data=d0)
d0s<-aggregate(cnt~event+schedule, FUN=function(x) sd(x)/sqrt(length(x)), data=d0)
d1m<-aggregate(cnt~event+schedule, FUN=mean, data=d1)
d1s<-aggregate(cnt~event+schedule, FUN=function(x) sd(x)/sqrt(length(x)), data=d1)

cbind(d0m,d0s)
cbind(d1m,d1s)
ti<-"../../figures/activities_mean.eps"
postscript(file=ti,width=10,height=7,onefile=F,horizontal=F,paper="special")  
par(mar=c(3,4,3,2))
par(mfrow=c(2,2))
# sucrose
d0mw<-spread(d0m, schedule, cnt)
d0sw<-spread(d0s, schedule, cnt)
y0<-as.matrix(d0mw[,-1])
err0<-as.matrix(d0sw[,-1])
#
y<-y0[1:2,]
err<-err0[1:2,]
x<-barplot(y, beside=T,log="y", ylim=c(1,10000), names.arg=c("FR10", "VR10", "PR"), main="a. Operant Licking for Sucrose", ylab="Licks" )
arrows(x, y, x, y + err, angle = 90, length = .02, code = 3)  
text(x[2,], y[2,]*2.55, c("***", "***", "**"), font=2, cex=1.4) 
legend("topright", bty="n", fill=c("grey30", "grey"), c("Active Spout", "Inactive Spout"))
#
y<-y0[3,]
err<-err0[3,]
x<-barplot(y, beside=T,log="", ylim=c(0,150), names.arg=c("FR10", "VR10", "PR"), main="b. Sucrose Reward", ylab="Drops" )
arrows(x, y, x, y + err, angle = 90, length = .02, code = 3)  
#
# water
d1mw<-spread(d1m, schedule, cnt)
d1sw<-spread(d1s, schedule, cnt)
y0<-as.matrix(d1mw[,-1])
err0<-as.matrix(d1sw[,-1])
y<-y0[1:2,]
err<-err0[1:2,]
x<-barplot( y , beside=T,log="y", ylim=c(1,10000), names.arg=c("FR10", "VR10", "PR" ), main="c. Operant Licking for Water", ylab="Licks" )
arrows(x, y, x, y + err, angle = 90, length = .02, code = 3)  
text(x[2,], y[2,]*2.55, "*", font=2, cex=1.4) 
legend("topright", bty="n", fill=c("grey30", "grey" ), c("Active Spout", "Inactive Spout"))
y<-y0[3,]
err<-err0[3,]
x<-barplot(y, beside=T,log="", ylim=c(0,150), names.arg=c("FR10", "VR10", "PR"), main="d. Water Reward", ylab="Drops" )
arrows(x, y, x, y + err, angle = 90, length = .02, code = 3)  
dev.off()


# t test for sucrose
d2<-subset(d0, event!="REWARD")
d2vr<-subset(d2, schedule=="vr")
t.test(log(cnt)~event, paired=T, d2vr)
d2fr<-subset(d2, schedule=="fr")
t.test(log(cnt)~event, paired=T, d2fr)
d2pr<-subset(d2, schedule=="zpr")
t.test(log(cnt)~event, paired=T, d2pr)
# t test for water
d2<-subset(d1, event!="REWARD")
d2vr<-subset(d2, schedule=="vr")
t.test(log(cnt)~event, paired=T, d2vr)
d2fr<-subset(d2, schedule=="fr")
t.test(log(cnt)~event, paired=T, d2fr)
d2pr<-subset(d2, schedule=="zpr")
t.test(log(cnt)~event, paired=T, d2pr)
