# Supplementary material for: An open source device for operant licking in rats
Source: PeerJ. 2017 Feb 14;5:e2981. doi: 10.7717/peerj.2981 (PMC5312574; doi:10.7717/peerj.2981)
Supplement: Supplemental Information 1 — The complete raw data and several R scripts that generated all the figures and statistical analysis were compressed using the Linux tar command. The bash program dataSummary.sh located in the sucrose and water subdirectory was used to generate summary statistics for each run. [file peerj-05-2981-s001.gz › data/sucrose/pr.tab]

11	2E90EDD056D5	2016-08-29	EtOH_Box01_S142	REWARD
16	1E003E3B0C17	2016-08-29	EtOH_Box02_S123	REWARD
11	2E90EDD235B4	2016-08-29	EtOH_Box03_S115	REWARD
16	2E90EDD21091	2016-08-29	EtOH_Box05_S35	REWARD
14	2E90EDD21091	2016-08-30	EtOH_Box04_S125	REWARD
776	2E90EDD056D5	2016-08-29	EtOH_Box01_S142	ACTIVE
52	2E90EDD056D5	2016-08-29	EtOH_Box01_S142	INACTIVE
1686	1E003E3B0C17	2016-08-29	EtOH_Box02_S123	ACTIVE
9	1E003E3B0C17	2016-08-29	EtOH_Box02_S123	INACTIVE
420	2E90EDD235B4	2016-08-29	EtOH_Box03_S115	ACTIVE
39	2E90EDD235B4	2016-08-29	EtOH_Box03_S115	INACTIVE
1453	2E90EDD21091	2016-08-29	EtOH_Box05_S35	ACTIVE
21	2E90EDD21091	2016-08-29	EtOH_Box05_S35	INACTIVE
1069	2E90EDD21091	2016-08-30	EtOH_Box04_S125	ACTIVE
25	2E90EDD21091	2016-08-30	EtOH_Box04_S125	INACTIVE
