# Supplementary material for: An open source device for operant licking in rats
Source: PeerJ. 2017 Feb 14;5:e2981. doi: 10.7717/peerj.2981 (PMC5312574; doi:10.7717/peerj.2981)
Supplement: Supplemental Information 1 — The complete raw data and several R scripts that generated all the figures and statistical analysis were compressed using the Linux tar command. The bash program dataSummary.sh located in the sucrose and water subdirectory was used to generate summary statistics for each run. [file peerj-05-2981-s001.gz › data/sucrose/vr.tab]

121	2E90EDD08407	2016-08-28	EtOH_Box02_S121	REWARD
100	2E90EDD051D2	2016-08-28	EtOH_Box04_S118	REWARD
120	2E90EDD21091	2016-08-28	EtOH_Box05_S34	REWARD
60	2E90EDD21091	2016-08-31	EtOH_Box01_S147	REWARD
102	2E90EDD21091	2016-08-31	EtOH_Box03_S121	REWARD
7400	2E90EDD08407	2016-08-28	EtOH_Box02_S121	ACTIVE
36	2E90EDD08407	2016-08-28	EtOH_Box02_S121	INACTIVE
3407	2E90EDD051D2	2016-08-28	EtOH_Box04_S118	ACTIVE
55	2E90EDD051D2	2016-08-28	EtOH_Box04_S118	INACTIVE
6682	2E90EDD21091	2016-08-28	EtOH_Box05_S34	ACTIVE
22	2E90EDD21091	2016-08-28	EtOH_Box05_S34	INACTIVE
1794	2E90EDD21091	2016-08-31	EtOH_Box01_S147	ACTIVE
55	2E90EDD21091	2016-08-31	EtOH_Box01_S147	INACTIVE
3343	2E90EDD21091	2016-08-31	EtOH_Box03_S121	ACTIVE
21	2E90EDD21091	2016-08-31	EtOH_Box03_S121	INACTIVE
