# Supplementary material for: An open source device for operant licking in rats
Source: PeerJ. 2017 Feb 14;5:e2981. doi: 10.7717/peerj.2981 (PMC5312574; doi:10.7717/peerj.2981)
Supplement: Supplemental Information 1 — The complete raw data and several R scripts that generated all the figures and statistical analysis were compressed using the Linux tar command. The bash program dataSummary.sh located in the sucrose and water subdirectory was used to generate summary statistics for each run. [file peerj-05-2981-s001.gz › data/sucrose/pr/ETOH_lick_Box01_S142_2E90EDD056D5.csv]

RatID	date	boxid	EventType	pr	seconds
2E90EDD056D5	2016-08-29	EtOH_Box01_S142	ACTIVE	0	31.3545210361
2E90EDD056D5	2016-08-29	EtOH_Box01_S142	ACTIVE	0	31.5315840244
2E90EDD056D5	2016-08-29	EtOH_Box01_S142	REWARD	2	31.5315840244
2E90EDD056D5	2016-08-29	EtOH_Box01_S142	ACTIVE	0	31.7899141312
2E90EDD056D5	2016-08-29	EtOH_Box01_S142	ACTIVE	0	31.9200239182
2E90EDD056D5	2016-08-29	EtOH_Box01_S142	ACTIVE	0	32.0704579353
2E90EDD056D5	2016-08-29	EtOH_Box01_S142	ACTIVE	0	32.1884639263
2E90EDD056D5	2016-08-29	EtOH_Box01_S142	ACTIVE	0	32.2741210461
2E90EDD056D5	2016-08-29	EtOH_Box01_S142	ACTIVE	0	32.3487861156
2E90EDD056D5	2016-08-29	EtOH_Box01_S142	ACTIVE	0	32.4775071144
2E90EDD056D5	2016-08-29	EtOH_Box01_S142	ACTIVE	0	32.5847959518
2E90EDD056D5	2016-08-29	EtOH_Box01_S142	ACTIVE	0	32.7028670311
2E90EDD056D5	2016-08-29	EtOH_Box01_S142	ACTIVE	0	32.8207170963
2E90EDD056D5	2016-08-29	EtOH_Box01_S142	ACTIVE	0	32.960146904
2E90EDD056D5	2016-08-29	EtOH_Box01_S142	ACTIVE	0	33.1213259697
2E90EDD056D5	2016-08-29	EtOH_Box01_S142	ACTIVE	0	33.2499821186
2E90EDD056D5	2016-08-29	EtOH_Box01_S142	ACTIVE	0	33.3570370674
2E90EDD056D5	2016-08-29	EtOH_Box01_S142	ACTIVE	0	33.4965360165
2E90EDD056D5	2016-08-29	EtOH_Box01_S142	ACTIVE	0	33.7011520863
2E90EDD056D5	2016-08-29	EtOH_Box01_S142	ACTIVE	0	33.8300170898
2E90EDD056D5	2016-08-29	EtOH_Box01_S142	ACTIVE	0	33.9587230682
2E90EDD056D5	2016-08-29	EtOH_Box01_S142	ACTIVE	0	34.087428093
2E90EDD056D5	2016-08-29	EtOH_Box01_S142	ACTIVE	0	60.9090130329
2E90EDD056D5	2016-08-29	EtOH_Box01_S142	ACTIVE	0	61.0117640495
2E90EDD056D5	2016-08-29	EtOH_Box01_S142	ACTIVE	0	61.1251900196
2E90EDD056D5	2016-08-29	EtOH_Box01_S142	ACTIVE	0	61.4026660919
2E90EDD056D5	2016-08-29	EtOH_Box01_S142	REWARD	4	61.4026660919
2E90EDD056D5	2016-08-29	EtOH_Box01_S142	ACTIVE	0	61.727118969
2E90EDD056D5	2016-08-29	EtOH_Box01_S142	ACTIVE	0	61.8453819752
2E90EDD056D5	2016-08-29	EtOH_Box01_S142	ACTIVE	0	62.1470561028
2E90EDD056D5	2016-08-29	EtOH_Box01_S142	ACTIVE	0	62.2757549286
2E90EDD056D5	2016-08-29	EtOH_Box01_S142	ACTIVE	0	62.3936619759
2E90EDD056D5	2016-08-29	EtOH_Box01_S142	ACTIVE	0	62.5116949081
2E90EDD056D5	2016-08-29	EtOH_Box01_S142	ACTIVE	0	62.6512680054
2E90EDD056D5	2016-08-29	EtOH_Box01_S142	ACTIVE	0	62.7583141327
2E90EDD056D5	2016-08-29	EtOH_Box01_S142	ACTIVE	0	62.8870561123
2E90EDD056D5	2016-08-29	EtOH_Box01_S142	ACTIVE	0	62.994189024
2E90EDD056D5	2016-08-29	EtOH_Box01_S142	ACTIVE	0	63.122838974
2E90EDD056D5	2016-08-29	EtOH_Box01_S142	ACTIVE	0	63.2407491207
2E90EDD056D5	2016-08-29	EtOH_Box01_S142	ACTIVE	0	63.3695619106
2E90EDD056D5	2016-08-29	EtOH_Box01_S142	ACTIVE	0	63.5092279911
2E90EDD056D5	2016-08-29	EtOH_Box01_S142	ACTIVE	0	63.6175029278
2E90EDD056D5	2016-08-29	EtOH_Box01_S142	ACTIVE	0	63.7572450638
2E90EDD056D5	2016-08-29	EtOH_Box01_S142	ACTIVE	0	63.8860769272
2E90EDD056D5	2016-08-29	EtOH_Box01_S142	ACTIVE	0	64.0255570412
2E90EDD056D5	2016-08-29	EtOH_Box01_S142	ACTIVE	0	64.1650791168
2E90EDD056D5	2016-08-29	EtOH_Box01_S142	ACTIVE	0	64.2829840183
2E90EDD056D5	2016-08-29	EtOH_Box01_S142	ACTIVE	0	64.444122076
2E90EDD056D5	2016-08-29	EtOH_Box01_S142	ACTIVE	0	64.5837590694
2E90EDD056D5	2016-08-29	EtOH_Box01_S142	ACTIVE	0	64.7992379665
2E90EDD056D5	2016-08-29	EtOH_Box01_S142	ACTIVE	0	64.9387950897
2E90EDD056D5	2016-08-29	EtOH_Box01_S142	ACTIVE	0	65.2836089134
2E90EDD056D5	2016-08-29	EtOH_Box01_S142	ACTIVE	0	65.477216959
2E90EDD056D5	2016-08-29	EtOH_Box01_S142	ACTIVE	0	65.5843710899
2E90EDD056D5	2016-08-29	EtOH_Box01_S142	ACTIVE	0	65.7133641243
2E90EDD056D5	2016-08-29	EtOH_Box01_S142	INACTIVE	0	76.971020937
2E90EDD056D5	2016-08-29	EtOH_Box01_S142	INACTIVE	0	77.2877259254
2E90EDD056D5	2016-08-29	EtOH_Box01_S142	INACTIVE	0	78.0812079906
2E90EDD056D5	2016-08-29	EtOH_Box01_S142	INACTIVE	0	78.2350540161
2E90EDD056D5	2016-08-29	EtOH_Box01_S142	INACTIVE	0	78.4538180828
2E90EDD056D5	2016-08-29	EtOH_Box01_S142	INACTIVE	0	78.7380599976
2E90EDD056D5	2016-08-29	EtOH_Box01_S142	INACTIVE	0	78.8490490913
2E90EDD056D5	2016-08-29	EtOH_Box01_S142	INACTIVE	0	79.0246269703
2E90EDD056D5	2016-08-29	EtOH_Box01_S142	INACTIVE	0	79.3736870289
2E90EDD056D5	2016-08-29	EtOH_Box01_S142	ACTIVE	0	94.6762530804
2E90EDD056D5	2016-08-29	EtOH_Box01_S142	ACTIVE	0	94.7894001007
2E90EDD056D5	2016-08-29	EtOH_Box01_S142	ACTIVE	0	94.8914630413
2E90EDD056D5	2016-08-29	EtOH_Box01_S142	ACTIVE	0	95.0259261131
2E90EDD056D5	2016-08-29	EtOH_Box01_S142	ACTIVE	0	95.1711559296
2E90EDD056D5	2016-08-29	EtOH_Box01_S142	ACTIVE	0	95.2947070599
2E90EDD056D5	2016-08-29	EtOH_Box01_S142	REWARD	6	95.2947070599
2E90EDD056D5	2016-08-29	EtOH_Box01_S142	ACTIVE	0	95.5749430656
2E90EDD056D5	2016-08-29	EtOH_Box01_S142	ACTIVE	0	95.7149059772
2E90EDD056D5	2016-08-29	EtOH_Box01_S142	ACTIVE	0	95.843693018
2E90EDD056D5	2016-08-29	EtOH_Box01_S142	ACTIVE	0	95.9940059185
2E90EDD056D5	2016-08-29	EtOH_Box01_S142	ACTIVE	0	96.1359250546
2E90EDD056D5	2016-08-29	EtOH_Box01_S142	ACTIVE	0	96.2546770573
2E90EDD056D5	2016-08-29	EtOH_Box01_S142	ACTIVE	0	96.4605219364
2E90EDD056D5	2016-08-29	EtOH_Box01_S142	ACTIVE	0	96.5895440578
2E90EDD056D5	2016-08-29	EtOH_Box01_S142	ACTIVE	0	96.6751070023
2E90EDD056D5	2016-08-29	EtOH_Box01_S142	ACTIVE	0	96.7821791172
2E90EDD056D5	2016-08-29	EtOH_Box01_S142	ACTIVE	0	96.8892741203
2E90EDD056D5	2016-08-29	EtOH_Box01_S142	ACTIVE	0	96.9963290691
2E90EDD056D5	2016-08-29	EtOH_Box01_S142	ACTIVE	0	97.1142690182
2E90EDD056D5	2016-08-29	EtOH_Box01_S142	ACTIVE	0	97.2322669029
2E90EDD056D5	2016-08-29	EtOH_Box01_S142	ACTIVE	0	97.3286230564
2E90EDD056D5	2016-08-29	EtOH_Box01_S142	ACTIVE	0	97.4574000835
2E90EDD056D5	2016-08-29	EtOH_Box01_S142	ACTIVE	0	97.575345993
2E90EDD056D5	2016-08-29	EtOH_Box01_S142	ACTIVE	0	97.693308115
2E90EDD056D5	2016-08-29	EtOH_Box01_S142	ACTIVE	0	97.8330280781
2E90EDD056D5	2016-08-29	EtOH_Box01_S142	ACTIVE	0	97.9618289471
2E90EDD056D5	2016-08-29	EtOH_Box01_S142	ACTIVE	0	98.0797810555
2E90EDD056D5	2016-08-29	EtOH_Box01_S142	ACTIVE	0	98.2084949017
2E90EDD056D5	2016-08-29	EtOH_Box01_S142	ACTIVE	0	98.3372809887
2E90EDD056D5	2016-08-29	EtOH_Box01_S142	ACTIVE	0	98.4768791199
2E90EDD056D5	2016-08-29	EtOH_Box01_S142	ACTIVE	0	98.6271920204
2E90EDD056D5	2016-08-29	EtOH_Box01_S142	ACTIVE	0	98.777641058
2E90EDD056D5	2016-08-29	EtOH_Box01_S142	ACTIVE	0	98.9821240902
2E90EDD056D5	2016-08-29	EtOH_Box01_S142	ACTIVE	0	99.1218059063
2E90EDD056D5	2016-08-29	EtOH_Box01_S142	ACTIVE	0	99.2506251335
2E90EDD056D5	2016-08-29	EtOH_Box01_S142	ACTIVE	0	99.4240729809
2E90EDD056D5	2016-08-29	EtOH_Box01_S142	ACTIVE	0	99.5421071053
2E90EDD056D5	2016-08-29	EtOH_Box01_S142	ACTIVE	0	99.6929659843
2E90EDD056D5	2016-08-29	EtOH_Box01_S142	ACTIVE	0	99.8434429169
2E90EDD056D5	2016-08-29	EtOH_Box01_S142	ACTIVE	0	100.037044048
2E90EDD056D5	2016-08-29	EtOH_Box01_S142	ACTIVE	0	100.187340021
2E90EDD056D5	2016-08-29	EtOH_Box01_S142	ACTIVE	0	112.846765995
2E90EDD056D5	2016-08-29	EtOH_Box01_S142	ACTIVE	0	112.964924097
2E90EDD056D5	2016-08-29	EtOH_Box01_S142	ACTIVE	0	113.072165012
2E90EDD056D5	2016-08-29	EtOH_Box01_S142	ACTIVE	0	113.222724915
2E90EDD056D5	2016-08-29	EtOH_Box01_S142	ACTIVE	0	113.330007076
2E90EDD056D5	2016-08-29	EtOH_Box01_S142	ACTIVE	0	113.600704908
2E90EDD056D5	2016-08-29	EtOH_Box01_S142	ACTIVE	0	113.697122097
2E90EDD056D5	2016-08-29	EtOH_Box01_S142	ACTIVE	0	113.782787085
2E90EDD056D5	2016-08-29	EtOH_Box01_S142	ACTIVE	0	113.857405901
2E90EDD056D5	2016-08-29	EtOH_Box01_S142	ACTIVE	0	113.975287914
2E90EDD056D5	2016-08-29	EtOH_Box01_S142	ACTIVE	0	114.125591993
2E90EDD056D5	2016-08-29	EtOH_Box01_S142	ACTIVE	0	114.243514061
2E90EDD056D5	2016-08-29	EtOH_Box01_S142	ACTIVE	0	114.31816411
2E90EDD056D5	2016-08-29	EtOH_Box01_S142	ACTIVE	0	114.436108112
2E90EDD056D5	2016-08-29	EtOH_Box01_S142	ACTIVE	0	114.597306013
2E90EDD056D5	2016-08-29	EtOH_Box01_S142	ACTIVE	0	114.801747084
2E90EDD056D5	2016-08-29	EtOH_Box01_S142	ACTIVE	0	114.9305861
2E90EDD056D5	2016-08-29	EtOH_Box01_S142	ACTIVE	0	115.02688694
2E90EDD056D5	2016-08-29	EtOH_Box01_S142	ACTIVE	0	127.485640049
2E90EDD056D5	2016-08-29	EtOH_Box01_S142	ACTIVE	0	127.621629
2E90EDD056D5	2016-08-29	EtOH_Box01_S142	ACTIVE	0	127.800542116
2E90EDD056D5	2016-08-29	EtOH_Box01_S142	ACTIVE	0	127.947973013
2E90EDD056D5	2016-08-29	EtOH_Box01_S142	ACTIVE	0	128.105515957
2E90EDD056D5	2016-08-29	EtOH_Box01_S142	ACTIVE	0	128.241173983
2E90EDD056D5	2016-08-29	EtOH_Box01_S142	ACTIVE	0	128.355193138
2E90EDD056D5	2016-08-29	EtOH_Box01_S142	ACTIVE	0	128.490859985
2E90EDD056D5	2016-08-29	EtOH_Box01_S142	REWARD	8	128.490859985
2E90EDD056D5	2016-08-29	EtOH_Box01_S142	ACTIVE	0	128.783697128
2E90EDD056D5	2016-08-29	EtOH_Box01_S142	ACTIVE	0	128.945173025
2E90EDD056D5	2016-08-29	EtOH_Box01_S142	ACTIVE	0	129.052380085
2E90EDD056D5	2016-08-29	EtOH_Box01_S142	ACTIVE	0	129.224467993
2E90EDD056D5	2016-08-29	EtOH_Box01_S142	ACTIVE	0	129.353250027
2E90EDD056D5	2016-08-29	EtOH_Box01_S142	ACTIVE	0	129.449546099
2E90EDD056D5	2016-08-29	EtOH_Box01_S142	ACTIVE	0	129.589110136
2E90EDD056D5	2016-08-29	EtOH_Box01_S142	ACTIVE	0	129.707238913
2E90EDD056D5	2016-08-29	EtOH_Box01_S142	ACTIVE	0	129.911965132
2E90EDD056D5	2016-08-29	EtOH_Box01_S142	ACTIVE	0	130.029865026
2E90EDD056D5	2016-08-29	EtOH_Box01_S142	ACTIVE	0	130.158599138
2E90EDD056D5	2016-08-29	EtOH_Box01_S142	ACTIVE	0	130.352180004
2E90EDD056D5	2016-08-29	EtOH_Box01_S142	ACTIVE	0	130.524184942
2E90EDD056D5	2016-08-29	EtOH_Box01_S142	ACTIVE	0	130.653096914
2E90EDD056D5	2016-08-29	EtOH_Box01_S142	ACTIVE	0	130.781873941
2E90EDD056D5	2016-08-29	EtOH_Box01_S142	ACTIVE	0	131.029567003
2E90EDD056D5	2016-08-29	EtOH_Box01_S142	ACTIVE	0	131.158395052
2E90EDD056D5	2016-08-29	EtOH_Box01_S142	ACTIVE	0	131.27632308
2E90EDD056D5	2016-08-29	EtOH_Box01_S142	ACTIVE	0	131.39439106
2E90EDD056D5	2016-08-29	EtOH_Box01_S142	ACTIVE	0	131.523127079
2E90EDD056D5	2016-08-29	EtOH_Box01_S142	ACTIVE	0	131.739576101
2E90EDD056D5	2016-08-29	EtOH_Box01_S142	ACTIVE	0	131.879200935
2E90EDD056D5	2016-08-29	EtOH_Box01_S142	ACTIVE	0	132.062070131
2E90EDD056D5	2016-08-29	EtOH_Box01_S142	ACTIVE	0	132.190727949
2E90EDD056D5	2016-08-29	EtOH_Box01_S142	ACTIVE	0	132.449235916
2E90EDD056D5	2016-08-29	EtOH_Box01_S142	ACTIVE	0	132.578014135
2E90EDD056D5	2016-08-29	EtOH_Box01_S142	ACTIVE	0	132.706843138
2E90EDD056D5	2016-08-29	EtOH_Box01_S142	ACTIVE	0	132.943846941
2E90EDD056D5	2016-08-29	EtOH_Box01_S142	ACTIVE	0	133.083522081
2E90EDD056D5	2016-08-29	EtOH_Box01_S142	ACTIVE	0	133.212255001
2E90EDD056D5	2016-08-29	EtOH_Box01_S142	ACTIVE	0	133.34099102
2E90EDD056D5	2016-08-29	EtOH_Box01_S142	ACTIVE	0	133.621315002
2E90EDD056D5	2016-08-29	EtOH_Box01_S142	ACTIVE	0	133.762043953
2E90EDD056D5	2016-08-29	EtOH_Box01_S142	ACTIVE	0	133.891155005
2E90EDD056D5	2016-08-29	EtOH_Box01_S142	ACTIVE	0	134.138951063
2E90EDD056D5	2016-08-29	EtOH_Box01_S142	ACTIVE	0	134.267699957
2E90EDD056D5	2016-08-29	EtOH_Box01_S142	ACTIVE	0	134.396644115
2E90EDD056D5	2016-08-29	EtOH_Box01_S142	ACTIVE	0	134.525660038
2E90EDD056D5	2016-08-29	EtOH_Box01_S142	ACTIVE	0	134.785658121
2E90EDD056D5	2016-08-29	EtOH_Box01_S142	ACTIVE	0	134.936255932
2E90EDD056D5	2016-08-29	EtOH_Box01_S142	ACTIVE	0	135.205691099
2E90EDD056D5	2016-08-29	EtOH_Box01_S142	ACTIVE	0	135.356221914
2E90EDD056D5	2016-08-29	EtOH_Box01_S142	ACTIVE	0	135.495819092
2E90EDD056D5	2016-08-29	EtOH_Box01_S142	ACTIVE	0	135.668091059
2E90EDD056D5	2016-08-29	EtOH_Box01_S142	ACTIVE	0	135.775324106
2E90EDD056D5	2016-08-29	EtOH_Box01_S142	ACTIVE	0	135.828346968
2E90EDD056D5	2016-08-29	EtOH_Box01_S142	ACTIVE	0	135.967926025
2E90EDD056D5	2016-08-29	EtOH_Box01_S142	ACTIVE	0	136.10750699
2E90EDD056D5	2016-08-29	EtOH_Box01_S142	ACTIVE	0	136.29036212
2E90EDD056D5	2016-08-29	EtOH_Box01_S142	ACTIVE	0	136.440794945
2E90EDD056D5	2016-08-29	EtOH_Box01_S142	ACTIVE	0	143.361498117
2E90EDD056D5	2016-08-29	EtOH_Box01_S142	ACTIVE	0	143.469845057
2E90EDD056D5	2016-08-29	EtOH_Box01_S142	ACTIVE	0	143.79344511
2E90EDD056D5	2016-08-29	EtOH_Box01_S142	ACTIVE	0	143.911557913
2E90EDD056D5	2016-08-29	EtOH_Box01_S142	ACTIVE	0	144.105093002
2E90EDD056D5	2016-08-29	EtOH_Box01_S142	ACTIVE	0	144.233757019
2E90EDD056D5	2016-08-29	EtOH_Box01_S142	ACTIVE	0	144.373383045
2E90EDD056D5	2016-08-29	EtOH_Box01_S142	ACTIVE	0	144.523876905
2E90EDD056D5	2016-08-29	EtOH_Box01_S142	ACTIVE	0	144.631144047
2E90EDD056D5	2016-08-29	EtOH_Box01_S142	ACTIVE	0	144.70580411
2E90EDD056D5	2016-08-29	EtOH_Box01_S142	ACTIVE	0	144.823812962
2E90EDD056D5	2016-08-29	EtOH_Box01_S142	ACTIVE	0	144.963508129
2E90EDD056D5	2016-08-29	EtOH_Box01_S142	ACTIVE	0	145.189589024
2E90EDD056D5	2016-08-29	EtOH_Box01_S142	ACTIVE	0	145.264276028
2E90EDD056D5	2016-08-29	EtOH_Box01_S142	ACTIVE	0	145.393083096
2E90EDD056D5	2016-08-29	EtOH_Box01_S142	ACTIVE	0	145.662388086
2E90EDD056D5	2016-08-29	EtOH_Box01_S142	ACTIVE	0	145.791181087
2E90EDD056D5	2016-08-29	EtOH_Box01_S142	ACTIVE	0	145.941532135
2E90EDD056D5	2016-08-29	EtOH_Box01_S142	ACTIVE	0	145.983658075
2E90EDD056D5	2016-08-29	EtOH_Box01_S142	ACTIVE	0	146.134016037
2E90EDD056D5	2016-08-29	EtOH_Box01_S142	ACTIVE	0	146.273559093
2E90EDD056D5	2016-08-29	EtOH_Box01_S142	ACTIVE	0	146.391452074
2E90EDD056D5	2016-08-29	EtOH_Box01_S142	ACTIVE	0	146.537545919
2E90EDD056D5	2016-08-29	EtOH_Box01_S142	ACTIVE	0	146.601471901
2E90EDD056D5	2016-08-29	EtOH_Box01_S142	ACTIVE	0	146.774419069
2E90EDD056D5	2016-08-29	EtOH_Box01_S142	ACTIVE	0	146.924917936
2E90EDD056D5	2016-08-29	EtOH_Box01_S142	ACTIVE	0	147.248421907
2E90EDD056D5	2016-08-29	EtOH_Box01_S142	ACTIVE	0	147.355762959
2E90EDD056D5	2016-08-29	EtOH_Box01_S142	ACTIVE	0	147.700824976
2E90EDD056D5	2016-08-29	EtOH_Box01_S142	ACTIVE	0	147.829584122
2E90EDD056D5	2016-08-29	EtOH_Box01_S142	ACTIVE	0	147.980027914
2E90EDD056D5	2016-08-29	EtOH_Box01_S142	ACTIVE	0	148.087177992
2E90EDD056D5	2016-08-29	EtOH_Box01_S142	ACTIVE	0	148.151015997
2E90EDD056D5	2016-08-29	EtOH_Box01_S142	ACTIVE	0	148.247340918
2E90EDD056D5	2016-08-29	EtOH_Box01_S142	ACTIVE	0	148.311216116
2E90EDD056D5	2016-08-29	EtOH_Box01_S142	ACTIVE	0	148.396716118
2E90EDD056D5	2016-08-29	EtOH_Box01_S142	ACTIVE	0	148.482361078
2E90EDD056D5	2016-08-29	EtOH_Box01_S142	ACTIVE	0	148.622141123
2E90EDD056D5	2016-08-29	EtOH_Box01_S142	ACTIVE	0	148.823871136
2E90EDD056D5	2016-08-29	EtOH_Box01_S142	ACTIVE	0	148.971323967
2E90EDD056D5	2016-08-29	EtOH_Box01_S142	ACTIVE	0	149.107898951
2E90EDD056D5	2016-08-29	EtOH_Box01_S142	ACTIVE	0	149.266104937
2E90EDD056D5	2016-08-29	EtOH_Box01_S142	ACTIVE	0	149.42446804
2E90EDD056D5	2016-08-29	EtOH_Box01_S142	ACTIVE	0	149.582976103
2E90EDD056D5	2016-08-29	EtOH_Box01_S142	INACTIVE	0	157.54064703
2E90EDD056D5	2016-08-29	EtOH_Box01_S142	INACTIVE	0	157.827681065
2E90EDD056D5	2016-08-29	EtOH_Box01_S142	INACTIVE	0	158.071355104
2E90EDD056D5	2016-08-29	EtOH_Box01_S142	ACTIVE	0	158.671833992
2E90EDD056D5	2016-08-29	EtOH_Box01_S142	ACTIVE	0	158.766482115
2E90EDD056D5	2016-08-29	EtOH_Box01_S142	ACTIVE	0	158.882719994
2E90EDD056D5	2016-08-29	EtOH_Box01_S142	ACTIVE	0	159.032537937
2E90EDD056D5	2016-08-29	EtOH_Box01_S142	REWARD	11	159.032537937
2E90EDD056D5	2016-08-29	EtOH_Box01_S142	ACTIVE	0	159.327860117
2E90EDD056D5	2016-08-29	EtOH_Box01_S142	ACTIVE	0	159.435311079
2E90EDD056D5	2016-08-29	EtOH_Box01_S142	ACTIVE	0	159.70501709
2E90EDD056D5	2016-08-29	EtOH_Box01_S142	ACTIVE	0	159.823173046
2E90EDD056D5	2016-08-29	EtOH_Box01_S142	ACTIVE	0	159.962795019
2E90EDD056D5	2016-08-29	EtOH_Box01_S142	ACTIVE	0	160.059020042
2E90EDD056D5	2016-08-29	EtOH_Box01_S142	ACTIVE	0	160.220160961
2E90EDD056D5	2016-08-29	EtOH_Box01_S142	ACTIVE	0	160.338086128
2E90EDD056D5	2016-08-29	EtOH_Box01_S142	ACTIVE	0	160.456058025
2E90EDD056D5	2016-08-29	EtOH_Box01_S142	ACTIVE	0	160.584724903
2E90EDD056D5	2016-08-29	EtOH_Box01_S142	ACTIVE	0	160.702738047
2E90EDD056D5	2016-08-29	EtOH_Box01_S142	ACTIVE	0	160.820554972
2E90EDD056D5	2016-08-29	EtOH_Box01_S142	ACTIVE	0	160.949137926
2E90EDD056D5	2016-08-29	EtOH_Box01_S142	ACTIVE	0	161.066931963
2E90EDD056D5	2016-08-29	EtOH_Box01_S142	ACTIVE	0	161.195493937
2E90EDD056D5	2016-08-29	EtOH_Box01_S142	ACTIVE	0	161.313350916
2E90EDD056D5	2016-08-29	EtOH_Box01_S142	ACTIVE	0	161.45283699
2E90EDD056D5	2016-08-29	EtOH_Box01_S142	ACTIVE	0	161.559860945
2E90EDD056D5	2016-08-29	EtOH_Box01_S142	ACTIVE	0	161.688560009
2E90EDD056D5	2016-08-29	EtOH_Box01_S142	ACTIVE	0	161.806554079
2E90EDD056D5	2016-08-29	EtOH_Box01_S142	ACTIVE	0	161.946248055
2E90EDD056D5	2016-08-29	EtOH_Box01_S142	ACTIVE	0	162.064214945
2E90EDD056D5	2016-08-29	EtOH_Box01_S142	ACTIVE	0	162.203751087
2E90EDD056D5	2016-08-29	EtOH_Box01_S142	ACTIVE	0	162.35412693
2E90EDD056D5	2016-08-29	EtOH_Box01_S142	ACTIVE	0	162.483901978
2E90EDD056D5	2016-08-29	EtOH_Box01_S142	ACTIVE	0	162.764276028
2E90EDD056D5	2016-08-29	EtOH_Box01_S142	ACTIVE	0	162.903793097
2E90EDD056D5	2016-08-29	EtOH_Box01_S142	ACTIVE	0	163.043203115
2E90EDD056D5	2016-08-29	EtOH_Box01_S142	ACTIVE	0	163.344739914
2E90EDD056D5	2016-08-29	EtOH_Box01_S142	ACTIVE	0	163.484292984
2E90EDD056D5	2016-08-29	EtOH_Box01_S142	ACTIVE	0	163.613008976
2E90EDD056D5	2016-08-29	EtOH_Box01_S142	ACTIVE	0	163.752547979
2E90EDD056D5	2016-08-29	EtOH_Box01_S142	ACTIVE	0	163.90288496
2E90EDD056D5	2016-08-29	EtOH_Box01_S142	ACTIVE	0	164.757705927
2E90EDD056D5	2016-08-29	EtOH_Box01_S142	ACTIVE	0	167.146157026
2E90EDD056D5	2016-08-29	EtOH_Box01_S142	ACTIVE	0	167.275254965
2E90EDD056D5	2016-08-29	EtOH_Box01_S142	ACTIVE	0	167.404233932
2E90EDD056D5	2016-08-29	EtOH_Box01_S142	ACTIVE	0	167.446417093
2E90EDD056D5	2016-08-29	EtOH_Box01_S142	ACTIVE	0	167.586103916
2E90EDD056D5	2016-08-29	EtOH_Box01_S142	ACTIVE	0	167.649981976
2E90EDD056D5	2016-08-29	EtOH_Box01_S142	ACTIVE	0	184.737879038
2E90EDD056D5	2016-08-29	EtOH_Box01_S142	ACTIVE	0	184.843719006
2E90EDD056D5	2016-08-29	EtOH_Box01_S142	ACTIVE	0	184.938457966
2E90EDD056D5	2016-08-29	EtOH_Box01_S142	ACTIVE	0	185.249414921
2E90EDD056D5	2016-08-29	EtOH_Box01_S142	ACTIVE	0	185.354969025
2E90EDD056D5	2016-08-29	EtOH_Box01_S142	ACTIVE	0	185.526366949
2E90EDD056D5	2016-08-29	EtOH_Box01_S142	ACTIVE	0	185.816141129
2E90EDD056D5	2016-08-29	EtOH_Box01_S142	ACTIVE	0	185.965137959
2E90EDD056D5	2016-08-29	EtOH_Box01_S142	ACTIVE	0	186.103230953
2E90EDD056D5	2016-08-29	EtOH_Box01_S142	ACTIVE	0	186.219548941
2E90EDD056D5	2016-08-29	EtOH_Box01_S142	ACTIVE	0	186.465551138
2E90EDD056D5	2016-08-29	EtOH_Box01_S142	ACTIVE	0	186.646800041
2E90EDD056D5	2016-08-29	EtOH_Box01_S142	ACTIVE	0	186.925287008
2E90EDD056D5	2016-08-29	EtOH_Box01_S142	ACTIVE	0	187.117197037
2E90EDD056D5	2016-08-29	EtOH_Box01_S142	ACTIVE	0	187.255253077
2E90EDD056D5	2016-08-29	EtOH_Box01_S142	REWARD	15	187.255253077
2E90EDD056D5	2016-08-29	EtOH_Box01_S142	ACTIVE	0	187.604017973
2E90EDD056D5	2016-08-29	EtOH_Box01_S142	ACTIVE	0	187.765339136
2E90EDD056D5	2016-08-29	EtOH_Box01_S142	ACTIVE	0	187.883256912
2E90EDD056D5	2016-08-29	EtOH_Box01_S142	ACTIVE	0	188.005886078
2E90EDD056D5	2016-08-29	EtOH_Box01_S142	ACTIVE	0	188.112987995
2E90EDD056D5	2016-08-29	EtOH_Box01_S142	ACTIVE	0	188.24170208
2E90EDD056D5	2016-08-29	EtOH_Box01_S142	ACTIVE	0	188.446105957
2E90EDD056D5	2016-08-29	EtOH_Box01_S142	ACTIVE	0	188.585843086
2E90EDD056D5	2016-08-29	EtOH_Box01_S142	ACTIVE	0	188.703835964
2E90EDD056D5	2016-08-29	EtOH_Box01_S142	ACTIVE	0	188.821767092
2E90EDD056D5	2016-08-29	EtOH_Box01_S142	ACTIVE	0	188.93969202
2E90EDD056D5	2016-08-29	EtOH_Box01_S142	ACTIVE	0	189.13359499
2E90EDD056D5	2016-08-29	EtOH_Box01_S142	ACTIVE	0	189.262603998
2E90EDD056D5	2016-08-29	EtOH_Box01_S142	ACTIVE	0	189.392724037
2E90EDD056D5	2016-08-29	EtOH_Box01_S142	ACTIVE	0	189.532486916
2E90EDD056D5	2016-08-29	EtOH_Box01_S142	ACTIVE	0	189.661325932
2E90EDD056D5	2016-08-29	EtOH_Box01_S142	ACTIVE	0	189.735997915
2E90EDD056D5	2016-08-29	EtOH_Box01_S142	ACTIVE	0	189.864799023
2E90EDD056D5	2016-08-29	EtOH_Box01_S142	ACTIVE	0	190.004383087
2E90EDD056D5	2016-08-29	EtOH_Box01_S142	ACTIVE	0	190.316782951
2E90EDD056D5	2016-08-29	EtOH_Box01_S142	ACTIVE	0	190.44598794
2E90EDD056D5	2016-08-29	EtOH_Box01_S142	ACTIVE	0	190.564866066
2E90EDD056D5	2016-08-29	EtOH_Box01_S142	ACTIVE	0	190.890885115
2E90EDD056D5	2016-08-29	EtOH_Box01_S142	ACTIVE	0	191.020703077
2E90EDD056D5	2016-08-29	EtOH_Box01_S142	ACTIVE	0	191.150424004
2E90EDD056D5	2016-08-29	EtOH_Box01_S142	ACTIVE	0	191.280121088
2E90EDD056D5	2016-08-29	EtOH_Box01_S142	ACTIVE	0	191.420704126
2E90EDD056D5	2016-08-29	EtOH_Box01_S142	ACTIVE	0	191.603960037
2E90EDD056D5	2016-08-29	EtOH_Box01_S142	ACTIVE	0	191.732837915
2E90EDD056D5	2016-08-29	EtOH_Box01_S142	ACTIVE	0	191.861695051
2E90EDD056D5	2016-08-29	EtOH_Box01_S142	ACTIVE	0	192.001226902
2E90EDD056D5	2016-08-29	EtOH_Box01_S142	ACTIVE	0	192.335423946
2E90EDD056D5	2016-08-29	EtOH_Box01_S142	ACTIVE	0	192.475491047
2E90EDD056D5	2016-08-29	EtOH_Box01_S142	ACTIVE	0	192.606125116
2E90EDD056D5	2016-08-29	EtOH_Box01_S142	ACTIVE	0	192.735156059
2E90EDD056D5	2016-08-29	EtOH_Box01_S142	ACTIVE	0	192.863903999
2E90EDD056D5	2016-08-29	EtOH_Box01_S142	ACTIVE	0	193.014262915
2E90EDD056D5	2016-08-29	EtOH_Box01_S142	ACTIVE	0	193.207807064
2E90EDD056D5	2016-08-29	EtOH_Box01_S142	ACTIVE	0	193.369205952
2E90EDD056D5	2016-08-29	EtOH_Box01_S142	ACTIVE	0	193.487159014
2E90EDD056D5	2016-08-29	EtOH_Box01_S142	ACTIVE	0	209.018366098
2E90EDD056D5	2016-08-29	EtOH_Box01_S142	ACTIVE	0	209.145858049
2E90EDD056D5	2016-08-29	EtOH_Box01_S142	ACTIVE	0	209.28404212
2E90EDD056D5	2016-08-29	EtOH_Box01_S142	ACTIVE	0	209.617070913
2E90EDD056D5	2016-08-29	EtOH_Box01_S142	ACTIVE	0	209.723845959
2E90EDD056D5	2016-08-29	EtOH_Box01_S142	ACTIVE	0	209.840208054
2E90EDD056D5	2016-08-29	EtOH_Box01_S142	ACTIVE	0	210.032187939
2E90EDD056D5	2016-08-29	EtOH_Box01_S142	ACTIVE	0	210.170190096
2E90EDD056D5	2016-08-29	EtOH_Box01_S142	ACTIVE	0	210.416438103
2E90EDD056D5	2016-08-29	EtOH_Box01_S142	ACTIVE	0	210.53330493
2E90EDD056D5	2016-08-29	EtOH_Box01_S142	ACTIVE	0	210.715775013
2E90EDD056D5	2016-08-29	EtOH_Box01_S142	ACTIVE	0	210.952507973
2E90EDD056D5	2016-08-29	EtOH_Box01_S142	ACTIVE	0	211.102241993
2E90EDD056D5	2016-08-29	EtOH_Box01_S142	ACTIVE	0	211.298295975
2E90EDD056D5	2016-08-29	EtOH_Box01_S142	ACTIVE	0	211.437058926
2E90EDD056D5	2016-08-29	EtOH_Box01_S142	ACTIVE	0	211.694081068
2E90EDD056D5	2016-08-29	EtOH_Box01_S142	ACTIVE	0	211.821319103
2E90EDD056D5	2016-08-29	EtOH_Box01_S142	ACTIVE	0	211.948429108
2E90EDD056D5	2016-08-29	EtOH_Box01_S142	ACTIVE	0	212.194540977
2E90EDD056D5	2016-08-29	EtOH_Box01_S142	REWARD	19	212.194540977
2E90EDD056D5	2016-08-29	EtOH_Box01_S142	ACTIVE	0	212.510718107
2E90EDD056D5	2016-08-29	EtOH_Box01_S142	ACTIVE	0	212.62886405
2E90EDD056D5	2016-08-29	EtOH_Box01_S142	ACTIVE	0	212.746923923
2E90EDD056D5	2016-08-29	EtOH_Box01_S142	ACTIVE	0	212.864982128
2E90EDD056D5	2016-08-29	EtOH_Box01_S142	ACTIVE	0	212.961386919
2E90EDD056D5	2016-08-29	EtOH_Box01_S142	ACTIVE	0	213.176645994
2E90EDD056D5	2016-08-29	EtOH_Box01_S142	ACTIVE	0	213.294548035
2E90EDD056D5	2016-08-29	EtOH_Box01_S142	ACTIVE	0	213.401715994
2E90EDD056D5	2016-08-29	EtOH_Box01_S142	ACTIVE	0	213.530614138
2E90EDD056D5	2016-08-29	EtOH_Box01_S142	ACTIVE	0	213.648574114
2E90EDD056D5	2016-08-29	EtOH_Box01_S142	ACTIVE	0	213.789237022
2E90EDD056D5	2016-08-29	EtOH_Box01_S142	ACTIVE	0	213.842283964
2E90EDD056D5	2016-08-29	EtOH_Box01_S142	ACTIVE	0	213.97101903
2E90EDD056D5	2016-08-29	EtOH_Box01_S142	ACTIVE	0	214.099705935
2E90EDD056D5	2016-08-29	EtOH_Box01_S142	ACTIVE	0	214.217576981
2E90EDD056D5	2016-08-29	EtOH_Box01_S142	ACTIVE	0	214.335659027
2E90EDD056D5	2016-08-29	EtOH_Box01_S142	ACTIVE	0	214.561866999
2E90EDD056D5	2016-08-29	EtOH_Box01_S142	ACTIVE	0	214.701405048
2E90EDD056D5	2016-08-29	EtOH_Box01_S142	ACTIVE	0	214.830353975
2E90EDD056D5	2016-08-29	EtOH_Box01_S142	ACTIVE	0	215.045563936
2E90EDD056D5	2016-08-29	EtOH_Box01_S142	ACTIVE	0	215.217521906
2E90EDD056D5	2016-08-29	EtOH_Box01_S142	ACTIVE	0	215.357228041
2E90EDD056D5	2016-08-29	EtOH_Box01_S142	ACTIVE	0	215.475378036
2E90EDD056D5	2016-08-29	EtOH_Box01_S142	ACTIVE	0	215.593634129
2E90EDD056D5	2016-08-29	EtOH_Box01_S142	ACTIVE	0	215.798191071
2E90EDD056D5	2016-08-29	EtOH_Box01_S142	ACTIVE	0	215.937905073
2E90EDD056D5	2016-08-29	EtOH_Box01_S142	ACTIVE	0	216.055995941
2E90EDD056D5	2016-08-29	EtOH_Box01_S142	ACTIVE	0	216.173845053
2E90EDD056D5	2016-08-29	EtOH_Box01_S142	ACTIVE	0	216.31537509
2E90EDD056D5	2016-08-29	EtOH_Box01_S142	ACTIVE	0	216.509117126
2E90EDD056D5	2016-08-29	EtOH_Box01_S142	ACTIVE	0	216.648692131
2E90EDD056D5	2016-08-29	EtOH_Box01_S142	ACTIVE	0	216.788183928
2E90EDD056D5	2016-08-29	EtOH_Box01_S142	ACTIVE	0	217.026216984
2E90EDD056D5	2016-08-29	EtOH_Box01_S142	ACTIVE	0	217.176897049
2E90EDD056D5	2016-08-29	EtOH_Box01_S142	ACTIVE	0	217.294876099
2E90EDD056D5	2016-08-29	EtOH_Box01_S142	ACTIVE	0	217.435400009
2E90EDD056D5	2016-08-29	EtOH_Box01_S142	ACTIVE	0	217.726902962
2E90EDD056D5	2016-08-29	EtOH_Box01_S142	ACTIVE	0	227.326291084
2E90EDD056D5	2016-08-29	EtOH_Box01_S142	ACTIVE	0	227.444355965
2E90EDD056D5	2016-08-29	EtOH_Box01_S142	ACTIVE	0	227.551669121
2E90EDD056D5	2016-08-29	EtOH_Box01_S142	ACTIVE	0	227.702147961
2E90EDD056D5	2016-08-29	EtOH_Box01_S142	ACTIVE	0	227.798515081
2E90EDD056D5	2016-08-29	EtOH_Box01_S142	ACTIVE	0	227.862317085
2E90EDD056D5	2016-08-29	EtOH_Box01_S142	ACTIVE	0	228.001878023
2E90EDD056D5	2016-08-29	EtOH_Box01_S142	ACTIVE	0	228.162915945
2E90EDD056D5	2016-08-29	EtOH_Box01_S142	ACTIVE	0	228.269952059
2E90EDD056D5	2016-08-29	EtOH_Box01_S142	ACTIVE	0	228.398893118
2E90EDD056D5	2016-08-29	EtOH_Box01_S142	ACTIVE	0	228.550374031
2E90EDD056D5	2016-08-29	EtOH_Box01_S142	ACTIVE	0	240.186150074
2E90EDD056D5	2016-08-29	EtOH_Box01_S142	ACTIVE	0	240.48684001
2E90EDD056D5	2016-08-29	EtOH_Box01_S142	ACTIVE	0	240.614699125
2E90EDD056D5	2016-08-29	EtOH_Box01_S142	ACTIVE	0	240.786238909
2E90EDD056D5	2016-08-29	EtOH_Box01_S142	ACTIVE	0	240.925349951
2E90EDD056D5	2016-08-29	EtOH_Box01_S142	ACTIVE	0	241.097038031
2E90EDD056D5	2016-08-29	EtOH_Box01_S142	ACTIVE	0	241.301439047
2E90EDD056D5	2016-08-29	EtOH_Box01_S142	ACTIVE	0	241.483767033
2E90EDD056D5	2016-08-29	EtOH_Box01_S142	ACTIVE	0	241.719805002
2E90EDD056D5	2016-08-29	EtOH_Box01_S142	ACTIVE	0	241.836416006
2E90EDD056D5	2016-08-29	EtOH_Box01_S142	ACTIVE	0	242.006738901
2E90EDD056D5	2016-08-29	EtOH_Box01_S142	ACTIVE	0	242.198950052
2E90EDD056D5	2016-08-29	EtOH_Box01_S142	ACTIVE	0	248.46152401
2E90EDD056D5	2016-08-29	EtOH_Box01_S142	ACTIVE	0	248.599684
2E90EDD056D5	2016-08-29	EtOH_Box01_S142	ACTIVE	0	248.792086124
2E90EDD056D5	2016-08-29	EtOH_Box01_S142	ACTIVE	0	248.984146118
2E90EDD056D5	2016-08-29	EtOH_Box01_S142	ACTIVE	0	249.12304306
2E90EDD056D5	2016-08-29	EtOH_Box01_S142	ACTIVE	0	249.282824993
2E90EDD056D5	2016-08-29	EtOH_Box01_S142	ACTIVE	0	249.60510993
2E90EDD056D5	2016-08-29	EtOH_Box01_S142	ACTIVE	0	249.721795082
2E90EDD056D5	2016-08-29	EtOH_Box01_S142	ACTIVE	0	249.870502949
2E90EDD056D5	2016-08-29	EtOH_Box01_S142	ACTIVE	0	249.997710943
2E90EDD056D5	2016-08-29	EtOH_Box01_S142	ACTIVE	0	250.146605968
2E90EDD056D5	2016-08-29	EtOH_Box01_S142	ACTIVE	0	250.327825069
2E90EDD056D5	2016-08-29	EtOH_Box01_S142	ACTIVE	0	250.606488943
2E90EDD056D5	2016-08-29	EtOH_Box01_S142	REWARD	25	250.606488943
2E90EDD056D5	2016-08-29	EtOH_Box01_S142	ACTIVE	0	250.987307072
2E90EDD056D5	2016-08-29	EtOH_Box01_S142	ACTIVE	0	251.127140999
2E90EDD056D5	2016-08-29	EtOH_Box01_S142	ACTIVE	0	251.212682009
2E90EDD056D5	2016-08-29	EtOH_Box01_S142	ACTIVE	0	251.330719948
2E90EDD056D5	2016-08-29	EtOH_Box01_S142	ACTIVE	0	251.459686995
2E90EDD056D5	2016-08-29	EtOH_Box01_S142	ACTIVE	0	251.566952944
2E90EDD056D5	2016-08-29	EtOH_Box01_S142	ACTIVE	0	251.641727924
2E90EDD056D5	2016-08-29	EtOH_Box01_S142	ACTIVE	0	251.759721041
2E90EDD056D5	2016-08-29	EtOH_Box01_S142	ACTIVE	0	251.899405956
2E90EDD056D5	2016-08-29	EtOH_Box01_S142	ACTIVE	0	251.995707035
2E90EDD056D5	2016-08-29	EtOH_Box01_S142	ACTIVE	0	252.070446014
2E90EDD056D5	2016-08-29	EtOH_Box01_S142	ACTIVE	0	252.199204922
2E90EDD056D5	2016-08-29	EtOH_Box01_S142	ACTIVE	0	252.57701993
2E90EDD056D5	2016-08-29	EtOH_Box01_S142	ACTIVE	0	252.705806017
2E90EDD056D5	2016-08-29	EtOH_Box01_S142	ACTIVE	0	252.835603952
2E90EDD056D5	2016-08-29	EtOH_Box01_S142	ACTIVE	0	253.029304981
2E90EDD056D5	2016-08-29	EtOH_Box01_S142	ACTIVE	0	253.168960094
2E90EDD056D5	2016-08-29	EtOH_Box01_S142	ACTIVE	0	253.286859989
2E90EDD056D5	2016-08-29	EtOH_Box01_S142	ACTIVE	0	253.426373005
2E90EDD056D5	2016-08-29	EtOH_Box01_S142	ACTIVE	0	253.728280067
2E90EDD056D5	2016-08-29	EtOH_Box01_S142	ACTIVE	0	253.997411013
2E90EDD056D5	2016-08-29	EtOH_Box01_S142	ACTIVE	0	254.429412127
2E90EDD056D5	2016-08-29	EtOH_Box01_S142	ACTIVE	0	254.525808096
2E90EDD056D5	2016-08-29	EtOH_Box01_S142	ACTIVE	0	254.968004942
2E90EDD056D5	2016-08-29	EtOH_Box01_S142	ACTIVE	0	255.031855106
2E90EDD056D5	2016-08-29	EtOH_Box01_S142	ACTIVE	0	255.195050001
2E90EDD056D5	2016-08-29	EtOH_Box01_S142	ACTIVE	0	255.356328011
2E90EDD056D5	2016-08-29	EtOH_Box01_S142	ACTIVE	0	255.540508986
2E90EDD056D5	2016-08-29	EtOH_Box01_S142	ACTIVE	0	255.780049086
2E90EDD056D5	2016-08-29	EtOH_Box01_S142	ACTIVE	0	255.899234056
2E90EDD056D5	2016-08-29	EtOH_Box01_S142	ACTIVE	0	256.040282011
2E90EDD056D5	2016-08-29	EtOH_Box01_S142	ACTIVE	0	256.147521973
2E90EDD056D5	2016-08-29	EtOH_Box01_S142	ACTIVE	0	256.276228905
2E90EDD056D5	2016-08-29	EtOH_Box01_S142	ACTIVE	0	256.372497082
2E90EDD056D5	2016-08-29	EtOH_Box01_S142	ACTIVE	0	256.533998013
2E90EDD056D5	2016-08-29	EtOH_Box01_S142	ACTIVE	0	256.608763933
2E90EDD056D5	2016-08-29	EtOH_Box01_S142	ACTIVE	0	257.072643042
2E90EDD056D5	2016-08-29	EtOH_Box01_S142	ACTIVE	0	257.223105907
2E90EDD056D5	2016-08-29	EtOH_Box01_S142	ACTIVE	0	257.286956072
2E90EDD056D5	2016-08-29	EtOH_Box01_S142	ACTIVE	0	257.372540951
2E90EDD056D5	2016-08-29	EtOH_Box01_S142	INACTIVE	0	262.336839914
2E90EDD056D5	2016-08-29	EtOH_Box01_S142	INACTIVE	0	262.494744062
2E90EDD056D5	2016-08-29	EtOH_Box01_S142	INACTIVE	0	262.608720064
2E90EDD056D5	2016-08-29	EtOH_Box01_S142	INACTIVE	0	262.776896
2E90EDD056D5	2016-08-29	EtOH_Box01_S142	ACTIVE	0	263.583523035
2E90EDD056D5	2016-08-29	EtOH_Box01_S142	ACTIVE	0	263.636714935
2E90EDD056D5	2016-08-29	EtOH_Box01_S142	ACTIVE	0	263.68975091
2E90EDD056D5	2016-08-29	EtOH_Box01_S142	ACTIVE	0	263.796836138
2E90EDD056D5	2016-08-29	EtOH_Box01_S142	ACTIVE	0	264.077031136
2E90EDD056D5	2016-08-29	EtOH_Box01_S142	ACTIVE	0	264.162575006
2E90EDD056D5	2016-08-29	EtOH_Box01_S142	ACTIVE	0	264.475220919
2E90EDD056D5	2016-08-29	EtOH_Box01_S142	ACTIVE	0	264.777081966
2E90EDD056D5	2016-08-29	EtOH_Box01_S142	ACTIVE	0	264.862653971
2E90EDD056D5	2016-08-29	EtOH_Box01_S142	ACTIVE	0	265.045501947
2E90EDD056D5	2016-08-29	EtOH_Box01_S142	ACTIVE	0	265.142798901
2E90EDD056D5	2016-08-29	EtOH_Box01_S142	ACTIVE	0	265.325940132
2E90EDD056D5	2016-08-29	EtOH_Box01_S142	ACTIVE	0	265.43321991
2E90EDD056D5	2016-08-29	EtOH_Box01_S142	ACTIVE	0	265.626953125
2E90EDD056D5	2016-08-29	EtOH_Box01_S142	ACTIVE	0	265.701749086
2E90EDD056D5	2016-08-29	EtOH_Box01_S142	ACTIVE	0	265.787162066
2E90EDD056D5	2016-08-29	EtOH_Box01_S142	ACTIVE	0	265.9701581
2E90EDD056D5	2016-08-29	EtOH_Box01_S142	ACTIVE	0	266.088781118
2E90EDD056D5	2016-08-29	EtOH_Box01_S142	ACTIVE	0	266.21845293
2E90EDD056D5	2016-08-29	EtOH_Box01_S142	ACTIVE	0	266.337230921
2E90EDD056D5	2016-08-29	EtOH_Box01_S142	ACTIVE	0	266.412353992
2E90EDD056D5	2016-08-29	EtOH_Box01_S142	ACTIVE	0	266.541361094
2E90EDD056D5	2016-08-29	EtOH_Box01_S142	ACTIVE	0	266.616060019
2E90EDD056D5	2016-08-29	EtOH_Box01_S142	ACTIVE	0	266.744775057
2E90EDD056D5	2016-08-29	EtOH_Box01_S142	ACTIVE	0	266.873616934
2E90EDD056D5	2016-08-29	EtOH_Box01_S142	ACTIVE	0	267.023991108
2E90EDD056D5	2016-08-29	EtOH_Box01_S142	ACTIVE	0	267.435936928
2E90EDD056D5	2016-08-29	EtOH_Box01_S142	ACTIVE	0	267.564834118
2E90EDD056D5	2016-08-29	EtOH_Box01_S142	ACTIVE	0	267.823523998
2E90EDD056D5	2016-08-29	EtOH_Box01_S142	ACTIVE	0	268.017271042
2E90EDD056D5	2016-08-29	EtOH_Box01_S142	ACTIVE	0	268.092010021
2E90EDD056D5	2016-08-29	EtOH_Box01_S142	ACTIVE	0	268.339749098
2E90EDD056D5	2016-08-29	EtOH_Box01_S142	ACTIVE	0	268.664304018
2E90EDD056D5	2016-08-29	EtOH_Box01_S142	ACTIVE	0	269.150166035
2E90EDD056D5	2016-08-29	EtOH_Box01_S142	ACTIVE	0	269.344188929
2E90EDD056D5	2016-08-29	EtOH_Box01_S142	ACTIVE	0	269.419054031
2E90EDD056D5	2016-08-29	EtOH_Box01_S142	ACTIVE	0	269.569489956
2E90EDD056D5	2016-08-29	EtOH_Box01_S142	ACTIVE	0	269.644232988
2E90EDD056D5	2016-08-29	EtOH_Box01_S142	ACTIVE	0	269.826911926
2E90EDD056D5	2016-08-29	EtOH_Box01_S142	ACTIVE	0	269.944812059
2E90EDD056D5	2016-08-29	EtOH_Box01_S142	ACTIVE	0	270.106108904
2E90EDD056D5	2016-08-29	EtOH_Box01_S142	ACTIVE	0	270.245661974
2E90EDD056D5	2016-08-29	EtOH_Box01_S142	ACTIVE	0	270.331198931
2E90EDD056D5	2016-08-29	EtOH_Box01_S142	ACTIVE	0	270.438246012
2E90EDD056D5	2016-08-29	EtOH_Box01_S142	ACTIVE	0	270.556318998
2E90EDD056D5	2016-08-29	EtOH_Box01_S142	ACTIVE	0	270.598451138
2E90EDD056D5	2016-08-29	EtOH_Box01_S142	ACTIVE	0	283.634814978
2E90EDD056D5	2016-08-29	EtOH_Box01_S142	ACTIVE	0	283.794603109
2E90EDD056D5	2016-08-29	EtOH_Box01_S142	ACTIVE	0	284.332684994
2E90EDD056D5	2016-08-29	EtOH_Box01_S142	ACTIVE	0	298.997564077
2E90EDD056D5	2016-08-29	EtOH_Box01_S142	ACTIVE	0	322.005999088
2E90EDD056D5	2016-08-29	EtOH_Box01_S142	ACTIVE	0	322.12283206
2E90EDD056D5	2016-08-29	EtOH_Box01_S142	ACTIVE	0	322.217477083
2E90EDD056D5	2016-08-29	EtOH_Box01_S142	ACTIVE	0	322.322966099
2E90EDD056D5	2016-08-29	EtOH_Box01_S142	ACTIVE	0	322.612185955
2E90EDD056D5	2016-08-29	EtOH_Box01_S142	ACTIVE	0	322.706882
2E90EDD056D5	2016-08-29	EtOH_Box01_S142	ACTIVE	0	322.82307291
2E90EDD056D5	2016-08-29	EtOH_Box01_S142	ACTIVE	0	322.982667923
2E90EDD056D5	2016-08-29	EtOH_Box01_S142	ACTIVE	0	323.196327925
2E90EDD056D5	2016-08-29	EtOH_Box01_S142	ACTIVE	0	323.312828064
2E90EDD056D5	2016-08-29	EtOH_Box01_S142	ACTIVE	0	329.506887913
2E90EDD056D5	2016-08-29	EtOH_Box01_S142	ACTIVE	0	329.590888023
2E90EDD056D5	2016-08-29	EtOH_Box01_S142	ACTIVE	0	329.772160053
2E90EDD056D5	2016-08-29	EtOH_Box01_S142	ACTIVE	0	329.866780996
2E90EDD056D5	2016-08-29	EtOH_Box01_S142	ACTIVE	0	330.11303997
2E90EDD056D5	2016-08-29	EtOH_Box01_S142	ACTIVE	0	330.218492985
2E90EDD056D5	2016-08-29	EtOH_Box01_S142	ACTIVE	0	330.443444014
2E90EDD056D5	2016-08-29	EtOH_Box01_S142	ACTIVE	0	330.637118101
2E90EDD056D5	2016-08-29	EtOH_Box01_S142	ACTIVE	0	348.292325974
2E90EDD056D5	2016-08-29	EtOH_Box01_S142	INACTIVE	0	349.371447086
2E90EDD056D5	2016-08-29	EtOH_Box01_S142	INACTIVE	0	349.604645014
2E90EDD056D5	2016-08-29	EtOH_Box01_S142	INACTIVE	0	349.913260937
2E90EDD056D5	2016-08-29	EtOH_Box01_S142	INACTIVE	0	350.037997961
2E90EDD056D5	2016-08-29	EtOH_Box01_S142	ACTIVE	0	374.002537012
2E90EDD056D5	2016-08-29	EtOH_Box01_S142	ACTIVE	0	374.129827976
2E90EDD056D5	2016-08-29	EtOH_Box01_S142	ACTIVE	0	374.213577986
2E90EDD056D5	2016-08-29	EtOH_Box01_S142	ACTIVE	0	374.513684988
2E90EDD056D5	2016-08-29	EtOH_Box01_S142	ACTIVE	0	374.662447929
2E90EDD056D5	2016-08-29	EtOH_Box01_S142	ACTIVE	0	374.789448977
2E90EDD056D5	2016-08-29	EtOH_Box01_S142	ACTIVE	0	374.883968115
2E90EDD056D5	2016-08-29	EtOH_Box01_S142	ACTIVE	0	375.054265976
2E90EDD056D5	2016-08-29	EtOH_Box01_S142	REWARD	31	375.054265976
2E90EDD056D5	2016-08-29	EtOH_Box01_S142	ACTIVE	0	375.435389996
2E90EDD056D5	2016-08-29	EtOH_Box01_S142	ACTIVE	0	375.565274
2E90EDD056D5	2016-08-29	EtOH_Box01_S142	ACTIVE	0	375.695163012
2E90EDD056D5	2016-08-29	EtOH_Box01_S142	ACTIVE	0	375.835886002
2E90EDD056D5	2016-08-29	EtOH_Box01_S142	ACTIVE	0	376.098453045
2E90EDD056D5	2016-08-29	EtOH_Box01_S142	ACTIVE	0	376.173604012
2E90EDD056D5	2016-08-29	EtOH_Box01_S142	ACTIVE	0	376.32526207
2E90EDD056D5	2016-08-29	EtOH_Box01_S142	ACTIVE	0	376.595362902
2E90EDD056D5	2016-08-29	EtOH_Box01_S142	ACTIVE	0	376.68094492
2E90EDD056D5	2016-08-29	EtOH_Box01_S142	ACTIVE	0	376.79897809
2E90EDD056D5	2016-08-29	EtOH_Box01_S142	ACTIVE	0	377.09010005
2E90EDD056D5	2016-08-29	EtOH_Box01_S142	ACTIVE	0	377.392921925
2E90EDD056D5	2016-08-29	EtOH_Box01_S142	ACTIVE	0	377.456947088
2E90EDD056D5	2016-08-29	EtOH_Box01_S142	ACTIVE	0	377.985903978
2E90EDD056D5	2016-08-29	EtOH_Box01_S142	ACTIVE	0	378.071519136
2E90EDD056D5	2016-08-29	EtOH_Box01_S142	ACTIVE	0	378.286638021
2E90EDD056D5	2016-08-29	EtOH_Box01_S142	ACTIVE	0	378.415507078
2E90EDD056D5	2016-08-29	EtOH_Box01_S142	ACTIVE	0	378.56588912
2E90EDD056D5	2016-08-29	EtOH_Box01_S142	ACTIVE	0	378.781069994
2E90EDD056D5	2016-08-29	EtOH_Box01_S142	ACTIVE	0	378.942260027
2E90EDD056D5	2016-08-29	EtOH_Box01_S142	ACTIVE	0	379.233058929
2E90EDD056D5	2016-08-29	EtOH_Box01_S142	ACTIVE	0	379.307706118
2E90EDD056D5	2016-08-29	EtOH_Box01_S142	ACTIVE	0	379.598784924
2E90EDD056D5	2016-08-29	EtOH_Box01_S142	ACTIVE	0	379.814116001
2E90EDD056D5	2016-08-29	EtOH_Box01_S142	ACTIVE	0	379.899601936
2E90EDD056D5	2016-08-29	EtOH_Box01_S142	ACTIVE	0	379.995888948
2E90EDD056D5	2016-08-29	EtOH_Box01_S142	ACTIVE	0	380.331326008
2E90EDD056D5	2016-08-29	EtOH_Box01_S142	ACTIVE	0	380.471055984
2E90EDD056D5	2016-08-29	EtOH_Box01_S142	ACTIVE	0	380.51325202
2E90EDD056D5	2016-08-29	EtOH_Box01_S142	ACTIVE	0	380.664608955
2E90EDD056D5	2016-08-29	EtOH_Box01_S142	ACTIVE	0	380.815141916
2E90EDD056D5	2016-08-29	EtOH_Box01_S142	ACTIVE	0	380.911490917
2E90EDD056D5	2016-08-29	EtOH_Box01_S142	ACTIVE	0	381.029210091
2E90EDD056D5	2016-08-29	EtOH_Box01_S142	ACTIVE	0	381.168833971
2E90EDD056D5	2016-08-29	EtOH_Box01_S142	ACTIVE	0	381.308422089
2E90EDD056D5	2016-08-29	EtOH_Box01_S142	ACTIVE	0	381.448015928
2E90EDD056D5	2016-08-29	EtOH_Box01_S142	ACTIVE	0	381.620243073
2E90EDD056D5	2016-08-29	EtOH_Box01_S142	ACTIVE	0	382.095184088
2E90EDD056D5	2016-08-29	EtOH_Box01_S142	ACTIVE	0	393.150478125
2E90EDD056D5	2016-08-29	EtOH_Box01_S142	ACTIVE	0	393.268525124
2E90EDD056D5	2016-08-29	EtOH_Box01_S142	ACTIVE	0	393.386507034
2E90EDD056D5	2016-08-29	EtOH_Box01_S142	ACTIVE	0	393.69939208
2E90EDD056D5	2016-08-29	EtOH_Box01_S142	ACTIVE	0	419.730117083
2E90EDD056D5	2016-08-29	EtOH_Box01_S142	ACTIVE	0	437.343745947
2E90EDD056D5	2016-08-29	EtOH_Box01_S142	ACTIVE	0	437.546935081
2E90EDD056D5	2016-08-29	EtOH_Box01_S142	ACTIVE	0	438.03116107
2E90EDD056D5	2016-08-29	EtOH_Box01_S142	ACTIVE	0	438.136734009
2E90EDD056D5	2016-08-29	EtOH_Box01_S142	ACTIVE	0	549.16136694
2E90EDD056D5	2016-08-29	EtOH_Box01_S142	ACTIVE	0	601.822462082
2E90EDD056D5	2016-08-29	EtOH_Box01_S142	ACTIVE	0	604.048646927
2E90EDD056D5	2016-08-29	EtOH_Box01_S142	ACTIVE	0	604.156209946
2E90EDD056D5	2016-08-29	EtOH_Box01_S142	ACTIVE	0	604.5105021
2E90EDD056D5	2016-08-29	EtOH_Box01_S142	ACTIVE	0	604.605312109
2E90EDD056D5	2016-08-29	EtOH_Box01_S142	INACTIVE	0	606.054528952
2E90EDD056D5	2016-08-29	EtOH_Box01_S142	INACTIVE	0	606.514611006
2E90EDD056D5	2016-08-29	EtOH_Box01_S142	INACTIVE	0	606.639347076
2E90EDD056D5	2016-08-29	EtOH_Box01_S142	INACTIVE	0	606.785675049
2E90EDD056D5	2016-08-29	EtOH_Box01_S142	ACTIVE	0	697.168056011
2E90EDD056D5	2016-08-29	EtOH_Box01_S142	ACTIVE	0	808.750163078
2E90EDD056D5	2016-08-29	EtOH_Box01_S142	ACTIVE	0	808.877485037
2E90EDD056D5	2016-08-29	EtOH_Box01_S142	ACTIVE	0	808.993829012
2E90EDD056D5	2016-08-29	EtOH_Box01_S142	ACTIVE	0	809.142605066
2E90EDD056D5	2016-08-29	EtOH_Box01_S142	ACTIVE	0	809.248050928
2E90EDD056D5	2016-08-29	EtOH_Box01_S142	ACTIVE	0	845.386296034
2E90EDD056D5	2016-08-29	EtOH_Box01_S142	ACTIVE	0	1142.24409604
2E90EDD056D5	2016-08-29	EtOH_Box01_S142	ACTIVE	0	1142.36042213
2E90EDD056D5	2016-08-29	EtOH_Box01_S142	ACTIVE	0	1142.51995802
2E90EDD056D5	2016-08-29	EtOH_Box01_S142	ACTIVE	0	1142.6903429
2E90EDD056D5	2016-08-29	EtOH_Box01_S142	ACTIVE	0	1142.83903098
2E90EDD056D5	2016-08-29	EtOH_Box01_S142	ACTIVE	0	1143.24702597
2E90EDD056D5	2016-08-29	EtOH_Box01_S142	ACTIVE	0	1143.37521291
2E90EDD056D5	2016-08-29	EtOH_Box01_S142	ACTIVE	0	1143.71857691
2E90EDD056D5	2016-08-29	EtOH_Box01_S142	ACTIVE	0	1143.93214512
2E90EDD056D5	2016-08-29	EtOH_Box01_S142	ACTIVE	0	1144.18897605
2E90EDD056D5	2016-08-29	EtOH_Box01_S142	ACTIVE	0	1144.29448414
2E90EDD056D5	2016-08-29	EtOH_Box01_S142	ACTIVE	0	1144.59445906
2E90EDD056D5	2016-08-29	EtOH_Box01_S142	ACTIVE	0	1144.94839406
2E90EDD056D5	2016-08-29	EtOH_Box01_S142	ACTIVE	0	1145.07547092
2E90EDD056D5	2016-08-29	EtOH_Box01_S142	ACTIVE	0	1145.47587705
2E90EDD056D5	2016-08-29	EtOH_Box01_S142	ACTIVE	0	1145.6472981
2E90EDD056D5	2016-08-29	EtOH_Box01_S142	ACTIVE	0	1145.88408709
2E90EDD056D5	2016-08-29	EtOH_Box01_S142	ACTIVE	0	1146.02305293
2E90EDD056D5	2016-08-29	EtOH_Box01_S142	ACTIVE	0	1146.29167008
2E90EDD056D5	2016-08-29	EtOH_Box01_S142	ACTIVE	0	1369.0089221
2E90EDD056D5	2016-08-29	EtOH_Box01_S142	ACTIVE	0	1370.1453321
2E90EDD056D5	2016-08-29	EtOH_Box01_S142	ACTIVE	0	1370.25095391
2E90EDD056D5	2016-08-29	EtOH_Box01_S142	REWARD	40	1370.25095391
2E90EDD056D5	2016-08-29	EtOH_Box01_S142	ACTIVE	0	1370.52593112
2E90EDD056D5	2016-08-29	EtOH_Box01_S142	ACTIVE	0	1370.61220407
2E90EDD056D5	2016-08-29	EtOH_Box01_S142	ACTIVE	0	1370.67639112
2E90EDD056D5	2016-08-29	EtOH_Box01_S142	ACTIVE	0	1370.78419209
2E90EDD056D5	2016-08-29	EtOH_Box01_S142	ACTIVE	0	1370.95663309
2E90EDD056D5	2016-08-29	EtOH_Box01_S142	ACTIVE	0	1371.08656907
2E90EDD056D5	2016-08-29	EtOH_Box01_S142	ACTIVE	0	1371.28034496
2E90EDD056D5	2016-08-29	EtOH_Box01_S142	ACTIVE	0	1371.51747203
2E90EDD056D5	2016-08-29	EtOH_Box01_S142	ACTIVE	0	1371.62463307
2E90EDD056D5	2016-08-29	EtOH_Box01_S142	ACTIVE	0	1371.74268603
2E90EDD056D5	2016-08-29	EtOH_Box01_S142	ACTIVE	0	1371.97952104
2E90EDD056D5	2016-08-29	EtOH_Box01_S142	ACTIVE	0	1372.25959492
2E90EDD056D5	2016-08-29	EtOH_Box01_S142	ACTIVE	0	1372.35601306
2E90EDD056D5	2016-08-29	EtOH_Box01_S142	ACTIVE	0	1372.7980659
2E90EDD056D5	2016-08-29	EtOH_Box01_S142	ACTIVE	0	1386.46500397
2E90EDD056D5	2016-08-29	EtOH_Box01_S142	ACTIVE	0	1386.61565614
2E90EDD056D5	2016-08-29	EtOH_Box01_S142	ACTIVE	0	1386.7228229
2E90EDD056D5	2016-08-29	EtOH_Box01_S142	ACTIVE	0	1386.89472294
2E90EDD056D5	2016-08-29	EtOH_Box01_S142	ACTIVE	0	1386.96928
2E90EDD056D5	2016-08-29	EtOH_Box01_S142	ACTIVE	0	1387.11954308
2E90EDD056D5	2016-08-29	EtOH_Box01_S142	ACTIVE	0	1387.87554407
2E90EDD056D5	2016-08-29	EtOH_Box01_S142	ACTIVE	0	1387.97189212
2E90EDD056D5	2016-08-29	EtOH_Box01_S142	ACTIVE	0	1388.26366997
2E90EDD056D5	2016-08-29	EtOH_Box01_S142	ACTIVE	0	1388.80322599
2E90EDD056D5	2016-08-29	EtOH_Box01_S142	ACTIVE	0	1388.94290709
2E90EDD056D5	2016-08-29	EtOH_Box01_S142	ACTIVE	0	1389.16888094
2E90EDD056D5	2016-08-29	EtOH_Box01_S142	ACTIVE	0	1408.59159493
2E90EDD056D5	2016-08-29	EtOH_Box01_S142	ACTIVE	0	1408.72016191
2E90EDD056D5	2016-08-29	EtOH_Box01_S142	ACTIVE	0	1408.84840608
2E90EDD056D5	2016-08-29	EtOH_Box01_S142	ACTIVE	0	1408.99811697
2E90EDD056D5	2016-08-29	EtOH_Box01_S142	ACTIVE	0	1409.1477201
2E90EDD056D5	2016-08-29	EtOH_Box01_S142	ACTIVE	0	1422.22480011
2E90EDD056D5	2016-08-29	EtOH_Box01_S142	ACTIVE	0	1754.19686103
2E90EDD056D5	2016-08-29	EtOH_Box01_S142	INACTIVE	0	1871.17719507
2E90EDD056D5	2016-08-29	EtOH_Box01_S142	INACTIVE	0	1871.84394312
2E90EDD056D5	2016-08-29	EtOH_Box01_S142	INACTIVE	0	1872.0779531
2E90EDD056D5	2016-08-29	EtOH_Box01_S142	INACTIVE	0	1872.35509801
2E90EDD056D5	2016-08-29	EtOH_Box01_S142	INACTIVE	0	1872.54577804
2E90EDD056D5	2016-08-29	EtOH_Box01_S142	INACTIVE	0	1872.74898505
2E90EDD056D5	2016-08-29	EtOH_Box01_S142	INACTIVE	0	1873.36235094
2E90EDD056D5	2016-08-29	EtOH_Box01_S142	INACTIVE	0	1873.70443106
2E90EDD056D5	2016-08-29	EtOH_Box01_S142	ACTIVE	0	1879.57280803
2E90EDD056D5	2016-08-29	EtOH_Box01_S142	ACTIVE	0	1879.66862512
2E90EDD056D5	2016-08-29	EtOH_Box01_S142	ACTIVE	0	1880.077842
2E90EDD056D5	2016-08-29	EtOH_Box01_S142	ACTIVE	0	1880.20619798
2E90EDD056D5	2016-08-29	EtOH_Box01_S142	ACTIVE	0	1880.38843703
2E90EDD056D5	2016-08-29	EtOH_Box01_S142	ACTIVE	0	1880.53854394
2E90EDD056D5	2016-08-29	EtOH_Box01_S142	ACTIVE	0	1880.65600705
2E90EDD056D5	2016-08-29	EtOH_Box01_S142	ACTIVE	0	1880.82755995
2E90EDD056D5	2016-08-29	EtOH_Box01_S142	ACTIVE	0	1880.912534
2E90EDD056D5	2016-08-29	EtOH_Box01_S142	ACTIVE	0	1881.01917696
2E90EDD056D5	2016-08-29	EtOH_Box01_S142	ACTIVE	0	1881.30938911
2E90EDD056D5	2016-08-29	EtOH_Box01_S142	ACTIVE	0	1881.66510701
2E90EDD056D5	2016-08-29	EtOH_Box01_S142	ACTIVE	0	1882.09638
2E90EDD056D5	2016-08-29	EtOH_Box01_S142	ACTIVE	0	1882.1922071
2E90EDD056D5	2016-08-29	EtOH_Box01_S142	ACTIVE	0	1882.98076892
2E90EDD056D5	2016-08-29	EtOH_Box01_S142	ACTIVE	0	1883.12001395
2E90EDD056D5	2016-08-29	EtOH_Box01_S142	ACTIVE	0	1883.27003407
2E90EDD056D5	2016-08-29	EtOH_Box01_S142	ACTIVE	0	1883.53885603
2E90EDD056D5	2016-08-29	EtOH_Box01_S142	ACTIVE	0	2410.65596795
2E90EDD056D5	2016-08-29	EtOH_Box01_S142	ACTIVE	0	2410.82927608
2E90EDD056D5	2016-08-29	EtOH_Box01_S142	ACTIVE	0	2411.11143613
2E90EDD056D5	2016-08-29	EtOH_Box01_S142	ACTIVE	0	2411.21858597
2E90EDD056D5	2016-08-29	EtOH_Box01_S142	ACTIVE	0	2411.34779692
2E90EDD056D5	2016-08-29	EtOH_Box01_S142	ACTIVE	0	2411.55327892
2E90EDD056D5	2016-08-29	EtOH_Box01_S142	ACTIVE	0	2411.74725509
2E90EDD056D5	2016-08-29	EtOH_Box01_S142	ACTIVE	0	2412.23276997
2E90EDD056D5	2016-08-29	EtOH_Box01_S142	ACTIVE	0	2412.35043311
2E90EDD056D5	2016-08-29	EtOH_Box01_S142	ACTIVE	0	2412.64094305
2E90EDD056D5	2016-08-29	EtOH_Box01_S142	ACTIVE	0	2412.86689997
2E90EDD056D5	2016-08-29	EtOH_Box01_S142	ACTIVE	0	2412.99534798
2E90EDD056D5	2016-08-29	EtOH_Box01_S142	ACTIVE	0	2413.24277496
2E90EDD056D5	2016-08-29	EtOH_Box01_S142	ACTIVE	0	2413.51189613
2E90EDD056D5	2016-08-29	EtOH_Box01_S142	ACTIVE	0	2413.66196394
2E90EDD056D5	2016-08-29	EtOH_Box01_S142	ACTIVE	0	2413.79050994
2E90EDD056D5	2016-08-29	EtOH_Box01_S142	ACTIVE	0	2413.97318602
2E90EDD056D5	2016-08-29	EtOH_Box01_S142	ACTIVE	0	2414.10160613
2E90EDD056D5	2016-08-29	EtOH_Box01_S142	ACTIVE	0	2414.27333093
2E90EDD056D5	2016-08-29	EtOH_Box01_S142	ACTIVE	0	2414.379915
2E90EDD056D5	2016-08-29	EtOH_Box01_S142	ACTIVE	0	2414.5299499
2E90EDD056D5	2016-08-29	EtOH_Box01_S142	ACTIVE	0	2414.68017101
2E90EDD056D5	2016-08-29	EtOH_Box01_S142	ACTIVE	0	2414.96018291
2E90EDD056D5	2016-08-29	EtOH_Box01_S142	ACTIVE	0	2415.09937692
2E90EDD056D5	2016-08-29	EtOH_Box01_S142	ACTIVE	0	2415.20592499
2E90EDD056D5	2016-08-29	EtOH_Box01_S142	REWARD	50	2415.20592499
2E90EDD056D5	2016-08-29	EtOH_Box01_S142	ACTIVE	0	2415.51354599
2E90EDD056D5	2016-08-29	EtOH_Box01_S142	ACTIVE	0	2415.63246107
2E90EDD056D5	2016-08-29	EtOH_Box01_S142	ACTIVE	0	2415.83972311
2E90EDD056D5	2016-08-29	EtOH_Box01_S142	ACTIVE	0	2415.93668413
2E90EDD056D5	2016-08-29	EtOH_Box01_S142	ACTIVE	0	2416.21921992
2E90EDD056D5	2016-08-29	EtOH_Box01_S142	ACTIVE	0	2416.31616306
2E90EDD056D5	2016-08-29	EtOH_Box01_S142	ACTIVE	0	2416.51074791
2E90EDD056D5	2016-08-29	EtOH_Box01_S142	ACTIVE	0	2416.5854969
2E90EDD056D5	2016-08-29	EtOH_Box01_S142	ACTIVE	0	2416.64948797
2E90EDD056D5	2016-08-29	EtOH_Box01_S142	ACTIVE	0	2416.95127892
2E90EDD056D5	2016-08-29	EtOH_Box01_S142	ACTIVE	0	2417.20969105
2E90EDD056D5	2016-08-29	EtOH_Box01_S142	ACTIVE	0	2417.392524
2E90EDD056D5	2016-08-29	EtOH_Box01_S142	ACTIVE	0	2417.73818612
2E90EDD056D5	2016-08-29	EtOH_Box01_S142	ACTIVE	0	2417.83463812
2E90EDD056D5	2016-08-29	EtOH_Box01_S142	ACTIVE	0	2418.02841091
2E90EDD056D5	2016-08-29	EtOH_Box01_S142	ACTIVE	0	2418.16002607
2E90EDD056D5	2016-08-29	EtOH_Box01_S142	ACTIVE	0	2418.21308613
2E90EDD056D5	2016-08-29	EtOH_Box01_S142	ACTIVE	0	2418.48237205
2E90EDD056D5	2016-08-29	EtOH_Box01_S142	ACTIVE	0	2418.80608606
2E90EDD056D5	2016-08-29	EtOH_Box01_S142	ACTIVE	0	2419.09832311
2E90EDD056D5	2016-08-29	EtOH_Box01_S142	ACTIVE	0	2419.18383694
2E90EDD056D5	2016-08-29	EtOH_Box01_S142	ACTIVE	0	2419.32351208
2E90EDD056D5	2016-08-29	EtOH_Box01_S142	ACTIVE	0	2419.45224214
2E90EDD056D5	2016-08-29	EtOH_Box01_S142	ACTIVE	0	2419.76474595
2E90EDD056D5	2016-08-29	EtOH_Box01_S142	ACTIVE	0	2419.90442395
2E90EDD056D5	2016-08-29	EtOH_Box01_S142	ACTIVE	0	2420.054914
2E90EDD056D5	2016-08-29	EtOH_Box01_S142	ACTIVE	0	2420.23784304
2E90EDD056D5	2016-08-29	EtOH_Box01_S142	ACTIVE	0	2420.32333708
2E90EDD056D5	2016-08-29	EtOH_Box01_S142	ACTIVE	0	2420.55055499
2E90EDD056D5	2016-08-29	EtOH_Box01_S142	ACTIVE	0	2420.71242499
2E90EDD056D5	2016-08-29	EtOH_Box01_S142	ACTIVE	0	2420.88577008
2E90EDD056D5	2016-08-29	EtOH_Box01_S142	ACTIVE	0	2421.08097196
2E90EDD056D5	2016-08-29	EtOH_Box01_S142	ACTIVE	0	2421.33078194
2E90EDD056D5	2016-08-29	EtOH_Box01_S142	ACTIVE	0	2421.56840205
2E90EDD056D5	2016-08-29	EtOH_Box01_S142	ACTIVE	0	2421.92481709
2E90EDD056D5	2016-08-29	EtOH_Box01_S142	ACTIVE	0	2422.05502892
2E90EDD056D5	2016-08-29	EtOH_Box01_S142	ACTIVE	0	2422.20536208
2E90EDD056D5	2016-08-29	EtOH_Box01_S142	ACTIVE	0	2422.26925802
2E90EDD056D5	2016-08-29	EtOH_Box01_S142	ACTIVE	0	2422.39798713
2E90EDD056D5	2016-08-29	EtOH_Box01_S142	ACTIVE	0	2422.66755295
2E90EDD056D5	2016-08-29	EtOH_Box01_S142	ACTIVE	0	2423.67304492
2E90EDD056D5	2016-08-29	EtOH_Box01_S142	ACTIVE	0	2423.80219007
2E90EDD056D5	2016-08-29	EtOH_Box01_S142	ACTIVE	0	2424.20178795
2E90EDD056D5	2016-08-29	EtOH_Box01_S142	ACTIVE	0	2424.36321497
2E90EDD056D5	2016-08-29	EtOH_Box01_S142	ACTIVE	0	2424.52455902
2E90EDD056D5	2016-08-29	EtOH_Box01_S142	ACTIVE	0	2424.97821999
2E90EDD056D5	2016-08-29	EtOH_Box01_S142	ACTIVE	0	2425.09741092
2E90EDD056D5	2016-08-29	EtOH_Box01_S142	ACTIVE	0	2425.25867391
2E90EDD056D5	2016-08-29	EtOH_Box01_S142	ACTIVE	0	2425.63625002
2E90EDD056D5	2016-08-29	EtOH_Box01_S142	ACTIVE	0	2425.96111798
2E90EDD056D5	2016-08-29	EtOH_Box01_S142	ACTIVE	0	2426.21083713
2E90EDD056D5	2016-08-29	EtOH_Box01_S142	ACTIVE	0	2426.40595603
2E90EDD056D5	2016-08-29	EtOH_Box01_S142	ACTIVE	0	2426.55671191
2E90EDD056D5	2016-08-29	EtOH_Box01_S142	ACTIVE	0	2426.64240694
2E90EDD056D5	2016-08-29	EtOH_Box01_S142	ACTIVE	0	2426.8799541
2E90EDD056D5	2016-08-29	EtOH_Box01_S142	ACTIVE	0	2426.95474792
2E90EDD056D5	2016-08-29	EtOH_Box01_S142	ACTIVE	0	2427.17016506
2E90EDD056D5	2016-08-29	EtOH_Box01_S142	ACTIVE	0	2427.37488294
2E90EDD056D5	2016-08-29	EtOH_Box01_S142	ACTIVE	0	2427.54708004
2E90EDD056D5	2016-08-29	EtOH_Box01_S142	ACTIVE	0	2427.79544401
2E90EDD056D5	2016-08-29	EtOH_Box01_S142	ACTIVE	0	2427.90267611
2E90EDD056D5	2016-08-29	EtOH_Box01_S142	ACTIVE	0	2428.00968003
2E90EDD056D5	2016-08-29	EtOH_Box01_S142	ACTIVE	0	2428.28008008
2E90EDD056D5	2016-08-29	EtOH_Box01_S142	ACTIVE	0	2428.34402013
2E90EDD056D5	2016-08-29	EtOH_Box01_S142	ACTIVE	0	2428.4834621
2E90EDD056D5	2016-08-29	EtOH_Box01_S142	ACTIVE	0	2428.70965695
2E90EDD056D5	2016-08-29	EtOH_Box01_S142	ACTIVE	0	2428.78631902
2E90EDD056D5	2016-08-29	EtOH_Box01_S142	ACTIVE	0	2429.01252794
2E90EDD056D5	2016-08-29	EtOH_Box01_S142	ACTIVE	0	2429.06563091
2E90EDD056D5	2016-08-29	EtOH_Box01_S142	ACTIVE	0	2429.20551801
2E90EDD056D5	2016-08-29	EtOH_Box01_S142	ACTIVE	0	2429.42075801
2E90EDD056D5	2016-08-29	EtOH_Box01_S142	ACTIVE	0	2429.76616597
2E90EDD056D5	2016-08-29	EtOH_Box01_S142	ACTIVE	0	2429.93821096
2E90EDD056D5	2016-08-29	EtOH_Box01_S142	ACTIVE	0	2430.06693006
2E90EDD056D5	2016-08-29	EtOH_Box01_S142	ACTIVE	0	2522.40276599
2E90EDD056D5	2016-08-29	EtOH_Box01_S142	ACTIVE	0	2523.13722205
2E90EDD056D5	2016-08-29	EtOH_Box01_S142	ACTIVE	0	2523.30893302
2E90EDD056D5	2016-08-29	EtOH_Box01_S142	ACTIVE	0	2523.49154902
2E90EDD056D5	2016-08-29	EtOH_Box01_S142	ACTIVE	0	2525.54779696
2E90EDD056D5	2016-08-29	EtOH_Box01_S142	ACTIVE	0	2525.64408994
2E90EDD056D5	2016-08-29	EtOH_Box01_S142	ACTIVE	0	2525.86114097
2E90EDD056D5	2016-08-29	EtOH_Box01_S142	ACTIVE	0	2526.11025
2E90EDD056D5	2016-08-29	EtOH_Box01_S142	ACTIVE	0	2526.370502
2E90EDD056D5	2016-08-29	EtOH_Box01_S142	ACTIVE	0	2538.85946012
2E90EDD056D5	2016-08-29	EtOH_Box01_S142	ACTIVE	0	2538.98976994
2E90EDD056D5	2016-08-29	EtOH_Box01_S142	ACTIVE	0	2539.26975203
2E90EDD056D5	2016-08-29	EtOH_Box01_S142	ACTIVE	0	2539.40901709
2E90EDD056D5	2016-08-29	EtOH_Box01_S142	ACTIVE	0	2539.5590651
2E90EDD056D5	2016-08-29	EtOH_Box01_S142	ACTIVE	0	2539.70939708
2E90EDD056D5	2016-08-29	EtOH_Box01_S142	ACTIVE	0	2540.02218103
2E90EDD056D5	2016-08-29	EtOH_Box01_S142	ACTIVE	0	2540.26955891
2E90EDD056D5	2016-08-29	EtOH_Box01_S142	ACTIVE	0	2540.44158912
2E90EDD056D5	2016-08-29	EtOH_Box01_S142	INACTIVE	0	2634.363729
2E90EDD056D5	2016-08-29	EtOH_Box01_S142	INACTIVE	0	2634.48976707
2E90EDD056D5	2016-08-29	EtOH_Box01_S142	INACTIVE	0	2634.74553108
2E90EDD056D5	2016-08-29	EtOH_Box01_S142	INACTIVE	0	2634.86059999
2E90EDD056D5	2016-08-29	EtOH_Box01_S142	INACTIVE	0	2635.20296693
2E90EDD056D5	2016-08-29	EtOH_Box01_S142	INACTIVE	0	2635.31796694
2E90EDD056D5	2016-08-29	EtOH_Box01_S142	INACTIVE	0	2635.6278491
2E90EDD056D5	2016-08-29	EtOH_Box01_S142	INACTIVE	0	2637.89614296
2E90EDD056D5	2016-08-29	EtOH_Box01_S142	INACTIVE	0	2638.10864806
2E90EDD056D5	2016-08-29	EtOH_Box01_S142	INACTIVE	0	2638.23450303
2E90EDD056D5	2016-08-29	EtOH_Box01_S142	INACTIVE	0	2639.95016599
2E90EDD056D5	2016-08-29	EtOH_Box01_S142	INACTIVE	0	2640.1535871
2E90EDD056D5	2016-08-29	EtOH_Box01_S142	INACTIVE	0	2640.322788
2E90EDD056D5	2016-08-29	EtOH_Box01_S142	INACTIVE	0	2640.51461411
2E90EDD056D5	2016-08-29	EtOH_Box01_S142	INACTIVE	0	2640.9215939
2E90EDD056D5	2016-08-29	EtOH_Box01_S142	INACTIVE	0	2641.15571499
2E90EDD056D5	2016-08-29	EtOH_Box01_S142	INACTIVE	0	2641.47654295
2E90EDD056D5	2016-08-29	EtOH_Box01_S142	INACTIVE	0	2642.01324606
2E90EDD056D5	2016-08-29	EtOH_Box01_S142	INACTIVE	0	2642.21499491
2E90EDD056D5	2016-08-29	EtOH_Box01_S142	INACTIVE	0	2642.42744708
2E90EDD056D5	2016-08-29	EtOH_Box01_S142	ACTIVE	0	2734.57800508
2E90EDD056D5	2016-08-29	EtOH_Box01_S142	ACTIVE	0	2738.42822599
2E90EDD056D5	2016-08-29	EtOH_Box01_S142	ACTIVE	0	2739.50650692
2E90EDD056D5	2016-08-29	EtOH_Box01_S142	ACTIVE	0	2739.63507104
2E90EDD056D5	2016-08-29	EtOH_Box01_S142	SessionEnd	0	3339.6472981
