# Supplementary material for: An open source device for operant licking in rats
Source: PeerJ. 2017 Feb 14;5:e2981. doi: 10.7717/peerj.2981 (PMC5312574; doi:10.7717/peerj.2981)
Supplement: Supplemental Information 1 — The complete raw data and several R scripts that generated all the figures and statistical analysis were compressed using the Linux tar command. The bash program dataSummary.sh located in the sucrose and water subdirectory was used to generate summary statistics for each run. [file peerj-05-2981-s001.gz › data/sucrose/pr/ETOH_motion_Box04_S125_2E90EDD21091.csv]

RatID	date	boxid	EventType	pr	seconds
2E90EDD21091	2016-08-30	EtOH_Box04_S125	Motion	0	0.835527896881
2E90EDD21091	2016-08-30	EtOH_Box04_S125	Motion	0	7.30428004265
2E90EDD21091	2016-08-30	EtOH_Box04_S125	Motion	0	9.3632569313
2E90EDD21091	2016-08-30	EtOH_Box04_S125	Motion	0	12.0550310612
2E90EDD21091	2016-08-30	EtOH_Box04_S125	Motion	0	14.6241729259
2E90EDD21091	2016-08-30	EtOH_Box04_S125	Motion	0	18.8992159367
2E90EDD21091	2016-08-30	EtOH_Box04_S125	Motion	0	20.9017310143
2E90EDD21091	2016-08-30	EtOH_Box04_S125	Motion	0	34.8263859749
2E90EDD21091	2016-08-30	EtOH_Box04_S125	Motion	0	36.8290469646
2E90EDD21091	2016-08-30	EtOH_Box04_S125	Motion	0	40.2977499962
2E90EDD21091	2016-08-30	EtOH_Box04_S125	Motion	0	42.5967309475
2E90EDD21091	2016-08-30	EtOH_Box04_S125	Motion	0	45.4537889957
2E90EDD21091	2016-08-30	EtOH_Box04_S125	Motion	0	49.1488759518
2E90EDD21091	2016-08-30	EtOH_Box04_S125	Motion	0	55.3316600323
2E90EDD21091	2016-08-30	EtOH_Box04_S125	Motion	0	59.9801280499
2E90EDD21091	2016-08-30	EtOH_Box04_S125	Motion	0	61.9828140736
2E90EDD21091	2016-08-30	EtOH_Box04_S125	Motion	0	64.7198119164
2E90EDD21091	2016-08-30	EtOH_Box04_S125	Motion	0	66.7224209309
2E90EDD21091	2016-08-30	EtOH_Box04_S125	Motion	0	70.8649120331
2E90EDD21091	2016-08-30	EtOH_Box04_S125	Motion	0	72.8675820827
2E90EDD21091	2016-08-30	EtOH_Box04_S125	Motion	0	96.9356100559
2E90EDD21091	2016-08-30	EtOH_Box04_S125	Motion	0	98.9382839203
2E90EDD21091	2016-08-30	EtOH_Box04_S125	Motion	0	101.261655092
2E90EDD21091	2016-08-30	EtOH_Box04_S125	Motion	0	103.868045092
2E90EDD21091	2016-08-30	EtOH_Box04_S125	Motion	0	106.252953053
2E90EDD21091	2016-08-30	EtOH_Box04_S125	Motion	0	108.255897045
2E90EDD21091	2016-08-30	EtOH_Box04_S125	Motion	0	110.25841403
2E90EDD21091	2016-08-30	EtOH_Box04_S125	Motion	0	115.161585093
2E90EDD21091	2016-08-30	EtOH_Box04_S125	Motion	0	117.986905098
2E90EDD21091	2016-08-30	EtOH_Box04_S125	Motion	0	120.907529116
2E90EDD21091	2016-08-30	EtOH_Box04_S125	Motion	0	124.127336025
2E90EDD21091	2016-08-30	EtOH_Box04_S125	Motion	0	129.040107012
2E90EDD21091	2016-08-30	EtOH_Box04_S125	Motion	0	131.042733908
2E90EDD21091	2016-08-30	EtOH_Box04_S125	Motion	0	133.183820009
2E90EDD21091	2016-08-30	EtOH_Box04_S125	Motion	0	135.249139071
2E90EDD21091	2016-08-30	EtOH_Box04_S125	Motion	0	155.886830091
2E90EDD21091	2016-08-30	EtOH_Box04_S125	Motion	0	157.889492035
2E90EDD21091	2016-08-30	EtOH_Box04_S125	Motion	0	159.892107964
2E90EDD21091	2016-08-30	EtOH_Box04_S125	Motion	0	161.946497917
2E90EDD21091	2016-08-30	EtOH_Box04_S125	Motion	0	167.194822073
2E90EDD21091	2016-08-30	EtOH_Box04_S125	Motion	0	170.036668062
2E90EDD21091	2016-08-30	EtOH_Box04_S125	Motion	0	173.437761068
2E90EDD21091	2016-08-30	EtOH_Box04_S125	Motion	0	176.096391916
2E90EDD21091	2016-08-30	EtOH_Box04_S125	Motion	0	178.921133041
2E90EDD21091	2016-08-30	EtOH_Box04_S125	Motion	0	182.875814915
2E90EDD21091	2016-08-30	EtOH_Box04_S125	Motion	0	185.600236893
2E90EDD21091	2016-08-30	EtOH_Box04_S125	Motion	0	187.742995024
2E90EDD21091	2016-08-30	EtOH_Box04_S125	Motion	0	192.415378094
2E90EDD21091	2016-08-30	EtOH_Box04_S125	Motion	0	203.079312086
2E90EDD21091	2016-08-30	EtOH_Box04_S125	Motion	0	205.081832886
2E90EDD21091	2016-08-30	EtOH_Box04_S125	Motion	0	207.0844841
2E90EDD21091	2016-08-30	EtOH_Box04_S125	Motion	0	211.427737951
2E90EDD21091	2016-08-30	EtOH_Box04_S125	Motion	0	215.357557058
2E90EDD21091	2016-08-30	EtOH_Box04_S125	Motion	0	217.806097984
2E90EDD21091	2016-08-30	EtOH_Box04_S125	Motion	0	222.360114098
2E90EDD21091	2016-08-30	EtOH_Box04_S125	Motion	0	224.362859011
2E90EDD21091	2016-08-30	EtOH_Box04_S125	Motion	0	227.545414925
2E90EDD21091	2016-08-30	EtOH_Box04_S125	Motion	0	229.654773951
2E90EDD21091	2016-08-30	EtOH_Box04_S125	Motion	0	231.9944489
2E90EDD21091	2016-08-30	EtOH_Box04_S125	Motion	0	237.044416904
2E90EDD21091	2016-08-30	EtOH_Box04_S125	Motion	0	239.311744928
2E90EDD21091	2016-08-30	EtOH_Box04_S125	Motion	0	243.766582966
2E90EDD21091	2016-08-30	EtOH_Box04_S125	Motion	0	247.124227047
2E90EDD21091	2016-08-30	EtOH_Box04_S125	Motion	0	250.287951946
2E90EDD21091	2016-08-30	EtOH_Box04_S125	Motion	0	255.184173107
2E90EDD21091	2016-08-30	EtOH_Box04_S125	Motion	0	258.411689997
2E90EDD21091	2016-08-30	EtOH_Box04_S125	Motion	0	262.735070944
2E90EDD21091	2016-08-30	EtOH_Box04_S125	Motion	0	266.796531916
2E90EDD21091	2016-08-30	EtOH_Box04_S125	Motion	0	271.637844086
2E90EDD21091	2016-08-30	EtOH_Box04_S125	Motion	0	274.666120052
2E90EDD21091	2016-08-30	EtOH_Box04_S125	Motion	0	279.318252087
2E90EDD21091	2016-08-30	EtOH_Box04_S125	Motion	0	281.320162058
2E90EDD21091	2016-08-30	EtOH_Box04_S125	Motion	0	283.323195934
2E90EDD21091	2016-08-30	EtOH_Box04_S125	Motion	0	285.325779915
2E90EDD21091	2016-08-30	EtOH_Box04_S125	Motion	0	287.551619053
2E90EDD21091	2016-08-30	EtOH_Box04_S125	Motion	0	289.55428195
2E90EDD21091	2016-08-30	EtOH_Box04_S125	Motion	0	292.806252003
2E90EDD21091	2016-08-30	EtOH_Box04_S125	Motion	0	295.068001032
2E90EDD21091	2016-08-30	EtOH_Box04_S125	Motion	0	302.014893055
2E90EDD21091	2016-08-30	EtOH_Box04_S125	Motion	0	304.017458916
2E90EDD21091	2016-08-30	EtOH_Box04_S125	Motion	0	307.966855049
2E90EDD21091	2016-08-30	EtOH_Box04_S125	Motion	0	311.874408007
2E90EDD21091	2016-08-30	EtOH_Box04_S125	Motion	0	313.877329111
2E90EDD21091	2016-08-30	EtOH_Box04_S125	Motion	0	316.068674088
2E90EDD21091	2016-08-30	EtOH_Box04_S125	Motion	0	318.071423054
2E90EDD21091	2016-08-30	EtOH_Box04_S125	Motion	0	320.073868036
2E90EDD21091	2016-08-30	EtOH_Box04_S125	Motion	0	322.818003893
2E90EDD21091	2016-08-30	EtOH_Box04_S125	Motion	0	326.628106117
2E90EDD21091	2016-08-30	EtOH_Box04_S125	Motion	0	329.305246115
2E90EDD21091	2016-08-30	EtOH_Box04_S125	Motion	0	334.419312954
2E90EDD21091	2016-08-30	EtOH_Box04_S125	Motion	0	337.266937971
2E90EDD21091	2016-08-30	EtOH_Box04_S125	Motion	0	341.415107965
2E90EDD21091	2016-08-30	EtOH_Box04_S125	Motion	0	344.266772985
2E90EDD21091	2016-08-30	EtOH_Box04_S125	Motion	0	347.510752916
2E90EDD21091	2016-08-30	EtOH_Box04_S125	Motion	0	349.513370991
2E90EDD21091	2016-08-30	EtOH_Box04_S125	Motion	0	351.532187939
2E90EDD21091	2016-08-30	EtOH_Box04_S125	Motion	0	354.344610929
2E90EDD21091	2016-08-30	EtOH_Box04_S125	Motion	0	357.90873003
2E90EDD21091	2016-08-30	EtOH_Box04_S125	Motion	0	360.620099068
2E90EDD21091	2016-08-30	EtOH_Box04_S125	Motion	0	363.568929911
2E90EDD21091	2016-08-30	EtOH_Box04_S125	Motion	0	366.354788065
2E90EDD21091	2016-08-30	EtOH_Box04_S125	Motion	0	369.917720079
2E90EDD21091	2016-08-30	EtOH_Box04_S125	Motion	0	381.429151058
2E90EDD21091	2016-08-30	EtOH_Box04_S125	Motion	0	383.432104111
2E90EDD21091	2016-08-30	EtOH_Box04_S125	Motion	0	385.747836113
2E90EDD21091	2016-08-30	EtOH_Box04_S125	Motion	0	387.750490904
2E90EDD21091	2016-08-30	EtOH_Box04_S125	Motion	0	390.08187294
2E90EDD21091	2016-08-30	EtOH_Box04_S125	Motion	0	392.084500074
2E90EDD21091	2016-08-30	EtOH_Box04_S125	Motion	0	394.087161064
2E90EDD21091	2016-08-30	EtOH_Box04_S125	Motion	0	397.077949047
2E90EDD21091	2016-08-30	EtOH_Box04_S125	Motion	0	400.820671082
2E90EDD21091	2016-08-30	EtOH_Box04_S125	Motion	0	403.029480934
2E90EDD21091	2016-08-30	EtOH_Box04_S125	Motion	0	406.440083027
2E90EDD21091	2016-08-30	EtOH_Box04_S125	Motion	0	409.704754114
2E90EDD21091	2016-08-30	EtOH_Box04_S125	Motion	0	411.707341909
2E90EDD21091	2016-08-30	EtOH_Box04_S125	Motion	0	413.710304976
2E90EDD21091	2016-08-30	EtOH_Box04_S125	Motion	0	415.712899923
2E90EDD21091	2016-08-30	EtOH_Box04_S125	Motion	0	417.794271946
2E90EDD21091	2016-08-30	EtOH_Box04_S125	Motion	0	421.638174057
2E90EDD21091	2016-08-30	EtOH_Box04_S125	Motion	0	423.79935503
2E90EDD21091	2016-08-30	EtOH_Box04_S125	Motion	0	425.801903963
2E90EDD21091	2016-08-30	EtOH_Box04_S125	Motion	0	428.377618074
2E90EDD21091	2016-08-30	EtOH_Box04_S125	Motion	0	431.245521069
2E90EDD21091	2016-08-30	EtOH_Box04_S125	Motion	0	437.76443696
2E90EDD21091	2016-08-30	EtOH_Box04_S125	Motion	0	441.152282
2E90EDD21091	2016-08-30	EtOH_Box04_S125	Motion	0	443.643543959
2E90EDD21091	2016-08-30	EtOH_Box04_S125	Motion	0	445.646087885
2E90EDD21091	2016-08-30	EtOH_Box04_S125	Motion	0	447.777529001
2E90EDD21091	2016-08-30	EtOH_Box04_S125	Motion	0	452.111017942
2E90EDD21091	2016-08-30	EtOH_Box04_S125	Motion	0	454.113765955
2E90EDD21091	2016-08-30	EtOH_Box04_S125	Motion	0	456.116508007
2E90EDD21091	2016-08-30	EtOH_Box04_S125	Motion	0	458.278851032
2E90EDD21091	2016-08-30	EtOH_Box04_S125	Motion	0	460.280596018
2E90EDD21091	2016-08-30	EtOH_Box04_S125	Motion	0	462.710689068
2E90EDD21091	2016-08-30	EtOH_Box04_S125	Motion	0	466.34837389
2E90EDD21091	2016-08-30	EtOH_Box04_S125	Motion	0	468.590759993
2E90EDD21091	2016-08-30	EtOH_Box04_S125	Motion	0	479.409838915
2E90EDD21091	2016-08-30	EtOH_Box04_S125	Motion	0	481.779475927
2E90EDD21091	2016-08-30	EtOH_Box04_S125	Motion	0	485.831495047
2E90EDD21091	2016-08-30	EtOH_Box04_S125	Motion	0	488.613770008
2E90EDD21091	2016-08-30	EtOH_Box04_S125	Motion	0	491.953955889
2E90EDD21091	2016-08-30	EtOH_Box04_S125	Motion	0	494.835856915
2E90EDD21091	2016-08-30	EtOH_Box04_S125	Motion	0	497.156485081
2E90EDD21091	2016-08-30	EtOH_Box04_S125	Motion	0	500.55031991
2E90EDD21091	2016-08-30	EtOH_Box04_S125	Motion	0	502.553183079
2E90EDD21091	2016-08-30	EtOH_Box04_S125	Motion	0	504.555989027
2E90EDD21091	2016-08-30	EtOH_Box04_S125	Motion	0	507.620872974
2E90EDD21091	2016-08-30	EtOH_Box04_S125	Motion	0	509.958372116
2E90EDD21091	2016-08-30	EtOH_Box04_S125	Motion	0	514.10831809
2E90EDD21091	2016-08-30	EtOH_Box04_S125	Motion	0	516.318682909
2E90EDD21091	2016-08-30	EtOH_Box04_S125	Motion	0	520.146689892
2E90EDD21091	2016-08-30	EtOH_Box04_S125	Motion	0	522.176979065
2E90EDD21091	2016-08-30	EtOH_Box04_S125	Motion	0	525.232261896
2E90EDD21091	2016-08-30	EtOH_Box04_S125	Motion	0	527.241171122
2E90EDD21091	2016-08-30	EtOH_Box04_S125	Motion	0	531.046684027
2E90EDD21091	2016-08-30	EtOH_Box04_S125	Motion	0	533.149888992
2E90EDD21091	2016-08-30	EtOH_Box04_S125	Motion	0	535.6535151
2E90EDD21091	2016-08-30	EtOH_Box04_S125	Motion	0	538.383249998
2E90EDD21091	2016-08-30	EtOH_Box04_S125	Motion	0	540.687839031
2E90EDD21091	2016-08-30	EtOH_Box04_S125	Motion	0	554.068068027
2E90EDD21091	2016-08-30	EtOH_Box04_S125	Motion	0	557.515733004
2E90EDD21091	2016-08-30	EtOH_Box04_S125	Motion	0	562.002059937
2E90EDD21091	2016-08-30	EtOH_Box04_S125	Motion	0	565.569108009
2E90EDD21091	2016-08-30	EtOH_Box04_S125	Motion	0	568.188905001
2E90EDD21091	2016-08-30	EtOH_Box04_S125	Motion	0	570.191472054
2E90EDD21091	2016-08-30	EtOH_Box04_S125	Motion	0	572.194184065
2E90EDD21091	2016-08-30	EtOH_Box04_S125	Motion	0	575.059914112
2E90EDD21091	2016-08-30	EtOH_Box04_S125	Motion	0	577.092166901
2E90EDD21091	2016-08-30	EtOH_Box04_S125	Motion	0	580.364192963
2E90EDD21091	2016-08-30	EtOH_Box04_S125	Motion	0	587.749337912
2E90EDD21091	2016-08-30	EtOH_Box04_S125	Motion	0	595.109000921
2E90EDD21091	2016-08-30	EtOH_Box04_S125	Motion	0	598.161736965
2E90EDD21091	2016-08-30	EtOH_Box04_S125	Motion	0	603.340019941
2E90EDD21091	2016-08-30	EtOH_Box04_S125	Motion	0	605.342736006
2E90EDD21091	2016-08-30	EtOH_Box04_S125	Motion	0	607.352430105
2E90EDD21091	2016-08-30	EtOH_Box04_S125	Motion	0	610.695182085
2E90EDD21091	2016-08-30	EtOH_Box04_S125	Motion	0	614.059231997
2E90EDD21091	2016-08-30	EtOH_Box04_S125	Motion	0	619.038269043
2E90EDD21091	2016-08-30	EtOH_Box04_S125	Motion	0	623.161241055
2E90EDD21091	2016-08-30	EtOH_Box04_S125	Motion	0	627.280049086
2E90EDD21091	2016-08-30	EtOH_Box04_S125	Motion	0	629.793687105
2E90EDD21091	2016-08-30	EtOH_Box04_S125	Motion	0	631.796664
2E90EDD21091	2016-08-30	EtOH_Box04_S125	Motion	0	633.799909115
2E90EDD21091	2016-08-30	EtOH_Box04_S125	Motion	0	636.553530931
2E90EDD21091	2016-08-30	EtOH_Box04_S125	Motion	0	641.61294198
2E90EDD21091	2016-08-30	EtOH_Box04_S125	Motion	0	644.434509993
2E90EDD21091	2016-08-30	EtOH_Box04_S125	Motion	0	646.473059893
2E90EDD21091	2016-08-30	EtOH_Box04_S125	Motion	0	649.0451231
2E90EDD21091	2016-08-30	EtOH_Box04_S125	Motion	0	655.040977955
2E90EDD21091	2016-08-30	EtOH_Box04_S125	Motion	0	657.730370045
2E90EDD21091	2016-08-30	EtOH_Box04_S125	Motion	0	660.459809065
2E90EDD21091	2016-08-30	EtOH_Box04_S125	Motion	0	662.46489501
2E90EDD21091	2016-08-30	EtOH_Box04_S125	Motion	0	665.128110886
2E90EDD21091	2016-08-30	EtOH_Box04_S125	Motion	0	667.131000042
2E90EDD21091	2016-08-30	EtOH_Box04_S125	Motion	0	669.133841038
2E90EDD21091	2016-08-30	EtOH_Box04_S125	Motion	0	673.912316084
2E90EDD21091	2016-08-30	EtOH_Box04_S125	Motion	0	684.696409941
2E90EDD21091	2016-08-30	EtOH_Box04_S125	Motion	0	690.572456121
2E90EDD21091	2016-08-30	EtOH_Box04_S125	Motion	0	693.500427008
2E90EDD21091	2016-08-30	EtOH_Box04_S125	Motion	0	701.136409044
2E90EDD21091	2016-08-30	EtOH_Box04_S125	Motion	0	703.139619112
2E90EDD21091	2016-08-30	EtOH_Box04_S125	Motion	0	707.636446953
2E90EDD21091	2016-08-30	EtOH_Box04_S125	Motion	0	719.16002202
2E90EDD21091	2016-08-30	EtOH_Box04_S125	Motion	0	723.341366053
2E90EDD21091	2016-08-30	EtOH_Box04_S125	Motion	0	725.344358921
2E90EDD21091	2016-08-30	EtOH_Box04_S125	Motion	0	727.347368956
2E90EDD21091	2016-08-30	EtOH_Box04_S125	Motion	0	735.897799015
2E90EDD21091	2016-08-30	EtOH_Box04_S125	Motion	0	738.143647909
2E90EDD21091	2016-08-30	EtOH_Box04_S125	Motion	0	741.68294692
2E90EDD21091	2016-08-30	EtOH_Box04_S125	Motion	0	743.90148592
2E90EDD21091	2016-08-30	EtOH_Box04_S125	Motion	0	745.90406394
2E90EDD21091	2016-08-30	EtOH_Box04_S125	Motion	0	747.907233
2E90EDD21091	2016-08-30	EtOH_Box04_S125	Motion	0	750.928199053
2E90EDD21091	2016-08-30	EtOH_Box04_S125	Motion	0	757.02995801
2E90EDD21091	2016-08-30	EtOH_Box04_S125	Motion	0	759.351965904
2E90EDD21091	2016-08-30	EtOH_Box04_S125	Motion	0	763.302051067
2E90EDD21091	2016-08-30	EtOH_Box04_S125	Motion	0	765.304698944
2E90EDD21091	2016-08-30	EtOH_Box04_S125	Motion	0	767.307517052
2E90EDD21091	2016-08-30	EtOH_Box04_S125	Motion	0	769.310348988
2E90EDD21091	2016-08-30	EtOH_Box04_S125	Motion	0	771.396332979
2E90EDD21091	2016-08-30	EtOH_Box04_S125	Motion	0	773.46508193
2E90EDD21091	2016-08-30	EtOH_Box04_S125	Motion	0	775.890330076
2E90EDD21091	2016-08-30	EtOH_Box04_S125	Motion	0	778.599113941
2E90EDD21091	2016-08-30	EtOH_Box04_S125	Motion	0	780.601804018
2E90EDD21091	2016-08-30	EtOH_Box04_S125	Motion	0	784.824361086
2E90EDD21091	2016-08-30	EtOH_Box04_S125	Motion	0	789.823993921
2E90EDD21091	2016-08-30	EtOH_Box04_S125	Motion	0	793.100157976
2E90EDD21091	2016-08-30	EtOH_Box04_S125	Motion	0	799.541343927
2E90EDD21091	2016-08-30	EtOH_Box04_S125	Motion	0	803.97744298
2E90EDD21091	2016-08-30	EtOH_Box04_S125	Motion	0	807.67852211
2E90EDD21091	2016-08-30	EtOH_Box04_S125	Motion	0	813.401859999
2E90EDD21091	2016-08-30	EtOH_Box04_S125	Motion	0	815.40489912
2E90EDD21091	2016-08-30	EtOH_Box04_S125	Motion	0	817.408035994
2E90EDD21091	2016-08-30	EtOH_Box04_S125	Motion	0	822.618369102
2E90EDD21091	2016-08-30	EtOH_Box04_S125	Motion	0	825.952147961
2E90EDD21091	2016-08-30	EtOH_Box04_S125	Motion	0	832.894563913
2E90EDD21091	2016-08-30	EtOH_Box04_S125	Motion	0	835.266895056
2E90EDD21091	2016-08-30	EtOH_Box04_S125	Motion	0	840.994389057
2E90EDD21091	2016-08-30	EtOH_Box04_S125	Motion	0	844.071563959
2E90EDD21091	2016-08-30	EtOH_Box04_S125	Motion	0	874.261346102
2E90EDD21091	2016-08-30	EtOH_Box04_S125	Motion	0	876.264369965
2E90EDD21091	2016-08-30	EtOH_Box04_S125	Motion	0	881.438679934
2E90EDD21091	2016-08-30	EtOH_Box04_S125	Motion	0	905.863699913
2E90EDD21091	2016-08-30	EtOH_Box04_S125	Motion	0	908.681212902
2E90EDD21091	2016-08-30	EtOH_Box04_S125	Motion	0	912.480557919
2E90EDD21091	2016-08-30	EtOH_Box04_S125	Motion	0	915.930813074
2E90EDD21091	2016-08-30	EtOH_Box04_S125	Motion	0	918.413175106
2E90EDD21091	2016-08-30	EtOH_Box04_S125	Motion	0	921.073745966
2E90EDD21091	2016-08-30	EtOH_Box04_S125	Motion	0	924.318773985
2E90EDD21091	2016-08-30	EtOH_Box04_S125	Motion	0	926.321579933
2E90EDD21091	2016-08-30	EtOH_Box04_S125	Motion	0	928.324676991
2E90EDD21091	2016-08-30	EtOH_Box04_S125	Motion	0	930.390064001
2E90EDD21091	2016-08-30	EtOH_Box04_S125	Motion	0	933.201986074
2E90EDD21091	2016-08-30	EtOH_Box04_S125	Motion	0	939.278480053
2E90EDD21091	2016-08-30	EtOH_Box04_S125	Motion	0	946.765780926
2E90EDD21091	2016-08-30	EtOH_Box04_S125	Motion	0	948.768856049
2E90EDD21091	2016-08-30	EtOH_Box04_S125	Motion	0	951.591322899
2E90EDD21091	2016-08-30	EtOH_Box04_S125	Motion	0	953.925796032
2E90EDD21091	2016-08-30	EtOH_Box04_S125	Motion	0	956.767955065
2E90EDD21091	2016-08-30	EtOH_Box04_S125	Motion	0	959.536720991
2E90EDD21091	2016-08-30	EtOH_Box04_S125	Motion	0	961.539974928
2E90EDD21091	2016-08-30	EtOH_Box04_S125	Motion	0	964.82751298
2E90EDD21091	2016-08-30	EtOH_Box04_S125	Motion	0	969.800640106
2E90EDD21091	2016-08-30	EtOH_Box04_S125	Motion	0	973.001166105
2E90EDD21091	2016-08-30	EtOH_Box04_S125	Motion	0	975.003801107
2E90EDD21091	2016-08-30	EtOH_Box04_S125	Motion	0	977.237217903
2E90EDD21091	2016-08-30	EtOH_Box04_S125	Motion	0	979.719480991
2E90EDD21091	2016-08-30	EtOH_Box04_S125	Motion	0	982.339320898
2E90EDD21091	2016-08-30	EtOH_Box04_S125	Motion	0	988.407366037
2E90EDD21091	2016-08-30	EtOH_Box04_S125	Motion	0	991.317131996
2E90EDD21091	2016-08-30	EtOH_Box04_S125	Motion	0	993.32583499
2E90EDD21091	2016-08-30	EtOH_Box04_S125	Motion	0	995.897680044
2E90EDD21091	2016-08-30	EtOH_Box04_S125	Motion	0	1001.45929599
2E90EDD21091	2016-08-30	EtOH_Box04_S125	Motion	0	1003.52135301
2E90EDD21091	2016-08-30	EtOH_Box04_S125	Motion	0	1005.52431798
2E90EDD21091	2016-08-30	EtOH_Box04_S125	Motion	0	1014.74548697
2E90EDD21091	2016-08-30	EtOH_Box04_S125	Motion	0	1016.74902201
2E90EDD21091	2016-08-30	EtOH_Box04_S125	Motion	0	1019.90055108
2E90EDD21091	2016-08-30	EtOH_Box04_S125	Motion	0	1023.13319302
2E90EDD21091	2016-08-30	EtOH_Box04_S125	Motion	0	1025.39681697
2E90EDD21091	2016-08-30	EtOH_Box04_S125	Motion	0	1029.35755992
2E90EDD21091	2016-08-30	EtOH_Box04_S125	Motion	0	1032.08333707
2E90EDD21091	2016-08-30	EtOH_Box04_S125	Motion	0	1035.39298797
2E90EDD21091	2016-08-30	EtOH_Box04_S125	Motion	0	1037.50942707
2E90EDD21091	2016-08-30	EtOH_Box04_S125	Motion	0	1039.51268697
2E90EDD21091	2016-08-30	EtOH_Box04_S125	Motion	0	1041.51583099
2E90EDD21091	2016-08-30	EtOH_Box04_S125	Motion	0	1043.5194211
2E90EDD21091	2016-08-30	EtOH_Box04_S125	Motion	0	1046.240659
2E90EDD21091	2016-08-30	EtOH_Box04_S125	Motion	0	1048.24428201
2E90EDD21091	2016-08-30	EtOH_Box04_S125	Motion	0	1050.24714303
2E90EDD21091	2016-08-30	EtOH_Box04_S125	Motion	0	1052.25012493
2E90EDD21091	2016-08-30	EtOH_Box04_S125	Motion	0	1054.309021
2E90EDD21091	2016-08-30	EtOH_Box04_S125	Motion	0	1059.2212851
2E90EDD21091	2016-08-30	EtOH_Box04_S125	Motion	0	1066.02010703
2E90EDD21091	2016-08-30	EtOH_Box04_S125	Motion	0	1069.75692391
2E90EDD21091	2016-08-30	EtOH_Box04_S125	Motion	0	1073.4499979
2E90EDD21091	2016-08-30	EtOH_Box04_S125	Motion	0	1087.41658807
2E90EDD21091	2016-08-30	EtOH_Box04_S125	Motion	0	1089.41953301
2E90EDD21091	2016-08-30	EtOH_Box04_S125	Motion	0	1091.47727394
2E90EDD21091	2016-08-30	EtOH_Box04_S125	Motion	0	1099.29656506
2E90EDD21091	2016-08-30	EtOH_Box04_S125	Motion	0	1102.33550906
2E90EDD21091	2016-08-30	EtOH_Box04_S125	Motion	0	1107.50450706
2E90EDD21091	2016-08-30	EtOH_Box04_S125	Motion	0	1109.74408793
2E90EDD21091	2016-08-30	EtOH_Box04_S125	Motion	0	1112.22352195
2E90EDD21091	2016-08-30	EtOH_Box04_S125	Motion	0	1114.39066601
2E90EDD21091	2016-08-30	EtOH_Box04_S125	Motion	0	1118.6667769
2E90EDD21091	2016-08-30	EtOH_Box04_S125	Motion	0	1120.67007208
2E90EDD21091	2016-08-30	EtOH_Box04_S125	Motion	0	1161.15393591
2E90EDD21091	2016-08-30	EtOH_Box04_S125	Motion	0	1178.48894596
2E90EDD21091	2016-08-30	EtOH_Box04_S125	Motion	0	1212.59172606
2E90EDD21091	2016-08-30	EtOH_Box04_S125	Motion	0	1214.59510493
2E90EDD21091	2016-08-30	EtOH_Box04_S125	Motion	0	1216.59843397
2E90EDD21091	2016-08-30	EtOH_Box04_S125	Motion	0	1219.17469096
2E90EDD21091	2016-08-30	EtOH_Box04_S125	Motion	0	1222.43357396
2E90EDD21091	2016-08-30	EtOH_Box04_S125	Motion	0	1227.18351412
2E90EDD21091	2016-08-30	EtOH_Box04_S125	Motion	0	1231.77919602
2E90EDD21091	2016-08-30	EtOH_Box04_S125	Motion	0	1235.11731601
2E90EDD21091	2016-08-30	EtOH_Box04_S125	Motion	0	1237.63885307
2E90EDD21091	2016-08-30	EtOH_Box04_S125	Motion	0	1240.52234507
2E90EDD21091	2016-08-30	EtOH_Box04_S125	Motion	0	1243.04416394
2E90EDD21091	2016-08-30	EtOH_Box04_S125	Motion	0	1251.84485102
2E90EDD21091	2016-08-30	EtOH_Box04_S125	Motion	0	1253.84784889
2E90EDD21091	2016-08-30	EtOH_Box04_S125	Motion	0	1257.53399301
2E90EDD21091	2016-08-30	EtOH_Box04_S125	Motion	0	1261.42090106
2E90EDD21091	2016-08-30	EtOH_Box04_S125	Motion	0	1264.64050198
2E90EDD21091	2016-08-30	EtOH_Box04_S125	Motion	0	1266.73597908
2E90EDD21091	2016-08-30	EtOH_Box04_S125	Motion	0	1271.45389795
2E90EDD21091	2016-08-30	EtOH_Box04_S125	Motion	0	1273.45691204
2E90EDD21091	2016-08-30	EtOH_Box04_S125	Motion	0	1276.32297897
2E90EDD21091	2016-08-30	EtOH_Box04_S125	Motion	0	1279.35342503
2E90EDD21091	2016-08-30	EtOH_Box04_S125	Motion	0	1281.35628891
2E90EDD21091	2016-08-30	EtOH_Box04_S125	Motion	0	1283.35943794
2E90EDD21091	2016-08-30	EtOH_Box04_S125	Motion	0	1285.560606
2E90EDD21091	2016-08-30	EtOH_Box04_S125	Motion	0	1357.82932496
2E90EDD21091	2016-08-30	EtOH_Box04_S125	Motion	0	1366.46239209
2E90EDD21091	2016-08-30	EtOH_Box04_S125	Motion	0	1368.4653759
2E90EDD21091	2016-08-30	EtOH_Box04_S125	Motion	0	1370.46795893
2E90EDD21091	2016-08-30	EtOH_Box04_S125	Motion	0	1374.55077505
2E90EDD21091	2016-08-30	EtOH_Box04_S125	Motion	0	1376.79421306
2E90EDD21091	2016-08-30	EtOH_Box04_S125	Motion	0	1388.68756104
2E90EDD21091	2016-08-30	EtOH_Box04_S125	Motion	0	1390.796525
2E90EDD21091	2016-08-30	EtOH_Box04_S125	Motion	0	1394.49159002
2E90EDD21091	2016-08-30	EtOH_Box04_S125	Motion	0	1397.4425261
2E90EDD21091	2016-08-30	EtOH_Box04_S125	Motion	0	1406.43477011
2E90EDD21091	2016-08-30	EtOH_Box04_S125	Motion	0	1422.19126296
2E90EDD21091	2016-08-30	EtOH_Box04_S125	Motion	0	1424.19397712
2E90EDD21091	2016-08-30	EtOH_Box04_S125	Motion	0	1427.09355402
2E90EDD21091	2016-08-30	EtOH_Box04_S125	Motion	0	1429.09640789
2E90EDD21091	2016-08-30	EtOH_Box04_S125	Motion	0	1432.26698589
2E90EDD21091	2016-08-30	EtOH_Box04_S125	Motion	0	1434.26973891
2E90EDD21091	2016-08-30	EtOH_Box04_S125	Motion	0	1436.62488198
2E90EDD21091	2016-08-30	EtOH_Box04_S125	Motion	0	1440.54367709
2E90EDD21091	2016-08-30	EtOH_Box04_S125	Motion	0	1443.08839798
2E90EDD21091	2016-08-30	EtOH_Box04_S125	Motion	0	1445.121207
2E90EDD21091	2016-08-30	EtOH_Box04_S125	Motion	0	1447.38260889
2E90EDD21091	2016-08-30	EtOH_Box04_S125	Motion	0	1453.42961407
2E90EDD21091	2016-08-30	EtOH_Box04_S125	Motion	0	1455.683043
2E90EDD21091	2016-08-30	EtOH_Box04_S125	Motion	0	1458.84705997
2E90EDD21091	2016-08-30	EtOH_Box04_S125	Motion	0	1461.83896089
2E90EDD21091	2016-08-30	EtOH_Box04_S125	Motion	0	1464.66452909
2E90EDD21091	2016-08-30	EtOH_Box04_S125	Motion	0	1470.57597494
2E90EDD21091	2016-08-30	EtOH_Box04_S125	Motion	0	1474.1559031
2E90EDD21091	2016-08-30	EtOH_Box04_S125	Motion	0	1477.1622839
2E90EDD21091	2016-08-30	EtOH_Box04_S125	Motion	0	1520.32484007
2E90EDD21091	2016-08-30	EtOH_Box04_S125	Motion	0	1536.60616398
2E90EDD21091	2016-08-30	EtOH_Box04_S125	Motion	0	1538.60932589
2E90EDD21091	2016-08-30	EtOH_Box04_S125	Motion	0	1540.61209393
2E90EDD21091	2016-08-30	EtOH_Box04_S125	Motion	0	1542.61496592
2E90EDD21091	2016-08-30	EtOH_Box04_S125	Motion	0	1544.61784196
2E90EDD21091	2016-08-30	EtOH_Box04_S125	Motion	0	1546.903723
2E90EDD21091	2016-08-30	EtOH_Box04_S125	Motion	0	1551.3547411
2E90EDD21091	2016-08-30	EtOH_Box04_S125	Motion	0	1553.76092005
2E90EDD21091	2016-08-30	EtOH_Box04_S125	Motion	0	1557.02030206
2E90EDD21091	2016-08-30	EtOH_Box04_S125	Motion	0	1560.69926405
2E90EDD21091	2016-08-30	EtOH_Box04_S125	Motion	0	1566.89292789
2E90EDD21091	2016-08-30	EtOH_Box04_S125	Motion	0	1570.88954401
2E90EDD21091	2016-08-30	EtOH_Box04_S125	Motion	0	1575.17515802
2E90EDD21091	2016-08-30	EtOH_Box04_S125	Motion	0	1579.57024598
2E90EDD21091	2016-08-30	EtOH_Box04_S125	Motion	0	1581.57306409
2E90EDD21091	2016-08-30	EtOH_Box04_S125	Motion	0	1583.57616496
2E90EDD21091	2016-08-30	EtOH_Box04_S125	Motion	0	1586.55846095
2E90EDD21091	2016-08-30	EtOH_Box04_S125	Motion	0	1588.8721981
2E90EDD21091	2016-08-30	EtOH_Box04_S125	Motion	0	1593.92028499
2E90EDD21091	2016-08-30	EtOH_Box04_S125	Motion	0	1597.39991307
2E90EDD21091	2016-08-30	EtOH_Box04_S125	Motion	0	1599.40278912
2E90EDD21091	2016-08-30	EtOH_Box04_S125	Motion	0	1601.40732598
2E90EDD21091	2016-08-30	EtOH_Box04_S125	Motion	0	1603.41061902
2E90EDD21091	2016-08-30	EtOH_Box04_S125	Motion	0	1605.41343212
2E90EDD21091	2016-08-30	EtOH_Box04_S125	Motion	0	1607.41637301
2E90EDD21091	2016-08-30	EtOH_Box04_S125	Motion	0	1609.44552112
2E90EDD21091	2016-08-30	EtOH_Box04_S125	Motion	0	1613.89095092
2E90EDD21091	2016-08-30	EtOH_Box04_S125	Motion	0	1617.9235549
2E90EDD21091	2016-08-30	EtOH_Box04_S125	Motion	0	1619.926229
2E90EDD21091	2016-08-30	EtOH_Box04_S125	Motion	0	1621.92887998
2E90EDD21091	2016-08-30	EtOH_Box04_S125	Motion	0	1623.93151999
2E90EDD21091	2016-08-30	EtOH_Box04_S125	Motion	0	1625.934201
2E90EDD21091	2016-08-30	EtOH_Box04_S125	Motion	0	1628.92706108
2E90EDD21091	2016-08-30	EtOH_Box04_S125	Motion	0	1631.04409695
2E90EDD21091	2016-08-30	EtOH_Box04_S125	Motion	0	1634.49922991
2E90EDD21091	2016-08-30	EtOH_Box04_S125	Motion	0	1637.55231404
2E90EDD21091	2016-08-30	EtOH_Box04_S125	Motion	0	1639.55503011
2E90EDD21091	2016-08-30	EtOH_Box04_S125	Motion	0	1641.55770111
2E90EDD21091	2016-08-30	EtOH_Box04_S125	Motion	0	1643.5606761
2E90EDD21091	2016-08-30	EtOH_Box04_S125	Motion	0	1645.56326008
2E90EDD21091	2016-08-30	EtOH_Box04_S125	Motion	0	1647.56593108
2E90EDD21091	2016-08-30	EtOH_Box04_S125	Motion	0	1650.3806591
2E90EDD21091	2016-08-30	EtOH_Box04_S125	Motion	0	1652.44665909
2E90EDD21091	2016-08-30	EtOH_Box04_S125	Motion	0	1658.94025397
2E90EDD21091	2016-08-30	EtOH_Box04_S125	Motion	0	1662.35054898
2E90EDD21091	2016-08-30	EtOH_Box04_S125	Motion	0	1665.86473489
2E90EDD21091	2016-08-30	EtOH_Box04_S125	Motion	0	1668.3772881
2E90EDD21091	2016-08-30	EtOH_Box04_S125	Motion	0	1671.7717011
2E90EDD21091	2016-08-30	EtOH_Box04_S125	Motion	0	1679.216223
2E90EDD21091	2016-08-30	EtOH_Box04_S125	Motion	0	1682.44876504
2E90EDD21091	2016-08-30	EtOH_Box04_S125	Motion	0	1686.25732207
2E90EDD21091	2016-08-30	EtOH_Box04_S125	Motion	0	1834.57675099
2E90EDD21091	2016-08-30	EtOH_Box04_S125	Motion	0	1836.58014011
2E90EDD21091	2016-08-30	EtOH_Box04_S125	Motion	0	1839.70742607
2E90EDD21091	2016-08-30	EtOH_Box04_S125	Motion	0	1842.93787909
2E90EDD21091	2016-08-30	EtOH_Box04_S125	Motion	0	1845.95031095
2E90EDD21091	2016-08-30	EtOH_Box04_S125	Motion	0	1847.95328212
2E90EDD21091	2016-08-30	EtOH_Box04_S125	Motion	0	1849.95591092
2E90EDD21091	2016-08-30	EtOH_Box04_S125	Motion	0	1853.28218794
2E90EDD21091	2016-08-30	EtOH_Box04_S125	Motion	0	1867.34071589
2E90EDD21091	2016-08-30	EtOH_Box04_S125	Motion	0	1869.3438611
2E90EDD21091	2016-08-30	EtOH_Box04_S125	Motion	0	1871.34695005
2E90EDD21091	2016-08-30	EtOH_Box04_S125	Motion	0	1875.52365494
2E90EDD21091	2016-08-30	EtOH_Box04_S125	Motion	0	1877.5256629
2E90EDD21091	2016-08-30	EtOH_Box04_S125	Motion	0	1879.86605906
2E90EDD21091	2016-08-30	EtOH_Box04_S125	Motion	0	1881.86871004
2E90EDD21091	2016-08-30	EtOH_Box04_S125	Motion	0	1897.83620906
2E90EDD21091	2016-08-30	EtOH_Box04_S125	Motion	0	1899.90652895
2E90EDD21091	2016-08-30	EtOH_Box04_S125	Motion	0	1901.90934706
2E90EDD21091	2016-08-30	EtOH_Box04_S125	Motion	0	1914.08117294
2E90EDD21091	2016-08-30	EtOH_Box04_S125	Motion	0	1919.01742697
2E90EDD21091	2016-08-30	EtOH_Box04_S125	Motion	0	1921.211586
2E90EDD21091	2016-08-30	EtOH_Box04_S125	Motion	0	1923.21458411
2E90EDD21091	2016-08-30	EtOH_Box04_S125	Motion	0	1938.78322601
2E90EDD21091	2016-08-30	EtOH_Box04_S125	Motion	0	1940.78587699
2E90EDD21091	2016-08-30	EtOH_Box04_S125	Motion	0	1945.16257191
2E90EDD21091	2016-08-30	EtOH_Box04_S125	Motion	0	1947.73189807
2E90EDD21091	2016-08-30	EtOH_Box04_S125	Motion	0	1950.87172604
2E90EDD21091	2016-08-30	EtOH_Box04_S125	Motion	0	1957.04795098
2E90EDD21091	2016-08-30	EtOH_Box04_S125	Motion	0	1959.05076408
2E90EDD21091	2016-08-30	EtOH_Box04_S125	Motion	0	1961.05357504
2E90EDD21091	2016-08-30	EtOH_Box04_S125	Motion	0	1964.06200004
2E90EDD21091	2016-08-30	EtOH_Box04_S125	Motion	0	1966.06477094
2E90EDD21091	2016-08-30	EtOH_Box04_S125	Motion	0	1968.06785512
2E90EDD21091	2016-08-30	EtOH_Box04_S125	Motion	0	2029.093431
2E90EDD21091	2016-08-30	EtOH_Box04_S125	Motion	0	2031.26792789
2E90EDD21091	2016-08-30	EtOH_Box04_S125	Motion	0	2033.27121401
2E90EDD21091	2016-08-30	EtOH_Box04_S125	Motion	0	2036.05565906
2E90EDD21091	2016-08-30	EtOH_Box04_S125	Motion	0	2038.67210293
2E90EDD21091	2016-08-30	EtOH_Box04_S125	Motion	0	2040.67484403
2E90EDD21091	2016-08-30	EtOH_Box04_S125	Motion	0	2044.58313012
2E90EDD21091	2016-08-30	EtOH_Box04_S125	Motion	0	2047.25034404
2E90EDD21091	2016-08-30	EtOH_Box04_S125	Motion	0	2050.67377496
2E90EDD21091	2016-08-30	EtOH_Box04_S125	Motion	0	2052.67646909
2E90EDD21091	2016-08-30	EtOH_Box04_S125	Motion	0	2054.67912412
2E90EDD21091	2016-08-30	EtOH_Box04_S125	Motion	0	2057.59783006
2E90EDD21091	2016-08-30	EtOH_Box04_S125	Motion	0	2074.35241294
2E90EDD21091	2016-08-30	EtOH_Box04_S125	Motion	0	2098.61440492
2E90EDD21091	2016-08-30	EtOH_Box04_S125	Motion	0	2100.61707592
2E90EDD21091	2016-08-30	EtOH_Box04_S125	Motion	0	2102.61986589
2E90EDD21091	2016-08-30	EtOH_Box04_S125	Motion	0	2109.20787001
2E90EDD21091	2016-08-30	EtOH_Box04_S125	Motion	0	2111.54709506
2E90EDD21091	2016-08-30	EtOH_Box04_S125	Motion	0	2114.77751493
2E90EDD21091	2016-08-30	EtOH_Box04_S125	Motion	0	2121.76713896
2E90EDD21091	2016-08-30	EtOH_Box04_S125	Motion	0	2126.41679096
2E90EDD21091	2016-08-30	EtOH_Box04_S125	Motion	0	2128.41979504
2E90EDD21091	2016-08-30	EtOH_Box04_S125	Motion	0	2132.02309608
2E90EDD21091	2016-08-30	EtOH_Box04_S125	Motion	0	2146.49372697
2E90EDD21091	2016-08-30	EtOH_Box04_S125	Motion	0	2148.4967289
2E90EDD21091	2016-08-30	EtOH_Box04_S125	Motion	0	2151.44820189
2E90EDD21091	2016-08-30	EtOH_Box04_S125	Motion	0	2155.614501
2E90EDD21091	2016-08-30	EtOH_Box04_S125	Motion	0	2157.61729503
2E90EDD21091	2016-08-30	EtOH_Box04_S125	Motion	0	2161.7698729
2E90EDD21091	2016-08-30	EtOH_Box04_S125	Motion	0	2163.77310801
2E90EDD21091	2016-08-30	EtOH_Box04_S125	Motion	0	2165.77589893
2E90EDD21091	2016-08-30	EtOH_Box04_S125	Motion	0	2169.151057
2E90EDD21091	2016-08-30	EtOH_Box04_S125	Motion	0	2172.9692471
2E90EDD21091	2016-08-30	EtOH_Box04_S125	Motion	0	2177.48497391
2E90EDD21091	2016-08-30	EtOH_Box04_S125	Motion	0	2179.48772192
2E90EDD21091	2016-08-30	EtOH_Box04_S125	Motion	0	2181.49044299
2E90EDD21091	2016-08-30	EtOH_Box04_S125	Motion	0	2185.11441207
2E90EDD21091	2016-08-30	EtOH_Box04_S125	Motion	0	2187.11729693
2E90EDD21091	2016-08-30	EtOH_Box04_S125	Motion	0	2189.16467905
2E90EDD21091	2016-08-30	EtOH_Box04_S125	Motion	0	2191.1675601
2E90EDD21091	2016-08-30	EtOH_Box04_S125	Motion	0	2195.44927907
2E90EDD21091	2016-08-30	EtOH_Box04_S125	Motion	0	2197.4519639
2E90EDD21091	2016-08-30	EtOH_Box04_S125	Motion	0	2199.45467806
2E90EDD21091	2016-08-30	EtOH_Box04_S125	Motion	0	2201.55669999
2E90EDD21091	2016-08-30	EtOH_Box04_S125	Motion	0	2204.03600597
2E90EDD21091	2016-08-30	EtOH_Box04_S125	Motion	0	2206.14511108
2E90EDD21091	2016-08-30	EtOH_Box04_S125	Motion	0	2208.1755619
2E90EDD21091	2016-08-30	EtOH_Box04_S125	Motion	0	2210.5468111
2E90EDD21091	2016-08-30	EtOH_Box04_S125	Motion	0	2214.92869306
2E90EDD21091	2016-08-30	EtOH_Box04_S125	Motion	0	2216.93136811
2E90EDD21091	2016-08-30	EtOH_Box04_S125	Motion	0	2219.3983109
2E90EDD21091	2016-08-30	EtOH_Box04_S125	Motion	0	2223.97595906
2E90EDD21091	2016-08-30	EtOH_Box04_S125	Motion	0	2225.97863197
2E90EDD21091	2016-08-30	EtOH_Box04_S125	Motion	0	2228.6286571
2E90EDD21091	2016-08-30	EtOH_Box04_S125	Motion	0	2234.63954902
2E90EDD21091	2016-08-30	EtOH_Box04_S125	Motion	0	2236.64245296
2E90EDD21091	2016-08-30	EtOH_Box04_S125	Motion	0	2238.99823308
2E90EDD21091	2016-08-30	EtOH_Box04_S125	Motion	0	2241.1286459
2E90EDD21091	2016-08-30	EtOH_Box04_S125	Motion	0	2243.15029407
2E90EDD21091	2016-08-30	EtOH_Box04_S125	Motion	0	2249.48417592
2E90EDD21091	2016-08-30	EtOH_Box04_S125	Motion	0	2251.486938
2E90EDD21091	2016-08-30	EtOH_Box04_S125	Motion	0	2253.71183705
2E90EDD21091	2016-08-30	EtOH_Box04_S125	Motion	0	2258.66154099
2E90EDD21091	2016-08-30	EtOH_Box04_S125	Motion	0	2260.80650592
2E90EDD21091	2016-08-30	EtOH_Box04_S125	Motion	0	2262.8093009
2E90EDD21091	2016-08-30	EtOH_Box04_S125	Motion	0	2264.81210089
2E90EDD21091	2016-08-30	EtOH_Box04_S125	Motion	0	2268.19076204
2E90EDD21091	2016-08-30	EtOH_Box04_S125	Motion	0	2270.32428503
2E90EDD21091	2016-08-30	EtOH_Box04_S125	Motion	0	2277.51496911
2E90EDD21091	2016-08-30	EtOH_Box04_S125	Motion	0	2299.40337706
2E90EDD21091	2016-08-30	EtOH_Box04_S125	Motion	0	2302.19335794
2E90EDD21091	2016-08-30	EtOH_Box04_S125	Motion	0	2307.76969695
2E90EDD21091	2016-08-30	EtOH_Box04_S125	Motion	0	2309.77265406
2E90EDD21091	2016-08-30	EtOH_Box04_S125	Motion	0	2312.6149559
2E90EDD21091	2016-08-30	EtOH_Box04_S125	Motion	0	2314.61777592
2E90EDD21091	2016-08-30	EtOH_Box04_S125	Motion	0	2316.78095412
2E90EDD21091	2016-08-30	EtOH_Box04_S125	Motion	0	2318.8564589
2E90EDD21091	2016-08-30	EtOH_Box04_S125	Motion	0	2321.81225991
2E90EDD21091	2016-08-30	EtOH_Box04_S125	Motion	0	2324.67167997
2E90EDD21091	2016-08-30	EtOH_Box04_S125	Motion	0	2329.66831398
2E90EDD21091	2016-08-30	EtOH_Box04_S125	Motion	0	2335.32254195
2E90EDD21091	2016-08-30	EtOH_Box04_S125	Motion	0	2337.64404511
2E90EDD21091	2016-08-30	EtOH_Box04_S125	Motion	0	2339.65244794
2E90EDD21091	2016-08-30	EtOH_Box04_S125	Motion	0	2341.8872149
2E90EDD21091	2016-08-30	EtOH_Box04_S125	Motion	0	2343.89021897
2E90EDD21091	2016-08-30	EtOH_Box04_S125	Motion	0	2345.89305997
2E90EDD21091	2016-08-30	EtOH_Box04_S125	Motion	0	2347.89577389
2E90EDD21091	2016-08-30	EtOH_Box04_S125	Motion	0	2369.58541107
2E90EDD21091	2016-08-30	EtOH_Box04_S125	Motion	0	2371.58818197
2E90EDD21091	2016-08-30	EtOH_Box04_S125	Motion	0	2373.59124303
2E90EDD21091	2016-08-30	EtOH_Box04_S125	Motion	0	2376.5572269
2E90EDD21091	2016-08-30	EtOH_Box04_S125	Motion	0	2379.27843904
2E90EDD21091	2016-08-30	EtOH_Box04_S125	Motion	0	2381.3496139
2E90EDD21091	2016-08-30	EtOH_Box04_S125	Motion	0	2383.77937007
2E90EDD21091	2016-08-30	EtOH_Box04_S125	Motion	0	2385.87139606
2E90EDD21091	2016-08-30	EtOH_Box04_S125	Motion	0	2387.8741169
2E90EDD21091	2016-08-30	EtOH_Box04_S125	Motion	0	2389.87680006
2E90EDD21091	2016-08-30	EtOH_Box04_S125	Motion	0	2391.87950301
2E90EDD21091	2016-08-30	EtOH_Box04_S125	Motion	0	2393.88250089
2E90EDD21091	2016-08-30	EtOH_Box04_S125	Motion	0	2398.27814507
2E90EDD21091	2016-08-30	EtOH_Box04_S125	Motion	0	2400.28079295
2E90EDD21091	2016-08-30	EtOH_Box04_S125	Motion	0	2402.28355408
2E90EDD21091	2016-08-30	EtOH_Box04_S125	Motion	0	2404.41466403
2E90EDD21091	2016-08-30	EtOH_Box04_S125	Motion	0	2406.41757393
2E90EDD21091	2016-08-30	EtOH_Box04_S125	Motion	0	2408.4207561
2E90EDD21091	2016-08-30	EtOH_Box04_S125	Motion	0	2413.70517111
2E90EDD21091	2016-08-30	EtOH_Box04_S125	Motion	0	2417.46812892
2E90EDD21091	2016-08-30	EtOH_Box04_S125	Motion	0	2423.25993204
2E90EDD21091	2016-08-30	EtOH_Box04_S125	Motion	0	2425.26257396
2E90EDD21091	2016-08-30	EtOH_Box04_S125	Motion	0	2427.31909204
2E90EDD21091	2016-08-30	EtOH_Box04_S125	Motion	0	2429.59146905
2E90EDD21091	2016-08-30	EtOH_Box04_S125	Motion	0	2431.90267992
2E90EDD21091	2016-08-30	EtOH_Box04_S125	Motion	0	2434.40005589
2E90EDD21091	2016-08-30	EtOH_Box04_S125	Motion	0	2448.51271009
2E90EDD21091	2016-08-30	EtOH_Box04_S125	Motion	0	2451.25977206
2E90EDD21091	2016-08-30	EtOH_Box04_S125	Motion	0	2453.88965392
2E90EDD21091	2016-08-30	EtOH_Box04_S125	Motion	0	2455.89172411
2E90EDD21091	2016-08-30	EtOH_Box04_S125	Motion	0	2458.29461789
2E90EDD21091	2016-08-30	EtOH_Box04_S125	Motion	0	2460.36156797
2E90EDD21091	2016-08-30	EtOH_Box04_S125	Motion	0	2462.69709492
2E90EDD21091	2016-08-30	EtOH_Box04_S125	Motion	0	2464.69979095
2E90EDD21091	2016-08-30	EtOH_Box04_S125	Motion	0	2466.70245504
2E90EDD21091	2016-08-30	EtOH_Box04_S125	Motion	0	2469.12411404
2E90EDD21091	2016-08-30	EtOH_Box04_S125	Motion	0	2471.22425008
2E90EDD21091	2016-08-30	EtOH_Box04_S125	Motion	0	2473.2272439
2E90EDD21091	2016-08-30	EtOH_Box04_S125	Motion	0	2475.22984004
2E90EDD21091	2016-08-30	EtOH_Box04_S125	Motion	0	2477.232584
2E90EDD21091	2016-08-30	EtOH_Box04_S125	Motion	0	2479.23531103
2E90EDD21091	2016-08-30	EtOH_Box04_S125	Motion	0	2481.23803401
2E90EDD21091	2016-08-30	EtOH_Box04_S125	Motion	0	2485.35457206
2E90EDD21091	2016-08-30	EtOH_Box04_S125	Motion	0	2489.42526889
2E90EDD21091	2016-08-30	EtOH_Box04_S125	Motion	0	2491.46835804
2E90EDD21091	2016-08-30	EtOH_Box04_S125	Motion	0	2493.47139502
2E90EDD21091	2016-08-30	EtOH_Box04_S125	Motion	0	2495.4740591
2E90EDD21091	2016-08-30	EtOH_Box04_S125	Motion	0	2497.4768579
2E90EDD21091	2016-08-30	EtOH_Box04_S125	Motion	0	2499.87538099
2E90EDD21091	2016-08-30	EtOH_Box04_S125	Motion	0	2501.87823892
2E90EDD21091	2016-08-30	EtOH_Box04_S125	Motion	0	2503.88125491
2E90EDD21091	2016-08-30	EtOH_Box04_S125	Motion	0	2505.90558505
2E90EDD21091	2016-08-30	EtOH_Box04_S125	Motion	0	2510.26090312
2E90EDD21091	2016-08-30	EtOH_Box04_S125	Motion	0	2512.88834095
2E90EDD21091	2016-08-30	EtOH_Box04_S125	Motion	0	2515.91975904
2E90EDD21091	2016-08-30	EtOH_Box04_S125	Motion	0	2520.15074301
2E90EDD21091	2016-08-30	EtOH_Box04_S125	Motion	0	2522.81437492
2E90EDD21091	2016-08-30	EtOH_Box04_S125	Motion	0	2524.817379
2E90EDD21091	2016-08-30	EtOH_Box04_S125	Motion	0	2527.10523295
2E90EDD21091	2016-08-30	EtOH_Box04_S125	Motion	0	2529.10808206
2E90EDD21091	2016-08-30	EtOH_Box04_S125	Motion	0	2531.11094809
2E90EDD21091	2016-08-30	EtOH_Box04_S125	Motion	0	2533.1141181
2E90EDD21091	2016-08-30	EtOH_Box04_S125	Motion	0	2535.90092611
2E90EDD21091	2016-08-30	EtOH_Box04_S125	Motion	0	2537.90382695
2E90EDD21091	2016-08-30	EtOH_Box04_S125	Motion	0	2540.45643306
2E90EDD21091	2016-08-30	EtOH_Box04_S125	Motion	0	2544.27281094
2E90EDD21091	2016-08-30	EtOH_Box04_S125	Motion	0	2546.33245897
2E90EDD21091	2016-08-30	EtOH_Box04_S125	Motion	0	2550.61766291
2E90EDD21091	2016-08-30	EtOH_Box04_S125	Motion	0	2552.62046289
2E90EDD21091	2016-08-30	EtOH_Box04_S125	Motion	0	2557.90047598
2E90EDD21091	2016-08-30	EtOH_Box04_S125	Motion	0	2564.45760012
2E90EDD21091	2016-08-30	EtOH_Box04_S125	Motion	0	2566.4603591
2E90EDD21091	2016-08-30	EtOH_Box04_S125	Motion	0	2569.62530708
2E90EDD21091	2016-08-30	EtOH_Box04_S125	Motion	0	2595.62609005
2E90EDD21091	2016-08-30	EtOH_Box04_S125	Motion	0	2597.6289351
2E90EDD21091	2016-08-30	EtOH_Box04_S125	Motion	0	2599.63172197
2E90EDD21091	2016-08-30	EtOH_Box04_S125	Motion	0	2612.78243709
2E90EDD21091	2016-08-30	EtOH_Box04_S125	Motion	0	2614.78524089
2E90EDD21091	2016-08-30	EtOH_Box04_S125	Motion	0	2618.492208
2E90EDD21091	2016-08-30	EtOH_Box04_S125	Motion	0	2627.84207797
2E90EDD21091	2016-08-30	EtOH_Box04_S125	Motion	0	2629.94710207
2E90EDD21091	2016-08-30	EtOH_Box04_S125	Motion	0	2632.97652793
2E90EDD21091	2016-08-30	EtOH_Box04_S125	Motion	0	2634.97911406
2E90EDD21091	2016-08-30	EtOH_Box04_S125	Motion	0	2637.65344691
2E90EDD21091	2016-08-30	EtOH_Box04_S125	Motion	0	2639.65633512
2E90EDD21091	2016-08-30	EtOH_Box04_S125	Motion	0	2642.23523998
2E90EDD21091	2016-08-30	EtOH_Box04_S125	Motion	0	2644.3466711
2E90EDD21091	2016-08-30	EtOH_Box04_S125	Motion	0	2646.34949207
2E90EDD21091	2016-08-30	EtOH_Box04_S125	Motion	0	2649.29404593
2E90EDD21091	2016-08-30	EtOH_Box04_S125	Motion	0	2651.37913108
2E90EDD21091	2016-08-30	EtOH_Box04_S125	Motion	0	2653.5014689
2E90EDD21091	2016-08-30	EtOH_Box04_S125	Motion	0	2656.04527593
2E90EDD21091	2016-08-30	EtOH_Box04_S125	Motion	0	2659.80921006
2E90EDD21091	2016-08-30	EtOH_Box04_S125	Motion	0	2661.81206298
2E90EDD21091	2016-08-30	EtOH_Box04_S125	Motion	0	2665.57442212
2E90EDD21091	2016-08-30	EtOH_Box04_S125	Motion	0	2667.9521811
2E90EDD21091	2016-08-30	EtOH_Box04_S125	Motion	0	2672.74738598
2E90EDD21091	2016-08-30	EtOH_Box04_S125	Motion	0	2675.38622499
2E90EDD21091	2016-08-30	EtOH_Box04_S125	Motion	0	2677.74235892
2E90EDD21091	2016-08-30	EtOH_Box04_S125	Motion	0	2679.74527311
2E90EDD21091	2016-08-30	EtOH_Box04_S125	Motion	0	2682.01887107
2E90EDD21091	2016-08-30	EtOH_Box04_S125	Motion	0	2716.14462399
2E90EDD21091	2016-08-30	EtOH_Box04_S125	Motion	0	2718.1649971
2E90EDD21091	2016-08-30	EtOH_Box04_S125	Motion	0	2723.24117303
2E90EDD21091	2016-08-30	EtOH_Box04_S125	Motion	0	2725.24378395
2E90EDD21091	2016-08-30	EtOH_Box04_S125	Motion	0	2728.04098105
2E90EDD21091	2016-08-30	EtOH_Box04_S125	Motion	0	2731.95957899
2E90EDD21091	2016-08-30	EtOH_Box04_S125	Motion	0	2733.96230793
2E90EDD21091	2016-08-30	EtOH_Box04_S125	Motion	0	2784.40272689
2E90EDD21091	2016-08-30	EtOH_Box04_S125	Motion	0	2786.40561509
2E90EDD21091	2016-08-30	EtOH_Box04_S125	Motion	0	2790.27818012
2E90EDD21091	2016-08-30	EtOH_Box04_S125	Motion	0	2803.20929193
2E90EDD21091	2016-08-30	EtOH_Box04_S125	Motion	0	2805.49903703
2E90EDD21091	2016-08-30	EtOH_Box04_S125	Motion	0	2807.50169897
2E90EDD21091	2016-08-30	EtOH_Box04_S125	Motion	0	2810.73530602
2E90EDD21091	2016-08-30	EtOH_Box04_S125	Motion	0	2815.10844207
2E90EDD21091	2016-08-30	EtOH_Box04_S125	Motion	0	2817.11133289
2E90EDD21091	2016-08-30	EtOH_Box04_S125	Motion	0	2819.11414504
2E90EDD21091	2016-08-30	EtOH_Box04_S125	Motion	0	2836.42392111
2E90EDD21091	2016-08-30	EtOH_Box04_S125	Motion	0	2838.42741299
2E90EDD21091	2016-08-30	EtOH_Box04_S125	Motion	0	2856.79428291
2E90EDD21091	2016-08-30	EtOH_Box04_S125	Motion	0	2858.79756689
2E90EDD21091	2016-08-30	EtOH_Box04_S125	Motion	0	2860.80026698
2E90EDD21091	2016-08-30	EtOH_Box04_S125	Motion	0	2864.86013889
2E90EDD21091	2016-08-30	EtOH_Box04_S125	Motion	0	2867.30546093
2E90EDD21091	2016-08-30	EtOH_Box04_S125	Motion	0	2869.49998403
2E90EDD21091	2016-08-30	EtOH_Box04_S125	Motion	0	2876.91510201
2E90EDD21091	2016-08-30	EtOH_Box04_S125	Motion	0	2880.35283589
2E90EDD21091	2016-08-30	EtOH_Box04_S125	Motion	0	2882.64623594
2E90EDD21091	2016-08-30	EtOH_Box04_S125	Motion	0	2887.92205095
2E90EDD21091	2016-08-30	EtOH_Box04_S125	Motion	0	2889.92473197
2E90EDD21091	2016-08-30	EtOH_Box04_S125	Motion	0	2891.92740607
2E90EDD21091	2016-08-30	EtOH_Box04_S125	Motion	0	2906.77582002
2E90EDD21091	2016-08-30	EtOH_Box04_S125	Motion	0	2908.77890992
2E90EDD21091	2016-08-30	EtOH_Box04_S125	Motion	0	2911.58706594
2E90EDD21091	2016-08-30	EtOH_Box04_S125	Motion	0	2917.07494211
2E90EDD21091	2016-08-30	EtOH_Box04_S125	Motion	0	2920.510391
2E90EDD21091	2016-08-30	EtOH_Box04_S125	Motion	0	2923.37591696
2E90EDD21091	2016-08-30	EtOH_Box04_S125	Motion	0	2925.37854505
2E90EDD21091	2016-08-30	EtOH_Box04_S125	Motion	0	2927.38132
2E90EDD21091	2016-08-30	EtOH_Box04_S125	Motion	0	2929.38407898
2E90EDD21091	2016-08-30	EtOH_Box04_S125	Motion	0	2932.39686012
2E90EDD21091	2016-08-30	EtOH_Box04_S125	Motion	0	2934.64920807
2E90EDD21091	2016-08-30	EtOH_Box04_S125	Motion	0	2939.41540098
2E90EDD21091	2016-08-30	EtOH_Box04_S125	Motion	0	2942.60323596
2E90EDD21091	2016-08-30	EtOH_Box04_S125	Motion	0	2944.60607409
2E90EDD21091	2016-08-30	EtOH_Box04_S125	Motion	0	2946.60886502
2E90EDD21091	2016-08-30	EtOH_Box04_S125	Motion	0	2948.61206293
2E90EDD21091	2016-08-30	EtOH_Box04_S125	Motion	0	2950.6148541
2E90EDD21091	2016-08-30	EtOH_Box04_S125	Motion	0	2955.01590109
2E90EDD21091	2016-08-30	EtOH_Box04_S125	Motion	0	2957.2016089
2E90EDD21091	2016-08-30	EtOH_Box04_S125	Motion	0	2960.83697009
2E90EDD21091	2016-08-30	EtOH_Box04_S125	Motion	0	2964.32711411
2E90EDD21091	2016-08-30	EtOH_Box04_S125	Motion	0	2967.32335305
2E90EDD21091	2016-08-30	EtOH_Box04_S125	Motion	0	2971.54332995
2E90EDD21091	2016-08-30	EtOH_Box04_S125	Motion	0	2973.84880304
2E90EDD21091	2016-08-30	EtOH_Box04_S125	Motion	0	3009.64439511
2E90EDD21091	2016-08-30	EtOH_Box04_S125	Motion	0	3011.6478169
2E90EDD21091	2016-08-30	EtOH_Box04_S125	Motion	0	3013.65147209
2E90EDD21091	2016-08-30	EtOH_Box04_S125	Motion	0	3018.63191509
2E90EDD21091	2016-08-30	EtOH_Box04_S125	Motion	0	3022.68399811
2E90EDD21091	2016-08-30	EtOH_Box04_S125	Motion	0	3024.68675494
2E90EDD21091	2016-08-30	EtOH_Box04_S125	Motion	0	3027.50202012
2E90EDD21091	2016-08-30	EtOH_Box04_S125	Motion	0	3029.50467992
2E90EDD21091	2016-08-30	EtOH_Box04_S125	Motion	0	3031.507339
2E90EDD21091	2016-08-30	EtOH_Box04_S125	Motion	0	3034.37984896
2E90EDD21091	2016-08-30	EtOH_Box04_S125	Motion	0	3037.01165891
2E90EDD21091	2016-08-30	EtOH_Box04_S125	Motion	0	3039.01441002
2E90EDD21091	2016-08-30	EtOH_Box04_S125	Motion	0	3042.37416506
2E90EDD21091	2016-08-30	EtOH_Box04_S125	Motion	0	3044.37707496
2E90EDD21091	2016-08-30	EtOH_Box04_S125	Motion	0	3046.85528803
2E90EDD21091	2016-08-30	EtOH_Box04_S125	Motion	0	3050.38080192
2E90EDD21091	2016-08-30	EtOH_Box04_S125	Motion	0	3053.22678995
2E90EDD21091	2016-08-30	EtOH_Box04_S125	Motion	0	3056.17618489
2E90EDD21091	2016-08-30	EtOH_Box04_S125	Motion	0	3059.09146905
2E90EDD21091	2016-08-30	EtOH_Box04_S125	Motion	0	3061.09426403
2E90EDD21091	2016-08-30	EtOH_Box04_S125	Motion	0	3063.09743309
2E90EDD21091	2016-08-30	EtOH_Box04_S125	Motion	0	3065.10026789
2E90EDD21091	2016-08-30	EtOH_Box04_S125	Motion	0	3068.46461511
2E90EDD21091	2016-08-30	EtOH_Box04_S125	Motion	0	3070.46728706
2E90EDD21091	2016-08-30	EtOH_Box04_S125	Motion	0	3072.52588606
2E90EDD21091	2016-08-30	EtOH_Box04_S125	Motion	0	3074.52856398
2E90EDD21091	2016-08-30	EtOH_Box04_S125	Motion	0	3077.04112697
2E90EDD21091	2016-08-30	EtOH_Box04_S125	Motion	0	3079.42386198
2E90EDD21091	2016-08-30	EtOH_Box04_S125	Motion	0	3081.4265821
2E90EDD21091	2016-08-30	EtOH_Box04_S125	Motion	0	3083.42956901
2E90EDD21091	2016-08-30	EtOH_Box04_S125	Motion	0	3085.43219995
2E90EDD21091	2016-08-30	EtOH_Box04_S125	Motion	0	3087.434937
2E90EDD21091	2016-08-30	EtOH_Box04_S125	Motion	0	3098.72330594
2E90EDD21091	2016-08-30	EtOH_Box04_S125	Motion	0	3101.07737589
2E90EDD21091	2016-08-30	EtOH_Box04_S125	Motion	0	3103.29261899
2E90EDD21091	2016-08-30	EtOH_Box04_S125	Motion	0	3105.33526301
2E90EDD21091	2016-08-30	EtOH_Box04_S125	Motion	0	3107.33839202
2E90EDD21091	2016-08-30	EtOH_Box04_S125	Motion	0	3116.94166493
2E90EDD21091	2016-08-30	EtOH_Box04_S125	Motion	0	3120.20541501
2E90EDD21091	2016-08-30	EtOH_Box04_S125	Motion	0	3123.01501799
2E90EDD21091	2016-08-30	EtOH_Box04_S125	Motion	0	3125.01771092
2E90EDD21091	2016-08-30	EtOH_Box04_S125	Motion	0	3127.0205071
2E90EDD21091	2016-08-30	EtOH_Box04_S125	Motion	0	3135.18023801
2E90EDD21091	2016-08-30	EtOH_Box04_S125	Motion	0	3137.2366271
2E90EDD21091	2016-08-30	EtOH_Box04_S125	Motion	0	3139.23959899
2E90EDD21091	2016-08-30	EtOH_Box04_S125	Motion	0	3141.24256706
2E90EDD21091	2016-08-30	EtOH_Box04_S125	Motion	0	3143.24576497
2E90EDD21091	2016-08-30	EtOH_Box04_S125	Motion	0	3145.24861908
2E90EDD21091	2016-08-30	EtOH_Box04_S125	Motion	0	3147.25161505
2E90EDD21091	2016-08-30	EtOH_Box04_S125	Motion	0	3149.47391701
2E90EDD21091	2016-08-30	EtOH_Box04_S125	Motion	0	3151.97397208
2E90EDD21091	2016-08-30	EtOH_Box04_S125	Motion	0	3153.97672796
2E90EDD21091	2016-08-30	EtOH_Box04_S125	Motion	0	3155.979424
2E90EDD21091	2016-08-30	EtOH_Box04_S125	Motion	0	3157.98245907
2E90EDD21091	2016-08-30	EtOH_Box04_S125	Motion	0	3160.14374208
2E90EDD21091	2016-08-30	EtOH_Box04_S125	Motion	0	3162.14667606
2E90EDD21091	2016-08-30	EtOH_Box04_S125	Motion	0	3164.14957309
2E90EDD21091	2016-08-30	EtOH_Box04_S125	Motion	0	3167.15370107
2E90EDD21091	2016-08-30	EtOH_Box04_S125	Motion	0	3169.15663099
2E90EDD21091	2016-08-30	EtOH_Box04_S125	Motion	0	3171.15946507
2E90EDD21091	2016-08-30	EtOH_Box04_S125	Motion	0	3173.24124694
2E90EDD21091	2016-08-30	EtOH_Box04_S125	Motion	0	3178.13928199
2E90EDD21091	2016-08-30	EtOH_Box04_S125	Motion	0	3180.14189696
2E90EDD21091	2016-08-30	EtOH_Box04_S125	Motion	0	3183.96823812
2E90EDD21091	2016-08-30	EtOH_Box04_S125	Motion	0	3185.97089791
2E90EDD21091	2016-08-30	EtOH_Box04_S125	Motion	0	3187.97389603
2E90EDD21091	2016-08-30	EtOH_Box04_S125	Motion	0	3189.97643089
2E90EDD21091	2016-08-30	EtOH_Box04_S125	Motion	0	3191.97908211
2E90EDD21091	2016-08-30	EtOH_Box04_S125	Motion	0	3193.98176694
2E90EDD21091	2016-08-30	EtOH_Box04_S125	Motion	0	3197.7823329
2E90EDD21091	2016-08-30	EtOH_Box04_S125	Motion	0	3200.34342599
2E90EDD21091	2016-08-30	EtOH_Box04_S125	Motion	0	3202.39562392
2E90EDD21091	2016-08-30	EtOH_Box04_S125	Motion	0	3204.39826989
2E90EDD21091	2016-08-30	EtOH_Box04_S125	Motion	0	3206.40094304
2E90EDD21091	2016-08-30	EtOH_Box04_S125	Motion	0	3214.34108996
2E90EDD21091	2016-08-30	EtOH_Box04_S125	Motion	0	3217.08909011
2E90EDD21091	2016-08-30	EtOH_Box04_S125	Motion	0	3219.09195089
2E90EDD21091	2016-08-30	EtOH_Box04_S125	Motion	0	3221.76683307
2E90EDD21091	2016-08-30	EtOH_Box04_S125	Motion	0	3223.77008891
2E90EDD21091	2016-08-30	EtOH_Box04_S125	Motion	0	3225.77291393
2E90EDD21091	2016-08-30	EtOH_Box04_S125	Motion	0	3227.77867103
2E90EDD21091	2016-08-30	EtOH_Box04_S125	Motion	0	3229.78159595
2E90EDD21091	2016-08-30	EtOH_Box04_S125	Motion	0	3231.78453112
2E90EDD21091	2016-08-30	EtOH_Box04_S125	Motion	0	3233.81339693
2E90EDD21091	2016-08-30	EtOH_Box04_S125	Motion	0	3236.02340412
2E90EDD21091	2016-08-30	EtOH_Box04_S125	Motion	0	3242.39864898
2E90EDD21091	2016-08-30	EtOH_Box04_S125	Motion	0	3247.9343729
2E90EDD21091	2016-08-30	EtOH_Box04_S125	Motion	0	3249.93692493
2E90EDD21091	2016-08-30	EtOH_Box04_S125	Motion	0	3251.93956399
2E90EDD21091	2016-08-30	EtOH_Box04_S125	Motion	0	3256.12129402
2E90EDD21091	2016-08-30	EtOH_Box04_S125	Motion	0	3258.55498695
2E90EDD21091	2016-08-30	EtOH_Box04_S125	Motion	0	3261.63259602
2E90EDD21091	2016-08-30	EtOH_Box04_S125	Motion	0	3265.55337691
2E90EDD21091	2016-08-30	EtOH_Box04_S125	Motion	0	3267.92437506
2E90EDD21091	2016-08-30	EtOH_Box04_S125	Motion	0	3300.49448609
2E90EDD21091	2016-08-30	EtOH_Box04_S125	Motion	0	3303.55254197
2E90EDD21091	2016-08-30	EtOH_Box04_S125	Motion	0	3307.1108079
2E90EDD21091	2016-08-30	EtOH_Box04_S125	Motion	0	3311.24930811
2E90EDD21091	2016-08-30	EtOH_Box04_S125	Motion	0	3313.73551297
2E90EDD21091	2016-08-30	EtOH_Box04_S125	Motion	0	3318.9380219
2E90EDD21091	2016-08-30	EtOH_Box04_S125	Motion	0	3321.90723205
2E90EDD21091	2016-08-30	EtOH_Box04_S125	Motion	0	3325.11750293
2E90EDD21091	2016-08-30	EtOH_Box04_S125	Motion	0	3327.12037802
2E90EDD21091	2016-08-30	EtOH_Box04_S125	Motion	0	3329.34414291
2E90EDD21091	2016-08-30	EtOH_Box04_S125	Motion	0	3331.72969103
2E90EDD21091	2016-08-30	EtOH_Box04_S125	Motion	0	3335.30140805
2E90EDD21091	2016-08-30	EtOH_Box04_S125	Motion	0	3337.9284761
2E90EDD21091	2016-08-30	EtOH_Box04_S125	Motion	0	3339.97539997
2E90EDD21091	2016-08-30	EtOH_Box04_S125	Motion	0	3341.97804499
2E90EDD21091	2016-08-30	EtOH_Box04_S125	Motion	0	3344.9116919
2E90EDD21091	2016-08-30	EtOH_Box04_S125	Motion	0	3347.35880303
2E90EDD21091	2016-08-30	EtOH_Box04_S125	Motion	0	3349.36189294
2E90EDD21091	2016-08-30	EtOH_Box04_S125	Motion	0	3351.78197193
2E90EDD21091	2016-08-30	EtOH_Box04_S125	Motion	0	3353.78501201
2E90EDD21091	2016-08-30	EtOH_Box04_S125	Motion	0	3356.65064192
2E90EDD21091	2016-08-30	EtOH_Box04_S125	Motion	0	3358.65372992
2E90EDD21091	2016-08-30	EtOH_Box04_S125	Motion	0	3361.62906504
2E90EDD21091	2016-08-30	EtOH_Box04_S125	Motion	0	3363.63269711
2E90EDD21091	2016-08-30	EtOH_Box04_S125	Motion	0	3365.63537407
2E90EDD21091	2016-08-30	EtOH_Box04_S125	Motion	0	3368.12040305
2E90EDD21091	2016-08-30	EtOH_Box04_S125	Motion	0	3370.12330508
2E90EDD21091	2016-08-30	EtOH_Box04_S125	Motion	0	3373.90181589
2E90EDD21091	2016-08-30	EtOH_Box04_S125	Motion	0	3375.90436792
2E90EDD21091	2016-08-30	EtOH_Box04_S125	Motion	0	3380.32059789
2E90EDD21091	2016-08-30	EtOH_Box04_S125	Motion	0	3382.32344508
2E90EDD21091	2016-08-30	EtOH_Box04_S125	Motion	0	3385.11714005
2E90EDD21091	2016-08-30	EtOH_Box04_S125	Motion	0	3393.82943702
2E90EDD21091	2016-08-30	EtOH_Box04_S125	Motion	0	3395.83212304
2E90EDD21091	2016-08-30	EtOH_Box04_S125	Motion	0	3399.39529896
2E90EDD21091	2016-08-30	EtOH_Box04_S125	Motion	0	3420.34564495
2E90EDD21091	2016-08-30	EtOH_Box04_S125	Motion	0	3422.34852195
2E90EDD21091	2016-08-30	EtOH_Box04_S125	Motion	0	3425.69320297
2E90EDD21091	2016-08-30	EtOH_Box04_S125	Motion	0	3427.97495103
2E90EDD21091	2016-08-30	EtOH_Box04_S125	Motion	0	3429.97754812
2E90EDD21091	2016-08-30	EtOH_Box04_S125	Motion	0	3431.98024297
2E90EDD21091	2016-08-30	EtOH_Box04_S125	Motion	0	3433.98300409
2E90EDD21091	2016-08-30	EtOH_Box04_S125	Motion	0	3437.710217
2E90EDD21091	2016-08-30	EtOH_Box04_S125	Motion	0	3440.51855206
2E90EDD21091	2016-08-30	EtOH_Box04_S125	Motion	0	3443.71700191
2E90EDD21091	2016-08-30	EtOH_Box04_S125	Motion	0	3446.00882006
2E90EDD21091	2016-08-30	EtOH_Box04_S125	Motion	0	3448.01188207
2E90EDD21091	2016-08-30	EtOH_Box04_S125	Motion	0	3451.5662179
2E90EDD21091	2016-08-30	EtOH_Box04_S125	Motion	0	3456.42386198
2E90EDD21091	2016-08-30	EtOH_Box04_S125	Motion	0	3458.427315
2E90EDD21091	2016-08-30	EtOH_Box04_S125	Motion	0	3460.6685431
2E90EDD21091	2016-08-30	EtOH_Box04_S125	Motion	0	3462.67193604
2E90EDD21091	2016-08-30	EtOH_Box04_S125	Motion	0	3465.05114794
2E90EDD21091	2016-08-30	EtOH_Box04_S125	Motion	0	3468.61398911
2E90EDD21091	2016-08-30	EtOH_Box04_S125	Motion	0	3472.37444496
2E90EDD21091	2016-08-30	EtOH_Box04_S125	Motion	0	3474.37758994
2E90EDD21091	2016-08-30	EtOH_Box04_S125	Motion	0	3481.05920005
2E90EDD21091	2016-08-30	EtOH_Box04_S125	Motion	0	3484.82487512
2E90EDD21091	2016-08-30	EtOH_Box04_S125	Motion	0	3488.65998793
2E90EDD21091	2016-08-30	EtOH_Box04_S125	Motion	0	3491.32557011
2E90EDD21091	2016-08-30	EtOH_Box04_S125	Motion	0	3493.32866812
2E90EDD21091	2016-08-30	EtOH_Box04_S125	Motion	0	3495.57796311
2E90EDD21091	2016-08-30	EtOH_Box04_S125	Motion	0	3498.90304899
2E90EDD21091	2016-08-30	EtOH_Box04_S125	Motion	0	3500.90561104
2E90EDD21091	2016-08-30	EtOH_Box04_S125	Motion	0	3502.90830302
2E90EDD21091	2016-08-30	EtOH_Box04_S125	Motion	0	3504.91100502
2E90EDD21091	2016-08-30	EtOH_Box04_S125	Motion	0	3506.91369891
2E90EDD21091	2016-08-30	EtOH_Box04_S125	Motion	0	3508.91670203
2E90EDD21091	2016-08-30	EtOH_Box04_S125	Motion	0	3510.91928792
2E90EDD21091	2016-08-30	EtOH_Box04_S125	Motion	0	3512.92166805
2E90EDD21091	2016-08-30	EtOH_Box04_S125	Motion	0	3515.43693805
2E90EDD21091	2016-08-30	EtOH_Box04_S125	Motion	0	3517.43961
2E90EDD21091	2016-08-30	EtOH_Box04_S125	Motion	0	3519.61992502
2E90EDD21091	2016-08-30	EtOH_Box04_S125	Motion	0	3521.6227901
2E90EDD21091	2016-08-30	EtOH_Box04_S125	Motion	0	3523.62591505
2E90EDD21091	2016-08-30	EtOH_Box04_S125	Motion	0	3525.62866497
2E90EDD21091	2016-08-30	EtOH_Box04_S125	Motion	0	3527.6315589
2E90EDD21091	2016-08-30	EtOH_Box04_S125	Motion	0	3529.63444209
2E90EDD21091	2016-08-30	EtOH_Box04_S125	Motion	0	3531.63731694
2E90EDD21091	2016-08-30	EtOH_Box04_S125	Motion	0	3533.64049196
2E90EDD21091	2016-08-30	EtOH_Box04_S125	Motion	0	3538.49230695
2E90EDD21091	2016-08-30	EtOH_Box04_S125	Motion	0	3541.95851398
2E90EDD21091	2016-08-30	EtOH_Box04_S125	Motion	0	3543.96123195
2E90EDD21091	2016-08-30	EtOH_Box04_S125	Motion	0	3545.96395302
2E90EDD21091	2016-08-30	EtOH_Box04_S125	Motion	0	3548.46569204
2E90EDD21091	2016-08-30	EtOH_Box04_S125	Motion	0	3550.46822596
2E90EDD21091	2016-08-30	EtOH_Box04_S125	Motion	0	3552.47091889
2E90EDD21091	2016-08-30	EtOH_Box04_S125	Motion	0	3554.47358394
2E90EDD21091	2016-08-30	EtOH_Box04_S125	Motion	0	3556.47631693
2E90EDD21091	2016-08-30	EtOH_Box04_S125	Motion	0	3558.47950411
2E90EDD21091	2016-08-30	EtOH_Box04_S125	Motion	0	3561.99422312
2E90EDD21091	2016-08-30	EtOH_Box04_S125	Motion	0	3565.95842695
2E90EDD21091	2016-08-30	EtOH_Box04_S125	Motion	0	3567.96139097
2E90EDD21091	2016-08-30	EtOH_Box04_S125	Motion	0	3572.57792807
2E90EDD21091	2016-08-30	EtOH_Box04_S125	Motion	0	3574.58075595
2E90EDD21091	2016-08-30	EtOH_Box04_S125	Motion	0	3582.58251905
2E90EDD21091	2016-08-30	EtOH_Box04_S125	Motion	0	3584.58535409
2E90EDD21091	2016-08-30	EtOH_Box04_S125	Motion	0	3587.57338309
2E90EDD21091	2016-08-30	EtOH_Box04_S125	Motion	0	3589.57619905
2E90EDD21091	2016-08-30	EtOH_Box04_S125	Motion	0	3591.87380195
2E90EDD21091	2016-08-30	EtOH_Box04_S125	Motion	0	3594.11041999
2E90EDD21091	2016-08-30	EtOH_Box04_S125	Motion	0	3596.84356499
2E90EDD21091	2016-08-30	EtOH_Box04_S125	Motion	0	3598.84654689
2E90EDD21091	2016-08-30	EtOH_Box04_S125	Motion	0	3600.84907889
2E90EDD21091	2016-08-30	EtOH_Box04_S125	Motion	0	3602.85173798
2E90EDD21091	2016-08-30	EtOH_Box04_S125	Motion	0	3604.85444212
2E90EDD21091	2016-08-30	EtOH_Box04_S125	Motion	0	3606.85707903
2E90EDD21091	2016-08-30	EtOH_Box04_S125	Motion	0	3612.08943009
2E90EDD21091	2016-08-30	EtOH_Box04_S125	Motion	0	3614.69899106
2E90EDD21091	2016-08-30	EtOH_Box04_S125	Motion	0	3616.70167708
2E90EDD21091	2016-08-30	EtOH_Box04_S125	Motion	0	3620.17453408
2E90EDD21091	2016-08-30	EtOH_Box04_S125	Motion	0	3632.7810719
2E90EDD21091	2016-08-30	EtOH_Box04_S125	Motion	0	3635.71428609
2E90EDD21091	2016-08-30	EtOH_Box04_S125	Motion	0	3637.814358
2E90EDD21091	2016-08-30	EtOH_Box04_S125	Motion	0	3639.81882095
2E90EDD21091	2016-08-30	EtOH_Box04_S125	Motion	0	3642.48747492
2E90EDD21091	2016-08-30	EtOH_Box04_S125	Motion	0	3644.49011898
2E90EDD21091	2016-08-30	EtOH_Box04_S125	Motion	0	3647.12791109
2E90EDD21091	2016-08-30	EtOH_Box04_S125	Motion	0	3649.1307919
2E90EDD21091	2016-08-30	EtOH_Box04_S125	Motion	0	3651.13362908
2E90EDD21091	2016-08-30	EtOH_Box04_S125	Motion	0	3653.13684297
2E90EDD21091	2016-08-30	EtOH_Box04_S125	Motion	0	3655.13963294
2E90EDD21091	2016-08-30	EtOH_Box04_S125	Motion	0	3657.64640498
2E90EDD21091	2016-08-30	EtOH_Box04_S125	Motion	0	3660.14230204
2E90EDD21091	2016-08-30	EtOH_Box04_S125	Motion	0	3662.70898604
2E90EDD21091	2016-08-30	EtOH_Box04_S125	Motion	0	3664.71322608
2E90EDD21091	2016-08-30	EtOH_Box04_S125	Motion	0	3666.71612
2E90EDD21091	2016-08-30	EtOH_Box04_S125	Motion	0	3668.71921611
2E90EDD21091	2016-08-30	EtOH_Box04_S125	Motion	0	3670.72204304
2E90EDD21091	2016-08-30	EtOH_Box04_S125	Motion	0	3672.77414608
2E90EDD21091	2016-08-30	EtOH_Box04_S125	Motion	0	3676.39305997
2E90EDD21091	2016-08-30	EtOH_Box04_S125	Motion	0	3678.39607406
2E90EDD21091	2016-08-30	EtOH_Box04_S125	Motion	0	3681.51048899
2E90EDD21091	2016-08-30	EtOH_Box04_S125	Motion	0	3683.92449903
2E90EDD21091	2016-08-30	EtOH_Box04_S125	Motion	0	3685.92711806
2E90EDD21091	2016-08-30	EtOH_Box04_S125	Motion	0	3687.93031192
2E90EDD21091	2016-08-30	EtOH_Box04_S125	Motion	0	3689.93298292
2E90EDD21091	2016-08-30	EtOH_Box04_S125	Motion	0	3691.93569207
2E90EDD21091	2016-08-30	EtOH_Box04_S125	Motion	0	3694.31556892
2E90EDD21091	2016-08-30	EtOH_Box04_S125	Motion	0	3696.31857395
2E90EDD21091	2016-08-30	EtOH_Box04_S125	Motion	0	3698.80033207
2E90EDD21091	2016-08-30	EtOH_Box04_S125	Motion	0	3701.78309608
2E90EDD21091	2016-08-30	EtOH_Box04_S125	Motion	0	3710.79391909
2E90EDD21091	2016-08-30	EtOH_Box04_S125	Motion	0	3713.04230809
2E90EDD21091	2016-08-30	EtOH_Box04_S125	Motion	0	3718.63926005
2E90EDD21091	2016-08-30	EtOH_Box04_S125	Motion	0	3720.64202309
2E90EDD21091	2016-08-30	EtOH_Box04_S125	Motion	0	3723.87626004
2E90EDD21091	2016-08-30	EtOH_Box04_S125	Motion	0	3725.87887001
2E90EDD21091	2016-08-30	EtOH_Box04_S125	Motion	0	3734.83976507
2E90EDD21091	2016-08-30	EtOH_Box04_S125	Motion	0	3736.87021089
2E90EDD21091	2016-08-30	EtOH_Box04_S125	Motion	0	3738.87321091
2E90EDD21091	2016-08-30	EtOH_Box04_S125	Motion	0	3742.17663407
2E90EDD21091	2016-08-30	EtOH_Box04_S125	Motion	0	3746.37613511
2E90EDD21091	2016-08-30	EtOH_Box04_S125	Motion	0	3748.37932301
2E90EDD21091	2016-08-30	EtOH_Box04_S125	Motion	0	3751.79544711
2E90EDD21091	2016-08-30	EtOH_Box04_S125	Motion	0	3754.82838297
2E90EDD21091	2016-08-30	EtOH_Box04_S125	Motion	0	3764.64408398
2E90EDD21091	2016-08-30	EtOH_Box04_S125	Motion	0	3766.64698696
2E90EDD21091	2016-08-30	EtOH_Box04_S125	Motion	0	3768.93486404
2E90EDD21091	2016-08-30	EtOH_Box04_S125	Motion	0	3777.71329808
2E90EDD21091	2016-08-30	EtOH_Box04_S125	Motion	0	3779.716043
2E90EDD21091	2016-08-30	EtOH_Box04_S125	Motion	0	3783.73772311
2E90EDD21091	2016-08-30	EtOH_Box04_S125	Motion	0	3785.74033904
2E90EDD21091	2016-08-30	EtOH_Box04_S125	Motion	0	3788.68059206
2E90EDD21091	2016-08-30	EtOH_Box04_S125	Motion	0	3792.17088199
2E90EDD21091	2016-08-30	EtOH_Box04_S125	Motion	0	3796.69071007
2E90EDD21091	2016-08-30	EtOH_Box04_S125	Motion	0	3799.43545604
2E90EDD21091	2016-08-30	EtOH_Box04_S125	Motion	0	3803.41983294
2E90EDD21091	2016-08-30	EtOH_Box04_S125	Motion	0	3806.36648011
2E90EDD21091	2016-08-30	EtOH_Box04_S125	Motion	0	3808.36965799
2E90EDD21091	2016-08-30	EtOH_Box04_S125	Motion	0	3818.89316797
2E90EDD21091	2016-08-30	EtOH_Box04_S125	Motion	0	3821.64047503
2E90EDD21091	2016-08-30	EtOH_Box04_S125	Motion	0	3832.14980507
2E90EDD21091	2016-08-30	EtOH_Box04_S125	Motion	0	3839.98032212
2E90EDD21091	2016-08-30	EtOH_Box04_S125	Motion	0	3851.24473596
2E90EDD21091	2016-08-30	EtOH_Box04_S125	Motion	0	3859.5490551
2E90EDD21091	2016-08-30	EtOH_Box04_S125	Motion	0	3896.32440591
2E90EDD21091	2016-08-30	EtOH_Box04_S125	Motion	0	3903.01454711
2E90EDD21091	2016-08-30	EtOH_Box04_S125	Motion	0	3905.01721597
2E90EDD21091	2016-08-30	EtOH_Box04_S125	Motion	0	3908.00367904
2E90EDD21091	2016-08-30	EtOH_Box04_S125	Motion	0	3918.47787905
2E90EDD21091	2016-08-30	EtOH_Box04_S125	Motion	0	3956.06634903
2E90EDD21091	2016-08-30	EtOH_Box04_S125	Motion	0	3967.01784205
2E90EDD21091	2016-08-30	EtOH_Box04_S125	Motion	0	3971.34469604
2E90EDD21091	2016-08-30	EtOH_Box04_S125	Motion	0	3978.43110204
2E90EDD21091	2016-08-30	EtOH_Box04_S125	Motion	0	3997.727386
2E90EDD21091	2016-08-30	EtOH_Box04_S125	Motion	0	4011.73912692
2E90EDD21091	2016-08-30	EtOH_Box04_S125	Motion	0	4013.74234509
2E90EDD21091	2016-08-30	EtOH_Box04_S125	Motion	0	4015.74513102
2E90EDD21091	2016-08-30	EtOH_Box04_S125	Motion	0	4017.74801207
2E90EDD21091	2016-08-30	EtOH_Box04_S125	Motion	0	4019.96690893
2E90EDD21091	2016-08-30	EtOH_Box04_S125	Motion	0	4029.8292439
2E90EDD21091	2016-08-30	EtOH_Box04_S125	Motion	0	4031.98243999
2E90EDD21091	2016-08-30	EtOH_Box04_S125	Motion	0	4034.52431512
2E90EDD21091	2016-08-30	EtOH_Box04_S125	Motion	0	4036.52701211
2E90EDD21091	2016-08-30	EtOH_Box04_S125	Motion	0	4049.5613091
2E90EDD21091	2016-08-30	EtOH_Box04_S125	Motion	0	4051.85303402
2E90EDD21091	2016-08-30	EtOH_Box04_S125	Motion	0	4053.85614491
2E90EDD21091	2016-08-30	EtOH_Box04_S125	Motion	0	4058.46844506
2E90EDD21091	2016-08-30	EtOH_Box04_S125	Motion	0	4060.4715569
2E90EDD21091	2016-08-30	EtOH_Box04_S125	Motion	0	4063.80537605
2E90EDD21091	2016-08-30	EtOH_Box04_S125	Motion	0	4072.26813006
2E90EDD21091	2016-08-30	EtOH_Box04_S125	Motion	0	4074.27119398
2E90EDD21091	2016-08-30	EtOH_Box04_S125	Motion	0	4076.27418494
2E90EDD21091	2016-08-30	EtOH_Box04_S125	Motion	0	4078.27744603
2E90EDD21091	2016-08-30	EtOH_Box04_S125	Motion	0	4081.05083394
2E90EDD21091	2016-08-30	EtOH_Box04_S125	Motion	0	4083.90682507
2E90EDD21091	2016-08-30	EtOH_Box04_S125	Motion	0	4087.73919296
2E90EDD21091	2016-08-30	EtOH_Box04_S125	Motion	0	4089.74194098
2E90EDD21091	2016-08-30	EtOH_Box04_S125	Motion	0	4150.80148792
2E90EDD21091	2016-08-30	EtOH_Box04_S125	Motion	0	4152.80424094
2E90EDD21091	2016-08-30	EtOH_Box04_S125	Motion	0	4154.80704689
2E90EDD21091	2016-08-30	EtOH_Box04_S125	Motion	0	4166.18633795
2E90EDD21091	2016-08-30	EtOH_Box04_S125	Motion	0	4169.22770691
2E90EDD21091	2016-08-30	EtOH_Box04_S125	Motion	0	4182.84265995
2E90EDD21091	2016-08-30	EtOH_Box04_S125	Motion	0	4184.84533811
2E90EDD21091	2016-08-30	EtOH_Box04_S125	Motion	0	4186.84799409
2E90EDD21091	2016-08-30	EtOH_Box04_S125	Motion	0	4188.85098004
2E90EDD21091	2016-08-30	EtOH_Box04_S125	Motion	0	4190.8535521
2E90EDD21091	2016-08-30	EtOH_Box04_S125	Motion	0	4193.88518596
2E90EDD21091	2016-08-30	EtOH_Box04_S125	Motion	0	4196.30599809
2E90EDD21091	2016-08-30	EtOH_Box04_S125	Motion	0	4229.87956095
2E90EDD21091	2016-08-30	EtOH_Box04_S125	Motion	0	4231.8822701
2E90EDD21091	2016-08-30	EtOH_Box04_S125	Motion	0	4234.32200193
2E90EDD21091	2016-08-30	EtOH_Box04_S125	Motion	0	4236.32461691
2E90EDD21091	2016-08-30	EtOH_Box04_S125	Motion	0	4257.18600106
2E90EDD21091	2016-08-30	EtOH_Box04_S125	Motion	0	4259.188694
2E90EDD21091	2016-08-30	EtOH_Box04_S125	Motion	0	4262.61570692
2E90EDD21091	2016-08-30	EtOH_Box04_S125	Motion	0	4266.74383903
2E90EDD21091	2016-08-30	EtOH_Box04_S125	Motion	0	4268.82409596
2E90EDD21091	2016-08-30	EtOH_Box04_S125	Motion	0	4270.88459492
2E90EDD21091	2016-08-30	EtOH_Box04_S125	Motion	0	4276.25932908
2E90EDD21091	2016-08-30	EtOH_Box04_S125	Motion	0	4279.34016299
2E90EDD21091	2016-08-30	EtOH_Box04_S125	Motion	0	4284.86834192
2E90EDD21091	2016-08-30	EtOH_Box04_S125	Motion	0	4286.87104106
2E90EDD21091	2016-08-30	EtOH_Box04_S125	Motion	0	4288.87401009
2E90EDD21091	2016-08-30	EtOH_Box04_S125	Motion	0	4291.39980006
2E90EDD21091	2016-08-30	EtOH_Box04_S125	Motion	0	4295.1723969
2E90EDD21091	2016-08-30	EtOH_Box04_S125	Motion	0	4297.17506909
2E90EDD21091	2016-08-30	EtOH_Box04_S125	Motion	0	4299.17774391
2E90EDD21091	2016-08-30	EtOH_Box04_S125	Motion	0	4301.18039799
2E90EDD21091	2016-08-30	EtOH_Box04_S125	Motion	0	4303.39014411
2E90EDD21091	2016-08-30	EtOH_Box04_S125	Motion	0	4305.98796797
2E90EDD21091	2016-08-30	EtOH_Box04_S125	Motion	0	4309.09958696
2E90EDD21091	2016-08-30	EtOH_Box04_S125	Motion	0	4311.36322689
2E90EDD21091	2016-08-30	EtOH_Box04_S125	Motion	0	4313.36659098
2E90EDD21091	2016-08-30	EtOH_Box04_S125	Motion	0	4315.36956191
2E90EDD21091	2016-08-30	EtOH_Box04_S125	Motion	0	4317.37270403
2E90EDD21091	2016-08-30	EtOH_Box04_S125	Motion	0	4319.76939011
2E90EDD21091	2016-08-30	EtOH_Box04_S125	Motion	0	4321.84056592
2E90EDD21091	2016-08-30	EtOH_Box04_S125	Motion	0	4323.84366798
2E90EDD21091	2016-08-30	EtOH_Box04_S125	Motion	0	4325.84635711
2E90EDD21091	2016-08-30	EtOH_Box04_S125	Motion	0	4329.85868502
2E90EDD21091	2016-08-30	EtOH_Box04_S125	Motion	0	4333.98811793
2E90EDD21091	2016-08-30	EtOH_Box04_S125	Motion	0	4336.15060711
2E90EDD21091	2016-08-30	EtOH_Box04_S125	Motion	0	4338.98214102
2E90EDD21091	2016-08-30	EtOH_Box04_S125	Motion	0	4342.08523512
2E90EDD21091	2016-08-30	EtOH_Box04_S125	Motion	0	4344.65723991
2E90EDD21091	2016-08-30	EtOH_Box04_S125	Motion	0	4346.65918398
2E90EDD21091	2016-08-30	EtOH_Box04_S125	Motion	0	4348.66198802
2E90EDD21091	2016-08-30	EtOH_Box04_S125	Motion	0	4352.03055906
2E90EDD21091	2016-08-30	EtOH_Box04_S125	Motion	0	4356.56157494
2E90EDD21091	2016-08-30	EtOH_Box04_S125	Motion	0	4359.35841107
2E90EDD21091	2016-08-30	EtOH_Box04_S125	Motion	0	4361.36151195
2E90EDD21091	2016-08-30	EtOH_Box04_S125	Motion	0	4363.36491108
2E90EDD21091	2016-08-30	EtOH_Box04_S125	Motion	0	4365.36792994
2E90EDD21091	2016-08-30	EtOH_Box04_S125	Motion	0	4368.40919399
2E90EDD21091	2016-08-30	EtOH_Box04_S125	Motion	0	4370.41175103
2E90EDD21091	2016-08-30	EtOH_Box04_S125	Motion	0	4372.84977293
2E90EDD21091	2016-08-30	EtOH_Box04_S125	Motion	0	4374.94738793
2E90EDD21091	2016-08-30	EtOH_Box04_S125	Motion	0	4378.49727201
2E90EDD21091	2016-08-30	EtOH_Box04_S125	Motion	0	4384.96690893
2E90EDD21091	2016-08-30	EtOH_Box04_S125	Motion	0	4387.98210406
2E90EDD21091	2016-08-30	EtOH_Box04_S125	Motion	0	4389.98471689
2E90EDD21091	2016-08-30	EtOH_Box04_S125	Motion	0	4393.47996902
2E90EDD21091	2016-08-30	EtOH_Box04_S125	Motion	0	4396.156214
2E90EDD21091	2016-08-30	EtOH_Box04_S125	Motion	0	4398.15950012
2E90EDD21091	2016-08-30	EtOH_Box04_S125	Motion	0	4400.1623261
2E90EDD21091	2016-08-30	EtOH_Box04_S125	Motion	0	4402.16521311
2E90EDD21091	2016-08-30	EtOH_Box04_S125	Motion	0	4405.29643202
2E90EDD21091	2016-08-30	EtOH_Box04_S125	Motion	0	4408.67325091
2E90EDD21091	2016-08-30	EtOH_Box04_S125	Motion	0	4410.79823089
2E90EDD21091	2016-08-30	EtOH_Box04_S125	Motion	0	4415.16569901
2E90EDD21091	2016-08-30	EtOH_Box04_S125	Motion	0	4479.61756206
2E90EDD21091	2016-08-30	EtOH_Box04_S125	Motion	0	4481.62044692
2E90EDD21091	2016-08-30	EtOH_Box04_S125	Motion	0	4485.06082201
2E90EDD21091	2016-08-30	EtOH_Box04_S125	Motion	0	4488.30334592
2E90EDD21091	2016-08-30	EtOH_Box04_S125	Motion	0	4490.36960912
2E90EDD21091	2016-08-30	EtOH_Box04_S125	Motion	0	4492.94497395
2E90EDD21091	2016-08-30	EtOH_Box04_S125	Motion	0	4494.94752693
2E90EDD21091	2016-08-30	EtOH_Box04_S125	Motion	0	4507.10267997
2E90EDD21091	2016-08-30	EtOH_Box04_S125	Motion	0	4509.10559106
2E90EDD21091	2016-08-30	EtOH_Box04_S125	Motion	0	4518.73427701
2E90EDD21091	2016-08-30	EtOH_Box04_S125	Motion	0	4521.14044094
2E90EDD21091	2016-08-30	EtOH_Box04_S125	Motion	0	4523.14365101
2E90EDD21091	2016-08-30	EtOH_Box04_S125	Motion	0	4529.97455502
2E90EDD21091	2016-08-30	EtOH_Box04_S125	Motion	0	4536.44410706
2E90EDD21091	2016-08-30	EtOH_Box04_S125	Motion	0	4552.89663696
2E90EDD21091	2016-08-30	EtOH_Box04_S125	Motion	0	4590.96325493
2E90EDD21091	2016-08-30	EtOH_Box04_S125	Motion	0	4593.51924109
2E90EDD21091	2016-08-30	EtOH_Box04_S125	Motion	0	4596.31692505
2E90EDD21091	2016-08-30	EtOH_Box04_S125	Motion	0	4599.55215096
2E90EDD21091	2016-08-30	EtOH_Box04_S125	Motion	0	4602.10262704
2E90EDD21091	2016-08-30	EtOH_Box04_S125	Motion	0	4623.81634593
2E90EDD21091	2016-08-30	EtOH_Box04_S125	Motion	0	4625.81903911
2E90EDD21091	2016-08-30	EtOH_Box04_S125	Motion	0	4633.18562889
2E90EDD21091	2016-08-30	EtOH_Box04_S125	Motion	0	4636.19353795
2E90EDD21091	2016-08-30	EtOH_Box04_S125	Motion	0	4638.96658397
2E90EDD21091	2016-08-30	EtOH_Box04_S125	Motion	0	4662.35864401
2E90EDD21091	2016-08-30	EtOH_Box04_S125	Motion	0	4664.39413095
2E90EDD21091	2016-08-30	EtOH_Box04_S125	Motion	0	4666.39712811
2E90EDD21091	2016-08-30	EtOH_Box04_S125	Motion	0	4669.26938701
2E90EDD21091	2016-08-30	EtOH_Box04_S125	Motion	0	4672.35739589
2E90EDD21091	2016-08-30	EtOH_Box04_S125	Motion	0	4674.36044192
2E90EDD21091	2016-08-30	EtOH_Box04_S125	Motion	0	4676.36484098
2E90EDD21091	2016-08-30	EtOH_Box04_S125	Motion	0	4678.36817908
2E90EDD21091	2016-08-30	EtOH_Box04_S125	Motion	0	4681.64245892
2E90EDD21091	2016-08-30	EtOH_Box04_S125	SessionEnd	0	4681.64245892
