# Supplementary material for: An open source device for operant licking in rats
Source: PeerJ. 2017 Feb 14;5:e2981. doi: 10.7717/peerj.2981 (PMC5312574; doi:10.7717/peerj.2981)
Supplement: Supplemental Information 1 — The complete raw data and several R scripts that generated all the figures and statistical analysis were compressed using the Linux tar command. The bash program dataSummary.sh located in the sucrose and water subdirectory was used to generate summary statistics for each run. [file peerj-05-2981-s001.gz › data/sucrose/pr/ETOH_motion_Box02_S123_1E003E3B0C17.csv]

RatID	date	boxid	EventType	pr	seconds
1E003E3B0C17	2016-08-29	EtOH_Box02_S123	Motion	0	2.20885491371
1E003E3B0C17	2016-08-29	EtOH_Box02_S123	Motion	0	4.21169090271
1E003E3B0C17	2016-08-29	EtOH_Box02_S123	Motion	0	8.64822483063
1E003E3B0C17	2016-08-29	EtOH_Box02_S123	Motion	0	10.651170969
1E003E3B0C17	2016-08-29	EtOH_Box02_S123	Motion	0	14.634624958
1E003E3B0C17	2016-08-29	EtOH_Box02_S123	Motion	0	16.6372919083
1E003E3B0C17	2016-08-29	EtOH_Box02_S123	Motion	0	20.2366309166
1E003E3B0C17	2016-08-29	EtOH_Box02_S123	Motion	0	22.2391359806
1E003E3B0C17	2016-08-29	EtOH_Box02_S123	Motion	0	26.555907011
1E003E3B0C17	2016-08-29	EtOH_Box02_S123	Motion	0	28.5585398674
1E003E3B0C17	2016-08-29	EtOH_Box02_S123	Motion	0	33.7629578114
1E003E3B0C17	2016-08-29	EtOH_Box02_S123	Motion	0	35.7659389973
1E003E3B0C17	2016-08-29	EtOH_Box02_S123	Motion	0	41.8780748844
1E003E3B0C17	2016-08-29	EtOH_Box02_S123	Motion	0	43.8807179928
1E003E3B0C17	2016-08-29	EtOH_Box02_S123	Motion	0	48.2919728756
1E003E3B0C17	2016-08-29	EtOH_Box02_S123	Motion	0	50.2948999405
1E003E3B0C17	2016-08-29	EtOH_Box02_S123	Motion	0	53.8197669983
1E003E3B0C17	2016-08-29	EtOH_Box02_S123	Motion	0	55.8227229118
1E003E3B0C17	2016-08-29	EtOH_Box02_S123	Motion	0	60.4456129074
1E003E3B0C17	2016-08-29	EtOH_Box02_S123	Motion	0	62.448168993
1E003E3B0C17	2016-08-29	EtOH_Box02_S123	Motion	0	69.2133398056
1E003E3B0C17	2016-08-29	EtOH_Box02_S123	Motion	0	71.2163128853
1E003E3B0C17	2016-08-29	EtOH_Box02_S123	Motion	0	74.8324348927
1E003E3B0C17	2016-08-29	EtOH_Box02_S123	Motion	0	76.8350768089
1E003E3B0C17	2016-08-29	EtOH_Box02_S123	Motion	0	80.2150108814
1E003E3B0C17	2016-08-29	EtOH_Box02_S123	Motion	0	82.2176568508
1E003E3B0C17	2016-08-29	EtOH_Box02_S123	Motion	0	85.5376629829
1E003E3B0C17	2016-08-29	EtOH_Box02_S123	Motion	0	87.5401837826
1E003E3B0C17	2016-08-29	EtOH_Box02_S123	Motion	0	91.0450539589
1E003E3B0C17	2016-08-29	EtOH_Box02_S123	Motion	0	93.0475468636
1E003E3B0C17	2016-08-29	EtOH_Box02_S123	Motion	0	96.8375639915
1E003E3B0C17	2016-08-29	EtOH_Box02_S123	Motion	0	98.8400809765
1E003E3B0C17	2016-08-29	EtOH_Box02_S123	Motion	0	104.085951805
1E003E3B0C17	2016-08-29	EtOH_Box02_S123	Motion	0	106.088901997
1E003E3B0C17	2016-08-29	EtOH_Box02_S123	Motion	0	109.577772856
1E003E3B0C17	2016-08-29	EtOH_Box02_S123	Motion	0	111.580443859
1E003E3B0C17	2016-08-29	EtOH_Box02_S123	Motion	0	115.995175838
1E003E3B0C17	2016-08-29	EtOH_Box02_S123	Motion	0	117.997713804
1E003E3B0C17	2016-08-29	EtOH_Box02_S123	Motion	0	121.534946918
1E003E3B0C17	2016-08-29	EtOH_Box02_S123	Motion	0	123.537460804
1E003E3B0C17	2016-08-29	EtOH_Box02_S123	Motion	0	128.791550875
1E003E3B0C17	2016-08-29	EtOH_Box02_S123	Motion	0	130.794343948
1E003E3B0C17	2016-08-29	EtOH_Box02_S123	Motion	0	134.900269985
1E003E3B0C17	2016-08-29	EtOH_Box02_S123	Motion	0	136.90288496
1E003E3B0C17	2016-08-29	EtOH_Box02_S123	Motion	0	141.413308859
1E003E3B0C17	2016-08-29	EtOH_Box02_S123	Motion	0	143.415928841
1E003E3B0C17	2016-08-29	EtOH_Box02_S123	Motion	0	149.198098898
1E003E3B0C17	2016-08-29	EtOH_Box02_S123	Motion	0	151.201068878
1E003E3B0C17	2016-08-29	EtOH_Box02_S123	Motion	0	158.68858099
1E003E3B0C17	2016-08-29	EtOH_Box02_S123	Motion	0	160.691497803
1E003E3B0C17	2016-08-29	EtOH_Box02_S123	Motion	0	163.87486887
1E003E3B0C17	2016-08-29	EtOH_Box02_S123	Motion	0	165.877796888
1E003E3B0C17	2016-08-29	EtOH_Box02_S123	Motion	0	169.990415812
1E003E3B0C17	2016-08-29	EtOH_Box02_S123	Motion	0	171.993074894
1E003E3B0C17	2016-08-29	EtOH_Box02_S123	Motion	0	178.754390955
1E003E3B0C17	2016-08-29	EtOH_Box02_S123	Motion	0	180.757250786
1E003E3B0C17	2016-08-29	EtOH_Box02_S123	Motion	0	184.859517813
1E003E3B0C17	2016-08-29	EtOH_Box02_S123	Motion	0	186.862185001
1E003E3B0C17	2016-08-29	EtOH_Box02_S123	Motion	0	190.17667985
1E003E3B0C17	2016-08-29	EtOH_Box02_S123	Motion	0	192.179164886
1E003E3B0C17	2016-08-29	EtOH_Box02_S123	Motion	0	196.695418835
1E003E3B0C17	2016-08-29	EtOH_Box02_S123	Motion	0	198.698105812
1E003E3B0C17	2016-08-29	EtOH_Box02_S123	Motion	0	204.062310934
1E003E3B0C17	2016-08-29	EtOH_Box02_S123	Motion	0	206.065266848
1E003E3B0C17	2016-08-29	EtOH_Box02_S123	Motion	0	209.392268896
1E003E3B0C17	2016-08-29	EtOH_Box02_S123	Motion	0	211.394887924
1E003E3B0C17	2016-08-29	EtOH_Box02_S123	Motion	0	217.181603909
1E003E3B0C17	2016-08-29	EtOH_Box02_S123	Motion	0	219.184160948
1E003E3B0C17	2016-08-29	EtOH_Box02_S123	Motion	0	224.365535975
1E003E3B0C17	2016-08-29	EtOH_Box02_S123	Motion	0	226.368247986
1E003E3B0C17	2016-08-29	EtOH_Box02_S123	Motion	0	233.690550804
1E003E3B0C17	2016-08-29	EtOH_Box02_S123	Motion	0	235.693451881
1E003E3B0C17	2016-08-29	EtOH_Box02_S123	Motion	0	239.421225786
1E003E3B0C17	2016-08-29	EtOH_Box02_S123	Motion	0	241.423762798
1E003E3B0C17	2016-08-29	EtOH_Box02_S123	Motion	0	245.468875885
1E003E3B0C17	2016-08-29	EtOH_Box02_S123	Motion	0	247.471402884
1E003E3B0C17	2016-08-29	EtOH_Box02_S123	Motion	0	252.070636988
1E003E3B0C17	2016-08-29	EtOH_Box02_S123	Motion	0	254.073300838
1E003E3B0C17	2016-08-29	EtOH_Box02_S123	Motion	0	258.91364193
1E003E3B0C17	2016-08-29	EtOH_Box02_S123	Motion	0	260.916444778
1E003E3B0C17	2016-08-29	EtOH_Box02_S123	Motion	0	266.173141003
1E003E3B0C17	2016-08-29	EtOH_Box02_S123	Motion	0	268.175668001
1E003E3B0C17	2016-08-29	EtOH_Box02_S123	Motion	0	273.975417852
1E003E3B0C17	2016-08-29	EtOH_Box02_S123	Motion	0	275.97833395
1E003E3B0C17	2016-08-29	EtOH_Box02_S123	Motion	0	279.754290819
1E003E3B0C17	2016-08-29	EtOH_Box02_S123	Motion	0	281.756730795
1E003E3B0C17	2016-08-29	EtOH_Box02_S123	Motion	0	285.630358934
1E003E3B0C17	2016-08-29	EtOH_Box02_S123	Motion	0	287.632874012
1E003E3B0C17	2016-08-29	EtOH_Box02_S123	Motion	0	293.983231783
1E003E3B0C17	2016-08-29	EtOH_Box02_S123	Motion	0	295.986190796
1E003E3B0C17	2016-08-29	EtOH_Box02_S123	Motion	0	301.061426878
1E003E3B0C17	2016-08-29	EtOH_Box02_S123	Motion	0	303.063955784
1E003E3B0C17	2016-08-29	EtOH_Box02_S123	Motion	0	307.528752804
1E003E3B0C17	2016-08-29	EtOH_Box02_S123	Motion	0	309.531423807
1E003E3B0C17	2016-08-29	EtOH_Box02_S123	Motion	0	313.015515804
1E003E3B0C17	2016-08-29	EtOH_Box02_S123	Motion	0	315.018090963
1E003E3B0C17	2016-08-29	EtOH_Box02_S123	Motion	0	319.028392792
1E003E3B0C17	2016-08-29	EtOH_Box02_S123	Motion	0	321.03121686
1E003E3B0C17	2016-08-29	EtOH_Box02_S123	Motion	0	324.400893927
1E003E3B0C17	2016-08-29	EtOH_Box02_S123	Motion	0	326.403561831
1E003E3B0C17	2016-08-29	EtOH_Box02_S123	Motion	0	330.283394814
1E003E3B0C17	2016-08-29	EtOH_Box02_S123	Motion	0	332.285900831
1E003E3B0C17	2016-08-29	EtOH_Box02_S123	Motion	0	335.516951799
1E003E3B0C17	2016-08-29	EtOH_Box02_S123	Motion	0	337.519467831
1E003E3B0C17	2016-08-29	EtOH_Box02_S123	Motion	0	341.651199818
1E003E3B0C17	2016-08-29	EtOH_Box02_S123	Motion	0	343.653839827
1E003E3B0C17	2016-08-29	EtOH_Box02_S123	Motion	0	347.191546917
1E003E3B0C17	2016-08-29	EtOH_Box02_S123	Motion	0	349.194162846
1E003E3B0C17	2016-08-29	EtOH_Box02_S123	Motion	0	352.667276859
1E003E3B0C17	2016-08-29	EtOH_Box02_S123	Motion	0	354.66994381
1E003E3B0C17	2016-08-29	EtOH_Box02_S123	Motion	0	357.951295853
1E003E3B0C17	2016-08-29	EtOH_Box02_S123	Motion	0	359.953886986
1E003E3B0C17	2016-08-29	EtOH_Box02_S123	Motion	0	366.426911831
1E003E3B0C17	2016-08-29	EtOH_Box02_S123	Motion	0	368.429556847
1E003E3B0C17	2016-08-29	EtOH_Box02_S123	Motion	0	372.702267885
1E003E3B0C17	2016-08-29	EtOH_Box02_S123	Motion	0	374.70479393
1E003E3B0C17	2016-08-29	EtOH_Box02_S123	Motion	0	380.367277861
1E003E3B0C17	2016-08-29	EtOH_Box02_S123	Motion	0	382.369803905
1E003E3B0C17	2016-08-29	EtOH_Box02_S123	Motion	0	385.663078785
1E003E3B0C17	2016-08-29	EtOH_Box02_S123	Motion	0	387.665609837
1E003E3B0C17	2016-08-29	EtOH_Box02_S123	Motion	0	391.05328083
1E003E3B0C17	2016-08-29	EtOH_Box02_S123	Motion	0	393.055808783
1E003E3B0C17	2016-08-29	EtOH_Box02_S123	Motion	0	396.266970873
1E003E3B0C17	2016-08-29	EtOH_Box02_S123	Motion	0	398.269576788
1E003E3B0C17	2016-08-29	EtOH_Box02_S123	Motion	0	402.41997695
1E003E3B0C17	2016-08-29	EtOH_Box02_S123	Motion	0	404.42263484
1E003E3B0C17	2016-08-29	EtOH_Box02_S123	Motion	0	407.748466969
1E003E3B0C17	2016-08-29	EtOH_Box02_S123	Motion	0	409.7509408
1E003E3B0C17	2016-08-29	EtOH_Box02_S123	Motion	0	414.474912882
1E003E3B0C17	2016-08-29	EtOH_Box02_S123	Motion	0	416.477578878
1E003E3B0C17	2016-08-29	EtOH_Box02_S123	Motion	0	422.243589878
1E003E3B0C17	2016-08-29	EtOH_Box02_S123	Motion	0	424.246228933
1E003E3B0C17	2016-08-29	EtOH_Box02_S123	Motion	0	428.154959917
1E003E3B0C17	2016-08-29	EtOH_Box02_S123	Motion	0	430.157622814
1E003E3B0C17	2016-08-29	EtOH_Box02_S123	Motion	0	435.097309828
1E003E3B0C17	2016-08-29	EtOH_Box02_S123	Motion	0	437.099820852
1E003E3B0C17	2016-08-29	EtOH_Box02_S123	Motion	0	441.538352966
1E003E3B0C17	2016-08-29	EtOH_Box02_S123	Motion	0	443.540943861
1E003E3B0C17	2016-08-29	EtOH_Box02_S123	Motion	0	446.885588884
1E003E3B0C17	2016-08-29	EtOH_Box02_S123	Motion	0	448.888238907
1E003E3B0C17	2016-08-29	EtOH_Box02_S123	Motion	0	453.031027794
1E003E3B0C17	2016-08-29	EtOH_Box02_S123	Motion	0	455.033691883
1E003E3B0C17	2016-08-29	EtOH_Box02_S123	Motion	0	459.059220791
1E003E3B0C17	2016-08-29	EtOH_Box02_S123	Motion	0	461.061930895
1E003E3B0C17	2016-08-29	EtOH_Box02_S123	Motion	0	467.792195797
1E003E3B0C17	2016-08-29	EtOH_Box02_S123	Motion	0	469.794836998
1E003E3B0C17	2016-08-29	EtOH_Box02_S123	Motion	0	472.998192787
1E003E3B0C17	2016-08-29	EtOH_Box02_S123	Motion	0	475.000847816
1E003E3B0C17	2016-08-29	EtOH_Box02_S123	Motion	0	478.582676888
1E003E3B0C17	2016-08-29	EtOH_Box02_S123	Motion	0	480.585548878
1E003E3B0C17	2016-08-29	EtOH_Box02_S123	Motion	0	484.489992857
1E003E3B0C17	2016-08-29	EtOH_Box02_S123	Motion	0	486.49263382
1E003E3B0C17	2016-08-29	EtOH_Box02_S123	Motion	0	489.868321896
1E003E3B0C17	2016-08-29	EtOH_Box02_S123	Motion	0	491.870977879
1E003E3B0C17	2016-08-29	EtOH_Box02_S123	Motion	0	495.666298866
1E003E3B0C17	2016-08-29	EtOH_Box02_S123	Motion	0	497.66881299
1E003E3B0C17	2016-08-29	EtOH_Box02_S123	Motion	0	501.507846832
1E003E3B0C17	2016-08-29	EtOH_Box02_S123	Motion	0	503.510432959
1E003E3B0C17	2016-08-29	EtOH_Box02_S123	Motion	0	507.667741776
1E003E3B0C17	2016-08-29	EtOH_Box02_S123	Motion	0	509.670376778
1E003E3B0C17	2016-08-29	EtOH_Box02_S123	Motion	0	513.210425854
1E003E3B0C17	2016-08-29	EtOH_Box02_S123	Motion	0	515.212991953
1E003E3B0C17	2016-08-29	EtOH_Box02_S123	Motion	0	519.402899981
1E003E3B0C17	2016-08-29	EtOH_Box02_S123	Motion	0	521.405537844
1E003E3B0C17	2016-08-29	EtOH_Box02_S123	Motion	0	526.214066982
1E003E3B0C17	2016-08-29	EtOH_Box02_S123	Motion	0	528.216596842
1E003E3B0C17	2016-08-29	EtOH_Box02_S123	Motion	0	531.808871984
1E003E3B0C17	2016-08-29	EtOH_Box02_S123	Motion	0	533.811487913
1E003E3B0C17	2016-08-29	EtOH_Box02_S123	Motion	0	537.529160976
1E003E3B0C17	2016-08-29	EtOH_Box02_S123	Motion	0	539.531791925
1E003E3B0C17	2016-08-29	EtOH_Box02_S123	Motion	0	544.272844791
1E003E3B0C17	2016-08-29	EtOH_Box02_S123	Motion	0	546.275505781
1E003E3B0C17	2016-08-29	EtOH_Box02_S123	Motion	0	550.478965998
1E003E3B0C17	2016-08-29	EtOH_Box02_S123	Motion	0	552.481480837
1E003E3B0C17	2016-08-29	EtOH_Box02_S123	Motion	0	555.695971012
1E003E3B0C17	2016-08-29	EtOH_Box02_S123	Motion	0	557.698489904
1E003E3B0C17	2016-08-29	EtOH_Box02_S123	Motion	0	563.454641819
1E003E3B0C17	2016-08-29	EtOH_Box02_S123	Motion	0	565.457597971
1E003E3B0C17	2016-08-29	EtOH_Box02_S123	Motion	0	570.041024923
1E003E3B0C17	2016-08-29	EtOH_Box02_S123	Motion	0	572.043697834
1E003E3B0C17	2016-08-29	EtOH_Box02_S123	Motion	0	577.225021839
1E003E3B0C17	2016-08-29	EtOH_Box02_S123	Motion	0	579.227666855
1E003E3B0C17	2016-08-29	EtOH_Box02_S123	Motion	0	582.697606802
1E003E3B0C17	2016-08-29	EtOH_Box02_S123	Motion	0	584.700174809
1E003E3B0C17	2016-08-29	EtOH_Box02_S123	Motion	0	589.596681833
1E003E3B0C17	2016-08-29	EtOH_Box02_S123	Motion	0	591.59937191
1E003E3B0C17	2016-08-29	EtOH_Box02_S123	Motion	0	595.259244919
1E003E3B0C17	2016-08-29	EtOH_Box02_S123	Motion	0	597.261739969
1E003E3B0C17	2016-08-29	EtOH_Box02_S123	Motion	0	601.278855801
1E003E3B0C17	2016-08-29	EtOH_Box02_S123	Motion	0	603.281456947
1E003E3B0C17	2016-08-29	EtOH_Box02_S123	Motion	0	607.017430782
1E003E3B0C17	2016-08-29	EtOH_Box02_S123	Motion	0	609.020045996
1E003E3B0C17	2016-08-29	EtOH_Box02_S123	Motion	0	612.283912897
1E003E3B0C17	2016-08-29	EtOH_Box02_S123	Motion	0	614.28659296
1E003E3B0C17	2016-08-29	EtOH_Box02_S123	Motion	0	617.598824978
1E003E3B0C17	2016-08-29	EtOH_Box02_S123	Motion	0	619.60154295
1E003E3B0C17	2016-08-29	EtOH_Box02_S123	Motion	0	623.211428881
1E003E3B0C17	2016-08-29	EtOH_Box02_S123	Motion	0	625.214088917
1E003E3B0C17	2016-08-29	EtOH_Box02_S123	Motion	0	631.658649921
1E003E3B0C17	2016-08-29	EtOH_Box02_S123	Motion	0	633.661201
1E003E3B0C17	2016-08-29	EtOH_Box02_S123	Motion	0	638.560843945
1E003E3B0C17	2016-08-29	EtOH_Box02_S123	Motion	0	640.563992977
1E003E3B0C17	2016-08-29	EtOH_Box02_S123	Motion	0	644.180333853
1E003E3B0C17	2016-08-29	EtOH_Box02_S123	Motion	0	646.183302879
1E003E3B0C17	2016-08-29	EtOH_Box02_S123	Motion	0	651.136176825
1E003E3B0C17	2016-08-29	EtOH_Box02_S123	Motion	0	653.138718843
1E003E3B0C17	2016-08-29	EtOH_Box02_S123	Motion	0	657.555990934
1E003E3B0C17	2016-08-29	EtOH_Box02_S123	Motion	0	659.558592796
1E003E3B0C17	2016-08-29	EtOH_Box02_S123	Motion	0	663.36014986
1E003E3B0C17	2016-08-29	EtOH_Box02_S123	Motion	0	665.363086939
1E003E3B0C17	2016-08-29	EtOH_Box02_S123	Motion	0	669.425085783
1E003E3B0C17	2016-08-29	EtOH_Box02_S123	Motion	0	671.427767992
1E003E3B0C17	2016-08-29	EtOH_Box02_S123	Motion	0	675.453923941
1E003E3B0C17	2016-08-29	EtOH_Box02_S123	Motion	0	677.4564538
1E003E3B0C17	2016-08-29	EtOH_Box02_S123	Motion	0	682.315530777
1E003E3B0C17	2016-08-29	EtOH_Box02_S123	Motion	0	684.318206787
1E003E3B0C17	2016-08-29	EtOH_Box02_S123	Motion	0	687.669700861
1E003E3B0C17	2016-08-29	EtOH_Box02_S123	Motion	0	689.672378778
1E003E3B0C17	2016-08-29	EtOH_Box02_S123	Motion	0	694.770793915
1E003E3B0C17	2016-08-29	EtOH_Box02_S123	Motion	0	696.773344994
1E003E3B0C17	2016-08-29	EtOH_Box02_S123	Motion	0	706.218854904
1E003E3B0C17	2016-08-29	EtOH_Box02_S123	Motion	0	708.221408844
1E003E3B0C17	2016-08-29	EtOH_Box02_S123	Motion	0	714.481716871
1E003E3B0C17	2016-08-29	EtOH_Box02_S123	Motion	0	716.484387875
1E003E3B0C17	2016-08-29	EtOH_Box02_S123	Motion	0	721.073412895
1E003E3B0C17	2016-08-29	EtOH_Box02_S123	Motion	0	723.075949907
1E003E3B0C17	2016-08-29	EtOH_Box02_S123	Motion	0	726.357363939
1E003E3B0C17	2016-08-29	EtOH_Box02_S123	Motion	0	728.359999895
1E003E3B0C17	2016-08-29	EtOH_Box02_S123	Motion	0	732.571656942
1E003E3B0C17	2016-08-29	EtOH_Box02_S123	Motion	0	734.574320793
1E003E3B0C17	2016-08-29	EtOH_Box02_S123	Motion	0	738.065729856
1E003E3B0C17	2016-08-29	EtOH_Box02_S123	Motion	0	740.068413973
1E003E3B0C17	2016-08-29	EtOH_Box02_S123	Motion	0	743.50284791
1E003E3B0C17	2016-08-29	EtOH_Box02_S123	Motion	0	745.505581856
1E003E3B0C17	2016-08-29	EtOH_Box02_S123	Motion	0	752.095741987
1E003E3B0C17	2016-08-29	EtOH_Box02_S123	Motion	0	754.098289967
1E003E3B0C17	2016-08-29	EtOH_Box02_S123	Motion	0	758.595925808
1E003E3B0C17	2016-08-29	EtOH_Box02_S123	Motion	0	760.59888792
1E003E3B0C17	2016-08-29	EtOH_Box02_S123	Motion	0	764.372910976
1E003E3B0C17	2016-08-29	EtOH_Box02_S123	Motion	0	766.375577927
1E003E3B0C17	2016-08-29	EtOH_Box02_S123	Motion	0	772.179466009
1E003E3B0C17	2016-08-29	EtOH_Box02_S123	Motion	0	774.182128906
1E003E3B0C17	2016-08-29	EtOH_Box02_S123	Motion	0	779.940778971
1E003E3B0C17	2016-08-29	EtOH_Box02_S123	Motion	0	781.943460941
1E003E3B0C17	2016-08-29	EtOH_Box02_S123	Motion	0	786.477253914
1E003E3B0C17	2016-08-29	EtOH_Box02_S123	Motion	0	788.47979784
1E003E3B0C17	2016-08-29	EtOH_Box02_S123	Motion	0	792.684449911
1E003E3B0C17	2016-08-29	EtOH_Box02_S123	Motion	0	794.687096834
1E003E3B0C17	2016-08-29	EtOH_Box02_S123	Motion	0	798.126108885
1E003E3B0C17	2016-08-29	EtOH_Box02_S123	Motion	0	800.128759861
1E003E3B0C17	2016-08-29	EtOH_Box02_S123	Motion	0	805.059831858
1E003E3B0C17	2016-08-29	EtOH_Box02_S123	Motion	0	807.062391996
1E003E3B0C17	2016-08-29	EtOH_Box02_S123	Motion	0	812.173980951
1E003E3B0C17	2016-08-29	EtOH_Box02_S123	Motion	0	814.176646948
1E003E3B0C17	2016-08-29	EtOH_Box02_S123	Motion	0	819.903945923
1E003E3B0C17	2016-08-29	EtOH_Box02_S123	Motion	0	821.906638861
1E003E3B0C17	2016-08-29	EtOH_Box02_S123	Motion	0	825.759691954
1E003E3B0C17	2016-08-29	EtOH_Box02_S123	Motion	0	827.762225866
1E003E3B0C17	2016-08-29	EtOH_Box02_S123	Motion	0	831.738785982
1E003E3B0C17	2016-08-29	EtOH_Box02_S123	Motion	0	833.741427898
1E003E3B0C17	2016-08-29	EtOH_Box02_S123	Motion	0	838.261548996
1E003E3B0C17	2016-08-29	EtOH_Box02_S123	Motion	0	840.264309883
1E003E3B0C17	2016-08-29	EtOH_Box02_S123	Motion	0	846.42679286
1E003E3B0C17	2016-08-29	EtOH_Box02_S123	Motion	0	848.429435968
1E003E3B0C17	2016-08-29	EtOH_Box02_S123	Motion	0	851.796082973
1E003E3B0C17	2016-08-29	EtOH_Box02_S123	Motion	0	853.798735857
1E003E3B0C17	2016-08-29	EtOH_Box02_S123	Motion	0	857.072064877
1E003E3B0C17	2016-08-29	EtOH_Box02_S123	Motion	0	859.074694872
1E003E3B0C17	2016-08-29	EtOH_Box02_S123	Motion	0	863.146214008
1E003E3B0C17	2016-08-29	EtOH_Box02_S123	Motion	0	865.148731947
1E003E3B0C17	2016-08-29	EtOH_Box02_S123	Motion	0	868.528537989
1E003E3B0C17	2016-08-29	EtOH_Box02_S123	Motion	0	870.531469822
1E003E3B0C17	2016-08-29	EtOH_Box02_S123	Motion	0	873.946030855
1E003E3B0C17	2016-08-29	EtOH_Box02_S123	Motion	0	875.948975801
1E003E3B0C17	2016-08-29	EtOH_Box02_S123	Motion	0	879.129797935
1E003E3B0C17	2016-08-29	EtOH_Box02_S123	Motion	0	881.132739782
1E003E3B0C17	2016-08-29	EtOH_Box02_S123	Motion	0	885.424089909
1E003E3B0C17	2016-08-29	EtOH_Box02_S123	Motion	0	887.426573992
1E003E3B0C17	2016-08-29	EtOH_Box02_S123	Motion	0	893.769313812
1E003E3B0C17	2016-08-29	EtOH_Box02_S123	Motion	0	895.772241831
1E003E3B0C17	2016-08-29	EtOH_Box02_S123	Motion	0	899.804973841
1E003E3B0C17	2016-08-29	EtOH_Box02_S123	Motion	0	901.807649851
1E003E3B0C17	2016-08-29	EtOH_Box02_S123	Motion	0	905.078406811
1E003E3B0C17	2016-08-29	EtOH_Box02_S123	Motion	0	907.081077814
1E003E3B0C17	2016-08-29	EtOH_Box02_S123	Motion	0	910.248005867
1E003E3B0C17	2016-08-29	EtOH_Box02_S123	Motion	0	912.250606775
1E003E3B0C17	2016-08-29	EtOH_Box02_S123	Motion	0	916.055044889
1E003E3B0C17	2016-08-29	EtOH_Box02_S123	Motion	0	918.057001829
1E003E3B0C17	2016-08-29	EtOH_Box02_S123	Motion	0	922.933008909
1E003E3B0C17	2016-08-29	EtOH_Box02_S123	Motion	0	924.93556881
1E003E3B0C17	2016-08-29	EtOH_Box02_S123	Motion	0	930.038383961
1E003E3B0C17	2016-08-29	EtOH_Box02_S123	Motion	0	932.041066885
1E003E3B0C17	2016-08-29	EtOH_Box02_S123	Motion	0	936.509714842
1E003E3B0C17	2016-08-29	EtOH_Box02_S123	Motion	0	938.51235199
1E003E3B0C17	2016-08-29	EtOH_Box02_S123	Motion	0	943.337846994
1E003E3B0C17	2016-08-29	EtOH_Box02_S123	Motion	0	945.340638876
1E003E3B0C17	2016-08-29	EtOH_Box02_S123	Motion	0	951.776352882
1E003E3B0C17	2016-08-29	EtOH_Box02_S123	Motion	0	953.778995991
1E003E3B0C17	2016-08-29	EtOH_Box02_S123	Motion	0	968.860723972
1E003E3B0C17	2016-08-29	EtOH_Box02_S123	Motion	0	970.863656998
1E003E3B0C17	2016-08-29	EtOH_Box02_S123	Motion	0	978.80614686
1E003E3B0C17	2016-08-29	EtOH_Box02_S123	Motion	0	980.809087992
1E003E3B0C17	2016-08-29	EtOH_Box02_S123	Motion	0	985.555979967
1E003E3B0C17	2016-08-29	EtOH_Box02_S123	Motion	0	987.558557987
1E003E3B0C17	2016-08-29	EtOH_Box02_S123	Motion	0	992.231265783
1E003E3B0C17	2016-08-29	EtOH_Box02_S123	Motion	0	994.233927965
1E003E3B0C17	2016-08-29	EtOH_Box02_S123	Motion	0	998.425666809
1E003E3B0C17	2016-08-29	EtOH_Box02_S123	Motion	0	1000.42844296
1E003E3B0C17	2016-08-29	EtOH_Box02_S123	Motion	0	1005.62245488
1E003E3B0C17	2016-08-29	EtOH_Box02_S123	Motion	0	1007.62498593
1E003E3B0C17	2016-08-29	EtOH_Box02_S123	Motion	0	1012.88789678
1E003E3B0C17	2016-08-29	EtOH_Box02_S123	Motion	0	1014.89046693
1E003E3B0C17	2016-08-29	EtOH_Box02_S123	Motion	0	1018.83947778
1E003E3B0C17	2016-08-29	EtOH_Box02_S123	Motion	0	1020.842417
1E003E3B0C17	2016-08-29	EtOH_Box02_S123	Motion	0	1026.85437298
1E003E3B0C17	2016-08-29	EtOH_Box02_S123	Motion	0	1028.85702801
1E003E3B0C17	2016-08-29	EtOH_Box02_S123	Motion	0	1032.2933929
1E003E3B0C17	2016-08-29	EtOH_Box02_S123	Motion	0	1034.29607296
1E003E3B0C17	2016-08-29	EtOH_Box02_S123	Motion	0	1038.99304891
1E003E3B0C17	2016-08-29	EtOH_Box02_S123	Motion	0	1040.99599981
1E003E3B0C17	2016-08-29	EtOH_Box02_S123	Motion	0	1050.99057293
1E003E3B0C17	2016-08-29	EtOH_Box02_S123	Motion	0	1052.99309587
1E003E3B0C17	2016-08-29	EtOH_Box02_S123	Motion	0	1059.28256297
1E003E3B0C17	2016-08-29	EtOH_Box02_S123	Motion	0	1061.28523397
1E003E3B0C17	2016-08-29	EtOH_Box02_S123	Motion	0	1072.689044
1E003E3B0C17	2016-08-29	EtOH_Box02_S123	Motion	0	1074.69168782
1E003E3B0C17	2016-08-29	EtOH_Box02_S123	Motion	0	1078.89436483
1E003E3B0C17	2016-08-29	EtOH_Box02_S123	Motion	0	1080.89730096
1E003E3B0C17	2016-08-29	EtOH_Box02_S123	Motion	0	1085.66877079
1E003E3B0C17	2016-08-29	EtOH_Box02_S123	Motion	0	1087.67128897
1E003E3B0C17	2016-08-29	EtOH_Box02_S123	Motion	0	1092.38598585
1E003E3B0C17	2016-08-29	EtOH_Box02_S123	Motion	0	1094.38861799
1E003E3B0C17	2016-08-29	EtOH_Box02_S123	Motion	0	1101.90754986
1E003E3B0C17	2016-08-29	EtOH_Box02_S123	Motion	0	1103.91018891
1E003E3B0C17	2016-08-29	EtOH_Box02_S123	Motion	0	1107.431283
1E003E3B0C17	2016-08-29	EtOH_Box02_S123	Motion	0	1109.43393683
1E003E3B0C17	2016-08-29	EtOH_Box02_S123	Motion	0	1112.70094895
1E003E3B0C17	2016-08-29	EtOH_Box02_S123	Motion	0	1114.7036109
1E003E3B0C17	2016-08-29	EtOH_Box02_S123	Motion	0	1119.14871001
1E003E3B0C17	2016-08-29	EtOH_Box02_S123	Motion	0	1121.15159798
1E003E3B0C17	2016-08-29	EtOH_Box02_S123	Motion	0	1147.877321
1E003E3B0C17	2016-08-29	EtOH_Box02_S123	Motion	0	1149.87998486
1E003E3B0C17	2016-08-29	EtOH_Box02_S123	Motion	0	1155.12030101
1E003E3B0C17	2016-08-29	EtOH_Box02_S123	Motion	0	1157.12296486
1E003E3B0C17	2016-08-29	EtOH_Box02_S123	Motion	0	1163.52305698
1E003E3B0C17	2016-08-29	EtOH_Box02_S123	Motion	0	1165.52603889
1E003E3B0C17	2016-08-29	EtOH_Box02_S123	Motion	0	1169.92207098
1E003E3B0C17	2016-08-29	EtOH_Box02_S123	Motion	0	1171.92456198
1E003E3B0C17	2016-08-29	EtOH_Box02_S123	Motion	0	1177.962672
1E003E3B0C17	2016-08-29	EtOH_Box02_S123	Motion	0	1179.96532893
1E003E3B0C17	2016-08-29	EtOH_Box02_S123	Motion	0	1194.5624938
1E003E3B0C17	2016-08-29	EtOH_Box02_S123	Motion	0	1196.56516385
1E003E3B0C17	2016-08-29	EtOH_Box02_S123	Motion	0	1200.34896278
1E003E3B0C17	2016-08-29	EtOH_Box02_S123	Motion	0	1202.35149097
1E003E3B0C17	2016-08-29	EtOH_Box02_S123	Motion	0	1209.00945091
1E003E3B0C17	2016-08-29	EtOH_Box02_S123	Motion	0	1211.0123868
1E003E3B0C17	2016-08-29	EtOH_Box02_S123	Motion	0	1219.69403195
1E003E3B0C17	2016-08-29	EtOH_Box02_S123	Motion	0	1221.6966989
1E003E3B0C17	2016-08-29	EtOH_Box02_S123	Motion	0	1225.00757885
1E003E3B0C17	2016-08-29	EtOH_Box02_S123	Motion	0	1227.01024389
1E003E3B0C17	2016-08-29	EtOH_Box02_S123	Motion	0	1231.36889696
1E003E3B0C17	2016-08-29	EtOH_Box02_S123	Motion	0	1233.37150598
1E003E3B0C17	2016-08-29	EtOH_Box02_S123	Motion	0	1240.0685358
1E003E3B0C17	2016-08-29	EtOH_Box02_S123	Motion	0	1242.07121587
1E003E3B0C17	2016-08-29	EtOH_Box02_S123	Motion	0	1250.98083591
1E003E3B0C17	2016-08-29	EtOH_Box02_S123	Motion	0	1252.98335886
1E003E3B0C17	2016-08-29	EtOH_Box02_S123	Motion	0	1256.7545228
1E003E3B0C17	2016-08-29	EtOH_Box02_S123	Motion	0	1258.75718188
1E003E3B0C17	2016-08-29	EtOH_Box02_S123	Motion	0	1262.13261199
1E003E3B0C17	2016-08-29	EtOH_Box02_S123	Motion	0	1264.13519192
1E003E3B0C17	2016-08-29	EtOH_Box02_S123	Motion	0	1269.24088383
1E003E3B0C17	2016-08-29	EtOH_Box02_S123	Motion	0	1271.24603987
1E003E3B0C17	2016-08-29	EtOH_Box02_S123	Motion	0	1274.46410489
1E003E3B0C17	2016-08-29	EtOH_Box02_S123	Motion	0	1276.46832991
1E003E3B0C17	2016-08-29	EtOH_Box02_S123	Motion	0	1281.40996981
1E003E3B0C17	2016-08-29	EtOH_Box02_S123	Motion	0	1283.41258192
1E003E3B0C17	2016-08-29	EtOH_Box02_S123	Motion	0	1292.57757998
1E003E3B0C17	2016-08-29	EtOH_Box02_S123	Motion	0	1294.58024979
1E003E3B0C17	2016-08-29	EtOH_Box02_S123	Motion	0	1298.07125497
1E003E3B0C17	2016-08-29	EtOH_Box02_S123	Motion	0	1300.07390499
1E003E3B0C17	2016-08-29	EtOH_Box02_S123	Motion	0	1303.5020299
1E003E3B0C17	2016-08-29	EtOH_Box02_S123	Motion	0	1305.504951
1E003E3B0C17	2016-08-29	EtOH_Box02_S123	Motion	0	1309.04610991
1E003E3B0C17	2016-08-29	EtOH_Box02_S123	Motion	0	1311.04905891
1E003E3B0C17	2016-08-29	EtOH_Box02_S123	Motion	0	1328.92732501
1E003E3B0C17	2016-08-29	EtOH_Box02_S123	Motion	0	1330.93026495
1E003E3B0C17	2016-08-29	EtOH_Box02_S123	Motion	0	1334.75525689
1E003E3B0C17	2016-08-29	EtOH_Box02_S123	Motion	0	1336.7579248
1E003E3B0C17	2016-08-29	EtOH_Box02_S123	Motion	0	1360.75088882
1E003E3B0C17	2016-08-29	EtOH_Box02_S123	Motion	0	1362.75342488
1E003E3B0C17	2016-08-29	EtOH_Box02_S123	Motion	0	1369.33780193
1E003E3B0C17	2016-08-29	EtOH_Box02_S123	Motion	0	1371.34053898
1E003E3B0C17	2016-08-29	EtOH_Box02_S123	Motion	0	1374.7835288
1E003E3B0C17	2016-08-29	EtOH_Box02_S123	Motion	0	1376.78619099
1E003E3B0C17	2016-08-29	EtOH_Box02_S123	Motion	0	1380.14933181
1E003E3B0C17	2016-08-29	EtOH_Box02_S123	Motion	0	1382.1519618
1E003E3B0C17	2016-08-29	EtOH_Box02_S123	Motion	0	1385.38560486
1E003E3B0C17	2016-08-29	EtOH_Box02_S123	Motion	0	1387.38815284
1E003E3B0C17	2016-08-29	EtOH_Box02_S123	Motion	0	1393.87441492
1E003E3B0C17	2016-08-29	EtOH_Box02_S123	Motion	0	1395.87732291
1E003E3B0C17	2016-08-29	EtOH_Box02_S123	Motion	0	1401.40314388
1E003E3B0C17	2016-08-29	EtOH_Box02_S123	Motion	0	1403.40576386
1E003E3B0C17	2016-08-29	EtOH_Box02_S123	Motion	0	1409.72526693
1E003E3B0C17	2016-08-29	EtOH_Box02_S123	Motion	0	1411.72789693
1E003E3B0C17	2016-08-29	EtOH_Box02_S123	Motion	0	1415.697721
1E003E3B0C17	2016-08-29	EtOH_Box02_S123	Motion	0	1417.7002418
1E003E3B0C17	2016-08-29	EtOH_Box02_S123	Motion	0	1421.1028738
1E003E3B0C17	2016-08-29	EtOH_Box02_S123	Motion	0	1423.10538983
1E003E3B0C17	2016-08-29	EtOH_Box02_S123	Motion	0	1428.1339128
1E003E3B0C17	2016-08-29	EtOH_Box02_S123	Motion	0	1430.13802099
1E003E3B0C17	2016-08-29	EtOH_Box02_S123	Motion	0	1433.9617238
1E003E3B0C17	2016-08-29	EtOH_Box02_S123	Motion	0	1435.96466589
1E003E3B0C17	2016-08-29	EtOH_Box02_S123	Motion	0	1439.9564538
1E003E3B0C17	2016-08-29	EtOH_Box02_S123	Motion	0	1441.95911884
1E003E3B0C17	2016-08-29	EtOH_Box02_S123	Motion	0	1445.18806982
1E003E3B0C17	2016-08-29	EtOH_Box02_S123	Motion	0	1447.19073296
1E003E3B0C17	2016-08-29	EtOH_Box02_S123	Motion	0	1452.44936895
1E003E3B0C17	2016-08-29	EtOH_Box02_S123	Motion	0	1454.45205784
1E003E3B0C17	2016-08-29	EtOH_Box02_S123	Motion	0	1457.62830591
1E003E3B0C17	2016-08-29	EtOH_Box02_S123	Motion	0	1459.63095188
1E003E3B0C17	2016-08-29	EtOH_Box02_S123	Motion	0	1462.98781681
1E003E3B0C17	2016-08-29	EtOH_Box02_S123	Motion	0	1464.9904778
1E003E3B0C17	2016-08-29	EtOH_Box02_S123	Motion	0	1475.06418896
1E003E3B0C17	2016-08-29	EtOH_Box02_S123	Motion	0	1477.0667429
1E003E3B0C17	2016-08-29	EtOH_Box02_S123	Motion	0	1480.39538598
1E003E3B0C17	2016-08-29	EtOH_Box02_S123	Motion	0	1482.39790201
1E003E3B0C17	2016-08-29	EtOH_Box02_S123	Motion	0	1485.78576589
1E003E3B0C17	2016-08-29	EtOH_Box02_S123	Motion	0	1487.78829789
1E003E3B0C17	2016-08-29	EtOH_Box02_S123	Motion	0	1491.7840538
1E003E3B0C17	2016-08-29	EtOH_Box02_S123	Motion	0	1493.78670287
1E003E3B0C17	2016-08-29	EtOH_Box02_S123	Motion	0	1498.69476986
1E003E3B0C17	2016-08-29	EtOH_Box02_S123	Motion	0	1500.6977129
1E003E3B0C17	2016-08-29	EtOH_Box02_S123	Motion	0	1504.26362681
1E003E3B0C17	2016-08-29	EtOH_Box02_S123	Motion	0	1506.26627183
1E003E3B0C17	2016-08-29	EtOH_Box02_S123	Motion	0	1509.60967278
1E003E3B0C17	2016-08-29	EtOH_Box02_S123	Motion	0	1511.61218596
1E003E3B0C17	2016-08-29	EtOH_Box02_S123	Motion	0	1516.037678
1E003E3B0C17	2016-08-29	EtOH_Box02_S123	Motion	0	1518.0402
1E003E3B0C17	2016-08-29	EtOH_Box02_S123	Motion	0	1521.50530195
1E003E3B0C17	2016-08-29	EtOH_Box02_S123	Motion	0	1523.50793791
1E003E3B0C17	2016-08-29	EtOH_Box02_S123	Motion	0	1526.7108438
1E003E3B0C17	2016-08-29	EtOH_Box02_S123	Motion	0	1528.71334791
1E003E3B0C17	2016-08-29	EtOH_Box02_S123	Motion	0	1534.74182487
1E003E3B0C17	2016-08-29	EtOH_Box02_S123	Motion	0	1536.74449897
1E003E3B0C17	2016-08-29	EtOH_Box02_S123	Motion	0	1541.23973584
1E003E3B0C17	2016-08-29	EtOH_Box02_S123	Motion	0	1543.24232078
1E003E3B0C17	2016-08-29	EtOH_Box02_S123	Motion	0	1546.50579
1E003E3B0C17	2016-08-29	EtOH_Box02_S123	Motion	0	1548.50847578
1E003E3B0C17	2016-08-29	EtOH_Box02_S123	Motion	0	1552.5265758
1E003E3B0C17	2016-08-29	EtOH_Box02_S123	Motion	0	1554.52924585
1E003E3B0C17	2016-08-29	EtOH_Box02_S123	Motion	0	1557.92137194
1E003E3B0C17	2016-08-29	EtOH_Box02_S123	Motion	0	1559.92404079
1E003E3B0C17	2016-08-29	EtOH_Box02_S123	Motion	0	1563.46412086
1E003E3B0C17	2016-08-29	EtOH_Box02_S123	Motion	0	1565.46705699
1E003E3B0C17	2016-08-29	EtOH_Box02_S123	Motion	0	1569.3781209
1E003E3B0C17	2016-08-29	EtOH_Box02_S123	Motion	0	1571.38077688
1E003E3B0C17	2016-08-29	EtOH_Box02_S123	Motion	0	1576.165802
1E003E3B0C17	2016-08-29	EtOH_Box02_S123	Motion	0	1578.1686368
1E003E3B0C17	2016-08-29	EtOH_Box02_S123	Motion	0	1584.08580685
1E003E3B0C17	2016-08-29	EtOH_Box02_S123	Motion	0	1586.08892393
1E003E3B0C17	2016-08-29	EtOH_Box02_S123	Motion	0	1591.39480591
1E003E3B0C17	2016-08-29	EtOH_Box02_S123	Motion	0	1593.39798689
1E003E3B0C17	2016-08-29	EtOH_Box02_S123	Motion	0	1607.77422094
1E003E3B0C17	2016-08-29	EtOH_Box02_S123	Motion	0	1609.77778101
1E003E3B0C17	2016-08-29	EtOH_Box02_S123	Motion	0	1616.29907799
1E003E3B0C17	2016-08-29	EtOH_Box02_S123	Motion	0	1618.30214787
1E003E3B0C17	2016-08-29	EtOH_Box02_S123	Motion	0	1624.27352786
1E003E3B0C17	2016-08-29	EtOH_Box02_S123	Motion	0	1626.27661896
1E003E3B0C17	2016-08-29	EtOH_Box02_S123	Motion	0	1629.88706493
1E003E3B0C17	2016-08-29	EtOH_Box02_S123	Motion	0	1631.88973689
1E003E3B0C17	2016-08-29	EtOH_Box02_S123	Motion	0	1636.63674998
1E003E3B0C17	2016-08-29	EtOH_Box02_S123	Motion	0	1638.64017081
1E003E3B0C17	2016-08-29	EtOH_Box02_S123	Motion	0	1642.63992
1E003E3B0C17	2016-08-29	EtOH_Box02_S123	Motion	0	1644.64334488
1E003E3B0C17	2016-08-29	EtOH_Box02_S123	Motion	0	1648.81856799
1E003E3B0C17	2016-08-29	EtOH_Box02_S123	Motion	0	1650.82243991
1E003E3B0C17	2016-08-29	EtOH_Box02_S123	Motion	0	1654.75613499
1E003E3B0C17	2016-08-29	EtOH_Box02_S123	Motion	0	1656.75968385
1E003E3B0C17	2016-08-29	EtOH_Box02_S123	Motion	0	1660.11331296
1E003E3B0C17	2016-08-29	EtOH_Box02_S123	Motion	0	1662.11622882
1E003E3B0C17	2016-08-29	EtOH_Box02_S123	Motion	0	1667.59162092
1E003E3B0C17	2016-08-29	EtOH_Box02_S123	Motion	0	1669.595011
1E003E3B0C17	2016-08-29	EtOH_Box02_S123	Motion	0	1673.24277186
1E003E3B0C17	2016-08-29	EtOH_Box02_S123	Motion	0	1675.24607587
1E003E3B0C17	2016-08-29	EtOH_Box02_S123	Motion	0	1681.06582379
1E003E3B0C17	2016-08-29	EtOH_Box02_S123	Motion	0	1683.06880784
1E003E3B0C17	2016-08-29	EtOH_Box02_S123	Motion	0	1687.16032696
1E003E3B0C17	2016-08-29	EtOH_Box02_S123	Motion	0	1689.16327286
1E003E3B0C17	2016-08-29	EtOH_Box02_S123	Motion	0	1694.13721585
1E003E3B0C17	2016-08-29	EtOH_Box02_S123	Motion	0	1696.14039087
1E003E3B0C17	2016-08-29	EtOH_Box02_S123	Motion	0	1701.42086887
1E003E3B0C17	2016-08-29	EtOH_Box02_S123	Motion	0	1703.42406583
1E003E3B0C17	2016-08-29	EtOH_Box02_S123	Motion	0	1706.9272418
1E003E3B0C17	2016-08-29	EtOH_Box02_S123	Motion	0	1708.92990494
1E003E3B0C17	2016-08-29	EtOH_Box02_S123	Motion	0	1712.10710883
1E003E3B0C17	2016-08-29	EtOH_Box02_S123	Motion	0	1714.10988998
1E003E3B0C17	2016-08-29	EtOH_Box02_S123	Motion	0	1717.55907393
1E003E3B0C17	2016-08-29	EtOH_Box02_S123	Motion	0	1719.5617609
1E003E3B0C17	2016-08-29	EtOH_Box02_S123	Motion	0	1722.87214994
1E003E3B0C17	2016-08-29	EtOH_Box02_S123	Motion	0	1724.87482381
1E003E3B0C17	2016-08-29	EtOH_Box02_S123	Motion	0	1728.07675791
1E003E3B0C17	2016-08-29	EtOH_Box02_S123	Motion	0	1730.07943201
1E003E3B0C17	2016-08-29	EtOH_Box02_S123	Motion	0	1735.27896094
1E003E3B0C17	2016-08-29	EtOH_Box02_S123	Motion	0	1737.28304291
1E003E3B0C17	2016-08-29	EtOH_Box02_S123	Motion	0	1743.23600578
1E003E3B0C17	2016-08-29	EtOH_Box02_S123	Motion	0	1745.2389729
1E003E3B0C17	2016-08-29	EtOH_Box02_S123	Motion	0	1748.8735218
1E003E3B0C17	2016-08-29	EtOH_Box02_S123	Motion	0	1750.876513
1E003E3B0C17	2016-08-29	EtOH_Box02_S123	Motion	0	1758.44134188
1E003E3B0C17	2016-08-29	EtOH_Box02_S123	Motion	0	1760.44430089
1E003E3B0C17	2016-08-29	EtOH_Box02_S123	Motion	0	1766.9885428
1E003E3B0C17	2016-08-29	EtOH_Box02_S123	Motion	0	1768.99129987
1E003E3B0C17	2016-08-29	EtOH_Box02_S123	Motion	0	1775.16794395
1E003E3B0C17	2016-08-29	EtOH_Box02_S123	Motion	0	1777.1706779
1E003E3B0C17	2016-08-29	EtOH_Box02_S123	Motion	0	1781.910707
1E003E3B0C17	2016-08-29	EtOH_Box02_S123	Motion	0	1783.9134438
1E003E3B0C17	2016-08-29	EtOH_Box02_S123	Motion	0	1791.70570397
1E003E3B0C17	2016-08-29	EtOH_Box02_S123	Motion	0	1793.70847678
1E003E3B0C17	2016-08-29	EtOH_Box02_S123	Motion	0	1798.32492185
1E003E3B0C17	2016-08-29	EtOH_Box02_S123	Motion	0	1800.32791591
1E003E3B0C17	2016-08-29	EtOH_Box02_S123	Motion	0	1803.66049981
1E003E3B0C17	2016-08-29	EtOH_Box02_S123	Motion	0	1805.66350484
1E003E3B0C17	2016-08-29	EtOH_Box02_S123	Motion	0	1809.63060188
1E003E3B0C17	2016-08-29	EtOH_Box02_S123	Motion	0	1811.63330078
1E003E3B0C17	2016-08-29	EtOH_Box02_S123	Motion	0	1815.63205981
1E003E3B0C17	2016-08-29	EtOH_Box02_S123	Motion	0	1817.63459587
1E003E3B0C17	2016-08-29	EtOH_Box02_S123	Motion	0	1821.61541295
1E003E3B0C17	2016-08-29	EtOH_Box02_S123	Motion	0	1823.61823201
1E003E3B0C17	2016-08-29	EtOH_Box02_S123	Motion	0	1827.75301385
1E003E3B0C17	2016-08-29	EtOH_Box02_S123	Motion	0	1829.75570178
1E003E3B0C17	2016-08-29	EtOH_Box02_S123	Motion	0	1833.36347795
1E003E3B0C17	2016-08-29	EtOH_Box02_S123	Motion	0	1835.36648679
1E003E3B0C17	2016-08-29	EtOH_Box02_S123	Motion	0	1839.79421496
1E003E3B0C17	2016-08-29	EtOH_Box02_S123	Motion	0	1841.79695201
1E003E3B0C17	2016-08-29	EtOH_Box02_S123	Motion	0	1845.41960287
1E003E3B0C17	2016-08-29	EtOH_Box02_S123	Motion	0	1847.42223787
1E003E3B0C17	2016-08-29	EtOH_Box02_S123	Motion	0	1850.74736786
1E003E3B0C17	2016-08-29	EtOH_Box02_S123	Motion	0	1852.74992394
1E003E3B0C17	2016-08-29	EtOH_Box02_S123	Motion	0	1855.96712399
1E003E3B0C17	2016-08-29	EtOH_Box02_S123	Motion	0	1857.96970487
1E003E3B0C17	2016-08-29	EtOH_Box02_S123	Motion	0	1862.19723892
1E003E3B0C17	2016-08-29	EtOH_Box02_S123	Motion	0	1864.19997692
1E003E3B0C17	2016-08-29	EtOH_Box02_S123	Motion	0	1868.84208679
1E003E3B0C17	2016-08-29	EtOH_Box02_S123	Motion	0	1870.84506297
1E003E3B0C17	2016-08-29	EtOH_Box02_S123	Motion	0	1874.39804387
1E003E3B0C17	2016-08-29	EtOH_Box02_S123	Motion	0	1876.40079379
1E003E3B0C17	2016-08-29	EtOH_Box02_S123	Motion	0	1880.2351768
1E003E3B0C17	2016-08-29	EtOH_Box02_S123	Motion	0	1882.23771191
1E003E3B0C17	2016-08-29	EtOH_Box02_S123	Motion	0	1888.80905986
1E003E3B0C17	2016-08-29	EtOH_Box02_S123	Motion	0	1890.811759
1E003E3B0C17	2016-08-29	EtOH_Box02_S123	Motion	0	1894.62033486
1E003E3B0C17	2016-08-29	EtOH_Box02_S123	Motion	0	1896.62302685
1E003E3B0C17	2016-08-29	EtOH_Box02_S123	Motion	0	1899.92195678
1E003E3B0C17	2016-08-29	EtOH_Box02_S123	Motion	0	1901.92467999
1E003E3B0C17	2016-08-29	EtOH_Box02_S123	Motion	0	1907.64547491
1E003E3B0C17	2016-08-29	EtOH_Box02_S123	Motion	0	1909.64836788
1E003E3B0C17	2016-08-29	EtOH_Box02_S123	Motion	0	1912.99555993
1E003E3B0C17	2016-08-29	EtOH_Box02_S123	Motion	0	1914.99834585
1E003E3B0C17	2016-08-29	EtOH_Box02_S123	Motion	0	1918.41184187
1E003E3B0C17	2016-08-29	EtOH_Box02_S123	Motion	0	1920.41463399
1E003E3B0C17	2016-08-29	EtOH_Box02_S123	Motion	0	1942.19570994
1E003E3B0C17	2016-08-29	EtOH_Box02_S123	Motion	0	1944.19843888
1E003E3B0C17	2016-08-29	EtOH_Box02_S123	Motion	0	1947.79789686
1E003E3B0C17	2016-08-29	EtOH_Box02_S123	Motion	0	1949.80062699
1E003E3B0C17	2016-08-29	EtOH_Box02_S123	Motion	0	1962.63993382
1E003E3B0C17	2016-08-29	EtOH_Box02_S123	Motion	0	1964.64263892
1E003E3B0C17	2016-08-29	EtOH_Box02_S123	Motion	0	1969.10193992
1E003E3B0C17	2016-08-29	EtOH_Box02_S123	Motion	0	1971.10499191
1E003E3B0C17	2016-08-29	EtOH_Box02_S123	Motion	0	1975.05403781
1E003E3B0C17	2016-08-29	EtOH_Box02_S123	Motion	0	1977.05676794
1E003E3B0C17	2016-08-29	EtOH_Box02_S123	Motion	0	1981.38474894
1E003E3B0C17	2016-08-29	EtOH_Box02_S123	Motion	0	1983.38748193
1E003E3B0C17	2016-08-29	EtOH_Box02_S123	Motion	0	1986.94518495
1E003E3B0C17	2016-08-29	EtOH_Box02_S123	Motion	0	1988.94789195
1E003E3B0C17	2016-08-29	EtOH_Box02_S123	Motion	0	1994.22006392
1E003E3B0C17	2016-08-29	EtOH_Box02_S123	Motion	0	1996.22314191
1E003E3B0C17	2016-08-29	EtOH_Box02_S123	Motion	0	1999.54036188
1E003E3B0C17	2016-08-29	EtOH_Box02_S123	Motion	0	2001.54308391
1E003E3B0C17	2016-08-29	EtOH_Box02_S123	Motion	0	2028.69987988
1E003E3B0C17	2016-08-29	EtOH_Box02_S123	Motion	0	2030.70285988
1E003E3B0C17	2016-08-29	EtOH_Box02_S123	Motion	0	2043.37456179
1E003E3B0C17	2016-08-29	EtOH_Box02_S123	Motion	0	2045.37758493
1E003E3B0C17	2016-08-29	EtOH_Box02_S123	Motion	0	2051.21187687
1E003E3B0C17	2016-08-29	EtOH_Box02_S123	Motion	0	2053.21448588
1E003E3B0C17	2016-08-29	EtOH_Box02_S123	Motion	0	2060.76671791
1E003E3B0C17	2016-08-29	EtOH_Box02_S123	Motion	0	2062.76928687
1E003E3B0C17	2016-08-29	EtOH_Box02_S123	Motion	0	2086.51112986
1E003E3B0C17	2016-08-29	EtOH_Box02_S123	Motion	0	2088.51395798
1E003E3B0C17	2016-08-29	EtOH_Box02_S123	Motion	0	2093.22065496
1E003E3B0C17	2016-08-29	EtOH_Box02_S123	Motion	0	2095.22339678
1E003E3B0C17	2016-08-29	EtOH_Box02_S123	Motion	0	2098.612638
1E003E3B0C17	2016-08-29	EtOH_Box02_S123	Motion	0	2100.61898899
1E003E3B0C17	2016-08-29	EtOH_Box02_S123	Motion	0	2104.4110148
1E003E3B0C17	2016-08-29	EtOH_Box02_S123	Motion	0	2106.41372991
1E003E3B0C17	2016-08-29	EtOH_Box02_S123	Motion	0	2109.818887
1E003E3B0C17	2016-08-29	EtOH_Box02_S123	Motion	0	2111.82165384
1E003E3B0C17	2016-08-29	EtOH_Box02_S123	Motion	0	2115.42637801
1E003E3B0C17	2016-08-29	EtOH_Box02_S123	Motion	0	2117.42891288
1E003E3B0C17	2016-08-29	EtOH_Box02_S123	Motion	0	2121.30796599
1E003E3B0C17	2016-08-29	EtOH_Box02_S123	Motion	0	2123.31066489
1E003E3B0C17	2016-08-29	EtOH_Box02_S123	Motion	0	2128.21014786
1E003E3B0C17	2016-08-29	EtOH_Box02_S123	Motion	0	2130.212924
1E003E3B0C17	2016-08-29	EtOH_Box02_S123	Motion	0	2133.96803594
1E003E3B0C17	2016-08-29	EtOH_Box02_S123	Motion	0	2135.97256994
1E003E3B0C17	2016-08-29	EtOH_Box02_S123	Motion	0	2152.71691585
1E003E3B0C17	2016-08-29	EtOH_Box02_S123	Motion	0	2154.71964788
1E003E3B0C17	2016-08-29	EtOH_Box02_S123	Motion	0	2177.02406883
1E003E3B0C17	2016-08-29	EtOH_Box02_S123	Motion	0	2179.02678084
1E003E3B0C17	2016-08-29	EtOH_Box02_S123	Motion	0	2203.07867885
1E003E3B0C17	2016-08-29	EtOH_Box02_S123	Motion	0	2205.08141685
1E003E3B0C17	2016-08-29	EtOH_Box02_S123	Motion	0	2213.24336195
1E003E3B0C17	2016-08-29	EtOH_Box02_S123	Motion	0	2215.24635983
1E003E3B0C17	2016-08-29	EtOH_Box02_S123	Motion	0	2226.55830789
1E003E3B0C17	2016-08-29	EtOH_Box02_S123	Motion	0	2228.56097984
1E003E3B0C17	2016-08-29	EtOH_Box02_S123	Motion	0	2242.38238096
1E003E3B0C17	2016-08-29	EtOH_Box02_S123	Motion	0	2244.38506794
1E003E3B0C17	2016-08-29	EtOH_Box02_S123	Motion	0	2249.246176
1E003E3B0C17	2016-08-29	EtOH_Box02_S123	Motion	0	2251.24889898
1E003E3B0C17	2016-08-29	EtOH_Box02_S123	Motion	0	2257.50927997
1E003E3B0C17	2016-08-29	EtOH_Box02_S123	Motion	0	2259.51204085
1E003E3B0C17	2016-08-29	EtOH_Box02_S123	Motion	0	2263.18651795
1E003E3B0C17	2016-08-29	EtOH_Box02_S123	Motion	0	2265.18926001
1E003E3B0C17	2016-08-29	EtOH_Box02_S123	Motion	0	2278.04910088
1E003E3B0C17	2016-08-29	EtOH_Box02_S123	Motion	0	2280.05180097
1E003E3B0C17	2016-08-29	EtOH_Box02_S123	Motion	0	2290.45763183
1E003E3B0C17	2016-08-29	EtOH_Box02_S123	Motion	0	2292.46021891
1E003E3B0C17	2016-08-29	EtOH_Box02_S123	Motion	0	2296.08357692
1E003E3B0C17	2016-08-29	EtOH_Box02_S123	Motion	0	2298.08616495
1E003E3B0C17	2016-08-29	EtOH_Box02_S123	Motion	0	2301.3689568
1E003E3B0C17	2016-08-29	EtOH_Box02_S123	Motion	0	2303.37112784
1E003E3B0C17	2016-08-29	EtOH_Box02_S123	Motion	0	2307.83321691
1E003E3B0C17	2016-08-29	EtOH_Box02_S123	Motion	0	2309.83590293
1E003E3B0C17	2016-08-29	EtOH_Box02_S123	Motion	0	2314.009516
1E003E3B0C17	2016-08-29	EtOH_Box02_S123	Motion	0	2316.01251078
1E003E3B0C17	2016-08-29	EtOH_Box02_S123	Motion	0	2320.6435349
1E003E3B0C17	2016-08-29	EtOH_Box02_S123	Motion	0	2322.6460979
1E003E3B0C17	2016-08-29	EtOH_Box02_S123	Motion	0	2328.50298285
1E003E3B0C17	2016-08-29	EtOH_Box02_S123	Motion	0	2330.50605392
1E003E3B0C17	2016-08-29	EtOH_Box02_S123	Motion	0	2334.79405189
1E003E3B0C17	2016-08-29	EtOH_Box02_S123	Motion	0	2336.79596782
1E003E3B0C17	2016-08-29	EtOH_Box02_S123	Motion	0	2356.84446597
1E003E3B0C17	2016-08-29	EtOH_Box02_S123	Motion	0	2358.8471508
1E003E3B0C17	2016-08-29	EtOH_Box02_S123	Motion	0	2363.86959481
1E003E3B0C17	2016-08-29	EtOH_Box02_S123	Motion	0	2365.87261295
1E003E3B0C17	2016-08-29	EtOH_Box02_S123	Motion	0	2370.99040985
1E003E3B0C17	2016-08-29	EtOH_Box02_S123	Motion	0	2372.99304485
1E003E3B0C17	2016-08-29	EtOH_Box02_S123	Motion	0	2376.80731583
1E003E3B0C17	2016-08-29	EtOH_Box02_S123	Motion	0	2378.80998588
1E003E3B0C17	2016-08-29	EtOH_Box02_S123	Motion	0	2429.96626782
1E003E3B0C17	2016-08-29	EtOH_Box02_S123	Motion	0	2431.96897292
1E003E3B0C17	2016-08-29	EtOH_Box02_S123	Motion	0	2435.39449096
1E003E3B0C17	2016-08-29	EtOH_Box02_S123	Motion	0	2437.39952779
1E003E3B0C17	2016-08-29	EtOH_Box02_S123	Motion	0	2440.98188496
1E003E3B0C17	2016-08-29	EtOH_Box02_S123	Motion	0	2442.98448396
1E003E3B0C17	2016-08-29	EtOH_Box02_S123	Motion	0	2447.23692799
1E003E3B0C17	2016-08-29	EtOH_Box02_S123	Motion	0	2449.23959088
1E003E3B0C17	2016-08-29	EtOH_Box02_S123	Motion	0	2474.34798384
1E003E3B0C17	2016-08-29	EtOH_Box02_S123	Motion	0	2476.35072088
1E003E3B0C17	2016-08-29	EtOH_Box02_S123	Motion	0	2479.60323381
1E003E3B0C17	2016-08-29	EtOH_Box02_S123	Motion	0	2481.60595083
1E003E3B0C17	2016-08-29	EtOH_Box02_S123	Motion	0	2491.4712708
1E003E3B0C17	2016-08-29	EtOH_Box02_S123	Motion	0	2493.4739778
1E003E3B0C17	2016-08-29	EtOH_Box02_S123	Motion	0	2499.00101185
1E003E3B0C17	2016-08-29	EtOH_Box02_S123	Motion	0	2501.00397491
1E003E3B0C17	2016-08-29	EtOH_Box02_S123	Motion	0	2504.95680189
1E003E3B0C17	2016-08-29	EtOH_Box02_S123	Motion	0	2506.959512
1E003E3B0C17	2016-08-29	EtOH_Box02_S123	Motion	0	2517.19919801
1E003E3B0C17	2016-08-29	EtOH_Box02_S123	Motion	0	2519.20190287
1E003E3B0C17	2016-08-29	EtOH_Box02_S123	Motion	0	2540.93672395
1E003E3B0C17	2016-08-29	EtOH_Box02_S123	Motion	0	2542.93929601
1E003E3B0C17	2016-08-29	EtOH_Box02_S123	Motion	0	2547.50302386
1E003E3B0C17	2016-08-29	EtOH_Box02_S123	Motion	0	2549.50573087
1E003E3B0C17	2016-08-29	EtOH_Box02_S123	Motion	0	2560.62853384
1E003E3B0C17	2016-08-29	EtOH_Box02_S123	Motion	0	2562.63125587
1E003E3B0C17	2016-08-29	EtOH_Box02_S123	Motion	0	2566.07623291
1E003E3B0C17	2016-08-29	EtOH_Box02_S123	Motion	0	2568.07877994
1E003E3B0C17	2016-08-29	EtOH_Box02_S123	Motion	0	2573.44258595
1E003E3B0C17	2016-08-29	EtOH_Box02_S123	Motion	0	2575.44558883
1E003E3B0C17	2016-08-29	EtOH_Box02_S123	Motion	0	2580.52389598
1E003E3B0C17	2016-08-29	EtOH_Box02_S123	Motion	0	2582.52645183
1E003E3B0C17	2016-08-29	EtOH_Box02_S123	Motion	0	2589.72832799
1E003E3B0C17	2016-08-29	EtOH_Box02_S123	Motion	0	2591.73103094
1E003E3B0C17	2016-08-29	EtOH_Box02_S123	Motion	0	2597.48467779
1E003E3B0C17	2016-08-29	EtOH_Box02_S123	Motion	0	2599.48697281
1E003E3B0C17	2016-08-29	EtOH_Box02_S123	Motion	0	2603.55019593
1E003E3B0C17	2016-08-29	EtOH_Box02_S123	Motion	0	2605.55318093
1E003E3B0C17	2016-08-29	EtOH_Box02_S123	Motion	0	2610.9729538
1E003E3B0C17	2016-08-29	EtOH_Box02_S123	Motion	0	2612.97553897
1E003E3B0C17	2016-08-29	EtOH_Box02_S123	Motion	0	2619.38182688
1E003E3B0C17	2016-08-29	EtOH_Box02_S123	Motion	0	2621.3845818
1E003E3B0C17	2016-08-29	EtOH_Box02_S123	Motion	0	2624.67434978
1E003E3B0C17	2016-08-29	EtOH_Box02_S123	Motion	0	2626.67707396
1E003E3B0C17	2016-08-29	EtOH_Box02_S123	Motion	0	2630.54581189
1E003E3B0C17	2016-08-29	EtOH_Box02_S123	Motion	0	2632.54841185
1E003E3B0C17	2016-08-29	EtOH_Box02_S123	Motion	0	2637.20754695
1E003E3B0C17	2016-08-29	EtOH_Box02_S123	Motion	0	2639.21023488
1E003E3B0C17	2016-08-29	EtOH_Box02_S123	Motion	0	2643.19557881
1E003E3B0C17	2016-08-29	EtOH_Box02_S123	Motion	0	2645.1983099
1E003E3B0C17	2016-08-29	EtOH_Box02_S123	Motion	0	2651.981107
1E003E3B0C17	2016-08-29	EtOH_Box02_S123	Motion	0	2653.98376679
1E003E3B0C17	2016-08-29	EtOH_Box02_S123	Motion	0	2657.56808591
1E003E3B0C17	2016-08-29	EtOH_Box02_S123	Motion	0	2659.57079983
1E003E3B0C17	2016-08-29	EtOH_Box02_S123	Motion	0	2663.06093597
1E003E3B0C17	2016-08-29	EtOH_Box02_S123	Motion	0	2665.06364799
1E003E3B0C17	2016-08-29	EtOH_Box02_S123	Motion	0	2668.29900694
1E003E3B0C17	2016-08-29	EtOH_Box02_S123	Motion	0	2670.30343699
1E003E3B0C17	2016-08-29	EtOH_Box02_S123	Motion	0	2673.69944382
1E003E3B0C17	2016-08-29	EtOH_Box02_S123	Motion	0	2675.70495701
1E003E3B0C17	2016-08-29	EtOH_Box02_S123	Motion	0	2678.968539
1E003E3B0C17	2016-08-29	EtOH_Box02_S123	Motion	0	2680.970855
1E003E3B0C17	2016-08-29	EtOH_Box02_S123	Motion	0	2684.77390981
1E003E3B0C17	2016-08-29	EtOH_Box02_S123	Motion	0	2686.77912188
1E003E3B0C17	2016-08-29	EtOH_Box02_S123	Motion	0	2692.86051297
1E003E3B0C17	2016-08-29	EtOH_Box02_S123	Motion	0	2694.86318779
1E003E3B0C17	2016-08-29	EtOH_Box02_S123	Motion	0	2702.2275219
1E003E3B0C17	2016-08-29	EtOH_Box02_S123	Motion	0	2704.23019791
1E003E3B0C17	2016-08-29	EtOH_Box02_S123	Motion	0	2709.52231193
1E003E3B0C17	2016-08-29	EtOH_Box02_S123	Motion	0	2711.52515578
1E003E3B0C17	2016-08-29	EtOH_Box02_S123	Motion	0	2718.62026501
1E003E3B0C17	2016-08-29	EtOH_Box02_S123	Motion	0	2720.62329793
1E003E3B0C17	2016-08-29	EtOH_Box02_S123	Motion	0	2725.60841084
1E003E3B0C17	2016-08-29	EtOH_Box02_S123	Motion	0	2727.61099982
1E003E3B0C17	2016-08-29	EtOH_Box02_S123	Motion	0	2790.67706394
1E003E3B0C17	2016-08-29	EtOH_Box02_S123	Motion	0	2792.679636
1E003E3B0C17	2016-08-29	EtOH_Box02_S123	Motion	0	2796.26210594
1E003E3B0C17	2016-08-29	EtOH_Box02_S123	Motion	0	2798.26476479
1E003E3B0C17	2016-08-29	EtOH_Box02_S123	Motion	0	2805.16220093
1E003E3B0C17	2016-08-29	EtOH_Box02_S123	Motion	0	2807.16493988
1E003E3B0C17	2016-08-29	EtOH_Box02_S123	Motion	0	2811.33057094
1E003E3B0C17	2016-08-29	EtOH_Box02_S123	Motion	0	2813.33323479
1E003E3B0C17	2016-08-29	EtOH_Box02_S123	Motion	0	2817.40429187
1E003E3B0C17	2016-08-29	EtOH_Box02_S123	Motion	0	2819.40703201
1E003E3B0C17	2016-08-29	EtOH_Box02_S123	Motion	0	2823.32871199
1E003E3B0C17	2016-08-29	EtOH_Box02_S123	Motion	0	2825.33168697
1E003E3B0C17	2016-08-29	EtOH_Box02_S123	Motion	0	2829.75662184
1E003E3B0C17	2016-08-29	EtOH_Box02_S123	Motion	0	2831.75933599
1E003E3B0C17	2016-08-29	EtOH_Box02_S123	Motion	0	2842.01715279
1E003E3B0C17	2016-08-29	EtOH_Box02_S123	Motion	0	2844.01990986
1E003E3B0C17	2016-08-29	EtOH_Box02_S123	Motion	0	2849.07236791
1E003E3B0C17	2016-08-29	EtOH_Box02_S123	Motion	0	2851.07538199
1E003E3B0C17	2016-08-29	EtOH_Box02_S123	Motion	0	2865.35128498
1E003E3B0C17	2016-08-29	EtOH_Box02_S123	Motion	0	2867.35386896
1E003E3B0C17	2016-08-29	EtOH_Box02_S123	Motion	0	2872.30175495
1E003E3B0C17	2016-08-29	EtOH_Box02_S123	Motion	0	2874.30443597
1E003E3B0C17	2016-08-29	EtOH_Box02_S123	Motion	0	2878.36176682
1E003E3B0C17	2016-08-29	EtOH_Box02_S123	Motion	0	2880.36473489
1E003E3B0C17	2016-08-29	EtOH_Box02_S123	Motion	0	2884.3028338
1E003E3B0C17	2016-08-29	EtOH_Box02_S123	Motion	0	2886.30558681
1E003E3B0C17	2016-08-29	EtOH_Box02_S123	Motion	0	2891.27936196
1E003E3B0C17	2016-08-29	EtOH_Box02_S123	Motion	0	2893.28198886
1E003E3B0C17	2016-08-29	EtOH_Box02_S123	Motion	0	2904.05056882
1E003E3B0C17	2016-08-29	EtOH_Box02_S123	Motion	0	2906.05359197
1E003E3B0C17	2016-08-29	EtOH_Box02_S123	Motion	0	2909.8958509
1E003E3B0C17	2016-08-29	EtOH_Box02_S123	Motion	0	2911.90101385
1E003E3B0C17	2016-08-29	EtOH_Box02_S123	Motion	0	2917.93690085
1E003E3B0C17	2016-08-29	EtOH_Box02_S123	Motion	0	2919.93959188
1E003E3B0C17	2016-08-29	EtOH_Box02_S123	Motion	0	2923.36761999
1E003E3B0C17	2016-08-29	EtOH_Box02_S123	Motion	0	2925.3699708
1E003E3B0C17	2016-08-29	EtOH_Box02_S123	Motion	0	2930.95615101
1E003E3B0C17	2016-08-29	EtOH_Box02_S123	Motion	0	2932.95874596
1E003E3B0C17	2016-08-29	EtOH_Box02_S123	Motion	0	2936.3562119
1E003E3B0C17	2016-08-29	EtOH_Box02_S123	Motion	0	2938.36191297
1E003E3B0C17	2016-08-29	EtOH_Box02_S123	Motion	0	2942.28699994
1E003E3B0C17	2016-08-29	EtOH_Box02_S123	Motion	0	2944.28968096
1E003E3B0C17	2016-08-29	EtOH_Box02_S123	Motion	0	2947.50307989
1E003E3B0C17	2016-08-29	EtOH_Box02_S123	Motion	0	2949.50575089
1E003E3B0C17	2016-08-29	EtOH_Box02_S123	Motion	0	2958.16818285
1E003E3B0C17	2016-08-29	EtOH_Box02_S123	Motion	0	2960.17086887
1E003E3B0C17	2016-08-29	EtOH_Box02_S123	Motion	0	2976.93267584
1E003E3B0C17	2016-08-29	EtOH_Box02_S123	Motion	0	2978.93537092
1E003E3B0C17	2016-08-29	EtOH_Box02_S123	Motion	0	2982.68925095
1E003E3B0C17	2016-08-29	EtOH_Box02_S123	Motion	0	2984.69201994
1E003E3B0C17	2016-08-29	EtOH_Box02_S123	Motion	0	2992.35611582
1E003E3B0C17	2016-08-29	EtOH_Box02_S123	Motion	0	2994.35881686
1E003E3B0C17	2016-08-29	EtOH_Box02_S123	Motion	0	3056.07117581
1E003E3B0C17	2016-08-29	EtOH_Box02_S123	Motion	0	3058.07374001
1E003E3B0C17	2016-08-29	EtOH_Box02_S123	Motion	0	3099.321491
1E003E3B0C17	2016-08-29	EtOH_Box02_S123	Motion	0	3101.32430291
1E003E3B0C17	2016-08-29	EtOH_Box02_S123	Motion	0	3117.876688
1E003E3B0C17	2016-08-29	EtOH_Box02_S123	Motion	0	3119.87942386
1E003E3B0C17	2016-08-29	EtOH_Box02_S123	Motion	0	3140.263834
1E003E3B0C17	2016-08-29	EtOH_Box02_S123	Motion	0	3142.26638484
1E003E3B0C17	2016-08-29	EtOH_Box02_S123	Motion	0	3188.91802478
1E003E3B0C17	2016-08-29	EtOH_Box02_S123	Motion	0	3190.92109489
1E003E3B0C17	2016-08-29	EtOH_Box02_S123	Motion	0	3195.3333528
1E003E3B0C17	2016-08-29	EtOH_Box02_S123	Motion	0	3197.33591795
1E003E3B0C17	2016-08-29	EtOH_Box02_S123	Motion	0	3202.34256983
1E003E3B0C17	2016-08-29	EtOH_Box02_S123	Motion	0	3204.345258
1E003E3B0C17	2016-08-29	EtOH_Box02_S123	Motion	0	3211.75841498
1E003E3B0C17	2016-08-29	EtOH_Box02_S123	Motion	0	3213.76110291
1E003E3B0C17	2016-08-29	EtOH_Box02_S123	Motion	0	3217.29257679
1E003E3B0C17	2016-08-29	EtOH_Box02_S123	Motion	0	3219.29532099
1E003E3B0C17	2016-08-29	EtOH_Box02_S123	Motion	0	3223.15955091
1E003E3B0C17	2016-08-29	EtOH_Box02_S123	Motion	0	3225.16224599
1E003E3B0C17	2016-08-29	EtOH_Box02_S123	Motion	0	3240.78299999
1E003E3B0C17	2016-08-29	EtOH_Box02_S123	Motion	0	3242.78557491
1E003E3B0C17	2016-08-29	EtOH_Box02_S123	Motion	0	3247.04386592
1E003E3B0C17	2016-08-29	EtOH_Box02_S123	Motion	0	3249.04656982
1E003E3B0C17	2016-08-29	EtOH_Box02_S123	Motion	0	3253.62858701
1E003E3B0C17	2016-08-29	EtOH_Box02_S123	Motion	0	3255.63156581
1E003E3B0C17	2016-08-29	EtOH_Box02_S123	Motion	0	3260.9242239
1E003E3B0C17	2016-08-29	EtOH_Box02_S123	Motion	0	3262.92595387
1E003E3B0C17	2016-08-29	EtOH_Box02_S123	Motion	0	3266.98050499
1E003E3B0C17	2016-08-29	EtOH_Box02_S123	Motion	0	3268.98326278
1E003E3B0C17	2016-08-29	EtOH_Box02_S123	Motion	0	3273.13787794
1E003E3B0C17	2016-08-29	EtOH_Box02_S123	Motion	0	3275.14056087
1E003E3B0C17	2016-08-29	EtOH_Box02_S123	Motion	0	3278.58080482
1E003E3B0C17	2016-08-29	EtOH_Box02_S123	Motion	0	3280.58381486
1E003E3B0C17	2016-08-29	EtOH_Box02_S123	Motion	0	3284.51890492
1E003E3B0C17	2016-08-29	EtOH_Box02_S123	Motion	0	3286.52166295
1E003E3B0C17	2016-08-29	EtOH_Box02_S123	Motion	0	3290.67238379
1E003E3B0C17	2016-08-29	EtOH_Box02_S123	Motion	0	3292.67491293
1E003E3B0C17	2016-08-29	EtOH_Box02_S123	Motion	0	3295.87629294
1E003E3B0C17	2016-08-29	EtOH_Box02_S123	Motion	0	3297.8788259
1E003E3B0C17	2016-08-29	EtOH_Box02_S123	Motion	0	3301.88468981
1E003E3B0C17	2016-08-29	EtOH_Box02_S123	Motion	0	3303.88700581
1E003E3B0C17	2016-08-29	EtOH_Box02_S123	Motion	0	3307.645298
1E003E3B0C17	2016-08-29	EtOH_Box02_S123	Motion	0	3309.64798594
1E003E3B0C17	2016-08-29	EtOH_Box02_S123	Motion	0	3313.24006987
1E003E3B0C17	2016-08-29	EtOH_Box02_S123	Motion	0	3315.24305391
1E003E3B0C17	2016-08-29	EtOH_Box02_S123	Motion	0	3318.79133677
1E003E3B0C17	2016-08-29	EtOH_Box02_S123	Motion	0	3320.79433489
1E003E3B0C17	2016-08-29	EtOH_Box02_S123	Motion	0	3326.8179009
1E003E3B0C17	2016-08-29	EtOH_Box02_S123	Motion	0	3328.82064199
1E003E3B0C17	2016-08-29	EtOH_Box02_S123	Motion	0	3332.48065495
1E003E3B0C17	2016-08-29	EtOH_Box02_S123	Motion	0	3334.48333788
1E003E3B0C17	2016-08-29	EtOH_Box02_S123	Motion	0	3338.6157248
1E003E3B0C17	2016-08-29	EtOH_Box02_S123	Motion	0	3340.61877084
1E003E3B0C17	2016-08-29	EtOH_Box02_S123	Motion	0	3344.31871486
1E003E3B0C17	2016-08-29	EtOH_Box02_S123	Motion	0	3346.32145095
1E003E3B0C17	2016-08-29	EtOH_Box02_S123	Motion	0	3350.150352
1E003E3B0C17	2016-08-29	EtOH_Box02_S123	Motion	0	3352.15307498
1E003E3B0C17	2016-08-29	EtOH_Box02_S123	Motion	0	3356.27881098
1E003E3B0C17	2016-08-29	EtOH_Box02_S123	Motion	0	3358.28150678
1E003E3B0C17	2016-08-29	EtOH_Box02_S123	Motion	0	3473.88273692
1E003E3B0C17	2016-08-29	EtOH_Box02_S123	Motion	0	3475.88576698
1E003E3B0C17	2016-08-29	EtOH_Box02_S123	Motion	0	3479.77743697
1E003E3B0C17	2016-08-29	EtOH_Box02_S123	Motion	0	3481.78030491
1E003E3B0C17	2016-08-29	EtOH_Box02_S123	Motion	0	3489.67479682
1E003E3B0C17	2016-08-29	EtOH_Box02_S123	Motion	0	3491.67748284
1E003E3B0C17	2016-08-29	EtOH_Box02_S123	Motion	0	3713.97647595
1E003E3B0C17	2016-08-29	EtOH_Box02_S123	Motion	0	3715.97950578
