# Supplementary material for: An open source device for operant licking in rats
Source: PeerJ. 2017 Feb 14;5:e2981. doi: 10.7717/peerj.2981 (PMC5312574; doi:10.7717/peerj.2981)
Supplement: Supplemental Information 1 — The complete raw data and several R scripts that generated all the figures and statistical analysis were compressed using the Linux tar command. The bash program dataSummary.sh located in the sucrose and water subdirectory was used to generate summary statistics for each run. [file peerj-05-2981-s001.gz › data/sucrose/pr/ETOH_lick_Box03_S115_2E90EDD235B4.csv]

RatID	date	boxid	EventType	pr	seconds
2E90EDD235B4	2016-08-29	EtOH_Box03_S115	ACTIVE	0	145.311172009
2E90EDD235B4	2016-08-29	EtOH_Box03_S115	ACTIVE	0	145.531433821
2E90EDD235B4	2016-08-29	EtOH_Box03_S115	REWARD	2	145.531433821
2E90EDD235B4	2016-08-29	EtOH_Box03_S115	ACTIVE	0	152.633122921
2E90EDD235B4	2016-08-29	EtOH_Box03_S115	ACTIVE	0	153.291429996
2E90EDD235B4	2016-08-29	EtOH_Box03_S115	ACTIVE	0	153.366138935
2E90EDD235B4	2016-08-29	EtOH_Box03_S115	ACTIVE	0	163.773367882
2E90EDD235B4	2016-08-29	EtOH_Box03_S115	INACTIVE	0	180.932199001
2E90EDD235B4	2016-08-29	EtOH_Box03_S115	ACTIVE	0	192.402397871
2E90EDD235B4	2016-08-29	EtOH_Box03_S115	ACTIVE	0	224.557533026
2E90EDD235B4	2016-08-29	EtOH_Box03_S115	ACTIVE	0	240.494223833
2E90EDD235B4	2016-08-29	EtOH_Box03_S115	ACTIVE	0	240.790090799
2E90EDD235B4	2016-08-29	EtOH_Box03_S115	REWARD	4	240.790090799
2E90EDD235B4	2016-08-29	EtOH_Box03_S115	ACTIVE	0	241.048243999
2E90EDD235B4	2016-08-29	EtOH_Box03_S115	ACTIVE	0	241.665132999
2E90EDD235B4	2016-08-29	EtOH_Box03_S115	ACTIVE	0	242.941782951
2E90EDD235B4	2016-08-29	EtOH_Box03_S115	ACTIVE	0	260.024631023
2E90EDD235B4	2016-08-29	EtOH_Box03_S115	ACTIVE	0	260.175045967
2E90EDD235B4	2016-08-29	EtOH_Box03_S115	INACTIVE	0	269.261269808
2E90EDD235B4	2016-08-29	EtOH_Box03_S115	INACTIVE	0	270.356516838
2E90EDD235B4	2016-08-29	EtOH_Box03_S115	ACTIVE	0	272.896040916
2E90EDD235B4	2016-08-29	EtOH_Box03_S115	ACTIVE	0	273.258059978
2E90EDD235B4	2016-08-29	EtOH_Box03_S115	ACTIVE	0	294.617304802
2E90EDD235B4	2016-08-29	EtOH_Box03_S115	ACTIVE	0	310.636149883
2E90EDD235B4	2016-08-29	EtOH_Box03_S115	ACTIVE	0	310.716754913
2E90EDD235B4	2016-08-29	EtOH_Box03_S115	ACTIVE	0	310.808300018
2E90EDD235B4	2016-08-29	EtOH_Box03_S115	REWARD	6	310.808300018
2E90EDD235B4	2016-08-29	EtOH_Box03_S115	ACTIVE	0	311.40533185
2E90EDD235B4	2016-08-29	EtOH_Box03_S115	ACTIVE	0	311.491425991
2E90EDD235B4	2016-08-29	EtOH_Box03_S115	ACTIVE	0	311.793631792
2E90EDD235B4	2016-08-29	EtOH_Box03_S115	ACTIVE	0	311.933272839
2E90EDD235B4	2016-08-29	EtOH_Box03_S115	ACTIVE	0	312.029585838
2E90EDD235B4	2016-08-29	EtOH_Box03_S115	ACTIVE	0	312.158391953
2E90EDD235B4	2016-08-29	EtOH_Box03_S115	ACTIVE	0	312.2764709
2E90EDD235B4	2016-08-29	EtOH_Box03_S115	ACTIVE	0	312.394364834
2E90EDD235B4	2016-08-29	EtOH_Box03_S115	ACTIVE	0	312.524247885
2E90EDD235B4	2016-08-29	EtOH_Box03_S115	ACTIVE	0	312.653025866
2E90EDD235B4	2016-08-29	EtOH_Box03_S115	ACTIVE	0	312.781710863
2E90EDD235B4	2016-08-29	EtOH_Box03_S115	ACTIVE	0	312.910372972
2E90EDD235B4	2016-08-29	EtOH_Box03_S115	ACTIVE	0	313.039022923
2E90EDD235B4	2016-08-29	EtOH_Box03_S115	ACTIVE	0	313.178547859
2E90EDD235B4	2016-08-29	EtOH_Box03_S115	ACTIVE	0	313.318033934
2E90EDD235B4	2016-08-29	EtOH_Box03_S115	ACTIVE	0	313.457417965
2E90EDD235B4	2016-08-29	EtOH_Box03_S115	ACTIVE	0	313.586149931
2E90EDD235B4	2016-08-29	EtOH_Box03_S115	ACTIVE	0	313.714782
2E90EDD235B4	2016-08-29	EtOH_Box03_S115	ACTIVE	0	313.854197025
2E90EDD235B4	2016-08-29	EtOH_Box03_S115	ACTIVE	0	313.982817888
2E90EDD235B4	2016-08-29	EtOH_Box03_S115	ACTIVE	0	314.57633996
2E90EDD235B4	2016-08-29	EtOH_Box03_S115	ACTIVE	0	314.672641993
2E90EDD235B4	2016-08-29	EtOH_Box03_S115	ACTIVE	0	314.822883844
2E90EDD235B4	2016-08-29	EtOH_Box03_S115	ACTIVE	0	336.081352949
2E90EDD235B4	2016-08-29	EtOH_Box03_S115	ACTIVE	0	336.205240965
2E90EDD235B4	2016-08-29	EtOH_Box03_S115	ACTIVE	0	336.296319008
2E90EDD235B4	2016-08-29	EtOH_Box03_S115	ACTIVE	0	336.398231983
2E90EDD235B4	2016-08-29	EtOH_Box03_S115	ACTIVE	0	336.554077864
2E90EDD235B4	2016-08-29	EtOH_Box03_S115	ACTIVE	0	336.709960938
2E90EDD235B4	2016-08-29	EtOH_Box03_S115	ACTIVE	0	337.114748955
2E90EDD235B4	2016-08-29	EtOH_Box03_S115	ACTIVE	0	337.465400934
2E90EDD235B4	2016-08-29	EtOH_Box03_S115	REWARD	8	337.465400934
2E90EDD235B4	2016-08-29	EtOH_Box03_S115	ACTIVE	0	341.349300861
2E90EDD235B4	2016-08-29	EtOH_Box03_S115	ACTIVE	0	348.513149023
2E90EDD235B4	2016-08-29	EtOH_Box03_S115	ACTIVE	0	348.655080795
2E90EDD235B4	2016-08-29	EtOH_Box03_S115	ACTIVE	0	348.762199879
2E90EDD235B4	2016-08-29	EtOH_Box03_S115	ACTIVE	0	349.063977957
2E90EDD235B4	2016-08-29	EtOH_Box03_S115	ACTIVE	0	349.181814909
2E90EDD235B4	2016-08-29	EtOH_Box03_S115	ACTIVE	0	349.440114021
2E90EDD235B4	2016-08-29	EtOH_Box03_S115	ACTIVE	0	349.503885984
2E90EDD235B4	2016-08-29	EtOH_Box03_S115	ACTIVE	0	349.632521868
2E90EDD235B4	2016-08-29	EtOH_Box03_S115	ACTIVE	0	349.77193594
2E90EDD235B4	2016-08-29	EtOH_Box03_S115	ACTIVE	0	349.880082846
2E90EDD235B4	2016-08-29	EtOH_Box03_S115	INACTIVE	0	355.129010916
2E90EDD235B4	2016-08-29	EtOH_Box03_S115	INACTIVE	0	355.82673502
2E90EDD235B4	2016-08-29	EtOH_Box03_S115	INACTIVE	0	355.938522816
2E90EDD235B4	2016-08-29	EtOH_Box03_S115	INACTIVE	0	356.126708984
2E90EDD235B4	2016-08-29	EtOH_Box03_S115	ACTIVE	0	374.456697941
2E90EDD235B4	2016-08-29	EtOH_Box03_S115	ACTIVE	0	374.624944925
2E90EDD235B4	2016-08-29	EtOH_Box03_S115	ACTIVE	0	374.749938011
2E90EDD235B4	2016-08-29	EtOH_Box03_S115	ACTIVE	0	374.874675989
2E90EDD235B4	2016-08-29	EtOH_Box03_S115	ACTIVE	0	375.420915842
2E90EDD235B4	2016-08-29	EtOH_Box03_S115	ACTIVE	0	375.578427792
2E90EDD235B4	2016-08-29	EtOH_Box03_S115	ACTIVE	0	375.693133831
2E90EDD235B4	2016-08-29	EtOH_Box03_S115	ACTIVE	0	375.80772686
2E90EDD235B4	2016-08-29	EtOH_Box03_S115	ACTIVE	0	375.967314005
2E90EDD235B4	2016-08-29	EtOH_Box03_S115	ACTIVE	0	376.092872858
2E90EDD235B4	2016-08-29	EtOH_Box03_S115	ACTIVE	0	376.217887878
2E90EDD235B4	2016-08-29	EtOH_Box03_S115	REWARD	11	376.217887878
2E90EDD235B4	2016-08-29	EtOH_Box03_S115	ACTIVE	0	376.477124929
2E90EDD235B4	2016-08-29	EtOH_Box03_S115	ACTIVE	0	376.606035948
2E90EDD235B4	2016-08-29	EtOH_Box03_S115	ACTIVE	0	376.723924875
2E90EDD235B4	2016-08-29	EtOH_Box03_S115	ACTIVE	0	376.852561951
2E90EDD235B4	2016-08-29	EtOH_Box03_S115	ACTIVE	0	376.981276989
2E90EDD235B4	2016-08-29	EtOH_Box03_S115	ACTIVE	0	377.099313974
2E90EDD235B4	2016-08-29	EtOH_Box03_S115	ACTIVE	0	377.217214823
2E90EDD235B4	2016-08-29	EtOH_Box03_S115	ACTIVE	0	377.33501482
2E90EDD235B4	2016-08-29	EtOH_Box03_S115	ACTIVE	0	390.588498831
2E90EDD235B4	2016-08-29	EtOH_Box03_S115	ACTIVE	0	390.911863804
2E90EDD235B4	2016-08-29	EtOH_Box03_S115	ACTIVE	0	391.021839857
2E90EDD235B4	2016-08-29	EtOH_Box03_S115	ACTIVE	0	391.12915802
2E90EDD235B4	2016-08-29	EtOH_Box03_S115	ACTIVE	0	391.247025013
2E90EDD235B4	2016-08-29	EtOH_Box03_S115	ACTIVE	0	391.375600815
2E90EDD235B4	2016-08-29	EtOH_Box03_S115	ACTIVE	0	391.50425601
2E90EDD235B4	2016-08-29	EtOH_Box03_S115	ACTIVE	0	391.622148991
2E90EDD235B4	2016-08-29	EtOH_Box03_S115	ACTIVE	0	391.740031004
2E90EDD235B4	2016-08-29	EtOH_Box03_S115	ACTIVE	0	391.879506826
2E90EDD235B4	2016-08-29	EtOH_Box03_S115	ACTIVE	0	392.008244991
2E90EDD235B4	2016-08-29	EtOH_Box03_S115	ACTIVE	0	392.126248837
2E90EDD235B4	2016-08-29	EtOH_Box03_S115	ACTIVE	0	392.254951
2E90EDD235B4	2016-08-29	EtOH_Box03_S115	ACTIVE	0	392.383555889
2E90EDD235B4	2016-08-29	EtOH_Box03_S115	ACTIVE	0	392.522897005
2E90EDD235B4	2016-08-29	EtOH_Box03_S115	ACTIVE	0	392.640777826
2E90EDD235B4	2016-08-29	EtOH_Box03_S115	ACTIVE	0	392.769389868
2E90EDD235B4	2016-08-29	EtOH_Box03_S115	ACTIVE	0	392.908797979
2E90EDD235B4	2016-08-29	EtOH_Box03_S115	ACTIVE	0	393.070194006
2E90EDD235B4	2016-08-29	EtOH_Box03_S115	ACTIVE	0	393.188139915
2E90EDD235B4	2016-08-29	EtOH_Box03_S115	ACTIVE	0	393.327865839
2E90EDD235B4	2016-08-29	EtOH_Box03_S115	ACTIVE	0	393.576550007
2E90EDD235B4	2016-08-29	EtOH_Box03_S115	ACTIVE	0	393.856642962
2E90EDD235B4	2016-08-29	EtOH_Box03_S115	ACTIVE	0	394.028635979
2E90EDD235B4	2016-08-29	EtOH_Box03_S115	ACTIVE	0	406.234059811
2E90EDD235B4	2016-08-29	EtOH_Box03_S115	ACTIVE	0	406.327847004
2E90EDD235B4	2016-08-29	EtOH_Box03_S115	ACTIVE	0	406.561749935
2E90EDD235B4	2016-08-29	EtOH_Box03_S115	ACTIVE	0	412.23376894
2E90EDD235B4	2016-08-29	EtOH_Box03_S115	ACTIVE	0	412.543586016
2E90EDD235B4	2016-08-29	EtOH_Box03_S115	ACTIVE	0	412.658840895
2E90EDD235B4	2016-08-29	EtOH_Box03_S115	ACTIVE	0	414.795106888
2E90EDD235B4	2016-08-29	EtOH_Box03_S115	ACTIVE	0	422.752766848
2E90EDD235B4	2016-08-29	EtOH_Box03_S115	ACTIVE	0	453.135330915
2E90EDD235B4	2016-08-29	EtOH_Box03_S115	ACTIVE	0	461.822703838
2E90EDD235B4	2016-08-29	EtOH_Box03_S115	ACTIVE	0	461.905431986
2E90EDD235B4	2016-08-29	EtOH_Box03_S115	ACTIVE	0	484.564232826
2E90EDD235B4	2016-08-29	EtOH_Box03_S115	ACTIVE	0	484.949903011
2E90EDD235B4	2016-08-29	EtOH_Box03_S115	ACTIVE	0	485.151639938
2E90EDD235B4	2016-08-29	EtOH_Box03_S115	ACTIVE	0	485.234180927
2E90EDD235B4	2016-08-29	EtOH_Box03_S115	REWARD	15	485.234180927
2E90EDD235B4	2016-08-29	EtOH_Box03_S115	ACTIVE	0	485.592092991
2E90EDD235B4	2016-08-29	EtOH_Box03_S115	ACTIVE	0	485.721520901
2E90EDD235B4	2016-08-29	EtOH_Box03_S115	ACTIVE	0	485.818403959
2E90EDD235B4	2016-08-29	EtOH_Box03_S115	ACTIVE	0	485.915412903
2E90EDD235B4	2016-08-29	EtOH_Box03_S115	ACTIVE	0	485.980099916
2E90EDD235B4	2016-08-29	EtOH_Box03_S115	ACTIVE	0	511.645749807
2E90EDD235B4	2016-08-29	EtOH_Box03_S115	ACTIVE	0	511.73951602
2E90EDD235B4	2016-08-29	EtOH_Box03_S115	ACTIVE	0	511.832995892
2E90EDD235B4	2016-08-29	EtOH_Box03_S115	ACTIVE	0	512.013003826
2E90EDD235B4	2016-08-29	EtOH_Box03_S115	ACTIVE	0	512.117261887
2E90EDD235B4	2016-08-29	EtOH_Box03_S115	ACTIVE	0	512.243218899
2E90EDD235B4	2016-08-29	EtOH_Box03_S115	ACTIVE	0	512.381001949
2E90EDD235B4	2016-08-29	EtOH_Box03_S115	ACTIVE	0	512.561098814
2E90EDD235B4	2016-08-29	EtOH_Box03_S115	ACTIVE	0	512.676275015
2E90EDD235B4	2016-08-29	EtOH_Box03_S115	ACTIVE	0	512.80228281
2E90EDD235B4	2016-08-29	EtOH_Box03_S115	ACTIVE	0	513.199024916
2E90EDD235B4	2016-08-29	EtOH_Box03_S115	ACTIVE	0	513.36823988
2E90EDD235B4	2016-08-29	EtOH_Box03_S115	ACTIVE	0	513.5482409
2E90EDD235B4	2016-08-29	EtOH_Box03_S115	ACTIVE	0	513.652526855
2E90EDD235B4	2016-08-29	EtOH_Box03_S115	ACTIVE	0	513.789160967
2E90EDD235B4	2016-08-29	EtOH_Box03_S115	ACTIVE	0	514.142148972
2E90EDD235B4	2016-08-29	EtOH_Box03_S115	ACTIVE	0	514.635527849
2E90EDD235B4	2016-08-29	EtOH_Box03_S115	ACTIVE	0	528.299655914
2E90EDD235B4	2016-08-29	EtOH_Box03_S115	ACTIVE	0	528.425659895
2E90EDD235B4	2016-08-29	EtOH_Box03_S115	REWARD	19	528.425659895
2E90EDD235B4	2016-08-29	EtOH_Box03_S115	ACTIVE	0	528.696336985
2E90EDD235B4	2016-08-29	EtOH_Box03_S115	ACTIVE	0	528.803664923
2E90EDD235B4	2016-08-29	EtOH_Box03_S115	ACTIVE	0	529.278440952
2E90EDD235B4	2016-08-29	EtOH_Box03_S115	ACTIVE	0	529.331511021
2E90EDD235B4	2016-08-29	EtOH_Box03_S115	ACTIVE	0	529.438570023
2E90EDD235B4	2016-08-29	EtOH_Box03_S115	ACTIVE	0	529.545670986
2E90EDD235B4	2016-08-29	EtOH_Box03_S115	ACTIVE	0	529.674446821
2E90EDD235B4	2016-08-29	EtOH_Box03_S115	ACTIVE	0	529.781527996
2E90EDD235B4	2016-08-29	EtOH_Box03_S115	ACTIVE	0	529.914793968
2E90EDD235B4	2016-08-29	EtOH_Box03_S115	ACTIVE	0	530.022017002
2E90EDD235B4	2016-08-29	EtOH_Box03_S115	ACTIVE	0	530.139961958
2E90EDD235B4	2016-08-29	EtOH_Box03_S115	ACTIVE	0	530.257741928
2E90EDD235B4	2016-08-29	EtOH_Box03_S115	ACTIVE	0	530.398335934
2E90EDD235B4	2016-08-29	EtOH_Box03_S115	ACTIVE	0	530.516216993
2E90EDD235B4	2016-08-29	EtOH_Box03_S115	ACTIVE	0	530.644984007
2E90EDD235B4	2016-08-29	EtOH_Box03_S115	ACTIVE	0	530.773767948
2E90EDD235B4	2016-08-29	EtOH_Box03_S115	ACTIVE	0	530.902514935
2E90EDD235B4	2016-08-29	EtOH_Box03_S115	ACTIVE	0	531.042114019
2E90EDD235B4	2016-08-29	EtOH_Box03_S115	ACTIVE	0	531.164778948
2E90EDD235B4	2016-08-29	EtOH_Box03_S115	ACTIVE	0	531.282643795
2E90EDD235B4	2016-08-29	EtOH_Box03_S115	ACTIVE	0	531.422015905
2E90EDD235B4	2016-08-29	EtOH_Box03_S115	ACTIVE	0	531.561547995
2E90EDD235B4	2016-08-29	EtOH_Box03_S115	ACTIVE	0	531.701008797
2E90EDD235B4	2016-08-29	EtOH_Box03_S115	ACTIVE	0	531.829585791
2E90EDD235B4	2016-08-29	EtOH_Box03_S115	ACTIVE	0	531.990818977
2E90EDD235B4	2016-08-29	EtOH_Box03_S115	ACTIVE	0	532.130330801
2E90EDD235B4	2016-08-29	EtOH_Box03_S115	ACTIVE	0	540.19767189
2E90EDD235B4	2016-08-29	EtOH_Box03_S115	ACTIVE	0	540.272408009
2E90EDD235B4	2016-08-29	EtOH_Box03_S115	ACTIVE	0	553.793139935
2E90EDD235B4	2016-08-29	EtOH_Box03_S115	ACTIVE	0	554.0923419
2E90EDD235B4	2016-08-29	EtOH_Box03_S115	ACTIVE	0	554.25067997
2E90EDD235B4	2016-08-29	EtOH_Box03_S115	ACTIVE	0	554.722461939
2E90EDD235B4	2016-08-29	EtOH_Box03_S115	ACTIVE	0	569.885257959
2E90EDD235B4	2016-08-29	EtOH_Box03_S115	ACTIVE	0	570.164325953
2E90EDD235B4	2016-08-29	EtOH_Box03_S115	ACTIVE	0	570.247121811
2E90EDD235B4	2016-08-29	EtOH_Box03_S115	ACTIVE	0	570.600208998
2E90EDD235B4	2016-08-29	EtOH_Box03_S115	ACTIVE	0	570.715492964
2E90EDD235B4	2016-08-29	EtOH_Box03_S115	ACTIVE	0	570.863199949
2E90EDD235B4	2016-08-29	EtOH_Box03_S115	ACTIVE	0	570.978328943
2E90EDD235B4	2016-08-29	EtOH_Box03_S115	ACTIVE	0	571.093596935
2E90EDD235B4	2016-08-29	EtOH_Box03_S115	ACTIVE	0	571.230719805
2E90EDD235B4	2016-08-29	EtOH_Box03_S115	ACTIVE	0	571.357200861
2E90EDD235B4	2016-08-29	EtOH_Box03_S115	ACTIVE	0	571.678943872
2E90EDD235B4	2016-08-29	EtOH_Box03_S115	ACTIVE	0	571.783516884
2E90EDD235B4	2016-08-29	EtOH_Box03_S115	ACTIVE	0	571.920133829
2E90EDD235B4	2016-08-29	EtOH_Box03_S115	ACTIVE	0	572.035861969
2E90EDD235B4	2016-08-29	EtOH_Box03_S115	ACTIVE	0	572.291518927
2E90EDD235B4	2016-08-29	EtOH_Box03_S115	ACTIVE	0	572.398097992
2E90EDD235B4	2016-08-29	EtOH_Box03_S115	ACTIVE	0	572.524170876
2E90EDD235B4	2016-08-29	EtOH_Box03_S115	ACTIVE	0	572.660811901
2E90EDD235B4	2016-08-29	EtOH_Box03_S115	ACTIVE	0	572.787011862
2E90EDD235B4	2016-08-29	EtOH_Box03_S115	ACTIVE	0	572.923661947
2E90EDD235B4	2016-08-29	EtOH_Box03_S115	ACTIVE	0	573.049602985
2E90EDD235B4	2016-08-29	EtOH_Box03_S115	REWARD	25	573.049602985
2E90EDD235B4	2016-08-29	EtOH_Box03_S115	ACTIVE	0	573.298898935
2E90EDD235B4	2016-08-29	EtOH_Box03_S115	ACTIVE	0	573.416968822
2E90EDD235B4	2016-08-29	EtOH_Box03_S115	ACTIVE	0	573.545571804
2E90EDD235B4	2016-08-29	EtOH_Box03_S115	ACTIVE	0	573.663408995
2E90EDD235B4	2016-08-29	EtOH_Box03_S115	ACTIVE	0	573.791594982
2E90EDD235B4	2016-08-29	EtOH_Box03_S115	ACTIVE	0	573.909515858
2E90EDD235B4	2016-08-29	EtOH_Box03_S115	ACTIVE	0	574.049151897
2E90EDD235B4	2016-08-29	EtOH_Box03_S115	ACTIVE	0	574.167057991
2E90EDD235B4	2016-08-29	EtOH_Box03_S115	ACTIVE	0	574.284888983
2E90EDD235B4	2016-08-29	EtOH_Box03_S115	ACTIVE	0	574.414749861
2E90EDD235B4	2016-08-29	EtOH_Box03_S115	ACTIVE	0	574.532740831
2E90EDD235B4	2016-08-29	EtOH_Box03_S115	ACTIVE	0	574.650764942
2E90EDD235B4	2016-08-29	EtOH_Box03_S115	ACTIVE	0	574.779647827
2E90EDD235B4	2016-08-29	EtOH_Box03_S115	ACTIVE	0	574.908351898
2E90EDD235B4	2016-08-29	EtOH_Box03_S115	ACTIVE	0	575.037127018
2E90EDD235B4	2016-08-29	EtOH_Box03_S115	ACTIVE	0	575.165984869
2E90EDD235B4	2016-08-29	EtOH_Box03_S115	ACTIVE	0	575.294662952
2E90EDD235B4	2016-08-29	EtOH_Box03_S115	ACTIVE	0	575.41246295
2E90EDD235B4	2016-08-29	EtOH_Box03_S115	ACTIVE	0	575.551954985
2E90EDD235B4	2016-08-29	EtOH_Box03_S115	ACTIVE	0	575.680595875
2E90EDD235B4	2016-08-29	EtOH_Box03_S115	ACTIVE	0	575.830832958
2E90EDD235B4	2016-08-29	EtOH_Box03_S115	ACTIVE	0	575.970274925
2E90EDD235B4	2016-08-29	EtOH_Box03_S115	ACTIVE	0	576.10984087
2E90EDD235B4	2016-08-29	EtOH_Box03_S115	ACTIVE	0	576.260078907
2E90EDD235B4	2016-08-29	EtOH_Box03_S115	ACTIVE	0	576.388731003
2E90EDD235B4	2016-08-29	EtOH_Box03_S115	ACTIVE	0	576.517387867
2E90EDD235B4	2016-08-29	EtOH_Box03_S115	ACTIVE	0	576.646015882
2E90EDD235B4	2016-08-29	EtOH_Box03_S115	ACTIVE	0	576.785447836
2E90EDD235B4	2016-08-29	EtOH_Box03_S115	ACTIVE	0	576.924897909
2E90EDD235B4	2016-08-29	EtOH_Box03_S115	ACTIVE	0	577.075100899
2E90EDD235B4	2016-08-29	EtOH_Box03_S115	ACTIVE	0	584.711064816
2E90EDD235B4	2016-08-29	EtOH_Box03_S115	ACTIVE	0	584.904721022
2E90EDD235B4	2016-08-29	EtOH_Box03_S115	ACTIVE	0	585.033473969
2E90EDD235B4	2016-08-29	EtOH_Box03_S115	ACTIVE	0	585.183687925
2E90EDD235B4	2016-08-29	EtOH_Box03_S115	ACTIVE	0	585.312456846
2E90EDD235B4	2016-08-29	EtOH_Box03_S115	INACTIVE	0	588.449814796
2E90EDD235B4	2016-08-29	EtOH_Box03_S115	ACTIVE	0	596.709780931
2E90EDD235B4	2016-08-29	EtOH_Box03_S115	ACTIVE	0	596.987716913
2E90EDD235B4	2016-08-29	EtOH_Box03_S115	ACTIVE	0	597.08137393
2E90EDD235B4	2016-08-29	EtOH_Box03_S115	ACTIVE	0	597.499153852
2E90EDD235B4	2016-08-29	EtOH_Box03_S115	ACTIVE	0	605.751305819
2E90EDD235B4	2016-08-29	EtOH_Box03_S115	ACTIVE	0	605.855973005
2E90EDD235B4	2016-08-29	EtOH_Box03_S115	ACTIVE	0	606.014562845
2E90EDD235B4	2016-08-29	EtOH_Box03_S115	ACTIVE	0	606.325785875
2E90EDD235B4	2016-08-29	EtOH_Box03_S115	ACTIVE	0	613.060335875
2E90EDD235B4	2016-08-29	EtOH_Box03_S115	ACTIVE	0	613.413669825
2E90EDD235B4	2016-08-29	EtOH_Box03_S115	ACTIVE	0	613.507264853
2E90EDD235B4	2016-08-29	EtOH_Box03_S115	ACTIVE	0	613.665772915
2E90EDD235B4	2016-08-29	EtOH_Box03_S115	ACTIVE	0	613.899683952
2E90EDD235B4	2016-08-29	EtOH_Box03_S115	ACTIVE	0	614.058512926
2E90EDD235B4	2016-08-29	EtOH_Box03_S115	ACTIVE	0	614.173678875
2E90EDD235B4	2016-08-29	EtOH_Box03_S115	ACTIVE	0	614.32118988
2E90EDD235B4	2016-08-29	EtOH_Box03_S115	ACTIVE	0	614.587715864
2E90EDD235B4	2016-08-29	EtOH_Box03_S115	ACTIVE	0	614.767838955
2E90EDD235B4	2016-08-29	EtOH_Box03_S115	ACTIVE	0	614.883221865
2E90EDD235B4	2016-08-29	EtOH_Box03_S115	ACTIVE	0	615.009244919
2E90EDD235B4	2016-08-29	EtOH_Box03_S115	ACTIVE	0	615.156726837
2E90EDD235B4	2016-08-29	EtOH_Box03_S115	ACTIVE	0	615.293479919
2E90EDD235B4	2016-08-29	EtOH_Box03_S115	ACTIVE	0	615.485361814
2E90EDD235B4	2016-08-29	EtOH_Box03_S115	ACTIVE	0	615.64415884
2E90EDD235B4	2016-08-29	EtOH_Box03_S115	ACTIVE	0	615.813251019
2E90EDD235B4	2016-08-29	EtOH_Box03_S115	ACTIVE	0	616.349988937
2E90EDD235B4	2016-08-29	EtOH_Box03_S115	ACTIVE	0	627.767668009
2E90EDD235B4	2016-08-29	EtOH_Box03_S115	ACTIVE	0	627.861482859
2E90EDD235B4	2016-08-29	EtOH_Box03_S115	ACTIVE	0	628.084926844
2E90EDD235B4	2016-08-29	EtOH_Box03_S115	ACTIVE	0	642.221947908
2E90EDD235B4	2016-08-29	EtOH_Box03_S115	ACTIVE	0	642.543015003
2E90EDD235B4	2016-08-29	EtOH_Box03_S115	REWARD	31	642.543015003
2E90EDD235B4	2016-08-29	EtOH_Box03_S115	ACTIVE	0	642.847217798
2E90EDD235B4	2016-08-29	EtOH_Box03_S115	ACTIVE	0	642.965241909
2E90EDD235B4	2016-08-29	EtOH_Box03_S115	ACTIVE	0	643.126461983
2E90EDD235B4	2016-08-29	EtOH_Box03_S115	ACTIVE	0	643.276726961
2E90EDD235B4	2016-08-29	EtOH_Box03_S115	ACTIVE	0	643.383754015
2E90EDD235B4	2016-08-29	EtOH_Box03_S115	ACTIVE	0	643.490779877
2E90EDD235B4	2016-08-29	EtOH_Box03_S115	ACTIVE	0	643.619462013
2E90EDD235B4	2016-08-29	EtOH_Box03_S115	ACTIVE	0	643.704957008
2E90EDD235B4	2016-08-29	EtOH_Box03_S115	ACTIVE	0	643.822743893
2E90EDD235B4	2016-08-29	EtOH_Box03_S115	ACTIVE	0	643.929853916
2E90EDD235B4	2016-08-29	EtOH_Box03_S115	ACTIVE	0	644.058573008
2E90EDD235B4	2016-08-29	EtOH_Box03_S115	ACTIVE	0	644.165558815
2E90EDD235B4	2016-08-29	EtOH_Box03_S115	ACTIVE	0	644.294093847
2E90EDD235B4	2016-08-29	EtOH_Box03_S115	ACTIVE	0	644.412879944
2E90EDD235B4	2016-08-29	EtOH_Box03_S115	ACTIVE	0	644.530733824
2E90EDD235B4	2016-08-29	EtOH_Box03_S115	ACTIVE	0	644.648684025
2E90EDD235B4	2016-08-29	EtOH_Box03_S115	ACTIVE	0	644.77739501
2E90EDD235B4	2016-08-29	EtOH_Box03_S115	ACTIVE	0	644.895280838
2E90EDD235B4	2016-08-29	EtOH_Box03_S115	ACTIVE	0	645.013189793
2E90EDD235B4	2016-08-29	EtOH_Box03_S115	ACTIVE	0	671.215816975
2E90EDD235B4	2016-08-29	EtOH_Box03_S115	ACTIVE	0	671.395875931
2E90EDD235B4	2016-08-29	EtOH_Box03_S115	ACTIVE	0	671.665787935
2E90EDD235B4	2016-08-29	EtOH_Box03_S115	ACTIVE	0	671.770117998
2E90EDD235B4	2016-08-29	EtOH_Box03_S115	ACTIVE	0	672.079872847
2E90EDD235B4	2016-08-29	EtOH_Box03_S115	ACTIVE	0	672.357379913
2E90EDD235B4	2016-08-29	EtOH_Box03_S115	ACTIVE	0	672.440305948
2E90EDD235B4	2016-08-29	EtOH_Box03_S115	ACTIVE	0	672.631346941
2E90EDD235B4	2016-08-29	EtOH_Box03_S115	ACTIVE	0	672.724768877
2E90EDD235B4	2016-08-29	EtOH_Box03_S115	ACTIVE	0	673.100382805
2E90EDD235B4	2016-08-29	EtOH_Box03_S115	ACTIVE	0	673.204789877
2E90EDD235B4	2016-08-29	EtOH_Box03_S115	ACTIVE	0	673.330683947
2E90EDD235B4	2016-08-29	EtOH_Box03_S115	ACTIVE	0	673.845695019
2E90EDD235B4	2016-08-29	EtOH_Box03_S115	ACTIVE	0	673.949990988
2E90EDD235B4	2016-08-29	EtOH_Box03_S115	ACTIVE	0	674.065226793
2E90EDD235B4	2016-08-29	EtOH_Box03_S115	ACTIVE	0	674.191267014
2E90EDD235B4	2016-08-29	EtOH_Box03_S115	ACTIVE	0	674.338809013
2E90EDD235B4	2016-08-29	EtOH_Box03_S115	ACTIVE	0	695.818339825
2E90EDD235B4	2016-08-29	EtOH_Box03_S115	ACTIVE	0	696.160567999
2E90EDD235B4	2016-08-29	EtOH_Box03_S115	ACTIVE	0	696.264870882
2E90EDD235B4	2016-08-29	EtOH_Box03_S115	ACTIVE	0	696.607182026
2E90EDD235B4	2016-08-29	EtOH_Box03_S115	ACTIVE	0	696.722458839
2E90EDD235B4	2016-08-29	EtOH_Box03_S115	ACTIVE	0	696.848407984
2E90EDD235B4	2016-08-29	EtOH_Box03_S115	ACTIVE	0	697.028311968
2E90EDD235B4	2016-08-29	EtOH_Box03_S115	ACTIVE	0	697.305486917
2E90EDD235B4	2016-08-29	EtOH_Box03_S115	ACTIVE	0	697.410070896
2E90EDD235B4	2016-08-29	EtOH_Box03_S115	ACTIVE	0	697.568630934
2E90EDD235B4	2016-08-29	EtOH_Box03_S115	ACTIVE	0	697.748982906
2E90EDD235B4	2016-08-29	EtOH_Box03_S115	ACTIVE	0	707.78439784
2E90EDD235B4	2016-08-29	EtOH_Box03_S115	ACTIVE	0	708.126847982
2E90EDD235B4	2016-08-29	EtOH_Box03_S115	ACTIVE	0	708.468858004
2E90EDD235B4	2016-08-29	EtOH_Box03_S115	ACTIVE	0	710.800316811
2E90EDD235B4	2016-08-29	EtOH_Box03_S115	ACTIVE	0	713.892653942
2E90EDD235B4	2016-08-29	EtOH_Box03_S115	ACTIVE	0	715.143052816
2E90EDD235B4	2016-08-29	EtOH_Box03_S115	ACTIVE	0	715.733877897
2E90EDD235B4	2016-08-29	EtOH_Box03_S115	ACTIVE	0	715.914090872
2E90EDD235B4	2016-08-29	EtOH_Box03_S115	ACTIVE	0	716.960114002
2E90EDD235B4	2016-08-29	EtOH_Box03_S115	INACTIVE	0	719.562452793
2E90EDD235B4	2016-08-29	EtOH_Box03_S115	ACTIVE	0	737.614250898
2E90EDD235B4	2016-08-29	EtOH_Box03_S115	ACTIVE	0	738.02223587
2E90EDD235B4	2016-08-29	EtOH_Box03_S115	ACTIVE	0	738.386045933
2E90EDD235B4	2016-08-29	EtOH_Box03_S115	REWARD	40	738.386045933
2E90EDD235B4	2016-08-29	EtOH_Box03_S115	ACTIVE	0	738.614917994
2E90EDD235B4	2016-08-29	EtOH_Box03_S115	ACTIVE	0	765.015298843
2E90EDD235B4	2016-08-29	EtOH_Box03_S115	ACTIVE	0	765.110416889
2E90EDD235B4	2016-08-29	EtOH_Box03_S115	ACTIVE	0	765.215999842
2E90EDD235B4	2016-08-29	EtOH_Box03_S115	ACTIVE	0	765.332237005
2E90EDD235B4	2016-08-29	EtOH_Box03_S115	ACTIVE	0	765.448685884
2E90EDD235B4	2016-08-29	EtOH_Box03_S115	ACTIVE	0	765.576005936
2E90EDD235B4	2016-08-29	EtOH_Box03_S115	ACTIVE	0	779.651299
2E90EDD235B4	2016-08-29	EtOH_Box03_S115	ACTIVE	0	779.77863884
2E90EDD235B4	2016-08-29	EtOH_Box03_S115	ACTIVE	0	779.895059824
2E90EDD235B4	2016-08-29	EtOH_Box03_S115	ACTIVE	0	780.055105925
2E90EDD235B4	2016-08-29	EtOH_Box03_S115	ACTIVE	0	780.236339808
2E90EDD235B4	2016-08-29	EtOH_Box03_S115	ACTIVE	0	780.331032991
2E90EDD235B4	2016-08-29	EtOH_Box03_S115	ACTIVE	0	780.425661802
2E90EDD235B4	2016-08-29	EtOH_Box03_S115	ACTIVE	0	786.879045963
2E90EDD235B4	2016-08-29	EtOH_Box03_S115	ACTIVE	0	787.168588877
2E90EDD235B4	2016-08-29	EtOH_Box03_S115	INACTIVE	0	792.660900831
2E90EDD235B4	2016-08-29	EtOH_Box03_S115	INACTIVE	0	793.717414856
2E90EDD235B4	2016-08-29	EtOH_Box03_S115	INACTIVE	0	793.88683486
2E90EDD235B4	2016-08-29	EtOH_Box03_S115	INACTIVE	0	794.185962915
2E90EDD235B4	2016-08-29	EtOH_Box03_S115	ACTIVE	0	803.065764904
2E90EDD235B4	2016-08-29	EtOH_Box03_S115	ACTIVE	0	803.334580898
2E90EDD235B4	2016-08-29	EtOH_Box03_S115	ACTIVE	0	803.473714828
2E90EDD235B4	2016-08-29	EtOH_Box03_S115	ACTIVE	0	803.796477795
2E90EDD235B4	2016-08-29	EtOH_Box03_S115	ACTIVE	0	804.076845884
2E90EDD235B4	2016-08-29	EtOH_Box03_S115	ACTIVE	0	805.276315928
2E90EDD235B4	2016-08-29	EtOH_Box03_S115	ACTIVE	0	815.40753293
2E90EDD235B4	2016-08-29	EtOH_Box03_S115	ACTIVE	0	815.503400803
2E90EDD235B4	2016-08-29	EtOH_Box03_S115	ACTIVE	0	815.934427023
2E90EDD235B4	2016-08-29	EtOH_Box03_S115	INACTIVE	0	831.077580929
2E90EDD235B4	2016-08-29	EtOH_Box03_S115	INACTIVE	0	831.291275978
2E90EDD235B4	2016-08-29	EtOH_Box03_S115	INACTIVE	0	831.592006922
2E90EDD235B4	2016-08-29	EtOH_Box03_S115	INACTIVE	0	831.91265893
2E90EDD235B4	2016-08-29	EtOH_Box03_S115	INACTIVE	0	832.027726889
2E90EDD235B4	2016-08-29	EtOH_Box03_S115	INACTIVE	0	832.207646847
2E90EDD235B4	2016-08-29	EtOH_Box03_S115	INACTIVE	0	834.042855978
2E90EDD235B4	2016-08-29	EtOH_Box03_S115	ACTIVE	0	856.93124795
2E90EDD235B4	2016-08-29	EtOH_Box03_S115	ACTIVE	0	857.135545969
2E90EDD235B4	2016-08-29	EtOH_Box03_S115	ACTIVE	0	857.285550833
2E90EDD235B4	2016-08-29	EtOH_Box03_S115	ACTIVE	0	857.630209923
2E90EDD235B4	2016-08-29	EtOH_Box03_S115	ACTIVE	0	857.747775793
2E90EDD235B4	2016-08-29	EtOH_Box03_S115	ACTIVE	0	857.88692379
2E90EDD235B4	2016-08-29	EtOH_Box03_S115	ACTIVE	0	858.015290976
2E90EDD235B4	2016-08-29	EtOH_Box03_S115	ACTIVE	0	858.283980846
2E90EDD235B4	2016-08-29	EtOH_Box03_S115	ACTIVE	0	858.379840851
2E90EDD235B4	2016-08-29	EtOH_Box03_S115	ACTIVE	0	858.508327961
2E90EDD235B4	2016-08-29	EtOH_Box03_S115	ACTIVE	0	858.625814915
2E90EDD235B4	2016-08-29	EtOH_Box03_S115	ACTIVE	0	862.775122881
2E90EDD235B4	2016-08-29	EtOH_Box03_S115	ACTIVE	0	863.130512953
2E90EDD235B4	2016-08-29	EtOH_Box03_S115	ACTIVE	0	877.361048937
2E90EDD235B4	2016-08-29	EtOH_Box03_S115	ACTIVE	0	877.543457985
2E90EDD235B4	2016-08-29	EtOH_Box03_S115	ACTIVE	0	877.639343977
2E90EDD235B4	2016-08-29	EtOH_Box03_S115	ACTIVE	0	878.048882008
2E90EDD235B4	2016-08-29	EtOH_Box03_S115	ACTIVE	0	934.883200884
2E90EDD235B4	2016-08-29	EtOH_Box03_S115	ACTIVE	0	935.044167995
2E90EDD235B4	2016-08-29	EtOH_Box03_S115	ACTIVE	0	935.140155792
2E90EDD235B4	2016-08-29	EtOH_Box03_S115	ACTIVE	0	935.279297829
2E90EDD235B4	2016-08-29	EtOH_Box03_S115	ACTIVE	0	944.604422808
2E90EDD235B4	2016-08-29	EtOH_Box03_S115	ACTIVE	0	944.700467825
2E90EDD235B4	2016-08-29	EtOH_Box03_S115	ACTIVE	0	945.315576792
2E90EDD235B4	2016-08-29	EtOH_Box03_S115	INACTIVE	0	948.945282936
2E90EDD235B4	2016-08-29	EtOH_Box03_S115	INACTIVE	0	962.847855806
2E90EDD235B4	2016-08-29	EtOH_Box03_S115	ACTIVE	0	966.587733984
2E90EDD235B4	2016-08-29	EtOH_Box03_S115	ACTIVE	0	966.986743927
2E90EDD235B4	2016-08-29	EtOH_Box03_S115	REWARD	50	966.986743927
2E90EDD235B4	2016-08-29	EtOH_Box03_S115	ACTIVE	0	974.535917997
2E90EDD235B4	2016-08-29	EtOH_Box03_S115	ACTIVE	0	974.733878851
2E90EDD235B4	2016-08-29	EtOH_Box03_S115	ACTIVE	0	974.841139793
2E90EDD235B4	2016-08-29	EtOH_Box03_S115	ACTIVE	0	982.109473944
2E90EDD235B4	2016-08-29	EtOH_Box03_S115	ACTIVE	0	997.284408808
2E90EDD235B4	2016-08-29	EtOH_Box03_S115	ACTIVE	0	997.424011946
2E90EDD235B4	2016-08-29	EtOH_Box03_S115	ACTIVE	0	1014.9714179
2E90EDD235B4	2016-08-29	EtOH_Box03_S115	ACTIVE	0	1050.18348002
2E90EDD235B4	2016-08-29	EtOH_Box03_S115	ACTIVE	0	1050.53891683
2E90EDD235B4	2016-08-29	EtOH_Box03_S115	ACTIVE	0	1050.62400103
2E90EDD235B4	2016-08-29	EtOH_Box03_S115	ACTIVE	0	1050.73069882
2E90EDD235B4	2016-08-29	EtOH_Box03_S115	ACTIVE	0	1051.12934589
2E90EDD235B4	2016-08-29	EtOH_Box03_S115	ACTIVE	0	1079.2261529
2E90EDD235B4	2016-08-29	EtOH_Box03_S115	ACTIVE	0	1079.33329082
2E90EDD235B4	2016-08-29	EtOH_Box03_S115	ACTIVE	0	1079.51570582
2E90EDD235B4	2016-08-29	EtOH_Box03_S115	ACTIVE	0	1079.64410281
2E90EDD235B4	2016-08-29	EtOH_Box03_S115	ACTIVE	0	1080.1420958
2E90EDD235B4	2016-08-29	EtOH_Box03_S115	ACTIVE	0	1080.29225898
2E90EDD235B4	2016-08-29	EtOH_Box03_S115	ACTIVE	0	1113.66557503
2E90EDD235B4	2016-08-29	EtOH_Box03_S115	ACTIVE	0	1127.63967586
2E90EDD235B4	2016-08-29	EtOH_Box03_S115	ACTIVE	0	1128.65495491
2E90EDD235B4	2016-08-29	EtOH_Box03_S115	ACTIVE	0	1161.21666288
2E90EDD235B4	2016-08-29	EtOH_Box03_S115	INACTIVE	0	1167.41131902
2E90EDD235B4	2016-08-29	EtOH_Box03_S115	INACTIVE	0	1167.60230184
2E90EDD235B4	2016-08-29	EtOH_Box03_S115	ACTIVE	0	1215.98044086
2E90EDD235B4	2016-08-29	EtOH_Box03_S115	INACTIVE	0	1259.748734
2E90EDD235B4	2016-08-29	EtOH_Box03_S115	INACTIVE	0	1268.54983091
2E90EDD235B4	2016-08-29	EtOH_Box03_S115	INACTIVE	0	1268.77316189
2E90EDD235B4	2016-08-29	EtOH_Box03_S115	INACTIVE	0	1268.98548985
2E90EDD235B4	2016-08-29	EtOH_Box03_S115	INACTIVE	0	1269.176332
2E90EDD235B4	2016-08-29	EtOH_Box03_S115	INACTIVE	0	1333.08249998
2E90EDD235B4	2016-08-29	EtOH_Box03_S115	INACTIVE	0	1335.35075402
2E90EDD235B4	2016-08-29	EtOH_Box03_S115	ACTIVE	0	1351.76692581
2E90EDD235B4	2016-08-29	EtOH_Box03_S115	ACTIVE	0	1352.54478383
2E90EDD235B4	2016-08-29	EtOH_Box03_S115	ACTIVE	0	1352.84631085
2E90EDD235B4	2016-08-29	EtOH_Box03_S115	ACTIVE	0	1353.33130503
2E90EDD235B4	2016-08-29	EtOH_Box03_S115	ACTIVE	0	1360.69442582
2E90EDD235B4	2016-08-29	EtOH_Box03_S115	ACTIVE	0	1360.88874793
2E90EDD235B4	2016-08-29	EtOH_Box03_S115	ACTIVE	0	1360.98502493
2E90EDD235B4	2016-08-29	EtOH_Box03_S115	ACTIVE	0	1371.09610987
2E90EDD235B4	2016-08-29	EtOH_Box03_S115	ACTIVE	0	1371.63558388
2E90EDD235B4	2016-08-29	EtOH_Box03_S115	ACTIVE	0	1372.2407279
2E90EDD235B4	2016-08-29	EtOH_Box03_S115	ACTIVE	0	1411.45502496
2E90EDD235B4	2016-08-29	EtOH_Box03_S115	INACTIVE	0	1419.36621785
2E90EDD235B4	2016-08-29	EtOH_Box03_S115	INACTIVE	0	1420.48690987
2E90EDD235B4	2016-08-29	EtOH_Box03_S115	INACTIVE	0	1433.21274781
2E90EDD235B4	2016-08-29	EtOH_Box03_S115	INACTIVE	0	1434.71397281
2E90EDD235B4	2016-08-29	EtOH_Box03_S115	ACTIVE	0	1510.84057283
2E90EDD235B4	2016-08-29	EtOH_Box03_S115	ACTIVE	0	1558.53476095
2E90EDD235B4	2016-08-29	EtOH_Box03_S115	ACTIVE	0	1681.17687392
2E90EDD235B4	2016-08-29	EtOH_Box03_S115	ACTIVE	0	1765.73673201
2E90EDD235B4	2016-08-29	EtOH_Box03_S115	ACTIVE	0	1935.627563
2E90EDD235B4	2016-08-29	EtOH_Box03_S115	ACTIVE	0	2013.44291186
2E90EDD235B4	2016-08-29	EtOH_Box03_S115	INACTIVE	0	2045.60688591
2E90EDD235B4	2016-08-29	EtOH_Box03_S115	INACTIVE	0	2045.79880595
2E90EDD235B4	2016-08-29	EtOH_Box03_S115	ACTIVE	0	2092.38907599
2E90EDD235B4	2016-08-29	EtOH_Box03_S115	ACTIVE	0	2092.61506701
2E90EDD235B4	2016-08-29	EtOH_Box03_S115	ACTIVE	0	2092.92745781
2E90EDD235B4	2016-08-29	EtOH_Box03_S115	ACTIVE	0	2093.25052595
2E90EDD235B4	2016-08-29	EtOH_Box03_S115	ACTIVE	0	2093.47626901
2E90EDD235B4	2016-08-29	EtOH_Box03_S115	ACTIVE	0	2094.04865479
2E90EDD235B4	2016-08-29	EtOH_Box03_S115	INACTIVE	0	2315.75418091
2E90EDD235B4	2016-08-29	EtOH_Box03_S115	INACTIVE	0	2687.47414494
2E90EDD235B4	2016-08-29	EtOH_Box03_S115	SessionEnd	0	2694.06848598
