# Supplementary material for: An open source device for operant licking in rats
Source: PeerJ. 2017 Feb 14;5:e2981. doi: 10.7717/peerj.2981 (PMC5312574; doi:10.7717/peerj.2981)
Supplement: Supplemental Information 1 — The complete raw data and several R scripts that generated all the figures and statistical analysis were compressed using the Linux tar command. The bash program dataSummary.sh located in the sucrose and water subdirectory was used to generate summary statistics for each run. [file peerj-05-2981-s001.gz › data/sucrose/pr/ETOH_lick_Box02_S123_1E003E3B0C17.csv]

RatID	date	boxid	EventType	pr	seconds
1E003E3B0C17	2016-08-29	EtOH_Box02_S123	ACTIVE	0	20.0246129036
1E003E3B0C17	2016-08-29	EtOH_Box02_S123	ACTIVE	0	20.1055150032
1E003E3B0C17	2016-08-29	EtOH_Box02_S123	REWARD	2	20.1055150032
1E003E3B0C17	2016-08-29	EtOH_Box02_S123	ACTIVE	0	20.5473299026
1E003E3B0C17	2016-08-29	EtOH_Box02_S123	ACTIVE	0	20.6340868473
1E003E3B0C17	2016-08-29	EtOH_Box02_S123	ACTIVE	0	34.7651908398
1E003E3B0C17	2016-08-29	EtOH_Box02_S123	ACTIVE	0	34.8400030136
1E003E3B0C17	2016-08-29	EtOH_Box02_S123	ACTIVE	0	34.9254589081
1E003E3B0C17	2016-08-29	EtOH_Box02_S123	ACTIVE	0	35.0219569206
1E003E3B0C17	2016-08-29	EtOH_Box02_S123	ACTIVE	0	35.1183159351
1E003E3B0C17	2016-08-29	EtOH_Box02_S123	ACTIVE	0	35.2255988121
1E003E3B0C17	2016-08-29	EtOH_Box02_S123	ACTIVE	0	35.8197598457
1E003E3B0C17	2016-08-29	EtOH_Box02_S123	ACTIVE	0	35.9704728127
1E003E3B0C17	2016-08-29	EtOH_Box02_S123	ACTIVE	0	36.0668559074
1E003E3B0C17	2016-08-29	EtOH_Box02_S123	ACTIVE	0	36.1848578453
1E003E3B0C17	2016-08-29	EtOH_Box02_S123	ACTIVE	0	36.4651868343
1E003E3B0C17	2016-08-29	EtOH_Box02_S123	ACTIVE	0	62.3153920174
1E003E3B0C17	2016-08-29	EtOH_Box02_S123	ACTIVE	0	62.6231739521
1E003E3B0C17	2016-08-29	EtOH_Box02_S123	ACTIVE	0	62.7143578529
1E003E3B0C17	2016-08-29	EtOH_Box02_S123	ACTIVE	0	62.816341877
1E003E3B0C17	2016-08-29	EtOH_Box02_S123	REWARD	4	62.816341877
1E003E3B0C17	2016-08-29	EtOH_Box02_S123	ACTIVE	0	63.1405329704
1E003E3B0C17	2016-08-29	EtOH_Box02_S123	INACTIVE	0	87.2428219318
1E003E3B0C17	2016-08-29	EtOH_Box02_S123	ACTIVE	0	88.5007789135
1E003E3B0C17	2016-08-29	EtOH_Box02_S123	ACTIVE	0	88.5921368599
1E003E3B0C17	2016-08-29	EtOH_Box02_S123	ACTIVE	0	88.6832928658
1E003E3B0C17	2016-08-29	EtOH_Box02_S123	ACTIVE	0	88.7851788998
1E003E3B0C17	2016-08-29	EtOH_Box02_S123	ACTIVE	0	88.8977890015
1E003E3B0C17	2016-08-29	EtOH_Box02_S123	ACTIVE	0	89.0213110447
1E003E3B0C17	2016-08-29	EtOH_Box02_S123	REWARD	6	89.0213110447
1E003E3B0C17	2016-08-29	EtOH_Box02_S123	ACTIVE	0	89.2681939602
1E003E3B0C17	2016-08-29	EtOH_Box02_S123	ACTIVE	0	89.3971738815
1E003E3B0C17	2016-08-29	EtOH_Box02_S123	ACTIVE	0	89.515075922
1E003E3B0C17	2016-08-29	EtOH_Box02_S123	ACTIVE	0	89.6547520161
1E003E3B0C17	2016-08-29	EtOH_Box02_S123	ACTIVE	0	89.7618830204
1E003E3B0C17	2016-08-29	EtOH_Box02_S123	ACTIVE	0	89.8906600475
1E003E3B0C17	2016-08-29	EtOH_Box02_S123	ACTIVE	0	89.9977579117
1E003E3B0C17	2016-08-29	EtOH_Box02_S123	ACTIVE	0	90.1265029907
1E003E3B0C17	2016-08-29	EtOH_Box02_S123	ACTIVE	0	90.2552888393
1E003E3B0C17	2016-08-29	EtOH_Box02_S123	ACTIVE	0	90.3733558655
1E003E3B0C17	2016-08-29	EtOH_Box02_S123	ACTIVE	0	90.5029668808
1E003E3B0C17	2016-08-29	EtOH_Box02_S123	ACTIVE	0	90.6219780445
1E003E3B0C17	2016-08-29	EtOH_Box02_S123	ACTIVE	0	90.7624230385
1E003E3B0C17	2016-08-29	EtOH_Box02_S123	ACTIVE	0	90.9031410217
1E003E3B0C17	2016-08-29	EtOH_Box02_S123	ACTIVE	0	91.0327768326
1E003E3B0C17	2016-08-29	EtOH_Box02_S123	ACTIVE	0	91.1624238491
1E003E3B0C17	2016-08-29	EtOH_Box02_S123	ACTIVE	0	91.302631855
1E003E3B0C17	2016-08-29	EtOH_Box02_S123	ACTIVE	0	91.4426250458
1E003E3B0C17	2016-08-29	EtOH_Box02_S123	ACTIVE	0	91.5823960304
1E003E3B0C17	2016-08-29	EtOH_Box02_S123	ACTIVE	0	91.7111778259
1E003E3B0C17	2016-08-29	EtOH_Box02_S123	ACTIVE	0	91.850769043
1E003E3B0C17	2016-08-29	EtOH_Box02_S123	ACTIVE	0	92.0010819435
1E003E3B0C17	2016-08-29	EtOH_Box02_S123	ACTIVE	0	92.1309258938
1E003E3B0C17	2016-08-29	EtOH_Box02_S123	ACTIVE	0	92.2813119888
1E003E3B0C17	2016-08-29	EtOH_Box02_S123	ACTIVE	0	92.4100468159
1E003E3B0C17	2016-08-29	EtOH_Box02_S123	ACTIVE	0	92.5387709141
1E003E3B0C17	2016-08-29	EtOH_Box02_S123	ACTIVE	0	92.667443037
1E003E3B0C17	2016-08-29	EtOH_Box02_S123	ACTIVE	0	92.8069329262
1E003E3B0C17	2016-08-29	EtOH_Box02_S123	ACTIVE	0	92.957406044
1E003E3B0C17	2016-08-29	EtOH_Box02_S123	ACTIVE	0	93.0970358849
1E003E3B0C17	2016-08-29	EtOH_Box02_S123	ACTIVE	0	93.2150478363
1E003E3B0C17	2016-08-29	EtOH_Box02_S123	ACTIVE	0	93.3545529842
1E003E3B0C17	2016-08-29	EtOH_Box02_S123	ACTIVE	0	93.4832119942
1E003E3B0C17	2016-08-29	EtOH_Box02_S123	ACTIVE	0	93.6119129658
1E003E3B0C17	2016-08-29	EtOH_Box02_S123	ACTIVE	0	93.7514739037
1E003E3B0C17	2016-08-29	EtOH_Box02_S123	ACTIVE	0	93.9125778675
1E003E3B0C17	2016-08-29	EtOH_Box02_S123	ACTIVE	0	94.0520179272
1E003E3B0C17	2016-08-29	EtOH_Box02_S123	ACTIVE	0	94.1920628548
1E003E3B0C17	2016-08-29	EtOH_Box02_S123	ACTIVE	0	94.3429729939
1E003E3B0C17	2016-08-29	EtOH_Box02_S123	ACTIVE	0	94.4825940132
1E003E3B0C17	2016-08-29	EtOH_Box02_S123	ACTIVE	0	94.6223700047
1E003E3B0C17	2016-08-29	EtOH_Box02_S123	ACTIVE	0	94.772783041
1E003E3B0C17	2016-08-29	EtOH_Box02_S123	ACTIVE	0	94.9123458862
1E003E3B0C17	2016-08-29	EtOH_Box02_S123	ACTIVE	0	95.0410590172
1E003E3B0C17	2016-08-29	EtOH_Box02_S123	ACTIVE	0	95.1914858818
1E003E3B0C17	2016-08-29	EtOH_Box02_S123	ACTIVE	0	95.332242012
1E003E3B0C17	2016-08-29	EtOH_Box02_S123	ACTIVE	0	95.4614789486
1E003E3B0C17	2016-08-29	EtOH_Box02_S123	ACTIVE	0	95.6131048203
1E003E3B0C17	2016-08-29	EtOH_Box02_S123	ACTIVE	0	95.7645428181
1E003E3B0C17	2016-08-29	EtOH_Box02_S123	ACTIVE	0	95.9158918858
1E003E3B0C17	2016-08-29	EtOH_Box02_S123	ACTIVE	0	96.0673158169
1E003E3B0C17	2016-08-29	EtOH_Box02_S123	ACTIVE	0	96.2078919411
1E003E3B0C17	2016-08-29	EtOH_Box02_S123	ACTIVE	0	96.348484993
1E003E3B0C17	2016-08-29	EtOH_Box02_S123	ACTIVE	0	96.5104370117
1E003E3B0C17	2016-08-29	EtOH_Box02_S123	ACTIVE	0	96.6826488972
1E003E3B0C17	2016-08-29	EtOH_Box02_S123	ACTIVE	0	96.8113749027
1E003E3B0C17	2016-08-29	EtOH_Box02_S123	ACTIVE	0	96.940117836
1E003E3B0C17	2016-08-29	EtOH_Box02_S123	ACTIVE	0	97.0689380169
1E003E3B0C17	2016-08-29	EtOH_Box02_S123	ACTIVE	0	97.165225029
1E003E3B0C17	2016-08-29	EtOH_Box02_S123	ACTIVE	0	97.3046338558
1E003E3B0C17	2016-08-29	EtOH_Box02_S123	ACTIVE	0	97.4442310333
1E003E3B0C17	2016-08-29	EtOH_Box02_S123	ACTIVE	0	97.5946989059
1E003E3B0C17	2016-08-29	EtOH_Box02_S123	ACTIVE	0	97.7342679501
1E003E3B0C17	2016-08-29	EtOH_Box02_S123	ACTIVE	0	97.8737468719
1E003E3B0C17	2016-08-29	EtOH_Box02_S123	ACTIVE	0	98.0239868164
1E003E3B0C17	2016-08-29	EtOH_Box02_S123	ACTIVE	0	98.1636199951
1E003E3B0C17	2016-08-29	EtOH_Box02_S123	ACTIVE	0	98.3139569759
1E003E3B0C17	2016-08-29	EtOH_Box02_S123	ACTIVE	0	98.4427478313
1E003E3B0C17	2016-08-29	EtOH_Box02_S123	ACTIVE	0	98.5824220181
1E003E3B0C17	2016-08-29	EtOH_Box02_S123	ACTIVE	0	98.7230889797
1E003E3B0C17	2016-08-29	EtOH_Box02_S123	ACTIVE	0	98.8734679222
1E003E3B0C17	2016-08-29	EtOH_Box02_S123	ACTIVE	0	99.0021579266
1E003E3B0C17	2016-08-29	EtOH_Box02_S123	ACTIVE	0	99.1418809891
1E003E3B0C17	2016-08-29	EtOH_Box02_S123	ACTIVE	0	99.2921729088
1E003E3B0C17	2016-08-29	EtOH_Box02_S123	ACTIVE	0	99.4100308418
1E003E3B0C17	2016-08-29	EtOH_Box02_S123	ACTIVE	0	99.5820019245
1E003E3B0C17	2016-08-29	EtOH_Box02_S123	ACTIVE	0	99.9700770378
1E003E3B0C17	2016-08-29	EtOH_Box02_S123	ACTIVE	0	100.087988853
1E003E3B0C17	2016-08-29	EtOH_Box02_S123	ACTIVE	0	100.21666503
1E003E3B0C17	2016-08-29	EtOH_Box02_S123	ACTIVE	0	100.410421848
1E003E3B0C17	2016-08-29	EtOH_Box02_S123	ACTIVE	0	100.669159889
1E003E3B0C17	2016-08-29	EtOH_Box02_S123	ACTIVE	0	100.797909021
1E003E3B0C17	2016-08-29	EtOH_Box02_S123	ACTIVE	0	101.143898964
1E003E3B0C17	2016-08-29	EtOH_Box02_S123	ACTIVE	0	101.534646988
1E003E3B0C17	2016-08-29	EtOH_Box02_S123	ACTIVE	0	101.663691998
1E003E3B0C17	2016-08-29	EtOH_Box02_S123	ACTIVE	0	113.722280979
1E003E3B0C17	2016-08-29	EtOH_Box02_S123	ACTIVE	0	114.711999893
1E003E3B0C17	2016-08-29	EtOH_Box02_S123	ACTIVE	0	114.826030016
1E003E3B0C17	2016-08-29	EtOH_Box02_S123	ACTIVE	0	115.004988909
1E003E3B0C17	2016-08-29	EtOH_Box02_S123	ACTIVE	0	115.335347891
1E003E3B0C17	2016-08-29	EtOH_Box02_S123	ACTIVE	0	115.569536924
1E003E3B0C17	2016-08-29	EtOH_Box02_S123	ACTIVE	0	115.782160997
1E003E3B0C17	2016-08-29	EtOH_Box02_S123	ACTIVE	0	115.896594048
1E003E3B0C17	2016-08-29	EtOH_Box02_S123	REWARD	8	115.896594048
1E003E3B0C17	2016-08-29	EtOH_Box02_S123	ACTIVE	0	116.15673089
1E003E3B0C17	2016-08-29	EtOH_Box02_S123	ACTIVE	0	116.492660999
1E003E3B0C17	2016-08-29	EtOH_Box02_S123	ACTIVE	0	116.578342915
1E003E3B0C17	2016-08-29	EtOH_Box02_S123	ACTIVE	0	116.696264029
1E003E3B0C17	2016-08-29	EtOH_Box02_S123	ACTIVE	0	116.987125874
1E003E3B0C17	2016-08-29	EtOH_Box02_S123	ACTIVE	0	117.075466871
1E003E3B0C17	2016-08-29	EtOH_Box02_S123	ACTIVE	0	117.171882868
1E003E3B0C17	2016-08-29	EtOH_Box02_S123	ACTIVE	0	117.279043913
1E003E3B0C17	2016-08-29	EtOH_Box02_S123	ACTIVE	0	117.396881819
1E003E3B0C17	2016-08-29	EtOH_Box02_S123	ACTIVE	0	117.525537014
1E003E3B0C17	2016-08-29	EtOH_Box02_S123	ACTIVE	0	117.63270998
1E003E3B0C17	2016-08-29	EtOH_Box02_S123	ACTIVE	0	117.77223587
1E003E3B0C17	2016-08-29	EtOH_Box02_S123	ACTIVE	0	117.890156031
1E003E3B0C17	2016-08-29	EtOH_Box02_S123	ACTIVE	0	118.019012928
1E003E3B0C17	2016-08-29	EtOH_Box02_S123	ACTIVE	0	118.12607193
1E003E3B0C17	2016-08-29	EtOH_Box02_S123	ACTIVE	0	118.255062819
1E003E3B0C17	2016-08-29	EtOH_Box02_S123	ACTIVE	0	118.383769989
1E003E3B0C17	2016-08-29	EtOH_Box02_S123	ACTIVE	0	118.512493849
1E003E3B0C17	2016-08-29	EtOH_Box02_S123	ACTIVE	0	118.641176939
1E003E3B0C17	2016-08-29	EtOH_Box02_S123	ACTIVE	0	118.75906992
1E003E3B0C17	2016-08-29	EtOH_Box02_S123	ACTIVE	0	118.866238832
1E003E3B0C17	2016-08-29	EtOH_Box02_S123	ACTIVE	0	118.994998932
1E003E3B0C17	2016-08-29	EtOH_Box02_S123	ACTIVE	0	119.12371397
1E003E3B0C17	2016-08-29	EtOH_Box02_S123	ACTIVE	0	119.274145842
1E003E3B0C17	2016-08-29	EtOH_Box02_S123	ACTIVE	0	119.403029919
1E003E3B0C17	2016-08-29	EtOH_Box02_S123	ACTIVE	0	119.531764984
1E003E3B0C17	2016-08-29	EtOH_Box02_S123	ACTIVE	0	119.66147995
1E003E3B0C17	2016-08-29	EtOH_Box02_S123	ACTIVE	0	119.790225983
1E003E3B0C17	2016-08-29	EtOH_Box02_S123	ACTIVE	0	119.919046879
1E003E3B0C17	2016-08-29	EtOH_Box02_S123	ACTIVE	0	120.058681011
1E003E3B0C17	2016-08-29	EtOH_Box02_S123	ACTIVE	0	120.198365927
1E003E3B0C17	2016-08-29	EtOH_Box02_S123	ACTIVE	0	120.338181019
1E003E3B0C17	2016-08-29	EtOH_Box02_S123	ACTIVE	0	120.478487015
1E003E3B0C17	2016-08-29	EtOH_Box02_S123	ACTIVE	0	120.608206034
1E003E3B0C17	2016-08-29	EtOH_Box02_S123	ACTIVE	0	120.737892866
1E003E3B0C17	2016-08-29	EtOH_Box02_S123	ACTIVE	0	120.90029192
1E003E3B0C17	2016-08-29	EtOH_Box02_S123	ACTIVE	0	121.040805817
1E003E3B0C17	2016-08-29	EtOH_Box02_S123	ACTIVE	0	121.181949854
1E003E3B0C17	2016-08-29	EtOH_Box02_S123	ACTIVE	0	121.322561026
1E003E3B0C17	2016-08-29	EtOH_Box02_S123	ACTIVE	0	121.462934017
1E003E3B0C17	2016-08-29	EtOH_Box02_S123	ACTIVE	0	121.613569021
1E003E3B0C17	2016-08-29	EtOH_Box02_S123	ACTIVE	0	122.998504877
1E003E3B0C17	2016-08-29	EtOH_Box02_S123	ACTIVE	0	127.838479042
1E003E3B0C17	2016-08-29	EtOH_Box02_S123	ACTIVE	0	128.129753828
1E003E3B0C17	2016-08-29	EtOH_Box02_S123	ACTIVE	0	128.237080812
1E003E3B0C17	2016-08-29	EtOH_Box02_S123	ACTIVE	0	128.355108023
1E003E3B0C17	2016-08-29	EtOH_Box02_S123	ACTIVE	0	128.528312922
1E003E3B0C17	2016-08-29	EtOH_Box02_S123	ACTIVE	0	128.624680042
1E003E3B0C17	2016-08-29	EtOH_Box02_S123	ACTIVE	0	129.056284904
1E003E3B0C17	2016-08-29	EtOH_Box02_S123	ACTIVE	0	129.152598858
1E003E3B0C17	2016-08-29	EtOH_Box02_S123	ACTIVE	0	129.281263828
1E003E3B0C17	2016-08-29	EtOH_Box02_S123	ACTIVE	0	129.582913876
1E003E3B0C17	2016-08-29	EtOH_Box02_S123	ACTIVE	0	129.689949989
1E003E3B0C17	2016-08-29	EtOH_Box02_S123	ACTIVE	0	129.807849884
1E003E3B0C17	2016-08-29	EtOH_Box02_S123	ACTIVE	0	130.228556871
1E003E3B0C17	2016-08-29	EtOH_Box02_S123	ACTIVE	0	130.303290844
1E003E3B0C17	2016-08-29	EtOH_Box02_S123	ACTIVE	0	130.410439968
1E003E3B0C17	2016-08-29	EtOH_Box02_S123	ACTIVE	0	130.539202929
1E003E3B0C17	2016-08-29	EtOH_Box02_S123	ACTIVE	0	130.65711689
1E003E3B0C17	2016-08-29	EtOH_Box02_S123	ACTIVE	0	130.980681896
1E003E3B0C17	2016-08-29	EtOH_Box02_S123	ACTIVE	0	131.131469011
1E003E3B0C17	2016-08-29	EtOH_Box02_S123	ACTIVE	0	131.444098949
1E003E3B0C17	2016-08-29	EtOH_Box02_S123	ACTIVE	0	131.52964592
1E003E3B0C17	2016-08-29	EtOH_Box02_S123	ACTIVE	0	131.659346819
1E003E3B0C17	2016-08-29	EtOH_Box02_S123	ACTIVE	0	131.896380901
1E003E3B0C17	2016-08-29	EtOH_Box02_S123	ACTIVE	0	132.003477812
1E003E3B0C17	2016-08-29	EtOH_Box02_S123	ACTIVE	0	132.26185894
1E003E3B0C17	2016-08-29	EtOH_Box02_S123	ACTIVE	0	132.368909836
1E003E3B0C17	2016-08-29	EtOH_Box02_S123	ACTIVE	0	132.497596979
1E003E3B0C17	2016-08-29	EtOH_Box02_S123	ACTIVE	0	132.885715961
1E003E3B0C17	2016-08-29	EtOH_Box02_S123	ACTIVE	0	132.982239962
1E003E3B0C17	2016-08-29	EtOH_Box02_S123	ACTIVE	0	133.28440094
1E003E3B0C17	2016-08-29	EtOH_Box02_S123	ACTIVE	0	133.512126923
1E003E3B0C17	2016-08-29	EtOH_Box02_S123	ACTIVE	0	133.619401932
1E003E3B0C17	2016-08-29	EtOH_Box02_S123	ACTIVE	0	133.715677023
1E003E3B0C17	2016-08-29	EtOH_Box02_S123	ACTIVE	0	133.844460011
1E003E3B0C17	2016-08-29	EtOH_Box02_S123	ACTIVE	0	134.048914909
1E003E3B0C17	2016-08-29	EtOH_Box02_S123	ACTIVE	0	134.404752016
1E003E3B0C17	2016-08-29	EtOH_Box02_S123	ACTIVE	0	134.511857986
1E003E3B0C17	2016-08-29	EtOH_Box02_S123	ACTIVE	0	135.485687017
1E003E3B0C17	2016-08-29	EtOH_Box02_S123	ACTIVE	0	135.582121849
1E003E3B0C17	2016-08-29	EtOH_Box02_S123	ACTIVE	0	135.62429285
1E003E3B0C17	2016-08-29	EtOH_Box02_S123	ACTIVE	0	136.056103945
1E003E3B0C17	2016-08-29	EtOH_Box02_S123	ACTIVE	0	136.149713993
1E003E3B0C17	2016-08-29	EtOH_Box02_S123	ACTIVE	0	136.254184961
1E003E3B0C17	2016-08-29	EtOH_Box02_S123	ACTIVE	0	136.68296504
1E003E3B0C17	2016-08-29	EtOH_Box02_S123	ACTIVE	0	136.819715977
1E003E3B0C17	2016-08-29	EtOH_Box02_S123	ACTIVE	0	136.913152933
1E003E3B0C17	2016-08-29	EtOH_Box02_S123	ACTIVE	0	137.071470976
1E003E3B0C17	2016-08-29	EtOH_Box02_S123	ACTIVE	0	137.391896963
1E003E3B0C17	2016-08-29	EtOH_Box02_S123	ACTIVE	0	137.474572897
1E003E3B0C17	2016-08-29	EtOH_Box02_S123	ACTIVE	0	174.735065937
1E003E3B0C17	2016-08-29	EtOH_Box02_S123	ACTIVE	0	174.818022013
1E003E3B0C17	2016-08-29	EtOH_Box02_S123	REWARD	11	174.818022013
1E003E3B0C17	2016-08-29	EtOH_Box02_S123	ACTIVE	0	175.121978998
1E003E3B0C17	2016-08-29	EtOH_Box02_S123	ACTIVE	0	175.511624813
1E003E3B0C17	2016-08-29	EtOH_Box02_S123	ACTIVE	0	175.608562946
1E003E3B0C17	2016-08-29	EtOH_Box02_S123	ACTIVE	0	175.716398001
1E003E3B0C17	2016-08-29	EtOH_Box02_S123	ACTIVE	0	175.835111856
1E003E3B0C17	2016-08-29	EtOH_Box02_S123	ACTIVE	0	175.953758955
1E003E3B0C17	2016-08-29	EtOH_Box02_S123	ACTIVE	0	176.072440863
1E003E3B0C17	2016-08-29	EtOH_Box02_S123	ACTIVE	0	176.191051006
1E003E3B0C17	2016-08-29	EtOH_Box02_S123	ACTIVE	0	176.309865952
1E003E3B0C17	2016-08-29	EtOH_Box02_S123	ACTIVE	0	176.428573847
1E003E3B0C17	2016-08-29	EtOH_Box02_S123	ACTIVE	0	176.546649933
1E003E3B0C17	2016-08-29	EtOH_Box02_S123	ACTIVE	0	176.675388813
1E003E3B0C17	2016-08-29	EtOH_Box02_S123	ACTIVE	0	176.793241024
1E003E3B0C17	2016-08-29	EtOH_Box02_S123	ACTIVE	0	176.932816029
1E003E3B0C17	2016-08-29	EtOH_Box02_S123	ACTIVE	0	177.06159091
1E003E3B0C17	2016-08-29	EtOH_Box02_S123	ACTIVE	0	177.201076031
1E003E3B0C17	2016-08-29	EtOH_Box02_S123	ACTIVE	0	177.340595961
1E003E3B0C17	2016-08-29	EtOH_Box02_S123	ACTIVE	0	177.46929884
1E003E3B0C17	2016-08-29	EtOH_Box02_S123	ACTIVE	0	177.608798027
1E003E3B0C17	2016-08-29	EtOH_Box02_S123	ACTIVE	0	177.759166002
1E003E3B0C17	2016-08-29	EtOH_Box02_S123	ACTIVE	0	177.899866819
1E003E3B0C17	2016-08-29	EtOH_Box02_S123	ACTIVE	0	178.039400816
1E003E3B0C17	2016-08-29	EtOH_Box02_S123	ACTIVE	0	178.17888999
1E003E3B0C17	2016-08-29	EtOH_Box02_S123	ACTIVE	0	178.31831193
1E003E3B0C17	2016-08-29	EtOH_Box02_S123	ACTIVE	0	178.468681812
1E003E3B0C17	2016-08-29	EtOH_Box02_S123	ACTIVE	0	178.608191013
1E003E3B0C17	2016-08-29	EtOH_Box02_S123	ACTIVE	0	178.769292831
1E003E3B0C17	2016-08-29	EtOH_Box02_S123	ACTIVE	0	188.079838991
1E003E3B0C17	2016-08-29	EtOH_Box02_S123	ACTIVE	0	188.165391922
1E003E3B0C17	2016-08-29	EtOH_Box02_S123	ACTIVE	0	188.272439003
1E003E3B0C17	2016-08-29	EtOH_Box02_S123	ACTIVE	0	188.379482031
1E003E3B0C17	2016-08-29	EtOH_Box02_S123	ACTIVE	0	188.659499884
1E003E3B0C17	2016-08-29	EtOH_Box02_S123	ACTIVE	0	188.885537863
1E003E3B0C17	2016-08-29	EtOH_Box02_S123	ACTIVE	0	189.01424098
1E003E3B0C17	2016-08-29	EtOH_Box02_S123	ACTIVE	0	189.272593975
1E003E3B0C17	2016-08-29	EtOH_Box02_S123	ACTIVE	0	189.402417898
1E003E3B0C17	2016-08-29	EtOH_Box02_S123	ACTIVE	0	189.563671827
1E003E3B0C17	2016-08-29	EtOH_Box02_S123	ACTIVE	0	189.973711014
1E003E3B0C17	2016-08-29	EtOH_Box02_S123	ACTIVE	0	190.102506876
1E003E3B0C17	2016-08-29	EtOH_Box02_S123	ACTIVE	0	190.24196887
1E003E3B0C17	2016-08-29	EtOH_Box02_S123	ACTIVE	0	190.327458858
1E003E3B0C17	2016-08-29	EtOH_Box02_S123	ACTIVE	0	190.445757866
1E003E3B0C17	2016-08-29	EtOH_Box02_S123	ACTIVE	0	190.55295682
1E003E3B0C17	2016-08-29	EtOH_Box02_S123	ACTIVE	0	190.897851944
1E003E3B0C17	2016-08-29	EtOH_Box02_S123	ACTIVE	0	191.004894972
1E003E3B0C17	2016-08-29	EtOH_Box02_S123	ACTIVE	0	191.122735977
1E003E3B0C17	2016-08-29	EtOH_Box02_S123	ACTIVE	0	191.381103039
1E003E3B0C17	2016-08-29	EtOH_Box02_S123	ACTIVE	0	191.488170862
1E003E3B0C17	2016-08-29	EtOH_Box02_S123	ACTIVE	0	191.595229864
1E003E3B0C17	2016-08-29	EtOH_Box02_S123	ACTIVE	0	191.713110924
1E003E3B0C17	2016-08-29	EtOH_Box02_S123	ACTIVE	0	191.830971956
1E003E3B0C17	2016-08-29	EtOH_Box02_S123	ACTIVE	0	191.959658861
1E003E3B0C17	2016-08-29	EtOH_Box02_S123	ACTIVE	0	208.995807886
1E003E3B0C17	2016-08-29	EtOH_Box02_S123	ACTIVE	0	209.078881025
1E003E3B0C17	2016-08-29	EtOH_Box02_S123	ACTIVE	0	209.313016891
1E003E3B0C17	2016-08-29	EtOH_Box02_S123	ACTIVE	0	209.461777925
1E003E3B0C17	2016-08-29	EtOH_Box02_S123	ACTIVE	0	209.793604851
1E003E3B0C17	2016-08-29	EtOH_Box02_S123	ACTIVE	0	210.222290993
1E003E3B0C17	2016-08-29	EtOH_Box02_S123	ACTIVE	0	210.304988861
1E003E3B0C17	2016-08-29	EtOH_Box02_S123	ACTIVE	0	210.420629025
1E003E3B0C17	2016-08-29	EtOH_Box02_S123	ACTIVE	0	210.622395039
1E003E3B0C17	2016-08-29	EtOH_Box02_S123	ACTIVE	0	210.964509964
1E003E3B0C17	2016-08-29	EtOH_Box02_S123	ACTIVE	0	211.079568863
1E003E3B0C17	2016-08-29	EtOH_Box02_S123	ACTIVE	0	211.432490826
1E003E3B0C17	2016-08-29	EtOH_Box02_S123	ACTIVE	0	212.153115034
1E003E3B0C17	2016-08-29	EtOH_Box02_S123	ACTIVE	0	212.452412844
1E003E3B0C17	2016-08-29	EtOH_Box02_S123	ACTIVE	0	212.556887865
1E003E3B0C17	2016-08-29	EtOH_Box02_S123	REWARD	15	212.556887865
1E003E3B0C17	2016-08-29	EtOH_Box02_S123	ACTIVE	0	212.827831984
1E003E3B0C17	2016-08-29	EtOH_Box02_S123	ACTIVE	0	212.92442894
1E003E3B0C17	2016-08-29	EtOH_Box02_S123	ACTIVE	0	213.031647921
1E003E3B0C17	2016-08-29	EtOH_Box02_S123	ACTIVE	0	213.139925003
1E003E3B0C17	2016-08-29	EtOH_Box02_S123	ACTIVE	0	213.257936954
1E003E3B0C17	2016-08-29	EtOH_Box02_S123	ACTIVE	0	213.375756025
1E003E3B0C17	2016-08-29	EtOH_Box02_S123	ACTIVE	0	213.493577003
1E003E3B0C17	2016-08-29	EtOH_Box02_S123	ACTIVE	0	213.611613989
1E003E3B0C17	2016-08-29	EtOH_Box02_S123	ACTIVE	0	213.718714952
1E003E3B0C17	2016-08-29	EtOH_Box02_S123	ACTIVE	0	213.836607933
1E003E3B0C17	2016-08-29	EtOH_Box02_S123	ACTIVE	0	213.95461297
1E003E3B0C17	2016-08-29	EtOH_Box02_S123	ACTIVE	0	214.072552919
1E003E3B0C17	2016-08-29	EtOH_Box02_S123	ACTIVE	0	214.20125699
1E003E3B0C17	2016-08-29	EtOH_Box02_S123	ACTIVE	0	214.319147825
1E003E3B0C17	2016-08-29	EtOH_Box02_S123	ACTIVE	0	214.458819866
1E003E3B0C17	2016-08-29	EtOH_Box02_S123	ACTIVE	0	214.577008009
1E003E3B0C17	2016-08-29	EtOH_Box02_S123	ACTIVE	0	214.69498086
1E003E3B0C17	2016-08-29	EtOH_Box02_S123	ACTIVE	0	214.812894821
1E003E3B0C17	2016-08-29	EtOH_Box02_S123	ACTIVE	0	214.919996023
1E003E3B0C17	2016-08-29	EtOH_Box02_S123	ACTIVE	0	215.037889004
1E003E3B0C17	2016-08-29	EtOH_Box02_S123	ACTIVE	0	215.166654825
1E003E3B0C17	2016-08-29	EtOH_Box02_S123	ACTIVE	0	215.284749985
1E003E3B0C17	2016-08-29	EtOH_Box02_S123	ACTIVE	0	215.413868904
1E003E3B0C17	2016-08-29	EtOH_Box02_S123	ACTIVE	0	215.543438911
1E003E3B0C17	2016-08-29	EtOH_Box02_S123	ACTIVE	0	215.673163891
1E003E3B0C17	2016-08-29	EtOH_Box02_S123	ACTIVE	0	215.792038918
1E003E3B0C17	2016-08-29	EtOH_Box02_S123	ACTIVE	0	215.921571016
1E003E3B0C17	2016-08-29	EtOH_Box02_S123	ACTIVE	0	216.051203966
1E003E3B0C17	2016-08-29	EtOH_Box02_S123	ACTIVE	0	216.18105793
1E003E3B0C17	2016-08-29	EtOH_Box02_S123	ACTIVE	0	216.321516037
1E003E3B0C17	2016-08-29	EtOH_Box02_S123	ACTIVE	0	216.45113802
1E003E3B0C17	2016-08-29	EtOH_Box02_S123	ACTIVE	0	216.592092037
1E003E3B0C17	2016-08-29	EtOH_Box02_S123	ACTIVE	0	216.720957041
1E003E3B0C17	2016-08-29	EtOH_Box02_S123	ACTIVE	0	216.871300936
1E003E3B0C17	2016-08-29	EtOH_Box02_S123	ACTIVE	0	217.010988951
1E003E3B0C17	2016-08-29	EtOH_Box02_S123	ACTIVE	0	234.792469025
1E003E3B0C17	2016-08-29	EtOH_Box02_S123	ACTIVE	0	234.886224031
1E003E3B0C17	2016-08-29	EtOH_Box02_S123	ACTIVE	0	235.174343824
1E003E3B0C17	2016-08-29	EtOH_Box02_S123	ACTIVE	0	235.289600849
1E003E3B0C17	2016-08-29	EtOH_Box02_S123	ACTIVE	0	235.393952847
1E003E3B0C17	2016-08-29	EtOH_Box02_S123	ACTIVE	0	235.69309783
1E003E3B0C17	2016-08-29	EtOH_Box02_S123	ACTIVE	0	235.775974035
1E003E3B0C17	2016-08-29	EtOH_Box02_S123	ACTIVE	0	235.880337954
1E003E3B0C17	2016-08-29	EtOH_Box02_S123	ACTIVE	0	235.995465994
1E003E3B0C17	2016-08-29	EtOH_Box02_S123	ACTIVE	0	236.132166862
1E003E3B0C17	2016-08-29	EtOH_Box02_S123	ACTIVE	0	236.268812895
1E003E3B0C17	2016-08-29	EtOH_Box02_S123	ACTIVE	0	236.373026848
1E003E3B0C17	2016-08-29	EtOH_Box02_S123	ACTIVE	0	236.509891033
1E003E3B0C17	2016-08-29	EtOH_Box02_S123	ACTIVE	0	236.873718023
1E003E3B0C17	2016-08-29	EtOH_Box02_S123	ACTIVE	0	237.011598825
1E003E3B0C17	2016-08-29	EtOH_Box02_S123	ACTIVE	0	237.137650013
1E003E3B0C17	2016-08-29	EtOH_Box02_S123	ACTIVE	0	237.253031969
1E003E3B0C17	2016-08-29	EtOH_Box02_S123	ACTIVE	0	237.357254028
1E003E3B0C17	2016-08-29	EtOH_Box02_S123	ACTIVE	0	237.515626907
1E003E3B0C17	2016-08-29	EtOH_Box02_S123	REWARD	19	237.515626907
1E003E3B0C17	2016-08-29	EtOH_Box02_S123	ACTIVE	0	237.721446037
1E003E3B0C17	2016-08-29	EtOH_Box02_S123	ACTIVE	0	237.839787006
1E003E3B0C17	2016-08-29	EtOH_Box02_S123	ACTIVE	0	237.925246
1E003E3B0C17	2016-08-29	EtOH_Box02_S123	ACTIVE	0	238.054041862
1E003E3B0C17	2016-08-29	EtOH_Box02_S123	ACTIVE	0	238.150385857
1E003E3B0C17	2016-08-29	EtOH_Box02_S123	ACTIVE	0	238.279083967
1E003E3B0C17	2016-08-29	EtOH_Box02_S123	ACTIVE	0	238.397016048
1E003E3B0C17	2016-08-29	EtOH_Box02_S123	ACTIVE	0	238.515023947
1E003E3B0C17	2016-08-29	EtOH_Box02_S123	ACTIVE	0	238.63299489
1E003E3B0C17	2016-08-29	EtOH_Box02_S123	ACTIVE	0	238.750821829
1E003E3B0C17	2016-08-29	EtOH_Box02_S123	ACTIVE	0	238.868723869
1E003E3B0C17	2016-08-29	EtOH_Box02_S123	ACTIVE	0	238.986781836
1E003E3B0C17	2016-08-29	EtOH_Box02_S123	ACTIVE	0	239.126593828
1E003E3B0C17	2016-08-29	EtOH_Box02_S123	ACTIVE	0	239.244501829
1E003E3B0C17	2016-08-29	EtOH_Box02_S123	ACTIVE	0	239.362442017
1E003E3B0C17	2016-08-29	EtOH_Box02_S123	ACTIVE	0	239.491221905
1E003E3B0C17	2016-08-29	EtOH_Box02_S123	ACTIVE	0	239.620201826
1E003E3B0C17	2016-08-29	EtOH_Box02_S123	ACTIVE	0	239.74890399
1E003E3B0C17	2016-08-29	EtOH_Box02_S123	ACTIVE	0	239.877573967
1E003E3B0C17	2016-08-29	EtOH_Box02_S123	ACTIVE	0	240.006294966
1E003E3B0C17	2016-08-29	EtOH_Box02_S123	ACTIVE	0	240.134996891
1E003E3B0C17	2016-08-29	EtOH_Box02_S123	ACTIVE	0	240.263661861
1E003E3B0C17	2016-08-29	EtOH_Box02_S123	ACTIVE	0	240.392263889
1E003E3B0C17	2016-08-29	EtOH_Box02_S123	ACTIVE	0	240.521309853
1E003E3B0C17	2016-08-29	EtOH_Box02_S123	ACTIVE	0	240.660959959
1E003E3B0C17	2016-08-29	EtOH_Box02_S123	ACTIVE	0	240.823222876
1E003E3B0C17	2016-08-29	EtOH_Box02_S123	ACTIVE	0	246.017141819
1E003E3B0C17	2016-08-29	EtOH_Box02_S123	ACTIVE	0	246.29715991
1E003E3B0C17	2016-08-29	EtOH_Box02_S123	ACTIVE	0	254.655303955
1E003E3B0C17	2016-08-29	EtOH_Box02_S123	ACTIVE	0	254.751739025
1E003E3B0C17	2016-08-29	EtOH_Box02_S123	ACTIVE	0	254.859764814
1E003E3B0C17	2016-08-29	EtOH_Box02_S123	ACTIVE	0	254.988487005
1E003E3B0C17	2016-08-29	EtOH_Box02_S123	ACTIVE	0	255.117148876
1E003E3B0C17	2016-08-29	EtOH_Box02_S123	ACTIVE	0	255.235205889
1E003E3B0C17	2016-08-29	EtOH_Box02_S123	ACTIVE	0	255.3532269
1E003E3B0C17	2016-08-29	EtOH_Box02_S123	ACTIVE	0	255.481995821
1E003E3B0C17	2016-08-29	EtOH_Box02_S123	ACTIVE	0	255.599879026
1E003E3B0C17	2016-08-29	EtOH_Box02_S123	ACTIVE	0	255.706962824
1E003E3B0C17	2016-08-29	EtOH_Box02_S123	ACTIVE	0	255.825064898
1E003E3B0C17	2016-08-29	EtOH_Box02_S123	ACTIVE	0	255.932099819
1E003E3B0C17	2016-08-29	EtOH_Box02_S123	ACTIVE	0	256.049939871
1E003E3B0C17	2016-08-29	EtOH_Box02_S123	ACTIVE	0	256.156937838
1E003E3B0C17	2016-08-29	EtOH_Box02_S123	ACTIVE	0	256.274948835
1E003E3B0C17	2016-08-29	EtOH_Box02_S123	ACTIVE	0	256.382779837
1E003E3B0C17	2016-08-29	EtOH_Box02_S123	ACTIVE	0	256.501057863
1E003E3B0C17	2016-08-29	EtOH_Box02_S123	ACTIVE	0	256.619133949
1E003E3B0C17	2016-08-29	EtOH_Box02_S123	ACTIVE	0	256.736996889
1E003E3B0C17	2016-08-29	EtOH_Box02_S123	ACTIVE	0	256.854959011
1E003E3B0C17	2016-08-29	EtOH_Box02_S123	ACTIVE	0	256.983616829
1E003E3B0C17	2016-08-29	EtOH_Box02_S123	ACTIVE	0	257.101459026
1E003E3B0C17	2016-08-29	EtOH_Box02_S123	ACTIVE	0	257.20855093
1E003E3B0C17	2016-08-29	EtOH_Box02_S123	ACTIVE	0	257.326411963
1E003E3B0C17	2016-08-29	EtOH_Box02_S123	ACTIVE	0	257.433760881
1E003E3B0C17	2016-08-29	EtOH_Box02_S123	ACTIVE	0	257.541108847
1E003E3B0C17	2016-08-29	EtOH_Box02_S123	ACTIVE	0	257.659157038
1E003E3B0C17	2016-08-29	EtOH_Box02_S123	ACTIVE	0	257.77440691
1E003E3B0C17	2016-08-29	EtOH_Box02_S123	ACTIVE	0	257.91108799
1E003E3B0C17	2016-08-29	EtOH_Box02_S123	ACTIVE	0	258.015441895
1E003E3B0C17	2016-08-29	EtOH_Box02_S123	ACTIVE	0	258.108935833
1E003E3B0C17	2016-08-29	EtOH_Box02_S123	ACTIVE	0	258.224056005
1E003E3B0C17	2016-08-29	EtOH_Box02_S123	ACTIVE	0	258.502277851
1E003E3B0C17	2016-08-29	EtOH_Box02_S123	ACTIVE	0	258.628469944
1E003E3B0C17	2016-08-29	EtOH_Box02_S123	ACTIVE	0	259.554572821
1E003E3B0C17	2016-08-29	EtOH_Box02_S123	ACTIVE	0	259.658958912
1E003E3B0C17	2016-08-29	EtOH_Box02_S123	ACTIVE	0	259.774214983
1E003E3B0C17	2016-08-29	EtOH_Box02_S123	ACTIVE	0	260.105538845
1E003E3B0C17	2016-08-29	EtOH_Box02_S123	ACTIVE	0	260.209903955
1E003E3B0C17	2016-08-29	EtOH_Box02_S123	ACTIVE	0	260.45508194
1E003E3B0C17	2016-08-29	EtOH_Box02_S123	ACTIVE	0	260.570451021
1E003E3B0C17	2016-08-29	EtOH_Box02_S123	ACTIVE	0	260.718158007
1E003E3B0C17	2016-08-29	EtOH_Box02_S123	ACTIVE	0	260.930495977
1E003E3B0C17	2016-08-29	EtOH_Box02_S123	ACTIVE	0	261.110476017
1E003E3B0C17	2016-08-29	EtOH_Box02_S123	ACTIVE	0	261.279678822
1E003E3B0C17	2016-08-29	EtOH_Box02_S123	ACTIVE	0	261.416407824
1E003E3B0C17	2016-08-29	EtOH_Box02_S123	ACTIVE	0	261.553114891
1E003E3B0C17	2016-08-29	EtOH_Box02_S123	ACTIVE	0	261.668330908
1E003E3B0C17	2016-08-29	EtOH_Box02_S123	ACTIVE	0	261.913136959
1E003E3B0C17	2016-08-29	EtOH_Box02_S123	ACTIVE	0	262.168824911
1E003E3B0C17	2016-08-29	EtOH_Box02_S123	ACTIVE	0	262.436218977
1E003E3B0C17	2016-08-29	EtOH_Box02_S123	REWARD	25	262.436218977
1E003E3B0C17	2016-08-29	EtOH_Box02_S123	ACTIVE	0	262.751106024
1E003E3B0C17	2016-08-29	EtOH_Box02_S123	ACTIVE	0	262.847606897
1E003E3B0C17	2016-08-29	EtOH_Box02_S123	ACTIVE	0	262.954676867
1E003E3B0C17	2016-08-29	EtOH_Box02_S123	ACTIVE	0	263.050977945
1E003E3B0C17	2016-08-29	EtOH_Box02_S123	ACTIVE	0	263.158049822
1E003E3B0C17	2016-08-29	EtOH_Box02_S123	ACTIVE	0	263.26509285
1E003E3B0C17	2016-08-29	EtOH_Box02_S123	ACTIVE	0	263.382920027
1E003E3B0C17	2016-08-29	EtOH_Box02_S123	ACTIVE	0	263.48997283
1E003E3B0C17	2016-08-29	EtOH_Box02_S123	ACTIVE	0	263.607861996
1E003E3B0C17	2016-08-29	EtOH_Box02_S123	ACTIVE	0	263.725857019
1E003E3B0C17	2016-08-29	EtOH_Box02_S123	ACTIVE	0	263.843789816
1E003E3B0C17	2016-08-29	EtOH_Box02_S123	ACTIVE	0	263.961623907
1E003E3B0C17	2016-08-29	EtOH_Box02_S123	ACTIVE	0	264.079457998
1E003E3B0C17	2016-08-29	EtOH_Box02_S123	ACTIVE	0	264.197407961
1E003E3B0C17	2016-08-29	EtOH_Box02_S123	ACTIVE	0	264.315250874
1E003E3B0C17	2016-08-29	EtOH_Box02_S123	ACTIVE	0	264.422360897
1E003E3B0C17	2016-08-29	EtOH_Box02_S123	ACTIVE	0	264.529459953
1E003E3B0C17	2016-08-29	EtOH_Box02_S123	ACTIVE	0	264.658141851
1E003E3B0C17	2016-08-29	EtOH_Box02_S123	ACTIVE	0	264.786798
1E003E3B0C17	2016-08-29	EtOH_Box02_S123	ACTIVE	0	264.904623032
1E003E3B0C17	2016-08-29	EtOH_Box02_S123	ACTIVE	0	265.033257008
1E003E3B0C17	2016-08-29	EtOH_Box02_S123	ACTIVE	0	265.15119791
1E003E3B0C17	2016-08-29	EtOH_Box02_S123	ACTIVE	0	265.290830851
1E003E3B0C17	2016-08-29	EtOH_Box02_S123	ACTIVE	0	265.430575848
1E003E3B0C17	2016-08-29	EtOH_Box02_S123	ACTIVE	0	265.571045876
1E003E3B0C17	2016-08-29	EtOH_Box02_S123	ACTIVE	0	265.711549044
1E003E3B0C17	2016-08-29	EtOH_Box02_S123	ACTIVE	0	265.885951996
1E003E3B0C17	2016-08-29	EtOH_Box02_S123	ACTIVE	0	266.004762888
1E003E3B0C17	2016-08-29	EtOH_Box02_S123	ACTIVE	0	266.134320974
1E003E3B0C17	2016-08-29	EtOH_Box02_S123	ACTIVE	0	274.774718046
1E003E3B0C17	2016-08-29	EtOH_Box02_S123	ACTIVE	0	274.871131897
1E003E3B0C17	2016-08-29	EtOH_Box02_S123	ACTIVE	0	275.08630991
1E003E3B0C17	2016-08-29	EtOH_Box02_S123	ACTIVE	0	275.193464994
1E003E3B0C17	2016-08-29	EtOH_Box02_S123	ACTIVE	0	275.300730944
1E003E3B0C17	2016-08-29	EtOH_Box02_S123	ACTIVE	0	275.516006947
1E003E3B0C17	2016-08-29	EtOH_Box02_S123	ACTIVE	0	275.64489603
1E003E3B0C17	2016-08-29	EtOH_Box02_S123	ACTIVE	0	275.741176844
1E003E3B0C17	2016-08-29	EtOH_Box02_S123	ACTIVE	0	275.804975986
1E003E3B0C17	2016-08-29	EtOH_Box02_S123	ACTIVE	0	275.922924042
1E003E3B0C17	2016-08-29	EtOH_Box02_S123	ACTIVE	0	276.343410969
1E003E3B0C17	2016-08-29	EtOH_Box02_S123	ACTIVE	0	276.428951025
1E003E3B0C17	2016-08-29	EtOH_Box02_S123	ACTIVE	0	276.536859035
1E003E3B0C17	2016-08-29	EtOH_Box02_S123	ACTIVE	0	277.151921988
1E003E3B0C17	2016-08-29	EtOH_Box02_S123	ACTIVE	0	277.248291016
1E003E3B0C17	2016-08-29	EtOH_Box02_S123	ACTIVE	0	277.376951933
1E003E3B0C17	2016-08-29	EtOH_Box02_S123	ACTIVE	0	277.517451048
1E003E3B0C17	2016-08-29	EtOH_Box02_S123	ACTIVE	0	277.635392904
1E003E3B0C17	2016-08-29	EtOH_Box02_S123	ACTIVE	0	277.807337046
1E003E3B0C17	2016-08-29	EtOH_Box02_S123	ACTIVE	0	277.881963968
1E003E3B0C17	2016-08-29	EtOH_Box02_S123	ACTIVE	0	277.999954939
1E003E3B0C17	2016-08-29	EtOH_Box02_S123	ACTIVE	0	278.106961966
1E003E3B0C17	2016-08-29	EtOH_Box02_S123	ACTIVE	0	278.3223629
1E003E3B0C17	2016-08-29	EtOH_Box02_S123	ACTIVE	0	278.375347853
1E003E3B0C17	2016-08-29	EtOH_Box02_S123	ACTIVE	0	278.439230919
1E003E3B0C17	2016-08-29	EtOH_Box02_S123	ACTIVE	0	278.535667896
1E003E3B0C17	2016-08-29	EtOH_Box02_S123	ACTIVE	0	278.64277482
1E003E3B0C17	2016-08-29	EtOH_Box02_S123	ACTIVE	0	278.771384954
1E003E3B0C17	2016-08-29	EtOH_Box02_S123	ACTIVE	0	279.008110046
1E003E3B0C17	2016-08-29	EtOH_Box02_S123	ACTIVE	0	279.104339838
1E003E3B0C17	2016-08-29	EtOH_Box02_S123	ACTIVE	0	279.211397886
1E003E3B0C17	2016-08-29	EtOH_Box02_S123	ACTIVE	0	279.461586952
1E003E3B0C17	2016-08-29	EtOH_Box02_S123	ACTIVE	0	279.839155912
1E003E3B0C17	2016-08-29	EtOH_Box02_S123	ACTIVE	0	279.913851023
1E003E3B0C17	2016-08-29	EtOH_Box02_S123	ACTIVE	0	280.204813957
1E003E3B0C17	2016-08-29	EtOH_Box02_S123	ACTIVE	0	280.311981916
1E003E3B0C17	2016-08-29	EtOH_Box02_S123	ACTIVE	0	280.462680817
1E003E3B0C17	2016-08-29	EtOH_Box02_S123	ACTIVE	0	280.657421827
1E003E3B0C17	2016-08-29	EtOH_Box02_S123	ACTIVE	0	280.862300873
1E003E3B0C17	2016-08-29	EtOH_Box02_S123	ACTIVE	0	280.947831869
1E003E3B0C17	2016-08-29	EtOH_Box02_S123	ACTIVE	0	281.054857969
1E003E3B0C17	2016-08-29	EtOH_Box02_S123	ACTIVE	0	281.161943913
1E003E3B0C17	2016-08-29	EtOH_Box02_S123	ACTIVE	0	281.269037962
1E003E3B0C17	2016-08-29	EtOH_Box02_S123	ACTIVE	0	281.603188038
1E003E3B0C17	2016-08-29	EtOH_Box02_S123	ACTIVE	0	281.721045971
1E003E3B0C17	2016-08-29	EtOH_Box02_S123	ACTIVE	0	281.773998976
1E003E3B0C17	2016-08-29	EtOH_Box02_S123	ACTIVE	0	281.870188951
1E003E3B0C17	2016-08-29	EtOH_Box02_S123	ACTIVE	0	281.96654582
1E003E3B0C17	2016-08-29	EtOH_Box02_S123	ACTIVE	0	282.12766695
1E003E3B0C17	2016-08-29	EtOH_Box02_S123	ACTIVE	0	282.429438829
1E003E3B0C17	2016-08-29	EtOH_Box02_S123	ACTIVE	0	282.526212931
1E003E3B0C17	2016-08-29	EtOH_Box02_S123	ACTIVE	0	282.771195889
1E003E3B0C17	2016-08-29	EtOH_Box02_S123	ACTIVE	0	283.005246878
1E003E3B0C17	2016-08-29	EtOH_Box02_S123	ACTIVE	0	283.304642916
1E003E3B0C17	2016-08-29	EtOH_Box02_S123	ACTIVE	0	283.398078918
1E003E3B0C17	2016-08-29	EtOH_Box02_S123	ACTIVE	0	283.5023489
1E003E3B0C17	2016-08-29	EtOH_Box02_S123	ACTIVE	0	283.617539883
1E003E3B0C17	2016-08-29	EtOH_Box02_S123	ACTIVE	0	283.765050888
1E003E3B0C17	2016-08-29	EtOH_Box02_S123	ACTIVE	0	283.847627878
1E003E3B0C17	2016-08-29	EtOH_Box02_S123	ACTIVE	0	283.951973915
1E003E3B0C17	2016-08-29	EtOH_Box02_S123	ACTIVE	0	284.045498848
1E003E3B0C17	2016-08-29	EtOH_Box02_S123	ACTIVE	0	284.149843931
1E003E3B0C17	2016-08-29	EtOH_Box02_S123	ACTIVE	0	284.264873981
1E003E3B0C17	2016-08-29	EtOH_Box02_S123	ACTIVE	0	285.010102034
1E003E3B0C17	2016-08-29	EtOH_Box02_S123	ACTIVE	0	312.42057085
1E003E3B0C17	2016-08-29	EtOH_Box02_S123	ACTIVE	0	312.839898825
1E003E3B0C17	2016-08-29	EtOH_Box02_S123	ACTIVE	0	313.044288874
1E003E3B0C17	2016-08-29	EtOH_Box02_S123	ACTIVE	0	313.278584957
1E003E3B0C17	2016-08-29	EtOH_Box02_S123	ACTIVE	0	313.436877012
1E003E3B0C17	2016-08-29	EtOH_Box02_S123	ACTIVE	0	313.541131973
1E003E3B0C17	2016-08-29	EtOH_Box02_S123	ACTIVE	0	313.785989046
1E003E3B0C17	2016-08-29	EtOH_Box02_S123	ACTIVE	0	314.009351015
1E003E3B0C17	2016-08-29	EtOH_Box02_S123	ACTIVE	0	314.297425985
1E003E3B0C17	2016-08-29	EtOH_Box02_S123	ACTIVE	0	314.401738882
1E003E3B0C17	2016-08-29	EtOH_Box02_S123	ACTIVE	0	314.592634916
1E003E3B0C17	2016-08-29	EtOH_Box02_S123	ACTIVE	0	314.805006981
1E003E3B0C17	2016-08-29	EtOH_Box02_S123	ACTIVE	0	314.909266949
1E003E3B0C17	2016-08-29	EtOH_Box02_S123	ACTIVE	0	315.197275877
1E003E3B0C17	2016-08-29	EtOH_Box02_S123	ACTIVE	0	315.279989958
1E003E3B0C17	2016-08-29	EtOH_Box02_S123	ACTIVE	0	315.373536825
1E003E3B0C17	2016-08-29	EtOH_Box02_S123	ACTIVE	0	315.651130915
1E003E3B0C17	2016-08-29	EtOH_Box02_S123	REWARD	31	315.651130915
1E003E3B0C17	2016-08-29	EtOH_Box02_S123	ACTIVE	0	315.857230902
1E003E3B0C17	2016-08-29	EtOH_Box02_S123	ACTIVE	0	316.018752813
1E003E3B0C17	2016-08-29	EtOH_Box02_S123	ACTIVE	0	316.201691866
1E003E3B0C17	2016-08-29	EtOH_Box02_S123	ACTIVE	0	316.308910847
1E003E3B0C17	2016-08-29	EtOH_Box02_S123	ACTIVE	0	316.415926933
1E003E3B0C17	2016-08-29	EtOH_Box02_S123	ACTIVE	0	316.533823013
1E003E3B0C17	2016-08-29	EtOH_Box02_S123	ACTIVE	0	316.642439842
1E003E3B0C17	2016-08-29	EtOH_Box02_S123	ACTIVE	0	316.749637842
1E003E3B0C17	2016-08-29	EtOH_Box02_S123	ACTIVE	0	316.867509842
1E003E3B0C17	2016-08-29	EtOH_Box02_S123	ACTIVE	0	316.98534894
1E003E3B0C17	2016-08-29	EtOH_Box02_S123	ACTIVE	0	317.092438936
1E003E3B0C17	2016-08-29	EtOH_Box02_S123	ACTIVE	0	317.221325874
1E003E3B0C17	2016-08-29	EtOH_Box02_S123	ACTIVE	0	317.350092888
1E003E3B0C17	2016-08-29	EtOH_Box02_S123	ACTIVE	0	317.467948914
1E003E3B0C17	2016-08-29	EtOH_Box02_S123	ACTIVE	0	317.585938931
1E003E3B0C17	2016-08-29	EtOH_Box02_S123	ACTIVE	0	317.704119921
1E003E3B0C17	2016-08-29	EtOH_Box02_S123	ACTIVE	0	317.832881927
1E003E3B0C17	2016-08-29	EtOH_Box02_S123	ACTIVE	0	317.950861931
1E003E3B0C17	2016-08-29	EtOH_Box02_S123	ACTIVE	0	318.082413912
1E003E3B0C17	2016-08-29	EtOH_Box02_S123	ACTIVE	0	318.211305857
1E003E3B0C17	2016-08-29	EtOH_Box02_S123	ACTIVE	0	318.34004283
1E003E3B0C17	2016-08-29	EtOH_Box02_S123	ACTIVE	0	318.468791962
1E003E3B0C17	2016-08-29	EtOH_Box02_S123	ACTIVE	0	318.60834384
1E003E3B0C17	2016-08-29	EtOH_Box02_S123	ACTIVE	0	318.737154007
1E003E3B0C17	2016-08-29	EtOH_Box02_S123	ACTIVE	0	318.876780987
1E003E3B0C17	2016-08-29	EtOH_Box02_S123	ACTIVE	0	319.027132988
1E003E3B0C17	2016-08-29	EtOH_Box02_S123	ACTIVE	0	327.722966909
1E003E3B0C17	2016-08-29	EtOH_Box02_S123	ACTIVE	0	327.841013908
1E003E3B0C17	2016-08-29	EtOH_Box02_S123	ACTIVE	0	327.926463842
1E003E3B0C17	2016-08-29	EtOH_Box02_S123	ACTIVE	0	328.163523912
1E003E3B0C17	2016-08-29	EtOH_Box02_S123	ACTIVE	0	328.509533882
1E003E3B0C17	2016-08-29	EtOH_Box02_S123	ACTIVE	0	328.649250984
1E003E3B0C17	2016-08-29	EtOH_Box02_S123	ACTIVE	0	328.73466301
1E003E3B0C17	2016-08-29	EtOH_Box02_S123	ACTIVE	0	328.841804981
1E003E3B0C17	2016-08-29	EtOH_Box02_S123	ACTIVE	0	328.948787928
1E003E3B0C17	2016-08-29	EtOH_Box02_S123	ACTIVE	0	329.22881794
1E003E3B0C17	2016-08-29	EtOH_Box02_S123	ACTIVE	0	329.325063944
1E003E3B0C17	2016-08-29	EtOH_Box02_S123	ACTIVE	0	329.44291687
1E003E3B0C17	2016-08-29	EtOH_Box02_S123	ACTIVE	0	329.582422018
1E003E3B0C17	2016-08-29	EtOH_Box02_S123	ACTIVE	0	329.713690042
1E003E3B0C17	2016-08-29	EtOH_Box02_S123	ACTIVE	0	329.820833921
1E003E3B0C17	2016-08-29	EtOH_Box02_S123	ACTIVE	0	329.927881002
1E003E3B0C17	2016-08-29	EtOH_Box02_S123	ACTIVE	0	330.034941912
1E003E3B0C17	2016-08-29	EtOH_Box02_S123	ACTIVE	0	330.152830839
1E003E3B0C17	2016-08-29	EtOH_Box02_S123	ACTIVE	0	330.37876296
1E003E3B0C17	2016-08-29	EtOH_Box02_S123	ACTIVE	0	330.48673296
1E003E3B0C17	2016-08-29	EtOH_Box02_S123	ACTIVE	0	330.680524826
1E003E3B0C17	2016-08-29	EtOH_Box02_S123	ACTIVE	0	330.744371891
1E003E3B0C17	2016-08-29	EtOH_Box02_S123	ACTIVE	0	330.851480961
1E003E3B0C17	2016-08-29	EtOH_Box02_S123	ACTIVE	0	330.969339848
1E003E3B0C17	2016-08-29	EtOH_Box02_S123	ACTIVE	0	331.087178946
1E003E3B0C17	2016-08-29	EtOH_Box02_S123	ACTIVE	0	331.226657867
1E003E3B0C17	2016-08-29	EtOH_Box02_S123	ACTIVE	0	331.36616087
1E003E3B0C17	2016-08-29	EtOH_Box02_S123	ACTIVE	0	331.473330021
1E003E3B0C17	2016-08-29	EtOH_Box02_S123	ACTIVE	0	331.581609964
1E003E3B0C17	2016-08-29	EtOH_Box02_S123	ACTIVE	0	331.807793856
1E003E3B0C17	2016-08-29	EtOH_Box02_S123	ACTIVE	0	331.882408857
1E003E3B0C17	2016-08-29	EtOH_Box02_S123	ACTIVE	0	332.000248909
1E003E3B0C17	2016-08-29	EtOH_Box02_S123	ACTIVE	0	332.269356012
1E003E3B0C17	2016-08-29	EtOH_Box02_S123	ACTIVE	0	332.528158903
1E003E3B0C17	2016-08-29	EtOH_Box02_S123	ACTIVE	0	332.592167854
1E003E3B0C17	2016-08-29	EtOH_Box02_S123	ACTIVE	0	332.720880985
1E003E3B0C17	2016-08-29	EtOH_Box02_S123	ACTIVE	0	332.860365868
1E003E3B0C17	2016-08-29	EtOH_Box02_S123	ACTIVE	0	332.95658493
1E003E3B0C17	2016-08-29	EtOH_Box02_S123	ACTIVE	0	333.150063992
1E003E3B0C17	2016-08-29	EtOH_Box02_S123	ACTIVE	0	333.213954926
1E003E3B0C17	2016-08-29	EtOH_Box02_S123	ACTIVE	0	333.342617989
1E003E3B0C17	2016-08-29	EtOH_Box02_S123	ACTIVE	0	333.460538864
1E003E3B0C17	2016-08-29	EtOH_Box02_S123	ACTIVE	0	333.578486919
1E003E3B0C17	2016-08-29	EtOH_Box02_S123	ACTIVE	0	333.771916866
1E003E3B0C17	2016-08-29	EtOH_Box02_S123	ACTIVE	0	333.824956894
1E003E3B0C17	2016-08-29	EtOH_Box02_S123	ACTIVE	0	333.953563929
1E003E3B0C17	2016-08-29	EtOH_Box02_S123	ACTIVE	0	334.190285921
1E003E3B0C17	2016-08-29	EtOH_Box02_S123	ACTIVE	0	334.297286034
1E003E3B0C17	2016-08-29	EtOH_Box02_S123	ACTIVE	0	334.859462023
1E003E3B0C17	2016-08-29	EtOH_Box02_S123	ACTIVE	0	335.000599861
1E003E3B0C17	2016-08-29	EtOH_Box02_S123	ACTIVE	0	335.118538857
1E003E3B0C17	2016-08-29	EtOH_Box02_S123	ACTIVE	0	335.214783907
1E003E3B0C17	2016-08-29	EtOH_Box02_S123	ACTIVE	0	335.332842827
1E003E3B0C17	2016-08-29	EtOH_Box02_S123	ACTIVE	0	346.784464836
1E003E3B0C17	2016-08-29	EtOH_Box02_S123	ACTIVE	0	346.878285885
1E003E3B0C17	2016-08-29	EtOH_Box02_S123	ACTIVE	0	353.409516811
1E003E3B0C17	2016-08-29	EtOH_Box02_S123	ACTIVE	0	353.913974047
1E003E3B0C17	2016-08-29	EtOH_Box02_S123	ACTIVE	0	354.029131889
1E003E3B0C17	2016-08-29	EtOH_Box02_S123	ACTIVE	0	354.155318022
1E003E3B0C17	2016-08-29	EtOH_Box02_S123	ACTIVE	0	354.259845972
1E003E3B0C17	2016-08-29	EtOH_Box02_S123	ACTIVE	0	354.342461824
1E003E3B0C17	2016-08-29	EtOH_Box02_S123	ACTIVE	0	354.533450842
1E003E3B0C17	2016-08-29	EtOH_Box02_S123	ACTIVE	0	354.626933813
1E003E3B0C17	2016-08-29	EtOH_Box02_S123	ACTIVE	0	354.904500008
1E003E3B0C17	2016-08-29	EtOH_Box02_S123	ACTIVE	0	355.085556984
1E003E3B0C17	2016-08-29	EtOH_Box02_S123	ACTIVE	0	355.233172894
1E003E3B0C17	2016-08-29	EtOH_Box02_S123	ACTIVE	0	355.326771975
1E003E3B0C17	2016-08-29	EtOH_Box02_S123	ACTIVE	0	355.691341877
1E003E3B0C17	2016-08-29	EtOH_Box02_S123	ACTIVE	0	355.990314007
1E003E3B0C17	2016-08-29	EtOH_Box02_S123	ACTIVE	0	356.083879948
1E003E3B0C17	2016-08-29	EtOH_Box02_S123	ACTIVE	0	356.18817687
1E003E3B0C17	2016-08-29	EtOH_Box02_S123	ACTIVE	0	356.465585947
1E003E3B0C17	2016-08-29	EtOH_Box02_S123	ACTIVE	0	356.548352957
1E003E3B0C17	2016-08-29	EtOH_Box02_S123	ACTIVE	0	356.663594007
1E003E3B0C17	2016-08-29	EtOH_Box02_S123	ACTIVE	0	356.908596992
1E003E3B0C17	2016-08-29	EtOH_Box02_S123	ACTIVE	0	357.012897015
1E003E3B0C17	2016-08-29	EtOH_Box02_S123	ACTIVE	0	357.138809919
1E003E3B0C17	2016-08-29	EtOH_Box02_S123	ACTIVE	0	357.221429825
1E003E3B0C17	2016-08-29	EtOH_Box02_S123	ACTIVE	0	357.563572884
1E003E3B0C17	2016-08-29	EtOH_Box02_S123	ACTIVE	0	357.657089949
1E003E3B0C17	2016-08-29	EtOH_Box02_S123	ACTIVE	0	357.761469841
1E003E3B0C17	2016-08-29	EtOH_Box02_S123	ACTIVE	0	357.995438814
1E003E3B0C17	2016-08-29	EtOH_Box02_S123	ACTIVE	0	358.166556835
1E003E3B0C17	2016-08-29	EtOH_Box02_S123	ACTIVE	0	358.35740304
1E003E3B0C17	2016-08-29	EtOH_Box02_S123	ACTIVE	0	358.505158901
1E003E3B0C17	2016-08-29	EtOH_Box02_S123	ACTIVE	0	358.836499929
1E003E3B0C17	2016-08-29	EtOH_Box02_S123	ACTIVE	0	358.930006027
1E003E3B0C17	2016-08-29	EtOH_Box02_S123	ACTIVE	0	359.174809933
1E003E3B0C17	2016-08-29	EtOH_Box02_S123	ACTIVE	0	359.290215015
1E003E3B0C17	2016-08-29	EtOH_Box02_S123	ACTIVE	0	359.644763947
1E003E3B0C17	2016-08-29	EtOH_Box02_S123	ACTIVE	0	359.749330997
1E003E3B0C17	2016-08-29	EtOH_Box02_S123	ACTIVE	0	368.440361023
1E003E3B0C17	2016-08-29	EtOH_Box02_S123	ACTIVE	0	368.728812933
1E003E3B0C17	2016-08-29	EtOH_Box02_S123	REWARD	40	368.728812933
1E003E3B0C17	2016-08-29	EtOH_Box02_S123	ACTIVE	0	369.379698992
1E003E3B0C17	2016-08-29	EtOH_Box02_S123	ACTIVE	0	369.487062931
1E003E3B0C17	2016-08-29	EtOH_Box02_S123	ACTIVE	0	369.572732925
1E003E3B0C17	2016-08-29	EtOH_Box02_S123	ACTIVE	0	369.679855824
1E003E3B0C17	2016-08-29	EtOH_Box02_S123	ACTIVE	0	369.765338898
1E003E3B0C17	2016-08-29	EtOH_Box02_S123	ACTIVE	0	369.883293867
1E003E3B0C17	2016-08-29	EtOH_Box02_S123	ACTIVE	0	369.990335941
1E003E3B0C17	2016-08-29	EtOH_Box02_S123	ACTIVE	0	370.097676992
1E003E3B0C17	2016-08-29	EtOH_Box02_S123	ACTIVE	0	370.194001913
1E003E3B0C17	2016-08-29	EtOH_Box02_S123	ACTIVE	0	370.31186986
1E003E3B0C17	2016-08-29	EtOH_Box02_S123	ACTIVE	0	370.419006824
1E003E3B0C17	2016-08-29	EtOH_Box02_S123	ACTIVE	0	370.52621603
1E003E3B0C17	2016-08-29	EtOH_Box02_S123	ACTIVE	0	370.64444685
1E003E3B0C17	2016-08-29	EtOH_Box02_S123	ACTIVE	0	370.752239943
1E003E3B0C17	2016-08-29	EtOH_Box02_S123	ACTIVE	0	370.892850876
1E003E3B0C17	2016-08-29	EtOH_Box02_S123	ACTIVE	0	371.000694036
1E003E3B0C17	2016-08-29	EtOH_Box02_S123	ACTIVE	0	371.108530998
1E003E3B0C17	2016-08-29	EtOH_Box02_S123	ACTIVE	0	371.22830987
1E003E3B0C17	2016-08-29	EtOH_Box02_S123	ACTIVE	0	371.357906818
1E003E3B0C17	2016-08-29	EtOH_Box02_S123	ACTIVE	0	371.487220049
1E003E3B0C17	2016-08-29	EtOH_Box02_S123	ACTIVE	0	371.594496012
1E003E3B0C17	2016-08-29	EtOH_Box02_S123	ACTIVE	0	371.714985847
1E003E3B0C17	2016-08-29	EtOH_Box02_S123	ACTIVE	0	371.843789816
1E003E3B0C17	2016-08-29	EtOH_Box02_S123	ACTIVE	0	371.961717844
1E003E3B0C17	2016-08-29	EtOH_Box02_S123	ACTIVE	0	372.090481997
1E003E3B0C17	2016-08-29	EtOH_Box02_S123	ACTIVE	0	372.219182014
1E003E3B0C17	2016-08-29	EtOH_Box02_S123	ACTIVE	0	372.358685017
1E003E3B0C17	2016-08-29	EtOH_Box02_S123	ACTIVE	0	372.487404823
1E003E3B0C17	2016-08-29	EtOH_Box02_S123	ACTIVE	0	372.616253853
1E003E3B0C17	2016-08-29	EtOH_Box02_S123	ACTIVE	0	372.755944014
1E003E3B0C17	2016-08-29	EtOH_Box02_S123	INACTIVE	0	375.48267889
1E003E3B0C17	2016-08-29	EtOH_Box02_S123	INACTIVE	0	375.672935009
1E003E3B0C17	2016-08-29	EtOH_Box02_S123	INACTIVE	0	375.787461042
1E003E3B0C17	2016-08-29	EtOH_Box02_S123	INACTIVE	0	375.96675086
1E003E3B0C17	2016-08-29	EtOH_Box02_S123	ACTIVE	0	394.256145954
1E003E3B0C17	2016-08-29	EtOH_Box02_S123	ACTIVE	0	394.513406038
1E003E3B0C17	2016-08-29	EtOH_Box02_S123	ACTIVE	0	394.716706038
1E003E3B0C17	2016-08-29	EtOH_Box02_S123	ACTIVE	0	394.995280027
1E003E3B0C17	2016-08-29	EtOH_Box02_S123	ACTIVE	0	395.089941978
1E003E3B0C17	2016-08-29	EtOH_Box02_S123	ACTIVE	0	395.206148863
1E003E3B0C17	2016-08-29	EtOH_Box02_S123	ACTIVE	0	395.322415829
1E003E3B0C17	2016-08-29	EtOH_Box02_S123	ACTIVE	0	395.449777842
1E003E3B0C17	2016-08-29	EtOH_Box02_S123	ACTIVE	0	396.013789892
1E003E3B0C17	2016-08-29	EtOH_Box02_S123	ACTIVE	0	396.108862877
1E003E3B0C17	2016-08-29	EtOH_Box02_S123	ACTIVE	0	396.334758043
1E003E3B0C17	2016-08-29	EtOH_Box02_S123	ACTIVE	0	396.46259284
1E003E3B0C17	2016-08-29	EtOH_Box02_S123	ACTIVE	0	396.600958824
1E003E3B0C17	2016-08-29	EtOH_Box02_S123	ACTIVE	0	396.738886833
1E003E3B0C17	2016-08-29	EtOH_Box02_S123	ACTIVE	0	396.866044998
1E003E3B0C17	2016-08-29	EtOH_Box02_S123	ACTIVE	0	397.014739037
1E003E3B0C17	2016-08-29	EtOH_Box02_S123	ACTIVE	0	397.130987883
1E003E3B0C17	2016-08-29	EtOH_Box02_S123	ACTIVE	0	397.268821001
1E003E3B0C17	2016-08-29	EtOH_Box02_S123	ACTIVE	0	397.40661788
1E003E3B0C17	2016-08-29	EtOH_Box02_S123	ACTIVE	0	397.609443903
1E003E3B0C17	2016-08-29	EtOH_Box02_S123	ACTIVE	0	397.898816824
1E003E3B0C17	2016-08-29	EtOH_Box02_S123	ACTIVE	0	405.273178816
1E003E3B0C17	2016-08-29	EtOH_Box02_S123	ACTIVE	0	405.595330954
1E003E3B0C17	2016-08-29	EtOH_Box02_S123	ACTIVE	0	406.598474026
1E003E3B0C17	2016-08-29	EtOH_Box02_S123	ACTIVE	0	406.758118868
1E003E3B0C17	2016-08-29	EtOH_Box02_S123	ACTIVE	0	406.906834841
1E003E3B0C17	2016-08-29	EtOH_Box02_S123	ACTIVE	0	407.067409039
1E003E3B0C17	2016-08-29	EtOH_Box02_S123	ACTIVE	0	407.281263828
1E003E3B0C17	2016-08-29	EtOH_Box02_S123	ACTIVE	0	407.386759043
1E003E3B0C17	2016-08-29	EtOH_Box02_S123	ACTIVE	0	407.568166971
1E003E3B0C17	2016-08-29	EtOH_Box02_S123	ACTIVE	0	407.782019854
1E003E3B0C17	2016-08-29	EtOH_Box02_S123	ACTIVE	0	407.876754045
1E003E3B0C17	2016-08-29	EtOH_Box02_S123	ACTIVE	0	407.982332945
1E003E3B0C17	2016-08-29	EtOH_Box02_S123	ACTIVE	0	428.795780897
1E003E3B0C17	2016-08-29	EtOH_Box02_S123	ACTIVE	0	428.879886866
1E003E3B0C17	2016-08-29	EtOH_Box02_S123	ACTIVE	0	429.309818029
1E003E3B0C17	2016-08-29	EtOH_Box02_S123	ACTIVE	0	429.480252028
1E003E3B0C17	2016-08-29	EtOH_Box02_S123	ACTIVE	0	429.607393026
1E003E3B0C17	2016-08-29	EtOH_Box02_S123	ACTIVE	0	429.734455824
1E003E3B0C17	2016-08-29	EtOH_Box02_S123	ACTIVE	0	430.002097845
1E003E3B0C17	2016-08-29	EtOH_Box02_S123	ACTIVE	0	430.11834693
1E003E3B0C17	2016-08-29	EtOH_Box02_S123	ACTIVE	0	430.245486975
1E003E3B0C17	2016-08-29	EtOH_Box02_S123	ACTIVE	0	430.48189497
1E003E3B0C17	2016-08-29	EtOH_Box02_S123	ACTIVE	0	430.620398045
1E003E3B0C17	2016-08-29	EtOH_Box02_S123	ACTIVE	0	430.704362869
1E003E3B0C17	2016-08-29	EtOH_Box02_S123	ACTIVE	0	430.972474813
1E003E3B0C17	2016-08-29	EtOH_Box02_S123	ACTIVE	0	431.110615015
1E003E3B0C17	2016-08-29	EtOH_Box02_S123	ACTIVE	0	431.25949502
1E003E3B0C17	2016-08-29	EtOH_Box02_S123	ACTIVE	0	431.365010023
1E003E3B0C17	2016-08-29	EtOH_Box02_S123	ACTIVE	0	431.524812937
1E003E3B0C17	2016-08-29	EtOH_Box02_S123	REWARD	50	431.524812937
1E003E3B0C17	2016-08-29	EtOH_Box02_S123	ACTIVE	0	431.77558589
1E003E3B0C17	2016-08-29	EtOH_Box02_S123	ACTIVE	0	431.828850985
1E003E3B0C17	2016-08-29	EtOH_Box02_S123	ACTIVE	0	431.935920954
1E003E3B0C17	2016-08-29	EtOH_Box02_S123	ACTIVE	0	432.021416903
1E003E3B0C17	2016-08-29	EtOH_Box02_S123	ACTIVE	0	432.139379978
1E003E3B0C17	2016-08-29	EtOH_Box02_S123	ACTIVE	0	432.246515989
1E003E3B0C17	2016-08-29	EtOH_Box02_S123	ACTIVE	0	432.364511967
1E003E3B0C17	2016-08-29	EtOH_Box02_S123	ACTIVE	0	432.482642889
1E003E3B0C17	2016-08-29	EtOH_Box02_S123	ACTIVE	0	432.601157904
1E003E3B0C17	2016-08-29	EtOH_Box02_S123	ACTIVE	0	432.719167948
1E003E3B0C17	2016-08-29	EtOH_Box02_S123	ACTIVE	0	432.826274872
1E003E3B0C17	2016-08-29	EtOH_Box02_S123	ACTIVE	0	432.9442029
1E003E3B0C17	2016-08-29	EtOH_Box02_S123	ACTIVE	0	433.062098026
1E003E3B0C17	2016-08-29	EtOH_Box02_S123	ACTIVE	0	433.179982901
1E003E3B0C17	2016-08-29	EtOH_Box02_S123	ACTIVE	0	433.297807932
1E003E3B0C17	2016-08-29	EtOH_Box02_S123	ACTIVE	0	433.437266827
1E003E3B0C17	2016-08-29	EtOH_Box02_S123	ACTIVE	0	433.555346966
1E003E3B0C17	2016-08-29	EtOH_Box02_S123	ACTIVE	0	433.673570871
1E003E3B0C17	2016-08-29	EtOH_Box02_S123	ACTIVE	0	433.802289963
1E003E3B0C17	2016-08-29	EtOH_Box02_S123	ACTIVE	0	433.931008816
1E003E3B0C17	2016-08-29	EtOH_Box02_S123	ACTIVE	0	434.049057007
1E003E3B0C17	2016-08-29	EtOH_Box02_S123	ACTIVE	0	434.189688921
1E003E3B0C17	2016-08-29	EtOH_Box02_S123	ACTIVE	0	434.318491936
1E003E3B0C17	2016-08-29	EtOH_Box02_S123	ACTIVE	0	434.447233915
1E003E3B0C17	2016-08-29	EtOH_Box02_S123	ACTIVE	0	434.576025963
1E003E3B0C17	2016-08-29	EtOH_Box02_S123	ACTIVE	0	434.715603828
1E003E3B0C17	2016-08-29	EtOH_Box02_S123	ACTIVE	0	434.855178833
1E003E3B0C17	2016-08-29	EtOH_Box02_S123	ACTIVE	0	434.99473691
1E003E3B0C17	2016-08-29	EtOH_Box02_S123	ACTIVE	0	435.134200811
1E003E3B0C17	2016-08-29	EtOH_Box02_S123	ACTIVE	0	441.327508926
1E003E3B0C17	2016-08-29	EtOH_Box02_S123	ACTIVE	0	441.997485876
1E003E3B0C17	2016-08-29	EtOH_Box02_S123	ACTIVE	0	442.126361847
1E003E3B0C17	2016-08-29	EtOH_Box02_S123	ACTIVE	0	442.211875916
1E003E3B0C17	2016-08-29	EtOH_Box02_S123	ACTIVE	0	442.329676867
1E003E3B0C17	2016-08-29	EtOH_Box02_S123	ACTIVE	0	442.447468042
1E003E3B0C17	2016-08-29	EtOH_Box02_S123	ACTIVE	0	442.57625103
1E003E3B0C17	2016-08-29	EtOH_Box02_S123	ACTIVE	0	442.748257875
1E003E3B0C17	2016-08-29	EtOH_Box02_S123	ACTIVE	0	442.844565868
1E003E3B0C17	2016-08-29	EtOH_Box02_S123	ACTIVE	0	442.941814899
1E003E3B0C17	2016-08-29	EtOH_Box02_S123	ACTIVE	0	443.200177908
1E003E3B0C17	2016-08-29	EtOH_Box02_S123	ACTIVE	0	443.307200909
1E003E3B0C17	2016-08-29	EtOH_Box02_S123	ACTIVE	0	443.479122877
1E003E3B0C17	2016-08-29	EtOH_Box02_S123	ACTIVE	0	443.542943954
1E003E3B0C17	2016-08-29	EtOH_Box02_S123	ACTIVE	0	443.585099936
1E003E3B0C17	2016-08-29	EtOH_Box02_S123	ACTIVE	0	443.692142963
1E003E3B0C17	2016-08-29	EtOH_Box02_S123	ACTIVE	0	443.896518946
1E003E3B0C17	2016-08-29	EtOH_Box02_S123	ACTIVE	0	444.111742973
1E003E3B0C17	2016-08-29	EtOH_Box02_S123	ACTIVE	0	444.6512959
1E003E3B0C17	2016-08-29	EtOH_Box02_S123	ACTIVE	0	444.747659922
1E003E3B0C17	2016-08-29	EtOH_Box02_S123	ACTIVE	0	445.124738932
1E003E3B0C17	2016-08-29	EtOH_Box02_S123	ACTIVE	0	445.231899023
1E003E3B0C17	2016-08-29	EtOH_Box02_S123	ACTIVE	0	445.34977293
1E003E3B0C17	2016-08-29	EtOH_Box02_S123	ACTIVE	0	445.770716906
1E003E3B0C17	2016-08-29	EtOH_Box02_S123	ACTIVE	0	446.021181822
1E003E3B0C17	2016-08-29	EtOH_Box02_S123	ACTIVE	0	446.150857925
1E003E3B0C17	2016-08-29	EtOH_Box02_S123	ACTIVE	0	446.269532919
1E003E3B0C17	2016-08-29	EtOH_Box02_S123	ACTIVE	0	446.377319813
1E003E3B0C17	2016-08-29	EtOH_Box02_S123	ACTIVE	0	458.687780857
1E003E3B0C17	2016-08-29	EtOH_Box02_S123	ACTIVE	0	458.980425835
1E003E3B0C17	2016-08-29	EtOH_Box02_S123	ACTIVE	0	459.172471046
1E003E3B0C17	2016-08-29	EtOH_Box02_S123	ACTIVE	0	459.83987999
1E003E3B0C17	2016-08-29	EtOH_Box02_S123	ACTIVE	0	460.096659899
1E003E3B0C17	2016-08-29	EtOH_Box02_S123	ACTIVE	0	460.202225924
1E003E3B0C17	2016-08-29	EtOH_Box02_S123	ACTIVE	0	460.37278986
1E003E3B0C17	2016-08-29	EtOH_Box02_S123	ACTIVE	0	460.522711039
1E003E3B0C17	2016-08-29	EtOH_Box02_S123	ACTIVE	0	461.158418894
1E003E3B0C17	2016-08-29	EtOH_Box02_S123	ACTIVE	0	461.264130831
1E003E3B0C17	2016-08-29	EtOH_Box02_S123	ACTIVE	0	480.34186101
1E003E3B0C17	2016-08-29	EtOH_Box02_S123	ACTIVE	0	480.707310915
1E003E3B0C17	2016-08-29	EtOH_Box02_S123	ACTIVE	0	481.072367907
1E003E3B0C17	2016-08-29	EtOH_Box02_S123	ACTIVE	0	481.28599596
1E003E3B0C17	2016-08-29	EtOH_Box02_S123	ACTIVE	0	481.564497948
1E003E3B0C17	2016-08-29	EtOH_Box02_S123	ACTIVE	0	481.821341038
1E003E3B0C17	2016-08-29	EtOH_Box02_S123	ACTIVE	0	481.926895857
1E003E3B0C17	2016-08-29	EtOH_Box02_S123	ACTIVE	0	485.231319904
1E003E3B0C17	2016-08-29	EtOH_Box02_S123	ACTIVE	0	485.553303957
1E003E3B0C17	2016-08-29	EtOH_Box02_S123	ACTIVE	0	485.737479925
1E003E3B0C17	2016-08-29	EtOH_Box02_S123	ACTIVE	0	486.037847996
1E003E3B0C17	2016-08-29	EtOH_Box02_S123	ACTIVE	0	486.132684946
1E003E3B0C17	2016-08-29	EtOH_Box02_S123	ACTIVE	0	486.238132954
1E003E3B0C17	2016-08-29	EtOH_Box02_S123	ACTIVE	0	486.332696915
1E003E3B0C17	2016-08-29	EtOH_Box02_S123	ACTIVE	0	486.43815589
1E003E3B0C17	2016-08-29	EtOH_Box02_S123	ACTIVE	0	486.521922827
1E003E3B0C17	2016-08-29	EtOH_Box02_S123	ACTIVE	0	486.627540827
1E003E3B0C17	2016-08-29	EtOH_Box02_S123	ACTIVE	0	486.819620848
1E003E3B0C17	2016-08-29	EtOH_Box02_S123	ACTIVE	0	501.060323954
1E003E3B0C17	2016-08-29	EtOH_Box02_S123	ACTIVE	0	501.166266918
1E003E3B0C17	2016-08-29	EtOH_Box02_S123	ACTIVE	0	501.304891825
1E003E3B0C17	2016-08-29	EtOH_Box02_S123	ACTIVE	0	501.399883986
1E003E3B0C17	2016-08-29	EtOH_Box02_S123	ACTIVE	0	501.68926096
1E003E3B0C17	2016-08-29	EtOH_Box02_S123	ACTIVE	0	501.848810911
1E003E3B0C17	2016-08-29	EtOH_Box02_S123	ACTIVE	0	501.954332829
1E003E3B0C17	2016-08-29	EtOH_Box02_S123	ACTIVE	0	502.070608854
1E003E3B0C17	2016-08-29	EtOH_Box02_S123	ACTIVE	0	502.219414949
1E003E3B0C17	2016-08-29	EtOH_Box02_S123	ACTIVE	0	502.324777842
1E003E3B0C17	2016-08-29	EtOH_Box02_S123	ACTIVE	0	502.463243008
1E003E3B0C17	2016-08-29	EtOH_Box02_S123	ACTIVE	0	502.568776846
1E003E3B0C17	2016-08-29	EtOH_Box02_S123	ACTIVE	0	502.696131945
1E003E3B0C17	2016-08-29	EtOH_Box02_S123	ACTIVE	0	502.801623821
1E003E3B0C17	2016-08-29	EtOH_Box02_S123	ACTIVE	0	502.928745985
1E003E3B0C17	2016-08-29	EtOH_Box02_S123	ACTIVE	0	503.056036949
1E003E3B0C17	2016-08-29	EtOH_Box02_S123	ACTIVE	0	503.161619902
1E003E3B0C17	2016-08-29	EtOH_Box02_S123	ACTIVE	0	503.342676878
1E003E3B0C17	2016-08-29	EtOH_Box02_S123	ACTIVE	0	503.437325954
1E003E3B0C17	2016-08-29	EtOH_Box02_S123	ACTIVE	0	503.542876005
1E003E3B0C17	2016-08-29	EtOH_Box02_S123	ACTIVE	0	503.648324013
1E003E3B0C17	2016-08-29	EtOH_Box02_S123	ACTIVE	0	503.851568937
1E003E3B0C17	2016-08-29	EtOH_Box02_S123	ACTIVE	0	504.35687685
1E003E3B0C17	2016-08-29	EtOH_Box02_S123	ACTIVE	0	504.611563921
1E003E3B0C17	2016-08-29	EtOH_Box02_S123	ACTIVE	0	504.717118979
1E003E3B0C17	2016-08-29	EtOH_Box02_S123	ACTIVE	0	504.83353591
1E003E3B0C17	2016-08-29	EtOH_Box02_S123	ACTIVE	0	505.144134998
1E003E3B0C17	2016-08-29	EtOH_Box02_S123	ACTIVE	0	505.281957865
1E003E3B0C17	2016-08-29	EtOH_Box02_S123	ACTIVE	0	513.298770905
1E003E3B0C17	2016-08-29	EtOH_Box02_S123	ACTIVE	0	513.512682915
1E003E3B0C17	2016-08-29	EtOH_Box02_S123	ACTIVE	0	513.672232866
1E003E3B0C17	2016-08-29	EtOH_Box02_S123	ACTIVE	0	513.755980015
1E003E3B0C17	2016-08-29	EtOH_Box02_S123	ACTIVE	0	513.850667
1E003E3B0C17	2016-08-29	EtOH_Box02_S123	ACTIVE	0	513.934636831
1E003E3B0C17	2016-08-29	EtOH_Box02_S123	REWARD	62	513.934636831
1E003E3B0C17	2016-08-29	EtOH_Box02_S123	ACTIVE	0	514.260651827
1E003E3B0C17	2016-08-29	EtOH_Box02_S123	ACTIVE	0	514.32463789
1E003E3B0C17	2016-08-29	EtOH_Box02_S123	ACTIVE	0	514.422299862
1E003E3B0C17	2016-08-29	EtOH_Box02_S123	ACTIVE	0	514.507797003
1E003E3B0C17	2016-08-29	EtOH_Box02_S123	ACTIVE	0	514.614926815
1E003E3B0C17	2016-08-29	EtOH_Box02_S123	ACTIVE	0	514.711161852
1E003E3B0C17	2016-08-29	EtOH_Box02_S123	ACTIVE	0	514.828964949
1E003E3B0C17	2016-08-29	EtOH_Box02_S123	ACTIVE	0	514.957700014
1E003E3B0C17	2016-08-29	EtOH_Box02_S123	ACTIVE	0	515.075639963
1E003E3B0C17	2016-08-29	EtOH_Box02_S123	ACTIVE	0	515.171861887
1E003E3B0C17	2016-08-29	EtOH_Box02_S123	ACTIVE	0	515.289607048
1E003E3B0C17	2016-08-29	EtOH_Box02_S123	ACTIVE	0	515.407627821
1E003E3B0C17	2016-08-29	EtOH_Box02_S123	ACTIVE	0	515.525532961
1E003E3B0C17	2016-08-29	EtOH_Box02_S123	ACTIVE	0	515.643455029
1E003E3B0C17	2016-08-29	EtOH_Box02_S123	ACTIVE	0	515.761256933
1E003E3B0C17	2016-08-29	EtOH_Box02_S123	ACTIVE	0	515.889962912
1E003E3B0C17	2016-08-29	EtOH_Box02_S123	ACTIVE	0	515.996997833
1E003E3B0C17	2016-08-29	EtOH_Box02_S123	ACTIVE	0	516.125715971
1E003E3B0C17	2016-08-29	EtOH_Box02_S123	ACTIVE	0	516.265172958
1E003E3B0C17	2016-08-29	EtOH_Box02_S123	ACTIVE	0	516.383070946
1E003E3B0C17	2016-08-29	EtOH_Box02_S123	ACTIVE	0	516.500883818
1E003E3B0C17	2016-08-29	EtOH_Box02_S123	ACTIVE	0	516.629557848
1E003E3B0C17	2016-08-29	EtOH_Box02_S123	ACTIVE	0	516.758163929
1E003E3B0C17	2016-08-29	EtOH_Box02_S123	ACTIVE	0	516.897646904
1E003E3B0C17	2016-08-29	EtOH_Box02_S123	ACTIVE	0	517.015440941
1E003E3B0C17	2016-08-29	EtOH_Box02_S123	ACTIVE	0	517.154810905
1E003E3B0C17	2016-08-29	EtOH_Box02_S123	ACTIVE	0	517.28332901
1E003E3B0C17	2016-08-29	EtOH_Box02_S123	ACTIVE	0	517.422819853
1E003E3B0C17	2016-08-29	EtOH_Box02_S123	ACTIVE	0	517.562319994
1E003E3B0C17	2016-08-29	EtOH_Box02_S123	ACTIVE	0	517.702657938
1E003E3B0C17	2016-08-29	EtOH_Box02_S123	ACTIVE	0	517.853142023
1E003E3B0C17	2016-08-29	EtOH_Box02_S123	ACTIVE	0	529.948671818
1E003E3B0C17	2016-08-29	EtOH_Box02_S123	ACTIVE	0	530.239457846
1E003E3B0C17	2016-08-29	EtOH_Box02_S123	ACTIVE	0	530.542100906
1E003E3B0C17	2016-08-29	EtOH_Box02_S123	ACTIVE	0	530.726384878
1E003E3B0C17	2016-08-29	EtOH_Box02_S123	ACTIVE	0	530.942972898
1E003E3B0C17	2016-08-29	EtOH_Box02_S123	ACTIVE	0	531.039813995
1E003E3B0C17	2016-08-29	EtOH_Box02_S123	ACTIVE	0	531.136621952
1E003E3B0C17	2016-08-29	EtOH_Box02_S123	ACTIVE	0	531.353291988
1E003E3B0C17	2016-08-29	EtOH_Box02_S123	ACTIVE	0	531.839390993
1E003E3B0C17	2016-08-29	EtOH_Box02_S123	ACTIVE	0	532.175014973
1E003E3B0C17	2016-08-29	EtOH_Box02_S123	ACTIVE	0	532.282151937
1E003E3B0C17	2016-08-29	EtOH_Box02_S123	ACTIVE	0	532.421682835
1E003E3B0C17	2016-08-29	EtOH_Box02_S123	ACTIVE	0	532.528836966
1E003E3B0C17	2016-08-29	EtOH_Box02_S123	ACTIVE	0	532.679111004
1E003E3B0C17	2016-08-29	EtOH_Box02_S123	ACTIVE	0	532.796926022
1E003E3B0C17	2016-08-29	EtOH_Box02_S123	ACTIVE	0	532.958073854
1E003E3B0C17	2016-08-29	EtOH_Box02_S123	ACTIVE	0	533.075955868
1E003E3B0C17	2016-08-29	EtOH_Box02_S123	ACTIVE	0	533.301865816
1E003E3B0C17	2016-08-29	EtOH_Box02_S123	ACTIVE	0	533.603607893
1E003E3B0C17	2016-08-29	EtOH_Box02_S123	ACTIVE	0	533.699997902
1E003E3B0C17	2016-08-29	EtOH_Box02_S123	ACTIVE	0	533.828770876
1E003E3B0C17	2016-08-29	EtOH_Box02_S123	ACTIVE	0	533.957450867
1E003E3B0C17	2016-08-29	EtOH_Box02_S123	ACTIVE	0	534.215880871
1E003E3B0C17	2016-08-29	EtOH_Box02_S123	ACTIVE	0	534.473709822
1E003E3B0C17	2016-08-29	EtOH_Box02_S123	ACTIVE	0	534.644243002
1E003E3B0C17	2016-08-29	EtOH_Box02_S123	ACTIVE	0	534.760545969
1E003E3B0C17	2016-08-29	EtOH_Box02_S123	ACTIVE	0	535.017279863
1E003E3B0C17	2016-08-29	EtOH_Box02_S123	ACTIVE	0	535.502066851
1E003E3B0C17	2016-08-29	EtOH_Box02_S123	ACTIVE	0	535.650918961
1E003E3B0C17	2016-08-29	EtOH_Box02_S123	ACTIVE	0	547.753468037
1E003E3B0C17	2016-08-29	EtOH_Box02_S123	ACTIVE	0	547.902550936
1E003E3B0C17	2016-08-29	EtOH_Box02_S123	ACTIVE	0	548.246064901
1E003E3B0C17	2016-08-29	EtOH_Box02_S123	ACTIVE	0	548.340822935
1E003E3B0C17	2016-08-29	EtOH_Box02_S123	ACTIVE	0	556.107798815
1E003E3B0C17	2016-08-29	EtOH_Box02_S123	ACTIVE	0	556.224283934
1E003E3B0C17	2016-08-29	EtOH_Box02_S123	ACTIVE	0	556.502637863
1E003E3B0C17	2016-08-29	EtOH_Box02_S123	ACTIVE	0	556.662319899
1E003E3B0C17	2016-08-29	EtOH_Box02_S123	ACTIVE	0	557.523953915
1E003E3B0C17	2016-08-29	EtOH_Box02_S123	ACTIVE	0	557.86714983
1E003E3B0C17	2016-08-29	EtOH_Box02_S123	ACTIVE	0	557.972848892
1E003E3B0C17	2016-08-29	EtOH_Box02_S123	ACTIVE	0	558.175691843
1E003E3B0C17	2016-08-29	EtOH_Box02_S123	ACTIVE	0	558.291893005
1E003E3B0C17	2016-08-29	EtOH_Box02_S123	ACTIVE	0	558.397482872
1E003E3B0C17	2016-08-29	EtOH_Box02_S123	ACTIVE	0	558.513749838
1E003E3B0C17	2016-08-29	EtOH_Box02_S123	ACTIVE	0	558.706655979
1E003E3B0C17	2016-08-29	EtOH_Box02_S123	ACTIVE	0	559.103981972
1E003E3B0C17	2016-08-29	EtOH_Box02_S123	ACTIVE	0	559.198642015
1E003E3B0C17	2016-08-29	EtOH_Box02_S123	ACTIVE	0	580.025851011
1E003E3B0C17	2016-08-29	EtOH_Box02_S123	ACTIVE	0	580.228720903
1E003E3B0C17	2016-08-29	EtOH_Box02_S123	ACTIVE	0	580.312487841
1E003E3B0C17	2016-08-29	EtOH_Box02_S123	ACTIVE	0	580.699045897
1E003E3B0C17	2016-08-29	EtOH_Box02_S123	ACTIVE	0	580.815452814
1E003E3B0C17	2016-08-29	EtOH_Box02_S123	ACTIVE	0	581.039738894
1E003E3B0C17	2016-08-29	EtOH_Box02_S123	ACTIVE	0	581.15606904
1E003E3B0C17	2016-08-29	EtOH_Box02_S123	ACTIVE	0	581.272331953
1E003E3B0C17	2016-08-29	EtOH_Box02_S123	ACTIVE	0	581.388460875
1E003E3B0C17	2016-08-29	EtOH_Box02_S123	ACTIVE	0	581.515491962
1E003E3B0C17	2016-08-29	EtOH_Box02_S123	ACTIVE	0	581.631842852
1E003E3B0C17	2016-08-29	EtOH_Box02_S123	ACTIVE	0	581.748080015
1E003E3B0C17	2016-08-29	EtOH_Box02_S123	ACTIVE	0	581.875166893
1E003E3B0C17	2016-08-29	EtOH_Box02_S123	ACTIVE	0	581.991345882
1E003E3B0C17	2016-08-29	EtOH_Box02_S123	ACTIVE	0	582.130344868
1E003E3B0C17	2016-08-29	EtOH_Box02_S123	ACTIVE	0	582.23574996
1E003E3B0C17	2016-08-29	EtOH_Box02_S123	ACTIVE	0	582.341065884
1E003E3B0C17	2016-08-29	EtOH_Box02_S123	ACTIVE	0	582.565290928
1E003E3B0C17	2016-08-29	EtOH_Box02_S123	ACTIVE	0	582.681727886
1E003E3B0C17	2016-08-29	EtOH_Box02_S123	ACTIVE	0	582.960422039
1E003E3B0C17	2016-08-29	EtOH_Box02_S123	ACTIVE	0	583.087465048
1E003E3B0C17	2016-08-29	EtOH_Box02_S123	ACTIVE	0	583.463181019
1E003E3B0C17	2016-08-29	EtOH_Box02_S123	ACTIVE	0	583.60113287
1E003E3B0C17	2016-08-29	EtOH_Box02_S123	ACTIVE	0	583.738971949
1E003E3B0C17	2016-08-29	EtOH_Box02_S123	ACTIVE	0	583.898489952
1E003E3B0C17	2016-08-29	EtOH_Box02_S123	ACTIVE	0	583.982236862
1E003E3B0C17	2016-08-29	EtOH_Box02_S123	ACTIVE	0	584.163393021
1E003E3B0C17	2016-08-29	EtOH_Box02_S123	ACTIVE	0	584.366052866
1E003E3B0C17	2016-08-29	EtOH_Box02_S123	ACTIVE	0	584.622959852
1E003E3B0C17	2016-08-29	EtOH_Box02_S123	ACTIVE	0	584.760787964
1E003E3B0C17	2016-08-29	EtOH_Box02_S123	ACTIVE	0	584.866159916
1E003E3B0C17	2016-08-29	EtOH_Box02_S123	ACTIVE	0	585.079727888
1E003E3B0C17	2016-08-29	EtOH_Box02_S123	ACTIVE	0	585.487815857
1E003E3B0C17	2016-08-29	EtOH_Box02_S123	ACTIVE	0	585.604167938
1E003E3B0C17	2016-08-29	EtOH_Box02_S123	ACTIVE	0	594.726001978
1E003E3B0C17	2016-08-29	EtOH_Box02_S123	ACTIVE	0	595.350364923
1E003E3B0C17	2016-08-29	EtOH_Box02_S123	ACTIVE	0	595.477857828
1E003E3B0C17	2016-08-29	EtOH_Box02_S123	ACTIVE	0	595.605073929
1E003E3B0C17	2016-08-29	EtOH_Box02_S123	ACTIVE	0	595.688995838
1E003E3B0C17	2016-08-29	EtOH_Box02_S123	ACTIVE	0	596.075507879
1E003E3B0C17	2016-08-29	EtOH_Box02_S123	ACTIVE	0	596.191882849
1E003E3B0C17	2016-08-29	EtOH_Box02_S123	ACTIVE	0	596.438483
1E003E3B0C17	2016-08-29	EtOH_Box02_S123	ACTIVE	0	596.598212004
1E003E3B0C17	2016-08-29	EtOH_Box02_S123	ACTIVE	0	596.747067928
1E003E3B0C17	2016-08-29	EtOH_Box02_S123	ACTIVE	0	612.798635006
1E003E3B0C17	2016-08-29	EtOH_Box02_S123	ACTIVE	0	612.915011883
1E003E3B0C17	2016-08-29	EtOH_Box02_S123	ACTIVE	0	624.633946896
1E003E3B0C17	2016-08-29	EtOH_Box02_S123	ACTIVE	0	624.739593983
1E003E3B0C17	2016-08-29	EtOH_Box02_S123	ACTIVE	0	625.01798296
1E003E3B0C17	2016-08-29	EtOH_Box02_S123	ACTIVE	0	625.407119989
1E003E3B0C17	2016-08-29	EtOH_Box02_S123	ACTIVE	0	625.56690383
1E003E3B0C17	2016-08-29	EtOH_Box02_S123	ACTIVE	0	625.683188915
1E003E3B0C17	2016-08-29	EtOH_Box02_S123	REWARD	77	625.683188915
1E003E3B0C17	2016-08-29	EtOH_Box02_S123	ACTIVE	0	625.967097044
1E003E3B0C17	2016-08-29	EtOH_Box02_S123	ACTIVE	0	626.139313936
1E003E3B0C17	2016-08-29	EtOH_Box02_S123	ACTIVE	0	626.246466875
1E003E3B0C17	2016-08-29	EtOH_Box02_S123	ACTIVE	0	626.331948042
1E003E3B0C17	2016-08-29	EtOH_Box02_S123	ACTIVE	0	626.450131893
1E003E3B0C17	2016-08-29	EtOH_Box02_S123	ACTIVE	0	626.558511972
1E003E3B0C17	2016-08-29	EtOH_Box02_S123	ACTIVE	0	626.676502943
1E003E3B0C17	2016-08-29	EtOH_Box02_S123	ACTIVE	0	626.794335842
1E003E3B0C17	2016-08-29	EtOH_Box02_S123	ACTIVE	0	626.912142992
1E003E3B0C17	2016-08-29	EtOH_Box02_S123	ACTIVE	0	627.029923916
1E003E3B0C17	2016-08-29	EtOH_Box02_S123	ACTIVE	0	627.136900902
1E003E3B0C17	2016-08-29	EtOH_Box02_S123	ACTIVE	0	627.254752874
1E003E3B0C17	2016-08-29	EtOH_Box02_S123	ACTIVE	0	627.372663975
1E003E3B0C17	2016-08-29	EtOH_Box02_S123	ACTIVE	0	627.490520954
1E003E3B0C17	2016-08-29	EtOH_Box02_S123	ACTIVE	0	627.619196892
1E003E3B0C17	2016-08-29	EtOH_Box02_S123	ACTIVE	0	627.737056971
1E003E3B0C17	2016-08-29	EtOH_Box02_S123	ACTIVE	0	627.855216026
1E003E3B0C17	2016-08-29	EtOH_Box02_S123	ACTIVE	0	627.973197937
1E003E3B0C17	2016-08-29	EtOH_Box02_S123	ACTIVE	0	628.101881027
1E003E3B0C17	2016-08-29	EtOH_Box02_S123	ACTIVE	0	628.219730854
1E003E3B0C17	2016-08-29	EtOH_Box02_S123	ACTIVE	0	628.348515034
1E003E3B0C17	2016-08-29	EtOH_Box02_S123	ACTIVE	0	628.466428995
1E003E3B0C17	2016-08-29	EtOH_Box02_S123	ACTIVE	0	628.59519887
1E003E3B0C17	2016-08-29	EtOH_Box02_S123	ACTIVE	0	628.842949867
1E003E3B0C17	2016-08-29	EtOH_Box02_S123	ACTIVE	0	628.950253963
1E003E3B0C17	2016-08-29	EtOH_Box02_S123	ACTIVE	0	629.068300009
1E003E3B0C17	2016-08-29	EtOH_Box02_S123	ACTIVE	0	629.19718194
1E003E3B0C17	2016-08-29	EtOH_Box02_S123	ACTIVE	0	629.325856924
1E003E3B0C17	2016-08-29	EtOH_Box02_S123	ACTIVE	0	629.465376854
1E003E3B0C17	2016-08-29	EtOH_Box02_S123	ACTIVE	0	629.61585784
1E003E3B0C17	2016-08-29	EtOH_Box02_S123	ACTIVE	0	629.755430937
1E003E3B0C17	2016-08-29	EtOH_Box02_S123	ACTIVE	0	629.896122932
1E003E3B0C17	2016-08-29	EtOH_Box02_S123	ACTIVE	0	630.035701036
1E003E3B0C17	2016-08-29	EtOH_Box02_S123	ACTIVE	0	630.167243958
1E003E3B0C17	2016-08-29	EtOH_Box02_S123	ACTIVE	0	630.306968927
1E003E3B0C17	2016-08-29	EtOH_Box02_S123	ACTIVE	0	630.446950912
1E003E3B0C17	2016-08-29	EtOH_Box02_S123	ACTIVE	0	630.609395981
1E003E3B0C17	2016-08-29	EtOH_Box02_S123	ACTIVE	0	631.041852951
1E003E3B0C17	2016-08-29	EtOH_Box02_S123	ACTIVE	0	631.30252099
1E003E3B0C17	2016-08-29	EtOH_Box02_S123	ACTIVE	0	631.605190039
1E003E3B0C17	2016-08-29	EtOH_Box02_S123	ACTIVE	0	631.701635838
1E003E3B0C17	2016-08-29	EtOH_Box02_S123	ACTIVE	0	631.830318928
1E003E3B0C17	2016-08-29	EtOH_Box02_S123	ACTIVE	0	631.915743828
1E003E3B0C17	2016-08-29	EtOH_Box02_S123	ACTIVE	0	632.044430017
1E003E3B0C17	2016-08-29	EtOH_Box02_S123	ACTIVE	0	632.627013922
1E003E3B0C17	2016-08-29	EtOH_Box02_S123	ACTIVE	0	647.061784983
1E003E3B0C17	2016-08-29	EtOH_Box02_S123	ACTIVE	0	647.309705973
1E003E3B0C17	2016-08-29	EtOH_Box02_S123	ACTIVE	0	647.41635704
1E003E3B0C17	2016-08-29	EtOH_Box02_S123	ACTIVE	0	647.847606897
1E003E3B0C17	2016-08-29	EtOH_Box02_S123	ACTIVE	0	647.943511009
1E003E3B0C17	2016-08-29	EtOH_Box02_S123	ACTIVE	0	648.071751833
1E003E3B0C17	2016-08-29	EtOH_Box02_S123	ACTIVE	0	648.15673399
1E003E3B0C17	2016-08-29	EtOH_Box02_S123	ACTIVE	0	648.403887987
1E003E3B0C17	2016-08-29	EtOH_Box02_S123	ACTIVE	0	648.510532856
1E003E3B0C17	2016-08-29	EtOH_Box02_S123	ACTIVE	0	648.779916048
1E003E3B0C17	2016-08-29	EtOH_Box02_S123	ACTIVE	0	657.501963854
1E003E3B0C17	2016-08-29	EtOH_Box02_S123	ACTIVE	0	657.955032825
1E003E3B0C17	2016-08-29	EtOH_Box02_S123	ACTIVE	0	658.18057704
1E003E3B0C17	2016-08-29	EtOH_Box02_S123	ACTIVE	0	658.297996998
1E003E3B0C17	2016-08-29	EtOH_Box02_S123	ACTIVE	0	658.523494959
1E003E3B0C17	2016-08-29	EtOH_Box02_S123	ACTIVE	0	658.619324923
1E003E3B0C17	2016-08-29	EtOH_Box02_S123	ACTIVE	0	658.747460842
1E003E3B0C17	2016-08-29	EtOH_Box02_S123	ACTIVE	0	658.832413912
1E003E3B0C17	2016-08-29	EtOH_Box02_S123	ACTIVE	0	658.928118944
1E003E3B0C17	2016-08-29	EtOH_Box02_S123	ACTIVE	0	659.034684896
1E003E3B0C17	2016-08-29	EtOH_Box02_S123	ACTIVE	0	659.34650588
1E003E3B0C17	2016-08-29	EtOH_Box02_S123	ACTIVE	0	659.442322969
1E003E3B0C17	2016-08-29	EtOH_Box02_S123	ACTIVE	0	659.874558926
1E003E3B0C17	2016-08-29	EtOH_Box02_S123	ACTIVE	0	660.002873898
1E003E3B0C17	2016-08-29	EtOH_Box02_S123	ACTIVE	0	660.206794977
1E003E3B0C17	2016-08-29	EtOH_Box02_S123	ACTIVE	0	660.345983982
1E003E3B0C17	2016-08-29	EtOH_Box02_S123	ACTIVE	0	660.507256031
1E003E3B0C17	2016-08-29	EtOH_Box02_S123	ACTIVE	0	660.711235046
1E003E3B0C17	2016-08-29	EtOH_Box02_S123	ACTIVE	0	660.872365952
1E003E3B0C17	2016-08-29	EtOH_Box02_S123	ACTIVE	0	660.979122877
1E003E3B0C17	2016-08-29	EtOH_Box02_S123	ACTIVE	0	661.128939867
1E003E3B0C17	2016-08-29	EtOH_Box02_S123	ACTIVE	0	661.268013954
1E003E3B0C17	2016-08-29	EtOH_Box02_S123	ACTIVE	0	661.353054047
1E003E3B0C17	2016-08-29	EtOH_Box02_S123	ACTIVE	0	666.120708942
1E003E3B0C17	2016-08-29	EtOH_Box02_S123	INACTIVE	0	676.330204964
1E003E3B0C17	2016-08-29	EtOH_Box02_S123	ACTIVE	0	678.219614029
1E003E3B0C17	2016-08-29	EtOH_Box02_S123	ACTIVE	0	678.607493877
1E003E3B0C17	2016-08-29	EtOH_Box02_S123	ACTIVE	0	678.714231968
1E003E3B0C17	2016-08-29	EtOH_Box02_S123	ACTIVE	0	678.896697998
1E003E3B0C17	2016-08-29	EtOH_Box02_S123	ACTIVE	0	679.057462931
1E003E3B0C17	2016-08-29	EtOH_Box02_S123	ACTIVE	0	679.142436028
1E003E3B0C17	2016-08-29	EtOH_Box02_S123	ACTIVE	0	679.249156952
1E003E3B0C17	2016-08-29	EtOH_Box02_S123	ACTIVE	0	679.34501791
1E003E3B0C17	2016-08-29	EtOH_Box02_S123	ACTIVE	0	679.451647043
1E003E3B0C17	2016-08-29	EtOH_Box02_S123	ACTIVE	0	689.971576929
1E003E3B0C17	2016-08-29	EtOH_Box02_S123	ACTIVE	0	690.143221855
1E003E3B0C17	2016-08-29	EtOH_Box02_S123	ACTIVE	0	690.552634001
1E003E3B0C17	2016-08-29	EtOH_Box02_S123	ACTIVE	0	691.016373873
1E003E3B0C17	2016-08-29	EtOH_Box02_S123	ACTIVE	0	691.274535894
1E003E3B0C17	2016-08-29	EtOH_Box02_S123	ACTIVE	0	691.413691044
1E003E3B0C17	2016-08-29	EtOH_Box02_S123	ACTIVE	0	691.693441868
1E003E3B0C17	2016-08-29	EtOH_Box02_S123	ACTIVE	0	691.810925007
1E003E3B0C17	2016-08-29	EtOH_Box02_S123	ACTIVE	0	692.036641836
1E003E3B0C17	2016-08-29	EtOH_Box02_S123	ACTIVE	0	692.219169855
1E003E3B0C17	2016-08-29	EtOH_Box02_S123	ACTIVE	0	692.348479986
1E003E3B0C17	2016-08-29	EtOH_Box02_S123	ACTIVE	0	692.509382963
1E003E3B0C17	2016-08-29	EtOH_Box02_S123	ACTIVE	0	692.605417013
1E003E3B0C17	2016-08-29	EtOH_Box02_S123	ACTIVE	0	692.723047018
1E003E3B0C17	2016-08-29	EtOH_Box02_S123	ACTIVE	0	692.970289946
1E003E3B0C17	2016-08-29	EtOH_Box02_S123	ACTIVE	0	693.195957899
1E003E3B0C17	2016-08-29	EtOH_Box02_S123	ACTIVE	0	693.310952902
1E003E3B0C17	2016-08-29	EtOH_Box02_S123	ACTIVE	0	693.460852861
1E003E3B0C17	2016-08-29	EtOH_Box02_S123	ACTIVE	0	693.599938869
1E003E3B0C17	2016-08-29	EtOH_Box02_S123	ACTIVE	0	693.782176971
1E003E3B0C17	2016-08-29	EtOH_Box02_S123	ACTIVE	0	693.921193838
1E003E3B0C17	2016-08-29	EtOH_Box02_S123	ACTIVE	0	694.092905998
1E003E3B0C17	2016-08-29	EtOH_Box02_S123	ACTIVE	0	694.21044302
1E003E3B0C17	2016-08-29	EtOH_Box02_S123	ACTIVE	0	694.316987991
1E003E3B0C17	2016-08-29	EtOH_Box02_S123	ACTIVE	0	694.423538923
1E003E3B0C17	2016-08-29	EtOH_Box02_S123	ACTIVE	0	694.562602997
1E003E3B0C17	2016-08-29	EtOH_Box02_S123	ACTIVE	0	694.680104971
1E003E3B0C17	2016-08-29	EtOH_Box02_S123	ACTIVE	0	694.819275856
1E003E3B0C17	2016-08-29	EtOH_Box02_S123	ACTIVE	0	694.925928831
1E003E3B0C17	2016-08-29	EtOH_Box02_S123	ACTIVE	0	695.097745895
1E003E3B0C17	2016-08-29	EtOH_Box02_S123	ACTIVE	0	695.193749905
1E003E3B0C17	2016-08-29	EtOH_Box02_S123	ACTIVE	0	695.311211824
1E003E3B0C17	2016-08-29	EtOH_Box02_S123	ACTIVE	0	695.536775827
1E003E3B0C17	2016-08-29	EtOH_Box02_S123	ACTIVE	0	695.686589956
1E003E3B0C17	2016-08-29	EtOH_Box02_S123	ACTIVE	0	695.890529871
1E003E3B0C17	2016-08-29	EtOH_Box02_S123	ACTIVE	0	696.116252899
1E003E3B0C17	2016-08-29	EtOH_Box02_S123	ACTIVE	0	696.233888865
1E003E3B0C17	2016-08-29	EtOH_Box02_S123	ACTIVE	0	696.329690933
1E003E3B0C17	2016-08-29	EtOH_Box02_S123	ACTIVE	0	696.674547911
1E003E3B0C17	2016-08-29	EtOH_Box02_S123	ACTIVE	0	743.077339888
1E003E3B0C17	2016-08-29	EtOH_Box02_S123	ACTIVE	0	743.205852985
1E003E3B0C17	2016-08-29	EtOH_Box02_S123	ACTIVE	0	743.312623024
1E003E3B0C17	2016-08-29	EtOH_Box02_S123	ACTIVE	0	743.617038965
1E003E3B0C17	2016-08-29	EtOH_Box02_S123	ACTIVE	0	743.745580912
1E003E3B0C17	2016-08-29	EtOH_Box02_S123	ACTIVE	0	743.906354904
1E003E3B0C17	2016-08-29	EtOH_Box02_S123	ACTIVE	0	744.012974977
1E003E3B0C17	2016-08-29	EtOH_Box02_S123	ACTIVE	0	744.357275963
1E003E3B0C17	2016-08-29	EtOH_Box02_S123	ACTIVE	0	744.474880934
1E003E3B0C17	2016-08-29	EtOH_Box02_S123	ACTIVE	0	744.787082911
1E003E3B0C17	2016-08-29	EtOH_Box02_S123	ACTIVE	0	744.96962285
1E003E3B0C17	2016-08-29	EtOH_Box02_S123	ACTIVE	0	745.076316833
1E003E3B0C17	2016-08-29	EtOH_Box02_S123	ACTIVE	0	745.238014936
1E003E3B0C17	2016-08-29	EtOH_Box02_S123	REWARD	95	745.238014936
1E003E3B0C17	2016-08-29	EtOH_Box02_S123	ACTIVE	0	745.457399845
1E003E3B0C17	2016-08-29	EtOH_Box02_S123	ACTIVE	0	745.640611887
1E003E3B0C17	2016-08-29	EtOH_Box02_S123	ACTIVE	0	745.704644918
1E003E3B0C17	2016-08-29	EtOH_Box02_S123	ACTIVE	0	745.833395004
1E003E3B0C17	2016-08-29	EtOH_Box02_S123	ACTIVE	0	745.918908834
1E003E3B0C17	2016-08-29	EtOH_Box02_S123	ACTIVE	0	746.025878906
1E003E3B0C17	2016-08-29	EtOH_Box02_S123	ACTIVE	0	746.132995844
1E003E3B0C17	2016-08-29	EtOH_Box02_S123	ACTIVE	0	746.250864029
1E003E3B0C17	2016-08-29	EtOH_Box02_S123	ACTIVE	0	746.368638039
1E003E3B0C17	2016-08-29	EtOH_Box02_S123	ACTIVE	0	746.486445904
1E003E3B0C17	2016-08-29	EtOH_Box02_S123	ACTIVE	0	746.593466997
1E003E3B0C17	2016-08-29	EtOH_Box02_S123	ACTIVE	0	746.711354017
1E003E3B0C17	2016-08-29	EtOH_Box02_S123	ACTIVE	0	746.81844902
1E003E3B0C17	2016-08-29	EtOH_Box02_S123	ACTIVE	0	746.936318874
1E003E3B0C17	2016-08-29	EtOH_Box02_S123	ACTIVE	0	747.043416977
1E003E3B0C17	2016-08-29	EtOH_Box02_S123	ACTIVE	0	747.172024965
1E003E3B0C17	2016-08-29	EtOH_Box02_S123	ACTIVE	0	747.300931931
1E003E3B0C17	2016-08-29	EtOH_Box02_S123	ACTIVE	0	747.418833017
1E003E3B0C17	2016-08-29	EtOH_Box02_S123	ACTIVE	0	747.54756403
1E003E3B0C17	2016-08-29	EtOH_Box02_S123	ACTIVE	0	747.676215887
1E003E3B0C17	2016-08-29	EtOH_Box02_S123	ACTIVE	0	747.827011824
1E003E3B0C17	2016-08-29	EtOH_Box02_S123	ACTIVE	0	747.955727816
1E003E3B0C17	2016-08-29	EtOH_Box02_S123	ACTIVE	0	748.095206976
1E003E3B0C17	2016-08-29	EtOH_Box02_S123	ACTIVE	0	748.234707832
1E003E3B0C17	2016-08-29	EtOH_Box02_S123	ACTIVE	0	748.374241829
1E003E3B0C17	2016-08-29	EtOH_Box02_S123	ACTIVE	0	748.535635948
1E003E3B0C17	2016-08-29	EtOH_Box02_S123	ACTIVE	0	748.675163031
1E003E3B0C17	2016-08-29	EtOH_Box02_S123	ACTIVE	0	748.815855026
1E003E3B0C17	2016-08-29	EtOH_Box02_S123	ACTIVE	0	748.955564022
1E003E3B0C17	2016-08-29	EtOH_Box02_S123	ACTIVE	0	749.105944872
1E003E3B0C17	2016-08-29	EtOH_Box02_S123	ACTIVE	0	749.256300926
1E003E3B0C17	2016-08-29	EtOH_Box02_S123	ACTIVE	0	749.406601906
1E003E3B0C17	2016-08-29	EtOH_Box02_S123	ACTIVE	0	749.546103001
1E003E3B0C17	2016-08-29	EtOH_Box02_S123	ACTIVE	0	749.685536861
1E003E3B0C17	2016-08-29	EtOH_Box02_S123	ACTIVE	0	749.814344883
1E003E3B0C17	2016-08-29	EtOH_Box02_S123	ACTIVE	0	749.964568853
1E003E3B0C17	2016-08-29	EtOH_Box02_S123	ACTIVE	0	750.104180813
1E003E3B0C17	2016-08-29	EtOH_Box02_S123	ACTIVE	0	750.243880987
1E003E3B0C17	2016-08-29	EtOH_Box02_S123	ACTIVE	0	750.383425951
1E003E3B0C17	2016-08-29	EtOH_Box02_S123	ACTIVE	0	750.52449894
1E003E3B0C17	2016-08-29	EtOH_Box02_S123	ACTIVE	0	750.66504693
1E003E3B0C17	2016-08-29	EtOH_Box02_S123	ACTIVE	0	750.816520929
1E003E3B0C17	2016-08-29	EtOH_Box02_S123	ACTIVE	0	750.967998028
1E003E3B0C17	2016-08-29	EtOH_Box02_S123	ACTIVE	0	751.13030386
1E003E3B0C17	2016-08-29	EtOH_Box02_S123	ACTIVE	0	751.281725883
1E003E3B0C17	2016-08-29	EtOH_Box02_S123	ACTIVE	0	751.43321991
1E003E3B0C17	2016-08-29	EtOH_Box02_S123	ACTIVE	0	751.594563961
1E003E3B0C17	2016-08-29	EtOH_Box02_S123	ACTIVE	0	751.744977951
1E003E3B0C17	2016-08-29	EtOH_Box02_S123	ACTIVE	0	751.906071901
1E003E3B0C17	2016-08-29	EtOH_Box02_S123	ACTIVE	0	752.057507038
1E003E3B0C17	2016-08-29	EtOH_Box02_S123	ACTIVE	0	752.110635996
1E003E3B0C17	2016-08-29	EtOH_Box02_S123	ACTIVE	0	782.483659029
1E003E3B0C17	2016-08-29	EtOH_Box02_S123	ACTIVE	0	782.580937862
1E003E3B0C17	2016-08-29	EtOH_Box02_S123	ACTIVE	0	782.677927017
1E003E3B0C17	2016-08-29	EtOH_Box02_S123	ACTIVE	0	782.785970926
1E003E3B0C17	2016-08-29	EtOH_Box02_S123	ACTIVE	0	782.893821955
1E003E3B0C17	2016-08-29	EtOH_Box02_S123	ACTIVE	0	783.381099939
1E003E3B0C17	2016-08-29	EtOH_Box02_S123	ACTIVE	0	783.500033855
1E003E3B0C17	2016-08-29	EtOH_Box02_S123	ACTIVE	0	783.629609823
1E003E3B0C17	2016-08-29	EtOH_Box02_S123	ACTIVE	0	783.888811827
1E003E3B0C17	2016-08-29	EtOH_Box02_S123	ACTIVE	0	784.018213987
1E003E3B0C17	2016-08-29	EtOH_Box02_S123	ACTIVE	0	784.158495903
1E003E3B0C17	2016-08-29	EtOH_Box02_S123	ACTIVE	0	784.298732042
1E003E3B0C17	2016-08-29	EtOH_Box02_S123	ACTIVE	0	784.439018011
1E003E3B0C17	2016-08-29	EtOH_Box02_S123	ACTIVE	0	784.546919823
1E003E3B0C17	2016-08-29	EtOH_Box02_S123	ACTIVE	0	784.665513992
1E003E3B0C17	2016-08-29	EtOH_Box02_S123	ACTIVE	0	784.784237862
1E003E3B0C17	2016-08-29	EtOH_Box02_S123	ACTIVE	0	784.892164946
1E003E3B0C17	2016-08-29	EtOH_Box02_S123	ACTIVE	0	785.108193874
1E003E3B0C17	2016-08-29	EtOH_Box02_S123	ACTIVE	0	785.302548885
1E003E3B0C17	2016-08-29	EtOH_Box02_S123	ACTIVE	0	785.399551868
1E003E3B0C17	2016-08-29	EtOH_Box02_S123	ACTIVE	0	785.791514874
1E003E3B0C17	2016-08-29	EtOH_Box02_S123	ACTIVE	0	786.063655853
1E003E3B0C17	2016-08-29	EtOH_Box02_S123	ACTIVE	0	786.182888985
1E003E3B0C17	2016-08-29	EtOH_Box02_S123	ACTIVE	0	786.302126884
1E003E3B0C17	2016-08-29	EtOH_Box02_S123	ACTIVE	0	786.562356949
1E003E3B0C17	2016-08-29	EtOH_Box02_S123	ACTIVE	0	786.843605995
1E003E3B0C17	2016-08-29	EtOH_Box02_S123	ACTIVE	0	787.070459843
1E003E3B0C17	2016-08-29	EtOH_Box02_S123	ACTIVE	0	787.363894939
1E003E3B0C17	2016-08-29	EtOH_Box02_S123	ACTIVE	0	787.655678034
1E003E3B0C17	2016-08-29	EtOH_Box02_S123	ACTIVE	0	787.969291925
1E003E3B0C17	2016-08-29	EtOH_Box02_S123	ACTIVE	0	804.522028923
1E003E3B0C17	2016-08-29	EtOH_Box02_S123	ACTIVE	0	804.695034981
1E003E3B0C17	2016-08-29	EtOH_Box02_S123	ACTIVE	0	804.856878042
1E003E3B0C17	2016-08-29	EtOH_Box02_S123	ACTIVE	0	804.953851938
1E003E3B0C17	2016-08-29	EtOH_Box02_S123	ACTIVE	0	805.061763048
1E003E3B0C17	2016-08-29	EtOH_Box02_S123	ACTIVE	0	805.256300926
1E003E3B0C17	2016-08-29	EtOH_Box02_S123	ACTIVE	0	805.385761976
1E003E3B0C17	2016-08-29	EtOH_Box02_S123	ACTIVE	0	805.59127903
1E003E3B0C17	2016-08-29	EtOH_Box02_S123	ACTIVE	0	821.598629951
1E003E3B0C17	2016-08-29	EtOH_Box02_S123	ACTIVE	0	821.695873976
1E003E3B0C17	2016-08-29	EtOH_Box02_S123	ACTIVE	0	821.965920925
1E003E3B0C17	2016-08-29	EtOH_Box02_S123	ACTIVE	0	822.14972496
1E003E3B0C17	2016-08-29	EtOH_Box02_S123	ACTIVE	0	822.268311024
1E003E3B0C17	2016-08-29	EtOH_Box02_S123	ACTIVE	0	822.376121998
1E003E3B0C17	2016-08-29	EtOH_Box02_S123	ACTIVE	0	822.494752884
1E003E3B0C17	2016-08-29	EtOH_Box02_S123	ACTIVE	0	822.624228954
1E003E3B0C17	2016-08-29	EtOH_Box02_S123	ACTIVE	0	822.818588972
1E003E3B0C17	2016-08-29	EtOH_Box02_S123	ACTIVE	0	823.02371192
1E003E3B0C17	2016-08-29	EtOH_Box02_S123	ACTIVE	0	823.293853045
1E003E3B0C17	2016-08-29	EtOH_Box02_S123	ACTIVE	0	823.499122858
1E003E3B0C17	2016-08-29	EtOH_Box02_S123	ACTIVE	0	823.585347891
1E003E3B0C17	2016-08-29	EtOH_Box02_S123	ACTIVE	0	823.703912973
1E003E3B0C17	2016-08-29	EtOH_Box02_S123	ACTIVE	0	824.027822971
1E003E3B0C17	2016-08-29	EtOH_Box02_S123	ACTIVE	0	824.11410594
1E003E3B0C17	2016-08-29	EtOH_Box02_S123	ACTIVE	0	824.232784986
1E003E3B0C17	2016-08-29	EtOH_Box02_S123	ACTIVE	0	833.55576396
1E003E3B0C17	2016-08-29	EtOH_Box02_S123	ACTIVE	0	833.858587027
1E003E3B0C17	2016-08-29	EtOH_Box02_S123	ACTIVE	0	833.945909977
1E003E3B0C17	2016-08-29	EtOH_Box02_S123	ACTIVE	0	834.280951023
1E003E3B0C17	2016-08-29	EtOH_Box02_S123	ACTIVE	0	834.399523973
1E003E3B0C17	2016-08-29	EtOH_Box02_S123	ACTIVE	0	834.485792875
1E003E3B0C17	2016-08-29	EtOH_Box02_S123	ACTIVE	0	834.61532402
1E003E3B0C17	2016-08-29	EtOH_Box02_S123	ACTIVE	0	834.787998915
1E003E3B0C17	2016-08-29	EtOH_Box02_S123	ACTIVE	0	834.939165831
1E003E3B0C17	2016-08-29	EtOH_Box02_S123	ACTIVE	0	835.176724911
1E003E3B0C17	2016-08-29	EtOH_Box02_S123	ACTIVE	0	835.26301384
1E003E3B0C17	2016-08-29	EtOH_Box02_S123	ACTIVE	0	835.500520945
1E003E3B0C17	2016-08-29	EtOH_Box02_S123	ACTIVE	0	835.673251867
1E003E3B0C17	2016-08-29	EtOH_Box02_S123	ACTIVE	0	836.030539989
1E003E3B0C17	2016-08-29	EtOH_Box02_S123	ACTIVE	0	836.149857044
1E003E3B0C17	2016-08-29	EtOH_Box02_S123	ACTIVE	0	836.290786028
1E003E3B0C17	2016-08-29	EtOH_Box02_S123	ACTIVE	0	836.410015821
1E003E3B0C17	2016-08-29	EtOH_Box02_S123	ACTIVE	0	836.669606924
1E003E3B0C17	2016-08-29	EtOH_Box02_S123	ACTIVE	0	836.928939819
1E003E3B0C17	2016-08-29	EtOH_Box02_S123	ACTIVE	0	837.028616905
1E003E3B0C17	2016-08-29	EtOH_Box02_S123	ACTIVE	0	837.222860813
1E003E3B0C17	2016-08-29	EtOH_Box02_S123	ACTIVE	0	837.406386852
1E003E3B0C17	2016-08-29	EtOH_Box02_S123	ACTIVE	0	837.514163971
1E003E3B0C17	2016-08-29	EtOH_Box02_S123	ACTIVE	0	837.622035027
1E003E3B0C17	2016-08-29	EtOH_Box02_S123	ACTIVE	0	837.730067968
1E003E3B0C17	2016-08-29	EtOH_Box02_S123	ACTIVE	0	838.021661997
1E003E3B0C17	2016-08-29	EtOH_Box02_S123	ACTIVE	0	838.151242018
1E003E3B0C17	2016-08-29	EtOH_Box02_S123	ACTIVE	0	838.248214006
1E003E3B0C17	2016-08-29	EtOH_Box02_S123	ACTIVE	0	838.345276833
1E003E3B0C17	2016-08-29	EtOH_Box02_S123	ACTIVE	0	838.692687988
1E003E3B0C17	2016-08-29	EtOH_Box02_S123	ACTIVE	0	838.811431885
1E003E3B0C17	2016-08-29	EtOH_Box02_S123	ACTIVE	0	839.027354956
1E003E3B0C17	2016-08-29	EtOH_Box02_S123	ACTIVE	0	839.664824963
1E003E3B0C17	2016-08-29	EtOH_Box02_S123	ACTIVE	0	839.783493042
1E003E3B0C17	2016-08-29	EtOH_Box02_S123	ACTIVE	0	839.869830847
1E003E3B0C17	2016-08-29	EtOH_Box02_S123	ACTIVE	0	839.988543987
1E003E3B0C17	2016-08-29	EtOH_Box02_S123	ACTIVE	0	840.107163906
1E003E3B0C17	2016-08-29	EtOH_Box02_S123	ACTIVE	0	840.334156036
1E003E3B0C17	2016-08-29	EtOH_Box02_S123	ACTIVE	0	840.593824863
1E003E3B0C17	2016-08-29	EtOH_Box02_S123	ACTIVE	0	850.477385044
1E003E3B0C17	2016-08-29	EtOH_Box02_S123	ACTIVE	0	850.607128859
1E003E3B0C17	2016-08-29	EtOH_Box02_S123	ACTIVE	0	851.151832819
1E003E3B0C17	2016-08-29	EtOH_Box02_S123	ACTIVE	0	861.103874922
1E003E3B0C17	2016-08-29	EtOH_Box02_S123	ACTIVE	0	861.200989962
1E003E3B0C17	2016-08-29	EtOH_Box02_S123	ACTIVE	0	861.62369585
1E003E3B0C17	2016-08-29	EtOH_Box02_S123	ACTIVE	0	861.742545843
1E003E3B0C17	2016-08-29	EtOH_Box02_S123	ACTIVE	0	861.86123085
1E003E3B0C17	2016-08-29	EtOH_Box02_S123	ACTIVE	0	862.067370892
1E003E3B0C17	2016-08-29	EtOH_Box02_S123	ACTIVE	0	862.186046839
1E003E3B0C17	2016-08-29	EtOH_Box02_S123	ACTIVE	0	862.348023891
1E003E3B0C17	2016-08-29	EtOH_Box02_S123	ACTIVE	0	862.467095852
1E003E3B0C17	2016-08-29	EtOH_Box02_S123	ACTIVE	0	862.639966965
1E003E3B0C17	2016-08-29	EtOH_Box02_S123	ACTIVE	0	862.747705936
1E003E3B0C17	2016-08-29	EtOH_Box02_S123	ACTIVE	0	863.017634869
1E003E3B0C17	2016-08-29	EtOH_Box02_S123	ACTIVE	0	863.125571966
1E003E3B0C17	2016-08-29	EtOH_Box02_S123	ACTIVE	0	863.244274855
1E003E3B0C17	2016-08-29	EtOH_Box02_S123	ACTIVE	0	863.655139923
1E003E3B0C17	2016-08-29	EtOH_Box02_S123	ACTIVE	0	863.860302925
1E003E3B0C17	2016-08-29	EtOH_Box02_S123	ACTIVE	0	884.374392986
1E003E3B0C17	2016-08-29	EtOH_Box02_S123	ACTIVE	0	884.504694939
1E003E3B0C17	2016-08-29	EtOH_Box02_S123	ACTIVE	0	884.59096694
1E003E3B0C17	2016-08-29	EtOH_Box02_S123	ACTIVE	0	884.904350042
1E003E3B0C17	2016-08-29	EtOH_Box02_S123	REWARD	117	884.904350042
1E003E3B0C17	2016-08-29	EtOH_Box02_S123	ACTIVE	0	885.168309927
1E003E3B0C17	2016-08-29	EtOH_Box02_S123	ACTIVE	0	885.264801979
1E003E3B0C17	2016-08-29	EtOH_Box02_S123	ACTIVE	0	885.350181818
1E003E3B0C17	2016-08-29	EtOH_Box02_S123	ACTIVE	0	885.446702957
1E003E3B0C17	2016-08-29	EtOH_Box02_S123	ACTIVE	0	885.555755854
1E003E3B0C17	2016-08-29	EtOH_Box02_S123	ACTIVE	0	885.652482033
1E003E3B0C17	2016-08-29	EtOH_Box02_S123	ACTIVE	0	885.781311989
1E003E3B0C17	2016-08-29	EtOH_Box02_S123	ACTIVE	0	885.910007
1E003E3B0C17	2016-08-29	EtOH_Box02_S123	ACTIVE	0	886.027926922
1E003E3B0C17	2016-08-29	EtOH_Box02_S123	ACTIVE	0	886.135033846
1E003E3B0C17	2016-08-29	EtOH_Box02_S123	ACTIVE	0	886.263687849
1E003E3B0C17	2016-08-29	EtOH_Box02_S123	ACTIVE	0	886.38144803
1E003E3B0C17	2016-08-29	EtOH_Box02_S123	ACTIVE	0	886.49932003
1E003E3B0C17	2016-08-29	EtOH_Box02_S123	ACTIVE	0	886.617198944
1E003E3B0C17	2016-08-29	EtOH_Box02_S123	ACTIVE	0	886.74604702
1E003E3B0C17	2016-08-29	EtOH_Box02_S123	ACTIVE	0	886.864001989
1E003E3B0C17	2016-08-29	EtOH_Box02_S123	ACTIVE	0	886.992627859
1E003E3B0C17	2016-08-29	EtOH_Box02_S123	ACTIVE	0	887.121333838
1E003E3B0C17	2016-08-29	EtOH_Box02_S123	ACTIVE	0	887.260746956
1E003E3B0C17	2016-08-29	EtOH_Box02_S123	ACTIVE	0	887.389278889
1E003E3B0C17	2016-08-29	EtOH_Box02_S123	ACTIVE	0	887.517794847
1E003E3B0C17	2016-08-29	EtOH_Box02_S123	ACTIVE	0	887.65739584
1E003E3B0C17	2016-08-29	EtOH_Box02_S123	ACTIVE	0	887.807868958
1E003E3B0C17	2016-08-29	EtOH_Box02_S123	ACTIVE	0	887.958279848
1E003E3B0C17	2016-08-29	EtOH_Box02_S123	ACTIVE	0	888.097759008
1E003E3B0C17	2016-08-29	EtOH_Box02_S123	ACTIVE	0	888.258844852
1E003E3B0C17	2016-08-29	EtOH_Box02_S123	ACTIVE	0	888.398193836
1E003E3B0C17	2016-08-29	EtOH_Box02_S123	ACTIVE	0	888.548604012
1E003E3B0C17	2016-08-29	EtOH_Box02_S123	ACTIVE	0	888.698896885
1E003E3B0C17	2016-08-29	EtOH_Box02_S123	ACTIVE	0	888.850113869
1E003E3B0C17	2016-08-29	EtOH_Box02_S123	ACTIVE	0	889.000351906
1E003E3B0C17	2016-08-29	EtOH_Box02_S123	ACTIVE	0	889.139853954
1E003E3B0C17	2016-08-29	EtOH_Box02_S123	ACTIVE	0	889.279325008
1E003E3B0C17	2016-08-29	EtOH_Box02_S123	ACTIVE	0	889.429535866
1E003E3B0C17	2016-08-29	EtOH_Box02_S123	ACTIVE	0	889.569061041
1E003E3B0C17	2016-08-29	EtOH_Box02_S123	ACTIVE	0	889.697741032
1E003E3B0C17	2016-08-29	EtOH_Box02_S123	ACTIVE	0	889.82634902
1E003E3B0C17	2016-08-29	EtOH_Box02_S123	ACTIVE	0	889.96576786
1E003E3B0C17	2016-08-29	EtOH_Box02_S123	ACTIVE	0	890.11685586
1E003E3B0C17	2016-08-29	EtOH_Box02_S123	ACTIVE	0	890.267364025
1E003E3B0C17	2016-08-29	EtOH_Box02_S123	ACTIVE	0	890.417708874
1E003E3B0C17	2016-08-29	EtOH_Box02_S123	ACTIVE	0	890.558156967
1E003E3B0C17	2016-08-29	EtOH_Box02_S123	ACTIVE	0	890.709625959
1E003E3B0C17	2016-08-29	EtOH_Box02_S123	ACTIVE	0	890.850044966
1E003E3B0C17	2016-08-29	EtOH_Box02_S123	ACTIVE	0	891.012213945
1E003E3B0C17	2016-08-29	EtOH_Box02_S123	ACTIVE	0	891.163626909
1E003E3B0C17	2016-08-29	EtOH_Box02_S123	ACTIVE	0	891.314970016
1E003E3B0C17	2016-08-29	EtOH_Box02_S123	ACTIVE	0	891.487757921
1E003E3B0C17	2016-08-29	EtOH_Box02_S123	ACTIVE	0	891.649089813
1E003E3B0C17	2016-08-29	EtOH_Box02_S123	ACTIVE	0	891.799585819
1E003E3B0C17	2016-08-29	EtOH_Box02_S123	ACTIVE	0	891.960786819
1E003E3B0C17	2016-08-29	EtOH_Box02_S123	ACTIVE	0	892.122998953
1E003E3B0C17	2016-08-29	EtOH_Box02_S123	ACTIVE	0	892.230116844
1E003E3B0C17	2016-08-29	EtOH_Box02_S123	ACTIVE	0	892.358698845
1E003E3B0C17	2016-08-29	EtOH_Box02_S123	ACTIVE	0	892.487341881
1E003E3B0C17	2016-08-29	EtOH_Box02_S123	ACTIVE	0	892.616073847
1E003E3B0C17	2016-08-29	EtOH_Box02_S123	ACTIVE	0	917.039582968
1E003E3B0C17	2016-08-29	EtOH_Box02_S123	ACTIVE	0	917.365278006
1E003E3B0C17	2016-08-29	EtOH_Box02_S123	ACTIVE	0	918.046444893
1E003E3B0C17	2016-08-29	EtOH_Box02_S123	ACTIVE	0	918.154510975
1E003E3B0C17	2016-08-29	EtOH_Box02_S123	ACTIVE	0	918.28422904
1E003E3B0C17	2016-08-29	EtOH_Box02_S123	ACTIVE	0	918.565263987
1E003E3B0C17	2016-08-29	EtOH_Box02_S123	ACTIVE	0	918.684051991
1E003E3B0C17	2016-08-29	EtOH_Box02_S123	ACTIVE	0	918.781049967
1E003E3B0C17	2016-08-29	EtOH_Box02_S123	ACTIVE	0	919.018481016
1E003E3B0C17	2016-08-29	EtOH_Box02_S123	ACTIVE	0	919.245206833
1E003E3B0C17	2016-08-29	EtOH_Box02_S123	ACTIVE	0	919.342260838
1E003E3B0C17	2016-08-29	EtOH_Box02_S123	ACTIVE	0	919.558204889
1E003E3B0C17	2016-08-29	EtOH_Box02_S123	ACTIVE	0	919.69858098
1E003E3B0C17	2016-08-29	EtOH_Box02_S123	ACTIVE	0	919.882081985
1E003E3B0C17	2016-08-29	EtOH_Box02_S123	ACTIVE	0	920.011556864
1E003E3B0C17	2016-08-29	EtOH_Box02_S123	ACTIVE	0	920.13022995
1E003E3B0C17	2016-08-29	EtOH_Box02_S123	ACTIVE	0	920.227208853
1E003E3B0C17	2016-08-29	EtOH_Box02_S123	ACTIVE	0	920.356699944
1E003E3B0C17	2016-08-29	EtOH_Box02_S123	ACTIVE	0	920.464833975
1E003E3B0C17	2016-08-29	EtOH_Box02_S123	ACTIVE	0	920.573283911
1E003E3B0C17	2016-08-29	EtOH_Box02_S123	ACTIVE	0	920.703539848
1E003E3B0C17	2016-08-29	EtOH_Box02_S123	ACTIVE	0	920.801054001
1E003E3B0C17	2016-08-29	EtOH_Box02_S123	ACTIVE	0	920.942090034
1E003E3B0C17	2016-08-29	EtOH_Box02_S123	ACTIVE	0	921.257597923
1E003E3B0C17	2016-08-29	EtOH_Box02_S123	ACTIVE	0	921.366041899
1E003E3B0C17	2016-08-29	EtOH_Box02_S123	ACTIVE	0	921.603998899
1E003E3B0C17	2016-08-29	EtOH_Box02_S123	ACTIVE	0	921.777822018
1E003E3B0C17	2016-08-29	EtOH_Box02_S123	ACTIVE	0	921.972333908
1E003E3B0C17	2016-08-29	EtOH_Box02_S123	ACTIVE	0	922.393728018
1E003E3B0C17	2016-08-29	EtOH_Box02_S123	ACTIVE	0	922.512466908
1E003E3B0C17	2016-08-29	EtOH_Box02_S123	ACTIVE	0	922.761037827
1E003E3B0C17	2016-08-29	EtOH_Box02_S123	ACTIVE	0	922.890616894
1E003E3B0C17	2016-08-29	EtOH_Box02_S123	ACTIVE	0	922.998575926
1E003E3B0C17	2016-08-29	EtOH_Box02_S123	ACTIVE	0	923.11716485
1E003E3B0C17	2016-08-29	EtOH_Box02_S123	ACTIVE	0	924.046417952
1E003E3B0C17	2016-08-29	EtOH_Box02_S123	ACTIVE	0	924.413885832
1E003E3B0C17	2016-08-29	EtOH_Box02_S123	ACTIVE	0	924.53263402
1E003E3B0C17	2016-08-29	EtOH_Box02_S123	ACTIVE	0	924.651283979
1E003E3B0C17	2016-08-29	EtOH_Box02_S123	ACTIVE	0	924.877952814
1E003E3B0C17	2016-08-29	EtOH_Box02_S123	ACTIVE	0	924.974948883
1E003E3B0C17	2016-08-29	EtOH_Box02_S123	ACTIVE	0	925.061055899
1E003E3B0C17	2016-08-29	EtOH_Box02_S123	ACTIVE	0	925.406553984
1E003E3B0C17	2016-08-29	EtOH_Box02_S123	INACTIVE	0	941.172315836
1E003E3B0C17	2016-08-29	EtOH_Box02_S123	ACTIVE	0	943.258643866
1E003E3B0C17	2016-08-29	EtOH_Box02_S123	ACTIVE	0	943.420765877
1E003E3B0C17	2016-08-29	EtOH_Box02_S123	ACTIVE	0	943.658602953
1E003E3B0C17	2016-08-29	EtOH_Box02_S123	ACTIVE	0	943.820542812
1E003E3B0C17	2016-08-29	EtOH_Box02_S123	ACTIVE	0	944.036365986
1E003E3B0C17	2016-08-29	EtOH_Box02_S123	ACTIVE	0	944.122395039
1E003E3B0C17	2016-08-29	EtOH_Box02_S123	ACTIVE	0	944.24108696
1E003E3B0C17	2016-08-29	EtOH_Box02_S123	ACTIVE	0	944.413779974
1E003E3B0C17	2016-08-29	EtOH_Box02_S123	ACTIVE	0	944.683946848
1E003E3B0C17	2016-08-29	EtOH_Box02_S123	ACTIVE	0	944.953882933
1E003E3B0C17	2016-08-29	EtOH_Box02_S123	ACTIVE	0	945.039986849
1E003E3B0C17	2016-08-29	EtOH_Box02_S123	ACTIVE	0	996.053416014
1E003E3B0C17	2016-08-29	EtOH_Box02_S123	ACTIVE	0	996.150643826
1E003E3B0C17	2016-08-29	EtOH_Box02_S123	ACTIVE	0	996.421810865
1E003E3B0C17	2016-08-29	EtOH_Box02_S123	ACTIVE	0	996.51899004
1E003E3B0C17	2016-08-29	EtOH_Box02_S123	ACTIVE	0	996.75659585
1E003E3B0C17	2016-08-29	EtOH_Box02_S123	ACTIVE	0	997.06989789
1E003E3B0C17	2016-08-29	EtOH_Box02_S123	ACTIVE	0	997.17778492
1E003E3B0C17	2016-08-29	EtOH_Box02_S123	ACTIVE	0	997.329128981
1E003E3B0C17	2016-08-29	EtOH_Box02_S123	ACTIVE	0	997.523754835
1E003E3B0C17	2016-08-29	EtOH_Box02_S123	ACTIVE	0	997.850378036
1E003E3B0C17	2016-08-29	EtOH_Box02_S123	ACTIVE	0	997.958261013
1E003E3B0C17	2016-08-29	EtOH_Box02_S123	ACTIVE	0	998.087872982
1E003E3B0C17	2016-08-29	EtOH_Box02_S123	ACTIVE	0	998.54152894
1E003E3B0C17	2016-08-29	EtOH_Box02_S123	ACTIVE	0	998.963158846
1E003E3B0C17	2016-08-29	EtOH_Box02_S123	ACTIVE	0	999.049363852
1E003E3B0C17	2016-08-29	EtOH_Box02_S123	ACTIVE	0	999.254462004
1E003E3B0C17	2016-08-29	EtOH_Box02_S123	ACTIVE	0	999.52438283
1E003E3B0C17	2016-08-29	EtOH_Box02_S123	ACTIVE	0	999.978065968
1E003E3B0C17	2016-08-29	EtOH_Box02_S123	ACTIVE	0	1000.21664
1E003E3B0C17	2016-08-29	EtOH_Box02_S123	ACTIVE	0	1000.40018392
1E003E3B0C17	2016-08-29	EtOH_Box02_S123	ACTIVE	0	1000.52975893
1E003E3B0C17	2016-08-29	EtOH_Box02_S123	ACTIVE	0	1000.71344185
1E003E3B0C17	2016-08-29	EtOH_Box02_S123	ACTIVE	0	1000.83205891
1E003E3B0C17	2016-08-29	EtOH_Box02_S123	ACTIVE	0	1000.95068502
1E003E3B0C17	2016-08-29	EtOH_Box02_S123	ACTIVE	0	1001.06936383
1E003E3B0C17	2016-08-29	EtOH_Box02_S123	ACTIVE	0	1001.16643882
1E003E3B0C17	2016-08-29	EtOH_Box02_S123	ACTIVE	0	1001.60935283
1E003E3B0C17	2016-08-29	EtOH_Box02_S123	INACTIVE	0	1010.58834696
1E003E3B0C17	2016-08-29	EtOH_Box02_S123	ACTIVE	0	1011.87883902
1E003E3B0C17	2016-08-29	EtOH_Box02_S123	ACTIVE	0	1011.96526599
1E003E3B0C17	2016-08-29	EtOH_Box02_S123	ACTIVE	0	1012.09477687
1E003E3B0C17	2016-08-29	EtOH_Box02_S123	ACTIVE	0	1012.21439886
1E003E3B0C17	2016-08-29	EtOH_Box02_S123	ACTIVE	0	1012.70109987
1E003E3B0C17	2016-08-29	EtOH_Box02_S123	ACTIVE	0	1013.10103488
1E003E3B0C17	2016-08-29	EtOH_Box02_S123	ACTIVE	0	1013.20879793
1E003E3B0C17	2016-08-29	EtOH_Box02_S123	ACTIVE	0	1034.41622686
1E003E3B0C17	2016-08-29	EtOH_Box02_S123	ACTIVE	0	1034.50264788
1E003E3B0C17	2016-08-29	EtOH_Box02_S123	ACTIVE	0	1034.79436088
1E003E3B0C17	2016-08-29	EtOH_Box02_S123	ACTIVE	0	1035.04364204
1E003E3B0C17	2016-08-29	EtOH_Box02_S123	ACTIVE	0	1090.17983794
1E003E3B0C17	2016-08-29	EtOH_Box02_S123	ACTIVE	0	1090.54861689
1E003E3B0C17	2016-08-29	EtOH_Box02_S123	ACTIVE	0	1090.64602685
1E003E3B0C17	2016-08-29	EtOH_Box02_S123	ACTIVE	0	1090.76523304
1E003E3B0C17	2016-08-29	EtOH_Box02_S123	ACTIVE	0	1114.71173286
1E003E3B0C17	2016-08-29	EtOH_Box02_S123	ACTIVE	0	1114.83369589
1E003E3B0C17	2016-08-29	EtOH_Box02_S123	ACTIVE	0	1114.952703
1E003E3B0C17	2016-08-29	EtOH_Box02_S123	ACTIVE	0	1115.20124197
1E003E3B0C17	2016-08-29	EtOH_Box02_S123	ACTIVE	0	1116.49822402
1E003E3B0C17	2016-08-29	EtOH_Box02_S123	ACTIVE	0	1116.97483397
1E003E3B0C17	2016-08-29	EtOH_Box02_S123	ACTIVE	0	1117.06138086
1E003E3B0C17	2016-08-29	EtOH_Box02_S123	ACTIVE	0	1117.24533796
1E003E3B0C17	2016-08-29	EtOH_Box02_S123	ACTIVE	0	1117.35320282
1E003E3B0C17	2016-08-29	EtOH_Box02_S123	ACTIVE	0	1117.46104288
1E003E3B0C17	2016-08-29	EtOH_Box02_S123	ACTIVE	0	1117.55805397
1E003E3B0C17	2016-08-29	EtOH_Box02_S123	ACTIVE	0	1151.36206794
1E003E3B0C17	2016-08-29	EtOH_Box02_S123	ACTIVE	0	1151.47012687
1E003E3B0C17	2016-08-29	EtOH_Box02_S123	ACTIVE	0	1167.54161882
1E003E3B0C17	2016-08-29	EtOH_Box02_S123	ACTIVE	0	1168.32014585
1E003E3B0C17	2016-08-29	EtOH_Box02_S123	ACTIVE	0	1168.48219299
1E003E3B0C17	2016-08-29	EtOH_Box02_S123	ACTIVE	0	1168.68743801
1E003E3B0C17	2016-08-29	EtOH_Box02_S123	ACTIVE	0	1168.84954286
1E003E3B0C17	2016-08-29	EtOH_Box02_S123	ACTIVE	0	1168.93587399
1E003E3B0C17	2016-08-29	EtOH_Box02_S123	ACTIVE	0	1169.04388189
1E003E3B0C17	2016-08-29	EtOH_Box02_S123	ACTIVE	0	1169.2706809
1E003E3B0C17	2016-08-29	EtOH_Box02_S123	ACTIVE	0	1169.70324183
1E003E3B0C17	2016-08-29	EtOH_Box02_S123	ACTIVE	0	1169.82206988
1E003E3B0C17	2016-08-29	EtOH_Box02_S123	ACTIVE	0	1169.95161295
1E003E3B0C17	2016-08-29	EtOH_Box02_S123	ACTIVE	0	1170.03777194
1E003E3B0C17	2016-08-29	EtOH_Box02_S123	ACTIVE	0	1170.37264204
1E003E3B0C17	2016-08-29	EtOH_Box02_S123	ACTIVE	0	1196.20727897
1E003E3B0C17	2016-08-29	EtOH_Box02_S123	ACTIVE	0	1261.46621299
1E003E3B0C17	2016-08-29	EtOH_Box02_S123	ACTIVE	0	1261.57421398
1E003E3B0C17	2016-08-29	EtOH_Box02_S123	ACTIVE	0	1261.96326804
1E003E3B0C17	2016-08-29	EtOH_Box02_S123	ACTIVE	0	1330.5762949
1E003E3B0C17	2016-08-29	EtOH_Box02_S123	ACTIVE	0	1330.69500685
1E003E3B0C17	2016-08-29	EtOH_Box02_S123	ACTIVE	0	1330.8577919
1E003E3B0C17	2016-08-29	EtOH_Box02_S123	ACTIVE	0	1371.81135798
1E003E3B0C17	2016-08-29	EtOH_Box02_S123	ACTIVE	0	1371.97334099
1E003E3B0C17	2016-08-29	EtOH_Box02_S123	ACTIVE	0	1372.08126688
1E003E3B0C17	2016-08-29	EtOH_Box02_S123	ACTIVE	0	1395.32570982
1E003E3B0C17	2016-08-29	EtOH_Box02_S123	ACTIVE	0	1395.47702384
1E003E3B0C17	2016-08-29	EtOH_Box02_S123	ACTIVE	0	1395.736516
1E003E3B0C17	2016-08-29	EtOH_Box02_S123	ACTIVE	0	1406.51262903
1E003E3B0C17	2016-08-29	EtOH_Box02_S123	ACTIVE	0	1406.67488289
1E003E3B0C17	2016-08-29	EtOH_Box02_S123	ACTIVE	0	1406.85955596
1E003E3B0C17	2016-08-29	EtOH_Box02_S123	ACTIVE	0	1407.07563305
1E003E3B0C17	2016-08-29	EtOH_Box02_S123	ACTIVE	0	1407.29164004
1E003E3B0C17	2016-08-29	EtOH_Box02_S123	ACTIVE	0	1407.42105699
1E003E3B0C17	2016-08-29	EtOH_Box02_S123	ACTIVE	0	1407.63689995
1E003E3B0C17	2016-08-29	EtOH_Box02_S123	ACTIVE	0	1407.72310495
1E003E3B0C17	2016-08-29	EtOH_Box02_S123	ACTIVE	0	1407.85260391
1E003E3B0C17	2016-08-29	EtOH_Box02_S123	ACTIVE	0	1467.23883986
1E003E3B0C17	2016-08-29	EtOH_Box02_S123	ACTIVE	0	1467.53082895
1E003E3B0C17	2016-08-29	EtOH_Box02_S123	REWARD	145	1467.53082895
1E003E3B0C17	2016-08-29	EtOH_Box02_S123	ACTIVE	0	1467.97862697
1E003E3B0C17	2016-08-29	EtOH_Box02_S123	ACTIVE	0	1468.15076494
1E003E3B0C17	2016-08-29	EtOH_Box02_S123	ACTIVE	0	1468.24706984
1E003E3B0C17	2016-08-29	EtOH_Box02_S123	ACTIVE	0	1468.47315001
1E003E3B0C17	2016-08-29	EtOH_Box02_S123	ACTIVE	0	1468.59106088
1E003E3B0C17	2016-08-29	EtOH_Box02_S123	ACTIVE	0	1468.69816995
1E003E3B0C17	2016-08-29	EtOH_Box02_S123	ACTIVE	0	1468.81602693
1E003E3B0C17	2016-08-29	EtOH_Box02_S123	ACTIVE	0	1468.94474292
1E003E3B0C17	2016-08-29	EtOH_Box02_S123	ACTIVE	0	1469.06368685
1E003E3B0C17	2016-08-29	EtOH_Box02_S123	ACTIVE	0	1469.19259691
1E003E3B0C17	2016-08-29	EtOH_Box02_S123	ACTIVE	0	1469.310534
1E003E3B0C17	2016-08-29	EtOH_Box02_S123	ACTIVE	0	1469.43919182
1E003E3B0C17	2016-08-29	EtOH_Box02_S123	ACTIVE	0	1469.56805801
1E003E3B0C17	2016-08-29	EtOH_Box02_S123	ACTIVE	0	1469.68607688
1E003E3B0C17	2016-08-29	EtOH_Box02_S123	ACTIVE	0	1469.81484389
1E003E3B0C17	2016-08-29	EtOH_Box02_S123	ACTIVE	0	1469.93263984
1E003E3B0C17	2016-08-29	EtOH_Box02_S123	ACTIVE	0	1470.06127381
1E003E3B0C17	2016-08-29	EtOH_Box02_S123	ACTIVE	0	1470.20081186
1E003E3B0C17	2016-08-29	EtOH_Box02_S123	ACTIVE	0	1470.31882
1E003E3B0C17	2016-08-29	EtOH_Box02_S123	ACTIVE	0	1470.45865798
1E003E3B0C17	2016-08-29	EtOH_Box02_S123	ACTIVE	0	1470.57726097
1E003E3B0C17	2016-08-29	EtOH_Box02_S123	ACTIVE	0	1470.71772194
1E003E3B0C17	2016-08-29	EtOH_Box02_S123	ACTIVE	0	1470.85811782
1E003E3B0C17	2016-08-29	EtOH_Box02_S123	ACTIVE	0	1470.99870086
1E003E3B0C17	2016-08-29	EtOH_Box02_S123	ACTIVE	0	1471.15004802
1E003E3B0C17	2016-08-29	EtOH_Box02_S123	ACTIVE	0	1471.29051805
1E003E3B0C17	2016-08-29	EtOH_Box02_S123	ACTIVE	0	1471.44184995
1E003E3B0C17	2016-08-29	EtOH_Box02_S123	ACTIVE	0	1471.59242201
1E003E3B0C17	2016-08-29	EtOH_Box02_S123	ACTIVE	0	1471.7319479
1E003E3B0C17	2016-08-29	EtOH_Box02_S123	ACTIVE	0	1471.87140894
1E003E3B0C17	2016-08-29	EtOH_Box02_S123	ACTIVE	0	1472.01085687
1E003E3B0C17	2016-08-29	EtOH_Box02_S123	ACTIVE	0	1472.15031004
1E003E3B0C17	2016-08-29	EtOH_Box02_S123	ACTIVE	0	1472.28971601
1E003E3B0C17	2016-08-29	EtOH_Box02_S123	ACTIVE	0	1472.43016791
1E003E3B0C17	2016-08-29	EtOH_Box02_S123	ACTIVE	0	1472.58067894
1E003E3B0C17	2016-08-29	EtOH_Box02_S123	ACTIVE	0	1472.72093201
1E003E3B0C17	2016-08-29	EtOH_Box02_S123	ACTIVE	0	1472.87154984
1E003E3B0C17	2016-08-29	EtOH_Box02_S123	ACTIVE	0	1473.02185702
1E003E3B0C17	2016-08-29	EtOH_Box02_S123	ACTIVE	0	1473.18291092
1E003E3B0C17	2016-08-29	EtOH_Box02_S123	ACTIVE	0	1473.33315492
1E003E3B0C17	2016-08-29	EtOH_Box02_S123	ACTIVE	0	1473.49416995
1E003E3B0C17	2016-08-29	EtOH_Box02_S123	ACTIVE	0	1473.64446688
1E003E3B0C17	2016-08-29	EtOH_Box02_S123	ACTIVE	0	1473.79477191
1E003E3B0C17	2016-08-29	EtOH_Box02_S123	ACTIVE	0	1473.95597792
1E003E3B0C17	2016-08-29	EtOH_Box02_S123	ACTIVE	0	1474.10632896
1E003E3B0C17	2016-08-29	EtOH_Box02_S123	ACTIVE	0	1474.26740289
1E003E3B0C17	2016-08-29	EtOH_Box02_S123	ACTIVE	0	1474.42860699
1E003E3B0C17	2016-08-29	EtOH_Box02_S123	ACTIVE	0	1474.58984685
1E003E3B0C17	2016-08-29	EtOH_Box02_S123	ACTIVE	0	1474.78339696
1E003E3B0C17	2016-08-29	EtOH_Box02_S123	ACTIVE	0	1474.94448185
1E003E3B0C17	2016-08-29	EtOH_Box02_S123	ACTIVE	0	1475.10567999
1E003E3B0C17	2016-08-29	EtOH_Box02_S123	ACTIVE	0	1482.73990488
1E003E3B0C17	2016-08-29	EtOH_Box02_S123	ACTIVE	0	1482.83626103
1E003E3B0C17	2016-08-29	EtOH_Box02_S123	ACTIVE	0	1482.97571397
1E003E3B0C17	2016-08-29	EtOH_Box02_S123	ACTIVE	0	1483.09354281
1E003E3B0C17	2016-08-29	EtOH_Box02_S123	ACTIVE	0	1483.42747498
1E003E3B0C17	2016-08-29	EtOH_Box02_S123	ACTIVE	0	1483.56712604
1E003E3B0C17	2016-08-29	EtOH_Box02_S123	ACTIVE	0	1483.83640003
1E003E3B0C17	2016-08-29	EtOH_Box02_S123	ACTIVE	0	1483.93258595
1E003E3B0C17	2016-08-29	EtOH_Box02_S123	ACTIVE	0	1484.02881193
1E003E3B0C17	2016-08-29	EtOH_Box02_S123	ACTIVE	0	1484.30985284
1E003E3B0C17	2016-08-29	EtOH_Box02_S123	ACTIVE	0	1484.53584504
1E003E3B0C17	2016-08-29	EtOH_Box02_S123	ACTIVE	0	1484.69696498
1E003E3B0C17	2016-08-29	EtOH_Box02_S123	ACTIVE	0	1484.83669686
1E003E3B0C17	2016-08-29	EtOH_Box02_S123	ACTIVE	0	1485.12759995
1E003E3B0C17	2016-08-29	EtOH_Box02_S123	ACTIVE	0	1485.26731491
1E003E3B0C17	2016-08-29	EtOH_Box02_S123	ACTIVE	0	1485.45061898
1E003E3B0C17	2016-08-29	EtOH_Box02_S123	ACTIVE	0	1485.70019388
1E003E3B0C17	2016-08-29	EtOH_Box02_S123	ACTIVE	0	1485.87341094
1E003E3B0C17	2016-08-29	EtOH_Box02_S123	ACTIVE	0	1486.02455091
1E003E3B0C17	2016-08-29	EtOH_Box02_S123	ACTIVE	0	1486.18576193
1E003E3B0C17	2016-08-29	EtOH_Box02_S123	ACTIVE	0	1486.32526803
1E003E3B0C17	2016-08-29	EtOH_Box02_S123	ACTIVE	0	1486.45401192
1E003E3B0C17	2016-08-29	EtOH_Box02_S123	ACTIVE	0	1495.32960391
1E003E3B0C17	2016-08-29	EtOH_Box02_S123	ACTIVE	0	1495.45932603
1E003E3B0C17	2016-08-29	EtOH_Box02_S123	ACTIVE	0	1495.58872485
1E003E3B0C17	2016-08-29	EtOH_Box02_S123	ACTIVE	0	1505.49895
1E003E3B0C17	2016-08-29	EtOH_Box02_S123	ACTIVE	0	1505.61783886
1E003E3B0C17	2016-08-29	EtOH_Box02_S123	ACTIVE	0	1506.17966485
1E003E3B0C17	2016-08-29	EtOH_Box02_S123	ACTIVE	0	1506.74242496
1E003E3B0C17	2016-08-29	EtOH_Box02_S123	ACTIVE	0	1506.90474582
1E003E3B0C17	2016-08-29	EtOH_Box02_S123	ACTIVE	0	1507.19658184
1E003E3B0C17	2016-08-29	EtOH_Box02_S123	ACTIVE	0	1507.29498792
1E003E3B0C17	2016-08-29	EtOH_Box02_S123	ACTIVE	0	1507.52200699
1E003E3B0C17	2016-08-29	EtOH_Box02_S123	ACTIVE	0	1507.66237402
1E003E3B0C17	2016-08-29	EtOH_Box02_S123	ACTIVE	0	1507.77012181
1E003E3B0C17	2016-08-29	EtOH_Box02_S123	ACTIVE	0	1507.89958787
1E003E3B0C17	2016-08-29	EtOH_Box02_S123	ACTIVE	0	1508.00740695
1E003E3B0C17	2016-08-29	EtOH_Box02_S123	ACTIVE	0	1508.25569201
1E003E3B0C17	2016-08-29	EtOH_Box02_S123	ACTIVE	0	1508.38510799
1E003E3B0C17	2016-08-29	EtOH_Box02_S123	ACTIVE	0	1508.52555299
1E003E3B0C17	2016-08-29	EtOH_Box02_S123	ACTIVE	0	1508.67661691
1E003E3B0C17	2016-08-29	EtOH_Box02_S123	ACTIVE	0	1508.7951889
1E003E3B0C17	2016-08-29	EtOH_Box02_S123	ACTIVE	0	1508.93547392
1E003E3B0C17	2016-08-29	EtOH_Box02_S123	ACTIVE	0	1509.16234684
1E003E3B0C17	2016-08-29	EtOH_Box02_S123	ACTIVE	0	1509.59457397
1E003E3B0C17	2016-08-29	EtOH_Box02_S123	ACTIVE	0	1509.71324992
1E003E3B0C17	2016-08-29	EtOH_Box02_S123	ACTIVE	0	1510.30736995
1E003E3B0C17	2016-08-29	EtOH_Box02_S123	ACTIVE	0	1510.45851588
1E003E3B0C17	2016-08-29	EtOH_Box02_S123	ACTIVE	0	1510.55569792
1E003E3B0C17	2016-08-29	EtOH_Box02_S123	ACTIVE	0	1510.64449096
1E003E3B0C17	2016-08-29	EtOH_Box02_S123	ACTIVE	0	1526.02624488
1E003E3B0C17	2016-08-29	EtOH_Box02_S123	ACTIVE	0	1526.18914604
1E003E3B0C17	2016-08-29	EtOH_Box02_S123	ACTIVE	0	1526.3084619
1E003E3B0C17	2016-08-29	EtOH_Box02_S123	ACTIVE	0	1526.47105789
1E003E3B0C17	2016-08-29	EtOH_Box02_S123	ACTIVE	0	1526.57912683
1E003E3B0C17	2016-08-29	EtOH_Box02_S123	ACTIVE	0	1526.81683993
1E003E3B0C17	2016-08-29	EtOH_Box02_S123	ACTIVE	0	1527.47587585
1E003E3B0C17	2016-08-29	EtOH_Box02_S123	ACTIVE	0	1527.58405685
1E003E3B0C17	2016-08-29	EtOH_Box02_S123	ACTIVE	0	1547.81698489
1E003E3B0C17	2016-08-29	EtOH_Box02_S123	ACTIVE	0	1548.15211701
1E003E3B0C17	2016-08-29	EtOH_Box02_S123	ACTIVE	0	1548.26020098
1E003E3B0C17	2016-08-29	EtOH_Box02_S123	ACTIVE	0	1548.35828304
1E003E3B0C17	2016-08-29	EtOH_Box02_S123	ACTIVE	0	1548.66121483
1E003E3B0C17	2016-08-29	EtOH_Box02_S123	ACTIVE	0	1549.14763284
1E003E3B0C17	2016-08-29	EtOH_Box02_S123	INACTIVE	0	1559.87198186
1E003E3B0C17	2016-08-29	EtOH_Box02_S123	ACTIVE	0	1581.09185386
1E003E3B0C17	2016-08-29	EtOH_Box02_S123	ACTIVE	0	1581.84209394
1E003E3B0C17	2016-08-29	EtOH_Box02_S123	ACTIVE	0	1582.30826187
1E003E3B0C17	2016-08-29	EtOH_Box02_S123	ACTIVE	0	1582.4598949
1E003E3B0C17	2016-08-29	EtOH_Box02_S123	ACTIVE	0	1582.56781793
1E003E3B0C17	2016-08-29	EtOH_Box02_S123	ACTIVE	0	1582.71924996
1E003E3B0C17	2016-08-29	EtOH_Box02_S123	ACTIVE	0	1582.81634402
1E003E3B0C17	2016-08-29	EtOH_Box02_S123	ACTIVE	0	1583.14099193
1E003E3B0C17	2016-08-29	EtOH_Box02_S123	ACTIVE	0	1583.23826599
1E003E3B0C17	2016-08-29	EtOH_Box02_S123	ACTIVE	0	1583.98521304
1E003E3B0C17	2016-08-29	EtOH_Box02_S123	ACTIVE	0	1584.07164598
1E003E3B0C17	2016-08-29	EtOH_Box02_S123	ACTIVE	0	1584.36415887
1E003E3B0C17	2016-08-29	EtOH_Box02_S123	ACTIVE	0	1584.48353386
1E003E3B0C17	2016-08-29	EtOH_Box02_S123	ACTIVE	0	1584.56986904
1E003E3B0C17	2016-08-29	EtOH_Box02_S123	ACTIVE	0	1585.239779
1E003E3B0C17	2016-08-29	EtOH_Box02_S123	ACTIVE	0	1586.88537884
1E003E3B0C17	2016-08-29	EtOH_Box02_S123	ACTIVE	0	1587.00411582
1E003E3B0C17	2016-08-29	EtOH_Box02_S123	ACTIVE	0	1587.11194086
1E003E3B0C17	2016-08-29	EtOH_Box02_S123	ACTIVE	0	1587.25229287
1E003E3B0C17	2016-08-29	EtOH_Box02_S123	ACTIVE	0	1587.40351486
1E003E3B0C17	2016-08-29	EtOH_Box02_S123	ACTIVE	0	1587.60878301
1E003E3B0C17	2016-08-29	EtOH_Box02_S123	ACTIVE	0	1587.69491792
1E003E3B0C17	2016-08-29	EtOH_Box02_S123	ACTIVE	0	1587.80290794
1E003E3B0C17	2016-08-29	EtOH_Box02_S123	ACTIVE	0	1587.93221784
1E003E3B0C17	2016-08-29	EtOH_Box02_S123	ACTIVE	0	1588.15883994
1E003E3B0C17	2016-08-29	EtOH_Box02_S123	ACTIVE	0	1588.29941583
1E003E3B0C17	2016-08-29	EtOH_Box02_S123	ACTIVE	0	1638.01780581
1E003E3B0C17	2016-08-29	EtOH_Box02_S123	ACTIVE	0	1638.13670301
1E003E3B0C17	2016-08-29	EtOH_Box02_S123	ACTIVE	0	1638.24453688
1E003E3B0C17	2016-08-29	EtOH_Box02_S123	ACTIVE	0	1638.36321783
1E003E3B0C17	2016-08-29	EtOH_Box02_S123	ACTIVE	0	1638.64484501
1E003E3B0C17	2016-08-29	EtOH_Box02_S123	ACTIVE	0	1638.75275493
1E003E3B0C17	2016-08-29	EtOH_Box02_S123	ACTIVE	0	1638.87146282
1E003E3B0C17	2016-08-29	EtOH_Box02_S123	ACTIVE	0	1639.51070786
1E003E3B0C17	2016-08-29	EtOH_Box02_S123	ACTIVE	0	1639.86750889
1E003E3B0C17	2016-08-29	EtOH_Box02_S123	ACTIVE	0	1674.13594103
1E003E3B0C17	2016-08-29	EtOH_Box02_S123	ACTIVE	0	1674.24402094
1E003E3B0C17	2016-08-29	EtOH_Box02_S123	ACTIVE	0	1674.88188601
1E003E3B0C17	2016-08-29	EtOH_Box02_S123	ACTIVE	0	1674.97917485
1E003E3B0C17	2016-08-29	EtOH_Box02_S123	ACTIVE	0	1693.56970501
1E003E3B0C17	2016-08-29	EtOH_Box02_S123	ACTIVE	0	1694.40309691
1E003E3B0C17	2016-08-29	EtOH_Box02_S123	ACTIVE	0	1694.52181101
1E003E3B0C17	2016-08-29	EtOH_Box02_S123	ACTIVE	0	1706.31508589
1E003E3B0C17	2016-08-29	EtOH_Box02_S123	ACTIVE	0	1965.9019959
1E003E3B0C17	2016-08-29	EtOH_Box02_S123	ACTIVE	0	2087.31481886
1E003E3B0C17	2016-08-29	EtOH_Box02_S123	ACTIVE	0	2087.73676682
1E003E3B0C17	2016-08-29	EtOH_Box02_S123	ACTIVE	0	2087.84477282
1E003E3B0C17	2016-08-29	EtOH_Box02_S123	ACTIVE	0	2087.95266795
1E003E3B0C17	2016-08-29	EtOH_Box02_S123	ACTIVE	0	2088.37427783
1E003E3B0C17	2016-08-29	EtOH_Box02_S123	ACTIVE	0	2088.47142482
1E003E3B0C17	2016-08-29	EtOH_Box02_S123	ACTIVE	0	2304.91815186
1E003E3B0C17	2016-08-29	EtOH_Box02_S123	ACTIVE	0	2305.57932091
1E003E3B0C17	2016-08-29	EtOH_Box02_S123	ACTIVE	0	2305.69881582
1E003E3B0C17	2016-08-29	EtOH_Box02_S123	ACTIVE	0	2332.85916781
1E003E3B0C17	2016-08-29	EtOH_Box02_S123	ACTIVE	0	2332.99976802
1E003E3B0C17	2016-08-29	EtOH_Box02_S123	ACTIVE	0	2372.54756498
1E003E3B0C17	2016-08-29	EtOH_Box02_S123	ACTIVE	0	2372.64473796
1E003E3B0C17	2016-08-29	EtOH_Box02_S123	ACTIVE	0	2372.88227391
1E003E3B0C17	2016-08-29	EtOH_Box02_S123	ACTIVE	0	2373.01166797
1E003E3B0C17	2016-08-29	EtOH_Box02_S123	ACTIVE	0	2373.14103198
1E003E3B0C17	2016-08-29	EtOH_Box02_S123	ACTIVE	0	2373.76789093
1E003E3B0C17	2016-08-29	EtOH_Box02_S123	ACTIVE	0	2438.33153892
1E003E3B0C17	2016-08-29	EtOH_Box02_S123	ACTIVE	0	2438.59119201
1E003E3B0C17	2016-08-29	EtOH_Box02_S123	ACTIVE	0	2439.34768486
1E003E3B0C17	2016-08-29	EtOH_Box02_S123	ACTIVE	0	2475.95718193
1E003E3B0C17	2016-08-29	EtOH_Box02_S123	ACTIVE	0	2476.32890892
1E003E3B0C17	2016-08-29	EtOH_Box02_S123	ACTIVE	0	2476.42599201
1E003E3B0C17	2016-08-29	EtOH_Box02_S123	ACTIVE	0	2476.64217496
1E003E3B0C17	2016-08-29	EtOH_Box02_S123	ACTIVE	0	2477.87445593
1E003E3B0C17	2016-08-29	EtOH_Box02_S123	ACTIVE	0	2478.07962799
1E003E3B0C17	2016-08-29	EtOH_Box02_S123	ACTIVE	0	2493.45656896
1E003E3B0C17	2016-08-29	EtOH_Box02_S123	ACTIVE	0	2494.02974892
1E003E3B0C17	2016-08-29	EtOH_Box02_S123	ACTIVE	0	2592.08508086
1E003E3B0C17	2016-08-29	EtOH_Box02_S123	ACTIVE	0	2592.29035187
1E003E3B0C17	2016-08-29	EtOH_Box02_S123	ACTIVE	0	2678.98369098
1E003E3B0C17	2016-08-29	EtOH_Box02_S123	ACTIVE	0	2813.17658591
1E003E3B0C17	2016-08-29	EtOH_Box02_S123	ACTIVE	0	2813.29539204
1E003E3B0C17	2016-08-29	EtOH_Box02_S123	ACTIVE	0	2813.41396594
1E003E3B0C17	2016-08-29	EtOH_Box02_S123	ACTIVE	0	2813.68421602
1E003E3B0C17	2016-08-29	EtOH_Box02_S123	ACTIVE	0	2814.05164695
1E003E3B0C17	2016-08-29	EtOH_Box02_S123	ACTIVE	0	2814.51634502
1E003E3B0C17	2016-08-29	EtOH_Box02_S123	ACTIVE	0	2814.67822599
1E003E3B0C17	2016-08-29	EtOH_Box02_S123	ACTIVE	0	2814.7643919
1E003E3B0C17	2016-08-29	EtOH_Box02_S123	ACTIVE	0	2814.87217903
1E003E3B0C17	2016-08-29	EtOH_Box02_S123	ACTIVE	0	2815.00145793
1E003E3B0C17	2016-08-29	EtOH_Box02_S123	ACTIVE	0	2815.60729694
1E003E3B0C17	2016-08-29	EtOH_Box02_S123	ACTIVE	0	2815.74833584
1E003E3B0C17	2016-08-29	EtOH_Box02_S123	ACTIVE	0	2815.84577584
1E003E3B0C17	2016-08-29	EtOH_Box02_S123	ACTIVE	0	2844.96352696
1E003E3B0C17	2016-08-29	EtOH_Box02_S123	ACTIVE	0	3213.72076797
1E003E3B0C17	2016-08-29	EtOH_Box02_S123	ACTIVE	0	3213.83963799
1E003E3B0C17	2016-08-29	EtOH_Box02_S123	ACTIVE	0	3241.93010402
1E003E3B0C17	2016-08-29	EtOH_Box02_S123	SessionEnd	0	3841.94272399
