# Supplementary material for: An open source device for operant licking in rats
Source: PeerJ. 2017 Feb 14;5:e2981. doi: 10.7717/peerj.2981 (PMC5312574; doi:10.7717/peerj.2981)
Supplement: Supplemental Information 1 — The complete raw data and several R scripts that generated all the figures and statistical analysis were compressed using the Linux tar command. The bash program dataSummary.sh located in the sucrose and water subdirectory was used to generate summary statistics for each run. [file peerj-05-2981-s001.gz › data/sucrose/pr/ETOH_lick_Box04_S125_2E90EDD21091.csv]

RatID	date	boxid	EventType	pr	seconds
2E90EDD21091	2016-08-30	EtOH_Box04_S125	INACTIVE	0	63.6537690163
2E90EDD21091	2016-08-30	EtOH_Box04_S125	ACTIVE	0	122.194481134
2E90EDD21091	2016-08-30	EtOH_Box04_S125	ACTIVE	0	122.317702055
2E90EDD21091	2016-08-30	EtOH_Box04_S125	REWARD	2	122.317702055
2E90EDD21091	2016-08-30	EtOH_Box04_S125	ACTIVE	0	122.575551987
2E90EDD21091	2016-08-30	EtOH_Box04_S125	ACTIVE	0	122.65051198
2E90EDD21091	2016-08-30	EtOH_Box04_S125	ACTIVE	0	122.779279947
2E90EDD21091	2016-08-30	EtOH_Box04_S125	ACTIVE	0	122.875556946
2E90EDD21091	2016-08-30	EtOH_Box04_S125	ACTIVE	0	122.971876144
2E90EDD21091	2016-08-30	EtOH_Box04_S125	ACTIVE	0	123.068300009
2E90EDD21091	2016-08-30	EtOH_Box04_S125	ACTIVE	0	123.121412992
2E90EDD21091	2016-08-30	EtOH_Box04_S125	ACTIVE	0	123.513168097
2E90EDD21091	2016-08-30	EtOH_Box04_S125	ACTIVE	0	123.588418961
2E90EDD21091	2016-08-30	EtOH_Box04_S125	ACTIVE	0	123.685575008
2E90EDD21091	2016-08-30	EtOH_Box04_S125	ACTIVE	0	123.782533169
2E90EDD21091	2016-08-30	EtOH_Box04_S125	ACTIVE	0	123.977738142
2E90EDD21091	2016-08-30	EtOH_Box04_S125	ACTIVE	0	124.074942112
2E90EDD21091	2016-08-30	EtOH_Box04_S125	ACTIVE	0	124.182530165
2E90EDD21091	2016-08-30	EtOH_Box04_S125	ACTIVE	0	124.300591946
2E90EDD21091	2016-08-30	EtOH_Box04_S125	ACTIVE	0	124.407727003
2E90EDD21091	2016-08-30	EtOH_Box04_S125	ACTIVE	0	124.505264997
2E90EDD21091	2016-08-30	EtOH_Box04_S125	ACTIVE	0	124.612410069
2E90EDD21091	2016-08-30	EtOH_Box04_S125	ACTIVE	0	124.719495058
2E90EDD21091	2016-08-30	EtOH_Box04_S125	ACTIVE	0	124.837430954
2E90EDD21091	2016-08-30	EtOH_Box04_S125	ACTIVE	0	124.966187954
2E90EDD21091	2016-08-30	EtOH_Box04_S125	ACTIVE	0	125.073348999
2E90EDD21091	2016-08-30	EtOH_Box04_S125	ACTIVE	0	125.191453934
2E90EDD21091	2016-08-30	EtOH_Box04_S125	ACTIVE	0	125.309443951
2E90EDD21091	2016-08-30	EtOH_Box04_S125	ACTIVE	0	125.427332163
2E90EDD21091	2016-08-30	EtOH_Box04_S125	ACTIVE	0	125.545271158
2E90EDD21091	2016-08-30	EtOH_Box04_S125	ACTIVE	0	125.67406106
2E90EDD21091	2016-08-30	EtOH_Box04_S125	ACTIVE	0	125.791967154
2E90EDD21091	2016-08-30	EtOH_Box04_S125	ACTIVE	0	125.931579113
2E90EDD21091	2016-08-30	EtOH_Box04_S125	ACTIVE	0	126.071174145
2E90EDD21091	2016-08-30	EtOH_Box04_S125	ACTIVE	0	126.200061083
2E90EDD21091	2016-08-30	EtOH_Box04_S125	ACTIVE	0	126.339720964
2E90EDD21091	2016-08-30	EtOH_Box04_S125	ACTIVE	0	126.468486071
2E90EDD21091	2016-08-30	EtOH_Box04_S125	ACTIVE	0	126.608241081
2E90EDD21091	2016-08-30	EtOH_Box04_S125	ACTIVE	0	126.758615971
2E90EDD21091	2016-08-30	EtOH_Box04_S125	ACTIVE	0	126.90895009
2E90EDD21091	2016-08-30	EtOH_Box04_S125	ACTIVE	0	127.254172087
2E90EDD21091	2016-08-30	EtOH_Box04_S125	ACTIVE	0	127.458603144
2E90EDD21091	2016-08-30	EtOH_Box04_S125	ACTIVE	0	127.81665802
2E90EDD21091	2016-08-30	EtOH_Box04_S125	ACTIVE	0	128.162328959
2E90EDD21091	2016-08-30	EtOH_Box04_S125	ACTIVE	0	128.303107977
2E90EDD21091	2016-08-30	EtOH_Box04_S125	ACTIVE	0	128.38917613
2E90EDD21091	2016-08-30	EtOH_Box04_S125	ACTIVE	0	128.431517124
2E90EDD21091	2016-08-30	EtOH_Box04_S125	ACTIVE	0	128.528604984
2E90EDD21091	2016-08-30	EtOH_Box04_S125	ACTIVE	0	128.658339024
2E90EDD21091	2016-08-30	EtOH_Box04_S125	ACTIVE	0	128.777172089
2E90EDD21091	2016-08-30	EtOH_Box04_S125	ACTIVE	0	129.07052207
2E90EDD21091	2016-08-30	EtOH_Box04_S125	INACTIVE	0	130.346825123
2E90EDD21091	2016-08-30	EtOH_Box04_S125	INACTIVE	0	130.512232065
2E90EDD21091	2016-08-30	EtOH_Box04_S125	ACTIVE	0	159.809311152
2E90EDD21091	2016-08-30	EtOH_Box04_S125	ACTIVE	0	160.084649086
2E90EDD21091	2016-08-30	EtOH_Box04_S125	ACTIVE	0	160.18681097
2E90EDD21091	2016-08-30	EtOH_Box04_S125	ACTIVE	0	160.364478111
2E90EDD21091	2016-08-30	EtOH_Box04_S125	REWARD	4	160.364478111
2E90EDD21091	2016-08-30	EtOH_Box04_S125	ACTIVE	0	160.579041958
2E90EDD21091	2016-08-30	EtOH_Box04_S125	ACTIVE	0	160.762192965
2E90EDD21091	2016-08-30	EtOH_Box04_S125	ACTIVE	0	160.858548164
2E90EDD21091	2016-08-30	EtOH_Box04_S125	ACTIVE	0	160.976423979
2E90EDD21091	2016-08-30	EtOH_Box04_S125	ACTIVE	0	161.09442997
2E90EDD21091	2016-08-30	EtOH_Box04_S125	ACTIVE	0	161.201544046
2E90EDD21091	2016-08-30	EtOH_Box04_S125	ACTIVE	0	161.319458961
2E90EDD21091	2016-08-30	EtOH_Box04_S125	ACTIVE	0	161.437467098
2E90EDD21091	2016-08-30	EtOH_Box04_S125	ACTIVE	0	161.566318035
2E90EDD21091	2016-08-30	EtOH_Box04_S125	ACTIVE	0	161.673408031
2E90EDD21091	2016-08-30	EtOH_Box04_S125	ACTIVE	0	161.791321039
2E90EDD21091	2016-08-30	EtOH_Box04_S125	ACTIVE	0	161.898420095
2E90EDD21091	2016-08-30	EtOH_Box04_S125	ACTIVE	0	162.027184963
2E90EDD21091	2016-08-30	EtOH_Box04_S125	ACTIVE	0	162.14538002
2E90EDD21091	2016-08-30	EtOH_Box04_S125	ACTIVE	0	162.264436007
2E90EDD21091	2016-08-30	EtOH_Box04_S125	ACTIVE	0	162.393298149
2E90EDD21091	2016-08-30	EtOH_Box04_S125	ACTIVE	0	162.522182941
2E90EDD21091	2016-08-30	EtOH_Box04_S125	ACTIVE	0	162.650989056
2E90EDD21091	2016-08-30	EtOH_Box04_S125	ACTIVE	0	162.779751062
2E90EDD21091	2016-08-30	EtOH_Box04_S125	ACTIVE	0	162.930076122
2E90EDD21091	2016-08-30	EtOH_Box04_S125	ACTIVE	0	163.080451012
2E90EDD21091	2016-08-30	EtOH_Box04_S125	ACTIVE	0	163.219894171
2E90EDD21091	2016-08-30	EtOH_Box04_S125	ACTIVE	0	163.370288134
2E90EDD21091	2016-08-30	EtOH_Box04_S125	ACTIVE	0	176.87937212
2E90EDD21091	2016-08-30	EtOH_Box04_S125	ACTIVE	0	176.986629009
2E90EDD21091	2016-08-30	EtOH_Box04_S125	ACTIVE	0	177.093822956
2E90EDD21091	2016-08-30	EtOH_Box04_S125	ACTIVE	0	177.200927019
2E90EDD21091	2016-08-30	EtOH_Box04_S125	ACTIVE	0	177.481001139
2E90EDD21091	2016-08-30	EtOH_Box04_S125	ACTIVE	0	177.652894974
2E90EDD21091	2016-08-30	EtOH_Box04_S125	ACTIVE	0	177.759884119
2E90EDD21091	2016-08-30	EtOH_Box04_S125	ACTIVE	0	181.001093149
2E90EDD21091	2016-08-30	EtOH_Box04_S125	ACTIVE	0	181.730571032
2E90EDD21091	2016-08-30	EtOH_Box04_S125	ACTIVE	0	216.222615957
2E90EDD21091	2016-08-30	EtOH_Box04_S125	ACTIVE	0	216.346516132
2E90EDD21091	2016-08-30	EtOH_Box04_S125	ACTIVE	0	216.427350044
2E90EDD21091	2016-08-30	EtOH_Box04_S125	ACTIVE	0	216.518834114
2E90EDD21091	2016-08-30	EtOH_Box04_S125	REWARD	6	216.518834114
2E90EDD21091	2016-08-30	EtOH_Box04_S125	ACTIVE	0	216.722645044
2E90EDD21091	2016-08-30	EtOH_Box04_S125	ACTIVE	0	216.895473957
2E90EDD21091	2016-08-30	EtOH_Box04_S125	ACTIVE	0	216.937741041
2E90EDD21091	2016-08-30	EtOH_Box04_S125	ACTIVE	0	217.120737076
2E90EDD21091	2016-08-30	EtOH_Box04_S125	ACTIVE	0	217.217190027
2E90EDD21091	2016-08-30	EtOH_Box04_S125	ACTIVE	0	217.33515501
2E90EDD21091	2016-08-30	EtOH_Box04_S125	ACTIVE	0	217.44233799
2E90EDD21091	2016-08-30	EtOH_Box04_S125	ACTIVE	0	217.549586058
2E90EDD21091	2016-08-30	EtOH_Box04_S125	ACTIVE	0	217.67137599
2E90EDD21091	2016-08-30	EtOH_Box04_S125	ACTIVE	0	217.789380074
2E90EDD21091	2016-08-30	EtOH_Box04_S125	ACTIVE	0	217.907403946
2E90EDD21091	2016-08-30	EtOH_Box04_S125	ACTIVE	0	218.025565147
2E90EDD21091	2016-08-30	EtOH_Box04_S125	ACTIVE	0	218.165226936
2E90EDD21091	2016-08-30	EtOH_Box04_S125	ACTIVE	0	218.294139147
2E90EDD21091	2016-08-30	EtOH_Box04_S125	ACTIVE	0	218.40139699
2E90EDD21091	2016-08-30	EtOH_Box04_S125	ACTIVE	0	218.530254126
2E90EDD21091	2016-08-30	EtOH_Box04_S125	ACTIVE	0	218.659037113
2E90EDD21091	2016-08-30	EtOH_Box04_S125	ACTIVE	0	218.776901007
2E90EDD21091	2016-08-30	EtOH_Box04_S125	ACTIVE	0	218.938233137
2E90EDD21091	2016-08-30	EtOH_Box04_S125	ACTIVE	0	219.132053137
2E90EDD21091	2016-08-30	EtOH_Box04_S125	ACTIVE	0	219.249979019
2E90EDD21091	2016-08-30	EtOH_Box04_S125	ACTIVE	0	219.335355997
2E90EDD21091	2016-08-30	EtOH_Box04_S125	ACTIVE	0	219.46511507
2E90EDD21091	2016-08-30	EtOH_Box04_S125	ACTIVE	0	220.102107048
2E90EDD21091	2016-08-30	EtOH_Box04_S125	INACTIVE	0	224.374122143
2E90EDD21091	2016-08-30	EtOH_Box04_S125	ACTIVE	0	230.547014952
2E90EDD21091	2016-08-30	EtOH_Box04_S125	ACTIVE	0	230.806916952
2E90EDD21091	2016-08-30	EtOH_Box04_S125	ACTIVE	0	230.914152145
2E90EDD21091	2016-08-30	EtOH_Box04_S125	ACTIVE	0	231.011522055
2E90EDD21091	2016-08-30	EtOH_Box04_S125	ACTIVE	0	231.183691978
2E90EDD21091	2016-08-30	EtOH_Box04_S125	ACTIVE	0	231.258520126
2E90EDD21091	2016-08-30	EtOH_Box04_S125	ACTIVE	0	231.311521053
2E90EDD21091	2016-08-30	EtOH_Box04_S125	ACTIVE	0	231.4833951
2E90EDD21091	2016-08-30	EtOH_Box04_S125	ACTIVE	0	231.579743147
2E90EDD21091	2016-08-30	EtOH_Box04_S125	ACTIVE	0	231.643594027
2E90EDD21091	2016-08-30	EtOH_Box04_S125	ACTIVE	0	231.783223152
2E90EDD21091	2016-08-30	EtOH_Box04_S125	ACTIVE	0	231.890387058
2E90EDD21091	2016-08-30	EtOH_Box04_S125	ACTIVE	0	231.986680031
2E90EDD21091	2016-08-30	EtOH_Box04_S125	ACTIVE	0	232.050512075
2E90EDD21091	2016-08-30	EtOH_Box04_S125	ACTIVE	0	232.125193119
2E90EDD21091	2016-08-30	EtOH_Box04_S125	ACTIVE	0	232.264791012
2E90EDD21091	2016-08-30	EtOH_Box04_S125	ACTIVE	0	232.415215969
2E90EDD21091	2016-08-30	EtOH_Box04_S125	ACTIVE	0	232.598083019
2E90EDD21091	2016-08-30	EtOH_Box04_S125	ACTIVE	0	232.748451948
2E90EDD21091	2016-08-30	EtOH_Box04_S125	ACTIVE	0	232.888048172
2E90EDD21091	2016-08-30	EtOH_Box04_S125	INACTIVE	0	246.035753965
2E90EDD21091	2016-08-30	EtOH_Box04_S125	ACTIVE	0	248.149218082
2E90EDD21091	2016-08-30	EtOH_Box04_S125	ACTIVE	0	248.350083113
2E90EDD21091	2016-08-30	EtOH_Box04_S125	ACTIVE	0	248.442443132
2E90EDD21091	2016-08-30	EtOH_Box04_S125	ACTIVE	0	248.534790993
2E90EDD21091	2016-08-30	EtOH_Box04_S125	ACTIVE	0	248.70294714
2E90EDD21091	2016-08-30	EtOH_Box04_S125	ACTIVE	0	248.784512997
2E90EDD21091	2016-08-30	EtOH_Box04_S125	ACTIVE	0	249.125731945
2E90EDD21091	2016-08-30	EtOH_Box04_S125	ACTIVE	0	249.899847984
2E90EDD21091	2016-08-30	EtOH_Box04_S125	REWARD	8	249.899847984
2E90EDD21091	2016-08-30	EtOH_Box04_S125	ACTIVE	0	250.137611151
2E90EDD21091	2016-08-30	EtOH_Box04_S125	ACTIVE	0	250.201730013
2E90EDD21091	2016-08-30	EtOH_Box04_S125	ACTIVE	0	250.265625954
2E90EDD21091	2016-08-30	EtOH_Box04_S125	ACTIVE	0	250.394325018
2E90EDD21091	2016-08-30	EtOH_Box04_S125	ACTIVE	0	250.512637138
2E90EDD21091	2016-08-30	EtOH_Box04_S125	ACTIVE	0	250.663259983
2E90EDD21091	2016-08-30	EtOH_Box04_S125	ACTIVE	0	250.770475149
2E90EDD21091	2016-08-30	EtOH_Box04_S125	ACTIVE	0	250.877557993
2E90EDD21091	2016-08-30	EtOH_Box04_S125	ACTIVE	0	251.00642705
2E90EDD21091	2016-08-30	EtOH_Box04_S125	ACTIVE	0	251.113641024
2E90EDD21091	2016-08-30	EtOH_Box04_S125	ACTIVE	0	251.242509127
2E90EDD21091	2016-08-30	EtOH_Box04_S125	ACTIVE	0	251.360743046
2E90EDD21091	2016-08-30	EtOH_Box04_S125	ACTIVE	0	251.47885704
2E90EDD21091	2016-08-30	EtOH_Box04_S125	ACTIVE	0	251.596781969
2E90EDD21091	2016-08-30	EtOH_Box04_S125	ACTIVE	0	251.726631165
2E90EDD21091	2016-08-30	EtOH_Box04_S125	ACTIVE	0	251.844608068
2E90EDD21091	2016-08-30	EtOH_Box04_S125	ACTIVE	0	251.973348141
2E90EDD21091	2016-08-30	EtOH_Box04_S125	ACTIVE	0	252.091350079
2E90EDD21091	2016-08-30	EtOH_Box04_S125	ACTIVE	0	252.220096111
2E90EDD21091	2016-08-30	EtOH_Box04_S125	ACTIVE	0	252.348834991
2E90EDD21091	2016-08-30	EtOH_Box04_S125	ACTIVE	0	252.520833969
2E90EDD21091	2016-08-30	EtOH_Box04_S125	ACTIVE	0	252.682314157
2E90EDD21091	2016-08-30	EtOH_Box04_S125	ACTIVE	0	253.791288137
2E90EDD21091	2016-08-30	EtOH_Box04_S125	ACTIVE	0	272.753114939
2E90EDD21091	2016-08-30	EtOH_Box04_S125	ACTIVE	0	273.106426001
2E90EDD21091	2016-08-30	EtOH_Box04_S125	ACTIVE	0	273.513613939
2E90EDD21091	2016-08-30	EtOH_Box04_S125	ACTIVE	0	273.618035078
2E90EDD21091	2016-08-30	EtOH_Box04_S125	ACTIVE	0	273.765869141
2E90EDD21091	2016-08-30	EtOH_Box04_S125	ACTIVE	0	273.914350986
2E90EDD21091	2016-08-30	EtOH_Box04_S125	ACTIVE	0	274.019129038
2E90EDD21091	2016-08-30	EtOH_Box04_S125	ACTIVE	0	274.145681143
2E90EDD21091	2016-08-30	EtOH_Box04_S125	ACTIVE	0	274.271959066
2E90EDD21091	2016-08-30	EtOH_Box04_S125	ACTIVE	0	274.430513144
2E90EDD21091	2016-08-30	EtOH_Box04_S125	ACTIVE	0	274.578313112
2E90EDD21091	2016-08-30	EtOH_Box04_S125	REWARD	11	274.578313112
2E90EDD21091	2016-08-30	EtOH_Box04_S125	ACTIVE	0	274.893414974
2E90EDD21091	2016-08-30	EtOH_Box04_S125	ACTIVE	0	275.001188993
2E90EDD21091	2016-08-30	EtOH_Box04_S125	ACTIVE	0	275.131123066
2E90EDD21091	2016-08-30	EtOH_Box04_S125	ACTIVE	0	275.249089003
2E90EDD21091	2016-08-30	EtOH_Box04_S125	ACTIVE	0	275.367062092
2E90EDD21091	2016-08-30	EtOH_Box04_S125	ACTIVE	0	275.485331059
2E90EDD21091	2016-08-30	EtOH_Box04_S125	ACTIVE	0	275.60345602
2E90EDD21091	2016-08-30	EtOH_Box04_S125	ACTIVE	0	275.721476078
2E90EDD21091	2016-08-30	EtOH_Box04_S125	ACTIVE	0	275.828920126
2E90EDD21091	2016-08-30	EtOH_Box04_S125	ACTIVE	0	275.946834087
2E90EDD21091	2016-08-30	EtOH_Box04_S125	ACTIVE	0	276.054123163
2E90EDD21091	2016-08-30	EtOH_Box04_S125	ACTIVE	0	276.172106981
2E90EDD21091	2016-08-30	EtOH_Box04_S125	ACTIVE	0	276.300845146
2E90EDD21091	2016-08-30	EtOH_Box04_S125	ACTIVE	0	276.418764114
2E90EDD21091	2016-08-30	EtOH_Box04_S125	ACTIVE	0	276.53663516
2E90EDD21091	2016-08-30	EtOH_Box04_S125	ACTIVE	0	276.665306091
2E90EDD21091	2016-08-30	EtOH_Box04_S125	ACTIVE	0	276.794177055
2E90EDD21091	2016-08-30	EtOH_Box04_S125	ACTIVE	0	276.922973156
2E90EDD21091	2016-08-30	EtOH_Box04_S125	ACTIVE	0	277.105836153
2E90EDD21091	2016-08-30	EtOH_Box04_S125	ACTIVE	0	277.267230034
2E90EDD21091	2016-08-30	EtOH_Box04_S125	ACTIVE	0	277.406748056
2E90EDD21091	2016-08-30	EtOH_Box04_S125	ACTIVE	0	277.578779936
2E90EDD21091	2016-08-30	EtOH_Box04_S125	ACTIVE	0	277.761662006
2E90EDD21091	2016-08-30	EtOH_Box04_S125	ACTIVE	0	277.92310214
2E90EDD21091	2016-08-30	EtOH_Box04_S125	ACTIVE	0	278.052324057
2E90EDD21091	2016-08-30	EtOH_Box04_S125	ACTIVE	0	278.182054996
2E90EDD21091	2016-08-30	EtOH_Box04_S125	ACTIVE	0	278.257392168
2E90EDD21091	2016-08-30	EtOH_Box04_S125	ACTIVE	0	278.432186127
2E90EDD21091	2016-08-30	EtOH_Box04_S125	ACTIVE	0	278.627849102
2E90EDD21091	2016-08-30	EtOH_Box04_S125	ACTIVE	0	278.856352091
2E90EDD21091	2016-08-30	EtOH_Box04_S125	ACTIVE	0	278.975347042
2E90EDD21091	2016-08-30	EtOH_Box04_S125	ACTIVE	0	279.094443083
2E90EDD21091	2016-08-30	EtOH_Box04_S125	INACTIVE	0	280.448042154
2E90EDD21091	2016-08-30	EtOH_Box04_S125	ACTIVE	0	293.444468975
2E90EDD21091	2016-08-30	EtOH_Box04_S125	ACTIVE	0	293.530066013
2E90EDD21091	2016-08-30	EtOH_Box04_S125	ACTIVE	0	293.626395941
2E90EDD21091	2016-08-30	EtOH_Box04_S125	ACTIVE	0	293.722676992
2E90EDD21091	2016-08-30	EtOH_Box04_S125	ACTIVE	0	293.862362146
2E90EDD21091	2016-08-30	EtOH_Box04_S125	ACTIVE	0	294.056092978
2E90EDD21091	2016-08-30	EtOH_Box04_S125	ACTIVE	0	294.152408123
2E90EDD21091	2016-08-30	EtOH_Box04_S125	ACTIVE	0	294.227030039
2E90EDD21091	2016-08-30	EtOH_Box04_S125	ACTIVE	0	294.269181967
2E90EDD21091	2016-08-30	EtOH_Box04_S125	ACTIVE	0	294.354588985
2E90EDD21091	2016-08-30	EtOH_Box04_S125	ACTIVE	0	294.450803995
2E90EDD21091	2016-08-30	EtOH_Box04_S125	ACTIVE	0	294.622663975
2E90EDD21091	2016-08-30	EtOH_Box04_S125	ACTIVE	0	294.748758078
2E90EDD21091	2016-08-30	EtOH_Box04_S125	ACTIVE	0	294.878061056
2E90EDD21091	2016-08-30	EtOH_Box04_S125	ACTIVE	0	295.026263952
2E90EDD21091	2016-08-30	EtOH_Box04_S125	ACTIVE	0	295.217360973
2E90EDD21091	2016-08-30	EtOH_Box04_S125	ACTIVE	0	295.430065155
2E90EDD21091	2016-08-30	EtOH_Box04_S125	ACTIVE	0	296.692595959
2E90EDD21091	2016-08-30	EtOH_Box04_S125	ACTIVE	0	296.8186481
2E90EDD21091	2016-08-30	EtOH_Box04_S125	ACTIVE	0	297.020408154
2E90EDD21091	2016-08-30	EtOH_Box04_S125	ACTIVE	0	297.222095013
2E90EDD21091	2016-08-30	EtOH_Box04_S125	ACTIVE	0	297.35886097
2E90EDD21091	2016-08-30	EtOH_Box04_S125	ACTIVE	0	297.463201046
2E90EDD21091	2016-08-30	EtOH_Box04_S125	ACTIVE	0	297.578593969
2E90EDD21091	2016-08-30	EtOH_Box04_S125	ACTIVE	0	297.823500156
2E90EDD21091	2016-08-30	EtOH_Box04_S125	ACTIVE	0	297.939007998
2E90EDD21091	2016-08-30	EtOH_Box04_S125	REWARD	15	297.939007998
2E90EDD21091	2016-08-30	EtOH_Box04_S125	ACTIVE	0	298.168529987
2E90EDD21091	2016-08-30	EtOH_Box04_S125	ACTIVE	0	298.298470974
2E90EDD21091	2016-08-30	EtOH_Box04_S125	ACTIVE	0	298.417356968
2E90EDD21091	2016-08-30	EtOH_Box04_S125	ACTIVE	0	298.514374971
2E90EDD21091	2016-08-30	EtOH_Box04_S125	ACTIVE	0	298.633294106
2E90EDD21091	2016-08-30	EtOH_Box04_S125	ACTIVE	0	298.708511114
2E90EDD21091	2016-08-30	EtOH_Box04_S125	ACTIVE	0	298.794476032
2E90EDD21091	2016-08-30	EtOH_Box04_S125	ACTIVE	0	298.891454935
2E90EDD21091	2016-08-30	EtOH_Box04_S125	ACTIVE	0	298.999401093
2E90EDD21091	2016-08-30	EtOH_Box04_S125	ACTIVE	0	299.107573986
2E90EDD21091	2016-08-30	EtOH_Box04_S125	ACTIVE	0	299.22591114
2E90EDD21091	2016-08-30	EtOH_Box04_S125	ACTIVE	0	299.333230972
2E90EDD21091	2016-08-30	EtOH_Box04_S125	ACTIVE	0	299.451243162
2E90EDD21091	2016-08-30	EtOH_Box04_S125	ACTIVE	0	299.569205046
2E90EDD21091	2016-08-30	EtOH_Box04_S125	ACTIVE	0	299.676291943
2E90EDD21091	2016-08-30	EtOH_Box04_S125	ACTIVE	0	299.795320988
2E90EDD21091	2016-08-30	EtOH_Box04_S125	ACTIVE	0	299.947585106
2E90EDD21091	2016-08-30	EtOH_Box04_S125	ACTIVE	0	300.06556797
2E90EDD21091	2016-08-30	EtOH_Box04_S125	ACTIVE	0	300.205295086
2E90EDD21091	2016-08-30	EtOH_Box04_S125	ACTIVE	0	300.334022045
2E90EDD21091	2016-08-30	EtOH_Box04_S125	ACTIVE	0	300.4626441
2E90EDD21091	2016-08-30	EtOH_Box04_S125	ACTIVE	0	300.634778023
2E90EDD21091	2016-08-30	EtOH_Box04_S125	ACTIVE	0	300.796111107
2E90EDD21091	2016-08-30	EtOH_Box04_S125	ACTIVE	0	300.892423153
2E90EDD21091	2016-08-30	EtOH_Box04_S125	ACTIVE	0	300.956503153
2E90EDD21091	2016-08-30	EtOH_Box04_S125	ACTIVE	0	301.13955307
2E90EDD21091	2016-08-30	EtOH_Box04_S125	ACTIVE	0	301.279171944
2E90EDD21091	2016-08-30	EtOH_Box04_S125	ACTIVE	0	301.321354151
2E90EDD21091	2016-08-30	EtOH_Box04_S125	ACTIVE	0	301.482615948
2E90EDD21091	2016-08-30	EtOH_Box04_S125	ACTIVE	0	301.654827118
2E90EDD21091	2016-08-30	EtOH_Box04_S125	ACTIVE	0	301.707886934
2E90EDD21091	2016-08-30	EtOH_Box04_S125	ACTIVE	0	301.804099083
2E90EDD21091	2016-08-30	EtOH_Box04_S125	ACTIVE	0	301.846251965
2E90EDD21091	2016-08-30	EtOH_Box04_S125	ACTIVE	0	314.002115965
2E90EDD21091	2016-08-30	EtOH_Box04_S125	ACTIVE	0	314.077168941
2E90EDD21091	2016-08-30	EtOH_Box04_S125	ACTIVE	0	314.315190077
2E90EDD21091	2016-08-30	EtOH_Box04_S125	ACTIVE	0	314.433371067
2E90EDD21091	2016-08-30	EtOH_Box04_S125	ACTIVE	0	314.530009985
2E90EDD21091	2016-08-30	EtOH_Box04_S125	ACTIVE	0	314.647999048
2E90EDD21091	2016-08-30	EtOH_Box04_S125	ACTIVE	0	314.787573099
2E90EDD21091	2016-08-30	EtOH_Box04_S125	ACTIVE	0	314.883854151
2E90EDD21091	2016-08-30	EtOH_Box04_S125	ACTIVE	0	314.980122089
2E90EDD21091	2016-08-30	EtOH_Box04_S125	ACTIVE	0	315.098035097
2E90EDD21091	2016-08-30	EtOH_Box04_S125	ACTIVE	0	315.172760963
2E90EDD21091	2016-08-30	EtOH_Box04_S125	ACTIVE	0	315.269052982
2E90EDD21091	2016-08-30	EtOH_Box04_S125	ACTIVE	0	315.408508062
2E90EDD21091	2016-08-30	EtOH_Box04_S125	ACTIVE	0	315.50473094
2E90EDD21091	2016-08-30	EtOH_Box04_S125	ACTIVE	0	315.622643948
2E90EDD21091	2016-08-30	EtOH_Box04_S125	ACTIVE	0	315.740745068
2E90EDD21091	2016-08-30	EtOH_Box04_S125	ACTIVE	0	315.793730974
2E90EDD21091	2016-08-30	EtOH_Box04_S125	ACTIVE	0	315.879194975
2E90EDD21091	2016-08-30	EtOH_Box04_S125	ACTIVE	0	316.040325165
2E90EDD21091	2016-08-30	EtOH_Box04_S125	ACTIVE	0	316.26651597
2E90EDD21091	2016-08-30	EtOH_Box04_S125	ACTIVE	0	316.416846037
2E90EDD21091	2016-08-30	EtOH_Box04_S125	ACTIVE	0	316.567150116
2E90EDD21091	2016-08-30	EtOH_Box04_S125	ACTIVE	0	316.880371094
2E90EDD21091	2016-08-30	EtOH_Box04_S125	ACTIVE	0	317.182710171
2E90EDD21091	2016-08-30	EtOH_Box04_S125	ACTIVE	0	317.282294035
2E90EDD21091	2016-08-30	EtOH_Box04_S125	ACTIVE	0	317.520858049
2E90EDD21091	2016-08-30	EtOH_Box04_S125	ACTIVE	0	317.725651979
2E90EDD21091	2016-08-30	EtOH_Box04_S125	ACTIVE	0	318.211951017
2E90EDD21091	2016-08-30	EtOH_Box04_S125	ACTIVE	0	318.29500699
2E90EDD21091	2016-08-30	EtOH_Box04_S125	ACTIVE	0	318.410429001
2E90EDD21091	2016-08-30	EtOH_Box04_S125	ACTIVE	0	318.558311939
2E90EDD21091	2016-08-30	EtOH_Box04_S125	ACTIVE	0	318.77094698
2E90EDD21091	2016-08-30	EtOH_Box04_S125	ACTIVE	0	318.97258997
2E90EDD21091	2016-08-30	EtOH_Box04_S125	ACTIVE	0	319.077012062
2E90EDD21091	2016-08-30	EtOH_Box04_S125	ACTIVE	0	335.513577938
2E90EDD21091	2016-08-30	EtOH_Box04_S125	ACTIVE	0	335.715605974
2E90EDD21091	2016-08-30	EtOH_Box04_S125	ACTIVE	0	336.079480171
2E90EDD21091	2016-08-30	EtOH_Box04_S125	ACTIVE	0	336.227123022
2E90EDD21091	2016-08-30	EtOH_Box04_S125	ACTIVE	0	336.363978148
2E90EDD21091	2016-08-30	EtOH_Box04_S125	ACTIVE	0	336.479125977
2E90EDD21091	2016-08-30	EtOH_Box04_S125	ACTIVE	0	336.594335079
2E90EDD21091	2016-08-30	EtOH_Box04_S125	ACTIVE	0	336.74202013
2E90EDD21091	2016-08-30	EtOH_Box04_S125	ACTIVE	0	336.85732317
2E90EDD21091	2016-08-30	EtOH_Box04_S125	ACTIVE	0	336.96171999
2E90EDD21091	2016-08-30	EtOH_Box04_S125	ACTIVE	0	337.098474979
2E90EDD21091	2016-08-30	EtOH_Box04_S125	ACTIVE	0	337.224424124
2E90EDD21091	2016-08-30	EtOH_Box04_S125	REWARD	19	337.224424124
2E90EDD21091	2016-08-30	EtOH_Box04_S125	ACTIVE	0	337.44156599
2E90EDD21091	2016-08-30	EtOH_Box04_S125	ACTIVE	0	337.667922974
2E90EDD21091	2016-08-30	EtOH_Box04_S125	ACTIVE	0	337.775063038
2E90EDD21091	2016-08-30	EtOH_Box04_S125	ACTIVE	0	337.892991066
2E90EDD21091	2016-08-30	EtOH_Box04_S125	ACTIVE	0	338.000102997
2E90EDD21091	2016-08-30	EtOH_Box04_S125	ACTIVE	0	338.150488138
2E90EDD21091	2016-08-30	EtOH_Box04_S125	ACTIVE	0	338.257641077
2E90EDD21091	2016-08-30	EtOH_Box04_S125	ACTIVE	0	338.354993105
2E90EDD21091	2016-08-30	EtOH_Box04_S125	ACTIVE	0	338.462211132
2E90EDD21091	2016-08-30	EtOH_Box04_S125	ACTIVE	0	338.580142021
2E90EDD21091	2016-08-30	EtOH_Box04_S125	ACTIVE	0	338.687222004
2E90EDD21091	2016-08-30	EtOH_Box04_S125	ACTIVE	0	338.805036068
2E90EDD21091	2016-08-30	EtOH_Box04_S125	ACTIVE	0	338.912085056
2E90EDD21091	2016-08-30	EtOH_Box04_S125	ACTIVE	0	339.040791035
2E90EDD21091	2016-08-30	EtOH_Box04_S125	ACTIVE	0	339.158806086
2E90EDD21091	2016-08-30	EtOH_Box04_S125	ACTIVE	0	339.276767969
2E90EDD21091	2016-08-30	EtOH_Box04_S125	ACTIVE	0	339.40558815
2E90EDD21091	2016-08-30	EtOH_Box04_S125	ACTIVE	0	339.523563147
2E90EDD21091	2016-08-30	EtOH_Box04_S125	ACTIVE	0	339.663160086
2E90EDD21091	2016-08-30	EtOH_Box04_S125	ACTIVE	0	339.80283308
2E90EDD21091	2016-08-30	EtOH_Box04_S125	ACTIVE	0	339.964128971
2E90EDD21091	2016-08-30	EtOH_Box04_S125	ACTIVE	0	340.125347137
2E90EDD21091	2016-08-30	EtOH_Box04_S125	INACTIVE	0	342.473590136
2E90EDD21091	2016-08-30	EtOH_Box04_S125	INACTIVE	0	342.651646137
2E90EDD21091	2016-08-30	EtOH_Box04_S125	INACTIVE	0	342.77521801
2E90EDD21091	2016-08-30	EtOH_Box04_S125	INACTIVE	0	342.931131124
2E90EDD21091	2016-08-30	EtOH_Box04_S125	INACTIVE	0	343.045082092
2E90EDD21091	2016-08-30	EtOH_Box04_S125	INACTIVE	0	343.202332973
2E90EDD21091	2016-08-30	EtOH_Box04_S125	ACTIVE	0	345.128786087
2E90EDD21091	2016-08-30	EtOH_Box04_S125	ACTIVE	0	345.236173153
2E90EDD21091	2016-08-30	EtOH_Box04_S125	ACTIVE	0	345.364977121
2E90EDD21091	2016-08-30	EtOH_Box04_S125	ACTIVE	0	345.461225986
2E90EDD21091	2016-08-30	EtOH_Box04_S125	ACTIVE	0	345.579165936
2E90EDD21091	2016-08-30	EtOH_Box04_S125	ACTIVE	0	345.719016075
2E90EDD21091	2016-08-30	EtOH_Box04_S125	ACTIVE	0	345.847835064
2E90EDD21091	2016-08-30	EtOH_Box04_S125	ACTIVE	0	345.976632118
2E90EDD21091	2016-08-30	EtOH_Box04_S125	ACTIVE	0	346.040616989
2E90EDD21091	2016-08-30	EtOH_Box04_S125	ACTIVE	0	346.26673007
2E90EDD21091	2016-08-30	EtOH_Box04_S125	ACTIVE	0	346.52515316
2E90EDD21091	2016-08-30	EtOH_Box04_S125	ACTIVE	0	361.047395945
2E90EDD21091	2016-08-30	EtOH_Box04_S125	ACTIVE	0	361.45560813
2E90EDD21091	2016-08-30	EtOH_Box04_S125	ACTIVE	0	361.539467096
2E90EDD21091	2016-08-30	EtOH_Box04_S125	ACTIVE	0	361.644992113
2E90EDD21091	2016-08-30	EtOH_Box04_S125	ACTIVE	0	361.761233091
2E90EDD21091	2016-08-30	EtOH_Box04_S125	ACTIVE	0	361.953094006
2E90EDD21091	2016-08-30	EtOH_Box04_S125	ACTIVE	0	362.112627029
2E90EDD21091	2016-08-30	EtOH_Box04_S125	ACTIVE	0	362.20837903
2E90EDD21091	2016-08-30	EtOH_Box04_S125	ACTIVE	0	362.454931021
2E90EDD21091	2016-08-30	EtOH_Box04_S125	ACTIVE	0	362.701172113
2E90EDD21091	2016-08-30	EtOH_Box04_S125	ACTIVE	0	362.849988937
2E90EDD21091	2016-08-30	EtOH_Box04_S125	ACTIVE	0	362.988010168
2E90EDD21091	2016-08-30	EtOH_Box04_S125	ACTIVE	0	363.126177073
2E90EDD21091	2016-08-30	EtOH_Box04_S125	ACTIVE	0	363.341259956
2E90EDD21091	2016-08-30	EtOH_Box04_S125	ACTIVE	0	363.469257116
2E90EDD21091	2016-08-30	EtOH_Box04_S125	ACTIVE	0	363.575235128
2E90EDD21091	2016-08-30	EtOH_Box04_S125	ACTIVE	0	363.735907078
2E90EDD21091	2016-08-30	EtOH_Box04_S125	ACTIVE	0	363.98221612
2E90EDD21091	2016-08-30	EtOH_Box04_S125	ACTIVE	0	364.077235937
2E90EDD21091	2016-08-30	EtOH_Box04_S125	ACTIVE	0	364.182779074
2E90EDD21091	2016-08-30	EtOH_Box04_S125	ACTIVE	0	364.299010992
2E90EDD21091	2016-08-30	EtOH_Box04_S125	ACTIVE	0	364.469452143
2E90EDD21091	2016-08-30	EtOH_Box04_S125	ACTIVE	0	395.850929022
2E90EDD21091	2016-08-30	EtOH_Box04_S125	ACTIVE	0	396.172888041
2E90EDD21091	2016-08-30	EtOH_Box04_S125	ACTIVE	0	405.681720972
2E90EDD21091	2016-08-30	EtOH_Box04_S125	REWARD	25	405.681720972
2E90EDD21091	2016-08-30	EtOH_Box04_S125	ACTIVE	0	405.891947985
2E90EDD21091	2016-08-30	EtOH_Box04_S125	ACTIVE	0	405.999490023
2E90EDD21091	2016-08-30	EtOH_Box04_S125	ACTIVE	0	406.085247993
2E90EDD21091	2016-08-30	EtOH_Box04_S125	ACTIVE	0	406.170804024
2E90EDD21091	2016-08-30	EtOH_Box04_S125	ACTIVE	0	406.234688044
2E90EDD21091	2016-08-30	EtOH_Box04_S125	ACTIVE	0	406.341972113
2E90EDD21091	2016-08-30	EtOH_Box04_S125	ACTIVE	0	406.449067116
2E90EDD21091	2016-08-30	EtOH_Box04_S125	ACTIVE	0	406.545344114
2E90EDD21091	2016-08-30	EtOH_Box04_S125	ACTIVE	0	406.65260601
2E90EDD21091	2016-08-30	EtOH_Box04_S125	ACTIVE	0	406.770717144
2E90EDD21091	2016-08-30	EtOH_Box04_S125	ACTIVE	0	406.888647079
2E90EDD21091	2016-08-30	EtOH_Box04_S125	ACTIVE	0	406.995733976
2E90EDD21091	2016-08-30	EtOH_Box04_S125	ACTIVE	0	407.113619089
2E90EDD21091	2016-08-30	EtOH_Box04_S125	ACTIVE	0	407.231589079
2E90EDD21091	2016-08-30	EtOH_Box04_S125	ACTIVE	0	407.360300064
2E90EDD21091	2016-08-30	EtOH_Box04_S125	ACTIVE	0	407.467416048
2E90EDD21091	2016-08-30	EtOH_Box04_S125	ACTIVE	0	407.585299015
2E90EDD21091	2016-08-30	EtOH_Box04_S125	ACTIVE	0	407.703197002
2E90EDD21091	2016-08-30	EtOH_Box04_S125	ACTIVE	0	407.821077108
2E90EDD21091	2016-08-30	EtOH_Box04_S125	ACTIVE	0	407.949743032
2E90EDD21091	2016-08-30	EtOH_Box04_S125	ACTIVE	0	408.111066103
2E90EDD21091	2016-08-30	EtOH_Box04_S125	ACTIVE	0	408.218223095
2E90EDD21091	2016-08-30	EtOH_Box04_S125	ACTIVE	0	408.411859989
2E90EDD21091	2016-08-30	EtOH_Box04_S125	ACTIVE	0	408.529881954
2E90EDD21091	2016-08-30	EtOH_Box04_S125	ACTIVE	0	408.742567062
2E90EDD21091	2016-08-30	EtOH_Box04_S125	ACTIVE	0	408.872648954
2E90EDD21091	2016-08-30	EtOH_Box04_S125	ACTIVE	0	408.991538048
2E90EDD21091	2016-08-30	EtOH_Box04_S125	ACTIVE	0	409.662322998
2E90EDD21091	2016-08-30	EtOH_Box04_S125	ACTIVE	0	412.344666004
2E90EDD21091	2016-08-30	EtOH_Box04_S125	ACTIVE	0	413.111616135
2E90EDD21091	2016-08-30	EtOH_Box04_S125	ACTIVE	0	413.230234146
2E90EDD21091	2016-08-30	EtOH_Box04_S125	ACTIVE	0	413.326846123
2E90EDD21091	2016-08-30	EtOH_Box04_S125	ACTIVE	0	413.553207159
2E90EDD21091	2016-08-30	EtOH_Box04_S125	ACTIVE	0	413.736227036
2E90EDD21091	2016-08-30	EtOH_Box04_S125	ACTIVE	0	413.897582054
2E90EDD21091	2016-08-30	EtOH_Box04_S125	ACTIVE	0	414.199762106
2E90EDD21091	2016-08-30	EtOH_Box04_S125	ACTIVE	0	414.415226936
2E90EDD21091	2016-08-30	EtOH_Box04_S125	ACTIVE	0	414.51258111
2E90EDD21091	2016-08-30	EtOH_Box04_S125	ACTIVE	0	414.630505085
2E90EDD21091	2016-08-30	EtOH_Box04_S125	ACTIVE	0	429.523712158
2E90EDD21091	2016-08-30	EtOH_Box04_S125	ACTIVE	0	429.726910114
2E90EDD21091	2016-08-30	EtOH_Box04_S125	ACTIVE	0	429.962221146
2E90EDD21091	2016-08-30	EtOH_Box04_S125	ACTIVE	0	430.078551054
2E90EDD21091	2016-08-30	EtOH_Box04_S125	ACTIVE	0	430.183999062
2E90EDD21091	2016-08-30	EtOH_Box04_S125	ACTIVE	0	430.332720041
2E90EDD21091	2016-08-30	EtOH_Box04_S125	ACTIVE	0	430.438150167
2E90EDD21091	2016-08-30	EtOH_Box04_S125	ACTIVE	0	430.53283
2E90EDD21091	2016-08-30	EtOH_Box04_S125	ACTIVE	0	430.63845706
2E90EDD21091	2016-08-30	EtOH_Box04_S125	ACTIVE	0	430.733157158
2E90EDD21091	2016-08-30	EtOH_Box04_S125	ACTIVE	0	431.19610095
2E90EDD21091	2016-08-30	EtOH_Box04_S125	ACTIVE	0	431.35582304
2E90EDD21091	2016-08-30	EtOH_Box04_S125	ACTIVE	0	431.602319956
2E90EDD21091	2016-08-30	EtOH_Box04_S125	ACTIVE	0	431.708006144
2E90EDD21091	2016-08-30	EtOH_Box04_S125	ACTIVE	0	432.312011003
2E90EDD21091	2016-08-30	EtOH_Box04_S125	ACTIVE	0	446.35769701
2E90EDD21091	2016-08-30	EtOH_Box04_S125	ACTIVE	0	446.463484049
2E90EDD21091	2016-08-30	EtOH_Box04_S125	ACTIVE	0	446.774688005
2E90EDD21091	2016-08-30	EtOH_Box04_S125	ACTIVE	0	447.075190067
2E90EDD21091	2016-08-30	EtOH_Box04_S125	ACTIVE	0	447.256415129
2E90EDD21091	2016-08-30	EtOH_Box04_S125	ACTIVE	0	447.394283056
2E90EDD21091	2016-08-30	EtOH_Box04_S125	ACTIVE	0	447.629513979
2E90EDD21091	2016-08-30	EtOH_Box04_S125	ACTIVE	0	447.799818993
2E90EDD21091	2016-08-30	EtOH_Box04_S125	INACTIVE	0	455.491994143
2E90EDD21091	2016-08-30	EtOH_Box04_S125	INACTIVE	0	455.660109043
2E90EDD21091	2016-08-30	EtOH_Box04_S125	ACTIVE	0	456.779941082
2E90EDD21091	2016-08-30	EtOH_Box04_S125	ACTIVE	0	457.112803936
2E90EDD21091	2016-08-30	EtOH_Box04_S125	ACTIVE	0	480.19472003
2E90EDD21091	2016-08-30	EtOH_Box04_S125	ACTIVE	0	480.278833151
2E90EDD21091	2016-08-30	EtOH_Box04_S125	ACTIVE	0	480.514423132
2E90EDD21091	2016-08-30	EtOH_Box04_S125	ACTIVE	0	480.641752005
2E90EDD21091	2016-08-30	EtOH_Box04_S125	ACTIVE	0	480.845759153
2E90EDD21091	2016-08-30	EtOH_Box04_S125	ACTIVE	0	480.962888002
2E90EDD21091	2016-08-30	EtOH_Box04_S125	REWARD	31	480.962888002
2E90EDD21091	2016-08-30	EtOH_Box04_S125	ACTIVE	0	481.303478956
2E90EDD21091	2016-08-30	EtOH_Box04_S125	ACTIVE	0	481.400154114
2E90EDD21091	2016-08-30	EtOH_Box04_S125	ACTIVE	0	481.453286171
2E90EDD21091	2016-08-30	EtOH_Box04_S125	ACTIVE	0	481.592852116
2E90EDD21091	2016-08-30	EtOH_Box04_S125	ACTIVE	0	481.700088024
2E90EDD21091	2016-08-30	EtOH_Box04_S125	ACTIVE	0	481.807252169
2E90EDD21091	2016-08-30	EtOH_Box04_S125	ACTIVE	0	481.925312996
2E90EDD21091	2016-08-30	EtOH_Box04_S125	ACTIVE	0	482.054350138
2E90EDD21091	2016-08-30	EtOH_Box04_S125	ACTIVE	0	482.172343969
2E90EDD21091	2016-08-30	EtOH_Box04_S125	ACTIVE	0	482.290369034
2E90EDD21091	2016-08-30	EtOH_Box04_S125	ACTIVE	0	482.39764595
2E90EDD21091	2016-08-30	EtOH_Box04_S125	ACTIVE	0	482.515685081
2E90EDD21091	2016-08-30	EtOH_Box04_S125	ACTIVE	0	482.633639097
2E90EDD21091	2016-08-30	EtOH_Box04_S125	ACTIVE	0	482.751636982
2E90EDD21091	2016-08-30	EtOH_Box04_S125	ACTIVE	0	482.869608164
2E90EDD21091	2016-08-30	EtOH_Box04_S125	ACTIVE	0	482.987586021
2E90EDD21091	2016-08-30	EtOH_Box04_S125	ACTIVE	0	483.105602026
2E90EDD21091	2016-08-30	EtOH_Box04_S125	ACTIVE	0	483.223565102
2E90EDD21091	2016-08-30	EtOH_Box04_S125	ACTIVE	0	483.341561079
2E90EDD21091	2016-08-30	EtOH_Box04_S125	ACTIVE	0	483.481137991
2E90EDD21091	2016-08-30	EtOH_Box04_S125	ACTIVE	0	483.599060059
2E90EDD21091	2016-08-30	EtOH_Box04_S125	ACTIVE	0	483.727830172
2E90EDD21091	2016-08-30	EtOH_Box04_S125	ACTIVE	0	483.867746115
2E90EDD21091	2016-08-30	EtOH_Box04_S125	ACTIVE	0	484.007861137
2E90EDD21091	2016-08-30	EtOH_Box04_S125	ACTIVE	0	484.050263166
2E90EDD21091	2016-08-30	EtOH_Box04_S125	ACTIVE	0	484.201254129
2E90EDD21091	2016-08-30	EtOH_Box04_S125	ACTIVE	0	484.547951937
2E90EDD21091	2016-08-30	EtOH_Box04_S125	ACTIVE	0	484.720365047
2E90EDD21091	2016-08-30	EtOH_Box04_S125	ACTIVE	0	485.910742998
2E90EDD21091	2016-08-30	EtOH_Box04_S125	ACTIVE	0	493.803225994
2E90EDD21091	2016-08-30	EtOH_Box04_S125	ACTIVE	0	493.869127989
2E90EDD21091	2016-08-30	EtOH_Box04_S125	ACTIVE	0	493.987238169
2E90EDD21091	2016-08-30	EtOH_Box04_S125	ACTIVE	0	494.116148949
2E90EDD21091	2016-08-30	EtOH_Box04_S125	ACTIVE	0	494.201683044
2E90EDD21091	2016-08-30	EtOH_Box04_S125	ACTIVE	0	494.427945137
2E90EDD21091	2016-08-30	EtOH_Box04_S125	ACTIVE	0	494.545926094
2E90EDD21091	2016-08-30	EtOH_Box04_S125	ACTIVE	0	494.739658117
2E90EDD21091	2016-08-30	EtOH_Box04_S125	ACTIVE	0	502.881247997
2E90EDD21091	2016-08-30	EtOH_Box04_S125	ACTIVE	0	503.214789152
2E90EDD21091	2016-08-30	EtOH_Box04_S125	ACTIVE	0	503.406918049
2E90EDD21091	2016-08-30	EtOH_Box04_S125	ACTIVE	0	514.857373953
2E90EDD21091	2016-08-30	EtOH_Box04_S125	ACTIVE	0	514.941378117
2E90EDD21091	2016-08-30	EtOH_Box04_S125	ACTIVE	0	515.30665803
2E90EDD21091	2016-08-30	EtOH_Box04_S125	ACTIVE	0	515.477247
2E90EDD21091	2016-08-30	EtOH_Box04_S125	ACTIVE	0	515.669548035
2E90EDD21091	2016-08-30	EtOH_Box04_S125	ACTIVE	0	515.753386974
2E90EDD21091	2016-08-30	EtOH_Box04_S125	ACTIVE	0	515.848116159
2E90EDD21091	2016-08-30	EtOH_Box04_S125	ACTIVE	0	515.975338936
2E90EDD21091	2016-08-30	EtOH_Box04_S125	ACTIVE	0	516.059437037
2E90EDD21091	2016-08-30	EtOH_Box04_S125	ACTIVE	0	516.14340806
2E90EDD21091	2016-08-30	EtOH_Box04_S125	ACTIVE	0	516.271717072
2E90EDD21091	2016-08-30	EtOH_Box04_S125	ACTIVE	0	516.420650959
2E90EDD21091	2016-08-30	EtOH_Box04_S125	ACTIVE	0	531.706849098
2E90EDD21091	2016-08-30	EtOH_Box04_S125	ACTIVE	0	531.834156036
2E90EDD21091	2016-08-30	EtOH_Box04_S125	ACTIVE	0	532.004809141
2E90EDD21091	2016-08-30	EtOH_Box04_S125	ACTIVE	0	532.164577007
2E90EDD21091	2016-08-30	EtOH_Box04_S125	ACTIVE	0	532.27006197
2E90EDD21091	2016-08-30	EtOH_Box04_S125	ACTIVE	0	532.397225142
2E90EDD21091	2016-08-30	EtOH_Box04_S125	ACTIVE	0	532.632951021
2E90EDD21091	2016-08-30	EtOH_Box04_S125	ACTIVE	0	532.760120153
2E90EDD21091	2016-08-30	EtOH_Box04_S125	ACTIVE	0	532.919842005
2E90EDD21091	2016-08-30	EtOH_Box04_S125	ACTIVE	0	533.036237955
2E90EDD21091	2016-08-30	EtOH_Box04_S125	ACTIVE	0	573.273923159
2E90EDD21091	2016-08-30	EtOH_Box04_S125	ACTIVE	0	573.39051795
2E90EDD21091	2016-08-30	EtOH_Box04_S125	ACTIVE	0	573.833573103
2E90EDD21091	2016-08-30	EtOH_Box04_S125	ACTIVE	0	575.85413003
2E90EDD21091	2016-08-30	EtOH_Box04_S125	ACTIVE	0	596.314944029
2E90EDD21091	2016-08-30	EtOH_Box04_S125	ACTIVE	0	596.442321062
2E90EDD21091	2016-08-30	EtOH_Box04_S125	ACTIVE	0	596.904914141
2E90EDD21091	2016-08-30	EtOH_Box04_S125	ACTIVE	0	597.011034966
2E90EDD21091	2016-08-30	EtOH_Box04_S125	ACTIVE	0	597.105762959
2E90EDD21091	2016-08-30	EtOH_Box04_S125	ACTIVE	0	597.22218895
2E90EDD21091	2016-08-30	EtOH_Box04_S125	ACTIVE	0	597.360130072
2E90EDD21091	2016-08-30	EtOH_Box04_S125	ACTIVE	0	597.520158052
2E90EDD21091	2016-08-30	EtOH_Box04_S125	ACTIVE	0	597.658198118
2E90EDD21091	2016-08-30	EtOH_Box04_S125	ACTIVE	0	597.828619003
2E90EDD21091	2016-08-30	EtOH_Box04_S125	ACTIVE	0	597.966590166
2E90EDD21091	2016-08-30	EtOH_Box04_S125	REWARD	40	597.966590166
2E90EDD21091	2016-08-30	EtOH_Box04_S125	ACTIVE	0	598.229969978
2E90EDD21091	2016-08-30	EtOH_Box04_S125	ACTIVE	0	598.283396006
2E90EDD21091	2016-08-30	EtOH_Box04_S125	ACTIVE	0	598.391101122
2E90EDD21091	2016-08-30	EtOH_Box04_S125	ACTIVE	0	598.519951105
2E90EDD21091	2016-08-30	EtOH_Box04_S125	ACTIVE	0	598.648731947
2E90EDD21091	2016-08-30	EtOH_Box04_S125	ACTIVE	0	598.788272142
2E90EDD21091	2016-08-30	EtOH_Box04_S125	ACTIVE	0	598.906191111
2E90EDD21091	2016-08-30	EtOH_Box04_S125	ACTIVE	0	599.013211012
2E90EDD21091	2016-08-30	EtOH_Box04_S125	ACTIVE	0	599.131314039
2E90EDD21091	2016-08-30	EtOH_Box04_S125	ACTIVE	0	599.260149956
2E90EDD21091	2016-08-30	EtOH_Box04_S125	ACTIVE	0	599.368488073
2E90EDD21091	2016-08-30	EtOH_Box04_S125	ACTIVE	0	599.47571516
2E90EDD21091	2016-08-30	EtOH_Box04_S125	ACTIVE	0	599.604551077
2E90EDD21091	2016-08-30	EtOH_Box04_S125	ACTIVE	0	599.711681128
2E90EDD21091	2016-08-30	EtOH_Box04_S125	ACTIVE	0	599.829668045
2E90EDD21091	2016-08-30	EtOH_Box04_S125	ACTIVE	0	599.947571993
2E90EDD21091	2016-08-30	EtOH_Box04_S125	ACTIVE	0	600.065510035
2E90EDD21091	2016-08-30	EtOH_Box04_S125	ACTIVE	0	600.183391094
2E90EDD21091	2016-08-30	EtOH_Box04_S125	ACTIVE	0	600.301378965
2E90EDD21091	2016-08-30	EtOH_Box04_S125	ACTIVE	0	600.430227995
2E90EDD21091	2016-08-30	EtOH_Box04_S125	ACTIVE	0	600.559216976
2E90EDD21091	2016-08-30	EtOH_Box04_S125	ACTIVE	0	600.688127995
2E90EDD21091	2016-08-30	EtOH_Box04_S125	ACTIVE	0	600.827676058
2E90EDD21091	2016-08-30	EtOH_Box04_S125	ACTIVE	0	600.999875069
2E90EDD21091	2016-08-30	EtOH_Box04_S125	ACTIVE	0	601.161563158
2E90EDD21091	2016-08-30	EtOH_Box04_S125	ACTIVE	0	601.333863974
2E90EDD21091	2016-08-30	EtOH_Box04_S125	ACTIVE	0	602.729552031
2E90EDD21091	2016-08-30	EtOH_Box04_S125	ACTIVE	0	613.04468298
2E90EDD21091	2016-08-30	EtOH_Box04_S125	ACTIVE	0	613.185085058
2E90EDD21091	2016-08-30	EtOH_Box04_S125	ACTIVE	0	613.303853035
2E90EDD21091	2016-08-30	EtOH_Box04_S125	ACTIVE	0	613.488108158
2E90EDD21091	2016-08-30	EtOH_Box04_S125	ACTIVE	0	613.639673948
2E90EDD21091	2016-08-30	EtOH_Box04_S125	ACTIVE	0	613.736598015
2E90EDD21091	2016-08-30	EtOH_Box04_S125	ACTIVE	0	613.921967983
2E90EDD21091	2016-08-30	EtOH_Box04_S125	ACTIVE	0	614.018881083
2E90EDD21091	2016-08-30	EtOH_Box04_S125	ACTIVE	0	614.137619019
2E90EDD21091	2016-08-30	EtOH_Box04_S125	ACTIVE	0	614.255784035
2E90EDD21091	2016-08-30	EtOH_Box04_S125	ACTIVE	0	614.395339012
2E90EDD21091	2016-08-30	EtOH_Box04_S125	ACTIVE	0	614.567382097
2E90EDD21091	2016-08-30	EtOH_Box04_S125	ACTIVE	0	614.728530169
2E90EDD21091	2016-08-30	EtOH_Box04_S125	ACTIVE	0	614.878901005
2E90EDD21091	2016-08-30	EtOH_Box04_S125	ACTIVE	0	615.051006079
2E90EDD21091	2016-08-30	EtOH_Box04_S125	ACTIVE	0	615.125769138
2E90EDD21091	2016-08-30	EtOH_Box04_S125	ACTIVE	0	615.276098967
2E90EDD21091	2016-08-30	EtOH_Box04_S125	ACTIVE	0	615.458867073
2E90EDD21091	2016-08-30	EtOH_Box04_S125	ACTIVE	0	615.587658167
2E90EDD21091	2016-08-30	EtOH_Box04_S125	ACTIVE	0	615.727220058
2E90EDD21091	2016-08-30	EtOH_Box04_S125	ACTIVE	0	615.855966091
2E90EDD21091	2016-08-30	EtOH_Box04_S125	ACTIVE	0	616.017389059
2E90EDD21091	2016-08-30	EtOH_Box04_S125	ACTIVE	0	616.113877058
2E90EDD21091	2016-08-30	EtOH_Box04_S125	ACTIVE	0	616.177782059
2E90EDD21091	2016-08-30	EtOH_Box04_S125	ACTIVE	0	616.393002987
2E90EDD21091	2016-08-30	EtOH_Box04_S125	ACTIVE	0	616.532557011
2E90EDD21091	2016-08-30	EtOH_Box04_S125	ACTIVE	0	616.672353029
2E90EDD21091	2016-08-30	EtOH_Box04_S125	ACTIVE	0	616.811869144
2E90EDD21091	2016-08-30	EtOH_Box04_S125	ACTIVE	0	616.908149004
2E90EDD21091	2016-08-30	EtOH_Box04_S125	ACTIVE	0	616.96113801
2E90EDD21091	2016-08-30	EtOH_Box04_S125	ACTIVE	0	617.145022154
2E90EDD21091	2016-08-30	EtOH_Box04_S125	ACTIVE	0	617.360445023
2E90EDD21091	2016-08-30	EtOH_Box04_S125	ACTIVE	0	617.532442093
2E90EDD21091	2016-08-30	EtOH_Box04_S125	ACTIVE	0	636.145507097
2E90EDD21091	2016-08-30	EtOH_Box04_S125	ACTIVE	0	636.371752977
2E90EDD21091	2016-08-30	EtOH_Box04_S125	ACTIVE	0	636.51106596
2E90EDD21091	2016-08-30	EtOH_Box04_S125	ACTIVE	0	636.650323153
2E90EDD21091	2016-08-30	EtOH_Box04_S125	ACTIVE	0	636.81121397
2E90EDD21091	2016-08-30	EtOH_Box04_S125	ACTIVE	0	636.971873045
2E90EDD21091	2016-08-30	EtOH_Box04_S125	ACTIVE	0	637.100453138
2E90EDD21091	2016-08-30	EtOH_Box04_S125	ACTIVE	0	637.251415014
2E90EDD21091	2016-08-30	EtOH_Box04_S125	ACTIVE	0	637.423135996
2E90EDD21091	2016-08-30	EtOH_Box04_S125	ACTIVE	0	637.627127171
2E90EDD21091	2016-08-30	EtOH_Box04_S125	INACTIVE	0	645.852067947
2E90EDD21091	2016-08-30	EtOH_Box04_S125	INACTIVE	0	646.032236099
2E90EDD21091	2016-08-30	EtOH_Box04_S125	INACTIVE	0	646.255800009
2E90EDD21091	2016-08-30	EtOH_Box04_S125	ACTIVE	0	647.334311962
2E90EDD21091	2016-08-30	EtOH_Box04_S125	ACTIVE	0	647.506020069
2E90EDD21091	2016-08-30	EtOH_Box04_S125	ACTIVE	0	647.591207981
2E90EDD21091	2016-08-30	EtOH_Box04_S125	ACTIVE	0	647.762798071
2E90EDD21091	2016-08-30	EtOH_Box04_S125	ACTIVE	0	647.912827969
2E90EDD21091	2016-08-30	EtOH_Box04_S125	ACTIVE	0	648.149294138
2E90EDD21091	2016-08-30	EtOH_Box04_S125	ACTIVE	0	648.407436132
2E90EDD21091	2016-08-30	EtOH_Box04_S125	ACTIVE	0	648.524897099
2E90EDD21091	2016-08-30	EtOH_Box04_S125	ACTIVE	0	648.686068058
2E90EDD21091	2016-08-30	EtOH_Box04_S125	ACTIVE	0	648.826169014
2E90EDD21091	2016-08-30	EtOH_Box04_S125	ACTIVE	0	648.977048159
2E90EDD21091	2016-08-30	EtOH_Box04_S125	ACTIVE	0	649.138831139
2E90EDD21091	2016-08-30	EtOH_Box04_S125	ACTIVE	0	649.472919941
2E90EDD21091	2016-08-30	EtOH_Box04_S125	ACTIVE	0	649.557923079
2E90EDD21091	2016-08-30	EtOH_Box04_S125	ACTIVE	0	649.664670944
2E90EDD21091	2016-08-30	EtOH_Box04_S125	ACTIVE	0	649.749652147
2E90EDD21091	2016-08-30	EtOH_Box04_S125	ACTIVE	0	649.987151146
2E90EDD21091	2016-08-30	EtOH_Box04_S125	ACTIVE	0	667.105793953
2E90EDD21091	2016-08-30	EtOH_Box04_S125	ACTIVE	0	667.364347935
2E90EDD21091	2016-08-30	EtOH_Box04_S125	ACTIVE	0	667.492787123
2E90EDD21091	2016-08-30	EtOH_Box04_S125	ACTIVE	0	667.621047974
2E90EDD21091	2016-08-30	EtOH_Box04_S125	ACTIVE	0	667.792564154
2E90EDD21091	2016-08-30	EtOH_Box04_S125	ACTIVE	0	667.888455153
2E90EDD21091	2016-08-30	EtOH_Box04_S125	ACTIVE	0	668.157372952
2E90EDD21091	2016-08-30	EtOH_Box04_S125	ACTIVE	0	668.253159046
2E90EDD21091	2016-08-30	EtOH_Box04_S125	ACTIVE	0	668.392310143
2E90EDD21091	2016-08-30	EtOH_Box04_S125	ACTIVE	0	693.016078949
2E90EDD21091	2016-08-30	EtOH_Box04_S125	ACTIVE	0	693.166802168
2E90EDD21091	2016-08-30	EtOH_Box04_S125	ACTIVE	0	693.339467049
2E90EDD21091	2016-08-30	EtOH_Box04_S125	ACTIVE	0	693.610341072
2E90EDD21091	2016-08-30	EtOH_Box04_S125	ACTIVE	0	693.869019985
2E90EDD21091	2016-08-30	EtOH_Box04_S125	ACTIVE	0	694.213897943
2E90EDD21091	2016-08-30	EtOH_Box04_S125	ACTIVE	0	694.396497965
2E90EDD21091	2016-08-30	EtOH_Box04_S125	ACTIVE	0	694.481539011
2E90EDD21091	2016-08-30	EtOH_Box04_S125	ACTIVE	0	694.6098001
2E90EDD21091	2016-08-30	EtOH_Box04_S125	ACTIVE	0	694.92205596
2E90EDD21091	2016-08-30	EtOH_Box04_S125	ACTIVE	0	695.028776169
2E90EDD21091	2016-08-30	EtOH_Box04_S125	ACTIVE	0	695.211236
2E90EDD21091	2016-08-30	EtOH_Box04_S125	ACTIVE	0	695.523524046
2E90EDD21091	2016-08-30	EtOH_Box04_S125	ACTIVE	0	695.749300003
2E90EDD21091	2016-08-30	EtOH_Box04_S125	REWARD	50	695.749300003
2E90EDD21091	2016-08-30	EtOH_Box04_S125	ACTIVE	0	696.047284126
2E90EDD21091	2016-08-30	EtOH_Box04_S125	ACTIVE	0	696.176391125
2E90EDD21091	2016-08-30	EtOH_Box04_S125	ACTIVE	0	696.283540964
2E90EDD21091	2016-08-30	EtOH_Box04_S125	ACTIVE	0	696.402799129
2E90EDD21091	2016-08-30	EtOH_Box04_S125	ACTIVE	0	696.52088213
2E90EDD21091	2016-08-30	EtOH_Box04_S125	ACTIVE	0	696.649680138
2E90EDD21091	2016-08-30	EtOH_Box04_S125	ACTIVE	0	696.767552137
2E90EDD21091	2016-08-30	EtOH_Box04_S125	ACTIVE	0	696.885394096
2E90EDD21091	2016-08-30	EtOH_Box04_S125	ACTIVE	0	697.003303051
2E90EDD21091	2016-08-30	EtOH_Box04_S125	ACTIVE	0	697.121444941
2E90EDD21091	2016-08-30	EtOH_Box04_S125	ACTIVE	0	697.250259161
2E90EDD21091	2016-08-30	EtOH_Box04_S125	ACTIVE	0	697.368201017
2E90EDD21091	2016-08-30	EtOH_Box04_S125	ACTIVE	0	697.486047983
2E90EDD21091	2016-08-30	EtOH_Box04_S125	ACTIVE	0	697.593161106
2E90EDD21091	2016-08-30	EtOH_Box04_S125	ACTIVE	0	697.722224951
2E90EDD21091	2016-08-30	EtOH_Box04_S125	ACTIVE	0	697.851333141
2E90EDD21091	2016-08-30	EtOH_Box04_S125	ACTIVE	0	697.969429016
2E90EDD21091	2016-08-30	EtOH_Box04_S125	ACTIVE	0	698.098376036
2E90EDD21091	2016-08-30	EtOH_Box04_S125	ACTIVE	0	698.217098951
2E90EDD21091	2016-08-30	EtOH_Box04_S125	ACTIVE	0	698.335860014
2E90EDD21091	2016-08-30	EtOH_Box04_S125	ACTIVE	0	698.465683937
2E90EDD21091	2016-08-30	EtOH_Box04_S125	ACTIVE	0	698.595705032
2E90EDD21091	2016-08-30	EtOH_Box04_S125	ACTIVE	0	698.725548983
2E90EDD21091	2016-08-30	EtOH_Box04_S125	ACTIVE	0	698.866285086
2E90EDD21091	2016-08-30	EtOH_Box04_S125	ACTIVE	0	699.017940044
2E90EDD21091	2016-08-30	EtOH_Box04_S125	ACTIVE	0	699.180137157
2E90EDD21091	2016-08-30	EtOH_Box04_S125	ACTIVE	0	699.298263073
2E90EDD21091	2016-08-30	EtOH_Box04_S125	ACTIVE	0	699.340540171
2E90EDD21091	2016-08-30	EtOH_Box04_S125	ACTIVE	0	699.50171113
2E90EDD21091	2016-08-30	EtOH_Box04_S125	ACTIVE	0	699.543951988
2E90EDD21091	2016-08-30	EtOH_Box04_S125	ACTIVE	0	699.607795
2E90EDD21091	2016-08-30	EtOH_Box04_S125	ACTIVE	0	699.813261986
2E90EDD21091	2016-08-30	EtOH_Box04_S125	INACTIVE	0	707.104737997
2E90EDD21091	2016-08-30	EtOH_Box04_S125	ACTIVE	0	736.822854996
2E90EDD21091	2016-08-30	EtOH_Box04_S125	ACTIVE	0	736.943846941
2E90EDD21091	2016-08-30	EtOH_Box04_S125	ACTIVE	0	737.148107052
2E90EDD21091	2016-08-30	EtOH_Box04_S125	ACTIVE	0	737.244110107
2E90EDD21091	2016-08-30	EtOH_Box04_S125	ACTIVE	0	737.361813068
2E90EDD21091	2016-08-30	EtOH_Box04_S125	ACTIVE	0	737.468502998
2E90EDD21091	2016-08-30	EtOH_Box04_S125	ACTIVE	0	737.650995016
2E90EDD21091	2016-08-30	EtOH_Box04_S125	ACTIVE	0	737.855050087
2E90EDD21091	2016-08-30	EtOH_Box04_S125	ACTIVE	0	738.125900984
2E90EDD21091	2016-08-30	EtOH_Box04_S125	ACTIVE	0	738.233118057
2E90EDD21091	2016-08-30	EtOH_Box04_S125	ACTIVE	0	738.437996149
2E90EDD21091	2016-08-30	EtOH_Box04_S125	ACTIVE	0	738.761440039
2E90EDD21091	2016-08-30	EtOH_Box04_S125	ACTIVE	0	738.878996134
2E90EDD21091	2016-08-30	EtOH_Box04_S125	ACTIVE	0	738.9968431
2E90EDD21091	2016-08-30	EtOH_Box04_S125	ACTIVE	0	739.092627048
2E90EDD21091	2016-08-30	EtOH_Box04_S125	ACTIVE	0	739.340137959
2E90EDD21091	2016-08-30	EtOH_Box04_S125	ACTIVE	0	739.457648993
2E90EDD21091	2016-08-30	EtOH_Box04_S125	ACTIVE	0	739.596754074
2E90EDD21091	2016-08-30	EtOH_Box04_S125	ACTIVE	0	739.714255095
2E90EDD21091	2016-08-30	EtOH_Box04_S125	ACTIVE	0	739.961487055
2E90EDD21091	2016-08-30	EtOH_Box04_S125	ACTIVE	0	741.443814039
2E90EDD21091	2016-08-30	EtOH_Box04_S125	ACTIVE	0	757.800253153
2E90EDD21091	2016-08-30	EtOH_Box04_S125	ACTIVE	0	758.058676004
2E90EDD21091	2016-08-30	EtOH_Box04_S125	ACTIVE	0	758.219562054
2E90EDD21091	2016-08-30	EtOH_Box04_S125	ACTIVE	0	758.423799038
2E90EDD21091	2016-08-30	EtOH_Box04_S125	ACTIVE	0	758.530522108
2E90EDD21091	2016-08-30	EtOH_Box04_S125	ACTIVE	0	758.626382113
2E90EDD21091	2016-08-30	EtOH_Box04_S125	ACTIVE	0	758.808655024
2E90EDD21091	2016-08-30	EtOH_Box04_S125	ACTIVE	0	758.904474974
2E90EDD21091	2016-08-30	EtOH_Box04_S125	ACTIVE	0	759.130313158
2E90EDD21091	2016-08-30	EtOH_Box04_S125	ACTIVE	0	759.302073956
2E90EDD21091	2016-08-30	EtOH_Box04_S125	ACTIVE	0	759.452074051
2E90EDD21091	2016-08-30	EtOH_Box04_S125	ACTIVE	0	759.548007965
2E90EDD21091	2016-08-30	EtOH_Box04_S125	ACTIVE	0	759.632925034
2E90EDD21091	2016-08-30	EtOH_Box04_S125	ACTIVE	0	759.836785078
2E90EDD21091	2016-08-30	EtOH_Box04_S125	ACTIVE	0	760.918172121
2E90EDD21091	2016-08-30	EtOH_Box04_S125	ACTIVE	0	791.36874795
2E90EDD21091	2016-08-30	EtOH_Box04_S125	ACTIVE	0	791.804713964
2E90EDD21091	2016-08-30	EtOH_Box04_S125	ACTIVE	0	791.944110155
2E90EDD21091	2016-08-30	EtOH_Box04_S125	ACTIVE	0	792.126918077
2E90EDD21091	2016-08-30	EtOH_Box04_S125	ACTIVE	0	792.439442158
2E90EDD21091	2016-08-30	EtOH_Box04_S125	ACTIVE	0	792.535428047
2E90EDD21091	2016-08-30	EtOH_Box04_S125	ACTIVE	0	792.653188944
2E90EDD21091	2016-08-30	EtOH_Box04_S125	ACTIVE	0	792.781550169
2E90EDD21091	2016-08-30	EtOH_Box04_S125	ACTIVE	0	792.931576967
2E90EDD21091	2016-08-30	EtOH_Box04_S125	ACTIVE	0	793.081635952
2E90EDD21091	2016-08-30	EtOH_Box04_S125	ACTIVE	0	793.199535131
2E90EDD21091	2016-08-30	EtOH_Box04_S125	ACTIVE	0	793.328464031
2E90EDD21091	2016-08-30	EtOH_Box04_S125	ACTIVE	0	793.44600296
2E90EDD21091	2016-08-30	EtOH_Box04_S125	ACTIVE	0	793.563611984
2E90EDD21091	2016-08-30	EtOH_Box04_S125	ACTIVE	0	793.789314985
2E90EDD21091	2016-08-30	EtOH_Box04_S125	ACTIVE	0	793.993338108
2E90EDD21091	2016-08-30	EtOH_Box04_S125	ACTIVE	0	794.110942125
2E90EDD21091	2016-08-30	EtOH_Box04_S125	ACTIVE	0	794.206803083
2E90EDD21091	2016-08-30	EtOH_Box04_S125	ACTIVE	0	794.302736998
2E90EDD21091	2016-08-30	EtOH_Box04_S125	ACTIVE	0	794.441847086
2E90EDD21091	2016-08-30	EtOH_Box04_S125	ACTIVE	0	794.54855299
2E90EDD21091	2016-08-30	EtOH_Box04_S125	ACTIVE	0	794.655174017
2E90EDD21091	2016-08-30	EtOH_Box04_S125	ACTIVE	0	794.783343077
2E90EDD21091	2016-08-30	EtOH_Box04_S125	ACTIVE	0	795.041471958
2E90EDD21091	2016-08-30	EtOH_Box04_S125	ACTIVE	0	795.162148952
2E90EDD21091	2016-08-30	EtOH_Box04_S125	ACTIVE	0	795.355409145
2E90EDD21091	2016-08-30	EtOH_Box04_S125	REWARD	62	795.355409145
2E90EDD21091	2016-08-30	EtOH_Box04_S125	ACTIVE	0	815.081315041
2E90EDD21091	2016-08-30	EtOH_Box04_S125	ACTIVE	0	815.686798096
2E90EDD21091	2016-08-30	EtOH_Box04_S125	ACTIVE	0	815.793642044
2E90EDD21091	2016-08-30	EtOH_Box04_S125	ACTIVE	0	815.87866497
2E90EDD21091	2016-08-30	EtOH_Box04_S125	ACTIVE	0	816.138252974
2E90EDD21091	2016-08-30	EtOH_Box04_S125	ACTIVE	0	816.26674509
2E90EDD21091	2016-08-30	EtOH_Box04_S125	ACTIVE	0	816.35178709
2E90EDD21091	2016-08-30	EtOH_Box04_S125	ACTIVE	0	816.436787128
2E90EDD21091	2016-08-30	EtOH_Box04_S125	ACTIVE	0	816.825052977
2E90EDD21091	2016-08-30	EtOH_Box04_S125	ACTIVE	0	816.931882143
2E90EDD21091	2016-08-30	EtOH_Box04_S125	ACTIVE	0	817.168502092
2E90EDD21091	2016-08-30	EtOH_Box04_S125	ACTIVE	0	817.275285959
2E90EDD21091	2016-08-30	EtOH_Box04_S125	ACTIVE	0	817.392802
2E90EDD21091	2016-08-30	EtOH_Box04_S125	ACTIVE	0	817.488595963
2E90EDD21091	2016-08-30	EtOH_Box04_S125	ACTIVE	0	833.596826077
2E90EDD21091	2016-08-30	EtOH_Box04_S125	ACTIVE	0	834.11472702
2E90EDD21091	2016-08-30	EtOH_Box04_S125	ACTIVE	0	834.297330141
2E90EDD21091	2016-08-30	EtOH_Box04_S125	ACTIVE	0	834.45808506
2E90EDD21091	2016-08-30	EtOH_Box04_S125	ACTIVE	0	834.716372967
2E90EDD21091	2016-08-30	EtOH_Box04_S125	ACTIVE	0	834.823014021
2E90EDD21091	2016-08-30	EtOH_Box04_S125	ACTIVE	0	835.027100086
2E90EDD21091	2016-08-30	EtOH_Box04_S125	ACTIVE	0	835.274858952
2E90EDD21091	2016-08-30	EtOH_Box04_S125	ACTIVE	0	835.446582079
2E90EDD21091	2016-08-30	EtOH_Box04_S125	ACTIVE	0	835.574941158
2E90EDD21091	2016-08-30	EtOH_Box04_S125	ACTIVE	0	835.757349968
2E90EDD21091	2016-08-30	EtOH_Box04_S125	ACTIVE	0	835.885725021
2E90EDD21091	2016-08-30	EtOH_Box04_S125	ACTIVE	0	836.068192005
2E90EDD21091	2016-08-30	EtOH_Box04_S125	ACTIVE	0	836.164268017
2E90EDD21091	2016-08-30	EtOH_Box04_S125	ACTIVE	0	836.379205942
2E90EDD21091	2016-08-30	EtOH_Box04_S125	ACTIVE	0	836.561602116
2E90EDD21091	2016-08-30	EtOH_Box04_S125	ACTIVE	0	836.70085907
2E90EDD21091	2016-08-30	EtOH_Box04_S125	ACTIVE	0	907.311887026
2E90EDD21091	2016-08-30	EtOH_Box04_S125	ACTIVE	0	907.591930151
2E90EDD21091	2016-08-30	EtOH_Box04_S125	ACTIVE	0	907.74566102
2E90EDD21091	2016-08-30	EtOH_Box04_S125	ACTIVE	0	908.003827095
2E90EDD21091	2016-08-30	EtOH_Box04_S125	ACTIVE	0	908.099792957
2E90EDD21091	2016-08-30	EtOH_Box04_S125	ACTIVE	0	908.2179811
2E90EDD21091	2016-08-30	EtOH_Box04_S125	ACTIVE	0	908.390915155
2E90EDD21091	2016-08-30	EtOH_Box04_S125	ACTIVE	0	908.519968987
2E90EDD21091	2016-08-30	EtOH_Box04_S125	ACTIVE	0	908.638239145
2E90EDD21091	2016-08-30	EtOH_Box04_S125	ACTIVE	0	908.789334059
2E90EDD21091	2016-08-30	EtOH_Box04_S125	ACTIVE	0	908.961778164
2E90EDD21091	2016-08-30	EtOH_Box04_S125	ACTIVE	0	909.101042032
2E90EDD21091	2016-08-30	EtOH_Box04_S125	ACTIVE	0	909.272751093
2E90EDD21091	2016-08-30	EtOH_Box04_S125	ACTIVE	0	909.401152134
2E90EDD21091	2016-08-30	EtOH_Box04_S125	ACTIVE	0	909.518699169
2E90EDD21091	2016-08-30	EtOH_Box04_S125	INACTIVE	0	929.753541946
2E90EDD21091	2016-08-30	EtOH_Box04_S125	INACTIVE	0	929.871247053
2E90EDD21091	2016-08-30	EtOH_Box04_S125	INACTIVE	0	930.062143087
2E90EDD21091	2016-08-30	EtOH_Box04_S125	INACTIVE	0	930.177204132
2E90EDD21091	2016-08-30	EtOH_Box04_S125	ACTIVE	0	931.018162966
2E90EDD21091	2016-08-30	EtOH_Box04_S125	ACTIVE	0	931.146926165
2E90EDD21091	2016-08-30	EtOH_Box04_S125	ACTIVE	0	931.340502024
2E90EDD21091	2016-08-30	EtOH_Box04_S125	ACTIVE	0	931.522943974
2E90EDD21091	2016-08-30	EtOH_Box04_S125	ACTIVE	0	931.629702091
2E90EDD21091	2016-08-30	EtOH_Box04_S125	ACTIVE	0	931.887833118
2E90EDD21091	2016-08-30	EtOH_Box04_S125	ACTIVE	0	932.048653126
2E90EDD21091	2016-08-30	EtOH_Box04_S125	ACTIVE	0	932.209460974
2E90EDD21091	2016-08-30	EtOH_Box04_S125	ACTIVE	0	932.305365086
2E90EDD21091	2016-08-30	EtOH_Box04_S125	ACTIVE	0	932.390424013
2E90EDD21091	2016-08-30	EtOH_Box04_S125	ACTIVE	0	954.768913031
2E90EDD21091	2016-08-30	EtOH_Box04_S125	ACTIVE	0	954.864946127
2E90EDD21091	2016-08-30	EtOH_Box04_S125	ACTIVE	0	955.328649998
2E90EDD21091	2016-08-30	EtOH_Box04_S125	ACTIVE	0	955.424555063
2E90EDD21091	2016-08-30	EtOH_Box04_S125	ACTIVE	0	955.823471069
2E90EDD21091	2016-08-30	EtOH_Box04_S125	ACTIVE	0	956.092945099
2E90EDD21091	2016-08-30	EtOH_Box04_S125	ACTIVE	0	956.243163109
2E90EDD21091	2016-08-30	EtOH_Box04_S125	ACTIVE	0	956.566621065
2E90EDD21091	2016-08-30	EtOH_Box04_S125	ACTIVE	0	957.160685062
2E90EDD21091	2016-08-30	EtOH_Box04_S125	ACTIVE	0	957.365888119
2E90EDD21091	2016-08-30	EtOH_Box04_S125	ACTIVE	0	960.425146103
2E90EDD21091	2016-08-30	EtOH_Box04_S125	ACTIVE	0	960.737581968
2E90EDD21091	2016-08-30	EtOH_Box04_S125	ACTIVE	0	960.985048056
2E90EDD21091	2016-08-30	EtOH_Box04_S125	ACTIVE	0	961.145925999
2E90EDD21091	2016-08-30	EtOH_Box04_S125	ACTIVE	0	980.841141939
2E90EDD21091	2016-08-30	EtOH_Box04_S125	ACTIVE	0	981.381597996
2E90EDD21091	2016-08-30	EtOH_Box04_S125	ACTIVE	0	981.575093031
2E90EDD21091	2016-08-30	EtOH_Box04_S125	ACTIVE	0	982.039196014
2E90EDD21091	2016-08-30	EtOH_Box04_S125	ACTIVE	0	982.124429941
2E90EDD21091	2016-08-30	EtOH_Box04_S125	ACTIVE	0	982.242022991
2E90EDD21091	2016-08-30	EtOH_Box04_S125	ACTIVE	0	982.65217495
2E90EDD21091	2016-08-30	EtOH_Box04_S125	ACTIVE	0	1005.23472595
2E90EDD21091	2016-08-30	EtOH_Box04_S125	REWARD	77	1005.23472595
2E90EDD21091	2016-08-30	EtOH_Box04_S125	ACTIVE	0	1005.81284404
2E90EDD21091	2016-08-30	EtOH_Box04_S125	ACTIVE	0	1005.92026997
2E90EDD21091	2016-08-30	EtOH_Box04_S125	ACTIVE	0	1005.9949491
2E90EDD21091	2016-08-30	EtOH_Box04_S125	ACTIVE	0	1006.11285996
2E90EDD21091	2016-08-30	EtOH_Box04_S125	ACTIVE	0	1006.17675614
2E90EDD21091	2016-08-30	EtOH_Box04_S125	ACTIVE	0	1006.33824515
2E90EDD21091	2016-08-30	EtOH_Box04_S125	ACTIVE	0	1006.43466711
2E90EDD21091	2016-08-30	EtOH_Box04_S125	ACTIVE	0	1006.54183316
2E90EDD21091	2016-08-30	EtOH_Box04_S125	ACTIVE	0	1006.64895105
2E90EDD21091	2016-08-30	EtOH_Box04_S125	ACTIVE	0	1006.76685095
2E90EDD21091	2016-08-30	EtOH_Box04_S125	ACTIVE	0	1006.88473916
2E90EDD21091	2016-08-30	EtOH_Box04_S125	ACTIVE	0	1007.00262403
2E90EDD21091	2016-08-30	EtOH_Box04_S125	ACTIVE	0	1007.13152194
2E90EDD21091	2016-08-30	EtOH_Box04_S125	ACTIVE	0	1007.24943709
2E90EDD21091	2016-08-30	EtOH_Box04_S125	ACTIVE	0	1007.36735606
2E90EDD21091	2016-08-30	EtOH_Box04_S125	ACTIVE	0	1007.48526502
2E90EDD21091	2016-08-30	EtOH_Box04_S125	ACTIVE	0	1007.61412597
2E90EDD21091	2016-08-30	EtOH_Box04_S125	ACTIVE	0	1007.74331713
2E90EDD21091	2016-08-30	EtOH_Box04_S125	ACTIVE	0	1007.87231207
2E90EDD21091	2016-08-30	EtOH_Box04_S125	ACTIVE	0	1008.01202106
2E90EDD21091	2016-08-30	EtOH_Box04_S125	ACTIVE	0	1008.11931705
2E90EDD21091	2016-08-30	EtOH_Box04_S125	ACTIVE	0	1008.16176605
2E90EDD21091	2016-08-30	EtOH_Box04_S125	ACTIVE	0	1008.28066015
2E90EDD21091	2016-08-30	EtOH_Box04_S125	ACTIVE	0	1008.32304907
2E90EDD21091	2016-08-30	EtOH_Box04_S125	ACTIVE	0	1008.452914
2E90EDD21091	2016-08-30	EtOH_Box04_S125	ACTIVE	0	1008.49533796
2E90EDD21091	2016-08-30	EtOH_Box04_S125	ACTIVE	0	1008.60331416
2E90EDD21091	2016-08-30	EtOH_Box04_S125	ACTIVE	0	1008.64577603
2E90EDD21091	2016-08-30	EtOH_Box04_S125	ACTIVE	0	1008.79713416
2E90EDD21091	2016-08-30	EtOH_Box04_S125	ACTIVE	0	1008.99556494
2E90EDD21091	2016-08-30	EtOH_Box04_S125	ACTIVE	0	1009.15812016
2E90EDD21091	2016-08-30	EtOH_Box04_S125	ACTIVE	0	1009.26654506
2E90EDD21091	2016-08-30	EtOH_Box04_S125	ACTIVE	0	1009.37381816
2E90EDD21091	2016-08-30	EtOH_Box04_S125	ACTIVE	0	1009.56750798
2E90EDD21091	2016-08-30	EtOH_Box04_S125	ACTIVE	0	1014.91364813
2E90EDD21091	2016-08-30	EtOH_Box04_S125	ACTIVE	0	1020.73728895
2E90EDD21091	2016-08-30	EtOH_Box04_S125	ACTIVE	0	1020.83370495
2E90EDD21091	2016-08-30	EtOH_Box04_S125	ACTIVE	0	1022.68487501
2E90EDD21091	2016-08-30	EtOH_Box04_S125	ACTIVE	0	1030.13282108
2E90EDD21091	2016-08-30	EtOH_Box04_S125	ACTIVE	0	1030.40207815
2E90EDD21091	2016-08-30	EtOH_Box04_S125	ACTIVE	0	1030.96298099
2E90EDD21091	2016-08-30	EtOH_Box04_S125	ACTIVE	0	1031.058918
2E90EDD21091	2016-08-30	EtOH_Box04_S125	ACTIVE	0	1031.17649603
2E90EDD21091	2016-08-30	EtOH_Box04_S125	ACTIVE	0	1031.30530095
2E90EDD21091	2016-08-30	EtOH_Box04_S125	ACTIVE	0	1031.45532513
2E90EDD21091	2016-08-30	EtOH_Box04_S125	ACTIVE	0	1031.58362699
2E90EDD21091	2016-08-30	EtOH_Box04_S125	ACTIVE	0	1031.71193504
2E90EDD21091	2016-08-30	EtOH_Box04_S125	ACTIVE	0	1031.82952905
2E90EDD21091	2016-08-30	EtOH_Box04_S125	ACTIVE	0	1032.08767605
2E90EDD21091	2016-08-30	EtOH_Box04_S125	ACTIVE	0	1038.14078808
2E90EDD21091	2016-08-30	EtOH_Box04_S125	ACTIVE	0	1038.22598815
2E90EDD21091	2016-08-30	EtOH_Box04_S125	ACTIVE	0	1038.38675594
2E90EDD21091	2016-08-30	EtOH_Box04_S125	ACTIVE	0	1038.56930208
2E90EDD21091	2016-08-30	EtOH_Box04_S125	ACTIVE	0	1038.66523409
2E90EDD21091	2016-08-30	EtOH_Box04_S125	ACTIVE	0	1038.83677816
2E90EDD21091	2016-08-30	EtOH_Box04_S125	ACTIVE	0	1038.94346714
2E90EDD21091	2016-08-30	EtOH_Box04_S125	ACTIVE	0	1039.21242213
2E90EDD21091	2016-08-30	EtOH_Box04_S125	ACTIVE	0	1039.39510012
2E90EDD21091	2016-08-30	EtOH_Box04_S125	INACTIVE	0	1054.26356006
2E90EDD21091	2016-08-30	EtOH_Box04_S125	INACTIVE	0	1054.94198108
2E90EDD21091	2016-08-30	EtOH_Box04_S125	INACTIVE	0	1055.23027897
2E90EDD21091	2016-08-30	EtOH_Box04_S125	ACTIVE	0	1057.45841599
2E90EDD21091	2016-08-30	EtOH_Box04_S125	ACTIVE	0	1057.66263914
2E90EDD21091	2016-08-30	EtOH_Box04_S125	ACTIVE	0	1058.06165099
2E90EDD21091	2016-08-30	EtOH_Box04_S125	ACTIVE	0	1100.89953899
2E90EDD21091	2016-08-30	EtOH_Box04_S125	ACTIVE	0	1100.99615717
2E90EDD21091	2016-08-30	EtOH_Box04_S125	ACTIVE	0	1101.12455702
2E90EDD21091	2016-08-30	EtOH_Box04_S125	ACTIVE	0	1101.23121095
2E90EDD21091	2016-08-30	EtOH_Box04_S125	ACTIVE	0	1101.33797503
2E90EDD21091	2016-08-30	EtOH_Box04_S125	ACTIVE	0	1102.35351801
2E90EDD21091	2016-08-30	EtOH_Box04_S125	ACTIVE	0	1220.74483109
2E90EDD21091	2016-08-30	EtOH_Box04_S125	ACTIVE	0	1220.841084
2E90EDD21091	2016-08-30	EtOH_Box04_S125	ACTIVE	0	1220.95872712
2E90EDD21091	2016-08-30	EtOH_Box04_S125	ACTIVE	0	1221.119946
2E90EDD21091	2016-08-30	EtOH_Box04_S125	ACTIVE	0	1221.22688413
2E90EDD21091	2016-08-30	EtOH_Box04_S125	ACTIVE	0	1221.51761699
2E90EDD21091	2016-08-30	EtOH_Box04_S125	ACTIVE	0	1221.60282111
2E90EDD21091	2016-08-30	EtOH_Box04_S125	ACTIVE	0	1221.927423
2E90EDD21091	2016-08-30	EtOH_Box04_S125	ACTIVE	0	1222.29429507
2E90EDD21091	2016-08-30	EtOH_Box04_S125	ACTIVE	0	1222.39033604
2E90EDD21091	2016-08-30	EtOH_Box04_S125	ACTIVE	0	1222.47549415
2E90EDD21091	2016-08-30	EtOH_Box04_S125	ACTIVE	0	1222.59311604
2E90EDD21091	2016-08-30	EtOH_Box04_S125	ACTIVE	0	1222.67826509
2E90EDD21091	2016-08-30	EtOH_Box04_S125	ACTIVE	0	1222.80679011
2E90EDD21091	2016-08-30	EtOH_Box04_S125	ACTIVE	0	1222.97923207
2E90EDD21091	2016-08-30	EtOH_Box04_S125	ACTIVE	0	1223.20526409
2E90EDD21091	2016-08-30	EtOH_Box04_S125	ACTIVE	0	1235.58835816
2E90EDD21091	2016-08-30	EtOH_Box04_S125	ACTIVE	0	1235.88976097
2E90EDD21091	2016-08-30	EtOH_Box04_S125	ACTIVE	0	1236.02895117
2E90EDD21091	2016-08-30	EtOH_Box04_S125	ACTIVE	0	1236.471035
2E90EDD21091	2016-08-30	EtOH_Box04_S125	ACTIVE	0	1236.61136794
2E90EDD21091	2016-08-30	EtOH_Box04_S125	ACTIVE	0	1236.70729995
2E90EDD21091	2016-08-30	EtOH_Box04_S125	ACTIVE	0	1236.81404996
2E90EDD21091	2016-08-30	EtOH_Box04_S125	ACTIVE	0	1236.90980005
2E90EDD21091	2016-08-30	EtOH_Box04_S125	ACTIVE	0	1237.02724409
2E90EDD21091	2016-08-30	EtOH_Box04_S125	ACTIVE	0	1237.15582609
2E90EDD21091	2016-08-30	EtOH_Box04_S125	ACTIVE	0	1237.76010704
2E90EDD21091	2016-08-30	EtOH_Box04_S125	ACTIVE	0	1265.20160413
2E90EDD21091	2016-08-30	EtOH_Box04_S125	ACTIVE	0	1265.36249304
2E90EDD21091	2016-08-30	EtOH_Box04_S125	ACTIVE	0	1265.70740914
2E90EDD21091	2016-08-30	EtOH_Box04_S125	ACTIVE	0	1265.82496309
2E90EDD21091	2016-08-30	EtOH_Box04_S125	ACTIVE	0	1265.93167305
2E90EDD21091	2016-08-30	EtOH_Box04_S125	ACTIVE	0	1266.08161902
2E90EDD21091	2016-08-30	EtOH_Box04_S125	ACTIVE	0	1266.33967614
2E90EDD21091	2016-08-30	EtOH_Box04_S125	ACTIVE	0	1266.61960912
2E90EDD21091	2016-08-30	EtOH_Box04_S125	ACTIVE	0	1368.64048004
2E90EDD21091	2016-08-30	EtOH_Box04_S125	ACTIVE	0	1369.07329607
2E90EDD21091	2016-08-30	EtOH_Box04_S125	ACTIVE	0	1369.18022394
2E90EDD21091	2016-08-30	EtOH_Box04_S125	ACTIVE	0	1369.28696394
2E90EDD21091	2016-08-30	EtOH_Box04_S125	ACTIVE	0	1369.63196397
2E90EDD21091	2016-08-30	EtOH_Box04_S125	ACTIVE	0	1369.84693694
2E90EDD21091	2016-08-30	EtOH_Box04_S125	ACTIVE	0	1370.06200814
2E90EDD21091	2016-08-30	EtOH_Box04_S125	ACTIVE	0	1370.14714813
2E90EDD21091	2016-08-30	EtOH_Box04_S125	ACTIVE	0	1370.35127115
2E90EDD21091	2016-08-30	EtOH_Box04_S125	ACTIVE	0	1396.46893811
2E90EDD21091	2016-08-30	EtOH_Box04_S125	ACTIVE	0	1396.58714008
2E90EDD21091	2016-08-30	EtOH_Box04_S125	ACTIVE	0	1396.67227101
2E90EDD21091	2016-08-30	EtOH_Box04_S125	ACTIVE	0	1396.876544
2E90EDD21091	2016-08-30	EtOH_Box04_S125	ACTIVE	0	1396.96194196
2E90EDD21091	2016-08-30	EtOH_Box04_S125	ACTIVE	0	1397.328372
2E90EDD21091	2016-08-30	EtOH_Box04_S125	ACTIVE	0	1445.86174417
2E90EDD21091	2016-08-30	EtOH_Box04_S125	ACTIVE	0	1446.1962781
2E90EDD21091	2016-08-30	EtOH_Box04_S125	ACTIVE	0	1446.30326509
2E90EDD21091	2016-08-30	EtOH_Box04_S125	ACTIVE	0	1446.44256616
2E90EDD21091	2016-08-30	EtOH_Box04_S125	ACTIVE	0	1446.62547612
2E90EDD21091	2016-08-30	EtOH_Box04_S125	ACTIVE	0	1446.72168398
2E90EDD21091	2016-08-30	EtOH_Box04_S125	ACTIVE	0	1447.06702495
2E90EDD21091	2016-08-30	EtOH_Box04_S125	ACTIVE	0	1447.18497515
2E90EDD21091	2016-08-30	EtOH_Box04_S125	ACTIVE	0	1447.30244994
2E90EDD21091	2016-08-30	EtOH_Box04_S125	ACTIVE	0	1447.39844799
2E90EDD21091	2016-08-30	EtOH_Box04_S125	ACTIVE	0	1447.52694798
2E90EDD21091	2016-08-30	EtOH_Box04_S125	ACTIVE	0	1447.90461898
2E90EDD21091	2016-08-30	EtOH_Box04_S125	ACTIVE	0	1448.00077415
2E90EDD21091	2016-08-30	EtOH_Box04_S125	ACTIVE	0	1448.118469
2E90EDD21091	2016-08-30	EtOH_Box04_S125	ACTIVE	0	1448.27930593
2E90EDD21091	2016-08-30	EtOH_Box04_S125	ACTIVE	0	1448.37526417
2E90EDD21091	2016-08-30	EtOH_Box04_S125	REWARD	95	1448.37526417
2E90EDD21091	2016-08-30	EtOH_Box04_S125	ACTIVE	0	1448.70272017
2E90EDD21091	2016-08-30	EtOH_Box04_S125	ACTIVE	0	1448.81013799
2E90EDD21091	2016-08-30	EtOH_Box04_S125	ACTIVE	0	1448.91749096
2E90EDD21091	2016-08-30	EtOH_Box04_S125	ACTIVE	0	1449.03560901
2E90EDD21091	2016-08-30	EtOH_Box04_S125	ACTIVE	0	1449.15359306
2E90EDD21091	2016-08-30	EtOH_Box04_S125	ACTIVE	0	1449.23918414
2E90EDD21091	2016-08-30	EtOH_Box04_S125	ACTIVE	0	1449.33552814
2E90EDD21091	2016-08-30	EtOH_Box04_S125	ACTIVE	0	1449.47504902
2E90EDD21091	2016-08-30	EtOH_Box04_S125	ACTIVE	0	1449.57244515
2E90EDD21091	2016-08-30	EtOH_Box04_S125	ACTIVE	0	1449.69062114
2E90EDD21091	2016-08-30	EtOH_Box04_S125	ACTIVE	0	1449.80871415
2E90EDD21091	2016-08-30	EtOH_Box04_S125	ACTIVE	0	1449.93757796
2E90EDD21091	2016-08-30	EtOH_Box04_S125	ACTIVE	0	1450.044765
2E90EDD21091	2016-08-30	EtOH_Box04_S125	ACTIVE	0	1450.17358804
2E90EDD21091	2016-08-30	EtOH_Box04_S125	ACTIVE	0	1450.29159212
2E90EDD21091	2016-08-30	EtOH_Box04_S125	ACTIVE	0	1450.42027617
2E90EDD21091	2016-08-30	EtOH_Box04_S125	ACTIVE	0	1450.54906607
2E90EDD21091	2016-08-30	EtOH_Box04_S125	ACTIVE	0	1450.66703415
2E90EDD21091	2016-08-30	EtOH_Box04_S125	ACTIVE	0	1450.78494596
2E90EDD21091	2016-08-30	EtOH_Box04_S125	ACTIVE	0	1450.91363716
2E90EDD21091	2016-08-30	EtOH_Box04_S125	ACTIVE	0	1451.04246712
2E90EDD21091	2016-08-30	EtOH_Box04_S125	ACTIVE	0	1451.18215704
2E90EDD21091	2016-08-30	EtOH_Box04_S125	ACTIVE	0	1451.32186103
2E90EDD21091	2016-08-30	EtOH_Box04_S125	ACTIVE	0	1451.46152401
2E90EDD21091	2016-08-30	EtOH_Box04_S125	ACTIVE	0	1451.60122609
2E90EDD21091	2016-08-30	EtOH_Box04_S125	ACTIVE	0	1451.7734201
2E90EDD21091	2016-08-30	EtOH_Box04_S125	ACTIVE	0	1451.88064408
2E90EDD21091	2016-08-30	EtOH_Box04_S125	ACTIVE	0	1451.93368006
2E90EDD21091	2016-08-30	EtOH_Box04_S125	ACTIVE	0	1452.09504795
2E90EDD21091	2016-08-30	EtOH_Box04_S125	ACTIVE	0	1452.2238071
2E90EDD21091	2016-08-30	EtOH_Box04_S125	ACTIVE	0	1452.34177995
2E90EDD21091	2016-08-30	EtOH_Box04_S125	ACTIVE	0	1452.39488816
2E90EDD21091	2016-08-30	EtOH_Box04_S125	ACTIVE	0	1452.52362704
2E90EDD21091	2016-08-30	EtOH_Box04_S125	ACTIVE	0	1452.57665014
2E90EDD21091	2016-08-30	EtOH_Box04_S125	ACTIVE	0	1463.01824498
2E90EDD21091	2016-08-30	EtOH_Box04_S125	ACTIVE	0	1545.28461814
2E90EDD21091	2016-08-30	EtOH_Box04_S125	ACTIVE	0	1545.42531395
2E90EDD21091	2016-08-30	EtOH_Box04_S125	ACTIVE	0	1545.63066602
2E90EDD21091	2016-08-30	EtOH_Box04_S125	ACTIVE	0	1545.80354905
2E90EDD21091	2016-08-30	EtOH_Box04_S125	ACTIVE	0	1545.9655931
2E90EDD21091	2016-08-30	EtOH_Box04_S125	ACTIVE	0	1546.14925909
2E90EDD21091	2016-08-30	EtOH_Box04_S125	ACTIVE	0	1546.23539209
2E90EDD21091	2016-08-30	EtOH_Box04_S125	ACTIVE	0	1546.36505508
2E90EDD21091	2016-08-30	EtOH_Box04_S125	ACTIVE	0	1546.57040501
2E90EDD21091	2016-08-30	EtOH_Box04_S125	ACTIVE	0	1546.68941903
2E90EDD21091	2016-08-30	EtOH_Box04_S125	ACTIVE	0	1546.7865231
2E90EDD21091	2016-08-30	EtOH_Box04_S125	ACTIVE	0	1546.90535998
2E90EDD21091	2016-08-30	EtOH_Box04_S125	ACTIVE	0	1547.02458096
2E90EDD21091	2016-08-30	EtOH_Box04_S125	ACTIVE	0	1547.11092615
2E90EDD21091	2016-08-30	EtOH_Box04_S125	ACTIVE	0	1547.21884513
2E90EDD21091	2016-08-30	EtOH_Box04_S125	ACTIVE	0	1547.49980712
2E90EDD21091	2016-08-30	EtOH_Box04_S125	ACTIVE	0	1587.2689631
2E90EDD21091	2016-08-30	EtOH_Box04_S125	ACTIVE	0	1587.39871097
2E90EDD21091	2016-08-30	EtOH_Box04_S125	ACTIVE	0	1587.83123612
2E90EDD21091	2016-08-30	EtOH_Box04_S125	ACTIVE	0	1587.91757107
2E90EDD21091	2016-08-30	EtOH_Box04_S125	ACTIVE	0	1588.06874013
2E90EDD21091	2016-08-30	EtOH_Box04_S125	ACTIVE	0	1588.18774009
2E90EDD21091	2016-08-30	EtOH_Box04_S125	ACTIVE	0	1588.40390396
2E90EDD21091	2016-08-30	EtOH_Box04_S125	ACTIVE	0	1588.57669497
2E90EDD21091	2016-08-30	EtOH_Box04_S125	ACTIVE	0	1588.66293406
2E90EDD21091	2016-08-30	EtOH_Box04_S125	ACTIVE	0	1588.87069106
2E90EDD21091	2016-08-30	EtOH_Box04_S125	ACTIVE	0	1588.96886516
2E90EDD21091	2016-08-30	EtOH_Box04_S125	ACTIVE	0	1589.05558109
2E90EDD21091	2016-08-30	EtOH_Box04_S125	ACTIVE	0	1589.21782112
2E90EDD21091	2016-08-30	EtOH_Box04_S125	ACTIVE	0	1589.57464814
2E90EDD21091	2016-08-30	EtOH_Box04_S125	ACTIVE	0	1589.70452809
2E90EDD21091	2016-08-30	EtOH_Box04_S125	ACTIVE	0	1589.83408093
2E90EDD21091	2016-08-30	EtOH_Box04_S125	ACTIVE	0	1595.76816201
2E90EDD21091	2016-08-30	EtOH_Box04_S125	ACTIVE	0	1608.74038506
2E90EDD21091	2016-08-30	EtOH_Box04_S125	ACTIVE	0	1608.87146211
2E90EDD21091	2016-08-30	EtOH_Box04_S125	ACTIVE	0	1609.24306202
2E90EDD21091	2016-08-30	EtOH_Box04_S125	ACTIVE	0	1609.5363481
2E90EDD21091	2016-08-30	EtOH_Box04_S125	ACTIVE	0	1609.71070504
2E90EDD21091	2016-08-30	EtOH_Box04_S125	ACTIVE	0	1613.12269807
2E90EDD21091	2016-08-30	EtOH_Box04_S125	ACTIVE	0	1613.76795006
2E90EDD21091	2016-08-30	EtOH_Box04_S125	ACTIVE	0	1615.13546205
2E90EDD21091	2016-08-30	EtOH_Box04_S125	ACTIVE	0	1629.79768205
2E90EDD21091	2016-08-30	EtOH_Box04_S125	ACTIVE	0	1629.9178381
2E90EDD21091	2016-08-30	EtOH_Box04_S125	ACTIVE	0	1630.09201694
2E90EDD21091	2016-08-30	EtOH_Box04_S125	ACTIVE	0	1630.39624906
2E90EDD21091	2016-08-30	EtOH_Box04_S125	ACTIVE	0	1630.60295296
2E90EDD21091	2016-08-30	EtOH_Box04_S125	ACTIVE	0	1631.318959
2E90EDD21091	2016-08-30	EtOH_Box04_S125	ACTIVE	0	1631.65538001
2E90EDD21091	2016-08-30	EtOH_Box04_S125	ACTIVE	0	1631.76455998
2E90EDD21091	2016-08-30	EtOH_Box04_S125	ACTIVE	0	1632.14399004
2E90EDD21091	2016-08-30	EtOH_Box04_S125	ACTIVE	0	1632.27470207
2E90EDD21091	2016-08-30	EtOH_Box04_S125	ACTIVE	0	1632.47034597
2E90EDD21091	2016-08-30	EtOH_Box04_S125	ACTIVE	0	1632.60219407
2E90EDD21091	2016-08-30	EtOH_Box04_S125	ACTIVE	0	1632.76539898
2E90EDD21091	2016-08-30	EtOH_Box04_S125	ACTIVE	0	1660.60076094
2E90EDD21091	2016-08-30	EtOH_Box04_S125	ACTIVE	0	1660.71010494
2E90EDD21091	2016-08-30	EtOH_Box04_S125	ACTIVE	0	1661.08049417
2E90EDD21091	2016-08-30	EtOH_Box04_S125	ACTIVE	0	1661.33029294
2E90EDD21091	2016-08-30	EtOH_Box04_S125	ACTIVE	0	1661.43939114
2E90EDD21091	2016-08-30	EtOH_Box04_S125	ACTIVE	0	1844.70250797
2E90EDD21091	2016-08-30	EtOH_Box04_S125	ACTIVE	0	1844.98499107
2E90EDD21091	2016-08-30	EtOH_Box04_S125	ACTIVE	0	1845.18089604
2E90EDD21091	2016-08-30	EtOH_Box04_S125	ACTIVE	0	1845.26844811
2E90EDD21091	2016-08-30	EtOH_Box04_S125	ACTIVE	0	2218.11512899
2E90EDD21091	2016-08-30	EtOH_Box04_S125	ACTIVE	0	2218.42006302
2E90EDD21091	2016-08-30	EtOH_Box04_S125	ACTIVE	0	2218.67004704
2E90EDD21091	2016-08-30	EtOH_Box04_S125	ACTIVE	0	2300.929492
2E90EDD21091	2016-08-30	EtOH_Box04_S125	ACTIVE	0	2301.06037307
2E90EDD21091	2016-08-30	EtOH_Box04_S125	ACTIVE	0	2301.60215116
2E90EDD21091	2016-08-30	EtOH_Box04_S125	ACTIVE	0	2301.90596294
2E90EDD21091	2016-08-30	EtOH_Box04_S125	ACTIVE	0	2302.16663003
2E90EDD21091	2016-08-30	EtOH_Box04_S125	ACTIVE	0	2302.34112906
2E90EDD21091	2016-08-30	EtOH_Box04_S125	ACTIVE	0	2302.55869102
2E90EDD21091	2016-08-30	EtOH_Box04_S125	ACTIVE	0	2302.71107101
2E90EDD21091	2016-08-30	EtOH_Box04_S125	ACTIVE	0	2302.89591813
2E90EDD21091	2016-08-30	EtOH_Box04_S125	ACTIVE	0	2322.14281011
2E90EDD21091	2016-08-30	EtOH_Box04_S125	ACTIVE	0	2322.58766794
2E90EDD21091	2016-08-30	EtOH_Box04_S125	ACTIVE	0	2322.83860397
2E90EDD21091	2016-08-30	EtOH_Box04_S125	ACTIVE	0	2322.92605901
2E90EDD21091	2016-08-30	EtOH_Box04_S125	ACTIVE	0	2323.06780314
2E90EDD21091	2016-08-30	EtOH_Box04_S125	ACTIVE	0	2405.75406003
2E90EDD21091	2016-08-30	EtOH_Box04_S125	ACTIVE	0	2505.33224106
2E90EDD21091	2016-08-30	EtOH_Box04_S125	ACTIVE	0	2505.43077612
2E90EDD21091	2016-08-30	EtOH_Box04_S125	ACTIVE	0	2505.65888309
2E90EDD21091	2016-08-30	EtOH_Box04_S125	ACTIVE	0	2506.13609314
2E90EDD21091	2016-08-30	EtOH_Box04_S125	ACTIVE	0	2506.25602913
2E90EDD21091	2016-08-30	EtOH_Box04_S125	ACTIVE	0	2506.34339809
2E90EDD21091	2016-08-30	EtOH_Box04_S125	ACTIVE	0	2506.91769695
2E90EDD21091	2016-08-30	EtOH_Box04_S125	ACTIVE	0	2507.67598295
2E90EDD21091	2016-08-30	EtOH_Box04_S125	ACTIVE	0	2507.78527308
2E90EDD21091	2016-08-30	EtOH_Box04_S125	ACTIVE	0	2666.99579096
2E90EDD21091	2016-08-30	EtOH_Box04_S125	ACTIVE	0	2859.10451198
2E90EDD21091	2016-08-30	EtOH_Box04_S125	ACTIVE	0	2859.85191202
2E90EDD21091	2016-08-30	EtOH_Box04_S125	ACTIVE	0	2859.93935609
2E90EDD21091	2016-08-30	EtOH_Box04_S125	ACTIVE	0	2860.22150803
2E90EDD21091	2016-08-30	EtOH_Box04_S125	ACTIVE	0	2860.460428
2E90EDD21091	2016-08-30	EtOH_Box04_S125	ACTIVE	0	2934.52300596
2E90EDD21091	2016-08-30	EtOH_Box04_S125	ACTIVE	0	3320.00092506
2E90EDD21091	2016-08-30	EtOH_Box04_S125	ACTIVE	0	3792.10548401
2E90EDD21091	2016-08-30	EtOH_Box04_S125	ACTIVE	0	3792.21475101
2E90EDD21091	2016-08-30	EtOH_Box04_S125	ACTIVE	0	3792.35663009
2E90EDD21091	2016-08-30	EtOH_Box04_S125	ACTIVE	0	4082.87166214
2E90EDD21091	2016-08-30	EtOH_Box04_S125	SessionEnd	0	4682.88325906
