# Supplementary material for: An open source device for operant licking in rats
Source: PeerJ. 2017 Feb 14;5:e2981. doi: 10.7717/peerj.2981 (PMC5312574; doi:10.7717/peerj.2981)
Supplement: Supplemental Information 1 — The complete raw data and several R scripts that generated all the figures and statistical analysis were compressed using the Linux tar command. The bash program dataSummary.sh located in the sucrose and water subdirectory was used to generate summary statistics for each run. [file peerj-05-2981-s001.gz › data/sucrose/pr/ETOH_lick_Box05_S35_2E90EDD21091.csv]

RatID	date	boxid	EventType	pr	seconds
2E90EDD21091	2016-08-29	EtOH_Box05_S35	INACTIVE	0	2.79136300087
2E90EDD21091	2016-08-29	EtOH_Box05_S35	ACTIVE	0	43.1806659698
2E90EDD21091	2016-08-29	EtOH_Box05_S35	ACTIVE	0	43.2698059082
2E90EDD21091	2016-08-29	EtOH_Box05_S35	REWARD	2	43.2698059082
2E90EDD21091	2016-08-29	EtOH_Box05_S35	ACTIVE	0	43.5158839226
2E90EDD21091	2016-08-29	EtOH_Box05_S35	ACTIVE	0	43.6124999523
2E90EDD21091	2016-08-29	EtOH_Box05_S35	ACTIVE	0	43.6979730129
2E90EDD21091	2016-08-29	EtOH_Box05_S35	ACTIVE	0	43.8701338768
2E90EDD21091	2016-08-29	EtOH_Box05_S35	ACTIVE	0	43.9557728767
2E90EDD21091	2016-08-29	EtOH_Box05_S35	ACTIVE	0	44.0738959312
2E90EDD21091	2016-08-29	EtOH_Box05_S35	ACTIVE	0	44.1703419685
2E90EDD21091	2016-08-29	EtOH_Box05_S35	ACTIVE	0	44.2449748516
2E90EDD21091	2016-08-29	EtOH_Box05_S35	ACTIVE	0	44.3413109779
2E90EDD21091	2016-08-29	EtOH_Box05_S35	ACTIVE	0	44.4269030094
2E90EDD21091	2016-08-29	EtOH_Box05_S35	ACTIVE	0	44.5231690407
2E90EDD21091	2016-08-29	EtOH_Box05_S35	ACTIVE	0	44.72783494
2E90EDD21091	2016-08-29	EtOH_Box05_S35	ACTIVE	0	44.8243839741
2E90EDD21091	2016-08-29	EtOH_Box05_S35	ACTIVE	0	44.9424269199
2E90EDD21091	2016-08-29	EtOH_Box05_S35	ACTIVE	0	45.4283788204
2E90EDD21091	2016-08-29	EtOH_Box05_S35	ACTIVE	0	73.8812010288
2E90EDD21091	2016-08-29	EtOH_Box05_S35	ACTIVE	0	73.9714388847
2E90EDD21091	2016-08-29	EtOH_Box05_S35	ACTIVE	0	74.1264200211
2E90EDD21091	2016-08-29	EtOH_Box05_S35	ACTIVE	0	74.2812359333
2E90EDD21091	2016-08-29	EtOH_Box05_S35	REWARD	4	74.2812359333
2E90EDD21091	2016-08-29	EtOH_Box05_S35	ACTIVE	0	74.5286028385
2E90EDD21091	2016-08-29	EtOH_Box05_S35	ACTIVE	0	74.6035380363
2E90EDD21091	2016-08-29	EtOH_Box05_S35	ACTIVE	0	74.6457288265
2E90EDD21091	2016-08-29	EtOH_Box05_S35	ACTIVE	0	74.8286809921
2E90EDD21091	2016-08-29	EtOH_Box05_S35	ACTIVE	0	74.9142458439
2E90EDD21091	2016-08-29	EtOH_Box05_S35	ACTIVE	0	96.5135588646
2E90EDD21091	2016-08-29	EtOH_Box05_S35	ACTIVE	0	96.6262259483
2E90EDD21091	2016-08-29	EtOH_Box05_S35	ACTIVE	0	104.997830868
2E90EDD21091	2016-08-29	EtOH_Box05_S35	INACTIVE	0	107.342432976
2E90EDD21091	2016-08-29	EtOH_Box05_S35	ACTIVE	0	113.626540899
2E90EDD21091	2016-08-29	EtOH_Box05_S35	ACTIVE	0	216.34371686
2E90EDD21091	2016-08-29	EtOH_Box05_S35	ACTIVE	0	216.445113897
2E90EDD21091	2016-08-29	EtOH_Box05_S35	REWARD	6	216.445113897
2E90EDD21091	2016-08-29	EtOH_Box05_S35	ACTIVE	0	216.801487923
2E90EDD21091	2016-08-29	EtOH_Box05_S35	ACTIVE	0	216.912511826
2E90EDD21091	2016-08-29	EtOH_Box05_S35	ACTIVE	0	217.097187042
2E90EDD21091	2016-08-29	EtOH_Box05_S35	ACTIVE	0	217.150568008
2E90EDD21091	2016-08-29	EtOH_Box05_S35	ACTIVE	0	217.291260958
2E90EDD21091	2016-08-29	EtOH_Box05_S35	ACTIVE	0	284.254809856
2E90EDD21091	2016-08-29	EtOH_Box05_S35	ACTIVE	0	296.858804941
2E90EDD21091	2016-08-29	EtOH_Box05_S35	ACTIVE	0	297.038586855
2E90EDD21091	2016-08-29	EtOH_Box05_S35	ACTIVE	0	297.20585084
2E90EDD21091	2016-08-29	EtOH_Box05_S35	ACTIVE	0	297.307370901
2E90EDD21091	2016-08-29	EtOH_Box05_S35	ACTIVE	0	297.386822939
2E90EDD21091	2016-08-29	EtOH_Box05_S35	ACTIVE	0	297.628820896
2E90EDD21091	2016-08-29	EtOH_Box05_S35	ACTIVE	0	297.751427889
2E90EDD21091	2016-08-29	EtOH_Box05_S35	REWARD	8	297.751427889
2E90EDD21091	2016-08-29	EtOH_Box05_S35	ACTIVE	0	304.957973957
2E90EDD21091	2016-08-29	EtOH_Box05_S35	ACTIVE	0	305.130678892
2E90EDD21091	2016-08-29	EtOH_Box05_S35	ACTIVE	0	305.40140295
2E90EDD21091	2016-08-29	EtOH_Box05_S35	ACTIVE	0	305.573732853
2E90EDD21091	2016-08-29	EtOH_Box05_S35	ACTIVE	0	305.648380995
2E90EDD21091	2016-08-29	EtOH_Box05_S35	ACTIVE	0	305.917953968
2E90EDD21091	2016-08-29	EtOH_Box05_S35	ACTIVE	0	306.014276028
2E90EDD21091	2016-08-29	EtOH_Box05_S35	ACTIVE	0	306.078076839
2E90EDD21091	2016-08-29	EtOH_Box05_S35	ACTIVE	0	306.185235023
2E90EDD21091	2016-08-29	EtOH_Box05_S35	ACTIVE	0	306.281508923
2E90EDD21091	2016-08-29	EtOH_Box05_S35	ACTIVE	0	306.388671875
2E90EDD21091	2016-08-29	EtOH_Box05_S35	ACTIVE	0	306.474131823
2E90EDD21091	2016-08-29	EtOH_Box05_S35	ACTIVE	0	306.548838854
2E90EDD21091	2016-08-29	EtOH_Box05_S35	ACTIVE	0	316.927844048
2E90EDD21091	2016-08-29	EtOH_Box05_S35	ACTIVE	0	317.013526917
2E90EDD21091	2016-08-29	EtOH_Box05_S35	ACTIVE	0	317.099076986
2E90EDD21091	2016-08-29	EtOH_Box05_S35	ACTIVE	0	317.141276836
2E90EDD21091	2016-08-29	EtOH_Box05_S35	ACTIVE	0	317.226909876
2E90EDD21091	2016-08-29	EtOH_Box05_S35	ACTIVE	0	317.323357821
2E90EDD21091	2016-08-29	EtOH_Box05_S35	ACTIVE	0	317.452293873
2E90EDD21091	2016-08-29	EtOH_Box05_S35	ACTIVE	0	317.53787303
2E90EDD21091	2016-08-29	EtOH_Box05_S35	ACTIVE	0	317.590891838
2E90EDD21091	2016-08-29	EtOH_Box05_S35	ACTIVE	0	317.708916903
2E90EDD21091	2016-08-29	EtOH_Box05_S35	ACTIVE	0	323.596395969
2E90EDD21091	2016-08-29	EtOH_Box05_S35	ACTIVE	0	323.687819958
2E90EDD21091	2016-08-29	EtOH_Box05_S35	ACTIVE	0	323.984792948
2E90EDD21091	2016-08-29	EtOH_Box05_S35	ACTIVE	0	324.140925884
2E90EDD21091	2016-08-29	EtOH_Box05_S35	ACTIVE	0	355.51577282
2E90EDD21091	2016-08-29	EtOH_Box05_S35	ACTIVE	0	355.780475855
2E90EDD21091	2016-08-29	EtOH_Box05_S35	ACTIVE	0	355.882534027
2E90EDD21091	2016-08-29	EtOH_Box05_S35	ACTIVE	0	356.038813829
2E90EDD21091	2016-08-29	EtOH_Box05_S35	INACTIVE	0	358.371083975
2E90EDD21091	2016-08-29	EtOH_Box05_S35	ACTIVE	0	386.607954979
2E90EDD21091	2016-08-29	EtOH_Box05_S35	ACTIVE	0	386.688396931
2E90EDD21091	2016-08-29	EtOH_Box05_S35	ACTIVE	0	386.790424824
2E90EDD21091	2016-08-29	EtOH_Box05_S35	REWARD	11	386.790424824
2E90EDD21091	2016-08-29	EtOH_Box05_S35	ACTIVE	0	387.081043959
2E90EDD21091	2016-08-29	EtOH_Box05_S35	ACTIVE	0	387.166883945
2E90EDD21091	2016-08-29	EtOH_Box05_S35	ACTIVE	0	387.447422981
2E90EDD21091	2016-08-29	EtOH_Box05_S35	ACTIVE	0	387.51133585
2E90EDD21091	2016-08-29	EtOH_Box05_S35	ACTIVE	0	387.629263878
2E90EDD21091	2016-08-29	EtOH_Box05_S35	ACTIVE	0	387.911029816
2E90EDD21091	2016-08-29	EtOH_Box05_S35	ACTIVE	0	388.018287897
2E90EDD21091	2016-08-29	EtOH_Box05_S35	ACTIVE	0	388.255301952
2E90EDD21091	2016-08-29	EtOH_Box05_S35	ACTIVE	0	388.459949017
2E90EDD21091	2016-08-29	EtOH_Box05_S35	ACTIVE	0	388.567193031
2E90EDD21091	2016-08-29	EtOH_Box05_S35	ACTIVE	0	388.739670992
2E90EDD21091	2016-08-29	EtOH_Box05_S35	ACTIVE	0	389.030853033
2E90EDD21091	2016-08-29	EtOH_Box05_S35	ACTIVE	0	389.36549592
2E90EDD21091	2016-08-29	EtOH_Box05_S35	ACTIVE	0	389.548661947
2E90EDD21091	2016-08-29	EtOH_Box05_S35	ACTIVE	0	389.883157015
2E90EDD21091	2016-08-29	EtOH_Box05_S35	ACTIVE	0	389.979590893
2E90EDD21091	2016-08-29	EtOH_Box05_S35	ACTIVE	0	390.075973988
2E90EDD21091	2016-08-29	EtOH_Box05_S35	ACTIVE	0	390.269920826
2E90EDD21091	2016-08-29	EtOH_Box05_S35	ACTIVE	0	390.377197027
2E90EDD21091	2016-08-29	EtOH_Box05_S35	ACTIVE	0	390.49525404
2E90EDD21091	2016-08-29	EtOH_Box05_S35	ACTIVE	0	390.613369942
2E90EDD21091	2016-08-29	EtOH_Box05_S35	ACTIVE	0	390.742465973
2E90EDD21091	2016-08-29	EtOH_Box05_S35	ACTIVE	0	390.850845814
2E90EDD21091	2016-08-29	EtOH_Box05_S35	ACTIVE	0	390.979972839
2E90EDD21091	2016-08-29	EtOH_Box05_S35	ACTIVE	0	391.098122835
2E90EDD21091	2016-08-29	EtOH_Box05_S35	ACTIVE	0	391.227152824
2E90EDD21091	2016-08-29	EtOH_Box05_S35	ACTIVE	0	391.356112957
2E90EDD21091	2016-08-29	EtOH_Box05_S35	ACTIVE	0	391.475025892
2E90EDD21091	2016-08-29	EtOH_Box05_S35	ACTIVE	0	391.615770817
2E90EDD21091	2016-08-29	EtOH_Box05_S35	ACTIVE	0	391.745532036
2E90EDD21091	2016-08-29	EtOH_Box05_S35	ACTIVE	0	391.875308037
2E90EDD21091	2016-08-29	EtOH_Box05_S35	ACTIVE	0	392.006281853
2E90EDD21091	2016-08-29	EtOH_Box05_S35	ACTIVE	0	392.169162989
2E90EDD21091	2016-08-29	EtOH_Box05_S35	ACTIVE	0	392.32096386
2E90EDD21091	2016-08-29	EtOH_Box05_S35	ACTIVE	0	392.428467989
2E90EDD21091	2016-08-29	EtOH_Box05_S35	ACTIVE	0	392.741641045
2E90EDD21091	2016-08-29	EtOH_Box05_S35	ACTIVE	0	392.827260971
2E90EDD21091	2016-08-29	EtOH_Box05_S35	ACTIVE	0	392.880250931
2E90EDD21091	2016-08-29	EtOH_Box05_S35	ACTIVE	0	393.009141922
2E90EDD21091	2016-08-29	EtOH_Box05_S35	ACTIVE	0	393.246276855
2E90EDD21091	2016-08-29	EtOH_Box05_S35	ACTIVE	0	393.310142994
2E90EDD21091	2016-08-29	EtOH_Box05_S35	ACTIVE	0	393.39567399
2E90EDD21091	2016-08-29	EtOH_Box05_S35	ACTIVE	0	393.665104866
2E90EDD21091	2016-08-29	EtOH_Box05_S35	ACTIVE	0	394.888737917
2E90EDD21091	2016-08-29	EtOH_Box05_S35	ACTIVE	0	394.996044874
2E90EDD21091	2016-08-29	EtOH_Box05_S35	ACTIVE	0	395.114048958
2E90EDD21091	2016-08-29	EtOH_Box05_S35	ACTIVE	0	395.253629923
2E90EDD21091	2016-08-29	EtOH_Box05_S35	ACTIVE	0	395.371654987
2E90EDD21091	2016-08-29	EtOH_Box05_S35	ACTIVE	0	395.478830814
2E90EDD21091	2016-08-29	EtOH_Box05_S35	ACTIVE	0	395.618513823
2E90EDD21091	2016-08-29	EtOH_Box05_S35	ACTIVE	0	404.526006937
2E90EDD21091	2016-08-29	EtOH_Box05_S35	ACTIVE	0	404.656728983
2E90EDD21091	2016-08-29	EtOH_Box05_S35	ACTIVE	0	404.764098883
2E90EDD21091	2016-08-29	EtOH_Box05_S35	ACTIVE	0	409.07210803
2E90EDD21091	2016-08-29	EtOH_Box05_S35	ACTIVE	0	409.21901083
2E90EDD21091	2016-08-29	EtOH_Box05_S35	ACTIVE	0	409.300590038
2E90EDD21091	2016-08-29	EtOH_Box05_S35	ACTIVE	0	409.458009958
2E90EDD21091	2016-08-29	EtOH_Box05_S35	ACTIVE	0	409.615413904
2E90EDD21091	2016-08-29	EtOH_Box05_S35	ACTIVE	0	409.713193893
2E90EDD21091	2016-08-29	EtOH_Box05_S35	ACTIVE	0	409.838326931
2E90EDD21091	2016-08-29	EtOH_Box05_S35	ACTIVE	0	409.963240862
2E90EDD21091	2016-08-29	EtOH_Box05_S35	ACTIVE	0	410.066457033
2E90EDD21091	2016-08-29	EtOH_Box05_S35	ACTIVE	0	410.688994884
2E90EDD21091	2016-08-29	EtOH_Box05_S35	ACTIVE	0	410.78151083
2E90EDD21091	2016-08-29	EtOH_Box05_S35	ACTIVE	0	410.906452894
2E90EDD21091	2016-08-29	EtOH_Box05_S35	ACTIVE	0	411.009724855
2E90EDD21091	2016-08-29	EtOH_Box05_S35	ACTIVE	0	411.123826981
2E90EDD21091	2016-08-29	EtOH_Box05_S35	ACTIVE	0	423.52242589
2E90EDD21091	2016-08-29	EtOH_Box05_S35	REWARD	15	423.52242589
2E90EDD21091	2016-08-29	EtOH_Box05_S35	ACTIVE	0	423.727869987
2E90EDD21091	2016-08-29	EtOH_Box05_S35	ACTIVE	0	423.900364876
2E90EDD21091	2016-08-29	EtOH_Box05_S35	ACTIVE	0	424.039990902
2E90EDD21091	2016-08-29	EtOH_Box05_S35	ACTIVE	0	424.179811001
2E90EDD21091	2016-08-29	EtOH_Box05_S35	ACTIVE	0	424.308648825
2E90EDD21091	2016-08-29	EtOH_Box05_S35	ACTIVE	0	424.503006935
2E90EDD21091	2016-08-29	EtOH_Box05_S35	ACTIVE	0	424.71856904
2E90EDD21091	2016-08-29	EtOH_Box05_S35	ACTIVE	0	424.826118946
2E90EDD21091	2016-08-29	EtOH_Box05_S35	ACTIVE	0	424.944298029
2E90EDD21091	2016-08-29	EtOH_Box05_S35	ACTIVE	0	425.051578999
2E90EDD21091	2016-08-29	EtOH_Box05_S35	ACTIVE	0	425.158923864
2E90EDD21091	2016-08-29	EtOH_Box05_S35	ACTIVE	0	425.266587019
2E90EDD21091	2016-08-29	EtOH_Box05_S35	ACTIVE	0	425.395840883
2E90EDD21091	2016-08-29	EtOH_Box05_S35	ACTIVE	0	425.513870955
2E90EDD21091	2016-08-29	EtOH_Box05_S35	ACTIVE	0	425.642781973
2E90EDD21091	2016-08-29	EtOH_Box05_S35	ACTIVE	0	425.771759987
2E90EDD21091	2016-08-29	EtOH_Box05_S35	ACTIVE	0	425.890100956
2E90EDD21091	2016-08-29	EtOH_Box05_S35	ACTIVE	0	426.019136906
2E90EDD21091	2016-08-29	EtOH_Box05_S35	ACTIVE	0	426.159047842
2E90EDD21091	2016-08-29	EtOH_Box05_S35	ACTIVE	0	426.469182014
2E90EDD21091	2016-08-29	EtOH_Box05_S35	ACTIVE	0	426.598150969
2E90EDD21091	2016-08-29	EtOH_Box05_S35	ACTIVE	0	426.717336893
2E90EDD21091	2016-08-29	EtOH_Box05_S35	ACTIVE	0	426.943995953
2E90EDD21091	2016-08-29	EtOH_Box05_S35	ACTIVE	0	426.997177839
2E90EDD21091	2016-08-29	EtOH_Box05_S35	ACTIVE	0	427.21336484
2E90EDD21091	2016-08-29	EtOH_Box05_S35	ACTIVE	0	427.365260839
2E90EDD21091	2016-08-29	EtOH_Box05_S35	ACTIVE	0	433.614313841
2E90EDD21091	2016-08-29	EtOH_Box05_S35	ACTIVE	0	433.710860014
2E90EDD21091	2016-08-29	EtOH_Box05_S35	ACTIVE	0	433.850716829
2E90EDD21091	2016-08-29	EtOH_Box05_S35	ACTIVE	0	433.968894958
2E90EDD21091	2016-08-29	EtOH_Box05_S35	ACTIVE	0	434.097954035
2E90EDD21091	2016-08-29	EtOH_Box05_S35	ACTIVE	0	434.248534918
2E90EDD21091	2016-08-29	EtOH_Box05_S35	ACTIVE	0	434.410027981
2E90EDD21091	2016-08-29	EtOH_Box05_S35	ACTIVE	0	434.539093971
2E90EDD21091	2016-08-29	EtOH_Box05_S35	ACTIVE	0	434.678879976
2E90EDD21091	2016-08-29	EtOH_Box05_S35	ACTIVE	0	434.927060843
2E90EDD21091	2016-08-29	EtOH_Box05_S35	ACTIVE	0	435.088516951
2E90EDD21091	2016-08-29	EtOH_Box05_S35	ACTIVE	0	435.347455978
2E90EDD21091	2016-08-29	EtOH_Box05_S35	ACTIVE	0	435.455700874
2E90EDD21091	2016-08-29	EtOH_Box05_S35	ACTIVE	0	435.573895931
2E90EDD21091	2016-08-29	EtOH_Box05_S35	ACTIVE	0	435.70272994
2E90EDD21091	2016-08-29	EtOH_Box05_S35	ACTIVE	0	435.777406931
2E90EDD21091	2016-08-29	EtOH_Box05_S35	ACTIVE	0	435.971648932
2E90EDD21091	2016-08-29	EtOH_Box05_S35	ACTIVE	0	436.078835011
2E90EDD21091	2016-08-29	EtOH_Box05_S35	ACTIVE	0	436.30505085
2E90EDD21091	2016-08-29	EtOH_Box05_S35	ACTIVE	0	436.401551962
2E90EDD21091	2016-08-29	EtOH_Box05_S35	ACTIVE	0	436.51947403
2E90EDD21091	2016-08-29	EtOH_Box05_S35	ACTIVE	0	436.58327198
2E90EDD21091	2016-08-29	EtOH_Box05_S35	ACTIVE	0	436.625439882
2E90EDD21091	2016-08-29	EtOH_Box05_S35	ACTIVE	0	438.118356943
2E90EDD21091	2016-08-29	EtOH_Box05_S35	ACTIVE	0	438.886869907
2E90EDD21091	2016-08-29	EtOH_Box05_S35	ACTIVE	0	439.091596842
2E90EDD21091	2016-08-29	EtOH_Box05_S35	ACTIVE	0	440.692418814
2E90EDD21091	2016-08-29	EtOH_Box05_S35	ACTIVE	0	448.938518047
2E90EDD21091	2016-08-29	EtOH_Box05_S35	ACTIVE	0	449.074460983
2E90EDD21091	2016-08-29	EtOH_Box05_S35	ACTIVE	0	449.177764893
2E90EDD21091	2016-08-29	EtOH_Box05_S35	ACTIVE	0	449.941984892
2E90EDD21091	2016-08-29	EtOH_Box05_S35	ACTIVE	0	450.056171894
2E90EDD21091	2016-08-29	EtOH_Box05_S35	ACTIVE	0	474.188308954
2E90EDD21091	2016-08-29	EtOH_Box05_S35	ACTIVE	0	474.280788898
2E90EDD21091	2016-08-29	EtOH_Box05_S35	ACTIVE	0	474.448856831
2E90EDD21091	2016-08-29	EtOH_Box05_S35	ACTIVE	0	474.790109873
2E90EDD21091	2016-08-29	EtOH_Box05_S35	ACTIVE	0	474.8939569
2E90EDD21091	2016-08-29	EtOH_Box05_S35	ACTIVE	0	475.008143902
2E90EDD21091	2016-08-29	EtOH_Box05_S35	ACTIVE	0	475.165452957
2E90EDD21091	2016-08-29	EtOH_Box05_S35	ACTIVE	0	475.290307045
2E90EDD21091	2016-08-29	EtOH_Box05_S35	ACTIVE	0	475.404356003
2E90EDD21091	2016-08-29	EtOH_Box05_S35	ACTIVE	0	475.583346844
2E90EDD21091	2016-08-29	EtOH_Box05_S35	ACTIVE	0	475.697429895
2E90EDD21091	2016-08-29	EtOH_Box05_S35	ACTIVE	0	475.8140769
2E90EDD21091	2016-08-29	EtOH_Box05_S35	ACTIVE	0	475.939116955
2E90EDD21091	2016-08-29	EtOH_Box05_S35	ACTIVE	0	476.086767912
2E90EDD21091	2016-08-29	EtOH_Box05_S35	REWARD	19	476.086767912
2E90EDD21091	2016-08-29	EtOH_Box05_S35	ACTIVE	0	476.335978985
2E90EDD21091	2016-08-29	EtOH_Box05_S35	ACTIVE	0	476.444084883
2E90EDD21091	2016-08-29	EtOH_Box05_S35	ACTIVE	0	476.563175917
2E90EDD21091	2016-08-29	EtOH_Box05_S35	ACTIVE	0	476.693217039
2E90EDD21091	2016-08-29	EtOH_Box05_S35	ACTIVE	0	476.81227684
2E90EDD21091	2016-08-29	EtOH_Box05_S35	ACTIVE	0	476.920626879
2E90EDD21091	2016-08-29	EtOH_Box05_S35	ACTIVE	0	477.039892912
2E90EDD21091	2016-08-29	EtOH_Box05_S35	ACTIVE	0	477.158710003
2E90EDD21091	2016-08-29	EtOH_Box05_S35	ACTIVE	0	477.278038979
2E90EDD21091	2016-08-29	EtOH_Box05_S35	ACTIVE	0	477.407519817
2E90EDD21091	2016-08-29	EtOH_Box05_S35	ACTIVE	0	477.525738955
2E90EDD21091	2016-08-29	EtOH_Box05_S35	ACTIVE	0	477.643817902
2E90EDD21091	2016-08-29	EtOH_Box05_S35	ACTIVE	0	477.772938967
2E90EDD21091	2016-08-29	EtOH_Box05_S35	ACTIVE	0	477.901801825
2E90EDD21091	2016-08-29	EtOH_Box05_S35	ACTIVE	0	478.030596972
2E90EDD21091	2016-08-29	EtOH_Box05_S35	ACTIVE	0	478.148932934
2E90EDD21091	2016-08-29	EtOH_Box05_S35	ACTIVE	0	478.288661957
2E90EDD21091	2016-08-29	EtOH_Box05_S35	ACTIVE	0	478.406697035
2E90EDD21091	2016-08-29	EtOH_Box05_S35	ACTIVE	0	478.53557992
2E90EDD21091	2016-08-29	EtOH_Box05_S35	ACTIVE	0	478.686188936
2E90EDD21091	2016-08-29	EtOH_Box05_S35	ACTIVE	0	478.804239035
2E90EDD21091	2016-08-29	EtOH_Box05_S35	ACTIVE	0	478.944005966
2E90EDD21091	2016-08-29	EtOH_Box05_S35	ACTIVE	0	479.062124968
2E90EDD21091	2016-08-29	EtOH_Box05_S35	ACTIVE	0	479.191043854
2E90EDD21091	2016-08-29	EtOH_Box05_S35	ACTIVE	0	479.309059858
2E90EDD21091	2016-08-29	EtOH_Box05_S35	ACTIVE	0	479.438016891
2E90EDD21091	2016-08-29	EtOH_Box05_S35	ACTIVE	0	479.56794095
2E90EDD21091	2016-08-29	EtOH_Box05_S35	ACTIVE	0	479.69678998
2E90EDD21091	2016-08-29	EtOH_Box05_S35	ACTIVE	0	479.825597048
2E90EDD21091	2016-08-29	EtOH_Box05_S35	ACTIVE	0	479.954596043
2E90EDD21091	2016-08-29	EtOH_Box05_S35	ACTIVE	0	480.083551884
2E90EDD21091	2016-08-29	EtOH_Box05_S35	ACTIVE	0	480.223237991
2E90EDD21091	2016-08-29	EtOH_Box05_S35	ACTIVE	0	480.352073908
2E90EDD21091	2016-08-29	EtOH_Box05_S35	ACTIVE	0	480.48111701
2E90EDD21091	2016-08-29	EtOH_Box05_S35	ACTIVE	0	480.620805979
2E90EDD21091	2016-08-29	EtOH_Box05_S35	ACTIVE	0	480.749749899
2E90EDD21091	2016-08-29	EtOH_Box05_S35	ACTIVE	0	480.88090992
2E90EDD21091	2016-08-29	EtOH_Box05_S35	ACTIVE	0	481.021117926
2E90EDD21091	2016-08-29	EtOH_Box05_S35	ACTIVE	0	481.161126852
2E90EDD21091	2016-08-29	EtOH_Box05_S35	ACTIVE	0	481.312623024
2E90EDD21091	2016-08-29	EtOH_Box05_S35	ACTIVE	0	481.464494944
2E90EDD21091	2016-08-29	EtOH_Box05_S35	ACTIVE	0	505.882511854
2E90EDD21091	2016-08-29	EtOH_Box05_S35	ACTIVE	0	505.986078978
2E90EDD21091	2016-08-29	EtOH_Box05_S35	ACTIVE	0	506.100147009
2E90EDD21091	2016-08-29	EtOH_Box05_S35	ACTIVE	0	506.257921934
2E90EDD21091	2016-08-29	EtOH_Box05_S35	ACTIVE	0	506.459597826
2E90EDD21091	2016-08-29	EtOH_Box05_S35	ACTIVE	0	506.541606903
2E90EDD21091	2016-08-29	EtOH_Box05_S35	ACTIVE	0	506.765641928
2E90EDD21091	2016-08-29	EtOH_Box05_S35	ACTIVE	0	506.946144819
2E90EDD21091	2016-08-29	EtOH_Box05_S35	ACTIVE	0	507.246799946
2E90EDD21091	2016-08-29	EtOH_Box05_S35	ACTIVE	0	507.34265995
2E90EDD21091	2016-08-29	EtOH_Box05_S35	ACTIVE	0	507.457299948
2E90EDD21091	2016-08-29	EtOH_Box05_S35	ACTIVE	0	507.582304955
2E90EDD21091	2016-08-29	EtOH_Box05_S35	ACTIVE	0	507.783083916
2E90EDD21091	2016-08-29	EtOH_Box05_S35	ACTIVE	0	508.102846861
2E90EDD21091	2016-08-29	EtOH_Box05_S35	ACTIVE	0	508.22784996
2E90EDD21091	2016-08-29	EtOH_Box05_S35	ACTIVE	0	508.363651037
2E90EDD21091	2016-08-29	EtOH_Box05_S35	ACTIVE	0	508.618574858
2E90EDD21091	2016-08-29	EtOH_Box05_S35	ACTIVE	0	508.797683001
2E90EDD21091	2016-08-29	EtOH_Box05_S35	ACTIVE	0	508.956380844
2E90EDD21091	2016-08-29	EtOH_Box05_S35	ACTIVE	0	509.21133399
2E90EDD21091	2016-08-29	EtOH_Box05_S35	ACTIVE	0	509.606864929
2E90EDD21091	2016-08-29	EtOH_Box05_S35	ACTIVE	0	509.753515005
2E90EDD21091	2016-08-29	EtOH_Box05_S35	ACTIVE	0	509.846065044
2E90EDD21091	2016-08-29	EtOH_Box05_S35	ACTIVE	0	545.579651833
2E90EDD21091	2016-08-29	EtOH_Box05_S35	ACTIVE	0	545.899775982
2E90EDD21091	2016-08-29	EtOH_Box05_S35	REWARD	25	545.899775982
2E90EDD21091	2016-08-29	EtOH_Box05_S35	ACTIVE	0	546.170219898
2E90EDD21091	2016-08-29	EtOH_Box05_S35	ACTIVE	0	546.255995035
2E90EDD21091	2016-08-29	EtOH_Box05_S35	ACTIVE	0	546.568821907
2E90EDD21091	2016-08-29	EtOH_Box05_S35	ACTIVE	0	546.719373941
2E90EDD21091	2016-08-29	EtOH_Box05_S35	ACTIVE	0	546.859164953
2E90EDD21091	2016-08-29	EtOH_Box05_S35	ACTIVE	0	547.074719906
2E90EDD21091	2016-08-29	EtOH_Box05_S35	ACTIVE	0	547.257724047
2E90EDD21091	2016-08-29	EtOH_Box05_S35	ACTIVE	0	547.364863873
2E90EDD21091	2016-08-29	EtOH_Box05_S35	ACTIVE	0	547.46123004
2E90EDD21091	2016-08-29	EtOH_Box05_S35	ACTIVE	0	547.590147018
2E90EDD21091	2016-08-29	EtOH_Box05_S35	ACTIVE	0	547.708106041
2E90EDD21091	2016-08-29	EtOH_Box05_S35	ACTIVE	0	547.836838961
2E90EDD21091	2016-08-29	EtOH_Box05_S35	ACTIVE	0	548.030730009
2E90EDD21091	2016-08-29	EtOH_Box05_S35	ACTIVE	0	548.127132893
2E90EDD21091	2016-08-29	EtOH_Box05_S35	ACTIVE	0	548.255865812
2E90EDD21091	2016-08-29	EtOH_Box05_S35	ACTIVE	0	548.38468504
2E90EDD21091	2016-08-29	EtOH_Box05_S35	ACTIVE	0	548.535199881
2E90EDD21091	2016-08-29	EtOH_Box05_S35	ACTIVE	0	548.674926996
2E90EDD21091	2016-08-29	EtOH_Box05_S35	ACTIVE	0	548.792925835
2E90EDD21091	2016-08-29	EtOH_Box05_S35	ACTIVE	0	548.932792902
2E90EDD21091	2016-08-29	EtOH_Box05_S35	ACTIVE	0	549.051937819
2E90EDD21091	2016-08-29	EtOH_Box05_S35	ACTIVE	0	549.18087697
2E90EDD21091	2016-08-29	EtOH_Box05_S35	ACTIVE	0	549.299026966
2E90EDD21091	2016-08-29	EtOH_Box05_S35	ACTIVE	0	549.438714027
2E90EDD21091	2016-08-29	EtOH_Box05_S35	ACTIVE	0	549.578447819
2E90EDD21091	2016-08-29	EtOH_Box05_S35	ACTIVE	0	549.696426868
2E90EDD21091	2016-08-29	EtOH_Box05_S35	ACTIVE	0	549.82522583
2E90EDD21091	2016-08-29	EtOH_Box05_S35	ACTIVE	0	549.954344988
2E90EDD21091	2016-08-29	EtOH_Box05_S35	ACTIVE	0	550.085129976
2E90EDD21091	2016-08-29	EtOH_Box05_S35	ACTIVE	0	550.22496295
2E90EDD21091	2016-08-29	EtOH_Box05_S35	ACTIVE	0	550.354342937
2E90EDD21091	2016-08-29	EtOH_Box05_S35	ACTIVE	0	550.483307838
2E90EDD21091	2016-08-29	EtOH_Box05_S35	ACTIVE	0	550.623086929
2E90EDD21091	2016-08-29	EtOH_Box05_S35	ACTIVE	0	550.75197196
2E90EDD21091	2016-08-29	EtOH_Box05_S35	ACTIVE	0	550.891902924
2E90EDD21091	2016-08-29	EtOH_Box05_S35	ACTIVE	0	551.02096796
2E90EDD21091	2016-08-29	EtOH_Box05_S35	ACTIVE	0	551.161763906
2E90EDD21091	2016-08-29	EtOH_Box05_S35	ACTIVE	0	551.301795006
2E90EDD21091	2016-08-29	EtOH_Box05_S35	ACTIVE	0	551.431525946
2E90EDD21091	2016-08-29	EtOH_Box05_S35	ACTIVE	0	551.583207846
2E90EDD21091	2016-08-29	EtOH_Box05_S35	ACTIVE	0	551.767716885
2E90EDD21091	2016-08-29	EtOH_Box05_S35	ACTIVE	0	564.609550953
2E90EDD21091	2016-08-29	EtOH_Box05_S35	ACTIVE	0	564.716795921
2E90EDD21091	2016-08-29	EtOH_Box05_S35	ACTIVE	0	564.769846916
2E90EDD21091	2016-08-29	EtOH_Box05_S35	ACTIVE	0	565.060811043
2E90EDD21091	2016-08-29	EtOH_Box05_S35	ACTIVE	0	565.135498047
2E90EDD21091	2016-08-29	EtOH_Box05_S35	ACTIVE	0	565.275154829
2E90EDD21091	2016-08-29	EtOH_Box05_S35	ACTIVE	0	565.447414875
2E90EDD21091	2016-08-29	EtOH_Box05_S35	ACTIVE	0	565.543823004
2E90EDD21091	2016-08-29	EtOH_Box05_S35	ACTIVE	0	565.661887884
2E90EDD21091	2016-08-29	EtOH_Box05_S35	ACTIVE	0	565.952989817
2E90EDD21091	2016-08-29	EtOH_Box05_S35	ACTIVE	0	566.067112923
2E90EDD21091	2016-08-29	EtOH_Box05_S35	ACTIVE	0	566.256845951
2E90EDD21091	2016-08-29	EtOH_Box05_S35	ACTIVE	0	566.381737947
2E90EDD21091	2016-08-29	EtOH_Box05_S35	ACTIVE	0	566.723742962
2E90EDD21091	2016-08-29	EtOH_Box05_S35	ACTIVE	0	566.826876879
2E90EDD21091	2016-08-29	EtOH_Box05_S35	ACTIVE	0	566.940836906
2E90EDD21091	2016-08-29	EtOH_Box05_S35	ACTIVE	0	567.076390028
2E90EDD21091	2016-08-29	EtOH_Box05_S35	ACTIVE	0	567.266110897
2E90EDD21091	2016-08-29	EtOH_Box05_S35	ACTIVE	0	567.802165031
2E90EDD21091	2016-08-29	EtOH_Box05_S35	ACTIVE	0	567.927008867
2E90EDD21091	2016-08-29	EtOH_Box05_S35	ACTIVE	0	568.127532005
2E90EDD21091	2016-08-29	EtOH_Box05_S35	ACTIVE	0	568.403744936
2E90EDD21091	2016-08-29	EtOH_Box05_S35	ACTIVE	0	568.517688036
2E90EDD21091	2016-08-29	EtOH_Box05_S35	ACTIVE	0	568.653206825
2E90EDD21091	2016-08-29	EtOH_Box05_S35	ACTIVE	0	568.853801012
2E90EDD21091	2016-08-29	EtOH_Box05_S35	ACTIVE	0	569.400866032
2E90EDD21091	2016-08-29	EtOH_Box05_S35	ACTIVE	0	569.504009962
2E90EDD21091	2016-08-29	EtOH_Box05_S35	ACTIVE	0	569.628710032
2E90EDD21091	2016-08-29	EtOH_Box05_S35	ACTIVE	0	569.764190912
2E90EDD21091	2016-08-29	EtOH_Box05_S35	ACTIVE	0	570.180780888
2E90EDD21091	2016-08-29	EtOH_Box05_S35	ACTIVE	0	570.294641018
2E90EDD21091	2016-08-29	EtOH_Box05_S35	ACTIVE	0	570.430318832
2E90EDD21091	2016-08-29	EtOH_Box05_S35	ACTIVE	0	570.598330975
2E90EDD21091	2016-08-29	EtOH_Box05_S35	ACTIVE	0	570.724262953
2E90EDD21091	2016-08-29	EtOH_Box05_S35	ACTIVE	0	570.870740891
2E90EDD21091	2016-08-29	EtOH_Box05_S35	ACTIVE	0	571.049516916
2E90EDD21091	2016-08-29	EtOH_Box05_S35	ACTIVE	0	571.31475997
2E90EDD21091	2016-08-29	EtOH_Box05_S35	ACTIVE	0	571.40710187
2E90EDD21091	2016-08-29	EtOH_Box05_S35	ACTIVE	0	571.737275839
2E90EDD21091	2016-08-29	EtOH_Box05_S35	ACTIVE	0	571.862067938
2E90EDD21091	2016-08-29	EtOH_Box05_S35	REWARD	31	571.862067938
2E90EDD21091	2016-08-29	EtOH_Box05_S35	ACTIVE	0	572.144469976
2E90EDD21091	2016-08-29	EtOH_Box05_S35	ACTIVE	0	572.251873016
2E90EDD21091	2016-08-29	EtOH_Box05_S35	ACTIVE	0	572.359092951
2E90EDD21091	2016-08-29	EtOH_Box05_S35	ACTIVE	0	572.477196932
2E90EDD21091	2016-08-29	EtOH_Box05_S35	ACTIVE	0	572.595160961
2E90EDD21091	2016-08-29	EtOH_Box05_S35	ACTIVE	0	572.713177919
2E90EDD21091	2016-08-29	EtOH_Box05_S35	ACTIVE	0	572.842059851
2E90EDD21091	2016-08-29	EtOH_Box05_S35	ACTIVE	0	572.960132837
2E90EDD21091	2016-08-29	EtOH_Box05_S35	ACTIVE	0	573.07811594
2E90EDD21091	2016-08-29	EtOH_Box05_S35	ACTIVE	0	573.228680849
2E90EDD21091	2016-08-29	EtOH_Box05_S35	ACTIVE	0	573.628245831
2E90EDD21091	2016-08-29	EtOH_Box05_S35	ACTIVE	0	573.681311846
2E90EDD21091	2016-08-29	EtOH_Box05_S35	ACTIVE	0	573.777699947
2E90EDD21091	2016-08-29	EtOH_Box05_S35	ACTIVE	0	573.88480401
2E90EDD21091	2016-08-29	EtOH_Box05_S35	ACTIVE	0	574.016857862
2E90EDD21091	2016-08-29	EtOH_Box05_S35	ACTIVE	0	574.145907879
2E90EDD21091	2016-08-29	EtOH_Box05_S35	ACTIVE	0	574.274744987
2E90EDD21091	2016-08-29	EtOH_Box05_S35	ACTIVE	0	574.393867016
2E90EDD21091	2016-08-29	EtOH_Box05_S35	ACTIVE	0	574.511837006
2E90EDD21091	2016-08-29	EtOH_Box05_S35	ACTIVE	0	574.640803814
2E90EDD21091	2016-08-29	EtOH_Box05_S35	ACTIVE	0	574.769593954
2E90EDD21091	2016-08-29	EtOH_Box05_S35	ACTIVE	0	574.887707949
2E90EDD21091	2016-08-29	EtOH_Box05_S35	ACTIVE	0	575.016646862
2E90EDD21091	2016-08-29	EtOH_Box05_S35	ACTIVE	0	575.145617962
2E90EDD21091	2016-08-29	EtOH_Box05_S35	ACTIVE	0	575.263689041
2E90EDD21091	2016-08-29	EtOH_Box05_S35	ACTIVE	0	575.403420925
2E90EDD21091	2016-08-29	EtOH_Box05_S35	ACTIVE	0	575.543009043
2E90EDD21091	2016-08-29	EtOH_Box05_S35	ACTIVE	0	575.660969973
2E90EDD21091	2016-08-29	EtOH_Box05_S35	ACTIVE	0	575.789651871
2E90EDD21091	2016-08-29	EtOH_Box05_S35	ACTIVE	0	575.929378986
2E90EDD21091	2016-08-29	EtOH_Box05_S35	ACTIVE	0	576.05823493
2E90EDD21091	2016-08-29	EtOH_Box05_S35	ACTIVE	0	576.187043905
2E90EDD21091	2016-08-29	EtOH_Box05_S35	ACTIVE	0	576.326748848
2E90EDD21091	2016-08-29	EtOH_Box05_S35	ACTIVE	0	576.467360973
2E90EDD21091	2016-08-29	EtOH_Box05_S35	ACTIVE	0	576.618993044
2E90EDD21091	2016-08-29	EtOH_Box05_S35	ACTIVE	0	576.759680986
2E90EDD21091	2016-08-29	EtOH_Box05_S35	ACTIVE	0	576.922171831
2E90EDD21091	2016-08-29	EtOH_Box05_S35	ACTIVE	0	577.107281923
2E90EDD21091	2016-08-29	EtOH_Box05_S35	ACTIVE	0	594.390239
2E90EDD21091	2016-08-29	EtOH_Box05_S35	ACTIVE	0	594.731719971
2E90EDD21091	2016-08-29	EtOH_Box05_S35	ACTIVE	0	594.975754976
2E90EDD21091	2016-08-29	EtOH_Box05_S35	ACTIVE	0	595.100615978
2E90EDD21091	2016-08-29	EtOH_Box05_S35	ACTIVE	0	595.257793903
2E90EDD21091	2016-08-29	EtOH_Box05_S35	ACTIVE	0	595.545045853
2E90EDD21091	2016-08-29	EtOH_Box05_S35	ACTIVE	0	595.648294926
2E90EDD21091	2016-08-29	EtOH_Box05_S35	ACTIVE	0	595.751408815
2E90EDD21091	2016-08-29	EtOH_Box05_S35	ACTIVE	0	595.930478811
2E90EDD21091	2016-08-29	EtOH_Box05_S35	ACTIVE	0	596.077163935
2E90EDD21091	2016-08-29	EtOH_Box05_S35	ACTIVE	0	596.191117048
2E90EDD21091	2016-08-29	EtOH_Box05_S35	ACTIVE	0	596.31586194
2E90EDD21091	2016-08-29	EtOH_Box05_S35	ACTIVE	0	596.451571941
2E90EDD21091	2016-08-29	EtOH_Box05_S35	ACTIVE	0	596.597944975
2E90EDD21091	2016-08-29	EtOH_Box05_S35	ACTIVE	0	596.711818933
2E90EDD21091	2016-08-29	EtOH_Box05_S35	ACTIVE	0	596.836549997
2E90EDD21091	2016-08-29	EtOH_Box05_S35	ACTIVE	0	596.961439848
2E90EDD21091	2016-08-29	EtOH_Box05_S35	ACTIVE	0	597.097052813
2E90EDD21091	2016-08-29	EtOH_Box05_S35	ACTIVE	0	597.286845922
2E90EDD21091	2016-08-29	EtOH_Box05_S35	ACTIVE	0	597.401281834
2E90EDD21091	2016-08-29	EtOH_Box05_S35	ACTIVE	0	597.515275955
2E90EDD21091	2016-08-29	EtOH_Box05_S35	ACTIVE	0	597.640084028
2E90EDD21091	2016-08-29	EtOH_Box05_S35	ACTIVE	0	597.775753975
2E90EDD21091	2016-08-29	EtOH_Box05_S35	ACTIVE	0	597.933229923
2E90EDD21091	2016-08-29	EtOH_Box05_S35	ACTIVE	0	598.058101892
2E90EDD21091	2016-08-29	EtOH_Box05_S35	ACTIVE	0	598.237375021
2E90EDD21091	2016-08-29	EtOH_Box05_S35	ACTIVE	0	598.384088993
2E90EDD21091	2016-08-29	EtOH_Box05_S35	ACTIVE	0	598.693094015
2E90EDD21091	2016-08-29	EtOH_Box05_S35	ACTIVE	0	598.796263933
2E90EDD21091	2016-08-29	EtOH_Box05_S35	ACTIVE	0	598.922770977
2E90EDD21091	2016-08-29	EtOH_Box05_S35	ACTIVE	0	599.102064848
2E90EDD21091	2016-08-29	EtOH_Box05_S35	ACTIVE	0	599.237815857
2E90EDD21091	2016-08-29	EtOH_Box05_S35	ACTIVE	0	599.384402037
2E90EDD21091	2016-08-29	EtOH_Box05_S35	ACTIVE	0	599.520047903
2E90EDD21091	2016-08-29	EtOH_Box05_S35	ACTIVE	0	599.688284874
2E90EDD21091	2016-08-29	EtOH_Box05_S35	ACTIVE	0	599.878144026
2E90EDD21091	2016-08-29	EtOH_Box05_S35	ACTIVE	0	600.024871826
2E90EDD21091	2016-08-29	EtOH_Box05_S35	ACTIVE	0	600.452577829
2E90EDD21091	2016-08-29	EtOH_Box05_S35	ACTIVE	0	600.68571496
2E90EDD21091	2016-08-29	EtOH_Box05_S35	ACTIVE	0	600.853909016
2E90EDD21091	2016-08-29	EtOH_Box05_S35	REWARD	40	600.853909016
2E90EDD21091	2016-08-29	EtOH_Box05_S35	ACTIVE	0	601.234352827
2E90EDD21091	2016-08-29	EtOH_Box05_S35	ACTIVE	0	601.331081867
2E90EDD21091	2016-08-29	EtOH_Box05_S35	ACTIVE	0	601.438535929
2E90EDD21091	2016-08-29	EtOH_Box05_S35	ACTIVE	0	601.545853853
2E90EDD21091	2016-08-29	EtOH_Box05_S35	ACTIVE	0	601.653112888
2E90EDD21091	2016-08-29	EtOH_Box05_S35	ACTIVE	0	601.77126193
2E90EDD21091	2016-08-29	EtOH_Box05_S35	ACTIVE	0	601.911129951
2E90EDD21091	2016-08-29	EtOH_Box05_S35	ACTIVE	0	602.029358864
2E90EDD21091	2016-08-29	EtOH_Box05_S35	ACTIVE	0	602.147366047
2E90EDD21091	2016-08-29	EtOH_Box05_S35	ACTIVE	0	602.233007908
2E90EDD21091	2016-08-29	EtOH_Box05_S35	ACTIVE	0	602.329521894
2E90EDD21091	2016-08-29	EtOH_Box05_S35	ACTIVE	0	602.523583889
2E90EDD21091	2016-08-29	EtOH_Box05_S35	ACTIVE	0	602.598367929
2E90EDD21091	2016-08-29	EtOH_Box05_S35	ACTIVE	0	602.727295876
2E90EDD21091	2016-08-29	EtOH_Box05_S35	ACTIVE	0	602.846446991
2E90EDD21091	2016-08-29	EtOH_Box05_S35	ACTIVE	0	602.953894854
2E90EDD21091	2016-08-29	EtOH_Box05_S35	ACTIVE	0	603.061133862
2E90EDD21091	2016-08-29	EtOH_Box05_S35	ACTIVE	0	603.168380022
2E90EDD21091	2016-08-29	EtOH_Box05_S35	ACTIVE	0	603.286324978
2E90EDD21091	2016-08-29	EtOH_Box05_S35	ACTIVE	0	603.404263973
2E90EDD21091	2016-08-29	EtOH_Box05_S35	ACTIVE	0	603.522215843
2E90EDD21091	2016-08-29	EtOH_Box05_S35	ACTIVE	0	603.640180826
2E90EDD21091	2016-08-29	EtOH_Box05_S35	ACTIVE	0	603.769068003
2E90EDD21091	2016-08-29	EtOH_Box05_S35	ACTIVE	0	603.886951923
2E90EDD21091	2016-08-29	EtOH_Box05_S35	ACTIVE	0	604.015794039
2E90EDD21091	2016-08-29	EtOH_Box05_S35	ACTIVE	0	604.126144886
2E90EDD21091	2016-08-29	EtOH_Box05_S35	ACTIVE	0	604.276913881
2E90EDD21091	2016-08-29	EtOH_Box05_S35	ACTIVE	0	604.395148039
2E90EDD21091	2016-08-29	EtOH_Box05_S35	ACTIVE	0	604.524153948
2E90EDD21091	2016-08-29	EtOH_Box05_S35	ACTIVE	0	604.663836956
2E90EDD21091	2016-08-29	EtOH_Box05_S35	ACTIVE	0	604.792795897
2E90EDD21091	2016-08-29	EtOH_Box05_S35	ACTIVE	0	604.911038876
2E90EDD21091	2016-08-29	EtOH_Box05_S35	ACTIVE	0	605.050998926
2E90EDD21091	2016-08-29	EtOH_Box05_S35	ACTIVE	0	605.190778017
2E90EDD21091	2016-08-29	EtOH_Box05_S35	ACTIVE	0	605.341428041
2E90EDD21091	2016-08-29	EtOH_Box05_S35	ACTIVE	0	605.481180906
2E90EDD21091	2016-08-29	EtOH_Box05_S35	ACTIVE	0	605.620918036
2E90EDD21091	2016-08-29	EtOH_Box05_S35	ACTIVE	0	605.8367939
2E90EDD21091	2016-08-29	EtOH_Box05_S35	ACTIVE	0	606.130264044
2E90EDD21091	2016-08-29	EtOH_Box05_S35	ACTIVE	0	606.529306889
2E90EDD21091	2016-08-29	EtOH_Box05_S35	ACTIVE	0	606.842411995
2E90EDD21091	2016-08-29	EtOH_Box05_S35	ACTIVE	0	606.949784994
2E90EDD21091	2016-08-29	EtOH_Box05_S35	ACTIVE	0	607.10034585
2E90EDD21091	2016-08-29	EtOH_Box05_S35	ACTIVE	0	607.315888882
2E90EDD21091	2016-08-29	EtOH_Box05_S35	ACTIVE	0	607.444720984
2E90EDD21091	2016-08-29	EtOH_Box05_S35	ACTIVE	0	607.82267499
2E90EDD21091	2016-08-29	EtOH_Box05_S35	ACTIVE	0	607.951643944
2E90EDD21091	2016-08-29	EtOH_Box05_S35	ACTIVE	0	614.080723047
2E90EDD21091	2016-08-29	EtOH_Box05_S35	ACTIVE	0	614.198930979
2E90EDD21091	2016-08-29	EtOH_Box05_S35	ACTIVE	0	614.273607969
2E90EDD21091	2016-08-29	EtOH_Box05_S35	ACTIVE	0	614.424206972
2E90EDD21091	2016-08-29	EtOH_Box05_S35	ACTIVE	0	614.520792007
2E90EDD21091	2016-08-29	EtOH_Box05_S35	ACTIVE	0	614.563000917
2E90EDD21091	2016-08-29	EtOH_Box05_S35	ACTIVE	0	614.811921835
2E90EDD21091	2016-08-29	EtOH_Box05_S35	ACTIVE	0	614.865043879
2E90EDD21091	2016-08-29	EtOH_Box05_S35	ACTIVE	0	615.03715086
2E90EDD21091	2016-08-29	EtOH_Box05_S35	ACTIVE	0	615.220077991
2E90EDD21091	2016-08-29	EtOH_Box05_S35	ACTIVE	0	639.323420048
2E90EDD21091	2016-08-29	EtOH_Box05_S35	ACTIVE	0	639.730947971
2E90EDD21091	2016-08-29	EtOH_Box05_S35	ACTIVE	0	639.867930889
2E90EDD21091	2016-08-29	EtOH_Box05_S35	ACTIVE	0	640.058876038
2E90EDD21091	2016-08-29	EtOH_Box05_S35	ACTIVE	0	640.195888042
2E90EDD21091	2016-08-29	EtOH_Box05_S35	ACTIVE	0	640.322276831
2E90EDD21091	2016-08-29	EtOH_Box05_S35	ACTIVE	0	640.438717842
2E90EDD21091	2016-08-29	EtOH_Box05_S35	ACTIVE	0	640.575597048
2E90EDD21091	2016-08-29	EtOH_Box05_S35	ACTIVE	0	640.701738834
2E90EDD21091	2016-08-29	EtOH_Box05_S35	ACTIVE	0	640.838537931
2E90EDD21091	2016-08-29	EtOH_Box05_S35	ACTIVE	0	640.986338854
2E90EDD21091	2016-08-29	EtOH_Box05_S35	ACTIVE	0	641.112432957
2E90EDD21091	2016-08-29	EtOH_Box05_S35	ACTIVE	0	641.238497972
2E90EDD21091	2016-08-29	EtOH_Box05_S35	ACTIVE	0	641.386137962
2E90EDD21091	2016-08-29	EtOH_Box05_S35	ACTIVE	0	641.663691044
2E90EDD21091	2016-08-29	EtOH_Box05_S35	ACTIVE	0	641.833034039
2E90EDD21091	2016-08-29	EtOH_Box05_S35	ACTIVE	0	641.959197044
2E90EDD21091	2016-08-29	EtOH_Box05_S35	ACTIVE	0	642.074421883
2E90EDD21091	2016-08-29	EtOH_Box05_S35	ACTIVE	0	642.222329855
2E90EDD21091	2016-08-29	EtOH_Box05_S35	ACTIVE	0	642.370759964
2E90EDD21091	2016-08-29	EtOH_Box05_S35	ACTIVE	0	642.508137941
2E90EDD21091	2016-08-29	EtOH_Box05_S35	ACTIVE	0	642.634367943
2E90EDD21091	2016-08-29	EtOH_Box05_S35	ACTIVE	0	642.80377388
2E90EDD21091	2016-08-29	EtOH_Box05_S35	ACTIVE	0	642.962467909
2E90EDD21091	2016-08-29	EtOH_Box05_S35	ACTIVE	0	643.283668995
2E90EDD21091	2016-08-29	EtOH_Box05_S35	ACTIVE	0	643.445979834
2E90EDD21091	2016-08-29	EtOH_Box05_S35	ACTIVE	0	643.604471922
2E90EDD21091	2016-08-29	EtOH_Box05_S35	ACTIVE	0	643.730453968
2E90EDD21091	2016-08-29	EtOH_Box05_S35	ACTIVE	0	643.953935862
2E90EDD21091	2016-08-29	EtOH_Box05_S35	ACTIVE	0	644.220743895
2E90EDD21091	2016-08-29	EtOH_Box05_S35	ACTIVE	0	644.346737862
2E90EDD21091	2016-08-29	EtOH_Box05_S35	ACTIVE	0	644.48367691
2E90EDD21091	2016-08-29	EtOH_Box05_S35	ACTIVE	0	644.761143923
2E90EDD21091	2016-08-29	EtOH_Box05_S35	ACTIVE	0	645.051036835
2E90EDD21091	2016-08-29	EtOH_Box05_S35	ACTIVE	0	645.188109875
2E90EDD21091	2016-08-29	EtOH_Box05_S35	ACTIVE	0	645.335867882
2E90EDD21091	2016-08-29	EtOH_Box05_S35	ACTIVE	0	645.472625971
2E90EDD21091	2016-08-29	EtOH_Box05_S35	ACTIVE	0	645.728821039
2E90EDD21091	2016-08-29	EtOH_Box05_S35	ACTIVE	0	645.919862986
2E90EDD21091	2016-08-29	EtOH_Box05_S35	ACTIVE	0	646.06761694
2E90EDD21091	2016-08-29	EtOH_Box05_S35	ACTIVE	0	646.172014952
2E90EDD21091	2016-08-29	EtOH_Box05_S35	ACTIVE	0	646.30871892
2E90EDD21091	2016-08-29	EtOH_Box05_S35	ACTIVE	0	646.424046993
2E90EDD21091	2016-08-29	EtOH_Box05_S35	ACTIVE	0	646.539340019
2E90EDD21091	2016-08-29	EtOH_Box05_S35	ACTIVE	0	646.773486853
2E90EDD21091	2016-08-29	EtOH_Box05_S35	ACTIVE	0	646.888671875
2E90EDD21091	2016-08-29	EtOH_Box05_S35	ACTIVE	0	647.112268925
2E90EDD21091	2016-08-29	EtOH_Box05_S35	ACTIVE	0	647.348040819
2E90EDD21091	2016-08-29	EtOH_Box05_S35	ACTIVE	0	647.463496923
2E90EDD21091	2016-08-29	EtOH_Box05_S35	ACTIVE	0	647.654492855
2E90EDD21091	2016-08-29	EtOH_Box05_S35	REWARD	50	647.654492855
2E90EDD21091	2016-08-29	EtOH_Box05_S35	ACTIVE	0	647.991629839
2E90EDD21091	2016-08-29	EtOH_Box05_S35	ACTIVE	0	648.088167906
2E90EDD21091	2016-08-29	EtOH_Box05_S35	ACTIVE	0	648.184763908
2E90EDD21091	2016-08-29	EtOH_Box05_S35	ACTIVE	0	648.292026997
2E90EDD21091	2016-08-29	EtOH_Box05_S35	ACTIVE	0	648.413156986
2E90EDD21091	2016-08-29	EtOH_Box05_S35	ACTIVE	0	648.542215824
2E90EDD21091	2016-08-29	EtOH_Box05_S35	ACTIVE	0	648.649507046
2E90EDD21091	2016-08-29	EtOH_Box05_S35	ACTIVE	0	648.778435946
2E90EDD21091	2016-08-29	EtOH_Box05_S35	ACTIVE	0	648.918331861
2E90EDD21091	2016-08-29	EtOH_Box05_S35	ACTIVE	0	649.026584864
2E90EDD21091	2016-08-29	EtOH_Box05_S35	ACTIVE	0	649.253252983
2E90EDD21091	2016-08-29	EtOH_Box05_S35	ACTIVE	0	649.533912897
2E90EDD21091	2016-08-29	EtOH_Box05_S35	ACTIVE	0	649.662829876
2E90EDD21091	2016-08-29	EtOH_Box05_S35	ACTIVE	0	649.770171881
2E90EDD21091	2016-08-29	EtOH_Box05_S35	ACTIVE	0	649.899096966
2E90EDD21091	2016-08-29	EtOH_Box05_S35	ACTIVE	0	650.017161846
2E90EDD21091	2016-08-29	EtOH_Box05_S35	ACTIVE	0	650.135298967
2E90EDD21091	2016-08-29	EtOH_Box05_S35	ACTIVE	0	650.253371954
2E90EDD21091	2016-08-29	EtOH_Box05_S35	ACTIVE	0	650.382223845
2E90EDD21091	2016-08-29	EtOH_Box05_S35	ACTIVE	0	650.489446878
2E90EDD21091	2016-08-29	EtOH_Box05_S35	ACTIVE	0	650.61854291
2E90EDD21091	2016-08-29	EtOH_Box05_S35	ACTIVE	0	650.747539997
2E90EDD21091	2016-08-29	EtOH_Box05_S35	ACTIVE	0	650.865706921
2E90EDD21091	2016-08-29	EtOH_Box05_S35	ACTIVE	0	650.994719028
2E90EDD21091	2016-08-29	EtOH_Box05_S35	ACTIVE	0	651.123611927
2E90EDD21091	2016-08-29	EtOH_Box05_S35	ACTIVE	0	651.252708912
2E90EDD21091	2016-08-29	EtOH_Box05_S35	ACTIVE	0	651.382117987
2E90EDD21091	2016-08-29	EtOH_Box05_S35	ACTIVE	0	651.512388945
2E90EDD21091	2016-08-29	EtOH_Box05_S35	ACTIVE	0	651.653316975
2E90EDD21091	2016-08-29	EtOH_Box05_S35	ACTIVE	0	651.783215046
2E90EDD21091	2016-08-29	EtOH_Box05_S35	ACTIVE	0	651.913393021
2E90EDD21091	2016-08-29	EtOH_Box05_S35	ACTIVE	0	652.043262959
2E90EDD21091	2016-08-29	EtOH_Box05_S35	ACTIVE	0	652.184023857
2E90EDD21091	2016-08-29	EtOH_Box05_S35	ACTIVE	0	652.325758934
2E90EDD21091	2016-08-29	EtOH_Box05_S35	ACTIVE	0	652.465782881
2E90EDD21091	2016-08-29	EtOH_Box05_S35	ACTIVE	0	652.627169847
2E90EDD21091	2016-08-29	EtOH_Box05_S35	ACTIVE	0	661.070060968
2E90EDD21091	2016-08-29	EtOH_Box05_S35	INACTIVE	0	661.978488922
2E90EDD21091	2016-08-29	EtOH_Box05_S35	INACTIVE	0	662.14597702
2E90EDD21091	2016-08-29	EtOH_Box05_S35	INACTIVE	0	662.346465826
2E90EDD21091	2016-08-29	EtOH_Box05_S35	INACTIVE	0	662.665369987
2E90EDD21091	2016-08-29	EtOH_Box05_S35	INACTIVE	0	662.800106049
2E90EDD21091	2016-08-29	EtOH_Box05_S35	INACTIVE	0	663.000093937
2E90EDD21091	2016-08-29	EtOH_Box05_S35	ACTIVE	0	673.402062893
2E90EDD21091	2016-08-29	EtOH_Box05_S35	ACTIVE	0	673.690618992
2E90EDD21091	2016-08-29	EtOH_Box05_S35	ACTIVE	0	673.773416996
2E90EDD21091	2016-08-29	EtOH_Box05_S35	ACTIVE	0	673.910287857
2E90EDD21091	2016-08-29	EtOH_Box05_S35	ACTIVE	0	674.036425829
2E90EDD21091	2016-08-29	EtOH_Box05_S35	ACTIVE	0	674.141080856
2E90EDD21091	2016-08-29	EtOH_Box05_S35	ACTIVE	0	674.375231028
2E90EDD21091	2016-08-29	EtOH_Box05_S35	ACTIVE	0	674.479710817
2E90EDD21091	2016-08-29	EtOH_Box05_S35	ACTIVE	0	674.573308945
2E90EDD21091	2016-08-29	EtOH_Box05_S35	ACTIVE	0	674.753546953
2E90EDD21091	2016-08-29	EtOH_Box05_S35	ACTIVE	0	674.92284894
2E90EDD21091	2016-08-29	EtOH_Box05_S35	ACTIVE	0	675.038116932
2E90EDD21091	2016-08-29	EtOH_Box05_S35	ACTIVE	0	675.175072908
2E90EDD21091	2016-08-29	EtOH_Box05_S35	ACTIVE	0	675.33377099
2E90EDD21091	2016-08-29	EtOH_Box05_S35	ACTIVE	0	675.481566906
2E90EDD21091	2016-08-29	EtOH_Box05_S35	ACTIVE	0	675.596776009
2E90EDD21091	2016-08-29	EtOH_Box05_S35	ACTIVE	0	675.733608961
2E90EDD21091	2016-08-29	EtOH_Box05_S35	ACTIVE	0	675.881178856
2E90EDD21091	2016-08-29	EtOH_Box05_S35	ACTIVE	0	676.039700031
2E90EDD21091	2016-08-29	EtOH_Box05_S35	ACTIVE	0	676.165753841
2E90EDD21091	2016-08-29	EtOH_Box05_S35	ACTIVE	0	676.302559853
2E90EDD21091	2016-08-29	EtOH_Box05_S35	ACTIVE	0	676.432641983
2E90EDD21091	2016-08-29	EtOH_Box05_S35	ACTIVE	0	676.548811913
2E90EDD21091	2016-08-29	EtOH_Box05_S35	ACTIVE	0	676.697342873
2E90EDD21091	2016-08-29	EtOH_Box05_S35	ACTIVE	0	676.912807941
2E90EDD21091	2016-08-29	EtOH_Box05_S35	ACTIVE	0	677.116138935
2E90EDD21091	2016-08-29	EtOH_Box05_S35	ACTIVE	0	677.363438845
2E90EDD21091	2016-08-29	EtOH_Box05_S35	ACTIVE	0	677.46803093
2E90EDD21091	2016-08-29	EtOH_Box05_S35	ACTIVE	0	677.583297968
2E90EDD21091	2016-08-29	EtOH_Box05_S35	ACTIVE	0	677.839370966
2E90EDD21091	2016-08-29	EtOH_Box05_S35	ACTIVE	0	678.16066885
2E90EDD21091	2016-08-29	EtOH_Box05_S35	ACTIVE	0	678.254261017
2E90EDD21091	2016-08-29	EtOH_Box05_S35	ACTIVE	0	678.369401932
2E90EDD21091	2016-08-29	EtOH_Box05_S35	ACTIVE	0	678.581998825
2E90EDD21091	2016-08-29	EtOH_Box05_S35	ACTIVE	0	678.979017019
2E90EDD21091	2016-08-29	EtOH_Box05_S35	ACTIVE	0	679.105039835
2E90EDD21091	2016-08-29	EtOH_Box05_S35	ACTIVE	0	679.44766283
2E90EDD21091	2016-08-29	EtOH_Box05_S35	ACTIVE	0	680.516578913
2E90EDD21091	2016-08-29	EtOH_Box05_S35	ACTIVE	0	680.826825857
2E90EDD21091	2016-08-29	EtOH_Box05_S35	ACTIVE	0	680.953054905
2E90EDD21091	2016-08-29	EtOH_Box05_S35	ACTIVE	0	681.111683846
2E90EDD21091	2016-08-29	EtOH_Box05_S35	ACTIVE	0	688.537433863
2E90EDD21091	2016-08-29	EtOH_Box05_S35	ACTIVE	0	688.752166986
2E90EDD21091	2016-08-29	EtOH_Box05_S35	ACTIVE	0	689.735019922
2E90EDD21091	2016-08-29	EtOH_Box05_S35	ACTIVE	0	689.893800974
2E90EDD21091	2016-08-29	EtOH_Box05_S35	ACTIVE	0	689.976553917
2E90EDD21091	2016-08-29	EtOH_Box05_S35	ACTIVE	0	690.059418917
2E90EDD21091	2016-08-29	EtOH_Box05_S35	ACTIVE	0	690.30457592
2E90EDD21091	2016-08-29	EtOH_Box05_S35	ACTIVE	0	690.64703989
2E90EDD21091	2016-08-29	EtOH_Box05_S35	ACTIVE	0	690.849164009
2E90EDD21091	2016-08-29	EtOH_Box05_S35	ACTIVE	0	690.953642845
2E90EDD21091	2016-08-29	EtOH_Box05_S35	ACTIVE	0	691.242029905
2E90EDD21091	2016-08-29	EtOH_Box05_S35	ACTIVE	0	691.422399044
2E90EDD21091	2016-08-29	EtOH_Box05_S35	ACTIVE	0	691.602643967
2E90EDD21091	2016-08-29	EtOH_Box05_S35	ACTIVE	0	691.728876829
2E90EDD21091	2016-08-29	EtOH_Box05_S35	ACTIVE	0	691.811642885
2E90EDD21091	2016-08-29	EtOH_Box05_S35	ACTIVE	0	692.002650023
2E90EDD21091	2016-08-29	EtOH_Box05_S35	ACTIVE	0	692.453399897
2E90EDD21091	2016-08-29	EtOH_Box05_S35	ACTIVE	0	692.796151876
2E90EDD21091	2016-08-29	EtOH_Box05_S35	ACTIVE	0	692.90062499
2E90EDD21091	2016-08-29	EtOH_Box05_S35	ACTIVE	0	693.071029902
2E90EDD21091	2016-08-29	EtOH_Box05_S35	ACTIVE	0	693.153802872
2E90EDD21091	2016-08-29	EtOH_Box05_S35	REWARD	62	693.153802872
2E90EDD21091	2016-08-29	EtOH_Box05_S35	ACTIVE	0	693.371526957
2E90EDD21091	2016-08-29	EtOH_Box05_S35	ACTIVE	0	693.479153872
2E90EDD21091	2016-08-29	EtOH_Box05_S35	ACTIVE	0	693.521414042
2E90EDD21091	2016-08-29	EtOH_Box05_S35	ACTIVE	0	693.606899023
2E90EDD21091	2016-08-29	EtOH_Box05_S35	ACTIVE	0	693.706892014
2E90EDD21091	2016-08-29	EtOH_Box05_S35	ACTIVE	0	693.814184904
2E90EDD21091	2016-08-29	EtOH_Box05_S35	ACTIVE	0	693.91057682
2E90EDD21091	2016-08-29	EtOH_Box05_S35	ACTIVE	0	694.017871857
2E90EDD21091	2016-08-29	EtOH_Box05_S35	ACTIVE	0	694.135927916
2E90EDD21091	2016-08-29	EtOH_Box05_S35	ACTIVE	0	694.243144989
2E90EDD21091	2016-08-29	EtOH_Box05_S35	ACTIVE	0	694.371896029
2E90EDD21091	2016-08-29	EtOH_Box05_S35	ACTIVE	0	694.500941992
2E90EDD21091	2016-08-29	EtOH_Box05_S35	ACTIVE	0	694.629848003
2E90EDD21091	2016-08-29	EtOH_Box05_S35	ACTIVE	0	694.737069845
2E90EDD21091	2016-08-29	EtOH_Box05_S35	ACTIVE	0	694.865926027
2E90EDD21091	2016-08-29	EtOH_Box05_S35	ACTIVE	0	694.983995914
2E90EDD21091	2016-08-29	EtOH_Box05_S35	ACTIVE	0	695.101936817
2E90EDD21091	2016-08-29	EtOH_Box05_S35	ACTIVE	0	695.220013857
2E90EDD21091	2016-08-29	EtOH_Box05_S35	ACTIVE	0	695.348847866
2E90EDD21091	2016-08-29	EtOH_Box05_S35	ACTIVE	0	695.466917992
2E90EDD21091	2016-08-29	EtOH_Box05_S35	ACTIVE	0	695.595675945
2E90EDD21091	2016-08-29	EtOH_Box05_S35	ACTIVE	0	695.724570036
2E90EDD21091	2016-08-29	EtOH_Box05_S35	ACTIVE	0	695.84264183
2E90EDD21091	2016-08-29	EtOH_Box05_S35	ACTIVE	0	695.971673965
2E90EDD21091	2016-08-29	EtOH_Box05_S35	ACTIVE	0	696.013875008
2E90EDD21091	2016-08-29	EtOH_Box05_S35	ACTIVE	0	696.110165834
2E90EDD21091	2016-08-29	EtOH_Box05_S35	ACTIVE	0	696.238936901
2E90EDD21091	2016-08-29	EtOH_Box05_S35	ACTIVE	0	696.367852926
2E90EDD21091	2016-08-29	EtOH_Box05_S35	ACTIVE	0	696.508641958
2E90EDD21091	2016-08-29	EtOH_Box05_S35	ACTIVE	0	696.639580011
2E90EDD21091	2016-08-29	EtOH_Box05_S35	ACTIVE	0	696.758579969
2E90EDD21091	2016-08-29	EtOH_Box05_S35	ACTIVE	0	696.89942193
2E90EDD21091	2016-08-29	EtOH_Box05_S35	ACTIVE	0	697.018412828
2E90EDD21091	2016-08-29	EtOH_Box05_S35	ACTIVE	0	697.148370981
2E90EDD21091	2016-08-29	EtOH_Box05_S35	ACTIVE	0	697.289041996
2E90EDD21091	2016-08-29	EtOH_Box05_S35	ACTIVE	0	697.429318905
2E90EDD21091	2016-08-29	EtOH_Box05_S35	ACTIVE	0	697.569214821
2E90EDD21091	2016-08-29	EtOH_Box05_S35	ACTIVE	0	697.698215961
2E90EDD21091	2016-08-29	EtOH_Box05_S35	ACTIVE	0	697.848811865
2E90EDD21091	2016-08-29	EtOH_Box05_S35	ACTIVE	0	704.084058046
2E90EDD21091	2016-08-29	EtOH_Box05_S35	INACTIVE	0	706.409704924
2E90EDD21091	2016-08-29	EtOH_Box05_S35	ACTIVE	0	716.064131975
2E90EDD21091	2016-08-29	EtOH_Box05_S35	ACTIVE	0	716.896371841
2E90EDD21091	2016-08-29	EtOH_Box05_S35	ACTIVE	0	717.0598979
2E90EDD21091	2016-08-29	EtOH_Box05_S35	ACTIVE	0	717.197962999
2E90EDD21091	2016-08-29	EtOH_Box05_S35	ACTIVE	0	717.714512825
2E90EDD21091	2016-08-29	EtOH_Box05_S35	ACTIVE	0	717.809262037
2E90EDD21091	2016-08-29	EtOH_Box05_S35	ACTIVE	0	717.958153963
2E90EDD21091	2016-08-29	EtOH_Box05_S35	ACTIVE	0	718.225852013
2E90EDD21091	2016-08-29	EtOH_Box05_S35	ACTIVE	0	718.363728046
2E90EDD21091	2016-08-29	EtOH_Box05_S35	ACTIVE	0	718.55577898
2E90EDD21091	2016-08-29	EtOH_Box05_S35	ACTIVE	0	718.704514027
2E90EDD21091	2016-08-29	EtOH_Box05_S35	ACTIVE	0	718.820850849
2E90EDD21091	2016-08-29	EtOH_Box05_S35	ACTIVE	0	719.196941853
2E90EDD21091	2016-08-29	EtOH_Box05_S35	ACTIVE	0	719.302497864
2E90EDD21091	2016-08-29	EtOH_Box05_S35	ACTIVE	0	719.429577827
2E90EDD21091	2016-08-29	EtOH_Box05_S35	ACTIVE	0	719.567550898
2E90EDD21091	2016-08-29	EtOH_Box05_S35	ACTIVE	0	719.662199974
2E90EDD21091	2016-08-29	EtOH_Box05_S35	ACTIVE	0	720.070770025
2E90EDD21091	2016-08-29	EtOH_Box05_S35	ACTIVE	0	720.176296949
2E90EDD21091	2016-08-29	EtOH_Box05_S35	ACTIVE	0	720.292721033
2E90EDD21091	2016-08-29	EtOH_Box05_S35	ACTIVE	0	720.420219898
2E90EDD21091	2016-08-29	EtOH_Box05_S35	ACTIVE	0	720.536576033
2E90EDD21091	2016-08-29	EtOH_Box05_S35	ACTIVE	0	720.978895903
2E90EDD21091	2016-08-29	EtOH_Box05_S35	ACTIVE	0	721.084446907
2E90EDD21091	2016-08-29	EtOH_Box05_S35	ACTIVE	0	721.222455978
2E90EDD21091	2016-08-29	EtOH_Box05_S35	ACTIVE	0	721.349586964
2E90EDD21091	2016-08-29	EtOH_Box05_S35	ACTIVE	0	721.564939976
2E90EDD21091	2016-08-29	EtOH_Box05_S35	ACTIVE	0	721.87894702
2E90EDD21091	2016-08-29	EtOH_Box05_S35	ACTIVE	0	721.995950937
2E90EDD21091	2016-08-29	EtOH_Box05_S35	ACTIVE	0	722.092744827
2E90EDD21091	2016-08-29	EtOH_Box05_S35	ACTIVE	0	722.209755898
2E90EDD21091	2016-08-29	EtOH_Box05_S35	ACTIVE	0	722.348609924
2E90EDD21091	2016-08-29	EtOH_Box05_S35	ACTIVE	0	722.465113878
2E90EDD21091	2016-08-29	EtOH_Box05_S35	ACTIVE	0	722.613968849
2E90EDD21091	2016-08-29	EtOH_Box05_S35	ACTIVE	0	722.697751045
2E90EDD21091	2016-08-29	EtOH_Box05_S35	ACTIVE	0	723.095665932
2E90EDD21091	2016-08-29	EtOH_Box05_S35	ACTIVE	0	723.212057829
2E90EDD21091	2016-08-29	EtOH_Box05_S35	ACTIVE	0	723.360982895
2E90EDD21091	2016-08-29	EtOH_Box05_S35	ACTIVE	0	723.531566858
2E90EDD21091	2016-08-29	EtOH_Box05_S35	ACTIVE	0	723.626266956
2E90EDD21091	2016-08-29	EtOH_Box05_S35	ACTIVE	0	723.785868883
2E90EDD21091	2016-08-29	EtOH_Box05_S35	ACTIVE	0	723.902161837
2E90EDD21091	2016-08-29	EtOH_Box05_S35	ACTIVE	0	724.040078878
2E90EDD21091	2016-08-29	EtOH_Box05_S35	ACTIVE	0	733.343178034
2E90EDD21091	2016-08-29	EtOH_Box05_S35	ACTIVE	0	733.459591866
2E90EDD21091	2016-08-29	EtOH_Box05_S35	ACTIVE	0	733.608335018
2E90EDD21091	2016-08-29	EtOH_Box05_S35	ACTIVE	0	733.724596024
2E90EDD21091	2016-08-29	EtOH_Box05_S35	ACTIVE	0	733.830272913
2E90EDD21091	2016-08-29	EtOH_Box05_S35	ACTIVE	0	734.033174992
2E90EDD21091	2016-08-29	EtOH_Box05_S35	ACTIVE	0	734.203680992
2E90EDD21091	2016-08-29	EtOH_Box05_S35	ACTIVE	0	734.4930439
2E90EDD21091	2016-08-29	EtOH_Box05_S35	ACTIVE	0	734.630946875
2E90EDD21091	2016-08-29	EtOH_Box05_S35	ACTIVE	0	734.747257948
2E90EDD21091	2016-08-29	EtOH_Box05_S35	ACTIVE	0	734.863575935
2E90EDD21091	2016-08-29	EtOH_Box05_S35	ACTIVE	0	735.034137011
2E90EDD21091	2016-08-29	EtOH_Box05_S35	ACTIVE	0	735.161322832
2E90EDD21091	2016-08-29	EtOH_Box05_S35	ACTIVE	0	735.310070992
2E90EDD21091	2016-08-29	EtOH_Box05_S35	ACTIVE	0	735.426359892
2E90EDD21091	2016-08-29	EtOH_Box05_S35	ACTIVE	0	735.542649031
2E90EDD21091	2016-08-29	EtOH_Box05_S35	ACTIVE	0	735.66987586
2E90EDD21091	2016-08-29	EtOH_Box05_S35	ACTIVE	0	735.818673849
2E90EDD21091	2016-08-29	EtOH_Box05_S35	ACTIVE	0	735.913352013
2E90EDD21091	2016-08-29	EtOH_Box05_S35	ACTIVE	0	736.040371895
2E90EDD21091	2016-08-29	EtOH_Box05_S35	ACTIVE	0	736.221611977
2E90EDD21091	2016-08-29	EtOH_Box05_S35	ACTIVE	0	736.392408848
2E90EDD21091	2016-08-29	EtOH_Box05_S35	ACTIVE	0	736.509414911
2E90EDD21091	2016-08-29	EtOH_Box05_S35	ACTIVE	0	736.659178972
2E90EDD21091	2016-08-29	EtOH_Box05_S35	ACTIVE	0	736.76522398
2E90EDD21091	2016-08-29	EtOH_Box05_S35	ACTIVE	0	736.925930977
2E90EDD21091	2016-08-29	EtOH_Box05_S35	ACTIVE	0	737.075737953
2E90EDD21091	2016-08-29	EtOH_Box05_S35	ACTIVE	0	737.192824841
2E90EDD21091	2016-08-29	EtOH_Box05_S35	ACTIVE	0	737.645925999
2E90EDD21091	2016-08-29	EtOH_Box05_S35	ACTIVE	0	737.904203892
2E90EDD21091	2016-08-29	EtOH_Box05_S35	ACTIVE	0	738.009831905
2E90EDD21091	2016-08-29	EtOH_Box05_S35	ACTIVE	0	738.147969961
2E90EDD21091	2016-08-29	EtOH_Box05_S35	ACTIVE	0	738.383505821
2E90EDD21091	2016-08-29	EtOH_Box05_S35	ACTIVE	0	738.759380817
2E90EDD21091	2016-08-29	EtOH_Box05_S35	REWARD	77	738.759380817
2E90EDD21091	2016-08-29	EtOH_Box05_S35	ACTIVE	0	739.000146866
2E90EDD21091	2016-08-29	EtOH_Box05_S35	ACTIVE	0	739.465019941
2E90EDD21091	2016-08-29	EtOH_Box05_S35	ACTIVE	0	739.583124876
2E90EDD21091	2016-08-29	EtOH_Box05_S35	ACTIVE	0	739.874333858
2E90EDD21091	2016-08-29	EtOH_Box05_S35	ACTIVE	0	739.992513895
2E90EDD21091	2016-08-29	EtOH_Box05_S35	ACTIVE	0	740.121472836
2E90EDD21091	2016-08-29	EtOH_Box05_S35	ACTIVE	0	740.402132034
2E90EDD21091	2016-08-29	EtOH_Box05_S35	ACTIVE	0	740.466099024
2E90EDD21091	2016-08-29	EtOH_Box05_S35	ACTIVE	0	740.584131002
2E90EDD21091	2016-08-29	EtOH_Box05_S35	ACTIVE	0	740.702033043
2E90EDD21091	2016-08-29	EtOH_Box05_S35	ACTIVE	0	740.820214987
2E90EDD21091	2016-08-29	EtOH_Box05_S35	ACTIVE	0	740.949112892
2E90EDD21091	2016-08-29	EtOH_Box05_S35	ACTIVE	0	741.078105927
2E90EDD21091	2016-08-29	EtOH_Box05_S35	ACTIVE	0	741.206988811
2E90EDD21091	2016-08-29	EtOH_Box05_S35	ACTIVE	0	741.326047897
2E90EDD21091	2016-08-29	EtOH_Box05_S35	ACTIVE	0	741.444260836
2E90EDD21091	2016-08-29	EtOH_Box05_S35	ACTIVE	0	741.551371813
2E90EDD21091	2016-08-29	EtOH_Box05_S35	ACTIVE	0	741.690956831
2E90EDD21091	2016-08-29	EtOH_Box05_S35	ACTIVE	0	741.809128046
2E90EDD21091	2016-08-29	EtOH_Box05_S35	ACTIVE	0	741.927312851
2E90EDD21091	2016-08-29	EtOH_Box05_S35	ACTIVE	0	742.045249939
2E90EDD21091	2016-08-29	EtOH_Box05_S35	ACTIVE	0	742.174170971
2E90EDD21091	2016-08-29	EtOH_Box05_S35	ACTIVE	0	742.295676947
2E90EDD21091	2016-08-29	EtOH_Box05_S35	ACTIVE	0	742.413686037
2E90EDD21091	2016-08-29	EtOH_Box05_S35	ACTIVE	0	742.553315878
2E90EDD21091	2016-08-29	EtOH_Box05_S35	ACTIVE	0	742.682068825
2E90EDD21091	2016-08-29	EtOH_Box05_S35	ACTIVE	0	742.799999952
2E90EDD21091	2016-08-29	EtOH_Box05_S35	ACTIVE	0	742.929103851
2E90EDD21091	2016-08-29	EtOH_Box05_S35	ACTIVE	0	743.057973862
2E90EDD21091	2016-08-29	EtOH_Box05_S35	ACTIVE	0	743.20853591
2E90EDD21091	2016-08-29	EtOH_Box05_S35	ACTIVE	0	743.3373909
2E90EDD21091	2016-08-29	EtOH_Box05_S35	ACTIVE	0	743.466208935
2E90EDD21091	2016-08-29	EtOH_Box05_S35	ACTIVE	0	743.605839014
2E90EDD21091	2016-08-29	EtOH_Box05_S35	ACTIVE	0	743.745375872
2E90EDD21091	2016-08-29	EtOH_Box05_S35	ACTIVE	0	743.885041952
2E90EDD21091	2016-08-29	EtOH_Box05_S35	ACTIVE	0	744.04772687
2E90EDD21091	2016-08-29	EtOH_Box05_S35	ACTIVE	0	744.187644958
2E90EDD21091	2016-08-29	EtOH_Box05_S35	ACTIVE	0	744.381489992
2E90EDD21091	2016-08-29	EtOH_Box05_S35	ACTIVE	0	749.879390955
2E90EDD21091	2016-08-29	EtOH_Box05_S35	ACTIVE	0	781.631119967
2E90EDD21091	2016-08-29	EtOH_Box05_S35	ACTIVE	0	781.780303001
2E90EDD21091	2016-08-29	EtOH_Box05_S35	ACTIVE	0	781.907662868
2E90EDD21091	2016-08-29	EtOH_Box05_S35	ACTIVE	0	782.186453819
2E90EDD21091	2016-08-29	EtOH_Box05_S35	ACTIVE	0	782.292032957
2E90EDD21091	2016-08-29	EtOH_Box05_S35	ACTIVE	0	782.852277994
2E90EDD21091	2016-08-29	EtOH_Box05_S35	ACTIVE	0	782.936197042
2E90EDD21091	2016-08-29	EtOH_Box05_S35	ACTIVE	0	783.030912876
2E90EDD21091	2016-08-29	EtOH_Box05_S35	ACTIVE	0	783.147150993
2E90EDD21091	2016-08-29	EtOH_Box05_S35	ACTIVE	0	783.285181999
2E90EDD21091	2016-08-29	EtOH_Box05_S35	ACTIVE	0	783.520615816
2E90EDD21091	2016-08-29	EtOH_Box05_S35	ACTIVE	0	783.658668041
2E90EDD21091	2016-08-29	EtOH_Box05_S35	ACTIVE	0	783.775069952
2E90EDD21091	2016-08-29	EtOH_Box05_S35	ACTIVE	0	783.913089991
2E90EDD21091	2016-08-29	EtOH_Box05_S35	ACTIVE	0	784.137677908
2E90EDD21091	2016-08-29	EtOH_Box05_S35	ACTIVE	0	784.330005884
2E90EDD21091	2016-08-29	EtOH_Box05_S35	ACTIVE	0	784.457195044
2E90EDD21091	2016-08-29	EtOH_Box05_S35	ACTIVE	0	784.636802912
2E90EDD21091	2016-08-29	EtOH_Box05_S35	ACTIVE	0	784.76386404
2E90EDD21091	2016-08-29	EtOH_Box05_S35	ACTIVE	0	784.901777983
2E90EDD21091	2016-08-29	EtOH_Box05_S35	ACTIVE	0	785.018110037
2E90EDD21091	2016-08-29	EtOH_Box05_S35	ACTIVE	0	785.146217823
2E90EDD21091	2016-08-29	EtOH_Box05_S35	ACTIVE	0	785.295217037
2E90EDD21091	2016-08-29	EtOH_Box05_S35	ACTIVE	0	785.444020033
2E90EDD21091	2016-08-29	EtOH_Box05_S35	ACTIVE	0	785.787487984
2E90EDD21091	2016-08-29	EtOH_Box05_S35	ACTIVE	0	785.884717941
2E90EDD21091	2016-08-29	EtOH_Box05_S35	ACTIVE	0	786.022682905
2E90EDD21091	2016-08-29	EtOH_Box05_S35	ACTIVE	0	786.171456814
2E90EDD21091	2016-08-29	EtOH_Box05_S35	ACTIVE	0	786.460932016
2E90EDD21091	2016-08-29	EtOH_Box05_S35	ACTIVE	0	786.609714031
2E90EDD21091	2016-08-29	EtOH_Box05_S35	ACTIVE	0	786.758568048
2E90EDD21091	2016-08-29	EtOH_Box05_S35	ACTIVE	0	786.940069914
2E90EDD21091	2016-08-29	EtOH_Box05_S35	ACTIVE	0	787.034723997
2E90EDD21091	2016-08-29	EtOH_Box05_S35	ACTIVE	0	787.237699032
2E90EDD21091	2016-08-29	EtOH_Box05_S35	ACTIVE	0	787.419042826
2E90EDD21091	2016-08-29	EtOH_Box05_S35	ACTIVE	0	787.914129019
2E90EDD21091	2016-08-29	EtOH_Box05_S35	ACTIVE	0	788.019647837
2E90EDD21091	2016-08-29	EtOH_Box05_S35	ACTIVE	0	788.157492876
2E90EDD21091	2016-08-29	EtOH_Box05_S35	ACTIVE	0	788.252198935
2E90EDD21091	2016-08-29	EtOH_Box05_S35	ACTIVE	0	788.454941034
2E90EDD21091	2016-08-29	EtOH_Box05_S35	ACTIVE	0	788.592772007
2E90EDD21091	2016-08-29	EtOH_Box05_S35	ACTIVE	0	788.698137045
2E90EDD21091	2016-08-29	EtOH_Box05_S35	ACTIVE	0	788.944283009
2E90EDD21091	2016-08-29	EtOH_Box05_S35	ACTIVE	0	789.299685001
2E90EDD21091	2016-08-29	EtOH_Box05_S35	ACTIVE	0	789.589311838
2E90EDD21091	2016-08-29	EtOH_Box05_S35	ACTIVE	0	789.727253914
2E90EDD21091	2016-08-29	EtOH_Box05_S35	ACTIVE	0	789.875990868
2E90EDD21091	2016-08-29	EtOH_Box05_S35	ACTIVE	0	790.663311958
2E90EDD21091	2016-08-29	EtOH_Box05_S35	ACTIVE	0	791.104756832
2E90EDD21091	2016-08-29	EtOH_Box05_S35	ACTIVE	0	791.405529976
2E90EDD21091	2016-08-29	EtOH_Box05_S35	ACTIVE	0	791.587883949
2E90EDD21091	2016-08-29	EtOH_Box05_S35	ACTIVE	0	791.748569012
2E90EDD21091	2016-08-29	EtOH_Box05_S35	ACTIVE	0	792.200693846
2E90EDD21091	2016-08-29	EtOH_Box05_S35	ACTIVE	0	792.392856836
2E90EDD21091	2016-08-29	EtOH_Box05_S35	ACTIVE	0	793.007865906
2E90EDD21091	2016-08-29	EtOH_Box05_S35	ACTIVE	0	793.167527914
2E90EDD21091	2016-08-29	EtOH_Box05_S35	ACTIVE	0	793.413717031
2E90EDD21091	2016-08-29	EtOH_Box05_S35	ACTIVE	0	793.616623878
2E90EDD21091	2016-08-29	EtOH_Box05_S35	ACTIVE	0	793.787003994
2E90EDD21091	2016-08-29	EtOH_Box05_S35	ACTIVE	0	803.417526007
2E90EDD21091	2016-08-29	EtOH_Box05_S35	ACTIVE	0	803.577330828
2E90EDD21091	2016-08-29	EtOH_Box05_S35	ACTIVE	0	803.693569899
2E90EDD21091	2016-08-29	EtOH_Box05_S35	ACTIVE	0	803.788161039
2E90EDD21091	2016-08-29	EtOH_Box05_S35	ACTIVE	0	803.882791042
2E90EDD21091	2016-08-29	EtOH_Box05_S35	ACTIVE	0	803.966608047
2E90EDD21091	2016-08-29	EtOH_Box05_S35	ACTIVE	0	804.158747911
2E90EDD21091	2016-08-29	EtOH_Box05_S35	ACTIVE	0	804.253283978
2E90EDD21091	2016-08-29	EtOH_Box05_S35	ACTIVE	0	804.369616985
2E90EDD21091	2016-08-29	EtOH_Box05_S35	ACTIVE	0	804.691601992
2E90EDD21091	2016-08-29	EtOH_Box05_S35	ACTIVE	0	804.818735838
2E90EDD21091	2016-08-29	EtOH_Box05_S35	ACTIVE	0	805.076690912
2E90EDD21091	2016-08-29	EtOH_Box05_S35	INACTIVE	0	806.598855972
2E90EDD21091	2016-08-29	EtOH_Box05_S35	INACTIVE	0	806.723508835
2E90EDD21091	2016-08-29	EtOH_Box05_S35	ACTIVE	0	814.571868896
2E90EDD21091	2016-08-29	EtOH_Box05_S35	ACTIVE	0	824.712002993
2E90EDD21091	2016-08-29	EtOH_Box05_S35	ACTIVE	0	824.871768951
2E90EDD21091	2016-08-29	EtOH_Box05_S35	ACTIVE	0	824.978341818
2E90EDD21091	2016-08-29	EtOH_Box05_S35	ACTIVE	0	825.89478898
2E90EDD21091	2016-08-29	EtOH_Box05_S35	ACTIVE	0	825.978657007
2E90EDD21091	2016-08-29	EtOH_Box05_S35	ACTIVE	0	826.095046043
2E90EDD21091	2016-08-29	EtOH_Box05_S35	ACTIVE	0	826.470935822
2E90EDD21091	2016-08-29	EtOH_Box05_S35	ACTIVE	0	826.662950039
2E90EDD21091	2016-08-29	EtOH_Box05_S35	ACTIVE	0	826.800879002
2E90EDD21091	2016-08-29	EtOH_Box05_S35	ACTIVE	0	826.917075872
2E90EDD21091	2016-08-29	EtOH_Box05_S35	ACTIVE	0	827.098335981
2E90EDD21091	2016-08-29	EtOH_Box05_S35	ACTIVE	0	827.204234838
2E90EDD21091	2016-08-29	EtOH_Box05_S35	ACTIVE	0	827.342921019
2E90EDD21091	2016-08-29	EtOH_Box05_S35	ACTIVE	0	827.502785921
2E90EDD21091	2016-08-29	EtOH_Box05_S35	ACTIVE	0	827.662392855
2E90EDD21091	2016-08-29	EtOH_Box05_S35	ACTIVE	0	827.84362793
2E90EDD21091	2016-08-29	EtOH_Box05_S35	ACTIVE	0	828.078964949
2E90EDD21091	2016-08-29	EtOH_Box05_S35	ACTIVE	0	828.251101971
2E90EDD21091	2016-08-29	EtOH_Box05_S35	ACTIVE	0	828.432210922
2E90EDD21091	2016-08-29	EtOH_Box05_S35	ACTIVE	0	828.53769803
2E90EDD21091	2016-08-29	EtOH_Box05_S35	ACTIVE	0	828.914804935
2E90EDD21091	2016-08-29	EtOH_Box05_S35	ACTIVE	0	847.161837816
2E90EDD21091	2016-08-29	EtOH_Box05_S35	ACTIVE	0	847.26740098
2E90EDD21091	2016-08-29	EtOH_Box05_S35	REWARD	95	847.26740098
2E90EDD21091	2016-08-29	EtOH_Box05_S35	ACTIVE	0	847.485955
2E90EDD21091	2016-08-29	EtOH_Box05_S35	ACTIVE	0	847.74486804
2E90EDD21091	2016-08-29	EtOH_Box05_S35	ACTIVE	0	847.808858871
2E90EDD21091	2016-08-29	EtOH_Box05_S35	ACTIVE	0	847.905493021
2E90EDD21091	2016-08-29	EtOH_Box05_S35	ACTIVE	0	848.023486853
2E90EDD21091	2016-08-29	EtOH_Box05_S35	ACTIVE	0	848.271345854
2E90EDD21091	2016-08-29	EtOH_Box05_S35	ACTIVE	0	848.367805004
2E90EDD21091	2016-08-29	EtOH_Box05_S35	ACTIVE	0	848.475073814
2E90EDD21091	2016-08-29	EtOH_Box05_S35	ACTIVE	0	848.582223892
2E90EDD21091	2016-08-29	EtOH_Box05_S35	ACTIVE	0	848.721957922
2E90EDD21091	2016-08-29	EtOH_Box05_S35	ACTIVE	0	848.850836992
2E90EDD21091	2016-08-29	EtOH_Box05_S35	ACTIVE	0	848.970103979
2E90EDD21091	2016-08-29	EtOH_Box05_S35	ACTIVE	0	849.088260889
2E90EDD21091	2016-08-29	EtOH_Box05_S35	ACTIVE	0	849.217046976
2E90EDD21091	2016-08-29	EtOH_Box05_S35	ACTIVE	0	849.334990978
2E90EDD21091	2016-08-29	EtOH_Box05_S35	ACTIVE	0	849.452966928
2E90EDD21091	2016-08-29	EtOH_Box05_S35	ACTIVE	0	849.592607975
2E90EDD21091	2016-08-29	EtOH_Box05_S35	ACTIVE	0	849.721385002
2E90EDD21091	2016-08-29	EtOH_Box05_S35	ACTIVE	0	849.850090027
2E90EDD21091	2016-08-29	EtOH_Box05_S35	ACTIVE	0	849.968039036
2E90EDD21091	2016-08-29	EtOH_Box05_S35	ACTIVE	0	850.096798897
2E90EDD21091	2016-08-29	EtOH_Box05_S35	ACTIVE	0	850.2147789
2E90EDD21091	2016-08-29	EtOH_Box05_S35	ACTIVE	0	850.354465961
2E90EDD21091	2016-08-29	EtOH_Box05_S35	ACTIVE	0	850.461782932
2E90EDD21091	2016-08-29	EtOH_Box05_S35	ACTIVE	0	850.590641022
2E90EDD21091	2016-08-29	EtOH_Box05_S35	ACTIVE	0	850.719487906
2E90EDD21091	2016-08-29	EtOH_Box05_S35	ACTIVE	0	850.84847784
2E90EDD21091	2016-08-29	EtOH_Box05_S35	ACTIVE	0	850.977571964
2E90EDD21091	2016-08-29	EtOH_Box05_S35	ACTIVE	0	851.106474876
2E90EDD21091	2016-08-29	EtOH_Box05_S35	ACTIVE	0	851.235405922
2E90EDD21091	2016-08-29	EtOH_Box05_S35	ACTIVE	0	851.375331879
2E90EDD21091	2016-08-29	EtOH_Box05_S35	ACTIVE	0	851.494236946
2E90EDD21091	2016-08-29	EtOH_Box05_S35	ACTIVE	0	851.623970985
2E90EDD21091	2016-08-29	EtOH_Box05_S35	ACTIVE	0	851.767822981
2E90EDD21091	2016-08-29	EtOH_Box05_S35	ACTIVE	0	851.897542
2E90EDD21091	2016-08-29	EtOH_Box05_S35	ACTIVE	0	852.027439833
2E90EDD21091	2016-08-29	EtOH_Box05_S35	ACTIVE	0	852.19007802
2E90EDD21091	2016-08-29	EtOH_Box05_S35	ACTIVE	0	852.321048021
2E90EDD21091	2016-08-29	EtOH_Box05_S35	ACTIVE	0	852.450979948
2E90EDD21091	2016-08-29	EtOH_Box05_S35	ACTIVE	0	852.59107089
2E90EDD21091	2016-08-29	EtOH_Box05_S35	ACTIVE	0	852.730821848
2E90EDD21091	2016-08-29	EtOH_Box05_S35	ACTIVE	0	852.892496824
2E90EDD21091	2016-08-29	EtOH_Box05_S35	ACTIVE	0	853.07581687
2E90EDD21091	2016-08-29	EtOH_Box05_S35	ACTIVE	0	853.648516893
2E90EDD21091	2016-08-29	EtOH_Box05_S35	ACTIVE	0	853.810061932
2E90EDD21091	2016-08-29	EtOH_Box05_S35	ACTIVE	0	863.94333005
2E90EDD21091	2016-08-29	EtOH_Box05_S35	ACTIVE	0	864.191570044
2E90EDD21091	2016-08-29	EtOH_Box05_S35	ACTIVE	0	864.287919998
2E90EDD21091	2016-08-29	EtOH_Box05_S35	ACTIVE	0	892.622689009
2E90EDD21091	2016-08-29	EtOH_Box05_S35	ACTIVE	0	892.783798933
2E90EDD21091	2016-08-29	EtOH_Box05_S35	ACTIVE	0	892.868906021
2E90EDD21091	2016-08-29	EtOH_Box05_S35	ACTIVE	0	893.191987991
2E90EDD21091	2016-08-29	EtOH_Box05_S35	ACTIVE	0	893.363667011
2E90EDD21091	2016-08-29	EtOH_Box05_S35	ACTIVE	0	893.481209993
2E90EDD21091	2016-08-29	EtOH_Box05_S35	ACTIVE	0	893.609521866
2E90EDD21091	2016-08-29	EtOH_Box05_S35	ACTIVE	0	893.727561951
2E90EDD21091	2016-08-29	EtOH_Box05_S35	ACTIVE	0	893.845268011
2E90EDD21091	2016-08-29	EtOH_Box05_S35	ACTIVE	0	893.984407902
2E90EDD21091	2016-08-29	EtOH_Box05_S35	ACTIVE	0	894.112709999
2E90EDD21091	2016-08-29	EtOH_Box05_S35	ACTIVE	0	894.241030931
2E90EDD21091	2016-08-29	EtOH_Box05_S35	ACTIVE	0	894.369365931
2E90EDD21091	2016-08-29	EtOH_Box05_S35	ACTIVE	0	894.865638018
2E90EDD21091	2016-08-29	EtOH_Box05_S35	ACTIVE	0	894.961647034
2E90EDD21091	2016-08-29	EtOH_Box05_S35	ACTIVE	0	895.079190016
2E90EDD21091	2016-08-29	EtOH_Box05_S35	ACTIVE	0	895.207607985
2E90EDD21091	2016-08-29	EtOH_Box05_S35	ACTIVE	0	895.335976839
2E90EDD21091	2016-08-29	EtOH_Box05_S35	ACTIVE	0	895.475124836
2E90EDD21091	2016-08-29	EtOH_Box05_S35	ACTIVE	0	895.603411913
2E90EDD21091	2016-08-29	EtOH_Box05_S35	ACTIVE	0	895.737690926
2E90EDD21091	2016-08-29	EtOH_Box05_S35	ACTIVE	0	895.867135048
2E90EDD21091	2016-08-29	EtOH_Box05_S35	ACTIVE	0	896.006409883
2E90EDD21091	2016-08-29	EtOH_Box05_S35	ACTIVE	0	896.145593882
2E90EDD21091	2016-08-29	EtOH_Box05_S35	ACTIVE	0	896.263017893
2E90EDD21091	2016-08-29	EtOH_Box05_S35	ACTIVE	0	896.402488947
2E90EDD21091	2016-08-29	EtOH_Box05_S35	ACTIVE	0	896.520570993
2E90EDD21091	2016-08-29	EtOH_Box05_S35	ACTIVE	0	896.649538994
2E90EDD21091	2016-08-29	EtOH_Box05_S35	ACTIVE	0	896.778447866
2E90EDD21091	2016-08-29	EtOH_Box05_S35	ACTIVE	0	896.920691967
2E90EDD21091	2016-08-29	EtOH_Box05_S35	ACTIVE	0	897.060878038
2E90EDD21091	2016-08-29	EtOH_Box05_S35	ACTIVE	0	897.189973831
2E90EDD21091	2016-08-29	EtOH_Box05_S35	ACTIVE	0	897.318930864
2E90EDD21091	2016-08-29	EtOH_Box05_S35	ACTIVE	0	897.480032921
2E90EDD21091	2016-08-29	EtOH_Box05_S35	ACTIVE	0	897.825126886
2E90EDD21091	2016-08-29	EtOH_Box05_S35	ACTIVE	0	897.986440897
2E90EDD21091	2016-08-29	EtOH_Box05_S35	ACTIVE	0	898.136483908
2E90EDD21091	2016-08-29	EtOH_Box05_S35	ACTIVE	0	898.513559818
2E90EDD21091	2016-08-29	EtOH_Box05_S35	ACTIVE	0	898.934118986
2E90EDD21091	2016-08-29	EtOH_Box05_S35	ACTIVE	0	899.040812016
2E90EDD21091	2016-08-29	EtOH_Box05_S35	ACTIVE	0	899.201457024
2E90EDD21091	2016-08-29	EtOH_Box05_S35	ACTIVE	0	899.372983932
2E90EDD21091	2016-08-29	EtOH_Box05_S35	ACTIVE	0	899.533704042
2E90EDD21091	2016-08-29	EtOH_Box05_S35	ACTIVE	0	899.672679901
2E90EDD21091	2016-08-29	EtOH_Box05_S35	ACTIVE	0	899.833417892
2E90EDD21091	2016-08-29	EtOH_Box05_S35	ACTIVE	0	900.004952908
2E90EDD21091	2016-08-29	EtOH_Box05_S35	ACTIVE	0	900.154858828
2E90EDD21091	2016-08-29	EtOH_Box05_S35	ACTIVE	0	900.261420965
2E90EDD21091	2016-08-29	EtOH_Box05_S35	ACTIVE	0	900.412258863
2E90EDD21091	2016-08-29	EtOH_Box05_S35	ACTIVE	0	900.540526867
2E90EDD21091	2016-08-29	EtOH_Box05_S35	ACTIVE	0	900.690408945
2E90EDD21091	2016-08-29	EtOH_Box05_S35	ACTIVE	0	900.776525974
2E90EDD21091	2016-08-29	EtOH_Box05_S35	ACTIVE	0	900.862754822
2E90EDD21091	2016-08-29	EtOH_Box05_S35	ACTIVE	0	900.981431961
2E90EDD21091	2016-08-29	EtOH_Box05_S35	ACTIVE	0	901.218950033
2E90EDD21091	2016-08-29	EtOH_Box05_S35	ACTIVE	0	901.369973898
2E90EDD21091	2016-08-29	EtOH_Box05_S35	ACTIVE	0	901.618445873
2E90EDD21091	2016-08-29	EtOH_Box05_S35	ACTIVE	0	901.791399002
2E90EDD21091	2016-08-29	EtOH_Box05_S35	ACTIVE	0	901.990445852
2E90EDD21091	2016-08-29	EtOH_Box05_S35	ACTIVE	0	902.15335989
2E90EDD21091	2016-08-29	EtOH_Box05_S35	ACTIVE	0	902.338121891
2E90EDD21091	2016-08-29	EtOH_Box05_S35	ACTIVE	0	902.695055962
2E90EDD21091	2016-08-29	EtOH_Box05_S35	ACTIVE	0	902.824712992
2E90EDD21091	2016-08-29	EtOH_Box05_S35	ACTIVE	0	913.370637894
2E90EDD21091	2016-08-29	EtOH_Box05_S35	ACTIVE	0	913.467824936
2E90EDD21091	2016-08-29	EtOH_Box05_S35	ACTIVE	0	913.673007965
2E90EDD21091	2016-08-29	EtOH_Box05_S35	ACTIVE	0	913.921715021
2E90EDD21091	2016-08-29	EtOH_Box05_S35	ACTIVE	0	914.408376932
2E90EDD21091	2016-08-29	EtOH_Box05_S35	ACTIVE	0	914.494711876
2E90EDD21091	2016-08-29	EtOH_Box05_S35	ACTIVE	0	914.645979881
2E90EDD21091	2016-08-29	EtOH_Box05_S35	ACTIVE	0	914.775439024
2E90EDD21091	2016-08-29	EtOH_Box05_S35	ACTIVE	0	915.489513874
2E90EDD21091	2016-08-29	EtOH_Box05_S35	ACTIVE	0	915.694840908
2E90EDD21091	2016-08-29	EtOH_Box05_S35	ACTIVE	0	915.835127831
2E90EDD21091	2016-08-29	EtOH_Box05_S35	ACTIVE	0	924.225096941
2E90EDD21091	2016-08-29	EtOH_Box05_S35	ACTIVE	0	924.333240986
2E90EDD21091	2016-08-29	EtOH_Box05_S35	ACTIVE	0	924.516952991
2E90EDD21091	2016-08-29	EtOH_Box05_S35	ACTIVE	0	924.680186033
2E90EDD21091	2016-08-29	EtOH_Box05_S35	ACTIVE	0	924.788164854
2E90EDD21091	2016-08-29	EtOH_Box05_S35	ACTIVE	0	924.896373034
2E90EDD21091	2016-08-29	EtOH_Box05_S35	ACTIVE	0	925.167109013
2E90EDD21091	2016-08-29	EtOH_Box05_S35	ACTIVE	0	925.351204872
2E90EDD21091	2016-08-29	EtOH_Box05_S35	ACTIVE	0	925.675730944
2E90EDD21091	2016-08-29	EtOH_Box05_S35	ACTIVE	0	927.115824938
2E90EDD21091	2016-08-29	EtOH_Box05_S35	ACTIVE	0	927.224156857
2E90EDD21091	2016-08-29	EtOH_Box05_S35	ACTIVE	0	927.321393967
2E90EDD21091	2016-08-29	EtOH_Box05_S35	ACTIVE	0	927.450912952
2E90EDD21091	2016-08-29	EtOH_Box05_S35	ACTIVE	0	959.911264896
2E90EDD21091	2016-08-29	EtOH_Box05_S35	ACTIVE	0	960.019206047
2E90EDD21091	2016-08-29	EtOH_Box05_S35	ACTIVE	0	960.126984835
2E90EDD21091	2016-08-29	EtOH_Box05_S35	ACTIVE	0	960.213122845
2E90EDD21091	2016-08-29	EtOH_Box05_S35	ACTIVE	0	960.342520952
2E90EDD21091	2016-08-29	EtOH_Box05_S35	ACTIVE	0	960.504451036
2E90EDD21091	2016-08-29	EtOH_Box05_S35	ACTIVE	0	960.590587854
2E90EDD21091	2016-08-29	EtOH_Box05_S35	ACTIVE	0	960.741672039
2E90EDD21091	2016-08-29	EtOH_Box05_S35	ACTIVE	0	960.968614817
2E90EDD21091	2016-08-29	EtOH_Box05_S35	ACTIVE	0	961.087409019
2E90EDD21091	2016-08-29	EtOH_Box05_S35	ACTIVE	0	961.217115879
2E90EDD21091	2016-08-29	EtOH_Box05_S35	ACTIVE	0	961.324966908
2E90EDD21091	2016-08-29	EtOH_Box05_S35	ACTIVE	0	961.454550982
2E90EDD21091	2016-08-29	EtOH_Box05_S35	ACTIVE	0	961.605811834
2E90EDD21091	2016-08-29	EtOH_Box05_S35	ACTIVE	0	961.72449398
2E90EDD21091	2016-08-29	EtOH_Box05_S35	ACTIVE	0	961.853898048
2E90EDD21091	2016-08-29	EtOH_Box05_S35	ACTIVE	0	961.972455025
2E90EDD21091	2016-08-29	EtOH_Box05_S35	ACTIVE	0	962.102389812
2E90EDD21091	2016-08-29	EtOH_Box05_S35	ACTIVE	0	962.232219934
2E90EDD21091	2016-08-29	EtOH_Box05_S35	ACTIVE	0	962.361739874
2E90EDD21091	2016-08-29	EtOH_Box05_S35	ACTIVE	0	962.935434818
2E90EDD21091	2016-08-29	EtOH_Box05_S35	ACTIVE	0	963.054203033
2E90EDD21091	2016-08-29	EtOH_Box05_S35	ACTIVE	0	963.260692835
2E90EDD21091	2016-08-29	EtOH_Box05_S35	ACTIVE	0	990.847082853
2E90EDD21091	2016-08-29	EtOH_Box05_S35	ACTIVE	0	1001.14141083
2E90EDD21091	2016-08-29	EtOH_Box05_S35	INACTIVE	0	1033.23338699
2E90EDD21091	2016-08-29	EtOH_Box05_S35	ACTIVE	0	1034.09761882
2E90EDD21091	2016-08-29	EtOH_Box05_S35	ACTIVE	0	1034.38944197
2E90EDD21091	2016-08-29	EtOH_Box05_S35	ACTIVE	0	1034.50829101
2E90EDD21091	2016-08-29	EtOH_Box05_S35	ACTIVE	0	1034.63784003
2E90EDD21091	2016-08-29	EtOH_Box05_S35	ACTIVE	0	1034.76744795
2E90EDD21091	2016-08-29	EtOH_Box05_S35	REWARD	117	1034.76744795
2E90EDD21091	2016-08-29	EtOH_Box05_S35	ACTIVE	0	1034.99960089
2E90EDD21091	2016-08-29	EtOH_Box05_S35	ACTIVE	0	1035.05286789
2E90EDD21091	2016-08-29	EtOH_Box05_S35	ACTIVE	0	1035.17096186
2E90EDD21091	2016-08-29	EtOH_Box05_S35	ACTIVE	0	1035.31059003
2E90EDD21091	2016-08-29	EtOH_Box05_S35	ACTIVE	0	1035.41774797
2E90EDD21091	2016-08-29	EtOH_Box05_S35	ACTIVE	0	1036.30446696
2E90EDD21091	2016-08-29	EtOH_Box05_S35	ACTIVE	0	1036.42332697
2E90EDD21091	2016-08-29	EtOH_Box05_S35	ACTIVE	0	1036.55322099
2E90EDD21091	2016-08-29	EtOH_Box05_S35	ACTIVE	0	1036.68308783
2E90EDD21091	2016-08-29	EtOH_Box05_S35	ACTIVE	0	1036.76939583
2E90EDD21091	2016-08-29	EtOH_Box05_S35	ACTIVE	0	1036.89931798
2E90EDD21091	2016-08-29	EtOH_Box05_S35	ACTIVE	0	1037.03255701
2E90EDD21091	2016-08-29	EtOH_Box05_S35	ACTIVE	0	1037.16233683
2E90EDD21091	2016-08-29	EtOH_Box05_S35	ACTIVE	0	1037.28129101
2E90EDD21091	2016-08-29	EtOH_Box05_S35	ACTIVE	0	1037.41080093
2E90EDD21091	2016-08-29	EtOH_Box05_S35	ACTIVE	0	1037.53977299
2E90EDD21091	2016-08-29	EtOH_Box05_S35	ACTIVE	0	1037.66850781
2E90EDD21091	2016-08-29	EtOH_Box05_S35	ACTIVE	0	1037.71063399
2E90EDD21091	2016-08-29	EtOH_Box05_S35	ACTIVE	0	1037.79607487
2E90EDD21091	2016-08-29	EtOH_Box05_S35	ACTIVE	0	1037.93577385
2E90EDD21091	2016-08-29	EtOH_Box05_S35	ACTIVE	0	1038.06458592
2E90EDD21091	2016-08-29	EtOH_Box05_S35	ACTIVE	0	1038.1827879
2E90EDD21091	2016-08-29	EtOH_Box05_S35	ACTIVE	0	1038.31163788
2E90EDD21091	2016-08-29	EtOH_Box05_S35	ACTIVE	0	1038.42974091
2E90EDD21091	2016-08-29	EtOH_Box05_S35	ACTIVE	0	1038.55860305
2E90EDD21091	2016-08-29	EtOH_Box05_S35	ACTIVE	0	1038.67659092
2E90EDD21091	2016-08-29	EtOH_Box05_S35	ACTIVE	0	1038.79464698
2E90EDD21091	2016-08-29	EtOH_Box05_S35	ACTIVE	0	1038.91283488
2E90EDD21091	2016-08-29	EtOH_Box05_S35	ACTIVE	0	1039.04177999
2E90EDD21091	2016-08-29	EtOH_Box05_S35	ACTIVE	0	1039.17063284
2E90EDD21091	2016-08-29	EtOH_Box05_S35	ACTIVE	0	1039.29951096
2E90EDD21091	2016-08-29	EtOH_Box05_S35	ACTIVE	0	1039.42851591
2E90EDD21091	2016-08-29	EtOH_Box05_S35	ACTIVE	0	1039.54667282
2E90EDD21091	2016-08-29	EtOH_Box05_S35	ACTIVE	0	1039.68645287
2E90EDD21091	2016-08-29	EtOH_Box05_S35	ACTIVE	0	1039.83688784
2E90EDD21091	2016-08-29	EtOH_Box05_S35	ACTIVE	0	1039.95578098
2E90EDD21091	2016-08-29	EtOH_Box05_S35	ACTIVE	0	1040.0958209
2E90EDD21091	2016-08-29	EtOH_Box05_S35	ACTIVE	0	1040.22463989
2E90EDD21091	2016-08-29	EtOH_Box05_S35	ACTIVE	0	1040.36533284
2E90EDD21091	2016-08-29	EtOH_Box05_S35	ACTIVE	0	1040.51597095
2E90EDD21091	2016-08-29	EtOH_Box05_S35	ACTIVE	0	1040.64508581
2E90EDD21091	2016-08-29	EtOH_Box05_S35	ACTIVE	0	1040.80639601
2E90EDD21091	2016-08-29	EtOH_Box05_S35	ACTIVE	0	1040.96834683
2E90EDD21091	2016-08-29	EtOH_Box05_S35	ACTIVE	0	1053.875036
2E90EDD21091	2016-08-29	EtOH_Box05_S35	ACTIVE	0	1053.98252797
2E90EDD21091	2016-08-29	EtOH_Box05_S35	ACTIVE	0	1054.38231802
2E90EDD21091	2016-08-29	EtOH_Box05_S35	ACTIVE	0	1054.50412297
2E90EDD21091	2016-08-29	EtOH_Box05_S35	ACTIVE	0	1054.62245703
2E90EDD21091	2016-08-29	EtOH_Box05_S35	ACTIVE	0	1054.76215005
2E90EDD21091	2016-08-29	EtOH_Box05_S35	ACTIVE	0	1055.08638287
2E90EDD21091	2016-08-29	EtOH_Box05_S35	ACTIVE	0	1055.22700381
2E90EDD21091	2016-08-29	EtOH_Box05_S35	ACTIVE	0	1055.35645986
2E90EDD21091	2016-08-29	EtOH_Box05_S35	ACTIVE	0	1055.49695301
2E90EDD21091	2016-08-29	EtOH_Box05_S35	ACTIVE	0	1055.68065
2E90EDD21091	2016-08-29	EtOH_Box05_S35	ACTIVE	0	1055.82097602
2E90EDD21091	2016-08-29	EtOH_Box05_S35	ACTIVE	0	1055.96143699
2E90EDD21091	2016-08-29	EtOH_Box05_S35	ACTIVE	0	1056.10175705
2E90EDD21091	2016-08-29	EtOH_Box05_S35	ACTIVE	0	1056.23140788
2E90EDD21091	2016-08-29	EtOH_Box05_S35	ACTIVE	0	1077.60919499
2E90EDD21091	2016-08-29	EtOH_Box05_S35	ACTIVE	0	1078.17776799
2E90EDD21091	2016-08-29	EtOH_Box05_S35	ACTIVE	0	1078.31821585
2E90EDD21091	2016-08-29	EtOH_Box05_S35	ACTIVE	0	1078.70768595
2E90EDD21091	2016-08-29	EtOH_Box05_S35	ACTIVE	0	1079.58497882
2E90EDD21091	2016-08-29	EtOH_Box05_S35	ACTIVE	0	1079.69319797
2E90EDD21091	2016-08-29	EtOH_Box05_S35	ACTIVE	0	1099.86485386
2E90EDD21091	2016-08-29	EtOH_Box05_S35	ACTIVE	0	1100.22159791
2E90EDD21091	2016-08-29	EtOH_Box05_S35	ACTIVE	0	1100.35128593
2E90EDD21091	2016-08-29	EtOH_Box05_S35	ACTIVE	0	1100.50353599
2E90EDD21091	2016-08-29	EtOH_Box05_S35	ACTIVE	0	1100.67663288
2E90EDD21091	2016-08-29	EtOH_Box05_S35	ACTIVE	0	1101.0334239
2E90EDD21091	2016-08-29	EtOH_Box05_S35	ACTIVE	0	1101.15229297
2E90EDD21091	2016-08-29	EtOH_Box05_S35	ACTIVE	0	1101.31451583
2E90EDD21091	2016-08-29	EtOH_Box05_S35	ACTIVE	0	1101.44416094
2E90EDD21091	2016-08-29	EtOH_Box05_S35	ACTIVE	0	1101.58450389
2E90EDD21091	2016-08-29	EtOH_Box05_S35	ACTIVE	0	1101.83316302
2E90EDD21091	2016-08-29	EtOH_Box05_S35	ACTIVE	0	1101.96282291
2E90EDD21091	2016-08-29	EtOH_Box05_S35	ACTIVE	0	1102.124789
2E90EDD21091	2016-08-29	EtOH_Box05_S35	ACTIVE	0	1102.25426888
2E90EDD21091	2016-08-29	EtOH_Box05_S35	ACTIVE	0	1102.38431883
2E90EDD21091	2016-08-29	EtOH_Box05_S35	ACTIVE	0	1102.5465939
2E90EDD21091	2016-08-29	EtOH_Box05_S35	ACTIVE	0	1102.70867085
2E90EDD21091	2016-08-29	EtOH_Box05_S35	ACTIVE	0	1102.860075
2E90EDD21091	2016-08-29	EtOH_Box05_S35	ACTIVE	0	1103.01127791
2E90EDD21091	2016-08-29	EtOH_Box05_S35	ACTIVE	0	1103.19509792
2E90EDD21091	2016-08-29	EtOH_Box05_S35	ACTIVE	0	1103.37894988
2E90EDD21091	2016-08-29	EtOH_Box05_S35	ACTIVE	0	1103.55180502
2E90EDD21091	2016-08-29	EtOH_Box05_S35	ACTIVE	0	1103.90868688
2E90EDD21091	2016-08-29	EtOH_Box05_S35	ACTIVE	0	1104.03835297
2E90EDD21091	2016-08-29	EtOH_Box05_S35	ACTIVE	0	1105.95466399
2E90EDD21091	2016-08-29	EtOH_Box05_S35	ACTIVE	0	1139.684901
2E90EDD21091	2016-08-29	EtOH_Box05_S35	ACTIVE	0	1139.94464803
2E90EDD21091	2016-08-29	EtOH_Box05_S35	ACTIVE	0	1140.26893091
2E90EDD21091	2016-08-29	EtOH_Box05_S35	ACTIVE	0	1140.40932202
2E90EDD21091	2016-08-29	EtOH_Box05_S35	ACTIVE	0	1140.79891205
2E90EDD21091	2016-08-29	EtOH_Box05_S35	ACTIVE	0	1140.9178319
2E90EDD21091	2016-08-29	EtOH_Box05_S35	ACTIVE	0	1141.19878888
2E90EDD21091	2016-08-29	EtOH_Box05_S35	ACTIVE	0	1141.41504884
2E90EDD21091	2016-08-29	EtOH_Box05_S35	ACTIVE	0	1141.59980083
2E90EDD21091	2016-08-29	EtOH_Box05_S35	ACTIVE	0	1141.70785785
2E90EDD21091	2016-08-29	EtOH_Box05_S35	ACTIVE	0	1141.84823799
2E90EDD21091	2016-08-29	EtOH_Box05_S35	ACTIVE	0	1142.01028585
2E90EDD21091	2016-08-29	EtOH_Box05_S35	ACTIVE	0	1142.13995886
2E90EDD21091	2016-08-29	EtOH_Box05_S35	ACTIVE	0	1142.30203104
2E90EDD21091	2016-08-29	EtOH_Box05_S35	ACTIVE	0	1142.48569584
2E90EDD21091	2016-08-29	EtOH_Box05_S35	ACTIVE	0	1142.60438395
2E90EDD21091	2016-08-29	EtOH_Box05_S35	ACTIVE	0	1142.97207093
2E90EDD21091	2016-08-29	EtOH_Box05_S35	ACTIVE	0	1143.14496303
2E90EDD21091	2016-08-29	EtOH_Box05_S35	ACTIVE	0	1143.50272393
2E90EDD21091	2016-08-29	EtOH_Box05_S35	ACTIVE	0	1143.9252429
2E90EDD21091	2016-08-29	EtOH_Box05_S35	ACTIVE	0	1144.07661986
2E90EDD21091	2016-08-29	EtOH_Box05_S35	ACTIVE	0	1144.29275584
2E90EDD21091	2016-08-29	EtOH_Box05_S35	ACTIVE	0	1144.44423985
2E90EDD21091	2016-08-29	EtOH_Box05_S35	ACTIVE	0	1175.72028804
2E90EDD21091	2016-08-29	EtOH_Box05_S35	ACTIVE	0	1175.893255
2E90EDD21091	2016-08-29	EtOH_Box05_S35	ACTIVE	0	1176.02287292
2E90EDD21091	2016-08-29	EtOH_Box05_S35	ACTIVE	0	1176.31479692
2E90EDD21091	2016-08-29	EtOH_Box05_S35	ACTIVE	0	1176.47783899
2E90EDD21091	2016-08-29	EtOH_Box05_S35	ACTIVE	0	1176.60751796
2E90EDD21091	2016-08-29	EtOH_Box05_S35	ACTIVE	0	1176.726331
2E90EDD21091	2016-08-29	EtOH_Box05_S35	ACTIVE	0	1176.89929485
2E90EDD21091	2016-08-29	EtOH_Box05_S35	ACTIVE	0	1177.01825905
2E90EDD21091	2016-08-29	EtOH_Box05_S35	ACTIVE	0	1177.14782286
2E90EDD21091	2016-08-29	EtOH_Box05_S35	ACTIVE	0	1177.24498081
2E90EDD21091	2016-08-29	EtOH_Box05_S35	ACTIVE	0	1177.40715384
2E90EDD21091	2016-08-29	EtOH_Box05_S35	ACTIVE	0	1226.49943089
2E90EDD21091	2016-08-29	EtOH_Box05_S35	ACTIVE	0	1226.59655285
2E90EDD21091	2016-08-29	EtOH_Box05_S35	ACTIVE	0	1227.08327103
2E90EDD21091	2016-08-29	EtOH_Box05_S35	ACTIVE	0	1227.19114399
2E90EDD21091	2016-08-29	EtOH_Box05_S35	ACTIVE	0	1227.28812385
2E90EDD21091	2016-08-29	EtOH_Box05_S35	ACTIVE	0	1247.95446301
2E90EDD21091	2016-08-29	EtOH_Box05_S35	ACTIVE	0	1255.04335403
2E90EDD21091	2016-08-29	EtOH_Box05_S35	ACTIVE	0	1278.59682083
2E90EDD21091	2016-08-29	EtOH_Box05_S35	ACTIVE	0	1278.83482289
2E90EDD21091	2016-08-29	EtOH_Box05_S35	ACTIVE	0	1278.94268799
2E90EDD21091	2016-08-29	EtOH_Box05_S35	ACTIVE	0	1279.17140889
2E90EDD21091	2016-08-29	EtOH_Box05_S35	ACTIVE	0	1279.49587083
2E90EDD21091	2016-08-29	EtOH_Box05_S35	ACTIVE	0	1279.60376596
2E90EDD21091	2016-08-29	EtOH_Box05_S35	ACTIVE	0	1279.78731298
2E90EDD21091	2016-08-29	EtOH_Box05_S35	ACTIVE	0	1279.91673899
2E90EDD21091	2016-08-29	EtOH_Box05_S35	ACTIVE	0	1328.77162194
2E90EDD21091	2016-08-29	EtOH_Box05_S35	ACTIVE	0	1328.86896491
2E90EDD21091	2016-08-29	EtOH_Box05_S35	ACTIVE	0	1329.08524489
2E90EDD21091	2016-08-29	EtOH_Box05_S35	ACTIVE	0	1329.21583796
2E90EDD21091	2016-08-29	EtOH_Box05_S35	ACTIVE	0	1333.94259882
2E90EDD21091	2016-08-29	EtOH_Box05_S35	ACTIVE	0	1363.96958399
2E90EDD21091	2016-08-29	EtOH_Box05_S35	ACTIVE	0	1364.16457391
2E90EDD21091	2016-08-29	EtOH_Box05_S35	ACTIVE	0	1364.28342104
2E90EDD21091	2016-08-29	EtOH_Box05_S35	ACTIVE	0	1364.4239099
2E90EDD21091	2016-08-29	EtOH_Box05_S35	ACTIVE	0	1403.05178905
2E90EDD21091	2016-08-29	EtOH_Box05_S35	ACTIVE	0	1403.32231092
2E90EDD21091	2016-08-29	EtOH_Box05_S35	ACTIVE	0	1403.41962981
2E90EDD21091	2016-08-29	EtOH_Box05_S35	ACTIVE	0	1403.52744985
2E90EDD21091	2016-08-29	EtOH_Box05_S35	ACTIVE	0	1403.64634705
2E90EDD21091	2016-08-29	EtOH_Box05_S35	ACTIVE	0	1403.75460482
2E90EDD21091	2016-08-29	EtOH_Box05_S35	ACTIVE	0	1404.07905197
2E90EDD21091	2016-08-29	EtOH_Box05_S35	ACTIVE	0	1483.945719
2E90EDD21091	2016-08-29	EtOH_Box05_S35	ACTIVE	0	1484.17290282
2E90EDD21091	2016-08-29	EtOH_Box05_S35	ACTIVE	0	1484.29281783
2E90EDD21091	2016-08-29	EtOH_Box05_S35	ACTIVE	0	1484.42241693
2E90EDD21091	2016-08-29	EtOH_Box05_S35	ACTIVE	0	1484.56272388
2E90EDD21091	2016-08-29	EtOH_Box05_S35	ACTIVE	0	1484.69228697
2E90EDD21091	2016-08-29	EtOH_Box05_S35	ACTIVE	0	1484.90850282
2E90EDD21091	2016-08-29	EtOH_Box05_S35	ACTIVE	0	1485.02728295
2E90EDD21091	2016-08-29	EtOH_Box05_S35	ACTIVE	0	1485.3083539
2E90EDD21091	2016-08-29	EtOH_Box05_S35	ACTIVE	0	1485.42715883
2E90EDD21091	2016-08-29	EtOH_Box05_S35	ACTIVE	0	1485.51335597
2E90EDD21091	2016-08-29	EtOH_Box05_S35	ACTIVE	0	1485.69714403
2E90EDD21091	2016-08-29	EtOH_Box05_S35	ACTIVE	0	1485.81582093
2E90EDD21091	2016-08-29	EtOH_Box05_S35	ACTIVE	0	1486.05356503
2E90EDD21091	2016-08-29	EtOH_Box05_S35	ACTIVE	0	1486.15071201
2E90EDD21091	2016-08-29	EtOH_Box05_S35	ACTIVE	0	1486.37755203
2E90EDD21091	2016-08-29	EtOH_Box05_S35	ACTIVE	0	1486.50710797
2E90EDD21091	2016-08-29	EtOH_Box05_S35	ACTIVE	0	1486.8528409
2E90EDD21091	2016-08-29	EtOH_Box05_S35	ACTIVE	0	1486.96087503
2E90EDD21091	2016-08-29	EtOH_Box05_S35	ACTIVE	0	1487.09949493
2E90EDD21091	2016-08-29	EtOH_Box05_S35	ACTIVE	0	1487.43716097
2E90EDD21091	2016-08-29	EtOH_Box05_S35	ACTIVE	0	1487.58847094
2E90EDD21091	2016-08-29	EtOH_Box05_S35	ACTIVE	0	1487.70712805
2E90EDD21091	2016-08-29	EtOH_Box05_S35	ACTIVE	0	1531.38826585
2E90EDD21091	2016-08-29	EtOH_Box05_S35	ACTIVE	0	1531.48548603
2E90EDD21091	2016-08-29	EtOH_Box05_S35	ACTIVE	0	1531.99353385
2E90EDD21091	2016-08-29	EtOH_Box05_S35	ACTIVE	0	1594.17393589
2E90EDD21091	2016-08-29	EtOH_Box05_S35	ACTIVE	0	1594.28206992
2E90EDD21091	2016-08-29	EtOH_Box05_S35	ACTIVE	0	1594.55245996
2E90EDD21091	2016-08-29	EtOH_Box05_S35	ACTIVE	0	1594.75780201
2E90EDD21091	2016-08-29	EtOH_Box05_S35	ACTIVE	0	1594.88739395
2E90EDD21091	2016-08-29	EtOH_Box05_S35	INACTIVE	0	1631.9201479
2E90EDD21091	2016-08-29	EtOH_Box05_S35	INACTIVE	0	1634.0074439
2E90EDD21091	2016-08-29	EtOH_Box05_S35	ACTIVE	0	1710.62747097
2E90EDD21091	2016-08-29	EtOH_Box05_S35	ACTIVE	0	1710.71394801
2E90EDD21091	2016-08-29	EtOH_Box05_S35	ACTIVE	0	1712.05608296
2E90EDD21091	2016-08-29	EtOH_Box05_S35	ACTIVE	0	1712.20749187
2E90EDD21091	2016-08-29	EtOH_Box05_S35	ACTIVE	0	1743.74847984
2E90EDD21091	2016-08-29	EtOH_Box05_S35	ACTIVE	0	1743.85663986
2E90EDD21091	2016-08-29	EtOH_Box05_S35	ACTIVE	0	1743.98613882
2E90EDD21091	2016-08-29	EtOH_Box05_S35	ACTIVE	0	1744.13772202
2E90EDD21091	2016-08-29	EtOH_Box05_S35	REWARD	145	1744.13772202
2E90EDD21091	2016-08-29	EtOH_Box05_S35	ACTIVE	0	1744.34751701
2E90EDD21091	2016-08-29	EtOH_Box05_S35	ACTIVE	0	1744.41163993
2E90EDD21091	2016-08-29	EtOH_Box05_S35	ACTIVE	0	1744.52961802
2E90EDD21091	2016-08-29	EtOH_Box05_S35	ACTIVE	0	1744.65974283
2E90EDD21091	2016-08-29	EtOH_Box05_S35	ACTIVE	0	1744.77785087
2E90EDD21091	2016-08-29	EtOH_Box05_S35	ACTIVE	0	1744.90672994
2E90EDD21091	2016-08-29	EtOH_Box05_S35	ACTIVE	0	1745.04698086
2E90EDD21091	2016-08-29	EtOH_Box05_S35	ACTIVE	0	1745.175951
2E90EDD21091	2016-08-29	EtOH_Box05_S35	ACTIVE	0	1745.30486894
2E90EDD21091	2016-08-29	EtOH_Box05_S35	ACTIVE	0	1745.44462085
2E90EDD21091	2016-08-29	EtOH_Box05_S35	ACTIVE	0	1745.55185795
2E90EDD21091	2016-08-29	EtOH_Box05_S35	ACTIVE	0	1745.68099284
2E90EDD21091	2016-08-29	EtOH_Box05_S35	ACTIVE	0	1745.80990195
2E90EDD21091	2016-08-29	EtOH_Box05_S35	ACTIVE	0	1746.06863284
2E90EDD21091	2016-08-29	EtOH_Box05_S35	ACTIVE	0	1746.17592192
2E90EDD21091	2016-08-29	EtOH_Box05_S35	ACTIVE	0	1746.30495286
2E90EDD21091	2016-08-29	EtOH_Box05_S35	ACTIVE	0	1746.44557691
2E90EDD21091	2016-08-29	EtOH_Box05_S35	ACTIVE	0	1746.59752893
2E90EDD21091	2016-08-29	EtOH_Box05_S35	ACTIVE	0	1746.72768688
2E90EDD21091	2016-08-29	EtOH_Box05_S35	ACTIVE	0	1746.86857796
2E90EDD21091	2016-08-29	EtOH_Box05_S35	ACTIVE	0	1746.98743796
2E90EDD21091	2016-08-29	EtOH_Box05_S35	ACTIVE	0	1747.12834787
2E90EDD21091	2016-08-29	EtOH_Box05_S35	ACTIVE	0	1747.26901293
2E90EDD21091	2016-08-29	EtOH_Box05_S35	ACTIVE	0	1747.39857101
2E90EDD21091	2016-08-29	EtOH_Box05_S35	ACTIVE	0	1747.56352401
2E90EDD21091	2016-08-29	EtOH_Box05_S35	ACTIVE	0	1747.68167496
2E90EDD21091	2016-08-29	EtOH_Box05_S35	ACTIVE	0	1747.83205891
2E90EDD21091	2016-08-29	EtOH_Box05_S35	ACTIVE	0	1747.97285485
2E90EDD21091	2016-08-29	EtOH_Box05_S35	ACTIVE	0	1748.11259985
2E90EDD21091	2016-08-29	EtOH_Box05_S35	ACTIVE	0	1748.25245404
2E90EDD21091	2016-08-29	EtOH_Box05_S35	ACTIVE	0	1748.38134003
2E90EDD21091	2016-08-29	EtOH_Box05_S35	ACTIVE	0	1748.510221
2E90EDD21091	2016-08-29	EtOH_Box05_S35	ACTIVE	0	1748.63942504
2E90EDD21091	2016-08-29	EtOH_Box05_S35	ACTIVE	0	1748.76835394
2E90EDD21091	2016-08-29	EtOH_Box05_S35	ACTIVE	0	1748.90816903
2E90EDD21091	2016-08-29	EtOH_Box05_S35	ACTIVE	0	1749.03702283
2E90EDD21091	2016-08-29	EtOH_Box05_S35	ACTIVE	0	1749.18748689
2E90EDD21091	2016-08-29	EtOH_Box05_S35	ACTIVE	0	1749.32789898
2E90EDD21091	2016-08-29	EtOH_Box05_S35	ACTIVE	0	1749.45701599
2E90EDD21091	2016-08-29	EtOH_Box05_S35	ACTIVE	0	1749.58595085
2E90EDD21091	2016-08-29	EtOH_Box05_S35	ACTIVE	0	1749.71498489
2E90EDD21091	2016-08-29	EtOH_Box05_S35	ACTIVE	0	1749.85474586
2E90EDD21091	2016-08-29	EtOH_Box05_S35	ACTIVE	0	1749.99470496
2E90EDD21091	2016-08-29	EtOH_Box05_S35	ACTIVE	0	1750.13451982
2E90EDD21091	2016-08-29	EtOH_Box05_S35	ACTIVE	0	1750.26341701
2E90EDD21091	2016-08-29	EtOH_Box05_S35	ACTIVE	0	1750.40332294
2E90EDD21091	2016-08-29	EtOH_Box05_S35	ACTIVE	0	1750.54317403
2E90EDD21091	2016-08-29	EtOH_Box05_S35	ACTIVE	0	1750.68292904
2E90EDD21091	2016-08-29	EtOH_Box05_S35	ACTIVE	0	1750.83360481
2E90EDD21091	2016-08-29	EtOH_Box05_S35	ACTIVE	0	1750.97357392
2E90EDD21091	2016-08-29	EtOH_Box05_S35	ACTIVE	0	1751.12419987
2E90EDD21091	2016-08-29	EtOH_Box05_S35	ACTIVE	0	1751.26495981
2E90EDD21091	2016-08-29	EtOH_Box05_S35	ACTIVE	0	1751.41613293
2E90EDD21091	2016-08-29	EtOH_Box05_S35	ACTIVE	0	1751.55686784
2E90EDD21091	2016-08-29	EtOH_Box05_S35	ACTIVE	0	1751.71961594
2E90EDD21091	2016-08-29	EtOH_Box05_S35	ACTIVE	0	1751.77289486
2E90EDD21091	2016-08-29	EtOH_Box05_S35	ACTIVE	0	1751.86982489
2E90EDD21091	2016-08-29	EtOH_Box05_S35	ACTIVE	0	1752.05411887
2E90EDD21091	2016-08-29	EtOH_Box05_S35	ACTIVE	0	1752.26046586
2E90EDD21091	2016-08-29	EtOH_Box05_S35	ACTIVE	0	1752.45514202
2E90EDD21091	2016-08-29	EtOH_Box05_S35	ACTIVE	0	1752.77157784
2E90EDD21091	2016-08-29	EtOH_Box05_S35	ACTIVE	0	1752.87889695
2E90EDD21091	2016-08-29	EtOH_Box05_S35	ACTIVE	0	1752.99696398
2E90EDD21091	2016-08-29	EtOH_Box05_S35	ACTIVE	0	1753.07168293
2E90EDD21091	2016-08-29	EtOH_Box05_S35	ACTIVE	0	1753.23287797
2E90EDD21091	2016-08-29	EtOH_Box05_S35	ACTIVE	0	1753.36159396
2E90EDD21091	2016-08-29	EtOH_Box05_S35	ACTIVE	0	1753.46879888
2E90EDD21091	2016-08-29	EtOH_Box05_S35	ACTIVE	0	1753.89003396
2E90EDD21091	2016-08-29	EtOH_Box05_S35	ACTIVE	0	1753.99741697
2E90EDD21091	2016-08-29	EtOH_Box05_S35	ACTIVE	0	1754.14798188
2E90EDD21091	2016-08-29	EtOH_Box05_S35	ACTIVE	0	1754.28756905
2E90EDD21091	2016-08-29	EtOH_Box05_S35	ACTIVE	0	1754.37302494
2E90EDD21091	2016-08-29	EtOH_Box05_S35	ACTIVE	0	1754.47066092
2E90EDD21091	2016-08-29	EtOH_Box05_S35	ACTIVE	0	1754.57799792
2E90EDD21091	2016-08-29	EtOH_Box05_S35	ACTIVE	0	1754.66355205
2E90EDD21091	2016-08-29	EtOH_Box05_S35	ACTIVE	0	1755.07402992
2E90EDD21091	2016-08-29	EtOH_Box05_S35	ACTIVE	0	1755.25687599
2E90EDD21091	2016-08-29	EtOH_Box05_S35	ACTIVE	0	1755.55874991
2E90EDD21091	2016-08-29	EtOH_Box05_S35	ACTIVE	0	1755.73081088
2E90EDD21091	2016-08-29	EtOH_Box05_S35	ACTIVE	0	1755.81625104
2E90EDD21091	2016-08-29	EtOH_Box05_S35	ACTIVE	0	1756.23737097
2E90EDD21091	2016-08-29	EtOH_Box05_S35	ACTIVE	0	1756.35543585
2E90EDD21091	2016-08-29	EtOH_Box05_S35	ACTIVE	0	1756.47346997
2E90EDD21091	2016-08-29	EtOH_Box05_S35	ACTIVE	0	1764.08031082
2E90EDD21091	2016-08-29	EtOH_Box05_S35	ACTIVE	0	1764.16631985
2E90EDD21091	2016-08-29	EtOH_Box05_S35	ACTIVE	0	1764.28445101
2E90EDD21091	2016-08-29	EtOH_Box05_S35	ACTIVE	0	1764.38185787
2E90EDD21091	2016-08-29	EtOH_Box05_S35	ACTIVE	0	1764.47918797
2E90EDD21091	2016-08-29	EtOH_Box05_S35	ACTIVE	0	1764.56532693
2E90EDD21091	2016-08-29	EtOH_Box05_S35	ACTIVE	0	1801.025738
2E90EDD21091	2016-08-29	EtOH_Box05_S35	ACTIVE	0	1801.15555286
2E90EDD21091	2016-08-29	EtOH_Box05_S35	ACTIVE	0	1801.25264788
2E90EDD21091	2016-08-29	EtOH_Box05_S35	ACTIVE	0	1801.51202893
2E90EDD21091	2016-08-29	EtOH_Box05_S35	ACTIVE	0	1801.78247905
2E90EDD21091	2016-08-29	EtOH_Box05_S35	ACTIVE	0	1801.90117598
2E90EDD21091	2016-08-29	EtOH_Box05_S35	ACTIVE	0	1802.08508086
2E90EDD21091	2016-08-29	EtOH_Box05_S35	ACTIVE	0	1802.17145085
2E90EDD21091	2016-08-29	EtOH_Box05_S35	ACTIVE	0	1802.33332205
2E90EDD21091	2016-08-29	EtOH_Box05_S35	ACTIVE	0	1802.41952896
2E90EDD21091	2016-08-29	EtOH_Box05_S35	ACTIVE	0	1802.52742195
2E90EDD21091	2016-08-29	EtOH_Box05_S35	ACTIVE	0	1802.76527286
2E90EDD21091	2016-08-29	EtOH_Box05_S35	ACTIVE	0	1803.0141089
2E90EDD21091	2016-08-29	EtOH_Box05_S35	ACTIVE	0	1803.12202382
2E90EDD21091	2016-08-29	EtOH_Box05_S35	ACTIVE	0	1803.24069285
2E90EDD21091	2016-08-29	EtOH_Box05_S35	ACTIVE	0	1803.381217
2E90EDD21091	2016-08-29	EtOH_Box05_S35	ACTIVE	0	1803.52175093
2E90EDD21091	2016-08-29	EtOH_Box05_S35	ACTIVE	0	1803.67402482
2E90EDD21091	2016-08-29	EtOH_Box05_S35	ACTIVE	0	1803.89060998
2E90EDD21091	2016-08-29	EtOH_Box05_S35	ACTIVE	0	1803.98775482
2E90EDD21091	2016-08-29	EtOH_Box05_S35	ACTIVE	0	1804.2470119
2E90EDD21091	2016-08-29	EtOH_Box05_S35	ACTIVE	0	1804.367553
2E90EDD21091	2016-08-29	EtOH_Box05_S35	ACTIVE	0	1804.49721193
2E90EDD21091	2016-08-29	EtOH_Box05_S35	ACTIVE	0	1804.62664604
2E90EDD21091	2016-08-29	EtOH_Box05_S35	ACTIVE	0	1804.82120705
2E90EDD21091	2016-08-29	EtOH_Box05_S35	ACTIVE	0	1804.96159387
2E90EDD21091	2016-08-29	EtOH_Box05_S35	ACTIVE	0	1805.09122205
2E90EDD21091	2016-08-29	EtOH_Box05_S35	ACTIVE	0	1805.2318449
2E90EDD21091	2016-08-29	EtOH_Box05_S35	ACTIVE	0	1805.41543984
2E90EDD21091	2016-08-29	EtOH_Box05_S35	ACTIVE	0	1805.7292819
2E90EDD21091	2016-08-29	EtOH_Box05_S35	ACTIVE	0	1805.89136004
2E90EDD21091	2016-08-29	EtOH_Box05_S35	ACTIVE	0	1824.35345101
2E90EDD21091	2016-08-29	EtOH_Box05_S35	ACTIVE	0	1824.45080304
2E90EDD21091	2016-08-29	EtOH_Box05_S35	ACTIVE	0	1824.56940889
2E90EDD21091	2016-08-29	EtOH_Box05_S35	ACTIVE	0	1824.76375484
2E90EDD21091	2016-08-29	EtOH_Box05_S35	ACTIVE	0	1824.95827389
2E90EDD21091	2016-08-29	EtOH_Box05_S35	ACTIVE	0	1825.510005
2E90EDD21091	2016-08-29	EtOH_Box05_S35	ACTIVE	0	1825.63957691
2E90EDD21091	2016-08-29	EtOH_Box05_S35	ACTIVE	0	1825.81259394
2E90EDD21091	2016-08-29	EtOH_Box05_S35	ACTIVE	0	1825.97449398
2E90EDD21091	2016-08-29	EtOH_Box05_S35	ACTIVE	0	1826.10394001
2E90EDD21091	2016-08-29	EtOH_Box05_S35	ACTIVE	0	1826.22265196
2E90EDD21091	2016-08-29	EtOH_Box05_S35	ACTIVE	0	1826.384938
2E90EDD21091	2016-08-29	EtOH_Box05_S35	ACTIVE	0	1826.54815888
2E90EDD21091	2016-08-29	EtOH_Box05_S35	ACTIVE	0	1827.00632191
2E90EDD21091	2016-08-29	EtOH_Box05_S35	ACTIVE	0	1827.19123697
2E90EDD21091	2016-08-29	EtOH_Box05_S35	ACTIVE	0	1827.49513388
2E90EDD21091	2016-08-29	EtOH_Box05_S35	ACTIVE	0	1827.70082402
2E90EDD21091	2016-08-29	EtOH_Box05_S35	ACTIVE	0	1827.84121299
2E90EDD21091	2016-08-29	EtOH_Box05_S35	ACTIVE	0	1827.98174286
2E90EDD21091	2016-08-29	EtOH_Box05_S35	ACTIVE	0	1828.17736602
2E90EDD21091	2016-08-29	EtOH_Box05_S35	ACTIVE	0	1828.31791496
2E90EDD21091	2016-08-29	EtOH_Box05_S35	ACTIVE	0	1828.44768786
2E90EDD21091	2016-08-29	EtOH_Box05_S35	ACTIVE	0	1828.73952794
2E90EDD21091	2016-08-29	EtOH_Box05_S35	ACTIVE	0	1828.84751391
2E90EDD21091	2016-08-29	EtOH_Box05_S35	ACTIVE	0	1828.93392396
2E90EDD21091	2016-08-29	EtOH_Box05_S35	ACTIVE	0	1829.05277896
2E90EDD21091	2016-08-29	EtOH_Box05_S35	ACTIVE	0	1829.18252182
2E90EDD21091	2016-08-29	EtOH_Box05_S35	ACTIVE	0	1829.40941596
2E90EDD21091	2016-08-29	EtOH_Box05_S35	ACTIVE	0	1829.49561095
2E90EDD21091	2016-08-29	EtOH_Box05_S35	ACTIVE	0	1829.5817349
2E90EDD21091	2016-08-29	EtOH_Box05_S35	ACTIVE	0	1829.85180688
2E90EDD21091	2016-08-29	EtOH_Box05_S35	ACTIVE	0	1830.10037684
2E90EDD21091	2016-08-29	EtOH_Box05_S35	ACTIVE	0	1830.28400588
2E90EDD21091	2016-08-29	EtOH_Box05_S35	ACTIVE	0	1830.42456484
2E90EDD21091	2016-08-29	EtOH_Box05_S35	ACTIVE	0	1830.64079905
2E90EDD21091	2016-08-29	EtOH_Box05_S35	ACTIVE	0	1830.88930702
2E90EDD21091	2016-08-29	EtOH_Box05_S35	ACTIVE	0	1871.77842784
2E90EDD21091	2016-08-29	EtOH_Box05_S35	ACTIVE	0	1992.96031284
2E90EDD21091	2016-08-29	EtOH_Box05_S35	ACTIVE	0	1993.057616
2E90EDD21091	2016-08-29	EtOH_Box05_S35	ACTIVE	0	1993.16566181
2E90EDD21091	2016-08-29	EtOH_Box05_S35	ACTIVE	0	1993.51172304
2E90EDD21091	2016-08-29	EtOH_Box05_S35	ACTIVE	0	1993.70614886
2E90EDD21091	2016-08-29	EtOH_Box05_S35	ACTIVE	0	1993.8464489
2E90EDD21091	2016-08-29	EtOH_Box05_S35	ACTIVE	0	1993.96536088
2E90EDD21091	2016-08-29	EtOH_Box05_S35	ACTIVE	0	1994.095083
2E90EDD21091	2016-08-29	EtOH_Box05_S35	ACTIVE	0	1994.25730681
2E90EDD21091	2016-08-29	EtOH_Box05_S35	ACTIVE	0	1994.38669991
2E90EDD21091	2016-08-29	EtOH_Box05_S35	ACTIVE	0	1994.5160439
2E90EDD21091	2016-08-29	EtOH_Box05_S35	ACTIVE	0	2031.44420099
2E90EDD21091	2016-08-29	EtOH_Box05_S35	ACTIVE	0	2172.62936497
2E90EDD21091	2016-08-29	EtOH_Box05_S35	ACTIVE	0	2172.71574092
2E90EDD21091	2016-08-29	EtOH_Box05_S35	ACTIVE	0	2172.82364082
2E90EDD21091	2016-08-29	EtOH_Box05_S35	ACTIVE	0	2172.94237494
2E90EDD21091	2016-08-29	EtOH_Box05_S35	ACTIVE	0	2173.21269083
2E90EDD21091	2016-08-29	EtOH_Box05_S35	ACTIVE	0	2173.39629793
2E90EDD21091	2016-08-29	EtOH_Box05_S35	ACTIVE	0	2173.53671193
2E90EDD21091	2016-08-29	EtOH_Box05_S35	ACTIVE	0	2173.82852197
2E90EDD21091	2016-08-29	EtOH_Box05_S35	ACTIVE	0	2173.97978497
2E90EDD21091	2016-08-29	EtOH_Box05_S35	ACTIVE	0	2174.12016082
2E90EDD21091	2016-08-29	EtOH_Box05_S35	ACTIVE	0	2174.30361605
2E90EDD21091	2016-08-29	EtOH_Box05_S35	ACTIVE	0	2174.43321586
2E90EDD21091	2016-08-29	EtOH_Box05_S35	ACTIVE	0	2174.89811587
2E90EDD21091	2016-08-29	EtOH_Box05_S35	ACTIVE	0	2175.10363197
2E90EDD21091	2016-08-29	EtOH_Box05_S35	ACTIVE	0	2175.30995083
2E90EDD21091	2016-08-29	EtOH_Box05_S35	ACTIVE	0	2175.41788483
2E90EDD21091	2016-08-29	EtOH_Box05_S35	ACTIVE	0	2434.89977884
2E90EDD21091	2016-08-29	EtOH_Box05_S35	ACTIVE	0	2495.09260392
2E90EDD21091	2016-08-29	EtOH_Box05_S35	ACTIVE	0	2496.89968801
2E90EDD21091	2016-08-29	EtOH_Box05_S35	ACTIVE	0	2497.00797486
2E90EDD21091	2016-08-29	EtOH_Box05_S35	ACTIVE	0	2497.16999888
2E90EDD21091	2016-08-29	EtOH_Box05_S35	ACTIVE	0	2497.31029391
2E90EDD21091	2016-08-29	EtOH_Box05_S35	ACTIVE	0	2561.37625384
2E90EDD21091	2016-08-29	EtOH_Box05_S35	ACTIVE	0	2561.49523282
2E90EDD21091	2016-08-29	EtOH_Box05_S35	INACTIVE	0	2734.30074
2E90EDD21091	2016-08-29	EtOH_Box05_S35	INACTIVE	0	2734.48202682
2E90EDD21091	2016-08-29	EtOH_Box05_S35	INACTIVE	0	2734.82565188
2E90EDD21091	2016-08-29	EtOH_Box05_S35	INACTIVE	0	2776.4015069
2E90EDD21091	2016-08-29	EtOH_Box05_S35	INACTIVE	0	2777.75138283
2E90EDD21091	2016-08-29	EtOH_Box05_S35	INACTIVE	0	2824.00919294
2E90EDD21091	2016-08-29	EtOH_Box05_S35	SessionEnd	0	3161.50714087
