# Supplementary material for: An open source device for operant licking in rats
Source: PeerJ. 2017 Feb 14;5:e2981. doi: 10.7717/peerj.2981 (PMC5312574; doi:10.7717/peerj.2981)
Supplement: Supplemental Information 1 — The complete raw data and several R scripts that generated all the figures and statistical analysis were compressed using the Linux tar command. The bash program dataSummary.sh located in the sucrose and water subdirectory was used to generate summary statistics for each run. [file peerj-05-2981-s001.gz › data/sucrose/pr/ETOH_motion_Box03_S115_2E90EDD235B4.csv]

RatID	date	boxid	EventType	pr	seconds
2E90EDD235B4	2016-08-29	EtOH_Box03_S115	Motion	0	24.683588028
2E90EDD235B4	2016-08-29	EtOH_Box03_S115	Motion	0	26.9107398987
2E90EDD235B4	2016-08-29	EtOH_Box03_S115	Motion	0	28.9133889675
2E90EDD235B4	2016-08-29	EtOH_Box03_S115	Motion	0	31.5255970955
2E90EDD235B4	2016-08-29	EtOH_Box03_S115	Motion	0	33.5416040421
2E90EDD235B4	2016-08-29	EtOH_Box03_S115	Motion	0	35.5445299149
2E90EDD235B4	2016-08-29	EtOH_Box03_S115	Motion	0	40.7980251312
2E90EDD235B4	2016-08-29	EtOH_Box03_S115	Motion	0	43.7937300205
2E90EDD235B4	2016-08-29	EtOH_Box03_S115	Motion	0	46.6305201054
2E90EDD235B4	2016-08-29	EtOH_Box03_S115	Motion	0	49.8922240734
2E90EDD235B4	2016-08-29	EtOH_Box03_S115	Motion	0	53.656881094
2E90EDD235B4	2016-08-29	EtOH_Box03_S115	Motion	0	55.6598160267
2E90EDD235B4	2016-08-29	EtOH_Box03_S115	Motion	0	57.9025380611
2E90EDD235B4	2016-08-29	EtOH_Box03_S115	Motion	0	59.905164957
2E90EDD235B4	2016-08-29	EtOH_Box03_S115	Motion	0	61.9078130722
2E90EDD235B4	2016-08-29	EtOH_Box03_S115	Motion	0	64.4773819447
2E90EDD235B4	2016-08-29	EtOH_Box03_S115	Motion	0	68.4369769096
2E90EDD235B4	2016-08-29	EtOH_Box03_S115	Motion	0	70.4398899078
2E90EDD235B4	2016-08-29	EtOH_Box03_S115	Motion	0	72.4423890114
2E90EDD235B4	2016-08-29	EtOH_Box03_S115	Motion	0	74.44500494
2E90EDD235B4	2016-08-29	EtOH_Box03_S115	Motion	0	76.4476590157
2E90EDD235B4	2016-08-29	EtOH_Box03_S115	Motion	0	80.44074893
2E90EDD235B4	2016-08-29	EtOH_Box03_S115	Motion	0	82.4432621002
2E90EDD235B4	2016-08-29	EtOH_Box03_S115	Motion	0	84.4459040165
2E90EDD235B4	2016-08-29	EtOH_Box03_S115	Motion	0	86.4485459328
2E90EDD235B4	2016-08-29	EtOH_Box03_S115	Motion	0	89.9665720463
2E90EDD235B4	2016-08-29	EtOH_Box03_S115	Motion	0	92.2743709087
2E90EDD235B4	2016-08-29	EtOH_Box03_S115	Motion	0	95.7069380283
2E90EDD235B4	2016-08-29	EtOH_Box03_S115	Motion	0	98.7499880791
2E90EDD235B4	2016-08-29	EtOH_Box03_S115	Motion	0	100.752922058
2E90EDD235B4	2016-08-29	EtOH_Box03_S115	Motion	0	104.581118107
2E90EDD235B4	2016-08-29	EtOH_Box03_S115	Motion	0	106.583817005
2E90EDD235B4	2016-08-29	EtOH_Box03_S115	Motion	0	115.814477921
2E90EDD235B4	2016-08-29	EtOH_Box03_S115	Motion	0	117.817008972
2E90EDD235B4	2016-08-29	EtOH_Box03_S115	Motion	0	119.819639921
2E90EDD235B4	2016-08-29	EtOH_Box03_S115	Motion	0	122.14519906
2E90EDD235B4	2016-08-29	EtOH_Box03_S115	Motion	0	124.147844076
2E90EDD235B4	2016-08-29	EtOH_Box03_S115	Motion	0	126.557811975
2E90EDD235B4	2016-08-29	EtOH_Box03_S115	Motion	0	128.560451984
2E90EDD235B4	2016-08-29	EtOH_Box03_S115	Motion	0	130.563386917
2E90EDD235B4	2016-08-29	EtOH_Box03_S115	Motion	0	132.565901041
2E90EDD235B4	2016-08-29	EtOH_Box03_S115	Motion	0	134.568533897
2E90EDD235B4	2016-08-29	EtOH_Box03_S115	Motion	0	136.724075079
2E90EDD235B4	2016-08-29	EtOH_Box03_S115	Motion	0	139.64913702
2E90EDD235B4	2016-08-29	EtOH_Box03_S115	Motion	0	143.18541503
2E90EDD235B4	2016-08-29	EtOH_Box03_S115	Motion	0	145.188076973
2E90EDD235B4	2016-08-29	EtOH_Box03_S115	Motion	0	147.190668106
2E90EDD235B4	2016-08-29	EtOH_Box03_S115	Motion	0	149.192683935
2E90EDD235B4	2016-08-29	EtOH_Box03_S115	Motion	0	151.690068007
2E90EDD235B4	2016-08-29	EtOH_Box03_S115	Motion	0	156.156661034
2E90EDD235B4	2016-08-29	EtOH_Box03_S115	Motion	0	159.424169064
2E90EDD235B4	2016-08-29	EtOH_Box03_S115	Motion	0	162.286386967
2E90EDD235B4	2016-08-29	EtOH_Box03_S115	Motion	0	164.289021969
2E90EDD235B4	2016-08-29	EtOH_Box03_S115	Motion	0	166.291903019
2E90EDD235B4	2016-08-29	EtOH_Box03_S115	Motion	0	168.294450045
2E90EDD235B4	2016-08-29	EtOH_Box03_S115	Motion	0	172.648961067
2E90EDD235B4	2016-08-29	EtOH_Box03_S115	Motion	0	174.651703119
2E90EDD235B4	2016-08-29	EtOH_Box03_S115	Motion	0	176.654345989
2E90EDD235B4	2016-08-29	EtOH_Box03_S115	Motion	0	178.894669056
2E90EDD235B4	2016-08-29	EtOH_Box03_S115	Motion	0	181.18811512
2E90EDD235B4	2016-08-29	EtOH_Box03_S115	Motion	0	183.190638065
2E90EDD235B4	2016-08-29	EtOH_Box03_S115	Motion	0	189.957294941
2E90EDD235B4	2016-08-29	EtOH_Box03_S115	Motion	0	191.959995031
2E90EDD235B4	2016-08-29	EtOH_Box03_S115	Motion	0	193.962664127
2E90EDD235B4	2016-08-29	EtOH_Box03_S115	Motion	0	195.96556592
2E90EDD235B4	2016-08-29	EtOH_Box03_S115	Motion	0	201.72144413
2E90EDD235B4	2016-08-29	EtOH_Box03_S115	Motion	0	205.191380978
2E90EDD235B4	2016-08-29	EtOH_Box03_S115	Motion	0	209.870424032
2E90EDD235B4	2016-08-29	EtOH_Box03_S115	Motion	0	211.873100042
2E90EDD235B4	2016-08-29	EtOH_Box03_S115	Motion	0	213.875754118
2E90EDD235B4	2016-08-29	EtOH_Box03_S115	Motion	0	215.87867403
2E90EDD235B4	2016-08-29	EtOH_Box03_S115	Motion	0	217.88121295
2E90EDD235B4	2016-08-29	EtOH_Box03_S115	Motion	0	220.283881903
2E90EDD235B4	2016-08-29	EtOH_Box03_S115	Motion	0	223.450572014
2E90EDD235B4	2016-08-29	EtOH_Box03_S115	Motion	0	225.453540087
2E90EDD235B4	2016-08-29	EtOH_Box03_S115	Motion	0	227.456077099
2E90EDD235B4	2016-08-29	EtOH_Box03_S115	Motion	0	229.458741903
2E90EDD235B4	2016-08-29	EtOH_Box03_S115	Motion	0	232.199970961
2E90EDD235B4	2016-08-29	EtOH_Box03_S115	Motion	0	235.037022114
2E90EDD235B4	2016-08-29	EtOH_Box03_S115	Motion	0	237.039705038
2E90EDD235B4	2016-08-29	EtOH_Box03_S115	Motion	0	239.231007099
2E90EDD235B4	2016-08-29	EtOH_Box03_S115	Motion	0	242.874447107
2E90EDD235B4	2016-08-29	EtOH_Box03_S115	Motion	0	245.434771061
2E90EDD235B4	2016-08-29	EtOH_Box03_S115	Motion	0	247.955491066
2E90EDD235B4	2016-08-29	EtOH_Box03_S115	Motion	0	250.941590071
2E90EDD235B4	2016-08-29	EtOH_Box03_S115	Motion	0	252.944118023
2E90EDD235B4	2016-08-29	EtOH_Box03_S115	Motion	0	254.946797132
2E90EDD235B4	2016-08-29	EtOH_Box03_S115	Motion	0	256.949459076
2E90EDD235B4	2016-08-29	EtOH_Box03_S115	Motion	0	258.95211792
2E90EDD235B4	2016-08-29	EtOH_Box03_S115	Motion	0	262.466385126
2E90EDD235B4	2016-08-29	EtOH_Box03_S115	Motion	0	264.469039917
2E90EDD235B4	2016-08-29	EtOH_Box03_S115	Motion	0	266.685982943
2E90EDD235B4	2016-08-29	EtOH_Box03_S115	Motion	0	268.688652992
2E90EDD235B4	2016-08-29	EtOH_Box03_S115	Motion	0	275.198525906
2E90EDD235B4	2016-08-29	EtOH_Box03_S115	Motion	0	278.23952508
2E90EDD235B4	2016-08-29	EtOH_Box03_S115	Motion	0	280.405020952
2E90EDD235B4	2016-08-29	EtOH_Box03_S115	Motion	0	285.227720022
2E90EDD235B4	2016-08-29	EtOH_Box03_S115	Motion	0	289.322263002
2E90EDD235B4	2016-08-29	EtOH_Box03_S115	Motion	0	293.98980093
2E90EDD235B4	2016-08-29	EtOH_Box03_S115	Motion	0	296.074898005
2E90EDD235B4	2016-08-29	EtOH_Box03_S115	Motion	0	298.077414036
2E90EDD235B4	2016-08-29	EtOH_Box03_S115	Motion	0	300.080084085
2E90EDD235B4	2016-08-29	EtOH_Box03_S115	Motion	0	303.841619968
2E90EDD235B4	2016-08-29	EtOH_Box03_S115	Motion	0	312.246691942
2E90EDD235B4	2016-08-29	EtOH_Box03_S115	Motion	0	318.672667027
2E90EDD235B4	2016-08-29	EtOH_Box03_S115	Motion	0	322.076545
2E90EDD235B4	2016-08-29	EtOH_Box03_S115	Motion	0	324.079194069
2E90EDD235B4	2016-08-29	EtOH_Box03_S115	Motion	0	328.82158494
2E90EDD235B4	2016-08-29	EtOH_Box03_S115	Motion	0	331.498718977
2E90EDD235B4	2016-08-29	EtOH_Box03_S115	Motion	0	334.739787102
2E90EDD235B4	2016-08-29	EtOH_Box03_S115	Motion	0	338.895821095
2E90EDD235B4	2016-08-29	EtOH_Box03_S115	Motion	0	342.785456896
2E90EDD235B4	2016-08-29	EtOH_Box03_S115	Motion	0	345.568350077
2E90EDD235B4	2016-08-29	EtOH_Box03_S115	Motion	0	347.570861101
2E90EDD235B4	2016-08-29	EtOH_Box03_S115	Motion	0	351.133629084
2E90EDD235B4	2016-08-29	EtOH_Box03_S115	Motion	0	353.136145115
2E90EDD235B4	2016-08-29	EtOH_Box03_S115	Motion	0	356.609736919
2E90EDD235B4	2016-08-29	EtOH_Box03_S115	Motion	0	362.065025091
2E90EDD235B4	2016-08-29	EtOH_Box03_S115	Motion	0	364.114197969
2E90EDD235B4	2016-08-29	EtOH_Box03_S115	Motion	0	366.117100954
2E90EDD235B4	2016-08-29	EtOH_Box03_S115	Motion	0	368.119630098
2E90EDD235B4	2016-08-29	EtOH_Box03_S115	Motion	0	370.918100119
2E90EDD235B4	2016-08-29	EtOH_Box03_S115	Motion	0	375.932748079
2E90EDD235B4	2016-08-29	EtOH_Box03_S115	Motion	0	379.58671093
2E90EDD235B4	2016-08-29	EtOH_Box03_S115	Motion	0	381.589390993
2E90EDD235B4	2016-08-29	EtOH_Box03_S115	Motion	0	384.821551085
2E90EDD235B4	2016-08-29	EtOH_Box03_S115	Motion	0	388.832592964
2E90EDD235B4	2016-08-29	EtOH_Box03_S115	Motion	0	390.835505962
2E90EDD235B4	2016-08-29	EtOH_Box03_S115	Motion	0	393.040483952
2E90EDD235B4	2016-08-29	EtOH_Box03_S115	Motion	0	395.473437071
2E90EDD235B4	2016-08-29	EtOH_Box03_S115	Motion	0	397.475997925
2E90EDD235B4	2016-08-29	EtOH_Box03_S115	Motion	0	399.478665113
2E90EDD235B4	2016-08-29	EtOH_Box03_S115	Motion	0	402.720793009
2E90EDD235B4	2016-08-29	EtOH_Box03_S115	Motion	0	404.924556017
2E90EDD235B4	2016-08-29	EtOH_Box03_S115	Motion	0	407.534858942
2E90EDD235B4	2016-08-29	EtOH_Box03_S115	Motion	0	409.886219025
2E90EDD235B4	2016-08-29	EtOH_Box03_S115	Motion	0	414.015428066
2E90EDD235B4	2016-08-29	EtOH_Box03_S115	Motion	0	417.723716021
2E90EDD235B4	2016-08-29	EtOH_Box03_S115	Motion	0	419.936196089
2E90EDD235B4	2016-08-29	EtOH_Box03_S115	Motion	0	423.90099597
2E90EDD235B4	2016-08-29	EtOH_Box03_S115	Motion	0	426.191772938
2E90EDD235B4	2016-08-29	EtOH_Box03_S115	Motion	0	428.866420984
2E90EDD235B4	2016-08-29	EtOH_Box03_S115	Motion	0	433.683746099
2E90EDD235B4	2016-08-29	EtOH_Box03_S115	Motion	0	435.686693907
2E90EDD235B4	2016-08-29	EtOH_Box03_S115	Motion	0	437.68921113
2E90EDD235B4	2016-08-29	EtOH_Box03_S115	Motion	0	440.409531116
2E90EDD235B4	2016-08-29	EtOH_Box03_S115	Motion	0	442.412050009
2E90EDD235B4	2016-08-29	EtOH_Box03_S115	Motion	0	444.414705992
2E90EDD235B4	2016-08-29	EtOH_Box03_S115	Motion	0	446.611320972
2E90EDD235B4	2016-08-29	EtOH_Box03_S115	Motion	0	452.3714571
2E90EDD235B4	2016-08-29	EtOH_Box03_S115	Motion	0	454.377842903
2E90EDD235B4	2016-08-29	EtOH_Box03_S115	Motion	0	458.0367589
2E90EDD235B4	2016-08-29	EtOH_Box03_S115	Motion	0	463.133342028
2E90EDD235B4	2016-08-29	EtOH_Box03_S115	Motion	0	465.968109131
2E90EDD235B4	2016-08-29	EtOH_Box03_S115	Motion	0	469.485433102
2E90EDD235B4	2016-08-29	EtOH_Box03_S115	Motion	0	471.877723932
2E90EDD235B4	2016-08-29	EtOH_Box03_S115	Motion	0	474.731971025
2E90EDD235B4	2016-08-29	EtOH_Box03_S115	Motion	0	476.736825943
2E90EDD235B4	2016-08-29	EtOH_Box03_S115	Motion	0	483.468482018
2E90EDD235B4	2016-08-29	EtOH_Box03_S115	Motion	0	486.00752306
2E90EDD235B4	2016-08-29	EtOH_Box03_S115	Motion	0	488.010020971
2E90EDD235B4	2016-08-29	EtOH_Box03_S115	Motion	0	490.01269412
2E90EDD235B4	2016-08-29	EtOH_Box03_S115	Motion	0	492.389585972
2E90EDD235B4	2016-08-29	EtOH_Box03_S115	Motion	0	495.428622007
2E90EDD235B4	2016-08-29	EtOH_Box03_S115	Motion	0	500.41951704
2E90EDD235B4	2016-08-29	EtOH_Box03_S115	Motion	0	505.437979937
2E90EDD235B4	2016-08-29	EtOH_Box03_S115	Motion	0	510.402611971
2E90EDD235B4	2016-08-29	EtOH_Box03_S115	Motion	0	512.898278952
2E90EDD235B4	2016-08-29	EtOH_Box03_S115	Motion	0	514.900875092
2E90EDD235B4	2016-08-29	EtOH_Box03_S115	Motion	0	517.771985054
2E90EDD235B4	2016-08-29	EtOH_Box03_S115	Motion	0	519.77469492
2E90EDD235B4	2016-08-29	EtOH_Box03_S115	Motion	0	521.777341127
2E90EDD235B4	2016-08-29	EtOH_Box03_S115	Motion	0	527.591984034
2E90EDD235B4	2016-08-29	EtOH_Box03_S115	Motion	0	529.645354986
2E90EDD235B4	2016-08-29	EtOH_Box03_S115	Motion	0	532.626460075
2E90EDD235B4	2016-08-29	EtOH_Box03_S115	Motion	0	535.772207022
2E90EDD235B4	2016-08-29	EtOH_Box03_S115	Motion	0	539.756714106
2E90EDD235B4	2016-08-29	EtOH_Box03_S115	Motion	0	543.115153074
2E90EDD235B4	2016-08-29	EtOH_Box03_S115	Motion	0	548.028978109
2E90EDD235B4	2016-08-29	EtOH_Box03_S115	Motion	0	550.031668901
2E90EDD235B4	2016-08-29	EtOH_Box03_S115	Motion	0	552.192975044
2E90EDD235B4	2016-08-29	EtOH_Box03_S115	Motion	0	555.362323046
2E90EDD235B4	2016-08-29	EtOH_Box03_S115	Motion	0	557.776585102
2E90EDD235B4	2016-08-29	EtOH_Box03_S115	Motion	0	561.266904116
2E90EDD235B4	2016-08-29	EtOH_Box03_S115	Motion	0	563.434801102
2E90EDD235B4	2016-08-29	EtOH_Box03_S115	Motion	0	566.983042002
2E90EDD235B4	2016-08-29	EtOH_Box03_S115	Motion	0	569.056087017
2E90EDD235B4	2016-08-29	EtOH_Box03_S115	Motion	0	571.521878958
2E90EDD235B4	2016-08-29	EtOH_Box03_S115	Motion	0	574.931612968
2E90EDD235B4	2016-08-29	EtOH_Box03_S115	Motion	0	577.772514105
2E90EDD235B4	2016-08-29	EtOH_Box03_S115	Motion	0	580.42888093
2E90EDD235B4	2016-08-29	EtOH_Box03_S115	Motion	0	585.587369919
2E90EDD235B4	2016-08-29	EtOH_Box03_S115	Motion	0	588.098567009
2E90EDD235B4	2016-08-29	EtOH_Box03_S115	Motion	0	590.186710119
2E90EDD235B4	2016-08-29	EtOH_Box03_S115	Motion	0	592.98011899
2E90EDD235B4	2016-08-29	EtOH_Box03_S115	Motion	0	595.574642897
2E90EDD235B4	2016-08-29	EtOH_Box03_S115	Motion	0	599.311269999
2E90EDD235B4	2016-08-29	EtOH_Box03_S115	Motion	0	602.399075031
2E90EDD235B4	2016-08-29	EtOH_Box03_S115	Motion	0	604.401711941
2E90EDD235B4	2016-08-29	EtOH_Box03_S115	Motion	0	607.453470945
2E90EDD235B4	2016-08-29	EtOH_Box03_S115	Motion	0	609.45610404
2E90EDD235B4	2016-08-29	EtOH_Box03_S115	Motion	0	612.449165106
2E90EDD235B4	2016-08-29	EtOH_Box03_S115	Motion	0	614.622214079
2E90EDD235B4	2016-08-29	EtOH_Box03_S115	Motion	0	617.749962091
2E90EDD235B4	2016-08-29	EtOH_Box03_S115	Motion	0	620.195751905
2E90EDD235B4	2016-08-29	EtOH_Box03_S115	Motion	0	622.560873985
2E90EDD235B4	2016-08-29	EtOH_Box03_S115	Motion	0	625.740112066
2E90EDD235B4	2016-08-29	EtOH_Box03_S115	Motion	0	630.441133022
2E90EDD235B4	2016-08-29	EtOH_Box03_S115	Motion	0	632.443634033
2E90EDD235B4	2016-08-29	EtOH_Box03_S115	Motion	0	634.577990055
2E90EDD235B4	2016-08-29	EtOH_Box03_S115	Motion	0	641.356636047
2E90EDD235B4	2016-08-29	EtOH_Box03_S115	Motion	0	643.466835022
2E90EDD235B4	2016-08-29	EtOH_Box03_S115	Motion	0	647.59651494
2E90EDD235B4	2016-08-29	EtOH_Box03_S115	Motion	0	650.206469059
2E90EDD235B4	2016-08-29	EtOH_Box03_S115	Motion	0	655.694821119
2E90EDD235B4	2016-08-29	EtOH_Box03_S115	Motion	0	670.642897129
2E90EDD235B4	2016-08-29	EtOH_Box03_S115	Motion	0	673.295756102
2E90EDD235B4	2016-08-29	EtOH_Box03_S115	Motion	0	676.208314896
2E90EDD235B4	2016-08-29	EtOH_Box03_S115	Motion	0	678.666049004
2E90EDD235B4	2016-08-29	EtOH_Box03_S115	Motion	0	695.210438967
2E90EDD235B4	2016-08-29	EtOH_Box03_S115	Motion	0	697.546463966
2E90EDD235B4	2016-08-29	EtOH_Box03_S115	Motion	0	701.129215002
2E90EDD235B4	2016-08-29	EtOH_Box03_S115	Motion	0	703.595700026
2E90EDD235B4	2016-08-29	EtOH_Box03_S115	Motion	0	706.790734053
2E90EDD235B4	2016-08-29	EtOH_Box03_S115	Motion	0	709.026621103
2E90EDD235B4	2016-08-29	EtOH_Box03_S115	Motion	0	711.827086926
2E90EDD235B4	2016-08-29	EtOH_Box03_S115	Motion	0	714.971879959
2E90EDD235B4	2016-08-29	EtOH_Box03_S115	Motion	0	716.974507093
2E90EDD235B4	2016-08-29	EtOH_Box03_S115	Motion	0	721.379810095
2E90EDD235B4	2016-08-29	EtOH_Box03_S115	Motion	0	729.399576902
2E90EDD235B4	2016-08-29	EtOH_Box03_S115	Motion	0	733.819178104
2E90EDD235B4	2016-08-29	EtOH_Box03_S115	Motion	0	737.012160063
2E90EDD235B4	2016-08-29	EtOH_Box03_S115	Motion	0	739.07804203
2E90EDD235B4	2016-08-29	EtOH_Box03_S115	Motion	0	742.415491104
2E90EDD235B4	2016-08-29	EtOH_Box03_S115	Motion	0	744.418168068
2E90EDD235B4	2016-08-29	EtOH_Box03_S115	Motion	0	747.360242128
2E90EDD235B4	2016-08-29	EtOH_Box03_S115	Motion	0	752.819642067
2E90EDD235B4	2016-08-29	EtOH_Box03_S115	Motion	0	754.822292089
2E90EDD235B4	2016-08-29	EtOH_Box03_S115	Motion	0	758.290699959
2E90EDD235B4	2016-08-29	EtOH_Box03_S115	Motion	0	763.206181049
2E90EDD235B4	2016-08-29	EtOH_Box03_S115	Motion	0	765.20885396
2E90EDD235B4	2016-08-29	EtOH_Box03_S115	Motion	0	767.211317062
2E90EDD235B4	2016-08-29	EtOH_Box03_S115	Motion	0	772.564739943
2E90EDD235B4	2016-08-29	EtOH_Box03_S115	Motion	0	774.567395926
2E90EDD235B4	2016-08-29	EtOH_Box03_S115	Motion	0	777.649609089
2E90EDD235B4	2016-08-29	EtOH_Box03_S115	Motion	0	779.652281046
2E90EDD235B4	2016-08-29	EtOH_Box03_S115	Motion	0	781.654789925
2E90EDD235B4	2016-08-29	EtOH_Box03_S115	Motion	0	783.657428026
2E90EDD235B4	2016-08-29	EtOH_Box03_S115	Motion	0	785.660373926
2E90EDD235B4	2016-08-29	EtOH_Box03_S115	Motion	0	788.006011009
2E90EDD235B4	2016-08-29	EtOH_Box03_S115	Motion	0	790.008652925
2E90EDD235B4	2016-08-29	EtOH_Box03_S115	Motion	0	792.011317015
2E90EDD235B4	2016-08-29	EtOH_Box03_S115	Motion	0	794.875534058
2E90EDD235B4	2016-08-29	EtOH_Box03_S115	Motion	0	800.860188007
2E90EDD235B4	2016-08-29	EtOH_Box03_S115	Motion	0	802.862729073
2E90EDD235B4	2016-08-29	EtOH_Box03_S115	Motion	0	804.865410089
2E90EDD235B4	2016-08-29	EtOH_Box03_S115	Motion	0	808.323693037
2E90EDD235B4	2016-08-29	EtOH_Box03_S115	Motion	0	813.111508131
2E90EDD235B4	2016-08-29	EtOH_Box03_S115	Motion	0	815.114174128
2E90EDD235B4	2016-08-29	EtOH_Box03_S115	Motion	0	817.345364094
2E90EDD235B4	2016-08-29	EtOH_Box03_S115	Motion	0	820.565529108
2E90EDD235B4	2016-08-29	EtOH_Box03_S115	Motion	0	822.568114996
2E90EDD235B4	2016-08-29	EtOH_Box03_S115	Motion	0	824.570766926
2E90EDD235B4	2016-08-29	EtOH_Box03_S115	Motion	0	827.108020067
2E90EDD235B4	2016-08-29	EtOH_Box03_S115	Motion	0	832.390156031
2E90EDD235B4	2016-08-29	EtOH_Box03_S115	Motion	0	839.568218946
2E90EDD235B4	2016-08-29	EtOH_Box03_S115	Motion	0	842.685395956
2E90EDD235B4	2016-08-29	EtOH_Box03_S115	Motion	0	846.12965107
2E90EDD235B4	2016-08-29	EtOH_Box03_S115	Motion	0	850.747607946
2E90EDD235B4	2016-08-29	EtOH_Box03_S115	Motion	0	855.28639698
2E90EDD235B4	2016-08-29	EtOH_Box03_S115	Motion	0	858.155251026
2E90EDD235B4	2016-08-29	EtOH_Box03_S115	Motion	0	862.018455982
2E90EDD235B4	2016-08-29	EtOH_Box03_S115	Motion	0	866.192577124
2E90EDD235B4	2016-08-29	EtOH_Box03_S115	Motion	0	868.195101023
2E90EDD235B4	2016-08-29	EtOH_Box03_S115	Motion	0	870.217358112
2E90EDD235B4	2016-08-29	EtOH_Box03_S115	Motion	0	872.219983101
2E90EDD235B4	2016-08-29	EtOH_Box03_S115	Motion	0	874.461370945
2E90EDD235B4	2016-08-29	EtOH_Box03_S115	Motion	0	876.464075089
2E90EDD235B4	2016-08-29	EtOH_Box03_S115	Motion	0	878.466717005
2E90EDD235B4	2016-08-29	EtOH_Box03_S115	Motion	0	880.469624996
2E90EDD235B4	2016-08-29	EtOH_Box03_S115	Motion	0	883.722527981
2E90EDD235B4	2016-08-29	EtOH_Box03_S115	Motion	0	885.725485086
2E90EDD235B4	2016-08-29	EtOH_Box03_S115	Motion	0	887.72803998
2E90EDD235B4	2016-08-29	EtOH_Box03_S115	Motion	0	889.730679989
2E90EDD235B4	2016-08-29	EtOH_Box03_S115	Motion	0	893.698077917
2E90EDD235B4	2016-08-29	EtOH_Box03_S115	Motion	0	896.933208942
2E90EDD235B4	2016-08-29	EtOH_Box03_S115	Motion	0	900.648391962
2E90EDD235B4	2016-08-29	EtOH_Box03_S115	Motion	0	903.816890955
2E90EDD235B4	2016-08-29	EtOH_Box03_S115	Motion	0	905.819855928
2E90EDD235B4	2016-08-29	EtOH_Box03_S115	Motion	0	907.939166069
2E90EDD235B4	2016-08-29	EtOH_Box03_S115	Motion	0	909.941827059
2E90EDD235B4	2016-08-29	EtOH_Box03_S115	Motion	0	912.153306961
2E90EDD235B4	2016-08-29	EtOH_Box03_S115	Motion	0	914.155966043
2E90EDD235B4	2016-08-29	EtOH_Box03_S115	Motion	0	919.936820984
2E90EDD235B4	2016-08-29	EtOH_Box03_S115	Motion	0	922.068356037
2E90EDD235B4	2016-08-29	EtOH_Box03_S115	Motion	0	924.441817999
2E90EDD235B4	2016-08-29	EtOH_Box03_S115	Motion	0	928.276763916
2E90EDD235B4	2016-08-29	EtOH_Box03_S115	Motion	0	932.429749966
2E90EDD235B4	2016-08-29	EtOH_Box03_S115	Motion	0	934.432416916
2E90EDD235B4	2016-08-29	EtOH_Box03_S115	Motion	0	936.435111046
2E90EDD235B4	2016-08-29	EtOH_Box03_S115	Motion	0	938.437772036
2E90EDD235B4	2016-08-29	EtOH_Box03_S115	Motion	0	943.604753017
2E90EDD235B4	2016-08-29	EtOH_Box03_S115	Motion	0	946.265731096
2E90EDD235B4	2016-08-29	EtOH_Box03_S115	Motion	0	950.103848934
2E90EDD235B4	2016-08-29	EtOH_Box03_S115	Motion	0	957.141653061
2E90EDD235B4	2016-08-29	EtOH_Box03_S115	Motion	0	964.101406097
2E90EDD235B4	2016-08-29	EtOH_Box03_S115	Motion	0	968.675041914
2E90EDD235B4	2016-08-29	EtOH_Box03_S115	Motion	0	971.440556049
2E90EDD235B4	2016-08-29	EtOH_Box03_S115	Motion	0	976.359373093
2E90EDD235B4	2016-08-29	EtOH_Box03_S115	Motion	0	980.258471012
2E90EDD235B4	2016-08-29	EtOH_Box03_S115	Motion	0	983.586803913
2E90EDD235B4	2016-08-29	EtOH_Box03_S115	Motion	0	985.589746952
2E90EDD235B4	2016-08-29	EtOH_Box03_S115	Motion	0	988.224859953
2E90EDD235B4	2016-08-29	EtOH_Box03_S115	Motion	0	992.440555096
2E90EDD235B4	2016-08-29	EtOH_Box03_S115	Motion	0	995.206273079
2E90EDD235B4	2016-08-29	EtOH_Box03_S115	Motion	0	997.208930969
2E90EDD235B4	2016-08-29	EtOH_Box03_S115	Motion	0	999.767216921
2E90EDD235B4	2016-08-29	EtOH_Box03_S115	Motion	0	1001.89277005
2E90EDD235B4	2016-08-29	EtOH_Box03_S115	Motion	0	1005.38712502
2E90EDD235B4	2016-08-29	EtOH_Box03_S115	Motion	0	1008.45631909
2E90EDD235B4	2016-08-29	EtOH_Box03_S115	Motion	0	1014.25080609
2E90EDD235B4	2016-08-29	EtOH_Box03_S115	Motion	0	1016.25377202
2E90EDD235B4	2016-08-29	EtOH_Box03_S115	Motion	0	1020.46799397
2E90EDD235B4	2016-08-29	EtOH_Box03_S115	Motion	0	1031.83973813
2E90EDD235B4	2016-08-29	EtOH_Box03_S115	Motion	0	1033.84241009
2E90EDD235B4	2016-08-29	EtOH_Box03_S115	Motion	0	1036.637959
2E90EDD235B4	2016-08-29	EtOH_Box03_S115	Motion	0	1039.47629189
2E90EDD235B4	2016-08-29	EtOH_Box03_S115	Motion	0	1041.478966
2E90EDD235B4	2016-08-29	EtOH_Box03_S115	Motion	0	1044.0441761
2E90EDD235B4	2016-08-29	EtOH_Box03_S115	Motion	0	1048.08367109
2E90EDD235B4	2016-08-29	EtOH_Box03_S115	Motion	0	1050.08633804
2E90EDD235B4	2016-08-29	EtOH_Box03_S115	Motion	0	1052.3038969
2E90EDD235B4	2016-08-29	EtOH_Box03_S115	Motion	0	1055.14672804
2E90EDD235B4	2016-08-29	EtOH_Box03_S115	Motion	0	1057.52257395
2E90EDD235B4	2016-08-29	EtOH_Box03_S115	Motion	0	1059.52522612
2E90EDD235B4	2016-08-29	EtOH_Box03_S115	Motion	0	1061.64976001
2E90EDD235B4	2016-08-29	EtOH_Box03_S115	Motion	0	1065.1537261
2E90EDD235B4	2016-08-29	EtOH_Box03_S115	Motion	0	1067.97246313
2E90EDD235B4	2016-08-29	EtOH_Box03_S115	Motion	0	1069.97511411
2E90EDD235B4	2016-08-29	EtOH_Box03_S115	Motion	0	1074.41442108
2E90EDD235B4	2016-08-29	EtOH_Box03_S115	Motion	0	1077.39712906
2E90EDD235B4	2016-08-29	EtOH_Box03_S115	Motion	0	1080.585109
2E90EDD235B4	2016-08-29	EtOH_Box03_S115	Motion	0	1083.17431808
2E90EDD235B4	2016-08-29	EtOH_Box03_S115	Motion	0	1085.99892998
2E90EDD235B4	2016-08-29	EtOH_Box03_S115	Motion	0	1088.00147796
2E90EDD235B4	2016-08-29	EtOH_Box03_S115	Motion	0	1090.00417805
2E90EDD235B4	2016-08-29	EtOH_Box03_S115	Motion	0	1092.576478
2E90EDD235B4	2016-08-29	EtOH_Box03_S115	Motion	0	1109.23187399
2E90EDD235B4	2016-08-29	EtOH_Box03_S115	Motion	0	1112.94000101
2E90EDD235B4	2016-08-29	EtOH_Box03_S115	Motion	0	1116.33130312
2E90EDD235B4	2016-08-29	EtOH_Box03_S115	Motion	0	1118.53027391
2E90EDD235B4	2016-08-29	EtOH_Box03_S115	Motion	0	1120.53320098
2E90EDD235B4	2016-08-29	EtOH_Box03_S115	Motion	0	1126.89717197
2E90EDD235B4	2016-08-29	EtOH_Box03_S115	Motion	0	1129.23706293
2E90EDD235B4	2016-08-29	EtOH_Box03_S115	Motion	0	1131.88819599
2E90EDD235B4	2016-08-29	EtOH_Box03_S115	Motion	0	1135.48094797
2E90EDD235B4	2016-08-29	EtOH_Box03_S115	Motion	0	1137.48271108
2E90EDD235B4	2016-08-29	EtOH_Box03_S115	Motion	0	1139.75781298
2E90EDD235B4	2016-08-29	EtOH_Box03_S115	Motion	0	1141.76046896
2E90EDD235B4	2016-08-29	EtOH_Box03_S115	Motion	0	1144.32513809
2E90EDD235B4	2016-08-29	EtOH_Box03_S115	Motion	0	1146.36398005
2E90EDD235B4	2016-08-29	EtOH_Box03_S115	Motion	0	1148.945755
2E90EDD235B4	2016-08-29	EtOH_Box03_S115	Motion	0	1150.94869494
2E90EDD235B4	2016-08-29	EtOH_Box03_S115	Motion	0	1152.95121598
2E90EDD235B4	2016-08-29	EtOH_Box03_S115	Motion	0	1154.95390296
2E90EDD235B4	2016-08-29	EtOH_Box03_S115	Motion	0	1156.95652509
2E90EDD235B4	2016-08-29	EtOH_Box03_S115	Motion	0	1159.11256099
2E90EDD235B4	2016-08-29	EtOH_Box03_S115	Motion	0	1162.63909292
2E90EDD235B4	2016-08-29	EtOH_Box03_S115	Motion	0	1167.69350505
2E90EDD235B4	2016-08-29	EtOH_Box03_S115	Motion	0	1174.70557904
2E90EDD235B4	2016-08-29	EtOH_Box03_S115	Motion	0	1179.8165679
2E90EDD235B4	2016-08-29	EtOH_Box03_S115	Motion	0	1182.42636895
2E90EDD235B4	2016-08-29	EtOH_Box03_S115	Motion	0	1184.52441406
2E90EDD235B4	2016-08-29	EtOH_Box03_S115	Motion	0	1187.24781203
2E90EDD235B4	2016-08-29	EtOH_Box03_S115	Motion	0	1190.08974791
2E90EDD235B4	2016-08-29	EtOH_Box03_S115	Motion	0	1192.61468101
2E90EDD235B4	2016-08-29	EtOH_Box03_S115	Motion	0	1194.7180109
2E90EDD235B4	2016-08-29	EtOH_Box03_S115	Motion	0	1196.72063804
2E90EDD235B4	2016-08-29	EtOH_Box03_S115	Motion	0	1198.72328401
2E90EDD235B4	2016-08-29	EtOH_Box03_S115	Motion	0	1200.72618294
2E90EDD235B4	2016-08-29	EtOH_Box03_S115	Motion	0	1204.18383598
2E90EDD235B4	2016-08-29	EtOH_Box03_S115	Motion	0	1208.06298804
2E90EDD235B4	2016-08-29	EtOH_Box03_S115	Motion	0	1210.980618
2E90EDD235B4	2016-08-29	EtOH_Box03_S115	Motion	0	1214.85733008
2E90EDD235B4	2016-08-29	EtOH_Box03_S115	Motion	0	1219.10758495
2E90EDD235B4	2016-08-29	EtOH_Box03_S115	Motion	0	1225.14674091
2E90EDD235B4	2016-08-29	EtOH_Box03_S115	Motion	0	1229.87694907
2E90EDD235B4	2016-08-29	EtOH_Box03_S115	Motion	0	1233.41452003
2E90EDD235B4	2016-08-29	EtOH_Box03_S115	Motion	0	1237.937819
2E90EDD235B4	2016-08-29	EtOH_Box03_S115	Motion	0	1241.76113796
2E90EDD235B4	2016-08-29	EtOH_Box03_S115	Motion	0	1243.76378798
2E90EDD235B4	2016-08-29	EtOH_Box03_S115	Motion	0	1249.7250011
2E90EDD235B4	2016-08-29	EtOH_Box03_S115	Motion	0	1258.7607429
2E90EDD235B4	2016-08-29	EtOH_Box03_S115	Motion	0	1261.43215299
2E90EDD235B4	2016-08-29	EtOH_Box03_S115	Motion	0	1267.66596293
2E90EDD235B4	2016-08-29	EtOH_Box03_S115	Motion	0	1270.29109597
2E90EDD235B4	2016-08-29	EtOH_Box03_S115	Motion	0	1272.29373097
2E90EDD235B4	2016-08-29	EtOH_Box03_S115	Motion	0	1275.64604306
2E90EDD235B4	2016-08-29	EtOH_Box03_S115	Motion	0	1279.12936592
2E90EDD235B4	2016-08-29	EtOH_Box03_S115	Motion	0	1281.13229394
2E90EDD235B4	2016-08-29	EtOH_Box03_S115	Motion	0	1283.13822198
2E90EDD235B4	2016-08-29	EtOH_Box03_S115	Motion	0	1286.91063309
2E90EDD235B4	2016-08-29	EtOH_Box03_S115	Motion	0	1290.1380229
2E90EDD235B4	2016-08-29	EtOH_Box03_S115	Motion	0	1295.22635412
2E90EDD235B4	2016-08-29	EtOH_Box03_S115	Motion	0	1298.95138693
2E90EDD235B4	2016-08-29	EtOH_Box03_S115	Motion	0	1302.03072691
2E90EDD235B4	2016-08-29	EtOH_Box03_S115	Motion	0	1305.44566512
2E90EDD235B4	2016-08-29	EtOH_Box03_S115	Motion	0	1307.44817209
2E90EDD235B4	2016-08-29	EtOH_Box03_S115	Motion	0	1311.24170613
2E90EDD235B4	2016-08-29	EtOH_Box03_S115	Motion	0	1313.25754905
2E90EDD235B4	2016-08-29	EtOH_Box03_S115	Motion	0	1315.43761802
2E90EDD235B4	2016-08-29	EtOH_Box03_S115	Motion	0	1318.73280191
2E90EDD235B4	2016-08-29	EtOH_Box03_S115	Motion	0	1320.88292193
2E90EDD235B4	2016-08-29	EtOH_Box03_S115	Motion	0	1325.835392
2E90EDD235B4	2016-08-29	EtOH_Box03_S115	Motion	0	1332.01660109
2E90EDD235B4	2016-08-29	EtOH_Box03_S115	Motion	0	1334.59049296
2E90EDD235B4	2016-08-29	EtOH_Box03_S115	Motion	0	1340.4409771
2E90EDD235B4	2016-08-29	EtOH_Box03_S115	Motion	0	1342.44349909
2E90EDD235B4	2016-08-29	EtOH_Box03_S115	Motion	0	1344.75271702
2E90EDD235B4	2016-08-29	EtOH_Box03_S115	Motion	0	1347.72397304
2E90EDD235B4	2016-08-29	EtOH_Box03_S115	Motion	0	1351.36553597
2E90EDD235B4	2016-08-29	EtOH_Box03_S115	Motion	0	1354.08499694
2E90EDD235B4	2016-08-29	EtOH_Box03_S115	Motion	0	1356.08790398
2E90EDD235B4	2016-08-29	EtOH_Box03_S115	Motion	0	1358.46691298
2E90EDD235B4	2016-08-29	EtOH_Box03_S115	Motion	0	1362.05656791
2E90EDD235B4	2016-08-29	EtOH_Box03_S115	Motion	0	1364.598557
2E90EDD235B4	2016-08-29	EtOH_Box03_S115	Motion	0	1369.00265598
2E90EDD235B4	2016-08-29	EtOH_Box03_S115	Motion	0	1371.00722909
2E90EDD235B4	2016-08-29	EtOH_Box03_S115	Motion	0	1373.81719613
2E90EDD235B4	2016-08-29	EtOH_Box03_S115	Motion	0	1376.66556597
2E90EDD235B4	2016-08-29	EtOH_Box03_S115	Motion	0	1378.66817212
2E90EDD235B4	2016-08-29	EtOH_Box03_S115	Motion	0	1380.67109895
2E90EDD235B4	2016-08-29	EtOH_Box03_S115	Motion	0	1382.67362404
2E90EDD235B4	2016-08-29	EtOH_Box03_S115	Motion	0	1386.42281103
2E90EDD235B4	2016-08-29	EtOH_Box03_S115	Motion	0	1388.42865896
2E90EDD235B4	2016-08-29	EtOH_Box03_S115	Motion	0	1390.43166304
2E90EDD235B4	2016-08-29	EtOH_Box03_S115	Motion	0	1393.98204207
2E90EDD235B4	2016-08-29	EtOH_Box03_S115	Motion	0	1397.756639
2E90EDD235B4	2016-08-29	EtOH_Box03_S115	Motion	0	1400.577075
2E90EDD235B4	2016-08-29	EtOH_Box03_S115	Motion	0	1403.3841989
2E90EDD235B4	2016-08-29	EtOH_Box03_S115	Motion	0	1405.8035109
2E90EDD235B4	2016-08-29	EtOH_Box03_S115	Motion	0	1407.80827498
2E90EDD235B4	2016-08-29	EtOH_Box03_S115	Motion	0	1409.81095195
2E90EDD235B4	2016-08-29	EtOH_Box03_S115	Motion	0	1411.813622
2E90EDD235B4	2016-08-29	EtOH_Box03_S115	Motion	0	1413.81551695
2E90EDD235B4	2016-08-29	EtOH_Box03_S115	Motion	0	1415.81848192
2E90EDD235B4	2016-08-29	EtOH_Box03_S115	Motion	0	1418.83236909
2E90EDD235B4	2016-08-29	EtOH_Box03_S115	Motion	0	1424.05497313
2E90EDD235B4	2016-08-29	EtOH_Box03_S115	Motion	0	1427.76932001
2E90EDD235B4	2016-08-29	EtOH_Box03_S115	Motion	0	1429.97707796
2E90EDD235B4	2016-08-29	EtOH_Box03_S115	Motion	0	1432.0069809
2E90EDD235B4	2016-08-29	EtOH_Box03_S115	Motion	0	1434.00907302
2E90EDD235B4	2016-08-29	EtOH_Box03_S115	Motion	0	1437.83628392
2E90EDD235B4	2016-08-29	EtOH_Box03_S115	Motion	0	1441.53737903
2E90EDD235B4	2016-08-29	EtOH_Box03_S115	Motion	0	1445.38427305
2E90EDD235B4	2016-08-29	EtOH_Box03_S115	Motion	0	1466.13062501
2E90EDD235B4	2016-08-29	EtOH_Box03_S115	Motion	0	1468.1332109
2E90EDD235B4	2016-08-29	EtOH_Box03_S115	Motion	0	1470.44845605
2E90EDD235B4	2016-08-29	EtOH_Box03_S115	Motion	0	1472.83407497
2E90EDD235B4	2016-08-29	EtOH_Box03_S115	Motion	0	1475.19924593
2E90EDD235B4	2016-08-29	EtOH_Box03_S115	Motion	0	1478.82342196
2E90EDD235B4	2016-08-29	EtOH_Box03_S115	Motion	0	1480.82636213
2E90EDD235B4	2016-08-29	EtOH_Box03_S115	Motion	0	1483.10540795
2E90EDD235B4	2016-08-29	EtOH_Box03_S115	Motion	0	1485.68044901
2E90EDD235B4	2016-08-29	EtOH_Box03_S115	Motion	0	1488.64817309
2E90EDD235B4	2016-08-29	EtOH_Box03_S115	Motion	0	1490.65110993
2E90EDD235B4	2016-08-29	EtOH_Box03_S115	Motion	0	1494.14399695
2E90EDD235B4	2016-08-29	EtOH_Box03_S115	Motion	0	1496.14695501
2E90EDD235B4	2016-08-29	EtOH_Box03_S115	Motion	0	1498.14949107
2E90EDD235B4	2016-08-29	EtOH_Box03_S115	Motion	0	1500.97098804
2E90EDD235B4	2016-08-29	EtOH_Box03_S115	Motion	0	1503.97050905
2E90EDD235B4	2016-08-29	EtOH_Box03_S115	Motion	0	1505.97346997
2E90EDD235B4	2016-08-29	EtOH_Box03_S115	Motion	0	1508.02271605
2E90EDD235B4	2016-08-29	EtOH_Box03_S115	Motion	0	1511.3086071
2E90EDD235B4	2016-08-29	EtOH_Box03_S115	Motion	0	1514.25340009
2E90EDD235B4	2016-08-29	EtOH_Box03_S115	Motion	0	1517.04660106
2E90EDD235B4	2016-08-29	EtOH_Box03_S115	Motion	0	1519.52627492
2E90EDD235B4	2016-08-29	EtOH_Box03_S115	Motion	0	1521.74762392
2E90EDD235B4	2016-08-29	EtOH_Box03_S115	Motion	0	1526.12641597
2E90EDD235B4	2016-08-29	EtOH_Box03_S115	Motion	0	1528.12894201
2E90EDD235B4	2016-08-29	EtOH_Box03_S115	Motion	0	1530.13160491
2E90EDD235B4	2016-08-29	EtOH_Box03_S115	Motion	0	1532.13425207
2E90EDD235B4	2016-08-29	EtOH_Box03_S115	Motion	0	1534.13691711
2E90EDD235B4	2016-08-29	EtOH_Box03_S115	Motion	0	1536.1398139
2E90EDD235B4	2016-08-29	EtOH_Box03_S115	Motion	0	1541.27335191
2E90EDD235B4	2016-08-29	EtOH_Box03_S115	Motion	0	1548.48249197
2E90EDD235B4	2016-08-29	EtOH_Box03_S115	Motion	0	1551.93269491
2E90EDD235B4	2016-08-29	EtOH_Box03_S115	Motion	0	1554.64946604
2E90EDD235B4	2016-08-29	EtOH_Box03_S115	Motion	0	1557.25668597
2E90EDD235B4	2016-08-29	EtOH_Box03_S115	Motion	0	1559.73411894
2E90EDD235B4	2016-08-29	EtOH_Box03_S115	Motion	0	1561.73674607
2E90EDD235B4	2016-08-29	EtOH_Box03_S115	Motion	0	1564.54899502
2E90EDD235B4	2016-08-29	EtOH_Box03_S115	Motion	0	1566.55163407
2E90EDD235B4	2016-08-29	EtOH_Box03_S115	Motion	0	1568.55427408
2E90EDD235B4	2016-08-29	EtOH_Box03_S115	Motion	0	1570.63829303
2E90EDD235B4	2016-08-29	EtOH_Box03_S115	Motion	0	1574.40541005
2E90EDD235B4	2016-08-29	EtOH_Box03_S115	Motion	0	1577.94943595
2E90EDD235B4	2016-08-29	EtOH_Box03_S115	Motion	0	1580.5926249
2E90EDD235B4	2016-08-29	EtOH_Box03_S115	Motion	0	1582.59516001
2E90EDD235B4	2016-08-29	EtOH_Box03_S115	Motion	0	1586.81871104
2E90EDD235B4	2016-08-29	EtOH_Box03_S115	Motion	0	1589.69287205
2E90EDD235B4	2016-08-29	EtOH_Box03_S115	Motion	0	1591.69551897
2E90EDD235B4	2016-08-29	EtOH_Box03_S115	Motion	0	1605.61371207
2E90EDD235B4	2016-08-29	EtOH_Box03_S115	Motion	0	1607.86125112
2E90EDD235B4	2016-08-29	EtOH_Box03_S115	Motion	0	1609.86392403
2E90EDD235B4	2016-08-29	EtOH_Box03_S115	Motion	0	1612.1911819
2E90EDD235B4	2016-08-29	EtOH_Box03_S115	Motion	0	1615.00947309
2E90EDD235B4	2016-08-29	EtOH_Box03_S115	Motion	0	1632.44814396
2E90EDD235B4	2016-08-29	EtOH_Box03_S115	Motion	0	1636.55788112
2E90EDD235B4	2016-08-29	EtOH_Box03_S115	Motion	0	1638.56050897
2E90EDD235B4	2016-08-29	EtOH_Box03_S115	Motion	0	1640.73023391
2E90EDD235B4	2016-08-29	EtOH_Box03_S115	Motion	0	1645.75017691
2E90EDD235B4	2016-08-29	EtOH_Box03_S115	Motion	0	1659.88686109
2E90EDD235B4	2016-08-29	EtOH_Box03_S115	Motion	0	1662.26353097
2E90EDD235B4	2016-08-29	EtOH_Box03_S115	Motion	0	1664.7942431
2E90EDD235B4	2016-08-29	EtOH_Box03_S115	Motion	0	1666.92865992
2E90EDD235B4	2016-08-29	EtOH_Box03_S115	Motion	0	1668.93131709
2E90EDD235B4	2016-08-29	EtOH_Box03_S115	Motion	0	1671.2289269
2E90EDD235B4	2016-08-29	EtOH_Box03_S115	Motion	0	1673.23145103
2E90EDD235B4	2016-08-29	EtOH_Box03_S115	Motion	0	1676.6193409
2E90EDD235B4	2016-08-29	EtOH_Box03_S115	Motion	0	1680.04807401
2E90EDD235B4	2016-08-29	EtOH_Box03_S115	Motion	0	1682.05081201
2E90EDD235B4	2016-08-29	EtOH_Box03_S115	Motion	0	1685.2895751
2E90EDD235B4	2016-08-29	EtOH_Box03_S115	Motion	0	1687.29226208
2E90EDD235B4	2016-08-29	EtOH_Box03_S115	Motion	0	1690.52785897
2E90EDD235B4	2016-08-29	EtOH_Box03_S115	Motion	0	1692.57561994
2E90EDD235B4	2016-08-29	EtOH_Box03_S115	Motion	0	1694.57830095
2E90EDD235B4	2016-08-29	EtOH_Box03_S115	Motion	0	1696.58095193
2E90EDD235B4	2016-08-29	EtOH_Box03_S115	Motion	0	1701.207304
2E90EDD235B4	2016-08-29	EtOH_Box03_S115	Motion	0	1705.0521481
2E90EDD235B4	2016-08-29	EtOH_Box03_S115	Motion	0	1708.93065906
2E90EDD235B4	2016-08-29	EtOH_Box03_S115	Motion	0	1710.93364501
2E90EDD235B4	2016-08-29	EtOH_Box03_S115	Motion	0	1712.93619108
2E90EDD235B4	2016-08-29	EtOH_Box03_S115	Motion	0	1718.15344
2E90EDD235B4	2016-08-29	EtOH_Box03_S115	Motion	0	1721.77410102
2E90EDD235B4	2016-08-29	EtOH_Box03_S115	Motion	0	1725.64612007
2E90EDD235B4	2016-08-29	EtOH_Box03_S115	Motion	0	1727.64865303
2E90EDD235B4	2016-08-29	EtOH_Box03_S115	Motion	0	1729.65131712
2E90EDD235B4	2016-08-29	EtOH_Box03_S115	Motion	0	1732.15995502
2E90EDD235B4	2016-08-29	EtOH_Box03_S115	Motion	0	1734.16265798
2E90EDD235B4	2016-08-29	EtOH_Box03_S115	Motion	0	1737.24399805
2E90EDD235B4	2016-08-29	EtOH_Box03_S115	Motion	0	1739.24991393
2E90EDD235B4	2016-08-29	EtOH_Box03_S115	Motion	0	1741.35076308
2E90EDD235B4	2016-08-29	EtOH_Box03_S115	Motion	0	1743.35326505
2E90EDD235B4	2016-08-29	EtOH_Box03_S115	Motion	0	1745.355932
2E90EDD235B4	2016-08-29	EtOH_Box03_S115	Motion	0	1747.99406099
2E90EDD235B4	2016-08-29	EtOH_Box03_S115	Motion	0	1749.9967041
2E90EDD235B4	2016-08-29	EtOH_Box03_S115	Motion	0	1754.07813406
2E90EDD235B4	2016-08-29	EtOH_Box03_S115	Motion	0	1756.14511991
2E90EDD235B4	2016-08-29	EtOH_Box03_S115	Motion	0	1758.14763403
2E90EDD235B4	2016-08-29	EtOH_Box03_S115	Motion	0	1760.15025997
2E90EDD235B4	2016-08-29	EtOH_Box03_S115	Motion	0	1762.15288997
2E90EDD235B4	2016-08-29	EtOH_Box03_S115	Motion	0	1764.155545
2E90EDD235B4	2016-08-29	EtOH_Box03_S115	Motion	0	1767.70447111
2E90EDD235B4	2016-08-29	EtOH_Box03_S115	Motion	0	1769.87607312
2E90EDD235B4	2016-08-29	EtOH_Box03_S115	Motion	0	1774.09815693
2E90EDD235B4	2016-08-29	EtOH_Box03_S115	Motion	0	1776.11306095
2E90EDD235B4	2016-08-29	EtOH_Box03_S115	Motion	0	1793.85591102
2E90EDD235B4	2016-08-29	EtOH_Box03_S115	Motion	0	1796.77252698
2E90EDD235B4	2016-08-29	EtOH_Box03_S115	Motion	0	1800.88805699
2E90EDD235B4	2016-08-29	EtOH_Box03_S115	Motion	0	1802.89060402
2E90EDD235B4	2016-08-29	EtOH_Box03_S115	Motion	0	1804.89328194
2E90EDD235B4	2016-08-29	EtOH_Box03_S115	Motion	0	1807.60437799
2E90EDD235B4	2016-08-29	EtOH_Box03_S115	Motion	0	1813.98937392
2E90EDD235B4	2016-08-29	EtOH_Box03_S115	Motion	0	1817.02160907
2E90EDD235B4	2016-08-29	EtOH_Box03_S115	Motion	0	1819.02425003
2E90EDD235B4	2016-08-29	EtOH_Box03_S115	Motion	0	1823.11484694
2E90EDD235B4	2016-08-29	EtOH_Box03_S115	Motion	0	1826.28513408
2E90EDD235B4	2016-08-29	EtOH_Box03_S115	Motion	0	1829.16113091
2E90EDD235B4	2016-08-29	EtOH_Box03_S115	Motion	0	1831.1641109
2E90EDD235B4	2016-08-29	EtOH_Box03_S115	Motion	0	1833.16665196
2E90EDD235B4	2016-08-29	EtOH_Box03_S115	Motion	0	1836.80461597
2E90EDD235B4	2016-08-29	EtOH_Box03_S115	Motion	0	1841.21644998
2E90EDD235B4	2016-08-29	EtOH_Box03_S115	Motion	0	1845.06845808
2E90EDD235B4	2016-08-29	EtOH_Box03_S115	Motion	0	1847.50756311
2E90EDD235B4	2016-08-29	EtOH_Box03_S115	Motion	0	1849.51021099
2E90EDD235B4	2016-08-29	EtOH_Box03_S115	Motion	0	1851.95706201
2E90EDD235B4	2016-08-29	EtOH_Box03_S115	Motion	0	1853.95969796
2E90EDD235B4	2016-08-29	EtOH_Box03_S115	Motion	0	1856.02908111
2E90EDD235B4	2016-08-29	EtOH_Box03_S115	Motion	0	1858.03160405
2E90EDD235B4	2016-08-29	EtOH_Box03_S115	Motion	0	1860.03425908
2E90EDD235B4	2016-08-29	EtOH_Box03_S115	Motion	0	1862.69710112
2E90EDD235B4	2016-08-29	EtOH_Box03_S115	Motion	0	1864.69973803
2E90EDD235B4	2016-08-29	EtOH_Box03_S115	Motion	0	1867.54262495
2E90EDD235B4	2016-08-29	EtOH_Box03_S115	Motion	0	1878.02411103
2E90EDD235B4	2016-08-29	EtOH_Box03_S115	Motion	0	1881.34056497
2E90EDD235B4	2016-08-29	EtOH_Box03_S115	Motion	0	1888.346174
2E90EDD235B4	2016-08-29	EtOH_Box03_S115	Motion	0	1890.34890199
2E90EDD235B4	2016-08-29	EtOH_Box03_S115	Motion	0	1892.68800712
2E90EDD235B4	2016-08-29	EtOH_Box03_S115	Motion	0	1894.69065094
2E90EDD235B4	2016-08-29	EtOH_Box03_S115	Motion	0	1897.98193097
2E90EDD235B4	2016-08-29	EtOH_Box03_S115	Motion	0	1899.98458099
2E90EDD235B4	2016-08-29	EtOH_Box03_S115	Motion	0	1902.09517193
2E90EDD235B4	2016-08-29	EtOH_Box03_S115	Motion	0	1904.09781313
2E90EDD235B4	2016-08-29	EtOH_Box03_S115	Motion	0	1928.11226606
2E90EDD235B4	2016-08-29	EtOH_Box03_S115	Motion	0	1930.11497092
2E90EDD235B4	2016-08-29	EtOH_Box03_S115	Motion	0	1933.23769903
2E90EDD235B4	2016-08-29	EtOH_Box03_S115	Motion	0	1935.24251795
2E90EDD235B4	2016-08-29	EtOH_Box03_S115	Motion	0	1937.24518991
2E90EDD235B4	2016-08-29	EtOH_Box03_S115	Motion	0	1939.24788499
2E90EDD235B4	2016-08-29	EtOH_Box03_S115	Motion	0	1942.70861602
2E90EDD235B4	2016-08-29	EtOH_Box03_S115	Motion	0	1944.87459803
2E90EDD235B4	2016-08-29	EtOH_Box03_S115	Motion	0	1947.2566011
2E90EDD235B4	2016-08-29	EtOH_Box03_S115	Motion	0	1984.40916395
2E90EDD235B4	2016-08-29	EtOH_Box03_S115	Motion	0	1988.00415492
2E90EDD235B4	2016-08-29	EtOH_Box03_S115	Motion	0	1992.34735012
2E90EDD235B4	2016-08-29	EtOH_Box03_S115	Motion	0	1994.34999299
2E90EDD235B4	2016-08-29	EtOH_Box03_S115	Motion	0	2004.73101711
2E90EDD235B4	2016-08-29	EtOH_Box03_S115	Motion	0	2006.90407395
2E90EDD235B4	2016-08-29	EtOH_Box03_S115	Motion	0	2010.7145021
2E90EDD235B4	2016-08-29	EtOH_Box03_S115	Motion	0	2012.7170279
2E90EDD235B4	2016-08-29	EtOH_Box03_S115	Motion	0	2014.71967411
2E90EDD235B4	2016-08-29	EtOH_Box03_S115	Motion	0	2017.44544911
2E90EDD235B4	2016-08-29	EtOH_Box03_S115	Motion	0	2019.67266393
2E90EDD235B4	2016-08-29	EtOH_Box03_S115	Motion	0	2043.13161492
2E90EDD235B4	2016-08-29	EtOH_Box03_S115	Motion	0	2046.9032371
2E90EDD235B4	2016-08-29	EtOH_Box03_S115	Motion	0	2050.05103612
2E90EDD235B4	2016-08-29	EtOH_Box03_S115	Motion	0	2052.27304292
2E90EDD235B4	2016-08-29	EtOH_Box03_S115	Motion	0	2054.27568007
2E90EDD235B4	2016-08-29	EtOH_Box03_S115	Motion	0	2057.3660841
2E90EDD235B4	2016-08-29	EtOH_Box03_S115	Motion	0	2060.92950296
2E90EDD235B4	2016-08-29	EtOH_Box03_S115	Motion	0	2067.85384893
2E90EDD235B4	2016-08-29	EtOH_Box03_S115	Motion	0	2070.82831001
2E90EDD235B4	2016-08-29	EtOH_Box03_S115	Motion	0	2072.87113595
2E90EDD235B4	2016-08-29	EtOH_Box03_S115	Motion	0	2077.27757192
2E90EDD235B4	2016-08-29	EtOH_Box03_S115	Motion	0	2091.55000305
2E90EDD235B4	2016-08-29	EtOH_Box03_S115	Motion	0	2093.99059391
2E90EDD235B4	2016-08-29	EtOH_Box03_S115	Motion	0	2099.50448704
2E90EDD235B4	2016-08-29	EtOH_Box03_S115	Motion	0	2105.6867919
2E90EDD235B4	2016-08-29	EtOH_Box03_S115	Motion	0	2107.68933105
2E90EDD235B4	2016-08-29	EtOH_Box03_S115	Motion	0	2113.76527405
2E90EDD235B4	2016-08-29	EtOH_Box03_S115	Motion	0	2120.34088111
2E90EDD235B4	2016-08-29	EtOH_Box03_S115	Motion	0	2122.34356904
2E90EDD235B4	2016-08-29	EtOH_Box03_S115	Motion	0	2124.34622312
2E90EDD235B4	2016-08-29	EtOH_Box03_S115	Motion	0	2126.34916306
2E90EDD235B4	2016-08-29	EtOH_Box03_S115	Motion	0	2129.21694493
2E90EDD235B4	2016-08-29	EtOH_Box03_S115	Motion	0	2133.67659307
2E90EDD235B4	2016-08-29	EtOH_Box03_S115	Motion	0	2137.95642495
2E90EDD235B4	2016-08-29	EtOH_Box03_S115	Motion	0	2139.95908689
2E90EDD235B4	2016-08-29	EtOH_Box03_S115	Motion	0	2142.98743105
2E90EDD235B4	2016-08-29	EtOH_Box03_S115	Motion	0	2144.99006701
2E90EDD235B4	2016-08-29	EtOH_Box03_S115	Motion	0	2147.39409995
2E90EDD235B4	2016-08-29	EtOH_Box03_S115	Motion	0	2149.39673996
2E90EDD235B4	2016-08-29	EtOH_Box03_S115	Motion	0	2151.39936304
2E90EDD235B4	2016-08-29	EtOH_Box03_S115	Motion	0	2157.32034707
2E90EDD235B4	2016-08-29	EtOH_Box03_S115	Motion	0	2163.96904993
2E90EDD235B4	2016-08-29	EtOH_Box03_S115	Motion	0	2165.9720161
2E90EDD235B4	2016-08-29	EtOH_Box03_S115	Motion	0	2167.97453213
2E90EDD235B4	2016-08-29	EtOH_Box03_S115	Motion	0	2171.53843212
2E90EDD235B4	2016-08-29	EtOH_Box03_S115	Motion	0	2173.54105711
2E90EDD235B4	2016-08-29	EtOH_Box03_S115	Motion	0	2175.5440979
2E90EDD235B4	2016-08-29	EtOH_Box03_S115	Motion	0	2183.9056139
2E90EDD235B4	2016-08-29	EtOH_Box03_S115	Motion	0	2189.70648408
2E90EDD235B4	2016-08-29	EtOH_Box03_S115	Motion	0	2213.421345
2E90EDD235B4	2016-08-29	EtOH_Box03_S115	Motion	0	2215.92460012
2E90EDD235B4	2016-08-29	EtOH_Box03_S115	Motion	0	2218.97810912
2E90EDD235B4	2016-08-29	EtOH_Box03_S115	Motion	0	2223.09211612
2E90EDD235B4	2016-08-29	EtOH_Box03_S115	Motion	0	2225.09477901
2E90EDD235B4	2016-08-29	EtOH_Box03_S115	Motion	0	2231.450037
2E90EDD235B4	2016-08-29	EtOH_Box03_S115	Motion	0	2234.33634496
2E90EDD235B4	2016-08-29	EtOH_Box03_S115	Motion	0	2236.3392849
2E90EDD235B4	2016-08-29	EtOH_Box03_S115	Motion	0	2238.34180808
2E90EDD235B4	2016-08-29	EtOH_Box03_S115	Motion	0	2240.34448195
2E90EDD235B4	2016-08-29	EtOH_Box03_S115	Motion	0	2242.56142211
2E90EDD235B4	2016-08-29	EtOH_Box03_S115	Motion	0	2244.5640769
2E90EDD235B4	2016-08-29	EtOH_Box03_S115	Motion	0	2247.25343204
2E90EDD235B4	2016-08-29	EtOH_Box03_S115	Motion	0	2250.16388798
2E90EDD235B4	2016-08-29	EtOH_Box03_S115	Motion	0	2253.96345901
2E90EDD235B4	2016-08-29	EtOH_Box03_S115	Motion	0	2255.96642399
2E90EDD235B4	2016-08-29	EtOH_Box03_S115	Motion	0	2257.96899295
2E90EDD235B4	2016-08-29	EtOH_Box03_S115	Motion	0	2261.55268502
2E90EDD235B4	2016-08-29	EtOH_Box03_S115	Motion	0	2263.55533004
2E90EDD235B4	2016-08-29	EtOH_Box03_S115	Motion	0	2265.55826402
2E90EDD235B4	2016-08-29	EtOH_Box03_S115	Motion	0	2268.49404311
2E90EDD235B4	2016-08-29	EtOH_Box03_S115	Motion	0	2270.49700403
2E90EDD235B4	2016-08-29	EtOH_Box03_S115	Motion	0	2274.04828191
2E90EDD235B4	2016-08-29	EtOH_Box03_S115	Motion	0	2276.86771607
2E90EDD235B4	2016-08-29	EtOH_Box03_S115	Motion	0	2278.87035012
2E90EDD235B4	2016-08-29	EtOH_Box03_S115	Motion	0	2281.78440905
2E90EDD235B4	2016-08-29	EtOH_Box03_S115	Motion	0	2284.65676999
2E90EDD235B4	2016-08-29	EtOH_Box03_S115	Motion	0	2288.68930006
2E90EDD235B4	2016-08-29	EtOH_Box03_S115	Motion	0	2290.72842908
2E90EDD235B4	2016-08-29	EtOH_Box03_S115	Motion	0	2294.58920693
2E90EDD235B4	2016-08-29	EtOH_Box03_S115	Motion	0	2296.59190202
2E90EDD235B4	2016-08-29	EtOH_Box03_S115	Motion	0	2298.594558
2E90EDD235B4	2016-08-29	EtOH_Box03_S115	Motion	0	2307.57523799
2E90EDD235B4	2016-08-29	EtOH_Box03_S115	Motion	0	2309.57792902
2E90EDD235B4	2016-08-29	EtOH_Box03_S115	Motion	0	2311.58059692
2E90EDD235B4	2016-08-29	EtOH_Box03_S115	Motion	0	2314.61532903
2E90EDD235B4	2016-08-29	EtOH_Box03_S115	Motion	0	2316.61800408
2E90EDD235B4	2016-08-29	EtOH_Box03_S115	Motion	0	2323.10297108
2E90EDD235B4	2016-08-29	EtOH_Box03_S115	Motion	0	2325.10565209
2E90EDD235B4	2016-08-29	EtOH_Box03_S115	Motion	0	2330.00837398
2E90EDD235B4	2016-08-29	EtOH_Box03_S115	Motion	0	2332.01105595
2E90EDD235B4	2016-08-29	EtOH_Box03_S115	Motion	0	2334.01374698
2E90EDD235B4	2016-08-29	EtOH_Box03_S115	Motion	0	2336.01667809
2E90EDD235B4	2016-08-29	EtOH_Box03_S115	Motion	0	2338.29180598
2E90EDD235B4	2016-08-29	EtOH_Box03_S115	Motion	0	2340.29442501
2E90EDD235B4	2016-08-29	EtOH_Box03_S115	Motion	0	2342.29704309
2E90EDD235B4	2016-08-29	EtOH_Box03_S115	Motion	0	2344.29969096
2E90EDD235B4	2016-08-29	EtOH_Box03_S115	Motion	0	2346.903723
2E90EDD235B4	2016-08-29	EtOH_Box03_S115	Motion	0	2354.60467792
2E90EDD235B4	2016-08-29	EtOH_Box03_S115	Motion	0	2358.68628907
2E90EDD235B4	2016-08-29	EtOH_Box03_S115	Motion	0	2361.70261693
2E90EDD235B4	2016-08-29	EtOH_Box03_S115	Motion	0	2363.70522904
2E90EDD235B4	2016-08-29	EtOH_Box03_S115	Motion	0	2365.70813107
2E90EDD235B4	2016-08-29	EtOH_Box03_S115	Motion	0	2367.71064305
2E90EDD235B4	2016-08-29	EtOH_Box03_S115	Motion	0	2371.01567507
2E90EDD235B4	2016-08-29	EtOH_Box03_S115	Motion	0	2374.949507
2E90EDD235B4	2016-08-29	EtOH_Box03_S115	Motion	0	2376.95216703
2E90EDD235B4	2016-08-29	EtOH_Box03_S115	Motion	0	2388.59383893
2E90EDD235B4	2016-08-29	EtOH_Box03_S115	Motion	0	2392.62402892
2E90EDD235B4	2016-08-29	EtOH_Box03_S115	Motion	0	2397.34549308
2E90EDD235B4	2016-08-29	EtOH_Box03_S115	Motion	0	2399.34816408
2E90EDD235B4	2016-08-29	EtOH_Box03_S115	Motion	0	2402.57775497
2E90EDD235B4	2016-08-29	EtOH_Box03_S115	Motion	0	2404.84639597
2E90EDD235B4	2016-08-29	EtOH_Box03_S115	Motion	0	2406.94739795
2E90EDD235B4	2016-08-29	EtOH_Box03_S115	Motion	0	2408.95008802
2E90EDD235B4	2016-08-29	EtOH_Box03_S115	Motion	0	2410.95302796
2E90EDD235B4	2016-08-29	EtOH_Box03_S115	Motion	0	2413.17199111
2E90EDD235B4	2016-08-29	EtOH_Box03_S115	Motion	0	2421.69845605
2E90EDD235B4	2016-08-29	EtOH_Box03_S115	Motion	0	2423.70111299
2E90EDD235B4	2016-08-29	EtOH_Box03_S115	Motion	0	2425.70404601
2E90EDD235B4	2016-08-29	EtOH_Box03_S115	Motion	0	2432.80331707
2E90EDD235B4	2016-08-29	EtOH_Box03_S115	Motion	0	2435.84177804
2E90EDD235B4	2016-08-29	EtOH_Box03_S115	Motion	0	2437.991745
2E90EDD235B4	2016-08-29	EtOH_Box03_S115	Motion	0	2547.56125093
2E90EDD235B4	2016-08-29	EtOH_Box03_S115	Motion	0	2549.56399393
2E90EDD235B4	2016-08-29	EtOH_Box03_S115	Motion	0	2552.00037313
2E90EDD235B4	2016-08-29	EtOH_Box03_S115	Motion	0	2554.47017193
2E90EDD235B4	2016-08-29	EtOH_Box03_S115	Motion	0	2556.4728601
2E90EDD235B4	2016-08-29	EtOH_Box03_S115	Motion	0	2558.47554612
2E90EDD235B4	2016-08-29	EtOH_Box03_S115	Motion	0	2564.12206697
2E90EDD235B4	2016-08-29	EtOH_Box03_S115	Motion	0	2566.12503195
2E90EDD235B4	2016-08-29	EtOH_Box03_S115	Motion	0	2585.81270695
2E90EDD235B4	2016-08-29	EtOH_Box03_S115	Motion	0	2587.81525111
2E90EDD235B4	2016-08-29	EtOH_Box03_S115	Motion	0	2590.94813204
2E90EDD235B4	2016-08-29	EtOH_Box03_S115	Motion	0	2592.99813199
2E90EDD235B4	2016-08-29	EtOH_Box03_S115	Motion	0	2595.81982803
2E90EDD235B4	2016-08-29	EtOH_Box03_S115	Motion	0	2599.67532206
2E90EDD235B4	2016-08-29	EtOH_Box03_S115	Motion	0	2613.50504494
2E90EDD235B4	2016-08-29	EtOH_Box03_S115	Motion	0	2627.1514411
2E90EDD235B4	2016-08-29	EtOH_Box03_S115	Motion	0	2629.89496803
2E90EDD235B4	2016-08-29	EtOH_Box03_S115	Motion	0	2632.38214993
2E90EDD235B4	2016-08-29	EtOH_Box03_S115	Motion	0	2635.60202599
2E90EDD235B4	2016-08-29	EtOH_Box03_S115	Motion	0	2637.60455704
2E90EDD235B4	2016-08-29	EtOH_Box03_S115	Motion	0	2661.56459498
2E90EDD235B4	2016-08-29	EtOH_Box03_S115	Motion	0	2665.36915612
2E90EDD235B4	2016-08-29	EtOH_Box03_S115	Motion	0	2668.0363059
2E90EDD235B4	2016-08-29	EtOH_Box03_S115	Motion	0	2670.03951907
2E90EDD235B4	2016-08-29	EtOH_Box03_S115	Motion	0	2673.99163604
2E90EDD235B4	2016-08-29	EtOH_Box03_S115	Motion	0	2677.1557591
2E90EDD235B4	2016-08-29	EtOH_Box03_S115	Motion	0	2689.76100492
2E90EDD235B4	2016-08-29	EtOH_Box03_S115	Motion	0	2692.28593206
2E90EDD235B4	2016-08-29	EtOH_Box03_S115	SessionEnd	0	2695.36394501
