# Supplementary material for: An open source device for operant licking in rats
Source: PeerJ. 2017 Feb 14;5:e2981. doi: 10.7717/peerj.2981 (PMC5312574; doi:10.7717/peerj.2981)
Supplement: Supplemental Information 1 — The complete raw data and several R scripts that generated all the figures and statistical analysis were compressed using the Linux tar command. The bash program dataSummary.sh located in the sucrose and water subdirectory was used to generate summary statistics for each run. [file peerj-05-2981-s001.gz › data/sucrose/pr/ETOH_motion_Box05_S35_2E90EDD21091.csv]

RatID	date	boxid	EventType	pr	seconds
2E90EDD21091	2016-08-29	EtOH_Box05_S35	Motion	0	2.00198197365
2E90EDD21091	2016-08-29	EtOH_Box05_S35	Motion	0	4.0049021244
2E90EDD21091	2016-08-29	EtOH_Box05_S35	Motion	0	8.75113296509
2E90EDD21091	2016-08-29	EtOH_Box05_S35	Motion	0	10.753813982
2E90EDD21091	2016-08-29	EtOH_Box05_S35	Motion	0	13.8117921352
2E90EDD21091	2016-08-29	EtOH_Box05_S35	Motion	0	15.815844059
2E90EDD21091	2016-08-29	EtOH_Box05_S35	Motion	0	19.7729959488
2E90EDD21091	2016-08-29	EtOH_Box05_S35	Motion	0	21.7759890556
2E90EDD21091	2016-08-29	EtOH_Box05_S35	Motion	0	25.2440679073
2E90EDD21091	2016-08-29	EtOH_Box05_S35	Motion	0	27.2481861115
2E90EDD21091	2016-08-29	EtOH_Box05_S35	Motion	0	30.4218621254
2E90EDD21091	2016-08-29	EtOH_Box05_S35	Motion	0	32.4278950691
2E90EDD21091	2016-08-29	EtOH_Box05_S35	Motion	0	36.4224040508
2E90EDD21091	2016-08-29	EtOH_Box05_S35	Motion	0	38.4249770641
2E90EDD21091	2016-08-29	EtOH_Box05_S35	Motion	0	41.51080513
2E90EDD21091	2016-08-29	EtOH_Box05_S35	Motion	0	43.5164060593
2E90EDD21091	2016-08-29	EtOH_Box05_S35	Motion	0	47.4603319168
2E90EDD21091	2016-08-29	EtOH_Box05_S35	Motion	0	49.4629840851
2E90EDD21091	2016-08-29	EtOH_Box05_S35	Motion	0	53.8955008984
2E90EDD21091	2016-08-29	EtOH_Box05_S35	Motion	0	55.8982200623
2E90EDD21091	2016-08-29	EtOH_Box05_S35	Motion	0	60.1093358994
2E90EDD21091	2016-08-29	EtOH_Box05_S35	Motion	0	62.1123659611
2E90EDD21091	2016-08-29	EtOH_Box05_S35	Motion	0	66.6264090538
2E90EDD21091	2016-08-29	EtOH_Box05_S35	Motion	0	68.6289420128
2E90EDD21091	2016-08-29	EtOH_Box05_S35	Motion	0	73.2492499352
2E90EDD21091	2016-08-29	EtOH_Box05_S35	Motion	0	75.2519729137
2E90EDD21091	2016-08-29	EtOH_Box05_S35	Motion	0	78.3296589851
2E90EDD21091	2016-08-29	EtOH_Box05_S35	Motion	0	80.3354640007
2E90EDD21091	2016-08-29	EtOH_Box05_S35	Motion	0	84.3190500736
2E90EDD21091	2016-08-29	EtOH_Box05_S35	Motion	0	86.3220279217
2E90EDD21091	2016-08-29	EtOH_Box05_S35	Motion	0	90.6002290249
2E90EDD21091	2016-08-29	EtOH_Box05_S35	Motion	0	92.6023991108
2E90EDD21091	2016-08-29	EtOH_Box05_S35	Motion	0	96.9710330963
2E90EDD21091	2016-08-29	EtOH_Box05_S35	Motion	0	98.9735450745
2E90EDD21091	2016-08-29	EtOH_Box05_S35	Motion	0	102.769618988
2E90EDD21091	2016-08-29	EtOH_Box05_S35	Motion	0	104.77234292
2E90EDD21091	2016-08-29	EtOH_Box05_S35	Motion	0	108.062664986
2E90EDD21091	2016-08-29	EtOH_Box05_S35	Motion	0	110.065382004
2E90EDD21091	2016-08-29	EtOH_Box05_S35	Motion	0	113.97410512
2E90EDD21091	2016-08-29	EtOH_Box05_S35	Motion	0	115.976745129
2E90EDD21091	2016-08-29	EtOH_Box05_S35	Motion	0	118.930622101
2E90EDD21091	2016-08-29	EtOH_Box05_S35	Motion	0	120.932414055
2E90EDD21091	2016-08-29	EtOH_Box05_S35	Motion	0	124.400722027
2E90EDD21091	2016-08-29	EtOH_Box05_S35	Motion	0	126.403722048
2E90EDD21091	2016-08-29	EtOH_Box05_S35	Motion	0	129.477909088
2E90EDD21091	2016-08-29	EtOH_Box05_S35	Motion	0	131.482383966
2E90EDD21091	2016-08-29	EtOH_Box05_S35	Motion	0	135.157345057
2E90EDD21091	2016-08-29	EtOH_Box05_S35	Motion	0	137.160012007
2E90EDD21091	2016-08-29	EtOH_Box05_S35	Motion	0	140.744483948
2E90EDD21091	2016-08-29	EtOH_Box05_S35	Motion	0	142.747150898
2E90EDD21091	2016-08-29	EtOH_Box05_S35	Motion	0	149.633538961
2E90EDD21091	2016-08-29	EtOH_Box05_S35	Motion	0	151.636519909
2E90EDD21091	2016-08-29	EtOH_Box05_S35	Motion	0	157.19158411
2E90EDD21091	2016-08-29	EtOH_Box05_S35	Motion	0	159.194171906
2E90EDD21091	2016-08-29	EtOH_Box05_S35	Motion	0	162.225971937
2E90EDD21091	2016-08-29	EtOH_Box05_S35	Motion	0	164.228589058
2E90EDD21091	2016-08-29	EtOH_Box05_S35	Motion	0	184.510786057
2E90EDD21091	2016-08-29	EtOH_Box05_S35	Motion	0	186.513758898
2E90EDD21091	2016-08-29	EtOH_Box05_S35	Motion	0	191.493951082
2E90EDD21091	2016-08-29	EtOH_Box05_S35	Motion	0	193.496494055
2E90EDD21091	2016-08-29	EtOH_Box05_S35	Motion	0	197.679521084
2E90EDD21091	2016-08-29	EtOH_Box05_S35	Motion	0	199.682158947
2E90EDD21091	2016-08-29	EtOH_Box05_S35	Motion	0	203.67919898
2E90EDD21091	2016-08-29	EtOH_Box05_S35	Motion	0	205.681876898
2E90EDD21091	2016-08-29	EtOH_Box05_S35	Motion	0	211.578650951
2E90EDD21091	2016-08-29	EtOH_Box05_S35	Motion	0	213.581187963
2E90EDD21091	2016-08-29	EtOH_Box05_S35	Motion	0	217.194817066
2E90EDD21091	2016-08-29	EtOH_Box05_S35	Motion	0	219.197390079
2E90EDD21091	2016-08-29	EtOH_Box05_S35	Motion	0	222.330505133
2E90EDD21091	2016-08-29	EtOH_Box05_S35	Motion	0	224.333137989
2E90EDD21091	2016-08-29	EtOH_Box05_S35	Motion	0	228.343404055
2E90EDD21091	2016-08-29	EtOH_Box05_S35	Motion	0	230.346081018
2E90EDD21091	2016-08-29	EtOH_Box05_S35	Motion	0	233.821348906
2E90EDD21091	2016-08-29	EtOH_Box05_S35	Motion	0	235.824021101
2E90EDD21091	2016-08-29	EtOH_Box05_S35	Motion	0	239.867208004
2E90EDD21091	2016-08-29	EtOH_Box05_S35	Motion	0	241.870189905
2E90EDD21091	2016-08-29	EtOH_Box05_S35	Motion	0	245.069802046
2E90EDD21091	2016-08-29	EtOH_Box05_S35	Motion	0	247.072768927
2E90EDD21091	2016-08-29	EtOH_Box05_S35	Motion	0	251.257262945
2E90EDD21091	2016-08-29	EtOH_Box05_S35	Motion	0	253.259782076
2E90EDD21091	2016-08-29	EtOH_Box05_S35	Motion	0	258.847044945
2E90EDD21091	2016-08-29	EtOH_Box05_S35	Motion	0	260.849731922
2E90EDD21091	2016-08-29	EtOH_Box05_S35	Motion	0	264.040313005
2E90EDD21091	2016-08-29	EtOH_Box05_S35	Motion	0	266.044359922
2E90EDD21091	2016-08-29	EtOH_Box05_S35	Motion	0	269.805747986
2E90EDD21091	2016-08-29	EtOH_Box05_S35	Motion	0	271.808710098
2E90EDD21091	2016-08-29	EtOH_Box05_S35	Motion	0	275.086107969
2E90EDD21091	2016-08-29	EtOH_Box05_S35	Motion	0	277.090519905
2E90EDD21091	2016-08-29	EtOH_Box05_S35	Motion	0	280.654290915
2E90EDD21091	2016-08-29	EtOH_Box05_S35	Motion	0	282.659459114
2E90EDD21091	2016-08-29	EtOH_Box05_S35	Motion	0	286.105643988
2E90EDD21091	2016-08-29	EtOH_Box05_S35	Motion	0	288.108335972
2E90EDD21091	2016-08-29	EtOH_Box05_S35	Motion	0	291.315316916
2E90EDD21091	2016-08-29	EtOH_Box05_S35	Motion	0	293.320351124
2E90EDD21091	2016-08-29	EtOH_Box05_S35	Motion	0	297.347157955
2E90EDD21091	2016-08-29	EtOH_Box05_S35	Motion	0	299.349734068
2E90EDD21091	2016-08-29	EtOH_Box05_S35	Motion	0	302.843696117
2E90EDD21091	2016-08-29	EtOH_Box05_S35	Motion	0	304.846373081
2E90EDD21091	2016-08-29	EtOH_Box05_S35	Motion	0	308.12765193
2E90EDD21091	2016-08-29	EtOH_Box05_S35	Motion	0	310.13034606
2E90EDD21091	2016-08-29	EtOH_Box05_S35	Motion	0	316.182599068
2E90EDD21091	2016-08-29	EtOH_Box05_S35	Motion	0	318.185153961
2E90EDD21091	2016-08-29	EtOH_Box05_S35	Motion	0	322.56516695
2E90EDD21091	2016-08-29	EtOH_Box05_S35	Motion	0	324.567832947
2E90EDD21091	2016-08-29	EtOH_Box05_S35	Motion	0	327.841381073
2E90EDD21091	2016-08-29	EtOH_Box05_S35	Motion	0	329.844053984
2E90EDD21091	2016-08-29	EtOH_Box05_S35	Motion	0	332.929065943
2E90EDD21091	2016-08-29	EtOH_Box05_S35	Motion	0	334.931731939
2E90EDD21091	2016-08-29	EtOH_Box05_S35	Motion	0	341.496338129
2E90EDD21091	2016-08-29	EtOH_Box05_S35	Motion	0	343.498872995
2E90EDD21091	2016-08-29	EtOH_Box05_S35	Motion	0	347.25790906
2E90EDD21091	2016-08-29	EtOH_Box05_S35	Motion	0	349.260507107
2E90EDD21091	2016-08-29	EtOH_Box05_S35	Motion	0	354.69750905
2E90EDD21091	2016-08-29	EtOH_Box05_S35	Motion	0	356.700465918
2E90EDD21091	2016-08-29	EtOH_Box05_S35	Motion	0	359.698812962
2E90EDD21091	2016-08-29	EtOH_Box05_S35	Motion	0	361.701782942
2E90EDD21091	2016-08-29	EtOH_Box05_S35	Motion	0	366.117002964
2E90EDD21091	2016-08-29	EtOH_Box05_S35	Motion	0	368.119663
2E90EDD21091	2016-08-29	EtOH_Box05_S35	Motion	0	372.2992239
2E90EDD21091	2016-08-29	EtOH_Box05_S35	Motion	0	374.30183506
2E90EDD21091	2016-08-29	EtOH_Box05_S35	Motion	0	385.579817057
2E90EDD21091	2016-08-29	EtOH_Box05_S35	Motion	0	387.582511902
2E90EDD21091	2016-08-29	EtOH_Box05_S35	Motion	0	392.524814129
2E90EDD21091	2016-08-29	EtOH_Box05_S35	Motion	0	394.527400017
2E90EDD21091	2016-08-29	EtOH_Box05_S35	Motion	0	399.239991903
2E90EDD21091	2016-08-29	EtOH_Box05_S35	Motion	0	401.242980003
2E90EDD21091	2016-08-29	EtOH_Box05_S35	Motion	0	405.49168992
2E90EDD21091	2016-08-29	EtOH_Box05_S35	Motion	0	407.494313002
2E90EDD21091	2016-08-29	EtOH_Box05_S35	Motion	0	411.09405899
2E90EDD21091	2016-08-29	EtOH_Box05_S35	Motion	0	413.096594095
2E90EDD21091	2016-08-29	EtOH_Box05_S35	Motion	0	416.150201082
2E90EDD21091	2016-08-29	EtOH_Box05_S35	Motion	0	418.152893066
2E90EDD21091	2016-08-29	EtOH_Box05_S35	Motion	0	422.61187911
2E90EDD21091	2016-08-29	EtOH_Box05_S35	Motion	0	424.614596128
2E90EDD21091	2016-08-29	EtOH_Box05_S35	Motion	0	429.005527973
2E90EDD21091	2016-08-29	EtOH_Box05_S35	Motion	0	431.007698059
2E90EDD21091	2016-08-29	EtOH_Box05_S35	Motion	0	435.700830936
2E90EDD21091	2016-08-29	EtOH_Box05_S35	Motion	0	437.703392982
2E90EDD21091	2016-08-29	EtOH_Box05_S35	Motion	0	442.008080959
2E90EDD21091	2016-08-29	EtOH_Box05_S35	Motion	0	444.010601997
2E90EDD21091	2016-08-29	EtOH_Box05_S35	Motion	0	448.039453983
2E90EDD21091	2016-08-29	EtOH_Box05_S35	Motion	0	450.042131901
2E90EDD21091	2016-08-29	EtOH_Box05_S35	Motion	0	454.046740055
2E90EDD21091	2016-08-29	EtOH_Box05_S35	Motion	0	456.049427032
2E90EDD21091	2016-08-29	EtOH_Box05_S35	Motion	0	462.220067978
2E90EDD21091	2016-08-29	EtOH_Box05_S35	Motion	0	464.222687006
2E90EDD21091	2016-08-29	EtOH_Box05_S35	Motion	0	470.489680052
2E90EDD21091	2016-08-29	EtOH_Box05_S35	Motion	0	472.492348909
2E90EDD21091	2016-08-29	EtOH_Box05_S35	Motion	0	481.372365952
2E90EDD21091	2016-08-29	EtOH_Box05_S35	Motion	0	483.374888897
2E90EDD21091	2016-08-29	EtOH_Box05_S35	Motion	0	488.700829029
2E90EDD21091	2016-08-29	EtOH_Box05_S35	Motion	0	490.70352602
2E90EDD21091	2016-08-29	EtOH_Box05_S35	Motion	0	496.687452078
2E90EDD21091	2016-08-29	EtOH_Box05_S35	Motion	0	498.690058947
2E90EDD21091	2016-08-29	EtOH_Box05_S35	Motion	0	501.982373953
2E90EDD21091	2016-08-29	EtOH_Box05_S35	Motion	0	503.984908104
2E90EDD21091	2016-08-29	EtOH_Box05_S35	Motion	0	508.127027988
2E90EDD21091	2016-08-29	EtOH_Box05_S35	Motion	0	510.129554033
2E90EDD21091	2016-08-29	EtOH_Box05_S35	Motion	0	513.861196995
2E90EDD21091	2016-08-29	EtOH_Box05_S35	Motion	0	515.863862991
2E90EDD21091	2016-08-29	EtOH_Box05_S35	Motion	0	519.966357946
2E90EDD21091	2016-08-29	EtOH_Box05_S35	Motion	0	521.969332933
2E90EDD21091	2016-08-29	EtOH_Box05_S35	Motion	0	530.057478905
2E90EDD21091	2016-08-29	EtOH_Box05_S35	Motion	0	532.060481071
2E90EDD21091	2016-08-29	EtOH_Box05_S35	Motion	0	535.321016073
2E90EDD21091	2016-08-29	EtOH_Box05_S35	Motion	0	537.323712111
2E90EDD21091	2016-08-29	EtOH_Box05_S35	Motion	0	544.693134069
2E90EDD21091	2016-08-29	EtOH_Box05_S35	Motion	0	546.696032047
2E90EDD21091	2016-08-29	EtOH_Box05_S35	Motion	0	551.680376053
2E90EDD21091	2016-08-29	EtOH_Box05_S35	Motion	0	553.68287611
2E90EDD21091	2016-08-29	EtOH_Box05_S35	Motion	0	563.387120962
2E90EDD21091	2016-08-29	EtOH_Box05_S35	Motion	0	565.38983202
2E90EDD21091	2016-08-29	EtOH_Box05_S35	Motion	0	568.86326313
2E90EDD21091	2016-08-29	EtOH_Box05_S35	Motion	0	570.865859032
2E90EDD21091	2016-08-29	EtOH_Box05_S35	Motion	0	576.956197023
2E90EDD21091	2016-08-29	EtOH_Box05_S35	Motion	0	578.95865202
2E90EDD21091	2016-08-29	EtOH_Box05_S35	Motion	0	585.23130703
2E90EDD21091	2016-08-29	EtOH_Box05_S35	Motion	0	587.234003067
2E90EDD21091	2016-08-29	EtOH_Box05_S35	Motion	0	593.594600916
2E90EDD21091	2016-08-29	EtOH_Box05_S35	Motion	0	595.597270966
2E90EDD21091	2016-08-29	EtOH_Box05_S35	Motion	0	599.749392033
2E90EDD21091	2016-08-29	EtOH_Box05_S35	Motion	0	601.751323938
2E90EDD21091	2016-08-29	EtOH_Box05_S35	Motion	0	605.619539976
2E90EDD21091	2016-08-29	EtOH_Box05_S35	Motion	0	607.622138977
2E90EDD21091	2016-08-29	EtOH_Box05_S35	Motion	0	612.271624088
2E90EDD21091	2016-08-29	EtOH_Box05_S35	Motion	0	614.274249077
2E90EDD21091	2016-08-29	EtOH_Box05_S35	Motion	0	618.422652006
2E90EDD21091	2016-08-29	EtOH_Box05_S35	Motion	0	620.425333023
2E90EDD21091	2016-08-29	EtOH_Box05_S35	Motion	0	623.521203041
2E90EDD21091	2016-08-29	EtOH_Box05_S35	Motion	0	625.5239079
2E90EDD21091	2016-08-29	EtOH_Box05_S35	Motion	0	637.996627092
2E90EDD21091	2016-08-29	EtOH_Box05_S35	Motion	0	639.999311924
2E90EDD21091	2016-08-29	EtOH_Box05_S35	Motion	0	642.979007006
2E90EDD21091	2016-08-29	EtOH_Box05_S35	Motion	0	644.981589079
2E90EDD21091	2016-08-29	EtOH_Box05_S35	Motion	0	652.661587
2E90EDD21091	2016-08-29	EtOH_Box05_S35	Motion	0	654.664438009
2E90EDD21091	2016-08-29	EtOH_Box05_S35	Motion	0	657.984684944
2E90EDD21091	2016-08-29	EtOH_Box05_S35	Motion	0	659.987350941
2E90EDD21091	2016-08-29	EtOH_Box05_S35	Motion	0	663.254065037
2E90EDD21091	2016-08-29	EtOH_Box05_S35	Motion	0	665.256727934
2E90EDD21091	2016-08-29	EtOH_Box05_S35	Motion	0	671.056267023
2E90EDD21091	2016-08-29	EtOH_Box05_S35	Motion	0	673.05894208
2E90EDD21091	2016-08-29	EtOH_Box05_S35	Motion	0	677.856858015
2E90EDD21091	2016-08-29	EtOH_Box05_S35	Motion	0	679.859439135
2E90EDD21091	2016-08-29	EtOH_Box05_S35	Motion	0	682.95549798
2E90EDD21091	2016-08-29	EtOH_Box05_S35	Motion	0	684.957680941
2E90EDD21091	2016-08-29	EtOH_Box05_S35	Motion	0	688.753243923
2E90EDD21091	2016-08-29	EtOH_Box05_S35	Motion	0	690.755850077
2E90EDD21091	2016-08-29	EtOH_Box05_S35	Motion	0	697.824387074
2E90EDD21091	2016-08-29	EtOH_Box05_S35	Motion	0	699.82694912
2E90EDD21091	2016-08-29	EtOH_Box05_S35	Motion	0	703.230004072
2E90EDD21091	2016-08-29	EtOH_Box05_S35	Motion	0	705.232670069
2E90EDD21091	2016-08-29	EtOH_Box05_S35	Motion	0	709.672116995
2E90EDD21091	2016-08-29	EtOH_Box05_S35	Motion	0	711.675128937
2E90EDD21091	2016-08-29	EtOH_Box05_S35	Motion	0	716.191587925
2E90EDD21091	2016-08-29	EtOH_Box05_S35	Motion	0	718.194081068
2E90EDD21091	2016-08-29	EtOH_Box05_S35	Motion	0	723.862630129
2E90EDD21091	2016-08-29	EtOH_Box05_S35	Motion	0	725.865170002
2E90EDD21091	2016-08-29	EtOH_Box05_S35	Motion	0	731.861521959
2E90EDD21091	2016-08-29	EtOH_Box05_S35	Motion	0	733.86405611
2E90EDD21091	2016-08-29	EtOH_Box05_S35	Motion	0	738.192918062
2E90EDD21091	2016-08-29	EtOH_Box05_S35	Motion	0	740.19553113
2E90EDD21091	2016-08-29	EtOH_Box05_S35	Motion	0	744.313862085
2E90EDD21091	2016-08-29	EtOH_Box05_S35	Motion	0	746.316680908
2E90EDD21091	2016-08-29	EtOH_Box05_S35	Motion	0	749.368377924
2E90EDD21091	2016-08-29	EtOH_Box05_S35	Motion	0	751.371366024
2E90EDD21091	2016-08-29	EtOH_Box05_S35	Motion	0	772.816270113
2E90EDD21091	2016-08-29	EtOH_Box05_S35	Motion	0	774.818939924
2E90EDD21091	2016-08-29	EtOH_Box05_S35	Motion	0	780.340755939
2E90EDD21091	2016-08-29	EtOH_Box05_S35	Motion	0	782.343430042
2E90EDD21091	2016-08-29	EtOH_Box05_S35	Motion	0	786.017144918
2E90EDD21091	2016-08-29	EtOH_Box05_S35	Motion	0	788.019612074
2E90EDD21091	2016-08-29	EtOH_Box05_S35	Motion	0	791.582222939
2E90EDD21091	2016-08-29	EtOH_Box05_S35	Motion	0	793.584638119
2E90EDD21091	2016-08-29	EtOH_Box05_S35	Motion	0	797.84799695
2E90EDD21091	2016-08-29	EtOH_Box05_S35	Motion	0	799.850656033
2E90EDD21091	2016-08-29	EtOH_Box05_S35	Motion	0	803.839850903
2E90EDD21091	2016-08-29	EtOH_Box05_S35	Motion	0	805.842361927
2E90EDD21091	2016-08-29	EtOH_Box05_S35	Motion	0	809.280997038
2E90EDD21091	2016-08-29	EtOH_Box05_S35	Motion	0	811.283960104
2E90EDD21091	2016-08-29	EtOH_Box05_S35	Motion	0	815.250955105
2E90EDD21091	2016-08-29	EtOH_Box05_S35	Motion	0	817.253595114
2E90EDD21091	2016-08-29	EtOH_Box05_S35	Motion	0	822.896621943
2E90EDD21091	2016-08-29	EtOH_Box05_S35	Motion	0	824.899277925
2E90EDD21091	2016-08-29	EtOH_Box05_S35	Motion	0	827.956245899
2E90EDD21091	2016-08-29	EtOH_Box05_S35	Motion	0	829.958790064
2E90EDD21091	2016-08-29	EtOH_Box05_S35	Motion	0	833.873379946
2E90EDD21091	2016-08-29	EtOH_Box05_S35	Motion	0	835.876073122
2E90EDD21091	2016-08-29	EtOH_Box05_S35	Motion	0	846.444770098
2E90EDD21091	2016-08-29	EtOH_Box05_S35	Motion	0	848.447329998
2E90EDD21091	2016-08-29	EtOH_Box05_S35	Motion	0	853.550578117
2E90EDD21091	2016-08-29	EtOH_Box05_S35	Motion	0	855.553107023
2E90EDD21091	2016-08-29	EtOH_Box05_S35	Motion	0	862.772542953
2E90EDD21091	2016-08-29	EtOH_Box05_S35	Motion	0	864.775207043
2E90EDD21091	2016-08-29	EtOH_Box05_S35	Motion	0	868.303282022
2E90EDD21091	2016-08-29	EtOH_Box05_S35	Motion	0	870.305968046
2E90EDD21091	2016-08-29	EtOH_Box05_S35	Motion	0	873.420104027
2E90EDD21091	2016-08-29	EtOH_Box05_S35	Motion	0	875.425435066
2E90EDD21091	2016-08-29	EtOH_Box05_S35	Motion	0	879.049897909
2E90EDD21091	2016-08-29	EtOH_Box05_S35	Motion	0	881.052563906
2E90EDD21091	2016-08-29	EtOH_Box05_S35	Motion	0	891.512959957
2E90EDD21091	2016-08-29	EtOH_Box05_S35	Motion	0	893.515454054
2E90EDD21091	2016-08-29	EtOH_Box05_S35	Motion	0	897.559015989
2E90EDD21091	2016-08-29	EtOH_Box05_S35	Motion	0	899.56162405
2E90EDD21091	2016-08-29	EtOH_Box05_S35	Motion	0	902.86766696
2E90EDD21091	2016-08-29	EtOH_Box05_S35	Motion	0	904.870315075
2E90EDD21091	2016-08-29	EtOH_Box05_S35	Motion	0	912.384004116
2E90EDD21091	2016-08-29	EtOH_Box05_S35	Motion	0	914.386668921
2E90EDD21091	2016-08-29	EtOH_Box05_S35	Motion	0	917.7491889
2E90EDD21091	2016-08-29	EtOH_Box05_S35	Motion	0	919.75186801
2E90EDD21091	2016-08-29	EtOH_Box05_S35	Motion	0	923.485822916
2E90EDD21091	2016-08-29	EtOH_Box05_S35	Motion	0	925.488506079
2E90EDD21091	2016-08-29	EtOH_Box05_S35	Motion	0	929.63546896
2E90EDD21091	2016-08-29	EtOH_Box05_S35	Motion	0	931.638180971
2E90EDD21091	2016-08-29	EtOH_Box05_S35	Motion	0	959.221168041
2E90EDD21091	2016-08-29	EtOH_Box05_S35	Motion	0	961.224082947
2E90EDD21091	2016-08-29	EtOH_Box05_S35	Motion	0	965.061136007
2E90EDD21091	2016-08-29	EtOH_Box05_S35	Motion	0	967.064064026
2E90EDD21091	2016-08-29	EtOH_Box05_S35	Motion	0	984.832180023
2E90EDD21091	2016-08-29	EtOH_Box05_S35	Motion	0	986.835160971
2E90EDD21091	2016-08-29	EtOH_Box05_S35	Motion	0	990.286138058
2E90EDD21091	2016-08-29	EtOH_Box05_S35	Motion	0	992.288779974
2E90EDD21091	2016-08-29	EtOH_Box05_S35	Motion	0	995.829015017
2E90EDD21091	2016-08-29	EtOH_Box05_S35	Motion	0	997.831723928
2E90EDD21091	2016-08-29	EtOH_Box05_S35	Motion	0	1001.15113401
2E90EDD21091	2016-08-29	EtOH_Box05_S35	Motion	0	1003.15371203
2E90EDD21091	2016-08-29	EtOH_Box05_S35	Motion	0	1022.13491797
2E90EDD21091	2016-08-29	EtOH_Box05_S35	Motion	0	1024.13746691
2E90EDD21091	2016-08-29	EtOH_Box05_S35	Motion	0	1031.64888501
2E90EDD21091	2016-08-29	EtOH_Box05_S35	Motion	0	1033.65144491
2E90EDD21091	2016-08-29	EtOH_Box05_S35	Motion	0	1037.16725492
2E90EDD21091	2016-08-29	EtOH_Box05_S35	Motion	0	1039.17001104
2E90EDD21091	2016-08-29	EtOH_Box05_S35	Motion	0	1043.56480694
2E90EDD21091	2016-08-29	EtOH_Box05_S35	Motion	0	1045.56749892
2E90EDD21091	2016-08-29	EtOH_Box05_S35	Motion	0	1048.9964211
2E90EDD21091	2016-08-29	EtOH_Box05_S35	Motion	0	1050.99912596
2E90EDD21091	2016-08-29	EtOH_Box05_S35	Motion	0	1054.62818599
2E90EDD21091	2016-08-29	EtOH_Box05_S35	Motion	0	1056.63096499
2E90EDD21091	2016-08-29	EtOH_Box05_S35	Motion	0	1059.97580504
2E90EDD21091	2016-08-29	EtOH_Box05_S35	Motion	0	1061.97878098
2E90EDD21091	2016-08-29	EtOH_Box05_S35	Motion	0	1065.09060311
2E90EDD21091	2016-08-29	EtOH_Box05_S35	Motion	0	1067.09670496
2E90EDD21091	2016-08-29	EtOH_Box05_S35	Motion	0	1076.59239507
2E90EDD21091	2016-08-29	EtOH_Box05_S35	Motion	0	1078.59494901
2E90EDD21091	2016-08-29	EtOH_Box05_S35	Motion	0	1082.1543889
2E90EDD21091	2016-08-29	EtOH_Box05_S35	Motion	0	1084.15693998
2E90EDD21091	2016-08-29	EtOH_Box05_S35	Motion	0	1091.76917195
2E90EDD21091	2016-08-29	EtOH_Box05_S35	Motion	0	1093.77171111
2E90EDD21091	2016-08-29	EtOH_Box05_S35	Motion	0	1098.94835496
2E90EDD21091	2016-08-29	EtOH_Box05_S35	Motion	0	1100.95104003
2E90EDD21091	2016-08-29	EtOH_Box05_S35	Motion	0	1104.928056
2E90EDD21091	2016-08-29	EtOH_Box05_S35	Motion	0	1106.93094802
2E90EDD21091	2016-08-29	EtOH_Box05_S35	Motion	0	1110.57955098
2E90EDD21091	2016-08-29	EtOH_Box05_S35	Motion	0	1112.58222008
2E90EDD21091	2016-08-29	EtOH_Box05_S35	Motion	0	1138.34063101
2E90EDD21091	2016-08-29	EtOH_Box05_S35	Motion	0	1140.3433311
2E90EDD21091	2016-08-29	EtOH_Box05_S35	Motion	0	1143.62798405
2E90EDD21091	2016-08-29	EtOH_Box05_S35	Motion	0	1145.63059497
2E90EDD21091	2016-08-29	EtOH_Box05_S35	Motion	0	1149.664361
2E90EDD21091	2016-08-29	EtOH_Box05_S35	Motion	0	1151.667346
2E90EDD21091	2016-08-29	EtOH_Box05_S35	Motion	0	1174.77980709
2E90EDD21091	2016-08-29	EtOH_Box05_S35	Motion	0	1176.7827239
2E90EDD21091	2016-08-29	EtOH_Box05_S35	Motion	0	1180.05514908
2E90EDD21091	2016-08-29	EtOH_Box05_S35	Motion	0	1182.05812097
2E90EDD21091	2016-08-29	EtOH_Box05_S35	Motion	0	1225.65436792
2E90EDD21091	2016-08-29	EtOH_Box05_S35	Motion	0	1227.65708399
2E90EDD21091	2016-08-29	EtOH_Box05_S35	Motion	0	1231.19228411
2E90EDD21091	2016-08-29	EtOH_Box05_S35	Motion	0	1233.19482613
2E90EDD21091	2016-08-29	EtOH_Box05_S35	Motion	0	1247.31979394
2E90EDD21091	2016-08-29	EtOH_Box05_S35	Motion	0	1249.32247996
2E90EDD21091	2016-08-29	EtOH_Box05_S35	Motion	0	1252.44792891
2E90EDD21091	2016-08-29	EtOH_Box05_S35	Motion	0	1254.45305705
2E90EDD21091	2016-08-29	EtOH_Box05_S35	Motion	0	1258.08685493
2E90EDD21091	2016-08-29	EtOH_Box05_S35	Motion	0	1260.08953595
2E90EDD21091	2016-08-29	EtOH_Box05_S35	Motion	0	1263.2229929
2E90EDD21091	2016-08-29	EtOH_Box05_S35	Motion	0	1265.22570896
2E90EDD21091	2016-08-29	EtOH_Box05_S35	Motion	0	1273.72998691
2E90EDD21091	2016-08-29	EtOH_Box05_S35	Motion	0	1275.73266602
2E90EDD21091	2016-08-29	EtOH_Box05_S35	Motion	0	1279.94451594
2E90EDD21091	2016-08-29	EtOH_Box05_S35	Motion	0	1281.94737792
2E90EDD21091	2016-08-29	EtOH_Box05_S35	Motion	0	1285.35155606
2E90EDD21091	2016-08-29	EtOH_Box05_S35	Motion	0	1287.35424209
2E90EDD21091	2016-08-29	EtOH_Box05_S35	Motion	0	1290.51958013
2E90EDD21091	2016-08-29	EtOH_Box05_S35	Motion	0	1292.52226806
2E90EDD21091	2016-08-29	EtOH_Box05_S35	Motion	0	1308.65359998
2E90EDD21091	2016-08-29	EtOH_Box05_S35	Motion	0	1310.65629697
2E90EDD21091	2016-08-29	EtOH_Box05_S35	Motion	0	1313.70103407
2E90EDD21091	2016-08-29	EtOH_Box05_S35	Motion	0	1315.70373607
2E90EDD21091	2016-08-29	EtOH_Box05_S35	Motion	0	1327.4113071
2E90EDD21091	2016-08-29	EtOH_Box05_S35	Motion	0	1329.41396213
2E90EDD21091	2016-08-29	EtOH_Box05_S35	Motion	0	1332.369591
2E90EDD21091	2016-08-29	EtOH_Box05_S35	Motion	0	1334.37220693
2E90EDD21091	2016-08-29	EtOH_Box05_S35	Motion	0	1338.04674292
2E90EDD21091	2016-08-29	EtOH_Box05_S35	Motion	0	1340.04940796
2E90EDD21091	2016-08-29	EtOH_Box05_S35	Motion	0	1361.88267803
2E90EDD21091	2016-08-29	EtOH_Box05_S35	Motion	0	1363.88523197
2E90EDD21091	2016-08-29	EtOH_Box05_S35	Motion	0	1366.97369504
2E90EDD21091	2016-08-29	EtOH_Box05_S35	Motion	0	1368.97622705
2E90EDD21091	2016-08-29	EtOH_Box05_S35	Motion	0	1401.49766207
2E90EDD21091	2016-08-29	EtOH_Box05_S35	Motion	0	1403.50022602
2E90EDD21091	2016-08-29	EtOH_Box05_S35	Motion	0	1406.86860895
2E90EDD21091	2016-08-29	EtOH_Box05_S35	Motion	0	1408.87258506
2E90EDD21091	2016-08-29	EtOH_Box05_S35	Motion	0	1482.86878204
2E90EDD21091	2016-08-29	EtOH_Box05_S35	Motion	0	1484.87162709
2E90EDD21091	2016-08-29	EtOH_Box05_S35	Motion	0	1488.16575193
2E90EDD21091	2016-08-29	EtOH_Box05_S35	Motion	0	1490.16842008
2E90EDD21091	2016-08-29	EtOH_Box05_S35	Motion	0	1493.39785504
2E90EDD21091	2016-08-29	EtOH_Box05_S35	Motion	0	1495.400527
2E90EDD21091	2016-08-29	EtOH_Box05_S35	Motion	0	1529.97969103
2E90EDD21091	2016-08-29	EtOH_Box05_S35	Motion	0	1531.98264813
2E90EDD21091	2016-08-29	EtOH_Box05_S35	Motion	0	1535.78902912
2E90EDD21091	2016-08-29	EtOH_Box05_S35	Motion	0	1537.79173112
2E90EDD21091	2016-08-29	EtOH_Box05_S35	Motion	0	1541.445333
2E90EDD21091	2016-08-29	EtOH_Box05_S35	Motion	0	1543.44784307
2E90EDD21091	2016-08-29	EtOH_Box05_S35	Motion	0	1593.03342509
2E90EDD21091	2016-08-29	EtOH_Box05_S35	Motion	0	1595.03611112
2E90EDD21091	2016-08-29	EtOH_Box05_S35	Motion	0	1598.34795904
2E90EDD21091	2016-08-29	EtOH_Box05_S35	Motion	0	1600.35066295
2E90EDD21091	2016-08-29	EtOH_Box05_S35	Motion	0	1616.30189705
2E90EDD21091	2016-08-29	EtOH_Box05_S35	Motion	0	1618.30443001
2E90EDD21091	2016-08-29	EtOH_Box05_S35	Motion	0	1623.14545107
2E90EDD21091	2016-08-29	EtOH_Box05_S35	Motion	0	1625.14812207
2E90EDD21091	2016-08-29	EtOH_Box05_S35	Motion	0	1628.81913209
2E90EDD21091	2016-08-29	EtOH_Box05_S35	Motion	0	1630.82182813
2E90EDD21091	2016-08-29	EtOH_Box05_S35	Motion	0	1633.97268796
2E90EDD21091	2016-08-29	EtOH_Box05_S35	Motion	0	1635.975281
2E90EDD21091	2016-08-29	EtOH_Box05_S35	Motion	0	1639.10627103
2E90EDD21091	2016-08-29	EtOH_Box05_S35	Motion	0	1641.10893512
2E90EDD21091	2016-08-29	EtOH_Box05_S35	Motion	0	1673.30878401
2E90EDD21091	2016-08-29	EtOH_Box05_S35	Motion	0	1675.31148291
2E90EDD21091	2016-08-29	EtOH_Box05_S35	Motion	0	1684.55658197
2E90EDD21091	2016-08-29	EtOH_Box05_S35	Motion	0	1686.5595479
2E90EDD21091	2016-08-29	EtOH_Box05_S35	Motion	0	1696.77757406
2E90EDD21091	2016-08-29	EtOH_Box05_S35	Motion	0	1698.78035212
2E90EDD21091	2016-08-29	EtOH_Box05_S35	Motion	0	1709.47728992
2E90EDD21091	2016-08-29	EtOH_Box05_S35	Motion	0	1711.48032999
2E90EDD21091	2016-08-29	EtOH_Box05_S35	Motion	0	1714.79227805
2E90EDD21091	2016-08-29	EtOH_Box05_S35	Motion	0	1716.79529905
2E90EDD21091	2016-08-29	EtOH_Box05_S35	Motion	0	1742.15827703
2E90EDD21091	2016-08-29	EtOH_Box05_S35	Motion	0	1744.16082191
2E90EDD21091	2016-08-29	EtOH_Box05_S35	Motion	0	1752.52247596
2E90EDD21091	2016-08-29	EtOH_Box05_S35	Motion	0	1754.52509093
2E90EDD21091	2016-08-29	EtOH_Box05_S35	Motion	0	1758.67702198
2E90EDD21091	2016-08-29	EtOH_Box05_S35	Motion	0	1760.679703
2E90EDD21091	2016-08-29	EtOH_Box05_S35	Motion	0	1763.92337513
2E90EDD21091	2016-08-29	EtOH_Box05_S35	Motion	0	1765.92592311
2E90EDD21091	2016-08-29	EtOH_Box05_S35	Motion	0	1786.51116204
2E90EDD21091	2016-08-29	EtOH_Box05_S35	Motion	0	1788.51371503
2E90EDD21091	2016-08-29	EtOH_Box05_S35	Motion	0	1799.08317399
2E90EDD21091	2016-08-29	EtOH_Box05_S35	Motion	0	1801.08586407
2E90EDD21091	2016-08-29	EtOH_Box05_S35	Motion	0	1805.40091896
2E90EDD21091	2016-08-29	EtOH_Box05_S35	Motion	0	1807.40349793
2E90EDD21091	2016-08-29	EtOH_Box05_S35	Motion	0	1811.06468391
2E90EDD21091	2016-08-29	EtOH_Box05_S35	Motion	0	1813.06735802
2E90EDD21091	2016-08-29	EtOH_Box05_S35	Motion	0	1816.67243195
2E90EDD21091	2016-08-29	EtOH_Box05_S35	Motion	0	1818.67497802
2E90EDD21091	2016-08-29	EtOH_Box05_S35	Motion	0	1821.82875204
2E90EDD21091	2016-08-29	EtOH_Box05_S35	Motion	0	1823.8312819
2E90EDD21091	2016-08-29	EtOH_Box05_S35	Motion	0	1827.7408371
2E90EDD21091	2016-08-29	EtOH_Box05_S35	Motion	0	1829.74339509
2E90EDD21091	2016-08-29	EtOH_Box05_S35	Motion	0	1832.87793303
2E90EDD21091	2016-08-29	EtOH_Box05_S35	Motion	0	1834.88057804
2E90EDD21091	2016-08-29	EtOH_Box05_S35	Motion	0	1865.74271512
2E90EDD21091	2016-08-29	EtOH_Box05_S35	Motion	0	1867.74542809
2E90EDD21091	2016-08-29	EtOH_Box05_S35	Motion	0	1871.83120012
2E90EDD21091	2016-08-29	EtOH_Box05_S35	Motion	0	1873.83371711
2E90EDD21091	2016-08-29	EtOH_Box05_S35	Motion	0	1877.02374601
2E90EDD21091	2016-08-29	EtOH_Box05_S35	Motion	0	1879.02628398
2E90EDD21091	2016-08-29	EtOH_Box05_S35	Motion	0	1935.74946713
2E90EDD21091	2016-08-29	EtOH_Box05_S35	Motion	0	1937.75217295
2E90EDD21091	2016-08-29	EtOH_Box05_S35	Motion	0	1973.81499004
2E90EDD21091	2016-08-29	EtOH_Box05_S35	Motion	0	1975.81767702
2E90EDD21091	2016-08-29	EtOH_Box05_S35	Motion	0	1991.88517094
2E90EDD21091	2016-08-29	EtOH_Box05_S35	Motion	0	1993.88773394
2E90EDD21091	2016-08-29	EtOH_Box05_S35	Motion	0	1996.86686897
2E90EDD21091	2016-08-29	EtOH_Box05_S35	Motion	0	1998.8694191
2E90EDD21091	2016-08-29	EtOH_Box05_S35	Motion	0	2007.671978
2E90EDD21091	2016-08-29	EtOH_Box05_S35	Motion	0	2009.67462301
2E90EDD21091	2016-08-29	EtOH_Box05_S35	Motion	0	2025.71904802
2E90EDD21091	2016-08-29	EtOH_Box05_S35	Motion	0	2027.7217319
2E90EDD21091	2016-08-29	EtOH_Box05_S35	Motion	0	2038.69648504
2E90EDD21091	2016-08-29	EtOH_Box05_S35	Motion	0	2040.69917512
2E90EDD21091	2016-08-29	EtOH_Box05_S35	Motion	0	2055.14819813
2E90EDD21091	2016-08-29	EtOH_Box05_S35	Motion	0	2057.151191
2E90EDD21091	2016-08-29	EtOH_Box05_S35	Motion	0	2080.66863799
2E90EDD21091	2016-08-29	EtOH_Box05_S35	Motion	0	2082.6713109
2E90EDD21091	2016-08-29	EtOH_Box05_S35	Motion	0	2085.85891509
2E90EDD21091	2016-08-29	EtOH_Box05_S35	Motion	0	2087.86158109
2E90EDD21091	2016-08-29	EtOH_Box05_S35	Motion	0	2094.36469412
2E90EDD21091	2016-08-29	EtOH_Box05_S35	Motion	0	2096.36771798
2E90EDD21091	2016-08-29	EtOH_Box05_S35	Motion	0	2099.77729702
2E90EDD21091	2016-08-29	EtOH_Box05_S35	Motion	0	2101.78030491
2E90EDD21091	2016-08-29	EtOH_Box05_S35	Motion	0	2109.50264692
2E90EDD21091	2016-08-29	EtOH_Box05_S35	Motion	0	2111.50563002
2E90EDD21091	2016-08-29	EtOH_Box05_S35	Motion	0	2114.81096911
2E90EDD21091	2016-08-29	EtOH_Box05_S35	Motion	0	2116.81394196
2E90EDD21091	2016-08-29	EtOH_Box05_S35	Motion	0	2145.62084413
2E90EDD21091	2016-08-29	EtOH_Box05_S35	Motion	0	2147.623559
2E90EDD21091	2016-08-29	EtOH_Box05_S35	Motion	0	2171.623595
2E90EDD21091	2016-08-29	EtOH_Box05_S35	Motion	0	2173.62613511
2E90EDD21091	2016-08-29	EtOH_Box05_S35	Motion	0	2177.40956402
2E90EDD21091	2016-08-29	EtOH_Box05_S35	Motion	0	2179.41218209
2E90EDD21091	2016-08-29	EtOH_Box05_S35	Motion	0	2190.52802706
2E90EDD21091	2016-08-29	EtOH_Box05_S35	Motion	0	2192.530689
2E90EDD21091	2016-08-29	EtOH_Box05_S35	Motion	0	2196.14780092
2E90EDD21091	2016-08-29	EtOH_Box05_S35	Motion	0	2198.15051913
2E90EDD21091	2016-08-29	EtOH_Box05_S35	Motion	0	2212.30981803
2E90EDD21091	2016-08-29	EtOH_Box05_S35	Motion	0	2214.31244397
2E90EDD21091	2016-08-29	EtOH_Box05_S35	Motion	0	2230.00775099
2E90EDD21091	2016-08-29	EtOH_Box05_S35	Motion	0	2232.01073599
2E90EDD21091	2016-08-29	EtOH_Box05_S35	Motion	0	2245.36160302
2E90EDD21091	2016-08-29	EtOH_Box05_S35	Motion	0	2247.36429191
2E90EDD21091	2016-08-29	EtOH_Box05_S35	Motion	0	2250.45600104
2E90EDD21091	2016-08-29	EtOH_Box05_S35	Motion	0	2252.45870209
2E90EDD21091	2016-08-29	EtOH_Box05_S35	Motion	0	2291.53082991
2E90EDD21091	2016-08-29	EtOH_Box05_S35	Motion	0	2293.53341603
2E90EDD21091	2016-08-29	EtOH_Box05_S35	Motion	0	2324.79227209
2E90EDD21091	2016-08-29	EtOH_Box05_S35	Motion	0	2326.79524398
2E90EDD21091	2016-08-29	EtOH_Box05_S35	Motion	0	2351.86313295
2E90EDD21091	2016-08-29	EtOH_Box05_S35	Motion	0	2353.86566901
2E90EDD21091	2016-08-29	EtOH_Box05_S35	Motion	0	2409.73881412
2E90EDD21091	2016-08-29	EtOH_Box05_S35	Motion	0	2411.74181604
2E90EDD21091	2016-08-29	EtOH_Box05_S35	Motion	0	2421.49389505
2E90EDD21091	2016-08-29	EtOH_Box05_S35	Motion	0	2423.49642897
2E90EDD21091	2016-08-29	EtOH_Box05_S35	Motion	0	2426.74513507
2E90EDD21091	2016-08-29	EtOH_Box05_S35	Motion	0	2428.74767303
2E90EDD21091	2016-08-29	EtOH_Box05_S35	Motion	0	2433.04335904
2E90EDD21091	2016-08-29	EtOH_Box05_S35	Motion	0	2435.04603791
2E90EDD21091	2016-08-29	EtOH_Box05_S35	Motion	0	2438.215765
2E90EDD21091	2016-08-29	EtOH_Box05_S35	Motion	0	2440.21842504
2E90EDD21091	2016-08-29	EtOH_Box05_S35	Motion	0	2455.33914208
2E90EDD21091	2016-08-29	EtOH_Box05_S35	Motion	0	2457.34182501
2E90EDD21091	2016-08-29	EtOH_Box05_S35	Motion	0	2460.46184611
2E90EDD21091	2016-08-29	EtOH_Box05_S35	Motion	0	2462.46602201
2E90EDD21091	2016-08-29	EtOH_Box05_S35	Motion	0	2480.91310811
2E90EDD21091	2016-08-29	EtOH_Box05_S35	Motion	0	2482.91580606
2E90EDD21091	2016-08-29	EtOH_Box05_S35	Motion	0	2489.70055604
2E90EDD21091	2016-08-29	EtOH_Box05_S35	Motion	0	2491.70352912
2E90EDD21091	2016-08-29	EtOH_Box05_S35	Motion	0	2496.41801
2E90EDD21091	2016-08-29	EtOH_Box05_S35	Motion	0	2498.42053199
2E90EDD21091	2016-08-29	EtOH_Box05_S35	Motion	0	2502.32789707
2E90EDD21091	2016-08-29	EtOH_Box05_S35	Motion	0	2504.33052707
2E90EDD21091	2016-08-29	EtOH_Box05_S35	Motion	0	2519.35195804
2E90EDD21091	2016-08-29	EtOH_Box05_S35	Motion	0	2521.35497499
2E90EDD21091	2016-08-29	EtOH_Box05_S35	Motion	0	2559.86826611
2E90EDD21091	2016-08-29	EtOH_Box05_S35	Motion	0	2561.8712461
2E90EDD21091	2016-08-29	EtOH_Box05_S35	Motion	0	2565.17806792
2E90EDD21091	2016-08-29	EtOH_Box05_S35	Motion	0	2567.18076205
2E90EDD21091	2016-08-29	EtOH_Box05_S35	Motion	0	2574.46664691
2E90EDD21091	2016-08-29	EtOH_Box05_S35	Motion	0	2576.4696269
2E90EDD21091	2016-08-29	EtOH_Box05_S35	Motion	0	2579.90373802
2E90EDD21091	2016-08-29	EtOH_Box05_S35	Motion	0	2581.906703
2E90EDD21091	2016-08-29	EtOH_Box05_S35	Motion	0	2589.70382404
2E90EDD21091	2016-08-29	EtOH_Box05_S35	Motion	0	2591.70682907
2E90EDD21091	2016-08-29	EtOH_Box05_S35	Motion	0	2607.31038713
2E90EDD21091	2016-08-29	EtOH_Box05_S35	Motion	0	2609.31300807
2E90EDD21091	2016-08-29	EtOH_Box05_S35	Motion	0	2624.15932703
2E90EDD21091	2016-08-29	EtOH_Box05_S35	Motion	0	2626.16234708
2E90EDD21091	2016-08-29	EtOH_Box05_S35	Motion	0	2644.83864498
2E90EDD21091	2016-08-29	EtOH_Box05_S35	Motion	0	2646.84163713
2E90EDD21091	2016-08-29	EtOH_Box05_S35	Motion	0	2653.57253098
2E90EDD21091	2016-08-29	EtOH_Box05_S35	Motion	0	2655.5752151
2E90EDD21091	2016-08-29	EtOH_Box05_S35	Motion	0	2664.48282409
2E90EDD21091	2016-08-29	EtOH_Box05_S35	Motion	0	2666.48582101
2E90EDD21091	2016-08-29	EtOH_Box05_S35	Motion	0	2676.77153301
2E90EDD21091	2016-08-29	EtOH_Box05_S35	Motion	0	2678.77407503
2E90EDD21091	2016-08-29	EtOH_Box05_S35	Motion	0	2681.78694201
2E90EDD21091	2016-08-29	EtOH_Box05_S35	Motion	0	2683.79206491
2E90EDD21091	2016-08-29	EtOH_Box05_S35	Motion	0	2687.07704711
2E90EDD21091	2016-08-29	EtOH_Box05_S35	Motion	0	2689.07960105
2E90EDD21091	2016-08-29	EtOH_Box05_S35	Motion	0	2696.87589407
2E90EDD21091	2016-08-29	EtOH_Box05_S35	Motion	0	2698.87841797
2E90EDD21091	2016-08-29	EtOH_Box05_S35	Motion	0	2702.58315301
2E90EDD21091	2016-08-29	EtOH_Box05_S35	Motion	0	2704.58606505
2E90EDD21091	2016-08-29	EtOH_Box05_S35	Motion	0	2707.69212198
2E90EDD21091	2016-08-29	EtOH_Box05_S35	Motion	0	2709.69565606
2E90EDD21091	2016-08-29	EtOH_Box05_S35	Motion	0	2712.96821713
2E90EDD21091	2016-08-29	EtOH_Box05_S35	Motion	0	2714.97088695
2E90EDD21091	2016-08-29	EtOH_Box05_S35	Motion	0	2718.34566998
2E90EDD21091	2016-08-29	EtOH_Box05_S35	Motion	0	2720.34768295
2E90EDD21091	2016-08-29	EtOH_Box05_S35	Motion	0	2729.6750679
2E90EDD21091	2016-08-29	EtOH_Box05_S35	Motion	0	2731.67806292
2E90EDD21091	2016-08-29	EtOH_Box05_S35	Motion	0	2735.12399912
2E90EDD21091	2016-08-29	EtOH_Box05_S35	Motion	0	2737.12692404
2E90EDD21091	2016-08-29	EtOH_Box05_S35	Motion	0	2740.48402596
2E90EDD21091	2016-08-29	EtOH_Box05_S35	Motion	0	2742.48670292
2E90EDD21091	2016-08-29	EtOH_Box05_S35	Motion	0	2757.278965
2E90EDD21091	2016-08-29	EtOH_Box05_S35	Motion	0	2759.28159308
2E90EDD21091	2016-08-29	EtOH_Box05_S35	Motion	0	2762.81177497
2E90EDD21091	2016-08-29	EtOH_Box05_S35	Motion	0	2764.81447101
2E90EDD21091	2016-08-29	EtOH_Box05_S35	Motion	0	2775.45766807
2E90EDD21091	2016-08-29	EtOH_Box05_S35	Motion	0	2777.46038008
2E90EDD21091	2016-08-29	EtOH_Box05_S35	Motion	0	2782.93753505
2E90EDD21091	2016-08-29	EtOH_Box05_S35	Motion	0	2784.94022202
2E90EDD21091	2016-08-29	EtOH_Box05_S35	Motion	0	2815.21477103
2E90EDD21091	2016-08-29	EtOH_Box05_S35	Motion	0	2817.21750307
2E90EDD21091	2016-08-29	EtOH_Box05_S35	Motion	0	2821.04368401
2E90EDD21091	2016-08-29	EtOH_Box05_S35	Motion	0	2823.04636908
2E90EDD21091	2016-08-29	EtOH_Box05_S35	Motion	0	2826.16216397
2E90EDD21091	2016-08-29	EtOH_Box05_S35	Motion	0	2828.16469693
2E90EDD21091	2016-08-29	EtOH_Box05_S35	Motion	0	2831.27696896
2E90EDD21091	2016-08-29	EtOH_Box05_S35	Motion	0	2833.2794981
2E90EDD21091	2016-08-29	EtOH_Box05_S35	Motion	0	2838.95187807
2E90EDD21091	2016-08-29	EtOH_Box05_S35	Motion	0	2840.95464396
2E90EDD21091	2016-08-29	EtOH_Box05_S35	Motion	0	2844.00480795
2E90EDD21091	2016-08-29	EtOH_Box05_S35	Motion	0	2846.00903511
2E90EDD21091	2016-08-29	EtOH_Box05_S35	Motion	0	2850.15971708
2E90EDD21091	2016-08-29	EtOH_Box05_S35	Motion	0	2852.16252899
2E90EDD21091	2016-08-29	EtOH_Box05_S35	Motion	0	2855.19561911
2E90EDD21091	2016-08-29	EtOH_Box05_S35	Motion	0	2857.19987607
2E90EDD21091	2016-08-29	EtOH_Box05_S35	Motion	0	2862.0252471
2E90EDD21091	2016-08-29	EtOH_Box05_S35	Motion	0	2864.02788901
2E90EDD21091	2016-08-29	EtOH_Box05_S35	Motion	0	2868.13568592
2E90EDD21091	2016-08-29	EtOH_Box05_S35	Motion	0	2870.13769913
2E90EDD21091	2016-08-29	EtOH_Box05_S35	Motion	0	2874.14902997
2E90EDD21091	2016-08-29	EtOH_Box05_S35	Motion	0	2876.15173101
2E90EDD21091	2016-08-29	EtOH_Box05_S35	Motion	0	2879.96913195
2E90EDD21091	2016-08-29	EtOH_Box05_S35	Motion	0	2881.9721899
2E90EDD21091	2016-08-29	EtOH_Box05_S35	Motion	0	2890.13435102
2E90EDD21091	2016-08-29	EtOH_Box05_S35	Motion	0	2892.13755202
2E90EDD21091	2016-08-29	EtOH_Box05_S35	Motion	0	2895.59502101
2E90EDD21091	2016-08-29	EtOH_Box05_S35	Motion	0	2897.59801412
2E90EDD21091	2016-08-29	EtOH_Box05_S35	Motion	0	2909.95801306
2E90EDD21091	2016-08-29	EtOH_Box05_S35	Motion	0	2911.96108007
2E90EDD21091	2016-08-29	EtOH_Box05_S35	Motion	0	2918.30386496
2E90EDD21091	2016-08-29	EtOH_Box05_S35	Motion	0	2920.30680799
2E90EDD21091	2016-08-29	EtOH_Box05_S35	Motion	0	2924.43593907
2E90EDD21091	2016-08-29	EtOH_Box05_S35	Motion	0	2926.43929005
2E90EDD21091	2016-08-29	EtOH_Box05_S35	Motion	0	2929.69333005
2E90EDD21091	2016-08-29	EtOH_Box05_S35	Motion	0	2931.6978941
2E90EDD21091	2016-08-29	EtOH_Box05_S35	Motion	0	2935.95851111
2E90EDD21091	2016-08-29	EtOH_Box05_S35	Motion	0	2937.96126103
2E90EDD21091	2016-08-29	EtOH_Box05_S35	Motion	0	2952.324332
2E90EDD21091	2016-08-29	EtOH_Box05_S35	Motion	0	2954.32712603
2E90EDD21091	2016-08-29	EtOH_Box05_S35	Motion	0	2958.08452201
2E90EDD21091	2016-08-29	EtOH_Box05_S35	Motion	0	2960.08737111
2E90EDD21091	2016-08-29	EtOH_Box05_S35	Motion	0	2974.928725
2E90EDD21091	2016-08-29	EtOH_Box05_S35	Motion	0	2976.93169999
2E90EDD21091	2016-08-29	EtOH_Box05_S35	Motion	0	3026.68573594
2E90EDD21091	2016-08-29	EtOH_Box05_S35	Motion	0	3028.68831396
2E90EDD21091	2016-08-29	EtOH_Box05_S35	Motion	0	3040.96632004
2E90EDD21091	2016-08-29	EtOH_Box05_S35	Motion	0	3042.96903706
2E90EDD21091	2016-08-29	EtOH_Box05_S35	Motion	0	3048.71915698
2E90EDD21091	2016-08-29	EtOH_Box05_S35	Motion	0	3050.72186804
2E90EDD21091	2016-08-29	EtOH_Box05_S35	Motion	0	3054.133775
2E90EDD21091	2016-08-29	EtOH_Box05_S35	Motion	0	3056.13656712
2E90EDD21091	2016-08-29	EtOH_Box05_S35	Motion	0	3067.79892802
2E90EDD21091	2016-08-29	EtOH_Box05_S35	Motion	0	3069.80166101
2E90EDD21091	2016-08-29	EtOH_Box05_S35	Motion	0	3081.90522599
2E90EDD21091	2016-08-29	EtOH_Box05_S35	Motion	0	3083.90780091
2E90EDD21091	2016-08-29	EtOH_Box05_S35	Motion	0	3100.38871002
2E90EDD21091	2016-08-29	EtOH_Box05_S35	Motion	0	3102.39141297
2E90EDD21091	2016-08-29	EtOH_Box05_S35	Motion	0	3134.4423089
2E90EDD21091	2016-08-29	EtOH_Box05_S35	Motion	0	3136.44536901
2E90EDD21091	2016-08-29	EtOH_Box05_S35	Motion	0	3147.50525308
2E90EDD21091	2016-08-29	EtOH_Box05_S35	Motion	0	3149.50804806
2E90EDD21091	2016-08-29	EtOH_Box05_S35	Motion	0	3153.48470497
2E90EDD21091	2016-08-29	EtOH_Box05_S35	Motion	0	3155.48751211
2E90EDD21091	2016-08-29	EtOH_Box05_S35	SessionEnd	0	3161.307091
