# Supplementary material for: An open source device for operant licking in rats
Source: PeerJ. 2017 Feb 14;5:e2981. doi: 10.7717/peerj.2981 (PMC5312574; doi:10.7717/peerj.2981)
Supplement: Supplemental Information 1 — The complete raw data and several R scripts that generated all the figures and statistical analysis were compressed using the Linux tar command. The bash program dataSummary.sh located in the sucrose and water subdirectory was used to generate summary statistics for each run. [file peerj-05-2981-s001.gz › data/sucrose/pr/ETOH_motion_Box01_S142_2E90EDD056D5.csv]

RatID	date	boxid	EventType	pr	seconds
2E90EDD056D5	2016-08-29	EtOH_Box01_S142	Motion	0	4.06255817413
2E90EDD056D5	2016-08-29	EtOH_Box01_S142	Motion	0	6.06571316719
2E90EDD056D5	2016-08-29	EtOH_Box01_S142	Motion	0	12.7144050598
2E90EDD056D5	2016-08-29	EtOH_Box01_S142	Motion	0	14.717110157
2E90EDD056D5	2016-08-29	EtOH_Box01_S142	Motion	0	19.5063331127
2E90EDD056D5	2016-08-29	EtOH_Box01_S142	Motion	0	21.5090610981
2E90EDD056D5	2016-08-29	EtOH_Box01_S142	Motion	0	24.7820570469
2E90EDD056D5	2016-08-29	EtOH_Box01_S142	Motion	0	26.7847840786
2E90EDD056D5	2016-08-29	EtOH_Box01_S142	Motion	0	32.2844440937
2E90EDD056D5	2016-08-29	EtOH_Box01_S142	Motion	0	34.2869930267
2E90EDD056D5	2016-08-29	EtOH_Box01_S142	Motion	0	37.4885520935
2E90EDD056D5	2016-08-29	EtOH_Box01_S142	Motion	0	39.4912660122
2E90EDD056D5	2016-08-29	EtOH_Box01_S142	Motion	0	43.3066561222
2E90EDD056D5	2016-08-29	EtOH_Box01_S142	Motion	0	45.3096511364
2E90EDD056D5	2016-08-29	EtOH_Box01_S142	Motion	0	50.0624239445
2E90EDD056D5	2016-08-29	EtOH_Box01_S142	Motion	0	52.0651390553
2E90EDD056D5	2016-08-29	EtOH_Box01_S142	Motion	0	56.1387050152
2E90EDD056D5	2016-08-29	EtOH_Box01_S142	Motion	0	58.1412420273
2E90EDD056D5	2016-08-29	EtOH_Box01_S142	Motion	0	61.5651350021
2E90EDD056D5	2016-08-29	EtOH_Box01_S142	Motion	0	63.5676319599
2E90EDD056D5	2016-08-29	EtOH_Box01_S142	Motion	0	66.9175040722
2E90EDD056D5	2016-08-29	EtOH_Box01_S142	Motion	0	68.9194841385
2E90EDD056D5	2016-08-29	EtOH_Box01_S142	Motion	0	72.7736129761
2E90EDD056D5	2016-08-29	EtOH_Box01_S142	Motion	0	74.7762801647
2E90EDD056D5	2016-08-29	EtOH_Box01_S142	Motion	0	79.131385088
2E90EDD056D5	2016-08-29	EtOH_Box01_S142	Motion	0	81.1335909367
2E90EDD056D5	2016-08-29	EtOH_Box01_S142	Motion	0	85.8790011406
2E90EDD056D5	2016-08-29	EtOH_Box01_S142	Motion	0	87.8815350533
2E90EDD056D5	2016-08-29	EtOH_Box01_S142	Motion	0	91.7947230339
2E90EDD056D5	2016-08-29	EtOH_Box01_S142	Motion	0	93.797358036
2E90EDD056D5	2016-08-29	EtOH_Box01_S142	Motion	0	97.1501331329
2E90EDD056D5	2016-08-29	EtOH_Box01_S142	Motion	0	99.1527040005
2E90EDD056D5	2016-08-29	EtOH_Box01_S142	Motion	0	103.216691017
2E90EDD056D5	2016-08-29	EtOH_Box01_S142	Motion	0	105.219370127
2E90EDD056D5	2016-08-29	EtOH_Box01_S142	Motion	0	109.387573004
2E90EDD056D5	2016-08-29	EtOH_Box01_S142	Motion	0	111.39070797
2E90EDD056D5	2016-08-29	EtOH_Box01_S142	Motion	0	116.434286118
2E90EDD056D5	2016-08-29	EtOH_Box01_S142	Motion	0	118.438428164
2E90EDD056D5	2016-08-29	EtOH_Box01_S142	Motion	0	121.623396158
2E90EDD056D5	2016-08-29	EtOH_Box01_S142	Motion	0	123.628520966
2E90EDD056D5	2016-08-29	EtOH_Box01_S142	Motion	0	128.819689035
2E90EDD056D5	2016-08-29	EtOH_Box01_S142	Motion	0	130.822451115
2E90EDD056D5	2016-08-29	EtOH_Box01_S142	Motion	0	134.294664145
2E90EDD056D5	2016-08-29	EtOH_Box01_S142	Motion	0	136.297209024
2E90EDD056D5	2016-08-29	EtOH_Box01_S142	Motion	0	142.211858988
2E90EDD056D5	2016-08-29	EtOH_Box01_S142	Motion	0	144.214584112
2E90EDD056D5	2016-08-29	EtOH_Box01_S142	Motion	0	148.260347128
2E90EDD056D5	2016-08-29	EtOH_Box01_S142	Motion	0	150.263180971
2E90EDD056D5	2016-08-29	EtOH_Box01_S142	Motion	0	154.415692091
2E90EDD056D5	2016-08-29	EtOH_Box01_S142	Motion	0	156.418359995
2E90EDD056D5	2016-08-29	EtOH_Box01_S142	Motion	0	160.1730721
2E90EDD056D5	2016-08-29	EtOH_Box01_S142	Motion	0	162.175536156
2E90EDD056D5	2016-08-29	EtOH_Box01_S142	Motion	0	166.298707962
2E90EDD056D5	2016-08-29	EtOH_Box01_S142	Motion	0	168.301290035
2E90EDD056D5	2016-08-29	EtOH_Box01_S142	Motion	0	172.827105999
2E90EDD056D5	2016-08-29	EtOH_Box01_S142	Motion	0	174.829813004
2E90EDD056D5	2016-08-29	EtOH_Box01_S142	Motion	0	183.689208031
2E90EDD056D5	2016-08-29	EtOH_Box01_S142	Motion	0	185.692198038
2E90EDD056D5	2016-08-29	EtOH_Box01_S142	Motion	0	193.149034977
2E90EDD056D5	2016-08-29	EtOH_Box01_S142	Motion	0	195.151618004
2E90EDD056D5	2016-08-29	EtOH_Box01_S142	Motion	0	200.158892155
2E90EDD056D5	2016-08-29	EtOH_Box01_S142	Motion	0	202.164921999
2E90EDD056D5	2016-08-29	EtOH_Box01_S142	Motion	0	205.880992174
2E90EDD056D5	2016-08-29	EtOH_Box01_S142	Motion	0	207.88352704
2E90EDD056D5	2016-08-29	EtOH_Box01_S142	Motion	0	212.645907164
2E90EDD056D5	2016-08-29	EtOH_Box01_S142	Motion	0	214.648499966
2E90EDD056D5	2016-08-29	EtOH_Box01_S142	Motion	0	218.534117937
2E90EDD056D5	2016-08-29	EtOH_Box01_S142	Motion	0	220.537028074
2E90EDD056D5	2016-08-29	EtOH_Box01_S142	Motion	0	225.70492816
2E90EDD056D5	2016-08-29	EtOH_Box01_S142	Motion	0	227.707461119
2E90EDD056D5	2016-08-29	EtOH_Box01_S142	Motion	0	231.167309999
2E90EDD056D5	2016-08-29	EtOH_Box01_S142	Motion	0	233.169824123
2E90EDD056D5	2016-08-29	EtOH_Box01_S142	Motion	0	236.337532043
2E90EDD056D5	2016-08-29	EtOH_Box01_S142	Motion	0	238.340178967
2E90EDD056D5	2016-08-29	EtOH_Box01_S142	Motion	0	242.943747997
2E90EDD056D5	2016-08-29	EtOH_Box01_S142	Motion	0	244.946382046
2E90EDD056D5	2016-08-29	EtOH_Box01_S142	Motion	0	249.82161212
2E90EDD056D5	2016-08-29	EtOH_Box01_S142	Motion	0	251.824218988
2E90EDD056D5	2016-08-29	EtOH_Box01_S142	Motion	0	255.732463121
2E90EDD056D5	2016-08-29	EtOH_Box01_S142	Motion	0	257.734977007
2E90EDD056D5	2016-08-29	EtOH_Box01_S142	Motion	0	261.817994118
2E90EDD056D5	2016-08-29	EtOH_Box01_S142	Motion	0	263.820672035
2E90EDD056D5	2016-08-29	EtOH_Box01_S142	Motion	0	266.993132114
2E90EDD056D5	2016-08-29	EtOH_Box01_S142	Motion	0	268.995723963
2E90EDD056D5	2016-08-29	EtOH_Box01_S142	Motion	0	272.918467045
2E90EDD056D5	2016-08-29	EtOH_Box01_S142	Motion	0	274.921156168
2E90EDD056D5	2016-08-29	EtOH_Box01_S142	Motion	0	279.713937044
2E90EDD056D5	2016-08-29	EtOH_Box01_S142	Motion	0	281.716621161
2E90EDD056D5	2016-08-29	EtOH_Box01_S142	Motion	0	285.036124945
2E90EDD056D5	2016-08-29	EtOH_Box01_S142	Motion	0	287.038781166
2E90EDD056D5	2016-08-29	EtOH_Box01_S142	Motion	0	290.289489985
2E90EDD056D5	2016-08-29	EtOH_Box01_S142	Motion	0	292.292008162
2E90EDD056D5	2016-08-29	EtOH_Box01_S142	Motion	0	296.304411173
2E90EDD056D5	2016-08-29	EtOH_Box01_S142	Motion	0	298.307012081
2E90EDD056D5	2016-08-29	EtOH_Box01_S142	Motion	0	302.062638998
2E90EDD056D5	2016-08-29	EtOH_Box01_S142	Motion	0	304.065331936
2E90EDD056D5	2016-08-29	EtOH_Box01_S142	Motion	0	309.076425076
2E90EDD056D5	2016-08-29	EtOH_Box01_S142	Motion	0	311.079419136
2E90EDD056D5	2016-08-29	EtOH_Box01_S142	Motion	0	314.247210979
2E90EDD056D5	2016-08-29	EtOH_Box01_S142	Motion	0	316.249842167
2E90EDD056D5	2016-08-29	EtOH_Box01_S142	Motion	0	319.47621417
2E90EDD056D5	2016-08-29	EtOH_Box01_S142	Motion	0	321.478867054
2E90EDD056D5	2016-08-29	EtOH_Box01_S142	Motion	0	326.169818163
2E90EDD056D5	2016-08-29	EtOH_Box01_S142	Motion	0	328.172340155
2E90EDD056D5	2016-08-29	EtOH_Box01_S142	Motion	0	331.717980146
2E90EDD056D5	2016-08-29	EtOH_Box01_S142	Motion	0	333.720625162
2E90EDD056D5	2016-08-29	EtOH_Box01_S142	Motion	0	337.800225019
2E90EDD056D5	2016-08-29	EtOH_Box01_S142	Motion	0	339.802906036
2E90EDD056D5	2016-08-29	EtOH_Box01_S142	Motion	0	346.040693998
2E90EDD056D5	2016-08-29	EtOH_Box01_S142	Motion	0	348.043239117
2E90EDD056D5	2016-08-29	EtOH_Box01_S142	Motion	0	352.054325104
2E90EDD056D5	2016-08-29	EtOH_Box01_S142	Motion	0	354.057008028
2E90EDD056D5	2016-08-29	EtOH_Box01_S142	Motion	0	358.396842957
2E90EDD056D5	2016-08-29	EtOH_Box01_S142	Motion	0	360.39984107
2E90EDD056D5	2016-08-29	EtOH_Box01_S142	Motion	0	364.540888071
2E90EDD056D5	2016-08-29	EtOH_Box01_S142	Motion	0	366.543565989
2E90EDD056D5	2016-08-29	EtOH_Box01_S142	Motion	0	370.65101409
2E90EDD056D5	2016-08-29	EtOH_Box01_S142	Motion	0	372.653538942
2E90EDD056D5	2016-08-29	EtOH_Box01_S142	Motion	0	377.907287121
2E90EDD056D5	2016-08-29	EtOH_Box01_S142	Motion	0	379.90973711
2E90EDD056D5	2016-08-29	EtOH_Box01_S142	Motion	0	383.061934948
2E90EDD056D5	2016-08-29	EtOH_Box01_S142	Motion	0	385.064619064
2E90EDD056D5	2016-08-29	EtOH_Box01_S142	Motion	0	391.69223094
2E90EDD056D5	2016-08-29	EtOH_Box01_S142	Motion	0	393.694893122
2E90EDD056D5	2016-08-29	EtOH_Box01_S142	Motion	0	398.91004014
2E90EDD056D5	2016-08-29	EtOH_Box01_S142	Motion	0	400.913038015
2E90EDD056D5	2016-08-29	EtOH_Box01_S142	Motion	0	406.302992105
2E90EDD056D5	2016-08-29	EtOH_Box01_S142	Motion	0	408.305590153
2E90EDD056D5	2016-08-29	EtOH_Box01_S142	Motion	0	413.306718111
2E90EDD056D5	2016-08-29	EtOH_Box01_S142	Motion	0	415.309694052
2E90EDD056D5	2016-08-29	EtOH_Box01_S142	Motion	0	419.941415071
2E90EDD056D5	2016-08-29	EtOH_Box01_S142	Motion	0	421.944069147
2E90EDD056D5	2016-08-29	EtOH_Box01_S142	Motion	0	425.525383949
2E90EDD056D5	2016-08-29	EtOH_Box01_S142	Motion	0	427.527913094
2E90EDD056D5	2016-08-29	EtOH_Box01_S142	Motion	0	432.921107054
2E90EDD056D5	2016-08-29	EtOH_Box01_S142	Motion	0	434.923795938
2E90EDD056D5	2016-08-29	EtOH_Box01_S142	Motion	0	438.316658974
2E90EDD056D5	2016-08-29	EtOH_Box01_S142	Motion	0	440.319582939
2E90EDD056D5	2016-08-29	EtOH_Box01_S142	Motion	0	444.624351978
2E90EDD056D5	2016-08-29	EtOH_Box01_S142	Motion	0	446.627037048
2E90EDD056D5	2016-08-29	EtOH_Box01_S142	Motion	0	450.280426025
2E90EDD056D5	2016-08-29	EtOH_Box01_S142	Motion	0	452.282953978
2E90EDD056D5	2016-08-29	EtOH_Box01_S142	Motion	0	462.351730108
2E90EDD056D5	2016-08-29	EtOH_Box01_S142	Motion	0	464.354454041
2E90EDD056D5	2016-08-29	EtOH_Box01_S142	Motion	0	480.06362915
2E90EDD056D5	2016-08-29	EtOH_Box01_S142	Motion	0	482.066313982
2E90EDD056D5	2016-08-29	EtOH_Box01_S142	Motion	0	502.270698071
2E90EDD056D5	2016-08-29	EtOH_Box01_S142	Motion	0	504.273391962
2E90EDD056D5	2016-08-29	EtOH_Box01_S142	Motion	0	511.675857067
2E90EDD056D5	2016-08-29	EtOH_Box01_S142	Motion	0	513.678518057
2E90EDD056D5	2016-08-29	EtOH_Box01_S142	Motion	0	517.18464303
2E90EDD056D5	2016-08-29	EtOH_Box01_S142	Motion	0	519.187312126
2E90EDD056D5	2016-08-29	EtOH_Box01_S142	Motion	0	525.401546955
2E90EDD056D5	2016-08-29	EtOH_Box01_S142	Motion	0	527.403267145
2E90EDD056D5	2016-08-29	EtOH_Box01_S142	Motion	0	531.242340088
2E90EDD056D5	2016-08-29	EtOH_Box01_S142	Motion	0	533.244928122
2E90EDD056D5	2016-08-29	EtOH_Box01_S142	Motion	0	538.099794149
2E90EDD056D5	2016-08-29	EtOH_Box01_S142	Motion	0	540.102488041
2E90EDD056D5	2016-08-29	EtOH_Box01_S142	Motion	0	547.776818991
2E90EDD056D5	2016-08-29	EtOH_Box01_S142	Motion	0	549.779497147
2E90EDD056D5	2016-08-29	EtOH_Box01_S142	Motion	0	553.852261066
2E90EDD056D5	2016-08-29	EtOH_Box01_S142	Motion	0	555.855226994
2E90EDD056D5	2016-08-29	EtOH_Box01_S142	Motion	0	560.299502134
2E90EDD056D5	2016-08-29	EtOH_Box01_S142	Motion	0	562.302073002
2E90EDD056D5	2016-08-29	EtOH_Box01_S142	Motion	0	565.471269131
2E90EDD056D5	2016-08-29	EtOH_Box01_S142	Motion	0	567.473835945
2E90EDD056D5	2016-08-29	EtOH_Box01_S142	Motion	0	577.72194314
2E90EDD056D5	2016-08-29	EtOH_Box01_S142	Motion	0	579.724641085
2E90EDD056D5	2016-08-29	EtOH_Box01_S142	Motion	0	582.913844109
2E90EDD056D5	2016-08-29	EtOH_Box01_S142	Motion	0	584.916526079
2E90EDD056D5	2016-08-29	EtOH_Box01_S142	Motion	0	589.586184025
2E90EDD056D5	2016-08-29	EtOH_Box01_S142	Motion	0	591.588830948
2E90EDD056D5	2016-08-29	EtOH_Box01_S142	Motion	0	598.465856075
2E90EDD056D5	2016-08-29	EtOH_Box01_S142	Motion	0	600.468812943
2E90EDD056D5	2016-08-29	EtOH_Box01_S142	Motion	0	605.038211107
2E90EDD056D5	2016-08-29	EtOH_Box01_S142	Motion	0	607.040830135
2E90EDD056D5	2016-08-29	EtOH_Box01_S142	Motion	0	620.739787102
2E90EDD056D5	2016-08-29	EtOH_Box01_S142	Motion	0	622.742336035
2E90EDD056D5	2016-08-29	EtOH_Box01_S142	Motion	0	625.955438137
2E90EDD056D5	2016-08-29	EtOH_Box01_S142	Motion	0	627.959516048
2E90EDD056D5	2016-08-29	EtOH_Box01_S142	Motion	0	631.488536119
2E90EDD056D5	2016-08-29	EtOH_Box01_S142	Motion	0	633.49119401
2E90EDD056D5	2016-08-29	EtOH_Box01_S142	Motion	0	638.528028965
2E90EDD056D5	2016-08-29	EtOH_Box01_S142	Motion	0	640.531003952
2E90EDD056D5	2016-08-29	EtOH_Box01_S142	Motion	0	653.732654095
2E90EDD056D5	2016-08-29	EtOH_Box01_S142	Motion	0	655.735618114
2E90EDD056D5	2016-08-29	EtOH_Box01_S142	Motion	0	662.549683094
2E90EDD056D5	2016-08-29	EtOH_Box01_S142	Motion	0	664.552361012
2E90EDD056D5	2016-08-29	EtOH_Box01_S142	Motion	0	690.895460129
2E90EDD056D5	2016-08-29	EtOH_Box01_S142	Motion	0	692.897990942
2E90EDD056D5	2016-08-29	EtOH_Box01_S142	Motion	0	696.422273159
2E90EDD056D5	2016-08-29	EtOH_Box01_S142	Motion	0	698.424896002
2E90EDD056D5	2016-08-29	EtOH_Box01_S142	Motion	0	717.660598993
2E90EDD056D5	2016-08-29	EtOH_Box01_S142	Motion	0	719.66327405
2E90EDD056D5	2016-08-29	EtOH_Box01_S142	Motion	0	725.197275162
2E90EDD056D5	2016-08-29	EtOH_Box01_S142	Motion	0	727.200006008
2E90EDD056D5	2016-08-29	EtOH_Box01_S142	Motion	0	734.281892061
2E90EDD056D5	2016-08-29	EtOH_Box01_S142	Motion	0	736.284567118
2E90EDD056D5	2016-08-29	EtOH_Box01_S142	Motion	0	742.161687136
2E90EDD056D5	2016-08-29	EtOH_Box01_S142	Motion	0	744.164334059
2E90EDD056D5	2016-08-29	EtOH_Box01_S142	Motion	0	747.764667988
2E90EDD056D5	2016-08-29	EtOH_Box01_S142	Motion	0	749.767346144
2E90EDD056D5	2016-08-29	EtOH_Box01_S142	Motion	0	753.456016064
2E90EDD056D5	2016-08-29	EtOH_Box01_S142	Motion	0	755.458945036
2E90EDD056D5	2016-08-29	EtOH_Box01_S142	Motion	0	765.709644079
2E90EDD056D5	2016-08-29	EtOH_Box01_S142	Motion	0	767.712185144
2E90EDD056D5	2016-08-29	EtOH_Box01_S142	Motion	0	772.770843029
2E90EDD056D5	2016-08-29	EtOH_Box01_S142	Motion	0	774.773530006
2E90EDD056D5	2016-08-29	EtOH_Box01_S142	Motion	0	779.172711134
2E90EDD056D5	2016-08-29	EtOH_Box01_S142	Motion	0	781.17595911
2E90EDD056D5	2016-08-29	EtOH_Box01_S142	Motion	0	789.657685995
2E90EDD056D5	2016-08-29	EtOH_Box01_S142	Motion	0	791.660372972
2E90EDD056D5	2016-08-29	EtOH_Box01_S142	Motion	0	797.347180128
2E90EDD056D5	2016-08-29	EtOH_Box01_S142	Motion	0	799.349845171
2E90EDD056D5	2016-08-29	EtOH_Box01_S142	Motion	0	804.2154181
2E90EDD056D5	2016-08-29	EtOH_Box01_S142	Motion	0	806.21838212
2E90EDD056D5	2016-08-29	EtOH_Box01_S142	Motion	0	809.57389617
2E90EDD056D5	2016-08-29	EtOH_Box01_S142	Motion	0	811.576528072
2E90EDD056D5	2016-08-29	EtOH_Box01_S142	Motion	0	815.501933098
2E90EDD056D5	2016-08-29	EtOH_Box01_S142	Motion	0	817.504457951
2E90EDD056D5	2016-08-29	EtOH_Box01_S142	Motion	0	840.205852985
2E90EDD056D5	2016-08-29	EtOH_Box01_S142	Motion	0	842.208549976
2E90EDD056D5	2016-08-29	EtOH_Box01_S142	Motion	0	846.147734165
2E90EDD056D5	2016-08-29	EtOH_Box01_S142	Motion	0	848.150239944
2E90EDD056D5	2016-08-29	EtOH_Box01_S142	Motion	0	851.556785107
2E90EDD056D5	2016-08-29	EtOH_Box01_S142	Motion	0	853.559422016
2E90EDD056D5	2016-08-29	EtOH_Box01_S142	Motion	0	857.839425087
2E90EDD056D5	2016-08-29	EtOH_Box01_S142	Motion	0	859.842113018
2E90EDD056D5	2016-08-29	EtOH_Box01_S142	Motion	0	865.811016083
2E90EDD056D5	2016-08-29	EtOH_Box01_S142	Motion	0	867.813547134
2E90EDD056D5	2016-08-29	EtOH_Box01_S142	Motion	0	1009.62374401
2E90EDD056D5	2016-08-29	EtOH_Box01_S142	Motion	0	1011.62644815
2E90EDD056D5	2016-08-29	EtOH_Box01_S142	Motion	0	1017.10651398
2E90EDD056D5	2016-08-29	EtOH_Box01_S142	Motion	0	1019.10918212
2E90EDD056D5	2016-08-29	EtOH_Box01_S142	Motion	0	1022.99663115
2E90EDD056D5	2016-08-29	EtOH_Box01_S142	Motion	0	1024.99930716
2E90EDD056D5	2016-08-29	EtOH_Box01_S142	Motion	0	1052.20382404
2E90EDD056D5	2016-08-29	EtOH_Box01_S142	Motion	0	1054.20652103
2E90EDD056D5	2016-08-29	EtOH_Box01_S142	Motion	0	1059.77709103
2E90EDD056D5	2016-08-29	EtOH_Box01_S142	Motion	0	1061.77976394
2E90EDD056D5	2016-08-29	EtOH_Box01_S142	Motion	0	1065.37894106
2E90EDD056D5	2016-08-29	EtOH_Box01_S142	Motion	0	1067.38148499
2E90EDD056D5	2016-08-29	EtOH_Box01_S142	Motion	0	1078.88396907
2E90EDD056D5	2016-08-29	EtOH_Box01_S142	Motion	0	1080.88694501
2E90EDD056D5	2016-08-29	EtOH_Box01_S142	Motion	0	1084.38290811
2E90EDD056D5	2016-08-29	EtOH_Box01_S142	Motion	0	1086.38551617
2E90EDD056D5	2016-08-29	EtOH_Box01_S142	Motion	0	1095.4421711
2E90EDD056D5	2016-08-29	EtOH_Box01_S142	Motion	0	1097.44472098
2E90EDD056D5	2016-08-29	EtOH_Box01_S142	Motion	0	1101.13015795
2E90EDD056D5	2016-08-29	EtOH_Box01_S142	Motion	0	1103.13271499
2E90EDD056D5	2016-08-29	EtOH_Box01_S142	Motion	0	1109.89013505
2E90EDD056D5	2016-08-29	EtOH_Box01_S142	Motion	0	1111.89281607
2E90EDD056D5	2016-08-29	EtOH_Box01_S142	Motion	0	1122.16994596
2E90EDD056D5	2016-08-29	EtOH_Box01_S142	Motion	0	1124.17263699
2E90EDD056D5	2016-08-29	EtOH_Box01_S142	Motion	0	1127.43235803
2E90EDD056D5	2016-08-29	EtOH_Box01_S142	Motion	0	1129.43500614
2E90EDD056D5	2016-08-29	EtOH_Box01_S142	Motion	0	1132.62275815
2E90EDD056D5	2016-08-29	EtOH_Box01_S142	Motion	0	1134.62540507
2E90EDD056D5	2016-08-29	EtOH_Box01_S142	Motion	0	1139.86707497
2E90EDD056D5	2016-08-29	EtOH_Box01_S142	Motion	0	1141.87127304
2E90EDD056D5	2016-08-29	EtOH_Box01_S142	Motion	0	1145.94528604
2E90EDD056D5	2016-08-29	EtOH_Box01_S142	Motion	0	1147.94779205
2E90EDD056D5	2016-08-29	EtOH_Box01_S142	Motion	0	1152.02917409
2E90EDD056D5	2016-08-29	EtOH_Box01_S142	Motion	0	1154.03182602
2E90EDD056D5	2016-08-29	EtOH_Box01_S142	Motion	0	1157.82107401
2E90EDD056D5	2016-08-29	EtOH_Box01_S142	Motion	0	1159.82375503
2E90EDD056D5	2016-08-29	EtOH_Box01_S142	Motion	0	1178.27115607
2E90EDD056D5	2016-08-29	EtOH_Box01_S142	Motion	0	1180.27414799
2E90EDD056D5	2016-08-29	EtOH_Box01_S142	Motion	0	1188.73738098
2E90EDD056D5	2016-08-29	EtOH_Box01_S142	Motion	0	1190.74034595
2E90EDD056D5	2016-08-29	EtOH_Box01_S142	Motion	0	1193.97577906
2E90EDD056D5	2016-08-29	EtOH_Box01_S142	Motion	0	1195.97871494
2E90EDD056D5	2016-08-29	EtOH_Box01_S142	Motion	0	1254.82766914
2E90EDD056D5	2016-08-29	EtOH_Box01_S142	Motion	0	1256.83036995
2E90EDD056D5	2016-08-29	EtOH_Box01_S142	Motion	0	1261.80299997
2E90EDD056D5	2016-08-29	EtOH_Box01_S142	Motion	0	1263.8056581
2E90EDD056D5	2016-08-29	EtOH_Box01_S142	Motion	0	1267.61484694
2E90EDD056D5	2016-08-29	EtOH_Box01_S142	Motion	0	1269.61751795
2E90EDD056D5	2016-08-29	EtOH_Box01_S142	Motion	0	1272.93344402
2E90EDD056D5	2016-08-29	EtOH_Box01_S142	Motion	0	1274.936131
2E90EDD056D5	2016-08-29	EtOH_Box01_S142	Motion	0	1293.31553006
2E90EDD056D5	2016-08-29	EtOH_Box01_S142	Motion	0	1295.318501
2E90EDD056D5	2016-08-29	EtOH_Box01_S142	Motion	0	1298.89878702
2E90EDD056D5	2016-08-29	EtOH_Box01_S142	Motion	0	1300.90178204
2E90EDD056D5	2016-08-29	EtOH_Box01_S142	Motion	0	1304.08284497
2E90EDD056D5	2016-08-29	EtOH_Box01_S142	Motion	0	1306.08502007
2E90EDD056D5	2016-08-29	EtOH_Box01_S142	Motion	0	1311.37581897
2E90EDD056D5	2016-08-29	EtOH_Box01_S142	Motion	0	1313.37843299
2E90EDD056D5	2016-08-29	EtOH_Box01_S142	Motion	0	1318.48965406
2E90EDD056D5	2016-08-29	EtOH_Box01_S142	Motion	0	1320.49261498
2E90EDD056D5	2016-08-29	EtOH_Box01_S142	Motion	0	1323.84479403
2E90EDD056D5	2016-08-29	EtOH_Box01_S142	Motion	0	1325.84773898
2E90EDD056D5	2016-08-29	EtOH_Box01_S142	Motion	0	1329.47642803
2E90EDD056D5	2016-08-29	EtOH_Box01_S142	Motion	0	1331.47906399
2E90EDD056D5	2016-08-29	EtOH_Box01_S142	Motion	0	1338.32245898
2E90EDD056D5	2016-08-29	EtOH_Box01_S142	Motion	0	1340.32542396
2E90EDD056D5	2016-08-29	EtOH_Box01_S142	Motion	0	1345.02522707
2E90EDD056D5	2016-08-29	EtOH_Box01_S142	Motion	0	1347.02790713
2E90EDD056D5	2016-08-29	EtOH_Box01_S142	Motion	0	1352.09844995
2E90EDD056D5	2016-08-29	EtOH_Box01_S142	Motion	0	1354.10110116
2E90EDD056D5	2016-08-29	EtOH_Box01_S142	Motion	0	1357.91435313
2E90EDD056D5	2016-08-29	EtOH_Box01_S142	Motion	0	1359.91704702
2E90EDD056D5	2016-08-29	EtOH_Box01_S142	Motion	0	1363.70766401
2E90EDD056D5	2016-08-29	EtOH_Box01_S142	Motion	0	1365.71059108
2E90EDD056D5	2016-08-29	EtOH_Box01_S142	Motion	0	1370.61525798
2E90EDD056D5	2016-08-29	EtOH_Box01_S142	Motion	0	1372.61775899
2E90EDD056D5	2016-08-29	EtOH_Box01_S142	Motion	0	1385.11196017
2E90EDD056D5	2016-08-29	EtOH_Box01_S142	Motion	0	1387.11465716
2E90EDD056D5	2016-08-29	EtOH_Box01_S142	Motion	0	1391.77951717
2E90EDD056D5	2016-08-29	EtOH_Box01_S142	Motion	0	1393.7821691
2E90EDD056D5	2016-08-29	EtOH_Box01_S142	Motion	0	1397.20953608
2E90EDD056D5	2016-08-29	EtOH_Box01_S142	Motion	0	1399.21522212
2E90EDD056D5	2016-08-29	EtOH_Box01_S142	Motion	0	1407.43659902
2E90EDD056D5	2016-08-29	EtOH_Box01_S142	Motion	0	1409.43928504
2E90EDD056D5	2016-08-29	EtOH_Box01_S142	Motion	0	1412.90647507
2E90EDD056D5	2016-08-29	EtOH_Box01_S142	Motion	0	1414.90915298
2E90EDD056D5	2016-08-29	EtOH_Box01_S142	Motion	0	1418.48705697
2E90EDD056D5	2016-08-29	EtOH_Box01_S142	Motion	0	1420.49001312
2E90EDD056D5	2016-08-29	EtOH_Box01_S142	Motion	0	1425.93060303
2E90EDD056D5	2016-08-29	EtOH_Box01_S142	Motion	0	1427.93313599
2E90EDD056D5	2016-08-29	EtOH_Box01_S142	Motion	0	1431.14414096
2E90EDD056D5	2016-08-29	EtOH_Box01_S142	Motion	0	1433.14667916
2E90EDD056D5	2016-08-29	EtOH_Box01_S142	Motion	0	1438.5703001
2E90EDD056D5	2016-08-29	EtOH_Box01_S142	Motion	0	1440.57325315
2E90EDD056D5	2016-08-29	EtOH_Box01_S142	Motion	0	1447.91205215
2E90EDD056D5	2016-08-29	EtOH_Box01_S142	Motion	0	1449.91473794
2E90EDD056D5	2016-08-29	EtOH_Box01_S142	Motion	0	1453.73164201
2E90EDD056D5	2016-08-29	EtOH_Box01_S142	Motion	0	1455.73461509
2E90EDD056D5	2016-08-29	EtOH_Box01_S142	Motion	0	1476.7795341
2E90EDD056D5	2016-08-29	EtOH_Box01_S142	Motion	0	1478.78220105
2E90EDD056D5	2016-08-29	EtOH_Box01_S142	Motion	0	1482.15097117
2E90EDD056D5	2016-08-29	EtOH_Box01_S142	Motion	0	1484.15612912
2E90EDD056D5	2016-08-29	EtOH_Box01_S142	Motion	0	1488.32083511
2E90EDD056D5	2016-08-29	EtOH_Box01_S142	Motion	0	1490.32379913
2E90EDD056D5	2016-08-29	EtOH_Box01_S142	Motion	0	1496.12858605
2E90EDD056D5	2016-08-29	EtOH_Box01_S142	Motion	0	1498.13111615
2E90EDD056D5	2016-08-29	EtOH_Box01_S142	Motion	0	1501.28642011
2E90EDD056D5	2016-08-29	EtOH_Box01_S142	Motion	0	1503.28904009
2E90EDD056D5	2016-08-29	EtOH_Box01_S142	Motion	0	1509.29931211
2E90EDD056D5	2016-08-29	EtOH_Box01_S142	Motion	0	1511.301615
2E90EDD056D5	2016-08-29	EtOH_Box01_S142	Motion	0	1516.04411697
2E90EDD056D5	2016-08-29	EtOH_Box01_S142	Motion	0	1518.04665208
2E90EDD056D5	2016-08-29	EtOH_Box01_S142	Motion	0	1526.01144314
2E90EDD056D5	2016-08-29	EtOH_Box01_S142	Motion	0	1528.01396513
2E90EDD056D5	2016-08-29	EtOH_Box01_S142	Motion	0	1532.97084594
2E90EDD056D5	2016-08-29	EtOH_Box01_S142	Motion	0	1534.97352004
2E90EDD056D5	2016-08-29	EtOH_Box01_S142	Motion	0	1538.46060109
2E90EDD056D5	2016-08-29	EtOH_Box01_S142	Motion	0	1540.46353006
2E90EDD056D5	2016-08-29	EtOH_Box01_S142	Motion	0	1549.41642308
2E90EDD056D5	2016-08-29	EtOH_Box01_S142	Motion	0	1551.41911411
2E90EDD056D5	2016-08-29	EtOH_Box01_S142	Motion	0	1571.06591296
2E90EDD056D5	2016-08-29	EtOH_Box01_S142	Motion	0	1573.06845307
2E90EDD056D5	2016-08-29	EtOH_Box01_S142	Motion	0	1606.27427411
2E90EDD056D5	2016-08-29	EtOH_Box01_S142	Motion	0	1608.27693605
2E90EDD056D5	2016-08-29	EtOH_Box01_S142	Motion	0	1611.77445197
2E90EDD056D5	2016-08-29	EtOH_Box01_S142	Motion	0	1613.77713299
2E90EDD056D5	2016-08-29	EtOH_Box01_S142	Motion	0	1617.06555104
2E90EDD056D5	2016-08-29	EtOH_Box01_S142	Motion	0	1619.06964397
2E90EDD056D5	2016-08-29	EtOH_Box01_S142	Motion	0	1635.27938795
2E90EDD056D5	2016-08-29	EtOH_Box01_S142	Motion	0	1637.28192306
2E90EDD056D5	2016-08-29	EtOH_Box01_S142	Motion	0	1642.78534913
2E90EDD056D5	2016-08-29	EtOH_Box01_S142	Motion	0	1644.78804016
2E90EDD056D5	2016-08-29	EtOH_Box01_S142	Motion	0	1649.06367898
2E90EDD056D5	2016-08-29	EtOH_Box01_S142	Motion	0	1651.06665707
2E90EDD056D5	2016-08-29	EtOH_Box01_S142	Motion	0	1664.97728515
2E90EDD056D5	2016-08-29	EtOH_Box01_S142	Motion	0	1666.97998714
2E90EDD056D5	2016-08-29	EtOH_Box01_S142	Motion	0	1674.3898921
2E90EDD056D5	2016-08-29	EtOH_Box01_S142	Motion	0	1676.39258099
2E90EDD056D5	2016-08-29	EtOH_Box01_S142	Motion	0	1702.80123806
2E90EDD056D5	2016-08-29	EtOH_Box01_S142	Motion	0	1704.80393314
2E90EDD056D5	2016-08-29	EtOH_Box01_S142	Motion	0	1729.89959717
2E90EDD056D5	2016-08-29	EtOH_Box01_S142	Motion	0	1731.90230703
2E90EDD056D5	2016-08-29	EtOH_Box01_S142	Motion	0	1735.66184497
2E90EDD056D5	2016-08-29	EtOH_Box01_S142	Motion	0	1737.66437197
2E90EDD056D5	2016-08-29	EtOH_Box01_S142	Motion	0	1749.10006213
2E90EDD056D5	2016-08-29	EtOH_Box01_S142	Motion	0	1751.10303998
2E90EDD056D5	2016-08-29	EtOH_Box01_S142	Motion	0	1754.69887495
2E90EDD056D5	2016-08-29	EtOH_Box01_S142	Motion	0	1756.70152402
2E90EDD056D5	2016-08-29	EtOH_Box01_S142	Motion	0	1766.16178107
2E90EDD056D5	2016-08-29	EtOH_Box01_S142	Motion	0	1768.16435099
2E90EDD056D5	2016-08-29	EtOH_Box01_S142	Motion	0	1773.04671597
2E90EDD056D5	2016-08-29	EtOH_Box01_S142	Motion	0	1775.0493741
2E90EDD056D5	2016-08-29	EtOH_Box01_S142	Motion	0	1778.52059603
2E90EDD056D5	2016-08-29	EtOH_Box01_S142	Motion	0	1780.52355194
2E90EDD056D5	2016-08-29	EtOH_Box01_S142	Motion	0	1783.91130304
2E90EDD056D5	2016-08-29	EtOH_Box01_S142	Motion	0	1785.91421604
2E90EDD056D5	2016-08-29	EtOH_Box01_S142	Motion	0	1804.59746814
2E90EDD056D5	2016-08-29	EtOH_Box01_S142	Motion	0	1806.60016513
2E90EDD056D5	2016-08-29	EtOH_Box01_S142	Motion	0	1817.82273698
2E90EDD056D5	2016-08-29	EtOH_Box01_S142	Motion	0	1819.82541108
2E90EDD056D5	2016-08-29	EtOH_Box01_S142	Motion	0	1828.17992306
2E90EDD056D5	2016-08-29	EtOH_Box01_S142	Motion	0	1830.18265796
2E90EDD056D5	2016-08-29	EtOH_Box01_S142	Motion	0	1833.58859801
2E90EDD056D5	2016-08-29	EtOH_Box01_S142	Motion	0	1835.59158897
2E90EDD056D5	2016-08-29	EtOH_Box01_S142	Motion	0	1843.96576595
2E90EDD056D5	2016-08-29	EtOH_Box01_S142	Motion	0	1845.96873808
2E90EDD056D5	2016-08-29	EtOH_Box01_S142	Motion	0	1855.04910207
2E90EDD056D5	2016-08-29	EtOH_Box01_S142	Motion	0	1857.05179715
2E90EDD056D5	2016-08-29	EtOH_Box01_S142	Motion	0	1862.10062194
2E90EDD056D5	2016-08-29	EtOH_Box01_S142	Motion	0	1864.10328197
2E90EDD056D5	2016-08-29	EtOH_Box01_S142	Motion	0	1867.31467915
2E90EDD056D5	2016-08-29	EtOH_Box01_S142	Motion	0	1869.31736708
2E90EDD056D5	2016-08-29	EtOH_Box01_S142	Motion	0	1872.72544694
2E90EDD056D5	2016-08-29	EtOH_Box01_S142	Motion	0	1874.72802997
2E90EDD056D5	2016-08-29	EtOH_Box01_S142	Motion	0	1879.27872205
2E90EDD056D5	2016-08-29	EtOH_Box01_S142	Motion	0	1881.28140616
2E90EDD056D5	2016-08-29	EtOH_Box01_S142	Motion	0	1886.08267999
2E90EDD056D5	2016-08-29	EtOH_Box01_S142	Motion	0	1888.0847671
2E90EDD056D5	2016-08-29	EtOH_Box01_S142	Motion	0	1898.21326494
2E90EDD056D5	2016-08-29	EtOH_Box01_S142	Motion	0	1900.21596313
2E90EDD056D5	2016-08-29	EtOH_Box01_S142	Motion	0	1904.23050308
2E90EDD056D5	2016-08-29	EtOH_Box01_S142	Motion	0	1906.23319697
2E90EDD056D5	2016-08-29	EtOH_Box01_S142	Motion	0	1912.96342707
2E90EDD056D5	2016-08-29	EtOH_Box01_S142	Motion	0	1914.96610212
2E90EDD056D5	2016-08-29	EtOH_Box01_S142	Motion	0	1933.89094496
2E90EDD056D5	2016-08-29	EtOH_Box01_S142	Motion	0	1935.89391398
2E90EDD056D5	2016-08-29	EtOH_Box01_S142	Motion	0	1945.09993315
2E90EDD056D5	2016-08-29	EtOH_Box01_S142	Motion	0	1947.10262394
2E90EDD056D5	2016-08-29	EtOH_Box01_S142	Motion	0	1950.40542817
2E90EDD056D5	2016-08-29	EtOH_Box01_S142	Motion	0	1952.40798497
2E90EDD056D5	2016-08-29	EtOH_Box01_S142	Motion	0	1958.39225101
2E90EDD056D5	2016-08-29	EtOH_Box01_S142	Motion	0	1960.39522815
2E90EDD056D5	2016-08-29	EtOH_Box01_S142	Motion	0	1965.79569411
2E90EDD056D5	2016-08-29	EtOH_Box01_S142	Motion	0	1967.79822302
2E90EDD056D5	2016-08-29	EtOH_Box01_S142	Motion	0	1973.97549295
2E90EDD056D5	2016-08-29	EtOH_Box01_S142	Motion	0	1975.97846603
2E90EDD056D5	2016-08-29	EtOH_Box01_S142	Motion	0	1984.30612016
2E90EDD056D5	2016-08-29	EtOH_Box01_S142	Motion	0	1986.3088181
2E90EDD056D5	2016-08-29	EtOH_Box01_S142	Motion	0	1989.71497297
2E90EDD056D5	2016-08-29	EtOH_Box01_S142	Motion	0	1991.71764994
2E90EDD056D5	2016-08-29	EtOH_Box01_S142	Motion	0	2000.57648706
2E90EDD056D5	2016-08-29	EtOH_Box01_S142	Motion	0	2002.57902598
2E90EDD056D5	2016-08-29	EtOH_Box01_S142	Motion	0	2006.48004603
2E90EDD056D5	2016-08-29	EtOH_Box01_S142	Motion	0	2008.48268509
2E90EDD056D5	2016-08-29	EtOH_Box01_S142	Motion	0	2012.45079803
2E90EDD056D5	2016-08-29	EtOH_Box01_S142	Motion	0	2014.45345306
2E90EDD056D5	2016-08-29	EtOH_Box01_S142	Motion	0	2018.30418205
2E90EDD056D5	2016-08-29	EtOH_Box01_S142	Motion	0	2020.30724597
2E90EDD056D5	2016-08-29	EtOH_Box01_S142	Motion	0	2030.33521008
2E90EDD056D5	2016-08-29	EtOH_Box01_S142	Motion	0	2032.3377521
2E90EDD056D5	2016-08-29	EtOH_Box01_S142	Motion	0	2035.58289695
2E90EDD056D5	2016-08-29	EtOH_Box01_S142	Motion	0	2037.5854311
2E90EDD056D5	2016-08-29	EtOH_Box01_S142	Motion	0	2041.37202811
2E90EDD056D5	2016-08-29	EtOH_Box01_S142	Motion	0	2043.374614
2E90EDD056D5	2016-08-29	EtOH_Box01_S142	Motion	0	2047.03440714
2E90EDD056D5	2016-08-29	EtOH_Box01_S142	Motion	0	2049.03708911
2E90EDD056D5	2016-08-29	EtOH_Box01_S142	Motion	0	2076.42439198
2E90EDD056D5	2016-08-29	EtOH_Box01_S142	Motion	0	2078.42706108
2E90EDD056D5	2016-08-29	EtOH_Box01_S142	Motion	0	2094.28681207
2E90EDD056D5	2016-08-29	EtOH_Box01_S142	Motion	0	2096.28948903
2E90EDD056D5	2016-08-29	EtOH_Box01_S142	Motion	0	2102.50602698
2E90EDD056D5	2016-08-29	EtOH_Box01_S142	Motion	0	2104.5087111
2E90EDD056D5	2016-08-29	EtOH_Box01_S142	Motion	0	2119.08928895
2E90EDD056D5	2016-08-29	EtOH_Box01_S142	Motion	0	2121.09228516
2E90EDD056D5	2016-08-29	EtOH_Box01_S142	Motion	0	2202.65257812
2E90EDD056D5	2016-08-29	EtOH_Box01_S142	Motion	0	2204.655267
2E90EDD056D5	2016-08-29	EtOH_Box01_S142	Motion	0	2207.94828105
2E90EDD056D5	2016-08-29	EtOH_Box01_S142	Motion	0	2209.95252204
2E90EDD056D5	2016-08-29	EtOH_Box01_S142	Motion	0	2253.42712402
2E90EDD056D5	2016-08-29	EtOH_Box01_S142	Motion	0	2255.43010902
2E90EDD056D5	2016-08-29	EtOH_Box01_S142	Motion	0	2270.78639317
2E90EDD056D5	2016-08-29	EtOH_Box01_S142	Motion	0	2272.78892994
2E90EDD056D5	2016-08-29	EtOH_Box01_S142	Motion	0	2287.50653815
2E90EDD056D5	2016-08-29	EtOH_Box01_S142	Motion	0	2289.50923109
2E90EDD056D5	2016-08-29	EtOH_Box01_S142	Motion	0	2298.75197697
2E90EDD056D5	2016-08-29	EtOH_Box01_S142	Motion	0	2300.75496411
2E90EDD056D5	2016-08-29	EtOH_Box01_S142	Motion	0	2310.18150902
2E90EDD056D5	2016-08-29	EtOH_Box01_S142	Motion	0	2312.18419504
2E90EDD056D5	2016-08-29	EtOH_Box01_S142	Motion	0	2316.08561206
2E90EDD056D5	2016-08-29	EtOH_Box01_S142	Motion	0	2318.08814716
2E90EDD056D5	2016-08-29	EtOH_Box01_S142	Motion	0	2322.96185899
2E90EDD056D5	2016-08-29	EtOH_Box01_S142	Motion	0	2324.96455503
2E90EDD056D5	2016-08-29	EtOH_Box01_S142	Motion	0	2328.56957507
2E90EDD056D5	2016-08-29	EtOH_Box01_S142	Motion	0	2330.57252812
2E90EDD056D5	2016-08-29	EtOH_Box01_S142	Motion	0	2336.98722696
2E90EDD056D5	2016-08-29	EtOH_Box01_S142	Motion	0	2338.98987508
2E90EDD056D5	2016-08-29	EtOH_Box01_S142	Motion	0	2346.44001412
2E90EDD056D5	2016-08-29	EtOH_Box01_S142	Motion	0	2348.44264913
2E90EDD056D5	2016-08-29	EtOH_Box01_S142	Motion	0	2353.51373696
2E90EDD056D5	2016-08-29	EtOH_Box01_S142	Motion	0	2355.51671815
2E90EDD056D5	2016-08-29	EtOH_Box01_S142	Motion	0	2374.88724208
2E90EDD056D5	2016-08-29	EtOH_Box01_S142	Motion	0	2376.89043307
2E90EDD056D5	2016-08-29	EtOH_Box01_S142	Motion	0	2381.25197911
2E90EDD056D5	2016-08-29	EtOH_Box01_S142	Motion	0	2383.25456905
2E90EDD056D5	2016-08-29	EtOH_Box01_S142	Motion	0	2387.34559417
2E90EDD056D5	2016-08-29	EtOH_Box01_S142	Motion	0	2389.3483541
2E90EDD056D5	2016-08-29	EtOH_Box01_S142	Motion	0	2393.22266412
2E90EDD056D5	2016-08-29	EtOH_Box01_S142	Motion	0	2395.22651911
2E90EDD056D5	2016-08-29	EtOH_Box01_S142	Motion	0	2399.17820907
2E90EDD056D5	2016-08-29	EtOH_Box01_S142	Motion	0	2401.18196702
2E90EDD056D5	2016-08-29	EtOH_Box01_S142	Motion	0	2405.58078408
2E90EDD056D5	2016-08-29	EtOH_Box01_S142	Motion	0	2407.58350611
2E90EDD056D5	2016-08-29	EtOH_Box01_S142	Motion	0	2411.10918307
2E90EDD056D5	2016-08-29	EtOH_Box01_S142	Motion	0	2413.11224294
2E90EDD056D5	2016-08-29	EtOH_Box01_S142	Motion	0	2416.46731114
2E90EDD056D5	2016-08-29	EtOH_Box01_S142	Motion	0	2418.46988606
2E90EDD056D5	2016-08-29	EtOH_Box01_S142	Motion	0	2421.66009402
2E90EDD056D5	2016-08-29	EtOH_Box01_S142	Motion	0	2423.66270804
2E90EDD056D5	2016-08-29	EtOH_Box01_S142	Motion	0	2427.48616409
2E90EDD056D5	2016-08-29	EtOH_Box01_S142	Motion	0	2429.48875809
2E90EDD056D5	2016-08-29	EtOH_Box01_S142	Motion	0	2433.16958904
2E90EDD056D5	2016-08-29	EtOH_Box01_S142	Motion	0	2435.17231798
2E90EDD056D5	2016-08-29	EtOH_Box01_S142	Motion	0	2441.28854895
2E90EDD056D5	2016-08-29	EtOH_Box01_S142	Motion	0	2443.29115796
2E90EDD056D5	2016-08-29	EtOH_Box01_S142	Motion	0	2450.48557901
2E90EDD056D5	2016-08-29	EtOH_Box01_S142	Motion	0	2452.48825812
2E90EDD056D5	2016-08-29	EtOH_Box01_S142	Motion	0	2456.06467414
2E90EDD056D5	2016-08-29	EtOH_Box01_S142	Motion	0	2458.06748009
2E90EDD056D5	2016-08-29	EtOH_Box01_S142	Motion	0	2463.51296902
2E90EDD056D5	2016-08-29	EtOH_Box01_S142	Motion	0	2465.51612806
2E90EDD056D5	2016-08-29	EtOH_Box01_S142	Motion	0	2469.86400795
2E90EDD056D5	2016-08-29	EtOH_Box01_S142	Motion	0	2471.86670899
2E90EDD056D5	2016-08-29	EtOH_Box01_S142	Motion	0	2476.80412102
2E90EDD056D5	2016-08-29	EtOH_Box01_S142	Motion	0	2478.8069911
2E90EDD056D5	2016-08-29	EtOH_Box01_S142	Motion	0	2485.184973
2E90EDD056D5	2016-08-29	EtOH_Box01_S142	Motion	0	2487.18803
2E90EDD056D5	2016-08-29	EtOH_Box01_S142	Motion	0	2490.83759117
2E90EDD056D5	2016-08-29	EtOH_Box01_S142	Motion	0	2492.84051895
2E90EDD056D5	2016-08-29	EtOH_Box01_S142	Motion	0	2496.44117212
2E90EDD056D5	2016-08-29	EtOH_Box01_S142	Motion	0	2498.44396114
2E90EDD056D5	2016-08-29	EtOH_Box01_S142	Motion	0	2503.11514902
2E90EDD056D5	2016-08-29	EtOH_Box01_S142	Motion	0	2505.11830711
2E90EDD056D5	2016-08-29	EtOH_Box01_S142	Motion	0	2508.39847517
2E90EDD056D5	2016-08-29	EtOH_Box01_S142	Motion	0	2510.40151
2E90EDD056D5	2016-08-29	EtOH_Box01_S142	Motion	0	2513.6819241
2E90EDD056D5	2016-08-29	EtOH_Box01_S142	Motion	0	2515.68513203
2E90EDD056D5	2016-08-29	EtOH_Box01_S142	Motion	0	2518.96937895
2E90EDD056D5	2016-08-29	EtOH_Box01_S142	Motion	0	2520.97285604
2E90EDD056D5	2016-08-29	EtOH_Box01_S142	Motion	0	2526.43001103
2E90EDD056D5	2016-08-29	EtOH_Box01_S142	Motion	0	2528.43273306
2E90EDD056D5	2016-08-29	EtOH_Box01_S142	Motion	0	2533.569628
2E90EDD056D5	2016-08-29	EtOH_Box01_S142	Motion	0	2535.57273197
2E90EDD056D5	2016-08-29	EtOH_Box01_S142	Motion	0	2540.68274903
2E90EDD056D5	2016-08-29	EtOH_Box01_S142	Motion	0	2542.68550897
2E90EDD056D5	2016-08-29	EtOH_Box01_S142	Motion	0	2548.30063605
2E90EDD056D5	2016-08-29	EtOH_Box01_S142	Motion	0	2550.30379295
2E90EDD056D5	2016-08-29	EtOH_Box01_S142	Motion	0	2561.27885103
2E90EDD056D5	2016-08-29	EtOH_Box01_S142	Motion	0	2563.28151202
2E90EDD056D5	2016-08-29	EtOH_Box01_S142	Motion	0	2566.97677302
2E90EDD056D5	2016-08-29	EtOH_Box01_S142	Motion	0	2568.98004317
2E90EDD056D5	2016-08-29	EtOH_Box01_S142	Motion	0	2572.52388
2E90EDD056D5	2016-08-29	EtOH_Box01_S142	Motion	0	2574.52669311
2E90EDD056D5	2016-08-29	EtOH_Box01_S142	Motion	0	2577.83327317
2E90EDD056D5	2016-08-29	EtOH_Box01_S142	Motion	0	2579.83580804
2E90EDD056D5	2016-08-29	EtOH_Box01_S142	Motion	0	2583.37410712
2E90EDD056D5	2016-08-29	EtOH_Box01_S142	Motion	0	2585.37710309
2E90EDD056D5	2016-08-29	EtOH_Box01_S142	Motion	0	2589.39497209
2E90EDD056D5	2016-08-29	EtOH_Box01_S142	Motion	0	2591.39763904
2E90EDD056D5	2016-08-29	EtOH_Box01_S142	Motion	0	2595.79857707
2E90EDD056D5	2016-08-29	EtOH_Box01_S142	Motion	0	2597.80150795
2E90EDD056D5	2016-08-29	EtOH_Box01_S142	Motion	0	2602.439816
2E90EDD056D5	2016-08-29	EtOH_Box01_S142	Motion	0	2604.442523
2E90EDD056D5	2016-08-29	EtOH_Box01_S142	Motion	0	2608.95729399
2E90EDD056D5	2016-08-29	EtOH_Box01_S142	Motion	0	2610.96067405
2E90EDD056D5	2016-08-29	EtOH_Box01_S142	Motion	0	2614.47490597
2E90EDD056D5	2016-08-29	EtOH_Box01_S142	Motion	0	2616.47761607
2E90EDD056D5	2016-08-29	EtOH_Box01_S142	Motion	0	2621.122823
2E90EDD056D5	2016-08-29	EtOH_Box01_S142	Motion	0	2623.12564015
2E90EDD056D5	2016-08-29	EtOH_Box01_S142	Motion	0	2627.44539309
2E90EDD056D5	2016-08-29	EtOH_Box01_S142	Motion	0	2629.4481411
2E90EDD056D5	2016-08-29	EtOH_Box01_S142	Motion	0	2633.32238412
2E90EDD056D5	2016-08-29	EtOH_Box01_S142	Motion	0	2635.32541013
2E90EDD056D5	2016-08-29	EtOH_Box01_S142	Motion	0	2639.09974599
2E90EDD056D5	2016-08-29	EtOH_Box01_S142	Motion	0	2641.10258102
2E90EDD056D5	2016-08-29	EtOH_Box01_S142	Motion	0	2645.25947499
2E90EDD056D5	2016-08-29	EtOH_Box01_S142	Motion	0	2647.26213002
2E90EDD056D5	2016-08-29	EtOH_Box01_S142	Motion	0	2652.08631206
2E90EDD056D5	2016-08-29	EtOH_Box01_S142	Motion	0	2654.08898807
2E90EDD056D5	2016-08-29	EtOH_Box01_S142	Motion	0	2658.45632195
2E90EDD056D5	2016-08-29	EtOH_Box01_S142	Motion	0	2660.45940399
2E90EDD056D5	2016-08-29	EtOH_Box01_S142	Motion	0	2664.43043208
2E90EDD056D5	2016-08-29	EtOH_Box01_S142	Motion	0	2666.43318605
2E90EDD056D5	2016-08-29	EtOH_Box01_S142	Motion	0	2670.12003016
2E90EDD056D5	2016-08-29	EtOH_Box01_S142	Motion	0	2672.12273908
2E90EDD056D5	2016-08-29	EtOH_Box01_S142	Motion	0	2697.05101514
2E90EDD056D5	2016-08-29	EtOH_Box01_S142	Motion	0	2699.05369616
2E90EDD056D5	2016-08-29	EtOH_Box01_S142	Motion	0	2709.54051113
2E90EDD056D5	2016-08-29	EtOH_Box01_S142	Motion	0	2711.54341006
2E90EDD056D5	2016-08-29	EtOH_Box01_S142	Motion	0	2716.17943501
2E90EDD056D5	2016-08-29	EtOH_Box01_S142	Motion	0	2718.18205094
2E90EDD056D5	2016-08-29	EtOH_Box01_S142	Motion	0	2721.92620111
2E90EDD056D5	2016-08-29	EtOH_Box01_S142	Motion	0	2723.92895007
2E90EDD056D5	2016-08-29	EtOH_Box01_S142	Motion	0	2727.20663309
2E90EDD056D5	2016-08-29	EtOH_Box01_S142	Motion	0	2729.2094171
2E90EDD056D5	2016-08-29	EtOH_Box01_S142	Motion	0	2732.84868312
2E90EDD056D5	2016-08-29	EtOH_Box01_S142	Motion	0	2734.85133696
2E90EDD056D5	2016-08-29	EtOH_Box01_S142	Motion	0	2740.64849496
2E90EDD056D5	2016-08-29	EtOH_Box01_S142	Motion	0	2742.65106702
2E90EDD056D5	2016-08-29	EtOH_Box01_S142	Motion	0	2753.01740694
2E90EDD056D5	2016-08-29	EtOH_Box01_S142	Motion	0	2755.02026796
2E90EDD056D5	2016-08-29	EtOH_Box01_S142	Motion	0	2769.21182513
2E90EDD056D5	2016-08-29	EtOH_Box01_S142	Motion	0	2771.21493697
2E90EDD056D5	2016-08-29	EtOH_Box01_S142	Motion	0	2774.54302001
2E90EDD056D5	2016-08-29	EtOH_Box01_S142	Motion	0	2776.54588914
2E90EDD056D5	2016-08-29	EtOH_Box01_S142	Motion	0	2786.1288271
2E90EDD056D5	2016-08-29	EtOH_Box01_S142	Motion	0	2788.13140202
2E90EDD056D5	2016-08-29	EtOH_Box01_S142	Motion	0	2791.47676015
2E90EDD056D5	2016-08-29	EtOH_Box01_S142	Motion	0	2793.47954416
2E90EDD056D5	2016-08-29	EtOH_Box01_S142	Motion	0	2797.22585297
2E90EDD056D5	2016-08-29	EtOH_Box01_S142	Motion	0	2799.22866297
2E90EDD056D5	2016-08-29	EtOH_Box01_S142	Motion	0	2859.03834915
2E90EDD056D5	2016-08-29	EtOH_Box01_S142	Motion	0	2861.04153299
2E90EDD056D5	2016-08-29	EtOH_Box01_S142	Motion	0	2865.45607996
2E90EDD056D5	2016-08-29	EtOH_Box01_S142	Motion	0	2867.45873809
2E90EDD056D5	2016-08-29	EtOH_Box01_S142	Motion	0	2870.86494708
2E90EDD056D5	2016-08-29	EtOH_Box01_S142	Motion	0	2872.86750412
2E90EDD056D5	2016-08-29	EtOH_Box01_S142	Motion	0	2876.92193103
2E90EDD056D5	2016-08-29	EtOH_Box01_S142	Motion	0	2878.92464995
2E90EDD056D5	2016-08-29	EtOH_Box01_S142	Motion	0	2882.20397902
2E90EDD056D5	2016-08-29	EtOH_Box01_S142	Motion	0	2884.20676017
2E90EDD056D5	2016-08-29	EtOH_Box01_S142	Motion	0	2895.29554296
2E90EDD056D5	2016-08-29	EtOH_Box01_S142	Motion	0	2897.29852104
2E90EDD056D5	2016-08-29	EtOH_Box01_S142	Motion	0	2962.79891706
2E90EDD056D5	2016-08-29	EtOH_Box01_S142	Motion	0	2964.80200601
2E90EDD056D5	2016-08-29	EtOH_Box01_S142	Motion	0	2968.22006011
2E90EDD056D5	2016-08-29	EtOH_Box01_S142	Motion	0	2970.22383499
2E90EDD056D5	2016-08-29	EtOH_Box01_S142	Motion	0	2986.74076605
2E90EDD056D5	2016-08-29	EtOH_Box01_S142	Motion	0	2988.74376106
2E90EDD056D5	2016-08-29	EtOH_Box01_S142	Motion	0	2992.89931917
2E90EDD056D5	2016-08-29	EtOH_Box01_S142	Motion	0	2994.90245605
2E90EDD056D5	2016-08-29	EtOH_Box01_S142	Motion	0	3010.61345601
2E90EDD056D5	2016-08-29	EtOH_Box01_S142	Motion	0	3012.61610794
2E90EDD056D5	2016-08-29	EtOH_Box01_S142	Motion	0	3043.06522417
2E90EDD056D5	2016-08-29	EtOH_Box01_S142	Motion	0	3045.06853104
2E90EDD056D5	2016-08-29	EtOH_Box01_S142	Motion	0	3051.03910112
2E90EDD056D5	2016-08-29	EtOH_Box01_S142	Motion	0	3053.04224205
2E90EDD056D5	2016-08-29	EtOH_Box01_S142	Motion	0	3057.74328303
2E90EDD056D5	2016-08-29	EtOH_Box01_S142	Motion	0	3059.746176
2E90EDD056D5	2016-08-29	EtOH_Box01_S142	Motion	0	3080.45536304
2E90EDD056D5	2016-08-29	EtOH_Box01_S142	Motion	0	3082.45804715
2E90EDD056D5	2016-08-29	EtOH_Box01_S142	Motion	0	3088.01630497
2E90EDD056D5	2016-08-29	EtOH_Box01_S142	Motion	0	3090.01944804
2E90EDD056D5	2016-08-29	EtOH_Box01_S142	Motion	0	3093.49139905
2E90EDD056D5	2016-08-29	EtOH_Box01_S142	Motion	0	3095.49453807
2E90EDD056D5	2016-08-29	EtOH_Box01_S142	Motion	0	3098.76587605
2E90EDD056D5	2016-08-29	EtOH_Box01_S142	Motion	0	3100.77610016
2E90EDD056D5	2016-08-29	EtOH_Box01_S142	Motion	0	3107.155967
2E90EDD056D5	2016-08-29	EtOH_Box01_S142	Motion	0	3109.15939307
2E90EDD056D5	2016-08-29	EtOH_Box01_S142	Motion	0	3112.44931698
2E90EDD056D5	2016-08-29	EtOH_Box01_S142	Motion	0	3114.45203114
2E90EDD056D5	2016-08-29	EtOH_Box01_S142	Motion	0	3117.94791913
2E90EDD056D5	2016-08-29	EtOH_Box01_S142	Motion	0	3119.95117116
2E90EDD056D5	2016-08-29	EtOH_Box01_S142	Motion	0	3124.57743096
2E90EDD056D5	2016-08-29	EtOH_Box01_S142	Motion	0	3126.58029103
2E90EDD056D5	2016-08-29	EtOH_Box01_S142	Motion	0	3148.96821594
2E90EDD056D5	2016-08-29	EtOH_Box01_S142	Motion	0	3150.97175002
2E90EDD056D5	2016-08-29	EtOH_Box01_S142	Motion	0	3154.72631502
2E90EDD056D5	2016-08-29	EtOH_Box01_S142	Motion	0	3156.72915506
2E90EDD056D5	2016-08-29	EtOH_Box01_S142	Motion	0	3161.66850805
2E90EDD056D5	2016-08-29	EtOH_Box01_S142	Motion	0	3163.67144513
2E90EDD056D5	2016-08-29	EtOH_Box01_S142	Motion	0	3167.14423704
2E90EDD056D5	2016-08-29	EtOH_Box01_S142	Motion	0	3169.14928794
2E90EDD056D5	2016-08-29	EtOH_Box01_S142	Motion	0	3172.71463513
2E90EDD056D5	2016-08-29	EtOH_Box01_S142	Motion	0	3174.71765614
2E90EDD056D5	2016-08-29	EtOH_Box01_S142	Motion	0	3194.19918895
2E90EDD056D5	2016-08-29	EtOH_Box01_S142	Motion	0	3196.20299006
2E90EDD056D5	2016-08-29	EtOH_Box01_S142	Motion	0	3201.42766309
2E90EDD056D5	2016-08-29	EtOH_Box01_S142	Motion	0	3203.43032503
2E90EDD056D5	2016-08-29	EtOH_Box01_S142	Motion	0	3231.23632503
2E90EDD056D5	2016-08-29	EtOH_Box01_S142	Motion	0	3233.23955917
2E90EDD056D5	2016-08-29	EtOH_Box01_S142	Motion	0	3236.46929908
2E90EDD056D5	2016-08-29	EtOH_Box01_S142	Motion	0	3238.47202706
2E90EDD056D5	2016-08-29	EtOH_Box01_S142	Motion	0	3243.9939301
2E90EDD056D5	2016-08-29	EtOH_Box01_S142	Motion	0	3245.99745297
2E90EDD056D5	2016-08-29	EtOH_Box01_S142	Motion	0	3259.35556197
2E90EDD056D5	2016-08-29	EtOH_Box01_S142	Motion	0	3261.35825396
2E90EDD056D5	2016-08-29	EtOH_Box01_S142	Motion	0	3265.80899215
2E90EDD056D5	2016-08-29	EtOH_Box01_S142	Motion	0	3267.81175113
2E90EDD056D5	2016-08-29	EtOH_Box01_S142	Motion	0	3315.37181902
2E90EDD056D5	2016-08-29	EtOH_Box01_S142	Motion	0	3317.37442517
2E90EDD056D5	2016-08-29	EtOH_Box01_S142	SessionEnd	0	3340.22237015
