# Supplementary material for: An open source device for operant licking in rats
Source: PeerJ. 2017 Feb 14;5:e2981. doi: 10.7717/peerj.2981 (PMC5312574; doi:10.7717/peerj.2981)
Supplement: Supplemental Information 1 — The complete raw data and several R scripts that generated all the figures and statistical analysis were compressed using the Linux tar command. The bash program dataSummary.sh located in the sucrose and water subdirectory was used to generate summary statistics for each run. [file peerj-05-2981-s001.gz › data/water/water_pr/ETOH_lick_Box03_S123_2E90EDD39616.csv]

RatID	date	boxid	EventType	pr	seconds
2E90EDD39616	2016-08-31	EtOH_Box03_S123	ACTIVE	0	12.7869269848
2E90EDD39616	2016-08-31	EtOH_Box03_S123	INACTIVE	0	108.070770025
2E90EDD39616	2016-08-31	EtOH_Box03_S123	INACTIVE	0	108.180083036
2E90EDD39616	2016-08-31	EtOH_Box03_S123	INACTIVE	0	108.505445004
2E90EDD39616	2016-08-31	EtOH_Box03_S123	INACTIVE	0	108.701122046
2E90EDD39616	2016-08-31	EtOH_Box03_S123	INACTIVE	0	111.612411976
2E90EDD39616	2016-08-31	EtOH_Box03_S123	INACTIVE	0	112.024505854
2E90EDD39616	2016-08-31	EtOH_Box03_S123	INACTIVE	0	112.696107864
2E90EDD39616	2016-08-31	EtOH_Box03_S123	ACTIVE	0	117.923583031
2E90EDD39616	2016-08-31	EtOH_Box03_S123	REWARD	2	117.923583031
2E90EDD39616	2016-08-31	EtOH_Box03_S123	ACTIVE	0	118.975296021
2E90EDD39616	2016-08-31	EtOH_Box03_S123	ACTIVE	0	120.132591963
2E90EDD39616	2016-08-31	EtOH_Box03_S123	ACTIVE	0	120.272392988
2E90EDD39616	2016-08-31	EtOH_Box03_S123	ACTIVE	0	216.197893858
2E90EDD39616	2016-08-31	EtOH_Box03_S123	ACTIVE	0	216.644973993
2E90EDD39616	2016-08-31	EtOH_Box03_S123	ACTIVE	0	216.832365036
2E90EDD39616	2016-08-31	EtOH_Box03_S123	ACTIVE	0	217.118620872
2E90EDD39616	2016-08-31	EtOH_Box03_S123	REWARD	4	217.118620872
2E90EDD39616	2016-08-31	EtOH_Box03_S123	ACTIVE	0	217.83017993
2E90EDD39616	2016-08-31	EtOH_Box03_S123	ACTIVE	0	223.4119699
2E90EDD39616	2016-08-31	EtOH_Box03_S123	ACTIVE	0	223.98604393
2E90EDD39616	2016-08-31	EtOH_Box03_S123	ACTIVE	0	225.672553062
2E90EDD39616	2016-08-31	EtOH_Box03_S123	ACTIVE	0	226.040786028
2E90EDD39616	2016-08-31	EtOH_Box03_S123	INACTIVE	0	249.364042044
2E90EDD39616	2016-08-31	EtOH_Box03_S123	INACTIVE	0	390.69699502
2E90EDD39616	2016-08-31	EtOH_Box03_S123	ACTIVE	0	566.525265932
2E90EDD39616	2016-08-31	EtOH_Box03_S123	ACTIVE	0	573.47785306
2E90EDD39616	2016-08-31	EtOH_Box03_S123	ACTIVE	0	582.19451189
2E90EDD39616	2016-08-31	EtOH_Box03_S123	ACTIVE	0	582.697126865
2E90EDD39616	2016-08-31	EtOH_Box03_S123	INACTIVE	0	705.026100874
2E90EDD39616	2016-08-31	EtOH_Box03_S123	INACTIVE	0	709.91860199
2E90EDD39616	2016-08-31	EtOH_Box03_S123	ACTIVE	0	861.970536947
2E90EDD39616	2016-08-31	EtOH_Box03_S123	INACTIVE	0	1037.58027387
2E90EDD39616	2016-08-31	EtOH_Box03_S123	ACTIVE	0	1053.08699894
2E90EDD39616	2016-08-31	EtOH_Box03_S123	REWARD	6	1053.08699894
2E90EDD39616	2016-08-31	EtOH_Box03_S123	ACTIVE	0	1054.74376297
2E90EDD39616	2016-08-31	EtOH_Box03_S123	ACTIVE	0	1054.87283993
2E90EDD39616	2016-08-31	EtOH_Box03_S123	ACTIVE	0	1055.01258898
2E90EDD39616	2016-08-31	EtOH_Box03_S123	ACTIVE	0	1055.13062096
2E90EDD39616	2016-08-31	EtOH_Box03_S123	ACTIVE	0	1055.27024102
2E90EDD39616	2016-08-31	EtOH_Box03_S123	ACTIVE	0	1055.39891696
2E90EDD39616	2016-08-31	EtOH_Box03_S123	ACTIVE	0	1055.94937801
2E90EDD39616	2016-08-31	EtOH_Box03_S123	ACTIVE	0	1056.0785749
2E90EDD39616	2016-08-31	EtOH_Box03_S123	ACTIVE	0	1056.15323591
2E90EDD39616	2016-08-31	EtOH_Box03_S123	ACTIVE	0	1056.357723
2E90EDD39616	2016-08-31	EtOH_Box03_S123	ACTIVE	0	1064.88286495
2E90EDD39616	2016-08-31	EtOH_Box03_S123	ACTIVE	0	1064.97937489
2E90EDD39616	2016-08-31	EtOH_Box03_S123	ACTIVE	0	1065.12969708
2E90EDD39616	2016-08-31	EtOH_Box03_S123	ACTIVE	0	1065.25839996
2E90EDD39616	2016-08-31	EtOH_Box03_S123	ACTIVE	0	1065.50606298
2E90EDD39616	2016-08-31	EtOH_Box03_S123	ACTIVE	0	1065.62844801
2E90EDD39616	2016-08-31	EtOH_Box03_S123	ACTIVE	0	1065.77898407
2E90EDD39616	2016-08-31	EtOH_Box03_S123	ACTIVE	0	1066.61086297
2E90EDD39616	2016-08-31	EtOH_Box03_S123	ACTIVE	0	1067.52910089
2E90EDD39616	2016-08-31	EtOH_Box03_S123	INACTIVE	0	1207.75923491
2E90EDD39616	2016-08-31	EtOH_Box03_S123	ACTIVE	0	1391.40499401
2E90EDD39616	2016-08-31	EtOH_Box03_S123	ACTIVE	0	1393.41918707
2E90EDD39616	2016-08-31	EtOH_Box03_S123	ACTIVE	0	1398.55061293
2E90EDD39616	2016-08-31	EtOH_Box03_S123	ACTIVE	0	1398.96165895
2E90EDD39616	2016-08-31	EtOH_Box03_S123	ACTIVE	0	1399.06500387
2E90EDD39616	2016-08-31	EtOH_Box03_S123	ACTIVE	0	1399.17892003
2E90EDD39616	2016-08-31	EtOH_Box03_S123	ACTIVE	0	1399.31437802
2E90EDD39616	2016-08-31	EtOH_Box03_S123	ACTIVE	0	1399.44989991
2E90EDD39616	2016-08-31	EtOH_Box03_S123	REWARD	8	1399.44989991
2E90EDD39616	2016-08-31	EtOH_Box03_S123	ACTIVE	0	1412.52450705
2E90EDD39616	2016-08-31	EtOH_Box03_S123	ACTIVE	0	1412.9130609
2E90EDD39616	2016-08-31	EtOH_Box03_S123	ACTIVE	0	1413.83213305
2E90EDD39616	2016-08-31	EtOH_Box03_S123	ACTIVE	0	1419.441787
2E90EDD39616	2016-08-31	EtOH_Box03_S123	ACTIVE	0	1456.50094891
2E90EDD39616	2016-08-31	EtOH_Box03_S123	ACTIVE	0	1457.75233603
2E90EDD39616	2016-08-31	EtOH_Box03_S123	ACTIVE	0	1458.78793907
2E90EDD39616	2016-08-31	EtOH_Box03_S123	ACTIVE	0	1464.00808287
2E90EDD39616	2016-08-31	EtOH_Box03_S123	ACTIVE	0	1464.53429508
2E90EDD39616	2016-08-31	EtOH_Box03_S123	ACTIVE	0	1464.84426498
2E90EDD39616	2016-08-31	EtOH_Box03_S123	ACTIVE	0	1465.20830202
2E90EDD39616	2016-08-31	EtOH_Box03_S123	ACTIVE	0	1466.57744598
2E90EDD39616	2016-08-31	EtOH_Box03_S123	ACTIVE	0	1467.41822886
2E90EDD39616	2016-08-31	EtOH_Box03_S123	ACTIVE	0	1470.53664088
2E90EDD39616	2016-08-31	EtOH_Box03_S123	ACTIVE	0	1470.73849607
2E90EDD39616	2016-08-31	EtOH_Box03_S123	REWARD	11	1470.73849607
2E90EDD39616	2016-08-31	EtOH_Box03_S123	ACTIVE	0	1490.17070103
2E90EDD39616	2016-08-31	EtOH_Box03_S123	ACTIVE	0	1492.539294
2E90EDD39616	2016-08-31	EtOH_Box03_S123	ACTIVE	0	1492.64393187
2E90EDD39616	2016-08-31	EtOH_Box03_S123	ACTIVE	0	1492.77039099
2E90EDD39616	2016-08-31	EtOH_Box03_S123	ACTIVE	0	1492.89697289
2E90EDD39616	2016-08-31	EtOH_Box03_S123	ACTIVE	0	1495.78208303
2E90EDD39616	2016-08-31	EtOH_Box03_S123	ACTIVE	0	1500.08198786
2E90EDD39616	2016-08-31	EtOH_Box03_S123	ACTIVE	0	1500.35931492
2E90EDD39616	2016-08-31	EtOH_Box03_S123	ACTIVE	0	1527.49396086
2E90EDD39616	2016-08-31	EtOH_Box03_S123	ACTIVE	0	1527.71744394
2E90EDD39616	2016-08-31	EtOH_Box03_S123	INACTIVE	0	1545.43405604
2E90EDD39616	2016-08-31	EtOH_Box03_S123	ACTIVE	0	2083.56550407
2E90EDD39616	2016-08-31	EtOH_Box03_S123	ACTIVE	0	2083.78958797
2E90EDD39616	2016-08-31	EtOH_Box03_S123	ACTIVE	0	2123.75483108
2E90EDD39616	2016-08-31	EtOH_Box03_S123	ACTIVE	0	2124.83228707
2E90EDD39616	2016-08-31	EtOH_Box03_S123	ACTIVE	0	2124.91542292
2E90EDD39616	2016-08-31	EtOH_Box03_S123	ACTIVE	0	2125.00903606
2E90EDD39616	2016-08-31	EtOH_Box03_S123	REWARD	15	2125.00903606
2E90EDD39616	2016-08-31	EtOH_Box03_S123	INACTIVE	0	2217.599154
2E90EDD39616	2016-08-31	EtOH_Box03_S123	INACTIVE	0	2218.11335492
2E90EDD39616	2016-08-31	EtOH_Box03_S123	ACTIVE	0	2285.08754992
2E90EDD39616	2016-08-31	EtOH_Box03_S123	ACTIVE	0	2288.203897
2E90EDD39616	2016-08-31	EtOH_Box03_S123	ACTIVE	0	2303.04095888
2E90EDD39616	2016-08-31	EtOH_Box03_S123	ACTIVE	0	2412.056005
2E90EDD39616	2016-08-31	EtOH_Box03_S123	ACTIVE	0	2412.495754
2E90EDD39616	2016-08-31	EtOH_Box03_S123	ACTIVE	0	2412.57844901
2E90EDD39616	2016-08-31	EtOH_Box03_S123	ACTIVE	0	2413.18006897
2E90EDD39616	2016-08-31	EtOH_Box03_S123	ACTIVE	0	2413.26286101
2E90EDD39616	2016-08-31	EtOH_Box03_S123	ACTIVE	0	2416.44904804
2E90EDD39616	2016-08-31	EtOH_Box03_S123	ACTIVE	0	2416.96563888
2E90EDD39616	2016-08-31	EtOH_Box03_S123	ACTIVE	0	2417.27551103
2E90EDD39616	2016-08-31	EtOH_Box03_S123	ACTIVE	0	2417.58529592
2E90EDD39616	2016-08-31	EtOH_Box03_S123	ACTIVE	0	2417.70052195
2E90EDD39616	2016-08-31	EtOH_Box03_S123	ACTIVE	0	2418.03178906
2E90EDD39616	2016-08-31	EtOH_Box03_S123	ACTIVE	0	2418.22265291
2E90EDD39616	2016-08-31	EtOH_Box03_S123	ACTIVE	0	2418.54311109
2E90EDD39616	2016-08-31	EtOH_Box03_S123	ACTIVE	0	2418.9938879
2E90EDD39616	2016-08-31	EtOH_Box03_S123	ACTIVE	0	2421.58593988
2E90EDD39616	2016-08-31	EtOH_Box03_S123	ACTIVE	0	2424.1838789
2E90EDD39616	2016-08-31	EtOH_Box03_S123	REWARD	19	2424.1838789
2E90EDD39616	2016-08-31	EtOH_Box03_S123	ACTIVE	0	2433.58669305
2E90EDD39616	2016-08-31	EtOH_Box03_S123	ACTIVE	0	2433.98673701
2E90EDD39616	2016-08-31	EtOH_Box03_S123	ACTIVE	0	2434.59271908
2E90EDD39616	2016-08-31	EtOH_Box03_S123	ACTIVE	0	2436.05159307
2E90EDD39616	2016-08-31	EtOH_Box03_S123	ACTIVE	0	2436.15888095
2E90EDD39616	2016-08-31	EtOH_Box03_S123	ACTIVE	0	2436.29882288
2E90EDD39616	2016-08-31	EtOH_Box03_S123	ACTIVE	0	2436.64388108
2E90EDD39616	2016-08-31	EtOH_Box03_S123	ACTIVE	0	2437.55246902
2E90EDD39616	2016-08-31	EtOH_Box03_S123	ACTIVE	0	2437.725142
2E90EDD39616	2016-08-31	EtOH_Box03_S123	ACTIVE	0	2439.07379293
2E90EDD39616	2016-08-31	EtOH_Box03_S123	ACTIVE	0	2445.90904498
2E90EDD39616	2016-08-31	EtOH_Box03_S123	ACTIVE	0	2447.68943501
2E90EDD39616	2016-08-31	EtOH_Box03_S123	ACTIVE	0	2555.20829296
2E90EDD39616	2016-08-31	EtOH_Box03_S123	ACTIVE	0	2555.34646893
2E90EDD39616	2016-08-31	EtOH_Box03_S123	INACTIVE	0	2614.28955388
2E90EDD39616	2016-08-31	EtOH_Box03_S123	ACTIVE	0	2659.46418285
2E90EDD39616	2016-08-31	EtOH_Box03_S123	ACTIVE	0	2664.42528892
2E90EDD39616	2016-08-31	EtOH_Box03_S123	INACTIVE	0	2803.61098099
2E90EDD39616	2016-08-31	EtOH_Box03_S123	ACTIVE	0	2810.83421493
2E90EDD39616	2016-08-31	EtOH_Box03_S123	ACTIVE	0	2941.81063604
2E90EDD39616	2016-08-31	EtOH_Box03_S123	ACTIVE	0	3307.75450492
2E90EDD39616	2016-08-31	EtOH_Box03_S123	ACTIVE	0	3633.41220188
2E90EDD39616	2016-08-31	EtOH_Box03_S123	ACTIVE	0	3635.75759792
2E90EDD39616	2016-08-31	EtOH_Box03_S123	ACTIVE	0	3639.31639886
2E90EDD39616	2016-08-31	EtOH_Box03_S123	ACTIVE	0	3639.50862598
2E90EDD39616	2016-08-31	EtOH_Box03_S123	ACTIVE	0	3639.63575602
2E90EDD39616	2016-08-31	EtOH_Box03_S123	ACTIVE	0	3639.925071
2E90EDD39616	2016-08-31	EtOH_Box03_S123	ACTIVE	0	3820.50507092
2E90EDD39616	2016-08-31	EtOH_Box03_S123	ACTIVE	0	3821.23898602
2E90EDD39616	2016-08-31	EtOH_Box03_S123	ACTIVE	0	3821.34470105
2E90EDD39616	2016-08-31	EtOH_Box03_S123	ACTIVE	0	3821.48287797
2E90EDD39616	2016-08-31	EtOH_Box03_S123	ACTIVE	0	3821.78296995
2E90EDD39616	2016-08-31	EtOH_Box03_S123	ACTIVE	0	3826.56122208
2E90EDD39616	2016-08-31	EtOH_Box03_S123	ACTIVE	0	3826.85093999
2E90EDD39616	2016-08-31	EtOH_Box03_S123	INACTIVE	0	4150.51042008
2E90EDD39616	2016-08-31	EtOH_Box03_S123	ACTIVE	0	4295.01215196
2E90EDD39616	2016-08-31	EtOH_Box03_S123	ACTIVE	0	4298.31683302
2E90EDD39616	2016-08-31	EtOH_Box03_S123	ACTIVE	0	4302.27589107
2E90EDD39616	2016-08-31	EtOH_Box03_S123	REWARD	25	4302.27589107
2E90EDD39616	2016-08-31	EtOH_Box03_S123	ACTIVE	0	4305.64014697
2E90EDD39616	2016-08-31	EtOH_Box03_S123	ACTIVE	0	4307.15428185
2E90EDD39616	2016-08-31	EtOH_Box03_S123	ACTIVE	0	4322.76220703
2E90EDD39616	2016-08-31	EtOH_Box03_S123	ACTIVE	0	4322.90047002
2E90EDD39616	2016-08-31	EtOH_Box03_S123	ACTIVE	0	4323.55489707
2E90EDD39616	2016-08-31	EtOH_Box03_S123	ACTIVE	0	4324.37418389
2E90EDD39616	2016-08-31	EtOH_Box03_S123	ACTIVE	0	4325.91784501
2E90EDD39616	2016-08-31	EtOH_Box03_S123	ACTIVE	0	4326.02342105
2E90EDD39616	2016-08-31	EtOH_Box03_S123	ACTIVE	0	4326.15042686
2E90EDD39616	2016-08-31	EtOH_Box03_S123	ACTIVE	0	4326.45155096
2E90EDD39616	2016-08-31	EtOH_Box03_S123	ACTIVE	0	4326.55915308
2E90EDD39616	2016-08-31	EtOH_Box03_S123	ACTIVE	0	4326.69714308
2E90EDD39616	2016-08-31	EtOH_Box03_S123	ACTIVE	0	4326.845891
2E90EDD39616	2016-08-31	EtOH_Box03_S123	ACTIVE	0	4326.98379993
2E90EDD39616	2016-08-31	EtOH_Box03_S123	ACTIVE	0	4327.13241005
2E90EDD39616	2016-08-31	EtOH_Box03_S123	ACTIVE	0	4327.29194808
2E90EDD39616	2016-08-31	EtOH_Box03_S123	ACTIVE	0	4327.42988586
2E90EDD39616	2016-08-31	EtOH_Box03_S123	ACTIVE	0	4327.57871604
2E90EDD39616	2016-08-31	EtOH_Box03_S123	ACTIVE	0	4327.73838401
2E90EDD39616	2016-08-31	EtOH_Box03_S123	ACTIVE	0	4327.8871789
2E90EDD39616	2016-08-31	EtOH_Box03_S123	ACTIVE	0	4328.04688692
2E90EDD39616	2016-08-31	EtOH_Box03_S123	ACTIVE	0	4328.20652199
2E90EDD39616	2016-08-31	EtOH_Box03_S123	ACTIVE	0	4328.3877089
2E90EDD39616	2016-08-31	EtOH_Box03_S123	ACTIVE	0	4328.69680786
2E90EDD39616	2016-08-31	EtOH_Box03_S123	ACTIVE	0	4328.82406187
2E90EDD39616	2016-08-31	EtOH_Box03_S123	ACTIVE	0	4328.97295904
2E90EDD39616	2016-08-31	EtOH_Box03_S123	ACTIVE	0	4329.12184501
2E90EDD39616	2016-08-31	EtOH_Box03_S123	ACTIVE	0	4329.28147006
2E90EDD39616	2016-08-31	EtOH_Box03_S123	ACTIVE	0	4329.43514109
2E90EDD39616	2016-08-31	EtOH_Box03_S123	ACTIVE	0	4329.59482098
2E90EDD39616	2016-08-31	EtOH_Box03_S123	ACTIVE	0	4329.77621388
2E90EDD39616	2016-08-31	EtOH_Box03_S123	ACTIVE	0	4329.97916007
2E90EDD39616	2016-08-31	EtOH_Box03_S123	ACTIVE	0	4335.02763391
2E90EDD39616	2016-08-31	EtOH_Box03_S123	REWARD	31	4335.02763391
2E90EDD39616	2016-08-31	EtOH_Box03_S123	ACTIVE	0	4348.11853409
2E90EDD39616	2016-08-31	EtOH_Box03_S123	ACTIVE	0	4348.75599098
2E90EDD39616	2016-08-31	EtOH_Box03_S123	ACTIVE	0	4349.31768107
2E90EDD39616	2016-08-31	EtOH_Box03_S123	ACTIVE	0	4349.46812296
2E90EDD39616	2016-08-31	EtOH_Box03_S123	ACTIVE	0	4349.61851692
2E90EDD39616	2016-08-31	EtOH_Box03_S123	ACTIVE	0	4349.73637486
2E90EDD39616	2016-08-31	EtOH_Box03_S123	ACTIVE	0	4349.86519599
2E90EDD39616	2016-08-31	EtOH_Box03_S123	ACTIVE	0	4350.01560998
2E90EDD39616	2016-08-31	EtOH_Box03_S123	ACTIVE	0	4350.15513992
2E90EDD39616	2016-08-31	EtOH_Box03_S123	ACTIVE	0	4350.30537295
2E90EDD39616	2016-08-31	EtOH_Box03_S123	ACTIVE	0	4350.46664095
2E90EDD39616	2016-08-31	EtOH_Box03_S123	ACTIVE	0	4350.50878692
2E90EDD39616	2016-08-31	EtOH_Box03_S123	INACTIVE	0	4425.50100398
2E90EDD39616	2016-08-31	EtOH_Box03_S123	INACTIVE	0	4467.23782802
2E90EDD39616	2016-08-31	EtOH_Box03_S123	INACTIVE	0	4467.69804692
2E90EDD39616	2016-08-31	EtOH_Box03_S123	INACTIVE	0	4467.92132688
2E90EDD39616	2016-08-31	EtOH_Box03_S123	INACTIVE	0	4468.06832099
2E90EDD39616	2016-08-31	EtOH_Box03_S123	INACTIVE	0	4468.21547794
2E90EDD39616	2016-08-31	EtOH_Box03_S123	INACTIVE	0	4468.74440503
2E90EDD39616	2016-08-31	EtOH_Box03_S123	INACTIVE	0	4469.49668503
2E90EDD39616	2016-08-31	EtOH_Box03_S123	INACTIVE	0	4469.72979307
2E90EDD39616	2016-08-31	EtOH_Box03_S123	INACTIVE	0	4469.84366608
2E90EDD39616	2016-08-31	EtOH_Box03_S123	INACTIVE	0	4470.69265985
2E90EDD39616	2016-08-31	EtOH_Box03_S123	INACTIVE	0	4471.04465389
2E90EDD39616	2016-08-31	EtOH_Box03_S123	ACTIVE	0	4602.51151586
2E90EDD39616	2016-08-31	EtOH_Box03_S123	ACTIVE	0	4603.96059489
2E90EDD39616	2016-08-31	EtOH_Box03_S123	ACTIVE	0	4605.48281407
2E90EDD39616	2016-08-31	EtOH_Box03_S123	ACTIVE	0	4605.58845687
2E90EDD39616	2016-08-31	EtOH_Box03_S123	ACTIVE	0	4605.70471501
2E90EDD39616	2016-08-31	EtOH_Box03_S123	ACTIVE	0	4605.84259295
2E90EDD39616	2016-08-31	EtOH_Box03_S123	ACTIVE	0	5044.74768496
2E90EDD39616	2016-08-31	EtOH_Box03_S123	INACTIVE	0	5128.87966394
