# Supplementary material for: An open source device for operant licking in rats
Source: PeerJ. 2017 Feb 14;5:e2981. doi: 10.7717/peerj.2981 (PMC5312574; doi:10.7717/peerj.2981)
Supplement: Supplemental Information 1 — The complete raw data and several R scripts that generated all the figures and statistical analysis were compressed using the Linux tar command. The bash program dataSummary.sh located in the sucrose and water subdirectory was used to generate summary statistics for each run. [file peerj-05-2981-s001.gz › data/water/water_pr/ETOH_motion_Box04_S116_2E90EDD21091.csv]

RatID	date	boxid	EventType	pr	seconds
2E90EDD21091	2016-08-28	EtOH_Box04_S116	Motion	0	0.0647978782654
2E90EDD21091	2016-08-28	EtOH_Box04_S116	Motion	0	3.20465278625
2E90EDD21091	2016-08-28	EtOH_Box04_S116	Motion	0	7.09375286102
2E90EDD21091	2016-08-28	EtOH_Box04_S116	Motion	0	9.30586600304
2E90EDD21091	2016-08-28	EtOH_Box04_S116	Motion	0	13.3542628288
2E90EDD21091	2016-08-28	EtOH_Box04_S116	Motion	0	15.3569488525
2E90EDD21091	2016-08-28	EtOH_Box04_S116	Motion	0	17.3595938683
2E90EDD21091	2016-08-28	EtOH_Box04_S116	Motion	0	19.3622419834
2E90EDD21091	2016-08-28	EtOH_Box04_S116	Motion	0	21.3651988506
2E90EDD21091	2016-08-28	EtOH_Box04_S116	Motion	0	23.3677279949
2E90EDD21091	2016-08-28	EtOH_Box04_S116	Motion	0	31.1919128895
2E90EDD21091	2016-08-28	EtOH_Box04_S116	Motion	0	33.4916098118
2E90EDD21091	2016-08-28	EtOH_Box04_S116	Motion	0	37.5010719299
2E90EDD21091	2016-08-28	EtOH_Box04_S116	Motion	0	43.5304689407
2E90EDD21091	2016-08-28	EtOH_Box04_S116	Motion	0	47.9413709641
2E90EDD21091	2016-08-28	EtOH_Box04_S116	Motion	0	53.41583395
2E90EDD21091	2016-08-28	EtOH_Box04_S116	Motion	0	55.839206934
2E90EDD21091	2016-08-28	EtOH_Box04_S116	Motion	0	65.4672818184
2E90EDD21091	2016-08-28	EtOH_Box04_S116	Motion	0	67.6108038425
2E90EDD21091	2016-08-28	EtOH_Box04_S116	Motion	0	70.243999958
2E90EDD21091	2016-08-28	EtOH_Box04_S116	Motion	0	72.2466797829
2E90EDD21091	2016-08-28	EtOH_Box04_S116	Motion	0	74.7219998837
2E90EDD21091	2016-08-28	EtOH_Box04_S116	Motion	0	76.8161048889
2E90EDD21091	2016-08-28	EtOH_Box04_S116	Motion	0	87.8368639946
2E90EDD21091	2016-08-28	EtOH_Box04_S116	Motion	0	90.0639607906
2E90EDD21091	2016-08-28	EtOH_Box04_S116	Motion	0	96.5106937885
2E90EDD21091	2016-08-28	EtOH_Box04_S116	Motion	0	101.182900906
2E90EDD21091	2016-08-28	EtOH_Box04_S116	Motion	0	121.065908909
2E90EDD21091	2016-08-28	EtOH_Box04_S116	Motion	0	125.316010952
2E90EDD21091	2016-08-28	EtOH_Box04_S116	Motion	0	127.318687916
2E90EDD21091	2016-08-28	EtOH_Box04_S116	Motion	0	129.756739855
2E90EDD21091	2016-08-28	EtOH_Box04_S116	Motion	0	132.070691824
2E90EDD21091	2016-08-28	EtOH_Box04_S116	Motion	0	134.386796951
2E90EDD21091	2016-08-28	EtOH_Box04_S116	Motion	0	136.789499998
2E90EDD21091	2016-08-28	EtOH_Box04_S116	Motion	0	140.615327835
2E90EDD21091	2016-08-28	EtOH_Box04_S116	Motion	0	142.617846966
2E90EDD21091	2016-08-28	EtOH_Box04_S116	Motion	0	144.908844948
2E90EDD21091	2016-08-28	EtOH_Box04_S116	Motion	0	148.432555914
2E90EDD21091	2016-08-28	EtOH_Box04_S116	Motion	0	150.435239792
2E90EDD21091	2016-08-28	EtOH_Box04_S116	Motion	0	153.29389286
2E90EDD21091	2016-08-28	EtOH_Box04_S116	Motion	0	156.205276012
2E90EDD21091	2016-08-28	EtOH_Box04_S116	Motion	0	158.789148808
2E90EDD21091	2016-08-28	EtOH_Box04_S116	Motion	0	166.492801905
2E90EDD21091	2016-08-28	EtOH_Box04_S116	Motion	0	168.495383978
2E90EDD21091	2016-08-28	EtOH_Box04_S116	Motion	0	174.163447857
2E90EDD21091	2016-08-28	EtOH_Box04_S116	Motion	0	177.652750969
2E90EDD21091	2016-08-28	EtOH_Box04_S116	Motion	0	179.779471874
2E90EDD21091	2016-08-28	EtOH_Box04_S116	Motion	0	181.782114983
2E90EDD21091	2016-08-28	EtOH_Box04_S116	Motion	0	184.921603918
2E90EDD21091	2016-08-28	EtOH_Box04_S116	Motion	0	190.83919096
2E90EDD21091	2016-08-28	EtOH_Box04_S116	Motion	0	194.034467936
2E90EDD21091	2016-08-28	EtOH_Box04_S116	Motion	0	196.169509888
2E90EDD21091	2016-08-28	EtOH_Box04_S116	Motion	0	199.959526777
2E90EDD21091	2016-08-28	EtOH_Box04_S116	Motion	0	201.962186813
2E90EDD21091	2016-08-28	EtOH_Box04_S116	Motion	0	204.770316839
2E90EDD21091	2016-08-28	EtOH_Box04_S116	Motion	0	208.508336782
2E90EDD21091	2016-08-28	EtOH_Box04_S116	Motion	0	217.387794971
2E90EDD21091	2016-08-28	EtOH_Box04_S116	Motion	0	219.390473843
2E90EDD21091	2016-08-28	EtOH_Box04_S116	Motion	0	231.838539839
2E90EDD21091	2016-08-28	EtOH_Box04_S116	Motion	0	233.841176987
2E90EDD21091	2016-08-28	EtOH_Box04_S116	Motion	0	235.908887863
2E90EDD21091	2016-08-28	EtOH_Box04_S116	Motion	0	237.911398888
2E90EDD21091	2016-08-28	EtOH_Box04_S116	Motion	0	239.914076805
2E90EDD21091	2016-08-28	EtOH_Box04_S116	Motion	0	241.916707993
2E90EDD21091	2016-08-28	EtOH_Box04_S116	Motion	0	246.207973003
2E90EDD21091	2016-08-28	EtOH_Box04_S116	Motion	0	249.564691782
2E90EDD21091	2016-08-28	EtOH_Box04_S116	Motion	0	282.366551876
2E90EDD21091	2016-08-28	EtOH_Box04_S116	Motion	0	284.369218826
2E90EDD21091	2016-08-28	EtOH_Box04_S116	Motion	0	287.384157896
2E90EDD21091	2016-08-28	EtOH_Box04_S116	Motion	0	290.352420807
2E90EDD21091	2016-08-28	EtOH_Box04_S116	Motion	0	309.646631956
2E90EDD21091	2016-08-28	EtOH_Box04_S116	Motion	0	311.668538809
2E90EDD21091	2016-08-28	EtOH_Box04_S116	Motion	0	313.671177864
2E90EDD21091	2016-08-28	EtOH_Box04_S116	Motion	0	318.092745781
2E90EDD21091	2016-08-28	EtOH_Box04_S116	Motion	0	320.095431805
2E90EDD21091	2016-08-28	EtOH_Box04_S116	Motion	0	322.098118782
2E90EDD21091	2016-08-28	EtOH_Box04_S116	Motion	0	324.100766897
2E90EDD21091	2016-08-28	EtOH_Box04_S116	Motion	0	326.103752851
2E90EDD21091	2016-08-28	EtOH_Box04_S116	Motion	0	328.106316805
2E90EDD21091	2016-08-28	EtOH_Box04_S116	Motion	0	330.108976841
2E90EDD21091	2016-08-28	EtOH_Box04_S116	Motion	0	332.111661911
2E90EDD21091	2016-08-28	EtOH_Box04_S116	Motion	0	334.56100297
2E90EDD21091	2016-08-28	EtOH_Box04_S116	Motion	0	338.962279797
2E90EDD21091	2016-08-28	EtOH_Box04_S116	Motion	0	341.606020927
2E90EDD21091	2016-08-28	EtOH_Box04_S116	Motion	0	347.5982728
2E90EDD21091	2016-08-28	EtOH_Box04_S116	Motion	0	352.846349955
2E90EDD21091	2016-08-28	EtOH_Box04_S116	Motion	0	354.849076986
2E90EDD21091	2016-08-28	EtOH_Box04_S116	Motion	0	357.331297874
2E90EDD21091	2016-08-28	EtOH_Box04_S116	Motion	0	360.255814791
2E90EDD21091	2016-08-28	EtOH_Box04_S116	Motion	0	365.229598999
2E90EDD21091	2016-08-28	EtOH_Box04_S116	Motion	0	367.23227787
2E90EDD21091	2016-08-28	EtOH_Box04_S116	Motion	0	369.544511795
2E90EDD21091	2016-08-28	EtOH_Box04_S116	Motion	0	371.547415972
2E90EDD21091	2016-08-28	EtOH_Box04_S116	Motion	0	394.130347013
2E90EDD21091	2016-08-28	EtOH_Box04_S116	Motion	0	400.367153883
2E90EDD21091	2016-08-28	EtOH_Box04_S116	Motion	0	402.369836807
2E90EDD21091	2016-08-28	EtOH_Box04_S116	Motion	0	404.372473001
2E90EDD21091	2016-08-28	EtOH_Box04_S116	Motion	0	406.375407934
2E90EDD21091	2016-08-28	EtOH_Box04_S116	Motion	0	408.378065825
2E90EDD21091	2016-08-28	EtOH_Box04_S116	Motion	0	410.912923813
2E90EDD21091	2016-08-28	EtOH_Box04_S116	Motion	0	413.921203852
2E90EDD21091	2016-08-28	EtOH_Box04_S116	Motion	0	415.924167871
2E90EDD21091	2016-08-28	EtOH_Box04_S116	Motion	0	419.688619852
2E90EDD21091	2016-08-28	EtOH_Box04_S116	Motion	0	425.891865969
2E90EDD21091	2016-08-28	EtOH_Box04_S116	Motion	0	427.919729948
2E90EDD21091	2016-08-28	EtOH_Box04_S116	Motion	0	431.999199867
2E90EDD21091	2016-08-28	EtOH_Box04_S116	Motion	0	449.680377007
2E90EDD21091	2016-08-28	EtOH_Box04_S116	Motion	0	463.617480993
2E90EDD21091	2016-08-28	EtOH_Box04_S116	Motion	0	466.433945894
2E90EDD21091	2016-08-28	EtOH_Box04_S116	Motion	0	468.436481953
2E90EDD21091	2016-08-28	EtOH_Box04_S116	Motion	0	471.097317934
2E90EDD21091	2016-08-28	EtOH_Box04_S116	Motion	0	482.977835894
2E90EDD21091	2016-08-28	EtOH_Box04_S116	Motion	0	486.122137785
2E90EDD21091	2016-08-28	EtOH_Box04_S116	Motion	0	490.612698793
2E90EDD21091	2016-08-28	EtOH_Box04_S116	Motion	0	492.615232944
2E90EDD21091	2016-08-28	EtOH_Box04_S116	Motion	0	497.026493788
2E90EDD21091	2016-08-28	EtOH_Box04_S116	Motion	0	499.592103958
2E90EDD21091	2016-08-28	EtOH_Box04_S116	Motion	0	501.594745874
2E90EDD21091	2016-08-28	EtOH_Box04_S116	Motion	0	503.597368002
2E90EDD21091	2016-08-28	EtOH_Box04_S116	Motion	0	505.600314856
2E90EDD21091	2016-08-28	EtOH_Box04_S116	Motion	0	508.695791006
2E90EDD21091	2016-08-28	EtOH_Box04_S116	Motion	0	512.191183805
2E90EDD21091	2016-08-28	EtOH_Box04_S116	Motion	0	514.236362934
2E90EDD21091	2016-08-28	EtOH_Box04_S116	Motion	0	516.529523849
2E90EDD21091	2016-08-28	EtOH_Box04_S116	Motion	0	519.414992809
2E90EDD21091	2016-08-28	EtOH_Box04_S116	Motion	0	531.45588994
2E90EDD21091	2016-08-28	EtOH_Box04_S116	Motion	0	533.45843482
2E90EDD21091	2016-08-28	EtOH_Box04_S116	Motion	0	537.631489992
2E90EDD21091	2016-08-28	EtOH_Box04_S116	Motion	0	540.590982914
2E90EDD21091	2016-08-28	EtOH_Box04_S116	Motion	0	542.593499899
2E90EDD21091	2016-08-28	EtOH_Box04_S116	Motion	0	545.797124863
2E90EDD21091	2016-08-28	EtOH_Box04_S116	Motion	0	549.017410994
2E90EDD21091	2016-08-28	EtOH_Box04_S116	Motion	0	552.500528812
2E90EDD21091	2016-08-28	EtOH_Box04_S116	Motion	0	556.821861982
2E90EDD21091	2016-08-28	EtOH_Box04_S116	Motion	0	559.710183859
2E90EDD21091	2016-08-28	EtOH_Box04_S116	Motion	0	565.200978994
2E90EDD21091	2016-08-28	EtOH_Box04_S116	Motion	0	567.42188096
2E90EDD21091	2016-08-28	EtOH_Box04_S116	Motion	0	571.055081844
2E90EDD21091	2016-08-28	EtOH_Box04_S116	Motion	0	585.310971975
2E90EDD21091	2016-08-28	EtOH_Box04_S116	Motion	0	588.62784481
2E90EDD21091	2016-08-28	EtOH_Box04_S116	Motion	0	592.353796959
2E90EDD21091	2016-08-28	EtOH_Box04_S116	Motion	0	594.356477976
2E90EDD21091	2016-08-28	EtOH_Box04_S116	Motion	0	597.546868801
2E90EDD21091	2016-08-28	EtOH_Box04_S116	Motion	0	600.243883848
2E90EDD21091	2016-08-28	EtOH_Box04_S116	Motion	0	605.70309186
2E90EDD21091	2016-08-28	EtOH_Box04_S116	Motion	0	608.356693983
2E90EDD21091	2016-08-28	EtOH_Box04_S116	Motion	0	610.359351873
2E90EDD21091	2016-08-28	EtOH_Box04_S116	Motion	0	620.192588806
2E90EDD21091	2016-08-28	EtOH_Box04_S116	Motion	0	636.340819836
2E90EDD21091	2016-08-28	EtOH_Box04_S116	Motion	0	638.343364954
2E90EDD21091	2016-08-28	EtOH_Box04_S116	Motion	0	673.122728825
2E90EDD21091	2016-08-28	EtOH_Box04_S116	Motion	0	684.270047903
2E90EDD21091	2016-08-28	EtOH_Box04_S116	Motion	0	686.273005009
2E90EDD21091	2016-08-28	EtOH_Box04_S116	Motion	0	688.275537014
2E90EDD21091	2016-08-28	EtOH_Box04_S116	Motion	0	690.278229952
2E90EDD21091	2016-08-28	EtOH_Box04_S116	Motion	0	692.280866861
2E90EDD21091	2016-08-28	EtOH_Box04_S116	Motion	0	694.580242872
2E90EDD21091	2016-08-28	EtOH_Box04_S116	Motion	0	706.276754856
2E90EDD21091	2016-08-28	EtOH_Box04_S116	Motion	0	708.438843966
2E90EDD21091	2016-08-28	EtOH_Box04_S116	Motion	0	715.403462887
2E90EDD21091	2016-08-28	EtOH_Box04_S116	Motion	0	717.406145811
2E90EDD21091	2016-08-28	EtOH_Box04_S116	Motion	0	719.408763885
2E90EDD21091	2016-08-28	EtOH_Box04_S116	Motion	0	721.666301012
2E90EDD21091	2016-08-28	EtOH_Box04_S116	Motion	0	725.044313908
2E90EDD21091	2016-08-28	EtOH_Box04_S116	Motion	0	728.772891998
2E90EDD21091	2016-08-28	EtOH_Box04_S116	Motion	0	733.672115803
2E90EDD21091	2016-08-28	EtOH_Box04_S116	Motion	0	735.858658791
2E90EDD21091	2016-08-28	EtOH_Box04_S116	Motion	0	744.552114964
2E90EDD21091	2016-08-28	EtOH_Box04_S116	Motion	0	746.55466485
2E90EDD21091	2016-08-28	EtOH_Box04_S116	Motion	0	749.021053791
2E90EDD21091	2016-08-28	EtOH_Box04_S116	Motion	0	751.023952961
2E90EDD21091	2016-08-28	EtOH_Box04_S116	Motion	0	753.026471853
2E90EDD21091	2016-08-28	EtOH_Box04_S116	Motion	0	755.028990984
2E90EDD21091	2016-08-28	EtOH_Box04_S116	Motion	0	757.692276955
2E90EDD21091	2016-08-28	EtOH_Box04_S116	Motion	0	761.342988968
2E90EDD21091	2016-08-28	EtOH_Box04_S116	Motion	0	764.229223013
2E90EDD21091	2016-08-28	EtOH_Box04_S116	Motion	0	784.278292894
2E90EDD21091	2016-08-28	EtOH_Box04_S116	Motion	0	796.983538866
2E90EDD21091	2016-08-28	EtOH_Box04_S116	Motion	0	798.986194849
2E90EDD21091	2016-08-28	EtOH_Box04_S116	Motion	0	800.989169836
2E90EDD21091	2016-08-28	EtOH_Box04_S116	Motion	0	802.991714001
2E90EDD21091	2016-08-28	EtOH_Box04_S116	Motion	0	805.277020931
2E90EDD21091	2016-08-28	EtOH_Box04_S116	Motion	0	807.528961897
2E90EDD21091	2016-08-28	EtOH_Box04_S116	Motion	0	809.531555891
2E90EDD21091	2016-08-28	EtOH_Box04_S116	Motion	0	812.139680862
2E90EDD21091	2016-08-28	EtOH_Box04_S116	Motion	0	818.604629993
2E90EDD21091	2016-08-28	EtOH_Box04_S116	Motion	0	820.607610941
2E90EDD21091	2016-08-28	EtOH_Box04_S116	Motion	0	823.166860819
2E90EDD21091	2016-08-28	EtOH_Box04_S116	Motion	0	825.169497013
2E90EDD21091	2016-08-28	EtOH_Box04_S116	Motion	0	827.944964886
2E90EDD21091	2016-08-28	EtOH_Box04_S116	Motion	0	830.298791885
2E90EDD21091	2016-08-28	EtOH_Box04_S116	Motion	0	832.374074936
2E90EDD21091	2016-08-28	EtOH_Box04_S116	Motion	0	890.674457788
2E90EDD21091	2016-08-28	EtOH_Box04_S116	Motion	0	893.387174845
2E90EDD21091	2016-08-28	EtOH_Box04_S116	Motion	0	895.389831781
2E90EDD21091	2016-08-28	EtOH_Box04_S116	Motion	0	897.444633007
2E90EDD21091	2016-08-28	EtOH_Box04_S116	Motion	0	900.290250778
2E90EDD21091	2016-08-28	EtOH_Box04_S116	Motion	0	906.610679865
2E90EDD21091	2016-08-28	EtOH_Box04_S116	Motion	0	908.613304853
2E90EDD21091	2016-08-28	EtOH_Box04_S116	Motion	0	910.616158009
2E90EDD21091	2016-08-28	EtOH_Box04_S116	Motion	0	912.618654966
2E90EDD21091	2016-08-28	EtOH_Box04_S116	Motion	0	914.641326904
2E90EDD21091	2016-08-28	EtOH_Box04_S116	Motion	0	918.373574972
2E90EDD21091	2016-08-28	EtOH_Box04_S116	Motion	0	920.376241922
2E90EDD21091	2016-08-28	EtOH_Box04_S116	Motion	0	922.378889799
2E90EDD21091	2016-08-28	EtOH_Box04_S116	Motion	0	924.381572962
2E90EDD21091	2016-08-28	EtOH_Box04_S116	Motion	0	926.549455881
2E90EDD21091	2016-08-28	EtOH_Box04_S116	Motion	0	930.228801012
2E90EDD21091	2016-08-28	EtOH_Box04_S116	Motion	0	934.987694979
2E90EDD21091	2016-08-28	EtOH_Box04_S116	Motion	0	937.991163969
2E90EDD21091	2016-08-28	EtOH_Box04_S116	Motion	0	939.993829012
2E90EDD21091	2016-08-28	EtOH_Box04_S116	Motion	0	946.532078981
2E90EDD21091	2016-08-28	EtOH_Box04_S116	Motion	0	948.534616947
2E90EDD21091	2016-08-28	EtOH_Box04_S116	Motion	0	1033.52327394
2E90EDD21091	2016-08-28	EtOH_Box04_S116	Motion	0	1051.73994589
2E90EDD21091	2016-08-28	EtOH_Box04_S116	Motion	0	1053.74920297
2E90EDD21091	2016-08-28	EtOH_Box04_S116	Motion	0	1056.75184393
2E90EDD21091	2016-08-28	EtOH_Box04_S116	Motion	0	1058.75446582
2E90EDD21091	2016-08-28	EtOH_Box04_S116	Motion	0	1060.75738287
2E90EDD21091	2016-08-28	EtOH_Box04_S116	Motion	0	1062.75989699
2E90EDD21091	2016-08-28	EtOH_Box04_S116	Motion	0	1066.31373
2E90EDD21091	2016-08-28	EtOH_Box04_S116	Motion	0	1069.16519785
2E90EDD21091	2016-08-28	EtOH_Box04_S116	Motion	0	1073.98737788
2E90EDD21091	2016-08-28	EtOH_Box04_S116	Motion	0	1075.99033499
2E90EDD21091	2016-08-28	EtOH_Box04_S116	Motion	0	1078.12925982
2E90EDD21091	2016-08-28	EtOH_Box04_S116	Motion	0	1080.13189197
2E90EDD21091	2016-08-28	EtOH_Box04_S116	Motion	0	1082.13455582
2E90EDD21091	2016-08-28	EtOH_Box04_S116	Motion	0	1084.64656091
2E90EDD21091	2016-08-28	EtOH_Box04_S116	Motion	0	1086.80570078
2E90EDD21091	2016-08-28	EtOH_Box04_S116	Motion	0	1090.43653679
2E90EDD21091	2016-08-28	EtOH_Box04_S116	Motion	0	1093.08509278
2E90EDD21091	2016-08-28	EtOH_Box04_S116	Motion	0	1095.08775282
2E90EDD21091	2016-08-28	EtOH_Box04_S116	Motion	0	1097.09036398
2E90EDD21091	2016-08-28	EtOH_Box04_S116	Motion	0	1099.09298396
2E90EDD21091	2016-08-28	EtOH_Box04_S116	Motion	0	1216.1828239
2E90EDD21091	2016-08-28	EtOH_Box04_S116	Motion	0	1218.18537784
2E90EDD21091	2016-08-28	EtOH_Box04_S116	Motion	0	1220.18808484
2E90EDD21091	2016-08-28	EtOH_Box04_S116	Motion	0	1222.19071484
2E90EDD21091	2016-08-28	EtOH_Box04_S116	Motion	0	1224.9727478
2E90EDD21091	2016-08-28	EtOH_Box04_S116	Motion	0	1228.80301285
2E90EDD21091	2016-08-28	EtOH_Box04_S116	Motion	0	1233.85297298
2E90EDD21091	2016-08-28	EtOH_Box04_S116	Motion	0	1236.1788528
2E90EDD21091	2016-08-28	EtOH_Box04_S116	Motion	0	1244.34751296
2E90EDD21091	2016-08-28	EtOH_Box04_S116	Motion	0	1246.3504858
2E90EDD21091	2016-08-28	EtOH_Box04_S116	Motion	0	1257.96191978
2E90EDD21091	2016-08-28	EtOH_Box04_S116	Motion	0	1262.12556481
2E90EDD21091	2016-08-28	EtOH_Box04_S116	Motion	0	1264.12824178
2E90EDD21091	2016-08-28	EtOH_Box04_S116	Motion	0	1267.34547091
2E90EDD21091	2016-08-28	EtOH_Box04_S116	Motion	0	1274.85367393
2E90EDD21091	2016-08-28	EtOH_Box04_S116	Motion	0	1276.97674084
2E90EDD21091	2016-08-28	EtOH_Box04_S116	Motion	0	1280.35274291
2E90EDD21091	2016-08-28	EtOH_Box04_S116	Motion	0	1282.35541582
2E90EDD21091	2016-08-28	EtOH_Box04_S116	Motion	0	1284.35811591
2E90EDD21091	2016-08-28	EtOH_Box04_S116	Motion	0	1286.36102891
2E90EDD21091	2016-08-28	EtOH_Box04_S116	Motion	0	1288.36633396
2E90EDD21091	2016-08-28	EtOH_Box04_S116	Motion	0	1290.3689909
2E90EDD21091	2016-08-28	EtOH_Box04_S116	Motion	0	1293.09394097
2E90EDD21091	2016-08-28	EtOH_Box04_S116	Motion	0	1295.45136786
2E90EDD21091	2016-08-28	EtOH_Box04_S116	Motion	0	1297.45400381
2E90EDD21091	2016-08-28	EtOH_Box04_S116	Motion	0	1299.45664501
2E90EDD21091	2016-08-28	EtOH_Box04_S116	Motion	0	1301.45964789
2E90EDD21091	2016-08-28	EtOH_Box04_S116	Motion	0	1303.46220398
2E90EDD21091	2016-08-28	EtOH_Box04_S116	Motion	0	1305.68361688
2E90EDD21091	2016-08-28	EtOH_Box04_S116	Motion	0	1307.68615699
2E90EDD21091	2016-08-28	EtOH_Box04_S116	Motion	0	1309.68880081
2E90EDD21091	2016-08-28	EtOH_Box04_S116	Motion	0	1311.69142294
2E90EDD21091	2016-08-28	EtOH_Box04_S116	Motion	0	1314.21842289
2E90EDD21091	2016-08-28	EtOH_Box04_S116	Motion	0	1331.87215996
2E90EDD21091	2016-08-28	EtOH_Box04_S116	Motion	0	1333.87478781
2E90EDD21091	2016-08-28	EtOH_Box04_S116	Motion	0	1336.59389901
2E90EDD21091	2016-08-28	EtOH_Box04_S116	Motion	0	1340.14693093
2E90EDD21091	2016-08-28	EtOH_Box04_S116	Motion	0	1342.26680779
2E90EDD21091	2016-08-28	EtOH_Box04_S116	Motion	0	1345.29149199
2E90EDD21091	2016-08-28	EtOH_Box04_S116	Motion	0	1349.72783184
2E90EDD21091	2016-08-28	EtOH_Box04_S116	Motion	0	1352.602139
2E90EDD21091	2016-08-28	EtOH_Box04_S116	Motion	0	1355.46544981
2E90EDD21091	2016-08-28	EtOH_Box04_S116	Motion	0	1357.46811485
2E90EDD21091	2016-08-28	EtOH_Box04_S116	Motion	0	1361.33463192
2E90EDD21091	2016-08-28	EtOH_Box04_S116	Motion	0	1363.33717394
2E90EDD21091	2016-08-28	EtOH_Box04_S116	Motion	0	1423.41416693
2E90EDD21091	2016-08-28	EtOH_Box04_S116	Motion	0	1425.93228984
2E90EDD21091	2016-08-28	EtOH_Box04_S116	Motion	0	1444.70714498
2E90EDD21091	2016-08-28	EtOH_Box04_S116	Motion	0	1446.70983291
2E90EDD21091	2016-08-28	EtOH_Box04_S116	Motion	0	1449.834126
2E90EDD21091	2016-08-28	EtOH_Box04_S116	Motion	0	1454.55047297
2E90EDD21091	2016-08-28	EtOH_Box04_S116	Motion	0	1456.55313396
2E90EDD21091	2016-08-28	EtOH_Box04_S116	Motion	0	1473.68460894
2E90EDD21091	2016-08-28	EtOH_Box04_S116	Motion	0	1476.47079897
2E90EDD21091	2016-08-28	EtOH_Box04_S116	Motion	0	1480.73631787
2E90EDD21091	2016-08-28	EtOH_Box04_S116	Motion	0	1483.059587
2E90EDD21091	2016-08-28	EtOH_Box04_S116	SessionEnd	0	1510.72566295
