# Supplementary material for: An open source device for operant licking in rats
Source: PeerJ. 2017 Feb 14;5:e2981. doi: 10.7717/peerj.2981 (PMC5312574; doi:10.7717/peerj.2981)
Supplement: Supplemental Information 1 — The complete raw data and several R scripts that generated all the figures and statistical analysis were compressed using the Linux tar command. The bash program dataSummary.sh located in the sucrose and water subdirectory was used to generate summary statistics for each run. [file peerj-05-2981-s001.gz › data/water/water_pr/ETOH_motion_Box02_S120_2E90EDD071F2.csv]

RatID	date	boxid	EventType	pr	seconds
2E90EDD071F2	2016-08-28	EtOH_Box02_S120	Motion	0	1.00135803223e-05
2E90EDD071F2	2016-08-28	EtOH_Box02_S120	Motion	0	4.27958798409
2E90EDD071F2	2016-08-28	EtOH_Box02_S120	Motion	0	6.28221797943
2E90EDD071F2	2016-08-28	EtOH_Box02_S120	Motion	0	10.9833540916
2E90EDD071F2	2016-08-28	EtOH_Box02_S120	Motion	0	12.9860210419
2E90EDD071F2	2016-08-28	EtOH_Box02_S120	Motion	0	17.4558870792
2E90EDD071F2	2016-08-28	EtOH_Box02_S120	Motion	0	19.4585449696
2E90EDD071F2	2016-08-28	EtOH_Box02_S120	Motion	0	23.3381750584
2E90EDD071F2	2016-08-28	EtOH_Box02_S120	Motion	0	25.3406910896
2E90EDD071F2	2016-08-28	EtOH_Box02_S120	Motion	0	29.42009902
2E90EDD071F2	2016-08-28	EtOH_Box02_S120	Motion	0	31.4227180481
2E90EDD071F2	2016-08-28	EtOH_Box02_S120	Motion	0	36.3930020332
2E90EDD071F2	2016-08-28	EtOH_Box02_S120	Motion	0	38.3959739208
2E90EDD071F2	2016-08-28	EtOH_Box02_S120	Motion	0	42.196105957
2E90EDD071F2	2016-08-28	EtOH_Box02_S120	Motion	0	44.1987719536
2E90EDD071F2	2016-08-28	EtOH_Box02_S120	Motion	0	50.0593960285
2E90EDD071F2	2016-08-28	EtOH_Box02_S120	Motion	0	52.0620520115
2E90EDD071F2	2016-08-28	EtOH_Box02_S120	Motion	0	55.395457983
2E90EDD071F2	2016-08-28	EtOH_Box02_S120	Motion	0	57.3981220722
2E90EDD071F2	2016-08-28	EtOH_Box02_S120	Motion	0	61.589236021
2E90EDD071F2	2016-08-28	EtOH_Box02_S120	Motion	0	63.5921709538
2E90EDD071F2	2016-08-28	EtOH_Box02_S120	Motion	0	67.6449069977
2E90EDD071F2	2016-08-28	EtOH_Box02_S120	Motion	0	69.6476020813
2E90EDD071F2	2016-08-28	EtOH_Box02_S120	Motion	0	73.4482140541
2E90EDD071F2	2016-08-28	EtOH_Box02_S120	Motion	0	75.4507610798
2E90EDD071F2	2016-08-28	EtOH_Box02_S120	Motion	0	78.7459430695
2E90EDD071F2	2016-08-28	EtOH_Box02_S120	Motion	0	80.7484850883
2E90EDD071F2	2016-08-28	EtOH_Box02_S120	Motion	0	84.7142751217
2E90EDD071F2	2016-08-28	EtOH_Box02_S120	Motion	0	86.7169399261
2E90EDD071F2	2016-08-28	EtOH_Box02_S120	Motion	0	90.948964119
2E90EDD071F2	2016-08-28	EtOH_Box02_S120	Motion	0	92.9516270161
2E90EDD071F2	2016-08-28	EtOH_Box02_S120	Motion	0	102.451098919
2E90EDD071F2	2016-08-28	EtOH_Box02_S120	Motion	0	104.453798056
2E90EDD071F2	2016-08-28	EtOH_Box02_S120	Motion	0	108.614272118
2E90EDD071F2	2016-08-28	EtOH_Box02_S120	Motion	0	110.616806984
2E90EDD071F2	2016-08-28	EtOH_Box02_S120	Motion	0	117.481759071
2E90EDD071F2	2016-08-28	EtOH_Box02_S120	Motion	0	119.484450102
2E90EDD071F2	2016-08-28	EtOH_Box02_S120	Motion	0	123.65933013
2E90EDD071F2	2016-08-28	EtOH_Box02_S120	Motion	0	125.661866903
2E90EDD071F2	2016-08-28	EtOH_Box02_S120	Motion	0	128.853783131
2E90EDD071F2	2016-08-28	EtOH_Box02_S120	Motion	0	130.856324911
2E90EDD071F2	2016-08-28	EtOH_Box02_S120	Motion	0	134.520803928
2E90EDD071F2	2016-08-28	EtOH_Box02_S120	Motion	0	136.523445129
2E90EDD071F2	2016-08-28	EtOH_Box02_S120	Motion	0	140.437144041
2E90EDD071F2	2016-08-28	EtOH_Box02_S120	Motion	0	142.439804077
2E90EDD071F2	2016-08-28	EtOH_Box02_S120	Motion	0	166.268460035
2E90EDD071F2	2016-08-28	EtOH_Box02_S120	Motion	0	168.271402121
2E90EDD071F2	2016-08-28	EtOH_Box02_S120	Motion	0	171.882281065
2E90EDD071F2	2016-08-28	EtOH_Box02_S120	Motion	0	173.885256052
2E90EDD071F2	2016-08-28	EtOH_Box02_S120	Motion	0	177.282678127
2E90EDD071F2	2016-08-28	EtOH_Box02_S120	Motion	0	179.285340071
2E90EDD071F2	2016-08-28	EtOH_Box02_S120	Motion	0	184.527729034
2E90EDD071F2	2016-08-28	EtOH_Box02_S120	Motion	0	186.532880068
2E90EDD071F2	2016-08-28	EtOH_Box02_S120	Motion	0	191.945327997
2E90EDD071F2	2016-08-28	EtOH_Box02_S120	Motion	0	193.948310137
2E90EDD071F2	2016-08-28	EtOH_Box02_S120	Motion	0	199.860518932
2E90EDD071F2	2016-08-28	EtOH_Box02_S120	Motion	0	201.863188982
2E90EDD071F2	2016-08-28	EtOH_Box02_S120	Motion	0	205.645751953
2E90EDD071F2	2016-08-28	EtOH_Box02_S120	Motion	0	207.648422003
2E90EDD071F2	2016-08-28	EtOH_Box02_S120	Motion	0	211.190455914
2E90EDD071F2	2016-08-28	EtOH_Box02_S120	Motion	0	213.193419933
2E90EDD071F2	2016-08-28	EtOH_Box02_S120	Motion	0	217.054410934
2E90EDD071F2	2016-08-28	EtOH_Box02_S120	Motion	0	219.057111025
2E90EDD071F2	2016-08-28	EtOH_Box02_S120	Motion	0	223.045670986
2E90EDD071F2	2016-08-28	EtOH_Box02_S120	Motion	0	225.048331976
2E90EDD071F2	2016-08-28	EtOH_Box02_S120	Motion	0	228.54793191
2E90EDD071F2	2016-08-28	EtOH_Box02_S120	Motion	0	230.550450087
2E90EDD071F2	2016-08-28	EtOH_Box02_S120	Motion	0	234.228300095
2E90EDD071F2	2016-08-28	EtOH_Box02_S120	Motion	0	236.230917931
2E90EDD071F2	2016-08-28	EtOH_Box02_S120	Motion	0	239.706561089
2E90EDD071F2	2016-08-28	EtOH_Box02_S120	Motion	0	241.709217072
2E90EDD071F2	2016-08-28	EtOH_Box02_S120	Motion	0	245.522608995
2E90EDD071F2	2016-08-28	EtOH_Box02_S120	Motion	0	247.525275946
2E90EDD071F2	2016-08-28	EtOH_Box02_S120	Motion	0	278.40803504
2E90EDD071F2	2016-08-28	EtOH_Box02_S120	Motion	0	280.410573959
2E90EDD071F2	2016-08-28	EtOH_Box02_S120	Motion	0	286.162185907
2E90EDD071F2	2016-08-28	EtOH_Box02_S120	Motion	0	288.16514802
2E90EDD071F2	2016-08-28	EtOH_Box02_S120	Motion	0	293.576705933
2E90EDD071F2	2016-08-28	EtOH_Box02_S120	Motion	0	295.579257965
2E90EDD071F2	2016-08-28	EtOH_Box02_S120	Motion	0	300.239478111
2E90EDD071F2	2016-08-28	EtOH_Box02_S120	Motion	0	302.242149115
2E90EDD071F2	2016-08-28	EtOH_Box02_S120	Motion	0	305.705847979
2E90EDD071F2	2016-08-28	EtOH_Box02_S120	Motion	0	307.710022926
2E90EDD071F2	2016-08-28	EtOH_Box02_S120	Motion	0	311.695651054
2E90EDD071F2	2016-08-28	EtOH_Box02_S120	Motion	0	313.698592901
2E90EDD071F2	2016-08-28	EtOH_Box02_S120	Motion	0	317.857671976
2E90EDD071F2	2016-08-28	EtOH_Box02_S120	Motion	0	319.860336065
2E90EDD071F2	2016-08-28	EtOH_Box02_S120	Motion	0	323.544981956
2E90EDD071F2	2016-08-28	EtOH_Box02_S120	Motion	0	325.54755497
2E90EDD071F2	2016-08-28	EtOH_Box02_S120	Motion	0	329.060796976
2E90EDD071F2	2016-08-28	EtOH_Box02_S120	Motion	0	331.065068007
2E90EDD071F2	2016-08-28	EtOH_Box02_S120	Motion	0	335.552828074
2E90EDD071F2	2016-08-28	EtOH_Box02_S120	Motion	0	337.555508137
2E90EDD071F2	2016-08-28	EtOH_Box02_S120	Motion	0	341.22881794
2E90EDD071F2	2016-08-28	EtOH_Box02_S120	Motion	0	343.231738091
2E90EDD071F2	2016-08-28	EtOH_Box02_S120	Motion	0	348.127772093
2E90EDD071F2	2016-08-28	EtOH_Box02_S120	Motion	0	350.130304098
2E90EDD071F2	2016-08-28	EtOH_Box02_S120	Motion	0	353.674785137
2E90EDD071F2	2016-08-28	EtOH_Box02_S120	Motion	0	355.679033995
2E90EDD071F2	2016-08-28	EtOH_Box02_S120	Motion	0	359.090349913
2E90EDD071F2	2016-08-28	EtOH_Box02_S120	Motion	0	361.092984915
2E90EDD071F2	2016-08-28	EtOH_Box02_S120	Motion	0	365.689413071
2E90EDD071F2	2016-08-28	EtOH_Box02_S120	Motion	0	367.692088127
2E90EDD071F2	2016-08-28	EtOH_Box02_S120	Motion	0	371.985784054
2E90EDD071F2	2016-08-28	EtOH_Box02_S120	Motion	0	373.988730907
2E90EDD071F2	2016-08-28	EtOH_Box02_S120	Motion	0	378.066678047
2E90EDD071F2	2016-08-28	EtOH_Box02_S120	Motion	0	380.069195986
2E90EDD071F2	2016-08-28	EtOH_Box02_S120	Motion	0	384.988619089
2E90EDD071F2	2016-08-28	EtOH_Box02_S120	Motion	0	386.991287947
2E90EDD071F2	2016-08-28	EtOH_Box02_S120	Motion	0	391.659873962
2E90EDD071F2	2016-08-28	EtOH_Box02_S120	Motion	0	393.662809134
2E90EDD071F2	2016-08-28	EtOH_Box02_S120	Motion	0	400.294273138
2E90EDD071F2	2016-08-28	EtOH_Box02_S120	Motion	0	402.296957016
2E90EDD071F2	2016-08-28	EtOH_Box02_S120	Motion	0	406.240104914
2E90EDD071F2	2016-08-28	EtOH_Box02_S120	Motion	0	408.243040085
2E90EDD071F2	2016-08-28	EtOH_Box02_S120	Motion	0	412.273057938
2E90EDD071F2	2016-08-28	EtOH_Box02_S120	Motion	0	414.275734901
2E90EDD071F2	2016-08-28	EtOH_Box02_S120	Motion	0	428.65775013
2E90EDD071F2	2016-08-28	EtOH_Box02_S120	Motion	0	430.660318136
2E90EDD071F2	2016-08-28	EtOH_Box02_S120	Motion	0	434.162252903
2E90EDD071F2	2016-08-28	EtOH_Box02_S120	Motion	0	436.164902925
2E90EDD071F2	2016-08-28	EtOH_Box02_S120	Motion	0	439.624494076
2E90EDD071F2	2016-08-28	EtOH_Box02_S120	Motion	0	441.627170086
2E90EDD071F2	2016-08-28	EtOH_Box02_S120	Motion	0	446.505686998
2E90EDD071F2	2016-08-28	EtOH_Box02_S120	Motion	0	448.508661985
2E90EDD071F2	2016-08-28	EtOH_Box02_S120	Motion	0	455.406111956
2E90EDD071F2	2016-08-28	EtOH_Box02_S120	Motion	0	457.408124924
2E90EDD071F2	2016-08-28	EtOH_Box02_S120	Motion	0	461.545228004
2E90EDD071F2	2016-08-28	EtOH_Box02_S120	Motion	0	463.548120022
2E90EDD071F2	2016-08-28	EtOH_Box02_S120	Motion	0	466.739387989
2E90EDD071F2	2016-08-28	EtOH_Box02_S120	Motion	0	468.74240613
2E90EDD071F2	2016-08-28	EtOH_Box02_S120	Motion	0	474.166064024
2E90EDD071F2	2016-08-28	EtOH_Box02_S120	Motion	0	476.168710947
2E90EDD071F2	2016-08-28	EtOH_Box02_S120	Motion	0	479.91607213
2E90EDD071F2	2016-08-28	EtOH_Box02_S120	Motion	0	481.918721914
2E90EDD071F2	2016-08-28	EtOH_Box02_S120	Motion	0	487.70898509
2E90EDD071F2	2016-08-28	EtOH_Box02_S120	Motion	0	489.711653948
2E90EDD071F2	2016-08-28	EtOH_Box02_S120	Motion	0	493.689150095
2E90EDD071F2	2016-08-28	EtOH_Box02_S120	Motion	0	495.691684961
2E90EDD071F2	2016-08-28	EtOH_Box02_S120	Motion	0	499.375333071
2E90EDD071F2	2016-08-28	EtOH_Box02_S120	Motion	0	501.377979994
2E90EDD071F2	2016-08-28	EtOH_Box02_S120	Motion	0	565.757456064
2E90EDD071F2	2016-08-28	EtOH_Box02_S120	Motion	0	567.760149956
2E90EDD071F2	2016-08-28	EtOH_Box02_S120	Motion	0	571.77116704
2E90EDD071F2	2016-08-28	EtOH_Box02_S120	Motion	0	573.774085045
2E90EDD071F2	2016-08-28	EtOH_Box02_S120	Motion	0	577.099452019
2E90EDD071F2	2016-08-28	EtOH_Box02_S120	Motion	0	579.102122068
2E90EDD071F2	2016-08-28	EtOH_Box02_S120	Motion	0	582.384151936
2E90EDD071F2	2016-08-28	EtOH_Box02_S120	Motion	0	584.386804104
2E90EDD071F2	2016-08-28	EtOH_Box02_S120	Motion	0	587.675584078
2E90EDD071F2	2016-08-28	EtOH_Box02_S120	Motion	0	589.678231955
2E90EDD071F2	2016-08-28	EtOH_Box02_S120	Motion	0	594.54626894
2E90EDD071F2	2016-08-28	EtOH_Box02_S120	Motion	0	596.548896074
2E90EDD071F2	2016-08-28	EtOH_Box02_S120	Motion	0	601.611035109
2E90EDD071F2	2016-08-28	EtOH_Box02_S120	Motion	0	603.613986015
2E90EDD071F2	2016-08-28	EtOH_Box02_S120	Motion	0	606.959980011
2E90EDD071F2	2016-08-28	EtOH_Box02_S120	Motion	0	608.962925911
2E90EDD071F2	2016-08-28	EtOH_Box02_S120	Motion	0	612.413814068
2E90EDD071F2	2016-08-28	EtOH_Box02_S120	Motion	0	614.416486979
2E90EDD071F2	2016-08-28	EtOH_Box02_S120	Motion	0	618.772114038
2E90EDD071F2	2016-08-28	EtOH_Box02_S120	Motion	0	620.774653912
2E90EDD071F2	2016-08-28	EtOH_Box02_S120	Motion	0	624.097718
2E90EDD071F2	2016-08-28	EtOH_Box02_S120	Motion	0	626.100301027
2E90EDD071F2	2016-08-28	EtOH_Box02_S120	Motion	0	654.585688114
2E90EDD071F2	2016-08-28	EtOH_Box02_S120	Motion	0	656.588351011
2E90EDD071F2	2016-08-28	EtOH_Box02_S120	Motion	0	661.264185905
2E90EDD071F2	2016-08-28	EtOH_Box02_S120	Motion	0	663.267148018
2E90EDD071F2	2016-08-28	EtOH_Box02_S120	Motion	0	667.161025047
2E90EDD071F2	2016-08-28	EtOH_Box02_S120	Motion	0	669.163640022
2E90EDD071F2	2016-08-28	EtOH_Box02_S120	Motion	0	674.002453089
2E90EDD071F2	2016-08-28	EtOH_Box02_S120	Motion	0	676.004956961
2E90EDD071F2	2016-08-28	EtOH_Box02_S120	Motion	0	680.138633013
2E90EDD071F2	2016-08-28	EtOH_Box02_S120	Motion	0	682.141322136
2E90EDD071F2	2016-08-28	EtOH_Box02_S120	Motion	0	686.020158052
2E90EDD071F2	2016-08-28	EtOH_Box02_S120	Motion	0	688.022853136
2E90EDD071F2	2016-08-28	EtOH_Box02_S120	Motion	0	691.562451124
2E90EDD071F2	2016-08-28	EtOH_Box02_S120	Motion	0	693.565397978
2E90EDD071F2	2016-08-28	EtOH_Box02_S120	Motion	0	696.850167036
2E90EDD071F2	2016-08-28	EtOH_Box02_S120	Motion	0	698.853090048
2E90EDD071F2	2016-08-28	EtOH_Box02_S120	Motion	0	702.081638098
2E90EDD071F2	2016-08-28	EtOH_Box02_S120	Motion	0	704.084223032
2E90EDD071F2	2016-08-28	EtOH_Box02_S120	Motion	0	707.525294065
2E90EDD071F2	2016-08-28	EtOH_Box02_S120	Motion	0	709.527889967
2E90EDD071F2	2016-08-28	EtOH_Box02_S120	Motion	0	713.456491947
2E90EDD071F2	2016-08-28	EtOH_Box02_S120	Motion	0	715.459010124
2E90EDD071F2	2016-08-28	EtOH_Box02_S120	Motion	0	719.08711791
2E90EDD071F2	2016-08-28	EtOH_Box02_S120	Motion	0	721.089703083
2E90EDD071F2	2016-08-28	EtOH_Box02_S120	Motion	0	725.39189291
2E90EDD071F2	2016-08-28	EtOH_Box02_S120	Motion	0	727.394555092
2E90EDD071F2	2016-08-28	EtOH_Box02_S120	Motion	0	730.870141983
2E90EDD071F2	2016-08-28	EtOH_Box02_S120	Motion	0	732.872791052
2E90EDD071F2	2016-08-28	EtOH_Box02_S120	Motion	0	736.188435078
2E90EDD071F2	2016-08-28	EtOH_Box02_S120	Motion	0	738.191359997
2E90EDD071F2	2016-08-28	EtOH_Box02_S120	Motion	0	742.334232092
2E90EDD071F2	2016-08-28	EtOH_Box02_S120	Motion	0	744.336863041
2E90EDD071F2	2016-08-28	EtOH_Box02_S120	Motion	0	748.109306097
2E90EDD071F2	2016-08-28	EtOH_Box02_S120	Motion	0	750.111814976
2E90EDD071F2	2016-08-28	EtOH_Box02_S120	Motion	0	755.934587002
2E90EDD071F2	2016-08-28	EtOH_Box02_S120	Motion	0	757.939306974
2E90EDD071F2	2016-08-28	EtOH_Box02_S120	Motion	0	763.442773104
2E90EDD071F2	2016-08-28	EtOH_Box02_S120	Motion	0	765.445312977
2E90EDD071F2	2016-08-28	EtOH_Box02_S120	Motion	0	769.736001968
2E90EDD071F2	2016-08-28	EtOH_Box02_S120	Motion	0	771.738660097
2E90EDD071F2	2016-08-28	EtOH_Box02_S120	Motion	0	775.2167871
2E90EDD071F2	2016-08-28	EtOH_Box02_S120	Motion	0	777.219455957
2E90EDD071F2	2016-08-28	EtOH_Box02_S120	Motion	0	781.025221109
2E90EDD071F2	2016-08-28	EtOH_Box02_S120	Motion	0	783.029261112
2E90EDD071F2	2016-08-28	EtOH_Box02_S120	Motion	0	786.360876083
2E90EDD071F2	2016-08-28	EtOH_Box02_S120	Motion	0	788.363832951
2E90EDD071F2	2016-08-28	EtOH_Box02_S120	Motion	0	793.202943087
2E90EDD071F2	2016-08-28	EtOH_Box02_S120	Motion	0	795.205507994
2E90EDD071F2	2016-08-28	EtOH_Box02_S120	Motion	0	799.610819101
2E90EDD071F2	2016-08-28	EtOH_Box02_S120	Motion	0	801.612679958
2E90EDD071F2	2016-08-28	EtOH_Box02_S120	Motion	0	809.14222312
2E90EDD071F2	2016-08-28	EtOH_Box02_S120	Motion	0	811.144869089
2E90EDD071F2	2016-08-28	EtOH_Box02_S120	Motion	0	818.149251938
2E90EDD071F2	2016-08-28	EtOH_Box02_S120	Motion	0	820.15180397
2E90EDD071F2	2016-08-28	EtOH_Box02_S120	Motion	0	823.885694027
2E90EDD071F2	2016-08-28	EtOH_Box02_S120	Motion	0	825.88824892
2E90EDD071F2	2016-08-28	EtOH_Box02_S120	Motion	0	830.37066102
2E90EDD071F2	2016-08-28	EtOH_Box02_S120	Motion	0	832.37332201
2E90EDD071F2	2016-08-28	EtOH_Box02_S120	Motion	0	836.842610121
2E90EDD071F2	2016-08-28	EtOH_Box02_S120	Motion	0	838.845570087
2E90EDD071F2	2016-08-28	EtOH_Box02_S120	Motion	0	857.459048033
2E90EDD071F2	2016-08-28	EtOH_Box02_S120	Motion	0	859.461723089
2E90EDD071F2	2016-08-28	EtOH_Box02_S120	Motion	0	865.418539047
2E90EDD071F2	2016-08-28	EtOH_Box02_S120	Motion	0	867.42121911
2E90EDD071F2	2016-08-28	EtOH_Box02_S120	Motion	0	870.600138903
2E90EDD071F2	2016-08-28	EtOH_Box02_S120	Motion	0	872.602831125
2E90EDD071F2	2016-08-28	EtOH_Box02_S120	Motion	0	875.981142998
2E90EDD071F2	2016-08-28	EtOH_Box02_S120	Motion	0	877.983803034
2E90EDD071F2	2016-08-28	EtOH_Box02_S120	Motion	0	881.496114969
2E90EDD071F2	2016-08-28	EtOH_Box02_S120	Motion	0	883.499047995
2E90EDD071F2	2016-08-28	EtOH_Box02_S120	Motion	0	887.146879911
2E90EDD071F2	2016-08-28	EtOH_Box02_S120	Motion	0	889.149526119
2E90EDD071F2	2016-08-28	EtOH_Box02_S120	Motion	0	898.025253057
2E90EDD071F2	2016-08-28	EtOH_Box02_S120	Motion	0	900.027933121
2E90EDD071F2	2016-08-28	EtOH_Box02_S120	Motion	0	903.58968997
2E90EDD071F2	2016-08-28	EtOH_Box02_S120	Motion	0	905.592219114
2E90EDD071F2	2016-08-28	EtOH_Box02_S120	Motion	0	911.583820105
2E90EDD071F2	2016-08-28	EtOH_Box02_S120	Motion	0	913.586745024
2E90EDD071F2	2016-08-28	EtOH_Box02_S120	Motion	0	916.829283953
2E90EDD071F2	2016-08-28	EtOH_Box02_S120	Motion	0	918.832237005
2E90EDD071F2	2016-08-28	EtOH_Box02_S120	Motion	0	923.558519125
2E90EDD071F2	2016-08-28	EtOH_Box02_S120	Motion	0	925.56104207
2E90EDD071F2	2016-08-28	EtOH_Box02_S120	Motion	0	935.812084913
2E90EDD071F2	2016-08-28	EtOH_Box02_S120	Motion	0	937.814757109
2E90EDD071F2	2016-08-28	EtOH_Box02_S120	Motion	0	941.836158037
2E90EDD071F2	2016-08-28	EtOH_Box02_S120	Motion	0	943.839114904
2E90EDD071F2	2016-08-28	EtOH_Box02_S120	Motion	0	949.636711121
2E90EDD071F2	2016-08-28	EtOH_Box02_S120	Motion	0	951.639364958
2E90EDD071F2	2016-08-28	EtOH_Box02_S120	Motion	0	956.200688124
2E90EDD071F2	2016-08-28	EtOH_Box02_S120	Motion	0	958.203643084
2E90EDD071F2	2016-08-28	EtOH_Box02_S120	Motion	0	961.647709131
2E90EDD071F2	2016-08-28	EtOH_Box02_S120	Motion	0	963.652152061
2E90EDD071F2	2016-08-28	EtOH_Box02_S120	Motion	0	967.775872946
2E90EDD071F2	2016-08-28	EtOH_Box02_S120	Motion	0	969.778532028
2E90EDD071F2	2016-08-28	EtOH_Box02_S120	Motion	0	980.061108112
2E90EDD071F2	2016-08-28	EtOH_Box02_S120	Motion	0	982.06380105
2E90EDD071F2	2016-08-28	EtOH_Box02_S120	Motion	0	986.262069941
2E90EDD071F2	2016-08-28	EtOH_Box02_S120	Motion	0	988.265089035
2E90EDD071F2	2016-08-28	EtOH_Box02_S120	Motion	0	992.192203999
2E90EDD071F2	2016-08-28	EtOH_Box02_S120	Motion	0	994.194867134
2E90EDD071F2	2016-08-28	EtOH_Box02_S120	Motion	0	1014.55560303
2E90EDD071F2	2016-08-28	EtOH_Box02_S120	Motion	0	1016.5582509
2E90EDD071F2	2016-08-28	EtOH_Box02_S120	Motion	0	1020.70381212
2E90EDD071F2	2016-08-28	EtOH_Box02_S120	Motion	0	1022.70647597
2E90EDD071F2	2016-08-28	EtOH_Box02_S120	Motion	0	1026.10766792
2E90EDD071F2	2016-08-28	EtOH_Box02_S120	Motion	0	1028.11060095
2E90EDD071F2	2016-08-28	EtOH_Box02_S120	Motion	0	1034.095999
2E90EDD071F2	2016-08-28	EtOH_Box02_S120	Motion	0	1036.0986011
2E90EDD071F2	2016-08-28	EtOH_Box02_S120	Motion	0	1040.12326503
2E90EDD071F2	2016-08-28	EtOH_Box02_S120	Motion	0	1042.125916
2E90EDD071F2	2016-08-28	EtOH_Box02_S120	Motion	0	1045.57895708
2E90EDD071F2	2016-08-28	EtOH_Box02_S120	Motion	0	1047.581604
2E90EDD071F2	2016-08-28	EtOH_Box02_S120	Motion	0	1050.86511993
2E90EDD071F2	2016-08-28	EtOH_Box02_S120	Motion	0	1052.86946511
2E90EDD071F2	2016-08-28	EtOH_Box02_S120	Motion	0	1056.07013297
2E90EDD071F2	2016-08-28	EtOH_Box02_S120	Motion	0	1058.07310104
2E90EDD071F2	2016-08-28	EtOH_Box02_S120	Motion	0	1063.32917404
2E90EDD071F2	2016-08-28	EtOH_Box02_S120	Motion	0	1065.33171391
2E90EDD071F2	2016-08-28	EtOH_Box02_S120	Motion	0	1072.87166905
2E90EDD071F2	2016-08-28	EtOH_Box02_S120	Motion	0	1074.87435603
2E90EDD071F2	2016-08-28	EtOH_Box02_S120	Motion	0	1078.2393961
2E90EDD071F2	2016-08-28	EtOH_Box02_S120	Motion	0	1080.24192905
2E90EDD071F2	2016-08-28	EtOH_Box02_S120	Motion	0	1084.09129
2E90EDD071F2	2016-08-28	EtOH_Box02_S120	Motion	0	1086.09391308
2E90EDD071F2	2016-08-28	EtOH_Box02_S120	Motion	0	1112.404737
2E90EDD071F2	2016-08-28	EtOH_Box02_S120	Motion	0	1114.40742898
2E90EDD071F2	2016-08-28	EtOH_Box02_S120	Motion	0	1137.34700108
2E90EDD071F2	2016-08-28	EtOH_Box02_S120	Motion	0	1139.34966803
2E90EDD071F2	2016-08-28	EtOH_Box02_S120	Motion	0	1146.37943912
2E90EDD071F2	2016-08-28	EtOH_Box02_S120	Motion	0	1148.38238001
2E90EDD071F2	2016-08-28	EtOH_Box02_S120	Motion	0	1152.98628998
2E90EDD071F2	2016-08-28	EtOH_Box02_S120	Motion	0	1154.98895407
2E90EDD071F2	2016-08-28	EtOH_Box02_S120	Motion	0	1163.96668696
2E90EDD071F2	2016-08-28	EtOH_Box02_S120	Motion	0	1165.96920896
2E90EDD071F2	2016-08-28	EtOH_Box02_S120	Motion	0	1171.82407594
2E90EDD071F2	2016-08-28	EtOH_Box02_S120	Motion	0	1173.82702708
2E90EDD071F2	2016-08-28	EtOH_Box02_S120	Motion	0	1177.41733193
2E90EDD071F2	2016-08-28	EtOH_Box02_S120	Motion	0	1179.4199481
2E90EDD071F2	2016-08-28	EtOH_Box02_S120	Motion	0	1183.97825694
2E90EDD071F2	2016-08-28	EtOH_Box02_S120	Motion	0	1185.98078299
2E90EDD071F2	2016-08-28	EtOH_Box02_S120	Motion	0	1191.30351305
2E90EDD071F2	2016-08-28	EtOH_Box02_S120	Motion	0	1193.30646491
2E90EDD071F2	2016-08-28	EtOH_Box02_S120	Motion	0	1197.12240005
2E90EDD071F2	2016-08-28	EtOH_Box02_S120	Motion	0	1199.12508106
2E90EDD071F2	2016-08-28	EtOH_Box02_S120	Motion	0	1203.11927509
2E90EDD071F2	2016-08-28	EtOH_Box02_S120	Motion	0	1205.12177896
2E90EDD071F2	2016-08-28	EtOH_Box02_S120	Motion	0	1208.41061401
2E90EDD071F2	2016-08-28	EtOH_Box02_S120	Motion	0	1210.41312599
2E90EDD071F2	2016-08-28	EtOH_Box02_S120	Motion	0	1218.92350006
2E90EDD071F2	2016-08-28	EtOH_Box02_S120	Motion	0	1220.92603493
2E90EDD071F2	2016-08-28	EtOH_Box02_S120	Motion	0	1225.42120409
2E90EDD071F2	2016-08-28	EtOH_Box02_S120	Motion	0	1227.42389607
2E90EDD071F2	2016-08-28	EtOH_Box02_S120	Motion	0	1273.44174504
2E90EDD071F2	2016-08-28	EtOH_Box02_S120	Motion	0	1275.44430399
2E90EDD071F2	2016-08-28	EtOH_Box02_S120	Motion	0	1286.10558605
2E90EDD071F2	2016-08-28	EtOH_Box02_S120	Motion	0	1288.1085391
2E90EDD071F2	2016-08-28	EtOH_Box02_S120	Motion	0	1294.68479991
2E90EDD071F2	2016-08-28	EtOH_Box02_S120	Motion	0	1296.68748403
2E90EDD071F2	2016-08-28	EtOH_Box02_S120	Motion	0	1303.24041891
2E90EDD071F2	2016-08-28	EtOH_Box02_S120	Motion	0	1305.24296498
2E90EDD071F2	2016-08-28	EtOH_Box02_S120	Motion	0	1309.90964007
2E90EDD071F2	2016-08-28	EtOH_Box02_S120	Motion	0	1311.91231108
2E90EDD071F2	2016-08-28	EtOH_Box02_S120	Motion	0	1315.54526901
2E90EDD071F2	2016-08-28	EtOH_Box02_S120	Motion	0	1317.54800105
2E90EDD071F2	2016-08-28	EtOH_Box02_S120	SessionEnd	0	1328.05001211
