# Supplementary material for: An open source device for operant licking in rats
Source: PeerJ. 2017 Feb 14;5:e2981. doi: 10.7717/peerj.2981 (PMC5312574; doi:10.7717/peerj.2981)
Supplement: Supplemental Information 1 — The complete raw data and several R scripts that generated all the figures and statistical analysis were compressed using the Linux tar command. The bash program dataSummary.sh located in the sucrose and water subdirectory was used to generate summary statistics for each run. [file peerj-05-2981-s001.gz › data/water/water_pr/ETOH_lick_Box02_S120_2E90EDD071F2.csv]

RatID	date	boxid	EventType	pr	seconds
2E90EDD071F2	2016-08-28	EtOH_Box02_S120	INACTIVE	0	14.86698699
2E90EDD071F2	2016-08-28	EtOH_Box02_S120	ACTIVE	0	287.571130037
2E90EDD071F2	2016-08-28	EtOH_Box02_S120	ACTIVE	0	287.682977915
2E90EDD071F2	2016-08-28	EtOH_Box02_S120	REWARD	2	287.682977915
2E90EDD071F2	2016-08-28	EtOH_Box02_S120	ACTIVE	0	287.907726049
2E90EDD071F2	2016-08-28	EtOH_Box02_S120	ACTIVE	0	293.849178076
2E90EDD071F2	2016-08-28	EtOH_Box02_S120	ACTIVE	0	294.086163998
2E90EDD071F2	2016-08-28	EtOH_Box02_S120	ACTIVE	0	294.290559053
2E90EDD071F2	2016-08-28	EtOH_Box02_S120	ACTIVE	0	294.777359962
2E90EDD071F2	2016-08-28	EtOH_Box02_S120	ACTIVE	0	294.906322956
2E90EDD071F2	2016-08-28	EtOH_Box02_S120	ACTIVE	0	295.002629042
2E90EDD071F2	2016-08-28	EtOH_Box02_S120	INACTIVE	0	318.666377068
2E90EDD071F2	2016-08-28	EtOH_Box02_S120	INACTIVE	0	318.992024899
2E90EDD071F2	2016-08-28	EtOH_Box02_S120	INACTIVE	0	319.403892994
2E90EDD071F2	2016-08-28	EtOH_Box02_S120	INACTIVE	0	319.523891926
2E90EDD071F2	2016-08-28	EtOH_Box02_S120	INACTIVE	0	323.827927113
2E90EDD071F2	2016-08-28	EtOH_Box02_S120	INACTIVE	0	389.76414609
2E90EDD071F2	2016-08-28	EtOH_Box02_S120	INACTIVE	0	390.046416044
2E90EDD071F2	2016-08-28	EtOH_Box02_S120	INACTIVE	0	435.415764093
2E90EDD071F2	2016-08-28	EtOH_Box02_S120	INACTIVE	0	436.335938931
2E90EDD071F2	2016-08-28	EtOH_Box02_S120	INACTIVE	0	436.651820898
2E90EDD071F2	2016-08-28	EtOH_Box02_S120	ACTIVE	0	444.346033096
2E90EDD071F2	2016-08-28	EtOH_Box02_S120	ACTIVE	0	455.370481014
2E90EDD071F2	2016-08-28	EtOH_Box02_S120	ACTIVE	0	455.463026047
2E90EDD071F2	2016-08-28	EtOH_Box02_S120	ACTIVE	0	455.987979889
2E90EDD071F2	2016-08-28	EtOH_Box02_S120	REWARD	4	455.987979889
2E90EDD071F2	2016-08-28	EtOH_Box02_S120	ACTIVE	0	456.214468002
2E90EDD071F2	2016-08-28	EtOH_Box02_S120	ACTIVE	0	458.387674093
2E90EDD071F2	2016-08-28	EtOH_Box02_S120	ACTIVE	0	460.961787939
2E90EDD071F2	2016-08-28	EtOH_Box02_S120	ACTIVE	0	461.280132055
2E90EDD071F2	2016-08-28	EtOH_Box02_S120	ACTIVE	0	462.047564983
2E90EDD071F2	2016-08-28	EtOH_Box02_S120	ACTIVE	0	462.122318983
2E90EDD071F2	2016-08-28	EtOH_Box02_S120	ACTIVE	0	462.359116077
2E90EDD071F2	2016-08-28	EtOH_Box02_S120	ACTIVE	0	462.466259003
2E90EDD071F2	2016-08-28	EtOH_Box02_S120	ACTIVE	0	463.049421072
2E90EDD071F2	2016-08-28	EtOH_Box02_S120	ACTIVE	0	463.286346912
2E90EDD071F2	2016-08-28	EtOH_Box02_S120	ACTIVE	0	463.393486023
2E90EDD071F2	2016-08-28	EtOH_Box02_S120	ACTIVE	0	463.50067997
2E90EDD071F2	2016-08-28	EtOH_Box02_S120	ACTIVE	0	463.618530035
2E90EDD071F2	2016-08-28	EtOH_Box02_S120	ACTIVE	0	463.888880014
2E90EDD071F2	2016-08-28	EtOH_Box02_S120	ACTIVE	0	464.093569994
2E90EDD071F2	2016-08-28	EtOH_Box02_S120	ACTIVE	0	485.884502888
2E90EDD071F2	2016-08-28	EtOH_Box02_S120	INACTIVE	0	666.340435982
2E90EDD071F2	2016-08-28	EtOH_Box02_S120	INACTIVE	0	666.452022076
2E90EDD071F2	2016-08-28	EtOH_Box02_S120	INACTIVE	0	666.790780067
2E90EDD071F2	2016-08-28	EtOH_Box02_S120	ACTIVE	0	674.01512289
2E90EDD071F2	2016-08-28	EtOH_Box02_S120	ACTIVE	0	675.060321093
2E90EDD071F2	2016-08-28	EtOH_Box02_S120	ACTIVE	0	680.580739975
2E90EDD071F2	2016-08-28	EtOH_Box02_S120	ACTIVE	0	681.040776014
2E90EDD071F2	2016-08-28	EtOH_Box02_S120	ACTIVE	0	681.392636061
2E90EDD071F2	2016-08-28	EtOH_Box02_S120	REWARD	6	681.392636061
2E90EDD071F2	2016-08-28	EtOH_Box02_S120	ACTIVE	0	682.127466917
2E90EDD071F2	2016-08-28	EtOH_Box02_S120	ACTIVE	0	683.09028101
2E90EDD071F2	2016-08-28	EtOH_Box02_S120	ACTIVE	0	683.348959923
2E90EDD071F2	2016-08-28	EtOH_Box02_S120	ACTIVE	0	683.953649044
2E90EDD071F2	2016-08-28	EtOH_Box02_S120	ACTIVE	0	684.082494974
2E90EDD071F2	2016-08-28	EtOH_Box02_S120	ACTIVE	0	686.320708036
2E90EDD071F2	2016-08-28	EtOH_Box02_S120	ACTIVE	0	686.438749075
2E90EDD071F2	2016-08-28	EtOH_Box02_S120	ACTIVE	0	686.568052053
2E90EDD071F2	2016-08-28	EtOH_Box02_S120	ACTIVE	0	686.978522062
2E90EDD071F2	2016-08-28	EtOH_Box02_S120	ACTIVE	0	687.118164062
2E90EDD071F2	2016-08-28	EtOH_Box02_S120	ACTIVE	0	687.290154934
2E90EDD071F2	2016-08-28	EtOH_Box02_S120	ACTIVE	0	687.419178963
2E90EDD071F2	2016-08-28	EtOH_Box02_S120	ACTIVE	0	687.558715105
2E90EDD071F2	2016-08-28	EtOH_Box02_S120	ACTIVE	0	689.450743914
2E90EDD071F2	2016-08-28	EtOH_Box02_S120	ACTIVE	0	689.568964005
2E90EDD071F2	2016-08-28	EtOH_Box02_S120	ACTIVE	0	690.389548063
2E90EDD071F2	2016-08-28	EtOH_Box02_S120	ACTIVE	0	698.154978991
2E90EDD071F2	2016-08-28	EtOH_Box02_S120	ACTIVE	0	699.029568911
2E90EDD071F2	2016-08-28	EtOH_Box02_S120	ACTIVE	0	699.579814911
2E90EDD071F2	2016-08-28	EtOH_Box02_S120	ACTIVE	0	699.893618107
2E90EDD071F2	2016-08-28	EtOH_Box02_S120	ACTIVE	0	700.660023928
2E90EDD071F2	2016-08-28	EtOH_Box02_S120	ACTIVE	0	700.853751898
2E90EDD071F2	2016-08-28	EtOH_Box02_S120	ACTIVE	0	701.944817066
2E90EDD071F2	2016-08-28	EtOH_Box02_S120	ACTIVE	0	702.264466047
2E90EDD071F2	2016-08-28	EtOH_Box02_S120	ACTIVE	0	702.475713015
2E90EDD071F2	2016-08-28	EtOH_Box02_S120	ACTIVE	0	705.282481909
2E90EDD071F2	2016-08-28	EtOH_Box02_S120	ACTIVE	0	706.91070199
2E90EDD071F2	2016-08-28	EtOH_Box02_S120	ACTIVE	0	725.669553995
2E90EDD071F2	2016-08-28	EtOH_Box02_S120	INACTIVE	0	731.179613113
2E90EDD071F2	2016-08-28	EtOH_Box02_S120	INACTIVE	0	731.323656082
2E90EDD071F2	2016-08-28	EtOH_Box02_S120	SessionEnd	0	1325.6841259
