# Supplementary material for: An open source device for operant licking in rats
Source: PeerJ. 2017 Feb 14;5:e2981. doi: 10.7717/peerj.2981 (PMC5312574; doi:10.7717/peerj.2981)
Supplement: Supplemental Information 1 — The complete raw data and several R scripts that generated all the figures and statistical analysis were compressed using the Linux tar command. The bash program dataSummary.sh located in the sucrose and water subdirectory was used to generate summary statistics for each run. [file peerj-05-2981-s001.gz › data/water/water_pr/ETOH_lick_Box05_S46_2E90EDD056D5.csv]

RatID	date	boxid	EventType	pr	seconds
2E90EDD056D5	2016-09-01	EtOH_Box05_S46	ACTIVE	0	106.034063101
2E90EDD056D5	2016-09-01	EtOH_Box05_S46	ACTIVE	0	106.24199295
2E90EDD056D5	2016-09-01	EtOH_Box05_S46	REWARD	2	106.24199295
2E90EDD056D5	2016-09-01	EtOH_Box05_S46	ACTIVE	0	106.454163074
2E90EDD056D5	2016-09-01	EtOH_Box05_S46	ACTIVE	0	106.712785959
2E90EDD056D5	2016-09-01	EtOH_Box05_S46	ACTIVE	0	107.27503705
2E90EDD056D5	2016-09-01	EtOH_Box05_S46	ACTIVE	0	110.001611948
2E90EDD056D5	2016-09-01	EtOH_Box05_S46	ACTIVE	0	111.249870062
2E90EDD056D5	2016-09-01	EtOH_Box05_S46	ACTIVE	0	111.455355167
2E90EDD056D5	2016-09-01	EtOH_Box05_S46	ACTIVE	0	111.778938055
2E90EDD056D5	2016-09-01	EtOH_Box05_S46	ACTIVE	0	112.123789072
2E90EDD056D5	2016-09-01	EtOH_Box05_S46	ACTIVE	0	112.241739035
2E90EDD056D5	2016-09-01	EtOH_Box05_S46	ACTIVE	0	113.192832947
2E90EDD056D5	2016-09-01	EtOH_Box05_S46	ACTIVE	0	113.278372049
2E90EDD056D5	2016-09-01	EtOH_Box05_S46	ACTIVE	0	113.374756098
2E90EDD056D5	2016-09-01	EtOH_Box05_S46	ACTIVE	0	113.773909092
2E90EDD056D5	2016-09-01	EtOH_Box05_S46	ACTIVE	0	113.826931953
2E90EDD056D5	2016-09-01	EtOH_Box05_S46	ACTIVE	0	113.966531038
2E90EDD056D5	2016-09-01	EtOH_Box05_S46	ACTIVE	0	114.08446002
2E90EDD056D5	2016-09-01	EtOH_Box05_S46	INACTIVE	0	130.705034018
2E90EDD056D5	2016-09-01	EtOH_Box05_S46	INACTIVE	0	131.031223059
2E90EDD056D5	2016-09-01	EtOH_Box05_S46	INACTIVE	0	131.454152107
2E90EDD056D5	2016-09-01	EtOH_Box05_S46	INACTIVE	0	145.236206055
2E90EDD056D5	2016-09-01	EtOH_Box05_S46	INACTIVE	0	241.020449162
2E90EDD056D5	2016-09-01	EtOH_Box05_S46	INACTIVE	0	267.819467068
2E90EDD056D5	2016-09-01	EtOH_Box05_S46	ACTIVE	0	283.186434984
2E90EDD056D5	2016-09-01	EtOH_Box05_S46	ACTIVE	0	283.417089939
2E90EDD056D5	2016-09-01	EtOH_Box05_S46	ACTIVE	0	283.734014034
2E90EDD056D5	2016-09-01	EtOH_Box05_S46	ACTIVE	0	283.84573102
2E90EDD056D5	2016-09-01	EtOH_Box05_S46	REWARD	4	283.84573102
2E90EDD056D5	2016-09-01	EtOH_Box05_S46	ACTIVE	0	284.048771143
2E90EDD056D5	2016-09-01	EtOH_Box05_S46	ACTIVE	0	284.459146023
2E90EDD056D5	2016-09-01	EtOH_Box05_S46	ACTIVE	0	285.026195049
2E90EDD056D5	2016-09-01	EtOH_Box05_S46	ACTIVE	0	285.355190992
2E90EDD056D5	2016-09-01	EtOH_Box05_S46	ACTIVE	0	286.231729984
2E90EDD056D5	2016-09-01	EtOH_Box05_S46	ACTIVE	0	292.222543001
2E90EDD056D5	2016-09-01	EtOH_Box05_S46	ACTIVE	0	292.946172953
2E90EDD056D5	2016-09-01	EtOH_Box05_S46	ACTIVE	0	293.05427599
2E90EDD056D5	2016-09-01	EtOH_Box05_S46	ACTIVE	0	299.562405109
2E90EDD056D5	2016-09-01	EtOH_Box05_S46	ACTIVE	0	299.692155123
2E90EDD056D5	2016-09-01	EtOH_Box05_S46	ACTIVE	0	300.01799202
2E90EDD056D5	2016-09-01	EtOH_Box05_S46	ACTIVE	0	302.442060947
2E90EDD056D5	2016-09-01	EtOH_Box05_S46	ACTIVE	0	302.581663132
2E90EDD056D5	2016-09-01	EtOH_Box05_S46	ACTIVE	0	302.667159081
2E90EDD056D5	2016-09-01	EtOH_Box05_S46	ACTIVE	0	303.530981064
2E90EDD056D5	2016-09-01	EtOH_Box05_S46	ACTIVE	0	303.638182163
2E90EDD056D5	2016-09-01	EtOH_Box05_S46	ACTIVE	0	303.766986132
2E90EDD056D5	2016-09-01	EtOH_Box05_S46	ACTIVE	0	303.917582989
2E90EDD056D5	2016-09-01	EtOH_Box05_S46	ACTIVE	0	304.74586606
2E90EDD056D5	2016-09-01	EtOH_Box05_S46	INACTIVE	0	311.104040146
2E90EDD056D5	2016-09-01	EtOH_Box05_S46	INACTIVE	0	311.213444948
2E90EDD056D5	2016-09-01	EtOH_Box05_S46	INACTIVE	0	311.419924974
2E90EDD056D5	2016-09-01	EtOH_Box05_S46	INACTIVE	0	312.166829109
2E90EDD056D5	2016-09-01	EtOH_Box05_S46	INACTIVE	0	312.277233124
2E90EDD056D5	2016-09-01	EtOH_Box05_S46	INACTIVE	0	312.506498098
2E90EDD056D5	2016-09-01	EtOH_Box05_S46	INACTIVE	0	312.725100994
2E90EDD056D5	2016-09-01	EtOH_Box05_S46	INACTIVE	0	312.943498135
2E90EDD056D5	2016-09-01	EtOH_Box05_S46	INACTIVE	0	313.053812981
2E90EDD056D5	2016-09-01	EtOH_Box05_S46	INACTIVE	0	313.510118008
2E90EDD056D5	2016-09-01	EtOH_Box05_S46	INACTIVE	0	313.620537996
2E90EDD056D5	2016-09-01	EtOH_Box05_S46	INACTIVE	0	313.883234024
2E90EDD056D5	2016-09-01	EtOH_Box05_S46	INACTIVE	0	314.577564955
2E90EDD056D5	2016-09-01	EtOH_Box05_S46	INACTIVE	0	314.797328949
2E90EDD056D5	2016-09-01	EtOH_Box05_S46	INACTIVE	0	315.169619083
2E90EDD056D5	2016-09-01	EtOH_Box05_S46	INACTIVE	0	315.520655155
2E90EDD056D5	2016-09-01	EtOH_Box05_S46	INACTIVE	0	315.880011082
2E90EDD056D5	2016-09-01	EtOH_Box05_S46	INACTIVE	0	316.349617958
2E90EDD056D5	2016-09-01	EtOH_Box05_S46	INACTIVE	0	316.860291004
2E90EDD056D5	2016-09-01	EtOH_Box05_S46	INACTIVE	0	317.523214102
2E90EDD056D5	2016-09-01	EtOH_Box05_S46	INACTIVE	0	317.633722067
2E90EDD056D5	2016-09-01	EtOH_Box05_S46	INACTIVE	0	320.025081158
2E90EDD056D5	2016-09-01	EtOH_Box05_S46	INACTIVE	0	341.232820988
2E90EDD056D5	2016-09-01	EtOH_Box05_S46	ACTIVE	0	383.151222944
2E90EDD056D5	2016-09-01	EtOH_Box05_S46	ACTIVE	0	383.588709116
2E90EDD056D5	2016-09-01	EtOH_Box05_S46	ACTIVE	0	383.712355137
2E90EDD056D5	2016-09-01	EtOH_Box05_S46	ACTIVE	0	384.117289066
2E90EDD056D5	2016-09-01	EtOH_Box05_S46	REWARD	6	384.117289066
2E90EDD056D5	2016-09-01	EtOH_Box05_S46	INACTIVE	0	409.058017969
2E90EDD056D5	2016-09-01	EtOH_Box05_S46	ACTIVE	0	413.192274094
2E90EDD056D5	2016-09-01	EtOH_Box05_S46	INACTIVE	0	468.777749062
2E90EDD056D5	2016-09-01	EtOH_Box05_S46	ACTIVE	0	471.753338099
2E90EDD056D5	2016-09-01	EtOH_Box05_S46	INACTIVE	0	483.746665001
2E90EDD056D5	2016-09-01	EtOH_Box05_S46	ACTIVE	0	499.542122126
2E90EDD056D5	2016-09-01	EtOH_Box05_S46	ACTIVE	0	499.893035173
2E90EDD056D5	2016-09-01	EtOH_Box05_S46	INACTIVE	0	518.351489067
2E90EDD056D5	2016-09-01	EtOH_Box05_S46	INACTIVE	0	520.322901964
2E90EDD056D5	2016-09-01	EtOH_Box05_S46	ACTIVE	0	524.599004984
2E90EDD056D5	2016-09-01	EtOH_Box05_S46	INACTIVE	0	531.097263098
2E90EDD056D5	2016-09-01	EtOH_Box05_S46	INACTIVE	0	532.452557087
2E90EDD056D5	2016-09-01	EtOH_Box05_S46	INACTIVE	0	539.683988094
2E90EDD056D5	2016-09-01	EtOH_Box05_S46	INACTIVE	0	544.334614038
2E90EDD056D5	2016-09-01	EtOH_Box05_S46	INACTIVE	0	605.682522058
2E90EDD056D5	2016-09-01	EtOH_Box05_S46	INACTIVE	0	643.375960112
2E90EDD056D5	2016-09-01	EtOH_Box05_S46	INACTIVE	0	702.10713315
2E90EDD056D5	2016-09-01	EtOH_Box05_S46	INACTIVE	0	710.333084106
2E90EDD056D5	2016-09-01	EtOH_Box05_S46	INACTIVE	0	799.444101095
2E90EDD056D5	2016-09-01	EtOH_Box05_S46	INACTIVE	0	843.717700005
2E90EDD056D5	2016-09-01	EtOH_Box05_S46	INACTIVE	0	945.151610136
2E90EDD056D5	2016-09-01	EtOH_Box05_S46	INACTIVE	0	945.784063101
2E90EDD056D5	2016-09-01	EtOH_Box05_S46	INACTIVE	0	991.778898001
2E90EDD056D5	2016-09-01	EtOH_Box05_S46	ACTIVE	0	996.628278017
2E90EDD056D5	2016-09-01	EtOH_Box05_S46	INACTIVE	0	999.586043119
2E90EDD056D5	2016-09-01	EtOH_Box05_S46	ACTIVE	0	1002.12014198
2E90EDD056D5	2016-09-01	EtOH_Box05_S46	INACTIVE	0	1003.85530114
2E90EDD056D5	2016-09-01	EtOH_Box05_S46	INACTIVE	0	1016.83607197
2E90EDD056D5	2016-09-01	EtOH_Box05_S46	INACTIVE	0	1030.85846496
2E90EDD056D5	2016-09-01	EtOH_Box05_S46	ACTIVE	0	1034.84120417
2E90EDD056D5	2016-09-01	EtOH_Box05_S46	REWARD	8	1034.84120417
2E90EDD056D5	2016-09-01	EtOH_Box05_S46	INACTIVE	0	1059.85731697
2E90EDD056D5	2016-09-01	EtOH_Box05_S46	INACTIVE	0	1064.20251608
2E90EDD056D5	2016-09-01	EtOH_Box05_S46	INACTIVE	0	1089.04664898
2E90EDD056D5	2016-09-01	EtOH_Box05_S46	INACTIVE	0	1093.42011714
2E90EDD056D5	2016-09-01	EtOH_Box05_S46	ACTIVE	0	1108.1976521
2E90EDD056D5	2016-09-01	EtOH_Box05_S46	ACTIVE	0	1108.86297417
2E90EDD056D5	2016-09-01	EtOH_Box05_S46	ACTIVE	0	1110.00446701
2E90EDD056D5	2016-09-01	EtOH_Box05_S46	ACTIVE	0	1110.10767794
2E90EDD056D5	2016-09-01	EtOH_Box05_S46	ACTIVE	0	1110.53545594
2E90EDD056D5	2016-09-01	EtOH_Box05_S46	INACTIVE	0	1117.806319
2E90EDD056D5	2016-09-01	EtOH_Box05_S46	INACTIVE	0	1120.51286912
2E90EDD056D5	2016-09-01	EtOH_Box05_S46	INACTIVE	0	1122.89563394
2E90EDD056D5	2016-09-01	EtOH_Box05_S46	INACTIVE	0	1123.7214601
2E90EDD056D5	2016-09-01	EtOH_Box05_S46	INACTIVE	0	1124.25461698
2E90EDD056D5	2016-09-01	EtOH_Box05_S46	INACTIVE	0	1124.9750061
2E90EDD056D5	2016-09-01	EtOH_Box05_S46	ACTIVE	0	1127.05686808
2E90EDD056D5	2016-09-01	EtOH_Box05_S46	INACTIVE	0	1128.85622311
2E90EDD056D5	2016-09-01	EtOH_Box05_S46	INACTIVE	0	1129.71598697
2E90EDD056D5	2016-09-01	EtOH_Box05_S46	INACTIVE	0	1132.67810106
2E90EDD056D5	2016-09-01	EtOH_Box05_S46	INACTIVE	0	1136.54091406
2E90EDD056D5	2016-09-01	EtOH_Box05_S46	INACTIVE	0	1178.13822603
2E90EDD056D5	2016-09-01	EtOH_Box05_S46	INACTIVE	0	1178.48788404
2E90EDD056D5	2016-09-01	EtOH_Box05_S46	INACTIVE	0	1188.64076495
2E90EDD056D5	2016-09-01	EtOH_Box05_S46	INACTIVE	0	1189.01306605
2E90EDD056D5	2016-09-01	EtOH_Box05_S46	INACTIVE	0	1190.12418103
2E90EDD056D5	2016-09-01	EtOH_Box05_S46	INACTIVE	0	1211.18723512
2E90EDD056D5	2016-09-01	EtOH_Box05_S46	INACTIVE	0	1284.31103706
2E90EDD056D5	2016-09-01	EtOH_Box05_S46	INACTIVE	0	1288.00100207
2E90EDD056D5	2016-09-01	EtOH_Box05_S46	INACTIVE	0	1295.66892099
2E90EDD056D5	2016-09-01	EtOH_Box05_S46	INACTIVE	0	1325.56084514
2E90EDD056D5	2016-09-01	EtOH_Box05_S46	INACTIVE	0	1327.98766994
2E90EDD056D5	2016-09-01	EtOH_Box05_S46	ACTIVE	0	1338.127321
2E90EDD056D5	2016-09-01	EtOH_Box05_S46	INACTIVE	0	1357.24461102
2E90EDD056D5	2016-09-01	EtOH_Box05_S46	INACTIVE	0	1412.44852304
2E90EDD056D5	2016-09-01	EtOH_Box05_S46	INACTIVE	0	1415.2966671
2E90EDD056D5	2016-09-01	EtOH_Box05_S46	INACTIVE	0	1470.60723615
2E90EDD056D5	2016-09-01	EtOH_Box05_S46	ACTIVE	0	1497.52988005
2E90EDD056D5	2016-09-01	EtOH_Box05_S46	ACTIVE	0	1500.49922109
2E90EDD056D5	2016-09-01	EtOH_Box05_S46	ACTIVE	0	1501.24035406
2E90EDD056D5	2016-09-01	EtOH_Box05_S46	ACTIVE	0	1501.45434809
2E90EDD056D5	2016-09-01	EtOH_Box05_S46	REWARD	11	1501.45434809
2E90EDD056D5	2016-09-01	EtOH_Box05_S46	INACTIVE	0	1534.16401196
2E90EDD056D5	2016-09-01	EtOH_Box05_S46	INACTIVE	0	1534.384233
2E90EDD056D5	2016-09-01	EtOH_Box05_S46	INACTIVE	0	1534.57148504
2E90EDD056D5	2016-09-01	EtOH_Box05_S46	INACTIVE	0	1534.78136301
2E90EDD056D5	2016-09-01	EtOH_Box05_S46	INACTIVE	0	1534.96962214
2E90EDD056D5	2016-09-01	EtOH_Box05_S46	INACTIVE	0	1535.21277905
2E90EDD056D5	2016-09-01	EtOH_Box05_S46	INACTIVE	0	1535.33548594
2E90EDD056D5	2016-09-01	EtOH_Box05_S46	INACTIVE	0	1535.93520403
2E90EDD056D5	2016-09-01	EtOH_Box05_S46	INACTIVE	0	1536.16777802
2E90EDD056D5	2016-09-01	EtOH_Box05_S46	INACTIVE	0	1536.30111504
2E90EDD056D5	2016-09-01	EtOH_Box05_S46	INACTIVE	0	1536.42346001
2E90EDD056D5	2016-09-01	EtOH_Box05_S46	INACTIVE	0	1536.94586205
2E90EDD056D5	2016-09-01	EtOH_Box05_S46	INACTIVE	0	1537.34931111
2E90EDD056D5	2016-09-01	EtOH_Box05_S46	INACTIVE	0	1537.48258996
2E90EDD056D5	2016-09-01	EtOH_Box05_S46	INACTIVE	0	1537.61581707
2E90EDD056D5	2016-09-01	EtOH_Box05_S46	INACTIVE	0	1539.07982802
2E90EDD056D5	2016-09-01	EtOH_Box05_S46	INACTIVE	0	1539.92976594
2E90EDD056D5	2016-09-01	EtOH_Box05_S46	INACTIVE	0	1540.44529414
2E90EDD056D5	2016-09-01	EtOH_Box05_S46	INACTIVE	0	1542.06174803
2E90EDD056D5	2016-09-01	EtOH_Box05_S46	INACTIVE	0	1550.06469011
2E90EDD056D5	2016-09-01	EtOH_Box05_S46	INACTIVE	0	1550.76114702
2E90EDD056D5	2016-09-01	EtOH_Box05_S46	INACTIVE	0	1551.34974813
2E90EDD056D5	2016-09-01	EtOH_Box05_S46	INACTIVE	0	1551.75474095
2E90EDD056D5	2016-09-01	EtOH_Box05_S46	INACTIVE	0	1556.21568394
2E90EDD056D5	2016-09-01	EtOH_Box05_S46	INACTIVE	0	1583.37042713
2E90EDD056D5	2016-09-01	EtOH_Box05_S46	INACTIVE	0	1598.92151499
2E90EDD056D5	2016-09-01	EtOH_Box05_S46	ACTIVE	0	1605.28973913
2E90EDD056D5	2016-09-01	EtOH_Box05_S46	INACTIVE	0	1628.66462612
2E90EDD056D5	2016-09-01	EtOH_Box05_S46	ACTIVE	0	1673.00889015
2E90EDD056D5	2016-09-01	EtOH_Box05_S46	ACTIVE	0	1673.12421608
2E90EDD056D5	2016-09-01	EtOH_Box05_S46	ACTIVE	0	1673.23935509
2E90EDD056D5	2016-09-01	EtOH_Box05_S46	ACTIVE	0	1673.36543894
2E90EDD056D5	2016-09-01	EtOH_Box05_S46	ACTIVE	0	1673.51306009
2E90EDD056D5	2016-09-01	EtOH_Box05_S46	ACTIVE	0	1673.72582006
2E90EDD056D5	2016-09-01	EtOH_Box05_S46	ACTIVE	0	1673.8627851
2E90EDD056D5	2016-09-01	EtOH_Box05_S46	ACTIVE	0	1673.97917414
2E90EDD056D5	2016-09-01	EtOH_Box05_S46	ACTIVE	0	1674.10553002
2E90EDD056D5	2016-09-01	EtOH_Box05_S46	ACTIVE	0	1674.22076106
2E90EDD056D5	2016-09-01	EtOH_Box05_S46	ACTIVE	0	1674.34681916
2E90EDD056D5	2016-09-01	EtOH_Box05_S46	ACTIVE	0	1674.49460506
2E90EDD056D5	2016-09-01	EtOH_Box05_S46	ACTIVE	0	1674.64245296
2E90EDD056D5	2016-09-01	EtOH_Box05_S46	ACTIVE	0	1674.76849604
2E90EDD056D5	2016-09-01	EtOH_Box05_S46	REWARD	15	1674.76849604
2E90EDD056D5	2016-09-01	EtOH_Box05_S46	ACTIVE	0	1675.04026198
2E90EDD056D5	2016-09-01	EtOH_Box05_S46	ACTIVE	0	1675.16934299
2E90EDD056D5	2016-09-01	EtOH_Box05_S46	ACTIVE	0	1675.31999516
2E90EDD056D5	2016-09-01	EtOH_Box05_S46	ACTIVE	0	1675.49227214
2E90EDD056D5	2016-09-01	EtOH_Box05_S46	ACTIVE	0	1675.61043501
2E90EDD056D5	2016-09-01	EtOH_Box05_S46	ACTIVE	0	1675.75014305
2E90EDD056D5	2016-09-01	EtOH_Box05_S46	ACTIVE	0	1675.88101101
2E90EDD056D5	2016-09-01	EtOH_Box05_S46	ACTIVE	0	1676.02084804
2E90EDD056D5	2016-09-01	EtOH_Box05_S46	ACTIVE	0	1676.13888597
2E90EDD056D5	2016-09-01	EtOH_Box05_S46	ACTIVE	0	1676.27867413
2E90EDD056D5	2016-09-01	EtOH_Box05_S46	ACTIVE	0	1676.41834116
2E90EDD056D5	2016-09-01	EtOH_Box05_S46	ACTIVE	0	1676.53646302
2E90EDD056D5	2016-09-01	EtOH_Box05_S46	ACTIVE	0	1676.65451908
2E90EDD056D5	2016-09-01	EtOH_Box05_S46	ACTIVE	0	1676.80491614
2E90EDD056D5	2016-09-01	EtOH_Box05_S46	ACTIVE	0	1676.95532513
2E90EDD056D5	2016-09-01	EtOH_Box05_S46	ACTIVE	0	1677.09496307
2E90EDD056D5	2016-09-01	EtOH_Box05_S46	ACTIVE	0	1677.24545217
2E90EDD056D5	2016-09-01	EtOH_Box05_S46	ACTIVE	0	1677.3851161
2E90EDD056D5	2016-09-01	EtOH_Box05_S46	ACTIVE	0	1677.52464294
2E90EDD056D5	2016-09-01	EtOH_Box05_S46	ACTIVE	0	1677.65360999
2E90EDD056D5	2016-09-01	EtOH_Box05_S46	ACTIVE	0	1677.78371215
2E90EDD056D5	2016-09-01	EtOH_Box05_S46	ACTIVE	0	1677.92372298
2E90EDD056D5	2016-09-01	EtOH_Box05_S46	ACTIVE	0	1678.07421398
2E90EDD056D5	2016-09-01	EtOH_Box05_S46	ACTIVE	0	1678.24633908
2E90EDD056D5	2016-09-01	EtOH_Box05_S46	ACTIVE	0	1678.3643961
2E90EDD056D5	2016-09-01	EtOH_Box05_S46	ACTIVE	0	1678.51498699
2E90EDD056D5	2016-09-01	EtOH_Box05_S46	ACTIVE	0	1678.68715906
2E90EDD056D5	2016-09-01	EtOH_Box05_S46	ACTIVE	0	1678.83765507
2E90EDD056D5	2016-09-01	EtOH_Box05_S46	ACTIVE	0	1678.96641016
2E90EDD056D5	2016-09-01	EtOH_Box05_S46	ACTIVE	0	1679.09533405
2E90EDD056D5	2016-09-01	EtOH_Box05_S46	ACTIVE	0	1679.24585414
2E90EDD056D5	2016-09-01	EtOH_Box05_S46	ACTIVE	0	1679.39633012
2E90EDD056D5	2016-09-01	EtOH_Box05_S46	ACTIVE	0	1679.54686117
2E90EDD056D5	2016-09-01	EtOH_Box05_S46	ACTIVE	0	1679.68730617
2E90EDD056D5	2016-09-01	EtOH_Box05_S46	ACTIVE	0	1679.83887196
2E90EDD056D5	2016-09-01	EtOH_Box05_S46	ACTIVE	0	1680.00076604
2E90EDD056D5	2016-09-01	EtOH_Box05_S46	ACTIVE	0	1680.05437207
2E90EDD056D5	2016-09-01	EtOH_Box05_S46	ACTIVE	0	1680.12955308
2E90EDD056D5	2016-09-01	EtOH_Box05_S46	ACTIVE	0	1680.27025104
2E90EDD056D5	2016-09-01	EtOH_Box05_S46	ACTIVE	0	1680.42180395
2E90EDD056D5	2016-09-01	EtOH_Box05_S46	ACTIVE	0	1680.58422017
2E90EDD056D5	2016-09-01	EtOH_Box05_S46	ACTIVE	0	1680.76728916
2E90EDD056D5	2016-09-01	EtOH_Box05_S46	ACTIVE	0	1680.90951705
2E90EDD056D5	2016-09-01	EtOH_Box05_S46	ACTIVE	0	1681.03949094
2E90EDD056D5	2016-09-01	EtOH_Box05_S46	ACTIVE	0	1681.08182311
2E90EDD056D5	2016-09-01	EtOH_Box05_S46	ACTIVE	0	1681.24299216
2E90EDD056D5	2016-09-01	EtOH_Box05_S46	ACTIVE	0	1681.40423512
2E90EDD056D5	2016-09-01	EtOH_Box05_S46	ACTIVE	0	1681.544034
2E90EDD056D5	2016-09-01	EtOH_Box05_S46	ACTIVE	0	1682.06266713
2E90EDD056D5	2016-09-01	EtOH_Box05_S46	ACTIVE	0	1682.15913105
2E90EDD056D5	2016-09-01	EtOH_Box05_S46	ACTIVE	0	1682.35298204
2E90EDD056D5	2016-09-01	EtOH_Box05_S46	ACTIVE	0	1682.90356898
2E90EDD056D5	2016-09-01	EtOH_Box05_S46	ACTIVE	0	1682.99998212
2E90EDD056D5	2016-09-01	EtOH_Box05_S46	ACTIVE	0	1683.18307805
2E90EDD056D5	2016-09-01	EtOH_Box05_S46	ACTIVE	0	1683.8850491
2E90EDD056D5	2016-09-01	EtOH_Box05_S46	ACTIVE	0	1684.42615914
2E90EDD056D5	2016-09-01	EtOH_Box05_S46	ACTIVE	0	1692.22376108
2E90EDD056D5	2016-09-01	EtOH_Box05_S46	ACTIVE	0	1692.69979906
2E90EDD056D5	2016-09-01	EtOH_Box05_S46	ACTIVE	0	1692.91514111
2E90EDD056D5	2016-09-01	EtOH_Box05_S46	ACTIVE	0	1693.05480814
2E90EDD056D5	2016-09-01	EtOH_Box05_S46	ACTIVE	0	1693.33503699
2E90EDD056D5	2016-09-01	EtOH_Box05_S46	ACTIVE	0	1693.47211194
2E90EDD056D5	2016-09-01	EtOH_Box05_S46	ACTIVE	0	1693.62265515
2E90EDD056D5	2016-09-01	EtOH_Box05_S46	ACTIVE	0	1693.77303314
2E90EDD056D5	2016-09-01	EtOH_Box05_S46	ACTIVE	0	1693.9237411
2E90EDD056D5	2016-09-01	EtOH_Box05_S46	ACTIVE	0	1693.96602297
2E90EDD056D5	2016-09-01	EtOH_Box05_S46	ACTIVE	0	1694.07315612
2E90EDD056D5	2016-09-01	EtOH_Box05_S46	ACTIVE	0	1694.23440194
2E90EDD056D5	2016-09-01	EtOH_Box05_S46	ACTIVE	0	1694.38481808
2E90EDD056D5	2016-09-01	EtOH_Box05_S46	ACTIVE	0	1694.54610205
2E90EDD056D5	2016-09-01	EtOH_Box05_S46	ACTIVE	0	1694.68665504
2E90EDD056D5	2016-09-01	EtOH_Box05_S46	ACTIVE	0	1695.50404716
2E90EDD056D5	2016-09-01	EtOH_Box05_S46	ACTIVE	0	1695.6438911
2E90EDD056D5	2016-09-01	EtOH_Box05_S46	ACTIVE	0	1695.80369997
2E90EDD056D5	2016-09-01	EtOH_Box05_S46	ACTIVE	0	1696.61221313
2E90EDD056D5	2016-09-01	EtOH_Box05_S46	ACTIVE	0	1700.54698014
2E90EDD056D5	2016-09-01	EtOH_Box05_S46	ACTIVE	0	1700.67453194
2E90EDD056D5	2016-09-01	EtOH_Box05_S46	INACTIVE	0	1723.745193
2E90EDD056D5	2016-09-01	EtOH_Box05_S46	INACTIVE	0	1772.07014108
2E90EDD056D5	2016-09-01	EtOH_Box05_S46	INACTIVE	0	1796.97572708
2E90EDD056D5	2016-09-01	EtOH_Box05_S46	INACTIVE	0	1806.75659204
2E90EDD056D5	2016-09-01	EtOH_Box05_S46	INACTIVE	0	1868.61575794
2E90EDD056D5	2016-09-01	EtOH_Box05_S46	INACTIVE	0	1881.59705997
2E90EDD056D5	2016-09-01	EtOH_Box05_S46	INACTIVE	0	1896.45214915
2E90EDD056D5	2016-09-01	EtOH_Box05_S46	ACTIVE	0	1901.59275317
2E90EDD056D5	2016-09-01	EtOH_Box05_S46	INACTIVE	0	1902.66093612
2E90EDD056D5	2016-09-01	EtOH_Box05_S46	INACTIVE	0	1906.0931251
2E90EDD056D5	2016-09-01	EtOH_Box05_S46	INACTIVE	0	1923.41763616
2E90EDD056D5	2016-09-01	EtOH_Box05_S46	INACTIVE	0	1967.39509916
2E90EDD056D5	2016-09-01	EtOH_Box05_S46	INACTIVE	0	2003.04380202
2E90EDD056D5	2016-09-01	EtOH_Box05_S46	INACTIVE	0	2015.52691913
2E90EDD056D5	2016-09-01	EtOH_Box05_S46	INACTIVE	0	2025.80321813
2E90EDD056D5	2016-09-01	EtOH_Box05_S46	INACTIVE	0	2114.45171595
2E90EDD056D5	2016-09-01	EtOH_Box05_S46	INACTIVE	0	2158.19570017
2E90EDD056D5	2016-09-01	EtOH_Box05_S46	ACTIVE	0	2167.88699794
2E90EDD056D5	2016-09-01	EtOH_Box05_S46	INACTIVE	0	2169.6039331
2E90EDD056D5	2016-09-01	EtOH_Box05_S46	INACTIVE	0	2175.22709417
2E90EDD056D5	2016-09-01	EtOH_Box05_S46	INACTIVE	0	2188.12327409
2E90EDD056D5	2016-09-01	EtOH_Box05_S46	ACTIVE	0	2197.42444301
2E90EDD056D5	2016-09-01	EtOH_Box05_S46	INACTIVE	0	2201.60599804
2E90EDD056D5	2016-09-01	EtOH_Box05_S46	INACTIVE	0	2240.9840951
2E90EDD056D5	2016-09-01	EtOH_Box05_S46	INACTIVE	0	2242.12548113
2E90EDD056D5	2016-09-01	EtOH_Box05_S46	ACTIVE	0	2248.26124501
2E90EDD056D5	2016-09-01	EtOH_Box05_S46	INACTIVE	0	2252.50904512
2E90EDD056D5	2016-09-01	EtOH_Box05_S46	INACTIVE	0	2257.34747314
2E90EDD056D5	2016-09-01	EtOH_Box05_S46	INACTIVE	0	2273.32225513
2E90EDD056D5	2016-09-01	EtOH_Box05_S46	ACTIVE	0	2276.86248207
2E90EDD056D5	2016-09-01	EtOH_Box05_S46	ACTIVE	0	2277.86732697
2E90EDD056D5	2016-09-01	EtOH_Box05_S46	ACTIVE	0	2278.23253512
2E90EDD056D5	2016-09-01	EtOH_Box05_S46	INACTIVE	0	2329.10414195
2E90EDD056D5	2016-09-01	EtOH_Box05_S46	INACTIVE	0	2348.82082605
2E90EDD056D5	2016-09-01	EtOH_Box05_S46	INACTIVE	0	2388.23205113
2E90EDD056D5	2016-09-01	EtOH_Box05_S46	ACTIVE	0	2415.56500602
2E90EDD056D5	2016-09-01	EtOH_Box05_S46	INACTIVE	0	2432.14364505
2E90EDD056D5	2016-09-01	EtOH_Box05_S46	INACTIVE	0	2503.69887614
2E90EDD056D5	2016-09-01	EtOH_Box05_S46	INACTIVE	0	2503.93222308
2E90EDD056D5	2016-09-01	EtOH_Box05_S46	INACTIVE	0	2515.13038802
2E90EDD056D5	2016-09-01	EtOH_Box05_S46	INACTIVE	0	2534.266675
2E90EDD056D5	2016-09-01	EtOH_Box05_S46	ACTIVE	0	2535.8060081
2E90EDD056D5	2016-09-01	EtOH_Box05_S46	INACTIVE	0	2554.06497002
2E90EDD056D5	2016-09-01	EtOH_Box05_S46	INACTIVE	0	2572.27372003
2E90EDD056D5	2016-09-01	EtOH_Box05_S46	INACTIVE	0	2579.6590631
2E90EDD056D5	2016-09-01	EtOH_Box05_S46	ACTIVE	0	2611.66850615
2E90EDD056D5	2016-09-01	EtOH_Box05_S46	INACTIVE	0	2624.969877
2E90EDD056D5	2016-09-01	EtOH_Box05_S46	INACTIVE	0	2682.39207006
2E90EDD056D5	2016-09-01	EtOH_Box05_S46	INACTIVE	0	2715.44858909
2E90EDD056D5	2016-09-01	EtOH_Box05_S46	INACTIVE	0	2759.57491517
2E90EDD056D5	2016-09-01	EtOH_Box05_S46	ACTIVE	0	2760.18101597
2E90EDD056D5	2016-09-01	EtOH_Box05_S46	INACTIVE	0	2777.99403095
2E90EDD056D5	2016-09-01	EtOH_Box05_S46	INACTIVE	0	2812.57146907
2E90EDD056D5	2016-09-01	EtOH_Box05_S46	INACTIVE	0	2839.14830613
2E90EDD056D5	2016-09-01	EtOH_Box05_S46	INACTIVE	0	2845.36057115
2E90EDD056D5	2016-09-01	EtOH_Box05_S46	INACTIVE	0	2886.06286597
2E90EDD056D5	2016-09-01	EtOH_Box05_S46	INACTIVE	0	2908.79610109
2E90EDD056D5	2016-09-01	EtOH_Box05_S46	INACTIVE	0	2986.51257014
2E90EDD056D5	2016-09-01	EtOH_Box05_S46	INACTIVE	0	3004.72427201
2E90EDD056D5	2016-09-01	EtOH_Box05_S46	INACTIVE	0	3007.96186614
2E90EDD056D5	2016-09-01	EtOH_Box05_S46	INACTIVE	0	3035.68870997
2E90EDD056D5	2016-09-01	EtOH_Box05_S46	INACTIVE	0	3081.99538207
2E90EDD056D5	2016-09-01	EtOH_Box05_S46	INACTIVE	0	3082.81378007
2E90EDD056D5	2016-09-01	EtOH_Box05_S46	INACTIVE	0	3084.9303391
2E90EDD056D5	2016-09-01	EtOH_Box05_S46	INACTIVE	0	3096.22223997
2E90EDD056D5	2016-09-01	EtOH_Box05_S46	INACTIVE	0	3154.59994411
2E90EDD056D5	2016-09-01	EtOH_Box05_S46	INACTIVE	0	3161.31648517
2E90EDD056D5	2016-09-01	EtOH_Box05_S46	INACTIVE	0	3180.59607601
2E90EDD056D5	2016-09-01	EtOH_Box05_S46	INACTIVE	0	3183.58789015
2E90EDD056D5	2016-09-01	EtOH_Box05_S46	INACTIVE	0	3192.99726009
2E90EDD056D5	2016-09-01	EtOH_Box05_S46	INACTIVE	0	3267.30952907
2E90EDD056D5	2016-09-01	EtOH_Box05_S46	INACTIVE	0	3269.93702912
2E90EDD056D5	2016-09-01	EtOH_Box05_S46	INACTIVE	0	3327.18933201
2E90EDD056D5	2016-09-01	EtOH_Box05_S46	INACTIVE	0	3344.77447796
2E90EDD056D5	2016-09-01	EtOH_Box05_S46	SessionEnd	0	3360.19841003
