# Supplementary material for: An open source device for operant licking in rats
Source: PeerJ. 2017 Feb 14;5:e2981. doi: 10.7717/peerj.2981 (PMC5312574; doi:10.7717/peerj.2981)
Supplement: Supplemental Information 1 — The complete raw data and several R scripts that generated all the figures and statistical analysis were compressed using the Linux tar command. The bash program dataSummary.sh located in the sucrose and water subdirectory was used to generate summary statistics for each run. [file peerj-05-2981-s001.gz › data/water/water_pr/ETOH_lick_Box01_S138_2E90EDD056D5.csv]

RatID	date	boxid	EventType	pr	seconds
2E90EDD056D5	2016-08-28	EtOH_Box01_S138	INACTIVE	0	78.2501020432
2E90EDD056D5	2016-08-28	EtOH_Box01_S138	INACTIVE	0	78.3595130444
2E90EDD056D5	2016-08-28	EtOH_Box01_S138	ACTIVE	0	98.6044859886
2E90EDD056D5	2016-08-28	EtOH_Box01_S138	ACTIVE	0	98.7811911106
2E90EDD056D5	2016-08-28	EtOH_Box01_S138	REWARD	2	98.7811911106
2E90EDD056D5	2016-08-28	EtOH_Box01_S138	ACTIVE	0	102.485996008
2E90EDD056D5	2016-08-28	EtOH_Box01_S138	ACTIVE	0	103.047878981
2E90EDD056D5	2016-08-28	EtOH_Box01_S138	ACTIVE	0	103.187483072
2E90EDD056D5	2016-08-28	EtOH_Box01_S138	ACTIVE	0	103.305344105
2E90EDD056D5	2016-08-28	EtOH_Box01_S138	ACTIVE	0	104.494754076
2E90EDD056D5	2016-08-28	EtOH_Box01_S138	ACTIVE	0	104.602028131
2E90EDD056D5	2016-08-28	EtOH_Box01_S138	ACTIVE	0	104.698348045
2E90EDD056D5	2016-08-28	EtOH_Box01_S138	ACTIVE	0	104.913743973
2E90EDD056D5	2016-08-28	EtOH_Box01_S138	ACTIVE	0	105.021826029
2E90EDD056D5	2016-08-28	EtOH_Box01_S138	ACTIVE	0	105.129038095
2E90EDD056D5	2016-08-28	EtOH_Box01_S138	ACTIVE	0	105.247067928
2E90EDD056D5	2016-08-28	EtOH_Box01_S138	ACTIVE	0	105.354409933
2E90EDD056D5	2016-08-28	EtOH_Box01_S138	ACTIVE	0	105.461650133
2E90EDD056D5	2016-08-28	EtOH_Box01_S138	ACTIVE	0	105.785059929
2E90EDD056D5	2016-08-28	EtOH_Box01_S138	ACTIVE	0	105.892378092
2E90EDD056D5	2016-08-28	EtOH_Box01_S138	ACTIVE	0	106.172555923
2E90EDD056D5	2016-08-28	EtOH_Box01_S138	ACTIVE	0	106.679994106
2E90EDD056D5	2016-08-28	EtOH_Box01_S138	ACTIVE	0	106.930598974
2E90EDD056D5	2016-08-28	EtOH_Box01_S138	INACTIVE	0	183.286069155
2E90EDD056D5	2016-08-28	EtOH_Box01_S138	ACTIVE	0	187.991497993
2E90EDD056D5	2016-08-28	EtOH_Box01_S138	ACTIVE	0	188.539808035
2E90EDD056D5	2016-08-28	EtOH_Box01_S138	ACTIVE	0	188.815045118
2E90EDD056D5	2016-08-28	EtOH_Box01_S138	ACTIVE	0	269.55082202
2E90EDD056D5	2016-08-28	EtOH_Box01_S138	REWARD	4	269.55082202
2E90EDD056D5	2016-08-28	EtOH_Box01_S138	ACTIVE	0	274.039994955
2E90EDD056D5	2016-08-28	EtOH_Box01_S138	INACTIVE	0	413.792726994
2E90EDD056D5	2016-08-28	EtOH_Box01_S138	ACTIVE	0	419.40941906
2E90EDD056D5	2016-08-28	EtOH_Box01_S138	ACTIVE	0	423.278887033
2E90EDD056D5	2016-08-28	EtOH_Box01_S138	ACTIVE	0	435.654376984
2E90EDD056D5	2016-08-28	EtOH_Box01_S138	ACTIVE	0	519.189752102
2E90EDD056D5	2016-08-28	EtOH_Box01_S138	ACTIVE	0	522.177600145
2E90EDD056D5	2016-08-28	EtOH_Box01_S138	ACTIVE	0	523.535493135
2E90EDD056D5	2016-08-28	EtOH_Box01_S138	REWARD	6	523.535493135
2E90EDD056D5	2016-08-28	EtOH_Box01_S138	ACTIVE	0	523.794275045
2E90EDD056D5	2016-08-28	EtOH_Box01_S138	ACTIVE	0	523.901592016
2E90EDD056D5	2016-08-28	EtOH_Box01_S138	ACTIVE	0	524.614277124
2E90EDD056D5	2016-08-28	EtOH_Box01_S138	ACTIVE	0	525.883268118
2E90EDD056D5	2016-08-28	EtOH_Box01_S138	ACTIVE	0	532.080976963
2E90EDD056D5	2016-08-28	EtOH_Box01_S138	ACTIVE	0	532.837057114
2E90EDD056D5	2016-08-28	EtOH_Box01_S138	ACTIVE	0	535.497520924
2E90EDD056D5	2016-08-28	EtOH_Box01_S138	ACTIVE	0	535.99397707
2E90EDD056D5	2016-08-28	EtOH_Box01_S138	INACTIVE	0	543.075575113
2E90EDD056D5	2016-08-28	EtOH_Box01_S138	INACTIVE	0	546.40612793
2E90EDD056D5	2016-08-28	EtOH_Box01_S138	INACTIVE	0	547.748620987
2E90EDD056D5	2016-08-28	EtOH_Box01_S138	ACTIVE	0	645.688349009
2E90EDD056D5	2016-08-28	EtOH_Box01_S138	ACTIVE	0	901.598331928
2E90EDD056D5	2016-08-28	EtOH_Box01_S138	INACTIVE	0	1093.241678
2E90EDD056D5	2016-08-28	EtOH_Box01_S138	INACTIVE	0	1095.25647593
2E90EDD056D5	2016-08-28	EtOH_Box01_S138	INACTIVE	0	1096.55148911
2E90EDD056D5	2016-08-28	EtOH_Box01_S138	INACTIVE	0	1098.92313004
2E90EDD056D5	2016-08-28	EtOH_Box01_S138	INACTIVE	0	1099.251091
2E90EDD056D5	2016-08-28	EtOH_Box01_S138	INACTIVE	0	1100.21807909
2E90EDD056D5	2016-08-28	EtOH_Box01_S138	SessionEnd	0	1501.61419797
