# Supplementary material for: An open source device for operant licking in rats
Source: PeerJ. 2017 Feb 14;5:e2981. doi: 10.7717/peerj.2981 (PMC5312574; doi:10.7717/peerj.2981)
Supplement: Supplemental Information 1 — The complete raw data and several R scripts that generated all the figures and statistical analysis were compressed using the Linux tar command. The bash program dataSummary.sh located in the sucrose and water subdirectory was used to generate summary statistics for each run. [file peerj-05-2981-s001.gz › data/water/water_pr/ETOH_motion_Box05_S46_2E90EDD056D5.csv]

RatID	date	boxid	EventType	pr	seconds
2E90EDD056D5	2016-09-01	EtOH_Box05_S46	Motion	0	9.05990600586e-06
2E90EDD056D5	2016-09-01	EtOH_Box05_S46	Motion	0	2.00274896622
2E90EDD056D5	2016-09-01	EtOH_Box05_S46	Motion	0	9.07508397102
2E90EDD056D5	2016-09-01	EtOH_Box05_S46	Motion	0	11.0777869225
2E90EDD056D5	2016-09-01	EtOH_Box05_S46	Motion	0	15.7219159603
2E90EDD056D5	2016-09-01	EtOH_Box05_S46	Motion	0	17.7245628834
2E90EDD056D5	2016-09-01	EtOH_Box05_S46	Motion	0	20.742732048
2E90EDD056D5	2016-09-01	EtOH_Box05_S46	Motion	0	22.7454118729
2E90EDD056D5	2016-09-01	EtOH_Box05_S46	Motion	0	34.1423308849
2E90EDD056D5	2016-09-01	EtOH_Box05_S46	Motion	0	36.1449968815
2E90EDD056D5	2016-09-01	EtOH_Box05_S46	Motion	0	39.2023439407
2E90EDD056D5	2016-09-01	EtOH_Box05_S46	Motion	0	41.2050039768
2E90EDD056D5	2016-09-01	EtOH_Box05_S46	Motion	0	44.6942658424
2E90EDD056D5	2016-09-01	EtOH_Box05_S46	Motion	0	46.6967749596
2E90EDD056D5	2016-09-01	EtOH_Box05_S46	Motion	0	49.6764450073
2E90EDD056D5	2016-09-01	EtOH_Box05_S46	Motion	0	51.6789660454
2E90EDD056D5	2016-09-01	EtOH_Box05_S46	Motion	0	56.7960278988
2E90EDD056D5	2016-09-01	EtOH_Box05_S46	Motion	0	58.7987258434
2E90EDD056D5	2016-09-01	EtOH_Box05_S46	Motion	0	63.1446230412
2E90EDD056D5	2016-09-01	EtOH_Box05_S46	Motion	0	65.1476180553
2E90EDD056D5	2016-09-01	EtOH_Box05_S46	Motion	0	72.3318240643
2E90EDD056D5	2016-09-01	EtOH_Box05_S46	Motion	0	74.3342518806
2E90EDD056D5	2016-09-01	EtOH_Box05_S46	Motion	0	99.2673180103
2E90EDD056D5	2016-09-01	EtOH_Box05_S46	Motion	0	101.270007849
2E90EDD056D5	2016-09-01	EtOH_Box05_S46	Motion	0	104.914474964
2E90EDD056D5	2016-09-01	EtOH_Box05_S46	Motion	0	106.91703701
2E90EDD056D5	2016-09-01	EtOH_Box05_S46	Motion	0	111.547761917
2E90EDD056D5	2016-09-01	EtOH_Box05_S46	Motion	0	113.550381899
2E90EDD056D5	2016-09-01	EtOH_Box05_S46	Motion	0	117.245296955
2E90EDD056D5	2016-09-01	EtOH_Box05_S46	Motion	0	119.247983932
2E90EDD056D5	2016-09-01	EtOH_Box05_S46	Motion	0	124.255117893
2E90EDD056D5	2016-09-01	EtOH_Box05_S46	Motion	0	126.257822037
2E90EDD056D5	2016-09-01	EtOH_Box05_S46	Motion	0	129.21837306
2E90EDD056D5	2016-09-01	EtOH_Box05_S46	Motion	0	131.221050024
2E90EDD056D5	2016-09-01	EtOH_Box05_S46	Motion	0	134.287915945
2E90EDD056D5	2016-09-01	EtOH_Box05_S46	Motion	0	136.290567875
2E90EDD056D5	2016-09-01	EtOH_Box05_S46	Motion	0	139.386777878
2E90EDD056D5	2016-09-01	EtOH_Box05_S46	Motion	0	141.389289856
2E90EDD056D5	2016-09-01	EtOH_Box05_S46	Motion	0	150.476567984
2E90EDD056D5	2016-09-01	EtOH_Box05_S46	Motion	0	152.479208946
2E90EDD056D5	2016-09-01	EtOH_Box05_S46	Motion	0	161.98810792
2E90EDD056D5	2016-09-01	EtOH_Box05_S46	Motion	0	163.990828991
2E90EDD056D5	2016-09-01	EtOH_Box05_S46	Motion	0	169.026515961
2E90EDD056D5	2016-09-01	EtOH_Box05_S46	Motion	0	171.02877903
2E90EDD056D5	2016-09-01	EtOH_Box05_S46	Motion	0	174.172344923
2E90EDD056D5	2016-09-01	EtOH_Box05_S46	Motion	0	176.177746058
2E90EDD056D5	2016-09-01	EtOH_Box05_S46	Motion	0	187.04440093
2E90EDD056D5	2016-09-01	EtOH_Box05_S46	Motion	0	189.047082901
2E90EDD056D5	2016-09-01	EtOH_Box05_S46	Motion	0	194.441810846
2E90EDD056D5	2016-09-01	EtOH_Box05_S46	Motion	0	196.444349051
2E90EDD056D5	2016-09-01	EtOH_Box05_S46	Motion	0	279.799000025
2E90EDD056D5	2016-09-01	EtOH_Box05_S46	Motion	0	281.801574945
2E90EDD056D5	2016-09-01	EtOH_Box05_S46	Motion	0	285.353946924
2E90EDD056D5	2016-09-01	EtOH_Box05_S46	Motion	0	287.356458902
2E90EDD056D5	2016-09-01	EtOH_Box05_S46	Motion	0	290.586467981
2E90EDD056D5	2016-09-01	EtOH_Box05_S46	Motion	0	292.589124918
2E90EDD056D5	2016-09-01	EtOH_Box05_S46	Motion	0	300.060492039
2E90EDD056D5	2016-09-01	EtOH_Box05_S46	Motion	0	302.062986851
2E90EDD056D5	2016-09-01	EtOH_Box05_S46	Motion	0	305.37348485
2E90EDD056D5	2016-09-01	EtOH_Box05_S46	Motion	0	307.376020908
2E90EDD056D5	2016-09-01	EtOH_Box05_S46	Motion	0	310.387148857
2E90EDD056D5	2016-09-01	EtOH_Box05_S46	Motion	0	312.389750957
2E90EDD056D5	2016-09-01	EtOH_Box05_S46	Motion	0	316.684525013
2E90EDD056D5	2016-09-01	EtOH_Box05_S46	Motion	0	318.686990023
2E90EDD056D5	2016-09-01	EtOH_Box05_S46	Motion	0	322.134310007
2E90EDD056D5	2016-09-01	EtOH_Box05_S46	Motion	0	324.136997938
2E90EDD056D5	2016-09-01	EtOH_Box05_S46	Motion	0	333.568316936
2E90EDD056D5	2016-09-01	EtOH_Box05_S46	Motion	0	335.571007967
2E90EDD056D5	2016-09-01	EtOH_Box05_S46	Motion	0	340.063606977
2E90EDD056D5	2016-09-01	EtOH_Box05_S46	Motion	0	342.066143036
2E90EDD056D5	2016-09-01	EtOH_Box05_S46	Motion	0	345.538040876
2E90EDD056D5	2016-09-01	EtOH_Box05_S46	Motion	0	347.540679932
2E90EDD056D5	2016-09-01	EtOH_Box05_S46	Motion	0	351.290566921
2E90EDD056D5	2016-09-01	EtOH_Box05_S46	Motion	0	353.293246984
2E90EDD056D5	2016-09-01	EtOH_Box05_S46	Motion	0	356.591925859
2E90EDD056D5	2016-09-01	EtOH_Box05_S46	Motion	0	358.594608068
2E90EDD056D5	2016-09-01	EtOH_Box05_S46	Motion	0	362.003288031
2E90EDD056D5	2016-09-01	EtOH_Box05_S46	Motion	0	364.007371902
2E90EDD056D5	2016-09-01	EtOH_Box05_S46	Motion	0	368.795742035
2E90EDD056D5	2016-09-01	EtOH_Box05_S46	Motion	0	370.79843092
2E90EDD056D5	2016-09-01	EtOH_Box05_S46	Motion	0	373.843947887
2E90EDD056D5	2016-09-01	EtOH_Box05_S46	Motion	0	375.848078966
2E90EDD056D5	2016-09-01	EtOH_Box05_S46	Motion	0	379.16634202
2E90EDD056D5	2016-09-01	EtOH_Box05_S46	Motion	0	381.171453953
2E90EDD056D5	2016-09-01	EtOH_Box05_S46	Motion	0	384.256505966
2E90EDD056D5	2016-09-01	EtOH_Box05_S46	Motion	0	386.25920701
2E90EDD056D5	2016-09-01	EtOH_Box05_S46	Motion	0	389.529173851
2E90EDD056D5	2016-09-01	EtOH_Box05_S46	Motion	0	391.531693935
2E90EDD056D5	2016-09-01	EtOH_Box05_S46	Motion	0	406.935921907
2E90EDD056D5	2016-09-01	EtOH_Box05_S46	Motion	0	408.938647985
2E90EDD056D5	2016-09-01	EtOH_Box05_S46	Motion	0	412.659813881
2E90EDD056D5	2016-09-01	EtOH_Box05_S46	Motion	0	414.662787914
2E90EDD056D5	2016-09-01	EtOH_Box05_S46	Motion	0	418.348784924
2E90EDD056D5	2016-09-01	EtOH_Box05_S46	Motion	0	420.353430986
2E90EDD056D5	2016-09-01	EtOH_Box05_S46	Motion	0	424.252609015
2E90EDD056D5	2016-09-01	EtOH_Box05_S46	Motion	0	426.255588055
2E90EDD056D5	2016-09-01	EtOH_Box05_S46	Motion	0	429.594480991
2E90EDD056D5	2016-09-01	EtOH_Box05_S46	Motion	0	431.597035885
2E90EDD056D5	2016-09-01	EtOH_Box05_S46	Motion	0	435.519773006
2E90EDD056D5	2016-09-01	EtOH_Box05_S46	Motion	0	437.52241993
2E90EDD056D5	2016-09-01	EtOH_Box05_S46	Motion	0	489.944463968
2E90EDD056D5	2016-09-01	EtOH_Box05_S46	Motion	0	491.947020054
2E90EDD056D5	2016-09-01	EtOH_Box05_S46	Motion	0	498.542418003
2E90EDD056D5	2016-09-01	EtOH_Box05_S46	Motion	0	500.545125961
2E90EDD056D5	2016-09-01	EtOH_Box05_S46	Motion	0	503.720388889
2E90EDD056D5	2016-09-01	EtOH_Box05_S46	Motion	0	505.723082066
2E90EDD056D5	2016-09-01	EtOH_Box05_S46	Motion	0	510.850807905
2E90EDD056D5	2016-09-01	EtOH_Box05_S46	Motion	0	512.853492022
2E90EDD056D5	2016-09-01	EtOH_Box05_S46	Motion	0	516.146215916
2E90EDD056D5	2016-09-01	EtOH_Box05_S46	Motion	0	518.148921013
2E90EDD056D5	2016-09-01	EtOH_Box05_S46	Motion	0	521.271507025
2E90EDD056D5	2016-09-01	EtOH_Box05_S46	Motion	0	523.274204016
2E90EDD056D5	2016-09-01	EtOH_Box05_S46	Motion	0	531.114616871
2E90EDD056D5	2016-09-01	EtOH_Box05_S46	Motion	0	533.117251873
2E90EDD056D5	2016-09-01	EtOH_Box05_S46	Motion	0	544.093956947
2E90EDD056D5	2016-09-01	EtOH_Box05_S46	Motion	0	546.096634865
2E90EDD056D5	2016-09-01	EtOH_Box05_S46	Motion	0	550.646707058
2E90EDD056D5	2016-09-01	EtOH_Box05_S46	Motion	0	552.649355888
2E90EDD056D5	2016-09-01	EtOH_Box05_S46	Motion	0	557.580930948
2E90EDD056D5	2016-09-01	EtOH_Box05_S46	Motion	0	559.583916903
2E90EDD056D5	2016-09-01	EtOH_Box05_S46	Motion	0	565.865154028
2E90EDD056D5	2016-09-01	EtOH_Box05_S46	Motion	0	567.867266893
2E90EDD056D5	2016-09-01	EtOH_Box05_S46	Motion	0	577.199149847
2E90EDD056D5	2016-09-01	EtOH_Box05_S46	Motion	0	579.201843023
2E90EDD056D5	2016-09-01	EtOH_Box05_S46	Motion	0	583.216183901
2E90EDD056D5	2016-09-01	EtOH_Box05_S46	Motion	0	585.219168901
2E90EDD056D5	2016-09-01	EtOH_Box05_S46	Motion	0	589.26215291
2E90EDD056D5	2016-09-01	EtOH_Box05_S46	Motion	0	591.264848948
2E90EDD056D5	2016-09-01	EtOH_Box05_S46	Motion	0	595.234447002
2E90EDD056D5	2016-09-01	EtOH_Box05_S46	Motion	0	597.236979961
2E90EDD056D5	2016-09-01	EtOH_Box05_S46	Motion	0	606.119216919
2E90EDD056D5	2016-09-01	EtOH_Box05_S46	Motion	0	608.121855974
2E90EDD056D5	2016-09-01	EtOH_Box05_S46	Motion	0	681.555840969
2E90EDD056D5	2016-09-01	EtOH_Box05_S46	Motion	0	683.558552027
2E90EDD056D5	2016-09-01	EtOH_Box05_S46	Motion	0	687.401907921
2E90EDD056D5	2016-09-01	EtOH_Box05_S46	Motion	0	689.404867887
2E90EDD056D5	2016-09-01	EtOH_Box05_S46	Motion	0	693.204427004
2E90EDD056D5	2016-09-01	EtOH_Box05_S46	Motion	0	695.207440853
2E90EDD056D5	2016-09-01	EtOH_Box05_S46	Motion	0	700.120540857
2E90EDD056D5	2016-09-01	EtOH_Box05_S46	Motion	0	702.123051882
2E90EDD056D5	2016-09-01	EtOH_Box05_S46	Motion	0	705.180629969
2E90EDD056D5	2016-09-01	EtOH_Box05_S46	Motion	0	707.183147907
2E90EDD056D5	2016-09-01	EtOH_Box05_S46	Motion	0	710.504842997
2E90EDD056D5	2016-09-01	EtOH_Box05_S46	Motion	0	712.507436037
2E90EDD056D5	2016-09-01	EtOH_Box05_S46	Motion	0	715.945777893
2E90EDD056D5	2016-09-01	EtOH_Box05_S46	Motion	0	717.948441982
2E90EDD056D5	2016-09-01	EtOH_Box05_S46	Motion	0	851.085705996
2E90EDD056D5	2016-09-01	EtOH_Box05_S46	Motion	0	853.088382959
2E90EDD056D5	2016-09-01	EtOH_Box05_S46	Motion	0	856.603666067
2E90EDD056D5	2016-09-01	EtOH_Box05_S46	Motion	0	858.606375933
2E90EDD056D5	2016-09-01	EtOH_Box05_S46	Motion	0	980.022852898
2E90EDD056D5	2016-09-01	EtOH_Box05_S46	Motion	0	982.025444984
2E90EDD056D5	2016-09-01	EtOH_Box05_S46	Motion	0	986.615156889
2E90EDD056D5	2016-09-01	EtOH_Box05_S46	Motion	0	988.617809057
2E90EDD056D5	2016-09-01	EtOH_Box05_S46	Motion	0	992.666013956
2E90EDD056D5	2016-09-01	EtOH_Box05_S46	Motion	0	994.668954849
2E90EDD056D5	2016-09-01	EtOH_Box05_S46	Motion	0	997.896076918
2E90EDD056D5	2016-09-01	EtOH_Box05_S46	Motion	0	999.898994923
2E90EDD056D5	2016-09-01	EtOH_Box05_S46	Motion	0	1006.2700429
2E90EDD056D5	2016-09-01	EtOH_Box05_S46	Motion	0	1008.27269506
2E90EDD056D5	2016-09-01	EtOH_Box05_S46	Motion	0	1031.19083595
2E90EDD056D5	2016-09-01	EtOH_Box05_S46	Motion	0	1033.19345999
2E90EDD056D5	2016-09-01	EtOH_Box05_S46	Motion	0	1036.77991486
2E90EDD056D5	2016-09-01	EtOH_Box05_S46	Motion	0	1038.78260589
2E90EDD056D5	2016-09-01	EtOH_Box05_S46	Motion	0	1080.21636796
2E90EDD056D5	2016-09-01	EtOH_Box05_S46	Motion	0	1082.21891308
2E90EDD056D5	2016-09-01	EtOH_Box05_S46	Motion	0	1086.32624602
2E90EDD056D5	2016-09-01	EtOH_Box05_S46	Motion	0	1088.32892108
2E90EDD056D5	2016-09-01	EtOH_Box05_S46	Motion	0	1094.02047586
2E90EDD056D5	2016-09-01	EtOH_Box05_S46	Motion	0	1096.023139
2E90EDD056D5	2016-09-01	EtOH_Box05_S46	Motion	0	1100.16789699
2E90EDD056D5	2016-09-01	EtOH_Box05_S46	Motion	0	1102.170434
2E90EDD056D5	2016-09-01	EtOH_Box05_S46	Motion	0	1108.09190893
2E90EDD056D5	2016-09-01	EtOH_Box05_S46	Motion	0	1110.09471393
2E90EDD056D5	2016-09-01	EtOH_Box05_S46	Motion	0	1113.90792298
2E90EDD056D5	2016-09-01	EtOH_Box05_S46	Motion	0	1115.91061187
2E90EDD056D5	2016-09-01	EtOH_Box05_S46	Motion	0	1119.25406885
2E90EDD056D5	2016-09-01	EtOH_Box05_S46	Motion	0	1121.25776696
2E90EDD056D5	2016-09-01	EtOH_Box05_S46	Motion	0	1124.81235504
2E90EDD056D5	2016-09-01	EtOH_Box05_S46	Motion	0	1126.81482601
2E90EDD056D5	2016-09-01	EtOH_Box05_S46	Motion	0	1132.65361905
2E90EDD056D5	2016-09-01	EtOH_Box05_S46	Motion	0	1134.65647388
2E90EDD056D5	2016-09-01	EtOH_Box05_S46	Motion	0	1138.94915485
2E90EDD056D5	2016-09-01	EtOH_Box05_S46	Motion	0	1140.95182395
2E90EDD056D5	2016-09-01	EtOH_Box05_S46	Motion	0	1144.38051605
2E90EDD056D5	2016-09-01	EtOH_Box05_S46	Motion	0	1146.38303685
2E90EDD056D5	2016-09-01	EtOH_Box05_S46	Motion	0	1166.50761294
2E90EDD056D5	2016-09-01	EtOH_Box05_S46	Motion	0	1168.51029396
2E90EDD056D5	2016-09-01	EtOH_Box05_S46	Motion	0	1171.52244306
2E90EDD056D5	2016-09-01	EtOH_Box05_S46	Motion	0	1173.52512908
2E90EDD056D5	2016-09-01	EtOH_Box05_S46	Motion	0	1179.63682985
2E90EDD056D5	2016-09-01	EtOH_Box05_S46	Motion	0	1181.639364
2E90EDD056D5	2016-09-01	EtOH_Box05_S46	Motion	0	1185.09059286
2E90EDD056D5	2016-09-01	EtOH_Box05_S46	Motion	0	1187.09483695
2E90EDD056D5	2016-09-01	EtOH_Box05_S46	Motion	0	1190.54847693
2E90EDD056D5	2016-09-01	EtOH_Box05_S46	Motion	0	1192.55110002
2E90EDD056D5	2016-09-01	EtOH_Box05_S46	Motion	0	1196.04376006
2E90EDD056D5	2016-09-01	EtOH_Box05_S46	Motion	0	1198.0478549
2E90EDD056D5	2016-09-01	EtOH_Box05_S46	Motion	0	1201.24258494
2E90EDD056D5	2016-09-01	EtOH_Box05_S46	Motion	0	1203.24775004
2E90EDD056D5	2016-09-01	EtOH_Box05_S46	Motion	0	1299.03941703
2E90EDD056D5	2016-09-01	EtOH_Box05_S46	Motion	0	1301.04209685
2E90EDD056D5	2016-09-01	EtOH_Box05_S46	Motion	0	1306.88654685
2E90EDD056D5	2016-09-01	EtOH_Box05_S46	Motion	0	1308.88922906
2E90EDD056D5	2016-09-01	EtOH_Box05_S46	Motion	0	1321.35641503
2E90EDD056D5	2016-09-01	EtOH_Box05_S46	Motion	0	1323.35908294
2E90EDD056D5	2016-09-01	EtOH_Box05_S46	Motion	0	1327.37395406
2E90EDD056D5	2016-09-01	EtOH_Box05_S46	Motion	0	1329.37692595
2E90EDD056D5	2016-09-01	EtOH_Box05_S46	Motion	0	1333.42843103
2E90EDD056D5	2016-09-01	EtOH_Box05_S46	Motion	0	1335.43111801
2E90EDD056D5	2016-09-01	EtOH_Box05_S46	Motion	0	1344.99276495
2E90EDD056D5	2016-09-01	EtOH_Box05_S46	Motion	0	1346.995332
2E90EDD056D5	2016-09-01	EtOH_Box05_S46	Motion	0	1351.84239388
2E90EDD056D5	2016-09-01	EtOH_Box05_S46	Motion	0	1353.84507203
2E90EDD056D5	2016-09-01	EtOH_Box05_S46	Motion	0	1356.92649698
2E90EDD056D5	2016-09-01	EtOH_Box05_S46	Motion	0	1358.92917085
2E90EDD056D5	2016-09-01	EtOH_Box05_S46	Motion	0	1362.26528692
2E90EDD056D5	2016-09-01	EtOH_Box05_S46	Motion	0	1364.26796699
2E90EDD056D5	2016-09-01	EtOH_Box05_S46	Motion	0	1367.32257295
2E90EDD056D5	2016-09-01	EtOH_Box05_S46	Motion	0	1369.32528496
2E90EDD056D5	2016-09-01	EtOH_Box05_S46	Motion	0	1377.41569996
2E90EDD056D5	2016-09-01	EtOH_Box05_S46	Motion	0	1379.41866994
2E90EDD056D5	2016-09-01	EtOH_Box05_S46	Motion	0	1396.50282288
2E90EDD056D5	2016-09-01	EtOH_Box05_S46	Motion	0	1398.50553107
2E90EDD056D5	2016-09-01	EtOH_Box05_S46	Motion	0	1407.71016407
2E90EDD056D5	2016-09-01	EtOH_Box05_S46	Motion	0	1409.71318793
2E90EDD056D5	2016-09-01	EtOH_Box05_S46	Motion	0	1412.97653484
2E90EDD056D5	2016-09-01	EtOH_Box05_S46	Motion	0	1414.97947097
2E90EDD056D5	2016-09-01	EtOH_Box05_S46	Motion	0	1418.49154687
2E90EDD056D5	2016-09-01	EtOH_Box05_S46	Motion	0	1420.49420905
2E90EDD056D5	2016-09-01	EtOH_Box05_S46	Motion	0	1424.02293706
2E90EDD056D5	2016-09-01	EtOH_Box05_S46	Motion	0	1426.02564096
2E90EDD056D5	2016-09-01	EtOH_Box05_S46	Motion	0	1440.40527296
2E90EDD056D5	2016-09-01	EtOH_Box05_S46	Motion	0	1442.40787506
2E90EDD056D5	2016-09-01	EtOH_Box05_S46	Motion	0	1445.44208288
2E90EDD056D5	2016-09-01	EtOH_Box05_S46	Motion	0	1447.44626498
2E90EDD056D5	2016-09-01	EtOH_Box05_S46	Motion	0	1459.80763507
2E90EDD056D5	2016-09-01	EtOH_Box05_S46	Motion	0	1461.81016898
2E90EDD056D5	2016-09-01	EtOH_Box05_S46	Motion	0	1466.44902706
2E90EDD056D5	2016-09-01	EtOH_Box05_S46	Motion	0	1468.45170999
2E90EDD056D5	2016-09-01	EtOH_Box05_S46	Motion	0	1471.54684901
2E90EDD056D5	2016-09-01	EtOH_Box05_S46	Motion	0	1473.54952502
2E90EDD056D5	2016-09-01	EtOH_Box05_S46	Motion	0	1477.51317906
2E90EDD056D5	2016-09-01	EtOH_Box05_S46	Motion	0	1479.51616597
2E90EDD056D5	2016-09-01	EtOH_Box05_S46	Motion	0	1488.5641799
2E90EDD056D5	2016-09-01	EtOH_Box05_S46	Motion	0	1490.56685591
2E90EDD056D5	2016-09-01	EtOH_Box05_S46	Motion	0	1493.73270798
2E90EDD056D5	2016-09-01	EtOH_Box05_S46	Motion	0	1495.73548198
2E90EDD056D5	2016-09-01	EtOH_Box05_S46	Motion	0	1498.6996069
2E90EDD056D5	2016-09-01	EtOH_Box05_S46	Motion	0	1500.70225
2E90EDD056D5	2016-09-01	EtOH_Box05_S46	Motion	0	1504.57834601
2E90EDD056D5	2016-09-01	EtOH_Box05_S46	Motion	0	1506.58087492
2E90EDD056D5	2016-09-01	EtOH_Box05_S46	Motion	0	1510.66529703
2E90EDD056D5	2016-09-01	EtOH_Box05_S46	Motion	0	1512.66791391
2E90EDD056D5	2016-09-01	EtOH_Box05_S46	Motion	0	1516.69307995
2E90EDD056D5	2016-09-01	EtOH_Box05_S46	Motion	0	1518.69577193
2E90EDD056D5	2016-09-01	EtOH_Box05_S46	Motion	0	1522.26698899
2E90EDD056D5	2016-09-01	EtOH_Box05_S46	Motion	0	1524.26964593
2E90EDD056D5	2016-09-01	EtOH_Box05_S46	Motion	0	1530.45969605
2E90EDD056D5	2016-09-01	EtOH_Box05_S46	Motion	0	1532.46233702
2E90EDD056D5	2016-09-01	EtOH_Box05_S46	Motion	0	1547.69586086
2E90EDD056D5	2016-09-01	EtOH_Box05_S46	Motion	0	1549.69889808
2E90EDD056D5	2016-09-01	EtOH_Box05_S46	Motion	0	1552.67894506
2E90EDD056D5	2016-09-01	EtOH_Box05_S46	Motion	0	1554.68187499
2E90EDD056D5	2016-09-01	EtOH_Box05_S46	Motion	0	1558.95570803
2E90EDD056D5	2016-09-01	EtOH_Box05_S46	Motion	0	1560.95842886
2E90EDD056D5	2016-09-01	EtOH_Box05_S46	Motion	0	1564.95797896
2E90EDD056D5	2016-09-01	EtOH_Box05_S46	Motion	0	1566.96051192
2E90EDD056D5	2016-09-01	EtOH_Box05_S46	Motion	0	1569.94806504
2E90EDD056D5	2016-09-01	EtOH_Box05_S46	Motion	0	1571.95074797
2E90EDD056D5	2016-09-01	EtOH_Box05_S46	Motion	0	1630.38806605
2E90EDD056D5	2016-09-01	EtOH_Box05_S46	Motion	0	1632.39066505
2E90EDD056D5	2016-09-01	EtOH_Box05_S46	Motion	0	1636.73775196
2E90EDD056D5	2016-09-01	EtOH_Box05_S46	Motion	0	1638.74041104
2E90EDD056D5	2016-09-01	EtOH_Box05_S46	Motion	0	1642.23280096
2E90EDD056D5	2016-09-01	EtOH_Box05_S46	Motion	0	1644.235497
2E90EDD056D5	2016-09-01	EtOH_Box05_S46	Motion	0	1647.53802395
2E90EDD056D5	2016-09-01	EtOH_Box05_S46	Motion	0	1649.54096007
2E90EDD056D5	2016-09-01	EtOH_Box05_S46	Motion	0	1652.66605592
2E90EDD056D5	2016-09-01	EtOH_Box05_S46	Motion	0	1654.66900706
2E90EDD056D5	2016-09-01	EtOH_Box05_S46	Motion	0	1657.80923986
2E90EDD056D5	2016-09-01	EtOH_Box05_S46	Motion	0	1659.81221104
2E90EDD056D5	2016-09-01	EtOH_Box05_S46	Motion	0	1663.45112801
2E90EDD056D5	2016-09-01	EtOH_Box05_S46	Motion	0	1665.45379996
2E90EDD056D5	2016-09-01	EtOH_Box05_S46	Motion	0	1668.50756907
2E90EDD056D5	2016-09-01	EtOH_Box05_S46	Motion	0	1670.51022291
2E90EDD056D5	2016-09-01	EtOH_Box05_S46	Motion	0	1674.05553389
2E90EDD056D5	2016-09-01	EtOH_Box05_S46	Motion	0	1676.05801201
2E90EDD056D5	2016-09-01	EtOH_Box05_S46	Motion	0	1684.6386559
2E90EDD056D5	2016-09-01	EtOH_Box05_S46	Motion	0	1686.64117789
2E90EDD056D5	2016-09-01	EtOH_Box05_S46	Motion	0	1689.82270002
2E90EDD056D5	2016-09-01	EtOH_Box05_S46	Motion	0	1691.82532001
2E90EDD056D5	2016-09-01	EtOH_Box05_S46	Motion	0	1697.05457187
2E90EDD056D5	2016-09-01	EtOH_Box05_S46	Motion	0	1699.05873394
2E90EDD056D5	2016-09-01	EtOH_Box05_S46	Motion	0	1702.29795885
2E90EDD056D5	2016-09-01	EtOH_Box05_S46	Motion	0	1704.300632
2E90EDD056D5	2016-09-01	EtOH_Box05_S46	Motion	0	1707.578125
2E90EDD056D5	2016-09-01	EtOH_Box05_S46	Motion	0	1709.58320594
2E90EDD056D5	2016-09-01	EtOH_Box05_S46	Motion	0	1713.32091308
2E90EDD056D5	2016-09-01	EtOH_Box05_S46	Motion	0	1715.32389998
2E90EDD056D5	2016-09-01	EtOH_Box05_S46	Motion	0	1720.11349297
2E90EDD056D5	2016-09-01	EtOH_Box05_S46	Motion	0	1722.11603689
2E90EDD056D5	2016-09-01	EtOH_Box05_S46	Motion	0	1733.62834597
2E90EDD056D5	2016-09-01	EtOH_Box05_S46	Motion	0	1735.63103604
2E90EDD056D5	2016-09-01	EtOH_Box05_S46	Motion	0	1762.12858105
2E90EDD056D5	2016-09-01	EtOH_Box05_S46	Motion	0	1764.13125587
2E90EDD056D5	2016-09-01	EtOH_Box05_S46	Motion	0	1767.58557296
2E90EDD056D5	2016-09-01	EtOH_Box05_S46	Motion	0	1769.58853698
2E90EDD056D5	2016-09-01	EtOH_Box05_S46	Motion	0	1772.77528095
2E90EDD056D5	2016-09-01	EtOH_Box05_S46	Motion	0	1774.77823591
2E90EDD056D5	2016-09-01	EtOH_Box05_S46	Motion	0	1779.01237202
2E90EDD056D5	2016-09-01	EtOH_Box05_S46	Motion	0	1781.01504397
2E90EDD056D5	2016-09-01	EtOH_Box05_S46	Motion	0	1785.29755688
2E90EDD056D5	2016-09-01	EtOH_Box05_S46	Motion	0	1787.3001039
2E90EDD056D5	2016-09-01	EtOH_Box05_S46	Motion	0	1790.58393502
2E90EDD056D5	2016-09-01	EtOH_Box05_S46	Motion	0	1792.58656001
2E90EDD056D5	2016-09-01	EtOH_Box05_S46	Motion	0	1796.525491
2E90EDD056D5	2016-09-01	EtOH_Box05_S46	Motion	0	1798.52816892
2E90EDD056D5	2016-09-01	EtOH_Box05_S46	Motion	0	1801.62607694
2E90EDD056D5	2016-09-01	EtOH_Box05_S46	Motion	0	1803.62874603
2E90EDD056D5	2016-09-01	EtOH_Box05_S46	Motion	0	1807.37612295
2E90EDD056D5	2016-09-01	EtOH_Box05_S46	Motion	0	1809.379076
2E90EDD056D5	2016-09-01	EtOH_Box05_S46	Motion	0	1812.47523308
2E90EDD056D5	2016-09-01	EtOH_Box05_S46	Motion	0	1814.47817588
2E90EDD056D5	2016-09-01	EtOH_Box05_S46	Motion	0	1832.57150292
2E90EDD056D5	2016-09-01	EtOH_Box05_S46	Motion	0	1834.57448387
2E90EDD056D5	2016-09-01	EtOH_Box05_S46	Motion	0	1928.33180499
2E90EDD056D5	2016-09-01	EtOH_Box05_S46	Motion	0	1930.33481193
2E90EDD056D5	2016-09-01	EtOH_Box05_S46	Motion	0	1975.40612006
2E90EDD056D5	2016-09-01	EtOH_Box05_S46	Motion	0	1977.40872288
2E90EDD056D5	2016-09-01	EtOH_Box05_S46	Motion	0	2190.03126693
2E90EDD056D5	2016-09-01	EtOH_Box05_S46	Motion	0	2192.03384089
2E90EDD056D5	2016-09-01	EtOH_Box05_S46	Motion	0	2195.41471601
2E90EDD056D5	2016-09-01	EtOH_Box05_S46	Motion	0	2197.41731
2E90EDD056D5	2016-09-01	EtOH_Box05_S46	Motion	0	2201.76229286
2E90EDD056D5	2016-09-01	EtOH_Box05_S46	Motion	0	2203.76489902
2E90EDD056D5	2016-09-01	EtOH_Box05_S46	Motion	0	2208.34601808
2E90EDD056D5	2016-09-01	EtOH_Box05_S46	Motion	0	2210.34897804
2E90EDD056D5	2016-09-01	EtOH_Box05_S46	Motion	0	2214.11229587
2E90EDD056D5	2016-09-01	EtOH_Box05_S46	Motion	0	2216.11496806
2E90EDD056D5	2016-09-01	EtOH_Box05_S46	Motion	0	2239.79942489
2E90EDD056D5	2016-09-01	EtOH_Box05_S46	Motion	0	2241.80156088
2E90EDD056D5	2016-09-01	EtOH_Box05_S46	Motion	0	2247.20946789
2E90EDD056D5	2016-09-01	EtOH_Box05_S46	Motion	0	2249.21214986
2E90EDD056D5	2016-09-01	EtOH_Box05_S46	Motion	0	2252.43256593
2E90EDD056D5	2016-09-01	EtOH_Box05_S46	Motion	0	2254.43542004
2E90EDD056D5	2016-09-01	EtOH_Box05_S46	Motion	0	2258.19734192
2E90EDD056D5	2016-09-01	EtOH_Box05_S46	Motion	0	2260.20030403
2E90EDD056D5	2016-09-01	EtOH_Box05_S46	Motion	0	2278.22213292
2E90EDD056D5	2016-09-01	EtOH_Box05_S46	Motion	0	2280.22500706
2E90EDD056D5	2016-09-01	EtOH_Box05_S46	Motion	0	2289.78246903
2E90EDD056D5	2016-09-01	EtOH_Box05_S46	Motion	0	2291.78503203
2E90EDD056D5	2016-09-01	EtOH_Box05_S46	Motion	0	2295.01426792
2E90EDD056D5	2016-09-01	EtOH_Box05_S46	Motion	0	2297.01700187
2E90EDD056D5	2016-09-01	EtOH_Box05_S46	Motion	0	2315.36616492
2E90EDD056D5	2016-09-01	EtOH_Box05_S46	Motion	0	2317.36875391
2E90EDD056D5	2016-09-01	EtOH_Box05_S46	Motion	0	2321.54992294
2E90EDD056D5	2016-09-01	EtOH_Box05_S46	Motion	0	2323.55261993
2E90EDD056D5	2016-09-01	EtOH_Box05_S46	Motion	0	2326.81474495
2E90EDD056D5	2016-09-01	EtOH_Box05_S46	Motion	0	2328.82198095
2E90EDD056D5	2016-09-01	EtOH_Box05_S46	Motion	0	2332.18780303
2E90EDD056D5	2016-09-01	EtOH_Box05_S46	Motion	0	2334.19277287
2E90EDD056D5	2016-09-01	EtOH_Box05_S46	Motion	0	2337.53931499
2E90EDD056D5	2016-09-01	EtOH_Box05_S46	Motion	0	2339.54250693
2E90EDD056D5	2016-09-01	EtOH_Box05_S46	Motion	0	2506.50233293
2E90EDD056D5	2016-09-01	EtOH_Box05_S46	Motion	0	2508.50517988
2E90EDD056D5	2016-09-01	EtOH_Box05_S46	Motion	0	2513.21862793
2E90EDD056D5	2016-09-01	EtOH_Box05_S46	Motion	0	2515.22155905
2E90EDD056D5	2016-09-01	EtOH_Box05_S46	Motion	0	2518.95765591
2E90EDD056D5	2016-09-01	EtOH_Box05_S46	Motion	0	2520.96032691
2E90EDD056D5	2016-09-01	EtOH_Box05_S46	Motion	0	2524.23150587
2E90EDD056D5	2016-09-01	EtOH_Box05_S46	Motion	0	2526.23356199
2E90EDD056D5	2016-09-01	EtOH_Box05_S46	Motion	0	2529.30927396
2E90EDD056D5	2016-09-01	EtOH_Box05_S46	Motion	0	2531.31194806
2E90EDD056D5	2016-09-01	EtOH_Box05_S46	Motion	0	2535.20669699
2E90EDD056D5	2016-09-01	EtOH_Box05_S46	Motion	0	2537.20969486
2E90EDD056D5	2016-09-01	EtOH_Box05_S46	Motion	0	2540.47652698
2E90EDD056D5	2016-09-01	EtOH_Box05_S46	Motion	0	2542.47924185
2E90EDD056D5	2016-09-01	EtOH_Box05_S46	Motion	0	2548.77171588
2E90EDD056D5	2016-09-01	EtOH_Box05_S46	Motion	0	2550.774472
2E90EDD056D5	2016-09-01	EtOH_Box05_S46	Motion	0	2554.41162086
2E90EDD056D5	2016-09-01	EtOH_Box05_S46	Motion	0	2556.41424108
2E90EDD056D5	2016-09-01	EtOH_Box05_S46	Motion	0	2562.32413006
2E90EDD056D5	2016-09-01	EtOH_Box05_S46	Motion	0	2564.32697701
2E90EDD056D5	2016-09-01	EtOH_Box05_S46	Motion	0	2567.53161907
2E90EDD056D5	2016-09-01	EtOH_Box05_S46	Motion	0	2569.53730702
2E90EDD056D5	2016-09-01	EtOH_Box05_S46	Motion	0	2572.50717688
2E90EDD056D5	2016-09-01	EtOH_Box05_S46	Motion	0	2574.51025987
2E90EDD056D5	2016-09-01	EtOH_Box05_S46	Motion	0	2600.50321102
2E90EDD056D5	2016-09-01	EtOH_Box05_S46	Motion	0	2602.50597787
2E90EDD056D5	2016-09-01	EtOH_Box05_S46	Motion	0	2608.72529292
2E90EDD056D5	2016-09-01	EtOH_Box05_S46	Motion	0	2610.72805786
2E90EDD056D5	2016-09-01	EtOH_Box05_S46	Motion	0	2614.25801396
2E90EDD056D5	2016-09-01	EtOH_Box05_S46	Motion	0	2616.26234388
2E90EDD056D5	2016-09-01	EtOH_Box05_S46	Motion	0	2633.51286006
2E90EDD056D5	2016-09-01	EtOH_Box05_S46	Motion	0	2635.51573086
2E90EDD056D5	2016-09-01	EtOH_Box05_S46	Motion	0	2699.52818799
2E90EDD056D5	2016-09-01	EtOH_Box05_S46	Motion	0	2701.5309639
2E90EDD056D5	2016-09-01	EtOH_Box05_S46	Motion	0	2736.80019307
2E90EDD056D5	2016-09-01	EtOH_Box05_S46	Motion	0	2738.80290198
2E90EDD056D5	2016-09-01	EtOH_Box05_S46	Motion	0	2742.87452698
2E90EDD056D5	2016-09-01	EtOH_Box05_S46	Motion	0	2744.87752891
2E90EDD056D5	2016-09-01	EtOH_Box05_S46	Motion	0	2747.88808203
2E90EDD056D5	2016-09-01	EtOH_Box05_S46	Motion	0	2749.89108896
2E90EDD056D5	2016-09-01	EtOH_Box05_S46	Motion	0	2763.73259687
2E90EDD056D5	2016-09-01	EtOH_Box05_S46	Motion	0	2765.73537588
2E90EDD056D5	2016-09-01	EtOH_Box05_S46	Motion	0	2769.23709488
2E90EDD056D5	2016-09-01	EtOH_Box05_S46	Motion	0	2771.23976707
2E90EDD056D5	2016-09-01	EtOH_Box05_S46	Motion	0	2774.26157999
2E90EDD056D5	2016-09-01	EtOH_Box05_S46	Motion	0	2776.26425195
2E90EDD056D5	2016-09-01	EtOH_Box05_S46	Motion	0	2784.45228004
2E90EDD056D5	2016-09-01	EtOH_Box05_S46	Motion	0	2786.45495796
2E90EDD056D5	2016-09-01	EtOH_Box05_S46	Motion	0	2790.78307891
2E90EDD056D5	2016-09-01	EtOH_Box05_S46	Motion	0	2792.78622007
2E90EDD056D5	2016-09-01	EtOH_Box05_S46	Motion	0	2796.18253493
2E90EDD056D5	2016-09-01	EtOH_Box05_S46	Motion	0	2798.18532801
2E90EDD056D5	2016-09-01	EtOH_Box05_S46	Motion	0	2802.93378305
2E90EDD056D5	2016-09-01	EtOH_Box05_S46	Motion	0	2804.93675685
2E90EDD056D5	2016-09-01	EtOH_Box05_S46	Motion	0	2807.93691492
2E90EDD056D5	2016-09-01	EtOH_Box05_S46	Motion	0	2809.93932486
2E90EDD056D5	2016-09-01	EtOH_Box05_S46	Motion	0	2812.97106194
2E90EDD056D5	2016-09-01	EtOH_Box05_S46	Motion	0	2814.97409892
2E90EDD056D5	2016-09-01	EtOH_Box05_S46	Motion	0	2819.00695586
2E90EDD056D5	2016-09-01	EtOH_Box05_S46	Motion	0	2821.00980902
2E90EDD056D5	2016-09-01	EtOH_Box05_S46	Motion	0	2831.01495099
2E90EDD056D5	2016-09-01	EtOH_Box05_S46	Motion	0	2833.01780891
2E90EDD056D5	2016-09-01	EtOH_Box05_S46	Motion	0	2841.73241401
2E90EDD056D5	2016-09-01	EtOH_Box05_S46	Motion	0	2843.73523808
2E90EDD056D5	2016-09-01	EtOH_Box05_S46	Motion	0	2848.02209592
2E90EDD056D5	2016-09-01	EtOH_Box05_S46	Motion	0	2850.02524185
2E90EDD056D5	2016-09-01	EtOH_Box05_S46	Motion	0	2857.27044106
2E90EDD056D5	2016-09-01	EtOH_Box05_S46	Motion	0	2859.2732389
2E90EDD056D5	2016-09-01	EtOH_Box05_S46	Motion	0	2870.71101403
2E90EDD056D5	2016-09-01	EtOH_Box05_S46	Motion	0	2872.71379089
2E90EDD056D5	2016-09-01	EtOH_Box05_S46	Motion	0	2875.77338505
2E90EDD056D5	2016-09-01	EtOH_Box05_S46	Motion	0	2877.77847099
2E90EDD056D5	2016-09-01	EtOH_Box05_S46	Motion	0	2881.06165004
2E90EDD056D5	2016-09-01	EtOH_Box05_S46	Motion	0	2883.06580687
2E90EDD056D5	2016-09-01	EtOH_Box05_S46	Motion	0	2890.41782188
2E90EDD056D5	2016-09-01	EtOH_Box05_S46	Motion	0	2892.42050385
2E90EDD056D5	2016-09-01	EtOH_Box05_S46	Motion	0	2901.46157002
2E90EDD056D5	2016-09-01	EtOH_Box05_S46	Motion	0	2903.46606708
2E90EDD056D5	2016-09-01	EtOH_Box05_S46	Motion	0	2907.63650393
2E90EDD056D5	2016-09-01	EtOH_Box05_S46	Motion	0	2909.63952684
2E90EDD056D5	2016-09-01	EtOH_Box05_S46	Motion	0	2915.02348089
2E90EDD056D5	2016-09-01	EtOH_Box05_S46	Motion	0	2917.02620602
2E90EDD056D5	2016-09-01	EtOH_Box05_S46	Motion	0	2920.1011529
2E90EDD056D5	2016-09-01	EtOH_Box05_S46	Motion	0	2922.10372591
2E90EDD056D5	2016-09-01	EtOH_Box05_S46	Motion	0	2925.20257592
2E90EDD056D5	2016-09-01	EtOH_Box05_S46	Motion	0	2927.20522189
2E90EDD056D5	2016-09-01	EtOH_Box05_S46	Motion	0	2930.32631707
2E90EDD056D5	2016-09-01	EtOH_Box05_S46	Motion	0	2932.32891393
2E90EDD056D5	2016-09-01	EtOH_Box05_S46	Motion	0	2935.33298397
2E90EDD056D5	2016-09-01	EtOH_Box05_S46	Motion	0	2937.3355999
2E90EDD056D5	2016-09-01	EtOH_Box05_S46	Motion	0	2941.11249089
2E90EDD056D5	2016-09-01	EtOH_Box05_S46	Motion	0	2943.11518097
2E90EDD056D5	2016-09-01	EtOH_Box05_S46	Motion	0	2947.14247394
2E90EDD056D5	2016-09-01	EtOH_Box05_S46	Motion	0	2949.14519286
2E90EDD056D5	2016-09-01	EtOH_Box05_S46	Motion	0	2954.09164095
2E90EDD056D5	2016-09-01	EtOH_Box05_S46	Motion	0	2956.09429002
2E90EDD056D5	2016-09-01	EtOH_Box05_S46	Motion	0	2959.913661
2E90EDD056D5	2016-09-01	EtOH_Box05_S46	Motion	0	2961.91627288
2E90EDD056D5	2016-09-01	EtOH_Box05_S46	Motion	0	2966.23395205
2E90EDD056D5	2016-09-01	EtOH_Box05_S46	Motion	0	2968.23670197
2E90EDD056D5	2016-09-01	EtOH_Box05_S46	Motion	0	2972.46359086
2E90EDD056D5	2016-09-01	EtOH_Box05_S46	Motion	0	2974.46659994
2E90EDD056D5	2016-09-01	EtOH_Box05_S46	Motion	0	2981.52141786
2E90EDD056D5	2016-09-01	EtOH_Box05_S46	Motion	0	2983.52428699
2E90EDD056D5	2016-09-01	EtOH_Box05_S46	Motion	0	3013.56504798
2E90EDD056D5	2016-09-01	EtOH_Box05_S46	Motion	0	3015.56791997
2E90EDD056D5	2016-09-01	EtOH_Box05_S46	Motion	0	3046.76009297
2E90EDD056D5	2016-09-01	EtOH_Box05_S46	Motion	0	3048.76296806
2E90EDD056D5	2016-09-01	EtOH_Box05_S46	Motion	0	3054.79696894
2E90EDD056D5	2016-09-01	EtOH_Box05_S46	Motion	0	3056.7997489
2E90EDD056D5	2016-09-01	EtOH_Box05_S46	Motion	0	3060.3472929
2E90EDD056D5	2016-09-01	EtOH_Box05_S46	Motion	0	3062.34992003
2E90EDD056D5	2016-09-01	EtOH_Box05_S46	Motion	0	3065.40371799
2E90EDD056D5	2016-09-01	EtOH_Box05_S46	Motion	0	3067.40859199
2E90EDD056D5	2016-09-01	EtOH_Box05_S46	Motion	0	3072.25210786
2E90EDD056D5	2016-09-01	EtOH_Box05_S46	Motion	0	3074.254807
2E90EDD056D5	2016-09-01	EtOH_Box05_S46	Motion	0	3080.43943691
2E90EDD056D5	2016-09-01	EtOH_Box05_S46	Motion	0	3082.44215703
2E90EDD056D5	2016-09-01	EtOH_Box05_S46	Motion	0	3092.1088469
2E90EDD056D5	2016-09-01	EtOH_Box05_S46	Motion	0	3094.11155391
2E90EDD056D5	2016-09-01	EtOH_Box05_S46	Motion	0	3102.71552801
2E90EDD056D5	2016-09-01	EtOH_Box05_S46	Motion	0	3104.7186439
2E90EDD056D5	2016-09-01	EtOH_Box05_S46	Motion	0	3108.16551185
2E90EDD056D5	2016-09-01	EtOH_Box05_S46	Motion	0	3110.17167687
2E90EDD056D5	2016-09-01	EtOH_Box05_S46	Motion	0	3113.37182307
2E90EDD056D5	2016-09-01	EtOH_Box05_S46	Motion	0	3115.37452793
2E90EDD056D5	2016-09-01	EtOH_Box05_S46	Motion	0	3118.74816394
2E90EDD056D5	2016-09-01	EtOH_Box05_S46	Motion	0	3120.75268197
2E90EDD056D5	2016-09-01	EtOH_Box05_S46	Motion	0	3131.206429
2E90EDD056D5	2016-09-01	EtOH_Box05_S46	Motion	0	3133.20911598
2E90EDD056D5	2016-09-01	EtOH_Box05_S46	Motion	0	3138.16471696
2E90EDD056D5	2016-09-01	EtOH_Box05_S46	Motion	0	3140.16784406
2E90EDD056D5	2016-09-01	EtOH_Box05_S46	Motion	0	3144.35710502
2E90EDD056D5	2016-09-01	EtOH_Box05_S46	Motion	0	3146.35979605
2E90EDD056D5	2016-09-01	EtOH_Box05_S46	Motion	0	3149.34286499
2E90EDD056D5	2016-09-01	EtOH_Box05_S46	Motion	0	3151.34556198
2E90EDD056D5	2016-09-01	EtOH_Box05_S46	Motion	0	3154.38551593
2E90EDD056D5	2016-09-01	EtOH_Box05_S46	Motion	0	3156.38806796
2E90EDD056D5	2016-09-01	EtOH_Box05_S46	Motion	0	3162.283952
2E90EDD056D5	2016-09-01	EtOH_Box05_S46	Motion	0	3164.28661299
2E90EDD056D5	2016-09-01	EtOH_Box05_S46	Motion	0	3168.45272994
2E90EDD056D5	2016-09-01	EtOH_Box05_S46	Motion	0	3170.45557904
2E90EDD056D5	2016-09-01	EtOH_Box05_S46	Motion	0	3173.97652507
2E90EDD056D5	2016-09-01	EtOH_Box05_S46	Motion	0	3175.98142886
2E90EDD056D5	2016-09-01	EtOH_Box05_S46	Motion	0	3179.99605989
2E90EDD056D5	2016-09-01	EtOH_Box05_S46	Motion	0	3181.99883199
2E90EDD056D5	2016-09-01	EtOH_Box05_S46	Motion	0	3185.13870502
2E90EDD056D5	2016-09-01	EtOH_Box05_S46	Motion	0	3187.14277792
2E90EDD056D5	2016-09-01	EtOH_Box05_S46	Motion	0	3190.71658993
2E90EDD056D5	2016-09-01	EtOH_Box05_S46	Motion	0	3192.71957994
2E90EDD056D5	2016-09-01	EtOH_Box05_S46	Motion	0	3196.20372796
2E90EDD056D5	2016-09-01	EtOH_Box05_S46	Motion	0	3198.20643592
2E90EDD056D5	2016-09-01	EtOH_Box05_S46	Motion	0	3201.28605199
2E90EDD056D5	2016-09-01	EtOH_Box05_S46	Motion	0	3203.28889298
2E90EDD056D5	2016-09-01	EtOH_Box05_S46	Motion	0	3207.44555807
2E90EDD056D5	2016-09-01	EtOH_Box05_S46	Motion	0	3209.44855094
2E90EDD056D5	2016-09-01	EtOH_Box05_S46	Motion	0	3212.66065288
2E90EDD056D5	2016-09-01	EtOH_Box05_S46	Motion	0	3214.66365194
2E90EDD056D5	2016-09-01	EtOH_Box05_S46	Motion	0	3219.93688297
2E90EDD056D5	2016-09-01	EtOH_Box05_S46	Motion	0	3221.93952489
2E90EDD056D5	2016-09-01	EtOH_Box05_S46	Motion	0	3225.55530286
2E90EDD056D5	2016-09-01	EtOH_Box05_S46	Motion	0	3227.558043
2E90EDD056D5	2016-09-01	EtOH_Box05_S46	Motion	0	3233.25684404
2E90EDD056D5	2016-09-01	EtOH_Box05_S46	Motion	0	3235.25987101
2E90EDD056D5	2016-09-01	EtOH_Box05_S46	Motion	0	3238.87525105
2E90EDD056D5	2016-09-01	EtOH_Box05_S46	Motion	0	3240.87799501
2E90EDD056D5	2016-09-01	EtOH_Box05_S46	Motion	0	3243.95559597
2E90EDD056D5	2016-09-01	EtOH_Box05_S46	Motion	0	3245.95840788
2E90EDD056D5	2016-09-01	EtOH_Box05_S46	Motion	0	3252.36384702
2E90EDD056D5	2016-09-01	EtOH_Box05_S46	Motion	0	3254.36659503
2E90EDD056D5	2016-09-01	EtOH_Box05_S46	Motion	0	3258.16558003
2E90EDD056D5	2016-09-01	EtOH_Box05_S46	Motion	0	3260.16861701
2E90EDD056D5	2016-09-01	EtOH_Box05_S46	Motion	0	3263.14207292
2E90EDD056D5	2016-09-01	EtOH_Box05_S46	Motion	0	3265.14525104
2E90EDD056D5	2016-09-01	EtOH_Box05_S46	Motion	0	3268.18980193
2E90EDD056D5	2016-09-01	EtOH_Box05_S46	Motion	0	3270.19360805
2E90EDD056D5	2016-09-01	EtOH_Box05_S46	Motion	0	3290.48319697
2E90EDD056D5	2016-09-01	EtOH_Box05_S46	Motion	0	3292.48591495
2E90EDD056D5	2016-09-01	EtOH_Box05_S46	Motion	0	3295.66941905
2E90EDD056D5	2016-09-01	EtOH_Box05_S46	Motion	0	3297.67212105
2E90EDD056D5	2016-09-01	EtOH_Box05_S46	Motion	0	3305.29552984
2E90EDD056D5	2016-09-01	EtOH_Box05_S46	Motion	0	3307.29809999
2E90EDD056D5	2016-09-01	EtOH_Box05_S46	Motion	0	3310.88864207
2E90EDD056D5	2016-09-01	EtOH_Box05_S46	Motion	0	3312.89137793
2E90EDD056D5	2016-09-01	EtOH_Box05_S46	Motion	0	3320.26125598
2E90EDD056D5	2016-09-01	EtOH_Box05_S46	Motion	0	3322.26380801
2E90EDD056D5	2016-09-01	EtOH_Box05_S46	Motion	0	3336.78010106
2E90EDD056D5	2016-09-01	EtOH_Box05_S46	Motion	0	3338.78297806
2E90EDD056D5	2016-09-01	EtOH_Box05_S46	Motion	0	3343.97305393
2E90EDD056D5	2016-09-01	EtOH_Box05_S46	Motion	0	3345.97589803
2E90EDD056D5	2016-09-01	EtOH_Box05_S46	Motion	0	3348.98697186
2E90EDD056D5	2016-09-01	EtOH_Box05_S46	Motion	0	3350.98982906
2E90EDD056D5	2016-09-01	EtOH_Box05_S46	Motion	0	3355.24579597
2E90EDD056D5	2016-09-01	EtOH_Box05_S46	Motion	0	3357.24830294
2E90EDD056D5	2016-09-01	EtOH_Box05_S46	SessionEnd	0	3360.00097895
