# Supplementary material for: An open source device for operant licking in rats
Source: PeerJ. 2017 Feb 14;5:e2981. doi: 10.7717/peerj.2981 (PMC5312574; doi:10.7717/peerj.2981)
Supplement: Supplemental Information 1 — The complete raw data and several R scripts that generated all the figures and statistical analysis were compressed using the Linux tar command. The bash program dataSummary.sh located in the sucrose and water subdirectory was used to generate summary statistics for each run. [file peerj-05-2981-s001.gz › data/water/water_pr/ETOH_lick_Box04_S116_2E90EDD21091.csv]

RatID	date	boxid	EventType	pr	seconds
2E90EDD21091	2016-08-28	EtOH_Box04_S116	INACTIVE	0	32.4454498291
2E90EDD21091	2016-08-28	EtOH_Box04_S116	INACTIVE	0	32.6414468288
2E90EDD21091	2016-08-28	EtOH_Box04_S116	ACTIVE	0	66.9760029316
2E90EDD21091	2016-08-28	EtOH_Box04_S116	ACTIVE	0	171.882194996
2E90EDD21091	2016-08-28	EtOH_Box04_S116	REWARD	2	171.882194996
2E90EDD21091	2016-08-28	EtOH_Box04_S116	ACTIVE	0	172.596424818
2E90EDD21091	2016-08-28	EtOH_Box04_S116	ACTIVE	0	172.69301486
2E90EDD21091	2016-08-28	EtOH_Box04_S116	ACTIVE	0	172.973241806
2E90EDD21091	2016-08-28	EtOH_Box04_S116	ACTIVE	0	173.069567919
2E90EDD21091	2016-08-28	EtOH_Box04_S116	ACTIVE	0	173.187542915
2E90EDD21091	2016-08-28	EtOH_Box04_S116	ACTIVE	0	173.46794486
2E90EDD21091	2016-08-28	EtOH_Box04_S116	ACTIVE	0	173.55359602
2E90EDD21091	2016-08-28	EtOH_Box04_S116	ACTIVE	0	173.68231988
2E90EDD21091	2016-08-28	EtOH_Box04_S116	ACTIVE	0	173.843483925
2E90EDD21091	2016-08-28	EtOH_Box04_S116	ACTIVE	0	173.993887901
2E90EDD21091	2016-08-28	EtOH_Box04_S116	ACTIVE	0	174.144367933
2E90EDD21091	2016-08-28	EtOH_Box04_S116	ACTIVE	0	174.446652889
2E90EDD21091	2016-08-28	EtOH_Box04_S116	ACTIVE	0	174.564713955
2E90EDD21091	2016-08-28	EtOH_Box04_S116	ACTIVE	0	174.704335928
2E90EDD21091	2016-08-28	EtOH_Box04_S116	ACTIVE	0	174.834302902
2E90EDD21091	2016-08-28	EtOH_Box04_S116	ACTIVE	0	174.984735012
2E90EDD21091	2016-08-28	EtOH_Box04_S116	ACTIVE	0	175.113511801
2E90EDD21091	2016-08-28	EtOH_Box04_S116	ACTIVE	0	176.825099945
2E90EDD21091	2016-08-28	EtOH_Box04_S116	INACTIVE	0	183.155396938
2E90EDD21091	2016-08-28	EtOH_Box04_S116	INACTIVE	0	183.342901945
2E90EDD21091	2016-08-28	EtOH_Box04_S116	INACTIVE	0	183.540006876
2E90EDD21091	2016-08-28	EtOH_Box04_S116	INACTIVE	0	183.736958981
2E90EDD21091	2016-08-28	EtOH_Box04_S116	INACTIVE	0	183.858217001
2E90EDD21091	2016-08-28	EtOH_Box04_S116	INACTIVE	0	184.206947803
2E90EDD21091	2016-08-28	EtOH_Box04_S116	INACTIVE	0	184.317437887
2E90EDD21091	2016-08-28	EtOH_Box04_S116	INACTIVE	0	184.460316896
2E90EDD21091	2016-08-28	EtOH_Box04_S116	INACTIVE	0	184.636851788
2E90EDD21091	2016-08-28	EtOH_Box04_S116	INACTIVE	0	185.029574871
2E90EDD21091	2016-08-28	EtOH_Box04_S116	INACTIVE	0	185.357427835
2E90EDD21091	2016-08-28	EtOH_Box04_S116	INACTIVE	0	185.490681887
2E90EDD21091	2016-08-28	EtOH_Box04_S116	INACTIVE	0	185.688840866
2E90EDD21091	2016-08-28	EtOH_Box04_S116	INACTIVE	0	185.811149836
2E90EDD21091	2016-08-28	EtOH_Box04_S116	INACTIVE	0	185.976703882
2E90EDD21091	2016-08-28	EtOH_Box04_S116	INACTIVE	0	186.17481184
2E90EDD21091	2016-08-28	EtOH_Box04_S116	INACTIVE	0	186.297760963
2E90EDD21091	2016-08-28	EtOH_Box04_S116	INACTIVE	0	193.336885929
2E90EDD21091	2016-08-28	EtOH_Box04_S116	ACTIVE	0	242.394739866
2E90EDD21091	2016-08-28	EtOH_Box04_S116	INACTIVE	0	341.291062832
2E90EDD21091	2016-08-28	EtOH_Box04_S116	INACTIVE	0	341.589530945
2E90EDD21091	2016-08-28	EtOH_Box04_S116	INACTIVE	0	341.896648884
2E90EDD21091	2016-08-28	EtOH_Box04_S116	INACTIVE	0	347.891412973
2E90EDD21091	2016-08-28	EtOH_Box04_S116	INACTIVE	0	348.727315903
2E90EDD21091	2016-08-28	EtOH_Box04_S116	INACTIVE	0	348.903831959
2E90EDD21091	2016-08-28	EtOH_Box04_S116	INACTIVE	0	349.188302994
2E90EDD21091	2016-08-28	EtOH_Box04_S116	INACTIVE	0	353.236106873
2E90EDD21091	2016-08-28	EtOH_Box04_S116	INACTIVE	0	353.510087013
2E90EDD21091	2016-08-28	EtOH_Box04_S116	INACTIVE	0	354.194634914
2E90EDD21091	2016-08-28	EtOH_Box04_S116	INACTIVE	0	410.393015862
2E90EDD21091	2016-08-28	EtOH_Box04_S116	ACTIVE	0	417.722498894
2E90EDD21091	2016-08-28	EtOH_Box04_S116	ACTIVE	0	420.694207907
2E90EDD21091	2016-08-28	EtOH_Box04_S116	ACTIVE	0	421.186738014
2E90EDD21091	2016-08-28	EtOH_Box04_S116	REWARD	4	421.186738014
2E90EDD21091	2016-08-28	EtOH_Box04_S116	ACTIVE	0	424.529618979
2E90EDD21091	2016-08-28	EtOH_Box04_S116	ACTIVE	0	426.111145973
2E90EDD21091	2016-08-28	EtOH_Box04_S116	INACTIVE	0	548.237015963
2E90EDD21091	2016-08-28	EtOH_Box04_S116	INACTIVE	0	552.583371878
2E90EDD21091	2016-08-28	EtOH_Box04_S116	INACTIVE	0	553.01947999
2E90EDD21091	2016-08-28	EtOH_Box04_S116	ACTIVE	0	558.677542925
2E90EDD21091	2016-08-28	EtOH_Box04_S116	ACTIVE	0	560.035509825
2E90EDD21091	2016-08-28	EtOH_Box04_S116	ACTIVE	0	560.225303888
2E90EDD21091	2016-08-28	EtOH_Box04_S116	ACTIVE	0	728.334704876
2E90EDD21091	2016-08-28	EtOH_Box04_S116	ACTIVE	0	728.524571896
2E90EDD21091	2016-08-28	EtOH_Box04_S116	ACTIVE	0	728.887198925
2E90EDD21091	2016-08-28	EtOH_Box04_S116	REWARD	6	728.887198925
2E90EDD21091	2016-08-28	EtOH_Box04_S116	ACTIVE	0	736.143963814
2E90EDD21091	2016-08-28	EtOH_Box04_S116	ACTIVE	0	736.856794834
2E90EDD21091	2016-08-28	EtOH_Box04_S116	ACTIVE	0	736.963936806
2E90EDD21091	2016-08-28	EtOH_Box04_S116	ACTIVE	0	737.590121984
2E90EDD21091	2016-08-28	EtOH_Box04_S116	ACTIVE	0	737.709136009
2E90EDD21091	2016-08-28	EtOH_Box04_S116	ACTIVE	0	737.816212893
2E90EDD21091	2016-08-28	EtOH_Box04_S116	ACTIVE	0	738.08544302
2E90EDD21091	2016-08-28	EtOH_Box04_S116	ACTIVE	0	738.203396797
2E90EDD21091	2016-08-28	EtOH_Box04_S116	ACTIVE	0	738.343072891
2E90EDD21091	2016-08-28	EtOH_Box04_S116	ACTIVE	0	738.493589878
2E90EDD21091	2016-08-28	EtOH_Box04_S116	ACTIVE	0	738.633194923
2E90EDD21091	2016-08-28	EtOH_Box04_S116	ACTIVE	0	738.761860847
2E90EDD21091	2016-08-28	EtOH_Box04_S116	ACTIVE	0	738.901407957
2E90EDD21091	2016-08-28	EtOH_Box04_S116	ACTIVE	0	739.051937819
2E90EDD21091	2016-08-28	EtOH_Box04_S116	ACTIVE	0	739.20251298
2E90EDD21091	2016-08-28	EtOH_Box04_S116	ACTIVE	0	739.342211008
2E90EDD21091	2016-08-28	EtOH_Box04_S116	ACTIVE	0	739.503565788
2E90EDD21091	2016-08-28	EtOH_Box04_S116	ACTIVE	0	739.643313885
2E90EDD21091	2016-08-28	EtOH_Box04_S116	ACTIVE	0	739.78289485
2E90EDD21091	2016-08-28	EtOH_Box04_S116	ACTIVE	0	739.922369003
2E90EDD21091	2016-08-28	EtOH_Box04_S116	ACTIVE	0	740.072724819
2E90EDD21091	2016-08-28	EtOH_Box04_S116	ACTIVE	0	740.223155022
2E90EDD21091	2016-08-28	EtOH_Box04_S116	ACTIVE	0	740.3737638
2E90EDD21091	2016-08-28	EtOH_Box04_S116	ACTIVE	0	740.524159908
2E90EDD21091	2016-08-28	EtOH_Box04_S116	ACTIVE	0	740.663672924
2E90EDD21091	2016-08-28	EtOH_Box04_S116	ACTIVE	0	740.803776979
2E90EDD21091	2016-08-28	EtOH_Box04_S116	ACTIVE	0	740.956329823
2E90EDD21091	2016-08-28	EtOH_Box04_S116	ACTIVE	0	741.1295228
2E90EDD21091	2016-08-28	EtOH_Box04_S116	ACTIVE	0	741.281019926
2E90EDD21091	2016-08-28	EtOH_Box04_S116	ACTIVE	0	741.432509899
2E90EDD21091	2016-08-28	EtOH_Box04_S116	ACTIVE	0	741.572947979
2E90EDD21091	2016-08-28	EtOH_Box04_S116	ACTIVE	0	741.735313892
2E90EDD21091	2016-08-28	EtOH_Box04_S116	ACTIVE	0	742.026620865
2E90EDD21091	2016-08-28	EtOH_Box04_S116	ACTIVE	0	742.177045822
2E90EDD21091	2016-08-28	EtOH_Box04_S116	ACTIVE	0	742.316761017
2E90EDD21091	2016-08-28	EtOH_Box04_S116	ACTIVE	0	742.467247009
2E90EDD21091	2016-08-28	EtOH_Box04_S116	ACTIVE	0	742.628443003
2E90EDD21091	2016-08-28	EtOH_Box04_S116	ACTIVE	0	742.778787851
2E90EDD21091	2016-08-28	EtOH_Box04_S116	ACTIVE	0	742.918357849
2E90EDD21091	2016-08-28	EtOH_Box04_S116	ACTIVE	0	743.079537868
2E90EDD21091	2016-08-28	EtOH_Box04_S116	ACTIVE	0	743.229965925
2E90EDD21091	2016-08-28	EtOH_Box04_S116	ACTIVE	0	743.510215998
2E90EDD21091	2016-08-28	EtOH_Box04_S116	ACTIVE	0	743.628216982
2E90EDD21091	2016-08-28	EtOH_Box04_S116	ACTIVE	0	743.984083891
2E90EDD21091	2016-08-28	EtOH_Box04_S116	ACTIVE	0	744.200525999
2E90EDD21091	2016-08-28	EtOH_Box04_S116	ACTIVE	0	744.340508938
2E90EDD21091	2016-08-28	EtOH_Box04_S116	ACTIVE	0	744.49098897
2E90EDD21091	2016-08-28	EtOH_Box04_S116	ACTIVE	0	744.663480997
2E90EDD21091	2016-08-28	EtOH_Box04_S116	ACTIVE	0	744.824774981
2E90EDD21091	2016-08-28	EtOH_Box04_S116	ACTIVE	0	744.996779919
2E90EDD21091	2016-08-28	EtOH_Box04_S116	ACTIVE	0	745.103963852
2E90EDD21091	2016-08-28	EtOH_Box04_S116	ACTIVE	0	745.27588892
2E90EDD21091	2016-08-28	EtOH_Box04_S116	ACTIVE	0	745.437258005
2E90EDD21091	2016-08-28	EtOH_Box04_S116	ACTIVE	0	745.630787849
2E90EDD21091	2016-08-28	EtOH_Box04_S116	ACTIVE	0	745.726986885
2E90EDD21091	2016-08-28	EtOH_Box04_S116	ACTIVE	0	745.909647942
2E90EDD21091	2016-08-28	EtOH_Box04_S116	ACTIVE	0	746.027510881
2E90EDD21091	2016-08-28	EtOH_Box04_S116	ACTIVE	0	746.199460983
2E90EDD21091	2016-08-28	EtOH_Box04_S116	ACTIVE	0	746.27421093
2E90EDD21091	2016-08-28	EtOH_Box04_S116	ACTIVE	0	746.467758894
2E90EDD21091	2016-08-28	EtOH_Box04_S116	ACTIVE	0	746.823632956
2E90EDD21091	2016-08-28	EtOH_Box04_S116	ACTIVE	0	747.103578806
2E90EDD21091	2016-08-28	EtOH_Box04_S116	ACTIVE	0	747.481987953
2E90EDD21091	2016-08-28	EtOH_Box04_S116	ACTIVE	0	747.578317881
2E90EDD21091	2016-08-28	EtOH_Box04_S116	ACTIVE	0	748.225939989
2E90EDD21091	2016-08-28	EtOH_Box04_S116	ACTIVE	0	748.28985095
2E90EDD21091	2016-08-28	EtOH_Box04_S116	ACTIVE	0	748.699829817
2E90EDD21091	2016-08-28	EtOH_Box04_S116	ACTIVE	0	750.137934923
2E90EDD21091	2016-08-28	EtOH_Box04_S116	ACTIVE	0	750.837539911
2E90EDD21091	2016-08-28	EtOH_Box04_S116	ACTIVE	0	752.336863995
2E90EDD21091	2016-08-28	EtOH_Box04_S116	ACTIVE	0	752.430510998
2E90EDD21091	2016-08-28	EtOH_Box04_S116	ACTIVE	0	753.465595007
2E90EDD21091	2016-08-28	EtOH_Box04_S116	ACTIVE	0	753.656515837
2E90EDD21091	2016-08-28	EtOH_Box04_S116	ACTIVE	0	753.78239584
2E90EDD21091	2016-08-28	EtOH_Box04_S116	INACTIVE	0	807.196475983
2E90EDD21091	2016-08-28	EtOH_Box04_S116	ACTIVE	0	810.294977903
2E90EDD21091	2016-08-28	EtOH_Box04_S116	REWARD	8	810.294977903
2E90EDD21091	2016-08-28	EtOH_Box04_S116	ACTIVE	0	810.944598913
2E90EDD21091	2016-08-28	EtOH_Box04_S116	ACTIVE	0	811.138464928
2E90EDD21091	2016-08-28	EtOH_Box04_S116	ACTIVE	0	811.764916897
2E90EDD21091	2016-08-28	EtOH_Box04_S116	ACTIVE	0	811.882936001
2E90EDD21091	2016-08-28	EtOH_Box04_S116	ACTIVE	0	812.661925793
2E90EDD21091	2016-08-28	EtOH_Box04_S116	ACTIVE	0	907.308921814
2E90EDD21091	2016-08-28	EtOH_Box04_S116	ACTIVE	0	907.956065893
2E90EDD21091	2016-08-28	EtOH_Box04_S116	ACTIVE	0	910.094425917
2E90EDD21091	2016-08-28	EtOH_Box04_S116	ACTIVE	0	910.189366817
2E90EDD21091	2016-08-28	EtOH_Box04_S116	ACTIVE	0	910.327406883
2E90EDD21091	2016-08-28	EtOH_Box04_S116	ACTIVE	0	910.617791891
2E90EDD21091	2016-08-28	EtOH_Box04_S116	ACTIVE	0	910.90771699
2E90EDD21091	2016-08-28	EtOH_Box04_S116	INACTIVE	0	1224.60833502
2E90EDD21091	2016-08-28	EtOH_Box04_S116	SessionEnd	0	1510.92332482
