# Supplementary material for: An open source device for operant licking in rats
Source: PeerJ. 2017 Feb 14;5:e2981. doi: 10.7717/peerj.2981 (PMC5312574; doi:10.7717/peerj.2981)
Supplement: Supplemental Information 1 — The complete raw data and several R scripts that generated all the figures and statistical analysis were compressed using the Linux tar command. The bash program dataSummary.sh located in the sucrose and water subdirectory was used to generate summary statistics for each run. [file peerj-05-2981-s001.gz › data/water/water_vr/ETOH_lick_Box04_S115_2E90EDD21091.csv]

RatID	date	boxid	EventType	vr10	seconds
2E90EDD21091	2016-08-28	EtOH_Box04_S115	ACTIVE	0	11.3689720631
2E90EDD21091	2016-08-28	EtOH_Box04_S115	ACTIVE	0	11.4725279808
2E90EDD21091	2016-08-28	EtOH_Box04_S115	ACTIVE	0	11.5648369789
2E90EDD21091	2016-08-28	EtOH_Box04_S115	ACTIVE	0	11.6571578979
2E90EDD21091	2016-08-28	EtOH_Box04_S115	ACTIVE	0	12.4309709072
2E90EDD21091	2016-08-28	EtOH_Box04_S115	ACTIVE	0	12.5125749111
2E90EDD21091	2016-08-28	EtOH_Box04_S115	ACTIVE	0	12.6264939308
2E90EDD21091	2016-08-28	EtOH_Box04_S115	ACTIVE	0	12.7405149937
2E90EDD21091	2016-08-28	EtOH_Box04_S115	ACTIVE	0	12.8329210281
2E90EDD21091	2016-08-28	EtOH_Box04_S115	ACTIVE	0	12.9359800816
2E90EDD21091	2016-08-28	EtOH_Box04_S115	REWARD	10	12.9359800816
2E90EDD21091	2016-08-28	EtOH_Box04_S115	INACTIVE	0	75.4212808609
2E90EDD21091	2016-08-28	EtOH_Box04_S115	INACTIVE	0	75.5991230011
2E90EDD21091	2016-08-28	EtOH_Box04_S115	INACTIVE	0	75.8091928959
2E90EDD21091	2016-08-28	EtOH_Box04_S115	INACTIVE	0	75.921931982
2E90EDD21091	2016-08-28	EtOH_Box04_S115	INACTIVE	0	76.1212220192
2E90EDD21091	2016-08-28	EtOH_Box04_S115	INACTIVE	0	76.244740963
2E90EDD21091	2016-08-28	EtOH_Box04_S115	INACTIVE	0	76.5735518932
2E90EDD21091	2016-08-28	EtOH_Box04_S115	INACTIVE	0	76.7731389999
2E90EDD21091	2016-08-28	EtOH_Box04_S115	INACTIVE	0	76.9833760262
2E90EDD21091	2016-08-28	EtOH_Box04_S115	INACTIVE	0	78.0049800873
2E90EDD21091	2016-08-28	EtOH_Box04_S115	ACTIVE	0	159.632188082
2E90EDD21091	2016-08-28	EtOH_Box04_S115	INACTIVE	0	172.344922066
2E90EDD21091	2016-08-28	EtOH_Box04_S115	INACTIVE	0	175.097560883
2E90EDD21091	2016-08-28	EtOH_Box04_S115	INACTIVE	0	175.287308931
2E90EDD21091	2016-08-28	EtOH_Box04_S115	INACTIVE	0	176.212811947
2E90EDD21091	2016-08-28	EtOH_Box04_S115	INACTIVE	0	226.454349041
2E90EDD21091	2016-08-28	EtOH_Box04_S115	INACTIVE	0	256.959347963
2E90EDD21091	2016-08-28	EtOH_Box04_S115	INACTIVE	0	262.198257923
2E90EDD21091	2016-08-28	EtOH_Box04_S115	ACTIVE	0	264.885325909
2E90EDD21091	2016-08-28	EtOH_Box04_S115	ACTIVE	0	264.980232
2E90EDD21091	2016-08-28	EtOH_Box04_S115	ACTIVE	0	265.724318027
2E90EDD21091	2016-08-28	EtOH_Box04_S115	ACTIVE	0	265.920672894
2E90EDD21091	2016-08-28	EtOH_Box04_S115	INACTIVE	0	461.176474094
2E90EDD21091	2016-08-28	EtOH_Box04_S115	ACTIVE	0	769.167654037
2E90EDD21091	2016-08-28	EtOH_Box04_S115	ACTIVE	0	893.800595045
2E90EDD21091	2016-08-28	EtOH_Box04_S115	ACTIVE	0	894.199361086
2E90EDD21091	2016-08-28	EtOH_Box04_S115	ACTIVE	0	1251.94601202
2E90EDD21091	2016-08-28	EtOH_Box04_S115	ACTIVE	0	1255.39193702
2E90EDD21091	2016-08-28	EtOH_Box04_S115	ACTIVE	0	1255.48688889
2E90EDD21091	2016-08-28	EtOH_Box04_S115	INACTIVE	0	1268.23034286
2E90EDD21091	2016-08-28	EtOH_Box04_S115	INACTIVE	0	1271.77935696
2E90EDD21091	2016-08-28	EtOH_Box04_S115	INACTIVE	0	1302.609689
2E90EDD21091	2016-08-28	EtOH_Box04_S115	INACTIVE	0	1304.81000304
2E90EDD21091	2016-08-28	EtOH_Box04_S115	INACTIVE	0	1305.04309106
2E90EDD21091	2016-08-28	EtOH_Box04_S115	ACTIVE	0	1912.96633196
2E90EDD21091	2016-08-28	EtOH_Box04_S115	ACTIVE	0	1920.33695388
2E90EDD21091	2016-08-28	EtOH_Box04_S115	INACTIVE	0	1940.48218894
2E90EDD21091	2016-08-28	EtOH_Box04_S115	ACTIVE	0	2305.00341296
2E90EDD21091	2016-08-28	EtOH_Box04_S115	ACTIVE	0	2317.91593003
2E90EDD21091	2016-08-28	EtOH_Box04_S115	ACTIVE	0	2318.76862407
2E90EDD21091	2016-08-28	EtOH_Box04_S115	ACTIVE	0	2319.39347196
2E90EDD21091	2016-08-28	EtOH_Box04_S115	ACTIVE	0	2320.2123189
2E90EDD21091	2016-08-28	EtOH_Box04_S115	REWARD	18	2320.2123189
2E90EDD21091	2016-08-28	EtOH_Box04_S115	ACTIVE	0	2326.841856
2E90EDD21091	2016-08-28	EtOH_Box04_S115	ACTIVE	0	2327.60960793
2E90EDD21091	2016-08-28	EtOH_Box04_S115	ACTIVE	0	2327.69512796
2E90EDD21091	2016-08-28	EtOH_Box04_S115	ACTIVE	0	2327.97512388
2E90EDD21091	2016-08-28	EtOH_Box04_S115	ACTIVE	0	2328.61193109
2E90EDD21091	2016-08-28	EtOH_Box04_S115	ACTIVE	0	2333.83286095
2E90EDD21091	2016-08-28	EtOH_Box04_S115	ACTIVE	0	2336.15615702
2E90EDD21091	2016-08-28	EtOH_Box04_S115	ACTIVE	0	2336.29603696
2E90EDD21091	2016-08-28	EtOH_Box04_S115	ACTIVE	0	2336.42481589
2E90EDD21091	2016-08-28	EtOH_Box04_S115	ACTIVE	0	2336.54267597
2E90EDD21091	2016-08-28	EtOH_Box04_S115	ACTIVE	0	2337.96813107
2E90EDD21091	2016-08-28	EtOH_Box04_S115	ACTIVE	0	2339.00567007
2E90EDD21091	2016-08-28	EtOH_Box04_S115	ACTIVE	0	2339.28575206
2E90EDD21091	2016-08-28	EtOH_Box04_S115	ACTIVE	0	2340.61384487
2E90EDD21091	2016-08-28	EtOH_Box04_S115	ACTIVE	0	2340.69681597
2E90EDD21091	2016-08-28	EtOH_Box04_S115	ACTIVE	0	2341.00723505
2E90EDD21091	2016-08-28	EtOH_Box04_S115	ACTIVE	0	2341.10074306
2E90EDD21091	2016-08-28	EtOH_Box04_S115	ACTIVE	0	2341.36756802
2E90EDD21091	2016-08-28	EtOH_Box04_S115	ACTIVE	0	2341.56918502
2E90EDD21091	2016-08-28	EtOH_Box04_S115	ACTIVE	0	2343.27347708
2E90EDD21091	2016-08-28	EtOH_Box04_S115	REWARD	7	2343.27347708
2E90EDD21091	2016-08-28	EtOH_Box04_S115	ACTIVE	0	2351.03742599
2E90EDD21091	2016-08-28	EtOH_Box04_S115	ACTIVE	0	2351.15544105
2E90EDD21091	2016-08-28	EtOH_Box04_S115	ACTIVE	0	2352.96950793
2E90EDD21091	2016-08-28	EtOH_Box04_S115	ACTIVE	0	2354.17989302
2E90EDD21091	2016-08-28	EtOH_Box04_S115	ACTIVE	0	2354.67588496
2E90EDD21091	2016-08-28	EtOH_Box04_S115	ACTIVE	0	2354.93463993
2E90EDD21091	2016-08-28	EtOH_Box04_S115	ACTIVE	0	2355.45258403
2E90EDD21091	2016-08-28	EtOH_Box04_S115	ACTIVE	0	2423.97217393
2E90EDD21091	2016-08-28	EtOH_Box04_S115	ACTIVE	0	2424.17511201
2E90EDD21091	2016-08-28	EtOH_Box04_S115	ACTIVE	0	2424.28077102
2E90EDD21091	2016-08-28	EtOH_Box04_S115	ACTIVE	0	2430.36422396
2E90EDD21091	2016-08-28	EtOH_Box04_S115	ACTIVE	0	2460.49244094
2E90EDD21091	2016-08-28	EtOH_Box04_S115	INACTIVE	0	2536.87614298
2E90EDD21091	2016-08-28	EtOH_Box04_S115	INACTIVE	0	2537.23099303
2E90EDD21091	2016-08-28	EtOH_Box04_S115	INACTIVE	0	2538.51297593
2E90EDD21091	2016-08-28	EtOH_Box04_S115	INACTIVE	0	2541.66442704
2E90EDD21091	2016-08-28	EtOH_Box04_S115	INACTIVE	0	2542.30793786
2E90EDD21091	2016-08-28	EtOH_Box04_S115	INACTIVE	0	2542.47599792
2E90EDD21091	2016-08-28	EtOH_Box04_S115	INACTIVE	0	2542.67636609
2E90EDD21091	2016-08-28	EtOH_Box04_S115	INACTIVE	0	2543.03871393
2E90EDD21091	2016-08-28	EtOH_Box04_S115	INACTIVE	0	2543.88754106
2E90EDD21091	2016-08-28	EtOH_Box04_S115	INACTIVE	0	2544.12070394
2E90EDD21091	2016-08-28	EtOH_Box04_S115	INACTIVE	0	2544.59226799
2E90EDD21091	2016-08-28	EtOH_Box04_S115	INACTIVE	0	2544.99874306
2E90EDD21091	2016-08-28	EtOH_Box04_S115	INACTIVE	0	2545.69586897
2E90EDD21091	2016-08-28	EtOH_Box04_S115	INACTIVE	0	2546.03673005
2E90EDD21091	2016-08-28	EtOH_Box04_S115	INACTIVE	0	2546.49632096
2E90EDD21091	2016-08-28	EtOH_Box04_S115	ACTIVE	0	2553.78847909
2E90EDD21091	2016-08-28	EtOH_Box04_S115	ACTIVE	0	2561.94416189
2E90EDD21091	2016-08-28	EtOH_Box04_S115	ACTIVE	0	2562.136271
2E90EDD21091	2016-08-28	EtOH_Box04_S115	ACTIVE	0	2562.42554688
2E90EDD21091	2016-08-28	EtOH_Box04_S115	ACTIVE	0	2562.8555479
2E90EDD21091	2016-08-28	EtOH_Box04_S115	ACTIVE	0	2563.41480899
2E90EDD21091	2016-08-28	EtOH_Box04_S115	ACTIVE	0	2563.72591305
2E90EDD21091	2016-08-28	EtOH_Box04_S115	ACTIVE	0	2564.16627097
2E90EDD21091	2016-08-28	EtOH_Box04_S115	ACTIVE	0	2564.97530293
2E90EDD21091	2016-08-28	EtOH_Box04_S115	ACTIVE	0	2568.70065498
2E90EDD21091	2016-08-28	EtOH_Box04_S115	ACTIVE	0	2708.55182004
2E90EDD21091	2016-08-28	EtOH_Box04_S115	ACTIVE	0	2712.005404
2E90EDD21091	2016-08-28	EtOH_Box04_S115	ACTIVE	0	2712.694556
2E90EDD21091	2016-08-28	EtOH_Box04_S115	REWARD	18	2712.694556
2E90EDD21091	2016-08-28	EtOH_Box04_S115	ACTIVE	0	2723.69720793
2E90EDD21091	2016-08-28	EtOH_Box04_S115	ACTIVE	0	2723.89124894
2E90EDD21091	2016-08-28	EtOH_Box04_S115	ACTIVE	0	2723.99839091
2E90EDD21091	2016-08-28	EtOH_Box04_S115	ACTIVE	0	2737.88374996
2E90EDD21091	2016-08-28	EtOH_Box04_S115	ACTIVE	0	3061.39261889
2E90EDD21091	2016-08-28	EtOH_Box04_S115	ACTIVE	0	3061.49727607
2E90EDD21091	2016-08-28	EtOH_Box04_S115	ACTIVE	0	3061.92600393
2E90EDD21091	2016-08-28	EtOH_Box04_S115	ACTIVE	0	3062.03045201
2E90EDD21091	2016-08-28	EtOH_Box04_S115	ACTIVE	0	3062.24286103
2E90EDD21091	2016-08-28	EtOH_Box04_S115	ACTIVE	0	3062.67137909
2E90EDD21091	2016-08-28	EtOH_Box04_S115	ACTIVE	0	3078.05527186
2E90EDD21091	2016-08-28	EtOH_Box04_S115	ACTIVE	0	3290.3358829
2E90EDD21091	2016-08-28	EtOH_Box04_S115	ACTIVE	0	3297.36016488
2E90EDD21091	2016-08-28	EtOH_Box04_S115	SessionEnd	0	3600.01964307
