# Supplementary material for: An open source device for operant licking in rats
Source: PeerJ. 2017 Feb 14;5:e2981. doi: 10.7717/peerj.2981 (PMC5312574; doi:10.7717/peerj.2981)
Supplement: Supplemental Information 1 — The complete raw data and several R scripts that generated all the figures and statistical analysis were compressed using the Linux tar command. The bash program dataSummary.sh located in the sucrose and water subdirectory was used to generate summary statistics for each run. [file peerj-05-2981-s001.gz › data/water/water_vr/ETOH_lick_Box01_S137_2E90EDD056D5.csv]

RatID	date	boxid	EventType	vr10	seconds
2E90EDD056D5	2016-08-28	EtOH_Box01_S137	ACTIVE	0	147.1417768
2E90EDD056D5	2016-08-28	EtOH_Box01_S137	ACTIVE	0	147.223466873
2E90EDD056D5	2016-08-28	EtOH_Box01_S137	ACTIVE	0	148.072591782
2E90EDD056D5	2016-08-28	EtOH_Box01_S137	INACTIVE	0	186.311077833
2E90EDD056D5	2016-08-28	EtOH_Box01_S137	INACTIVE	0	186.952716827
2E90EDD056D5	2016-08-28	EtOH_Box01_S137	INACTIVE	0	187.410309792
2E90EDD056D5	2016-08-28	EtOH_Box01_S137	INACTIVE	0	188.806881905
2E90EDD056D5	2016-08-28	EtOH_Box01_S137	INACTIVE	0	191.221356869
2E90EDD056D5	2016-08-28	EtOH_Box01_S137	INACTIVE	0	262.275882959
2E90EDD056D5	2016-08-28	EtOH_Box01_S137	INACTIVE	0	262.981925964
2E90EDD056D5	2016-08-28	EtOH_Box01_S137	INACTIVE	0	263.277371883
2E90EDD056D5	2016-08-28	EtOH_Box01_S137	INACTIVE	0	263.464814901
2E90EDD056D5	2016-08-28	EtOH_Box01_S137	INACTIVE	0	263.749324799
2E90EDD056D5	2016-08-28	EtOH_Box01_S137	INACTIVE	0	263.861920834
2E90EDD056D5	2016-08-28	EtOH_Box01_S137	INACTIVE	0	264.07196784
2E90EDD056D5	2016-08-28	EtOH_Box01_S137	INACTIVE	0	264.271104813
2E90EDD056D5	2016-08-28	EtOH_Box01_S137	INACTIVE	0	264.871545792
2E90EDD056D5	2016-08-28	EtOH_Box01_S137	INACTIVE	0	265.027658939
2E90EDD056D5	2016-08-28	EtOH_Box01_S137	INACTIVE	0	265.248473883
2E90EDD056D5	2016-08-28	EtOH_Box01_S137	ACTIVE	0	356.039910793
2E90EDD056D5	2016-08-28	EtOH_Box01_S137	ACTIVE	0	356.393007994
2E90EDD056D5	2016-08-28	EtOH_Box01_S137	ACTIVE	0	356.659609795
2E90EDD056D5	2016-08-28	EtOH_Box01_S137	ACTIVE	0	356.742193937
2E90EDD056D5	2016-08-28	EtOH_Box01_S137	ACTIVE	0	357.030469894
2E90EDD056D5	2016-08-28	EtOH_Box01_S137	ACTIVE	0	357.199791908
2E90EDD056D5	2016-08-28	EtOH_Box01_S137	ACTIVE	0	357.532195807
2E90EDD056D5	2016-08-28	EtOH_Box01_S137	REWARD	10	357.532195807
2E90EDD056D5	2016-08-28	EtOH_Box01_S137	ACTIVE	0	357.772844791
2E90EDD056D5	2016-08-28	EtOH_Box01_S137	ACTIVE	0	358.193775892
2E90EDD056D5	2016-08-28	EtOH_Box01_S137	ACTIVE	0	358.387686968
2E90EDD056D5	2016-08-28	EtOH_Box01_S137	ACTIVE	0	358.484026909
2E90EDD056D5	2016-08-28	EtOH_Box01_S137	ACTIVE	0	358.591088772
2E90EDD056D5	2016-08-28	EtOH_Box01_S137	ACTIVE	0	358.709004879
2E90EDD056D5	2016-08-28	EtOH_Box01_S137	ACTIVE	0	358.913350821
2E90EDD056D5	2016-08-28	EtOH_Box01_S137	ACTIVE	0	359.128548861
2E90EDD056D5	2016-08-28	EtOH_Box01_S137	ACTIVE	0	359.257248878
2E90EDD056D5	2016-08-28	EtOH_Box01_S137	ACTIVE	0	359.353534937
2E90EDD056D5	2016-08-28	EtOH_Box01_S137	ACTIVE	0	359.46082592
2E90EDD056D5	2016-08-28	EtOH_Box01_S137	ACTIVE	0	359.578758955
2E90EDD056D5	2016-08-28	EtOH_Box01_S137	ACTIVE	0	359.729159832
2E90EDD056D5	2016-08-28	EtOH_Box01_S137	ACTIVE	0	360.020015001
2E90EDD056D5	2016-08-28	EtOH_Box01_S137	ACTIVE	0	360.127110958
2E90EDD056D5	2016-08-28	EtOH_Box01_S137	ACTIVE	0	360.299088001
2E90EDD056D5	2016-08-28	EtOH_Box01_S137	ACTIVE	0	360.427773952
2E90EDD056D5	2016-08-28	EtOH_Box01_S137	ACTIVE	0	360.806259871
2E90EDD056D5	2016-08-28	EtOH_Box01_S137	ACTIVE	0	360.989245892
2E90EDD056D5	2016-08-28	EtOH_Box01_S137	ACTIVE	0	361.139518976
2E90EDD056D5	2016-08-28	EtOH_Box01_S137	ACTIVE	0	361.27035284
2E90EDD056D5	2016-08-28	EtOH_Box01_S137	ACTIVE	0	361.409986973
2E90EDD056D5	2016-08-28	EtOH_Box01_S137	ACTIVE	0	361.560305834
2E90EDD056D5	2016-08-28	EtOH_Box01_S137	ACTIVE	0	361.829470873
2E90EDD056D5	2016-08-28	EtOH_Box01_S137	ACTIVE	0	361.947337866
2E90EDD056D5	2016-08-28	EtOH_Box01_S137	ACTIVE	0	362.173277855
2E90EDD056D5	2016-08-28	EtOH_Box01_S137	ACTIVE	0	362.215398788
2E90EDD056D5	2016-08-28	EtOH_Box01_S137	ACTIVE	0	362.419711828
2E90EDD056D5	2016-08-28	EtOH_Box01_S137	ACTIVE	0	362.5375278
2E90EDD056D5	2016-08-28	EtOH_Box01_S137	ACTIVE	0	362.65532589
2E90EDD056D5	2016-08-28	EtOH_Box01_S137	ACTIVE	0	362.795727968
2E90EDD056D5	2016-08-28	EtOH_Box01_S137	ACTIVE	0	363.043899775
2E90EDD056D5	2016-08-28	EtOH_Box01_S137	ACTIVE	0	363.226626873
2E90EDD056D5	2016-08-28	EtOH_Box01_S137	ACTIVE	0	363.398590803
2E90EDD056D5	2016-08-28	EtOH_Box01_S137	ACTIVE	0	363.494889975
2E90EDD056D5	2016-08-28	EtOH_Box01_S137	ACTIVE	0	363.6127069
2E90EDD056D5	2016-08-28	EtOH_Box01_S137	ACTIVE	0	363.752258778
2E90EDD056D5	2016-08-28	EtOH_Box01_S137	ACTIVE	0	370.963382959
2E90EDD056D5	2016-08-28	EtOH_Box01_S137	ACTIVE	0	371.189655781
2E90EDD056D5	2016-08-28	EtOH_Box01_S137	INACTIVE	0	675.943844795
2E90EDD056D5	2016-08-28	EtOH_Box01_S137	ACTIVE	0	800.741002798
2E90EDD056D5	2016-08-28	EtOH_Box01_S137	ACTIVE	0	801.191300869
2E90EDD056D5	2016-08-28	EtOH_Box01_S137	ACTIVE	0	801.295650005
2E90EDD056D5	2016-08-28	EtOH_Box01_S137	ACTIVE	0	801.475801945
2E90EDD056D5	2016-08-28	EtOH_Box01_S137	ACTIVE	0	801.590935946
2E90EDD056D5	2016-08-28	EtOH_Box01_S137	ACTIVE	0	801.695238829
2E90EDD056D5	2016-08-28	EtOH_Box01_S137	ACTIVE	0	801.788761854
2E90EDD056D5	2016-08-28	EtOH_Box01_S137	REWARD	7	801.788761854
2E90EDD056D5	2016-08-28	EtOH_Box01_S137	ACTIVE	0	802.169006824
2E90EDD056D5	2016-08-28	EtOH_Box01_S137	ACTIVE	0	802.373669863
2E90EDD056D5	2016-08-28	EtOH_Box01_S137	ACTIVE	0	802.556543827
2E90EDD056D5	2016-08-28	EtOH_Box01_S137	ACTIVE	0	802.655500889
2E90EDD056D5	2016-08-28	EtOH_Box01_S137	ACTIVE	0	803.109761
2E90EDD056D5	2016-08-28	EtOH_Box01_S137	ACTIVE	0	803.216919899
2E90EDD056D5	2016-08-28	EtOH_Box01_S137	ACTIVE	0	803.323989868
2E90EDD056D5	2016-08-28	EtOH_Box01_S137	ACTIVE	0	804.652522802
2E90EDD056D5	2016-08-28	EtOH_Box01_S137	ACTIVE	0	804.965118885
2E90EDD056D5	2016-08-28	EtOH_Box01_S137	ACTIVE	0	805.159060955
2E90EDD056D5	2016-08-28	EtOH_Box01_S137	ACTIVE	0	805.233711004
2E90EDD056D5	2016-08-28	EtOH_Box01_S137	ACTIVE	0	805.362456799
2E90EDD056D5	2016-08-28	EtOH_Box01_S137	ACTIVE	0	805.50204587
2E90EDD056D5	2016-08-28	EtOH_Box01_S137	ACTIVE	0	805.619912863
2E90EDD056D5	2016-08-28	EtOH_Box01_S137	ACTIVE	0	806.311473846
2E90EDD056D5	2016-08-28	EtOH_Box01_S137	ACTIVE	0	806.46180582
2E90EDD056D5	2016-08-28	EtOH_Box01_S137	ACTIVE	0	806.666137934
2E90EDD056D5	2016-08-28	EtOH_Box01_S137	ACTIVE	0	806.794885874
2E90EDD056D5	2016-08-28	EtOH_Box01_S137	ACTIVE	0	807.065049887
2E90EDD056D5	2016-08-28	EtOH_Box01_S137	ACTIVE	0	807.442549944
2E90EDD056D5	2016-08-28	EtOH_Box01_S137	ACTIVE	0	807.755143881
2E90EDD056D5	2016-08-28	EtOH_Box01_S137	ACTIVE	0	814.27618885
2E90EDD056D5	2016-08-28	EtOH_Box01_S137	ACTIVE	0	814.491523981
2E90EDD056D5	2016-08-28	EtOH_Box01_S137	ACTIVE	0	815.269852877
2E90EDD056D5	2016-08-28	EtOH_Box01_S137	ACTIVE	0	1047.9784739
2E90EDD056D5	2016-08-28	EtOH_Box01_S137	ACTIVE	0	1048.1584599
2E90EDD056D5	2016-08-28	EtOH_Box01_S137	ACTIVE	0	1549.98213482
2E90EDD056D5	2016-08-28	EtOH_Box01_S137	ACTIVE	0	1772.78091192
2E90EDD056D5	2016-08-28	EtOH_Box01_S137	ACTIVE	0	1789.71328998
2E90EDD056D5	2016-08-28	EtOH_Box01_S137	ACTIVE	0	1790.39067793
2E90EDD056D5	2016-08-28	EtOH_Box01_S137	ACTIVE	0	1790.77598786
2E90EDD056D5	2016-08-28	EtOH_Box01_S137	ACTIVE	0	1791.47501397
2E90EDD056D5	2016-08-28	EtOH_Box01_S137	REWARD	8	1791.47501397
2E90EDD056D5	2016-08-28	EtOH_Box01_S137	ACTIVE	0	1959.57697678
2E90EDD056D5	2016-08-28	EtOH_Box01_S137	ACTIVE	0	2185.42652178
2E90EDD056D5	2016-08-28	EtOH_Box01_S137	ACTIVE	0	2185.7040658
2E90EDD056D5	2016-08-28	EtOH_Box01_S137	ACTIVE	0	2185.88414097
2E90EDD056D5	2016-08-28	EtOH_Box01_S137	ACTIVE	0	2186.01002693
2E90EDD056D5	2016-08-28	EtOH_Box01_S137	ACTIVE	0	2186.26568484
2E90EDD056D5	2016-08-28	EtOH_Box01_S137	ACTIVE	0	2186.39175892
2E90EDD056D5	2016-08-28	EtOH_Box01_S137	REWARD	7	2186.39175892
2E90EDD056D5	2016-08-28	EtOH_Box01_S137	ACTIVE	0	2187.36686683
2E90EDD056D5	2016-08-28	EtOH_Box01_S137	ACTIVE	0	2187.463413
2E90EDD056D5	2016-08-28	EtOH_Box01_S137	ACTIVE	0	2187.57068586
2E90EDD056D5	2016-08-28	EtOH_Box01_S137	ACTIVE	0	2187.77509284
2E90EDD056D5	2016-08-28	EtOH_Box01_S137	ACTIVE	0	2187.91457796
2E90EDD056D5	2016-08-28	EtOH_Box01_S137	ACTIVE	0	2188.06491899
2E90EDD056D5	2016-08-28	EtOH_Box01_S137	ACTIVE	0	2188.45551491
2E90EDD056D5	2016-08-28	EtOH_Box01_S137	ACTIVE	0	2190.887676
2E90EDD056D5	2016-08-28	EtOH_Box01_S137	ACTIVE	0	2191.0380578
2E90EDD056D5	2016-08-28	EtOH_Box01_S137	ACTIVE	0	2191.18838286
2E90EDD056D5	2016-08-28	EtOH_Box01_S137	ACTIVE	0	2191.349823
2E90EDD056D5	2016-08-28	EtOH_Box01_S137	ACTIVE	0	2191.50022197
2E90EDD056D5	2016-08-28	EtOH_Box01_S137	ACTIVE	0	2191.64068079
2E90EDD056D5	2016-08-28	EtOH_Box01_S137	ACTIVE	0	2191.79120588
2E90EDD056D5	2016-08-28	EtOH_Box01_S137	ACTIVE	0	2191.98485279
2E90EDD056D5	2016-08-28	EtOH_Box01_S137	ACTIVE	0	2192.38381696
2E90EDD056D5	2016-08-28	EtOH_Box01_S137	ACTIVE	0	2203.54334497
2E90EDD056D5	2016-08-28	EtOH_Box01_S137	INACTIVE	0	2251.36264181
2E90EDD056D5	2016-08-28	EtOH_Box01_S137	INACTIVE	0	2251.55334377
2E90EDD056D5	2016-08-28	EtOH_Box01_S137	INACTIVE	0	2251.81862593
2E90EDD056D5	2016-08-28	EtOH_Box01_S137	INACTIVE	0	2251.97586989
2E90EDD056D5	2016-08-28	EtOH_Box01_S137	INACTIVE	0	2252.19777584
2E90EDD056D5	2016-08-28	EtOH_Box01_S137	INACTIVE	0	2252.33318591
2E90EDD056D5	2016-08-28	EtOH_Box01_S137	INACTIVE	0	2252.70623088
2E90EDD056D5	2016-08-28	EtOH_Box01_S137	INACTIVE	0	2252.85472798
2E90EDD056D5	2016-08-28	EtOH_Box01_S137	ACTIVE	0	2262.52566791
2E90EDD056D5	2016-08-28	EtOH_Box01_S137	ACTIVE	0	2262.62054682
2E90EDD056D5	2016-08-28	EtOH_Box01_S137	ACTIVE	0	2262.71517181
2E90EDD056D5	2016-08-28	EtOH_Box01_S137	ACTIVE	0	2262.90701699
2E90EDD056D5	2016-08-28	EtOH_Box01_S137	REWARD	4	2262.90701699
2E90EDD056D5	2016-08-28	EtOH_Box01_S137	INACTIVE	0	2295.00921798
2E90EDD056D5	2016-08-28	EtOH_Box01_S137	ACTIVE	0	2297.13447595
2E90EDD056D5	2016-08-28	EtOH_Box01_S137	ACTIVE	0	2297.32878685
2E90EDD056D5	2016-08-28	EtOH_Box01_S137	ACTIVE	0	2297.51109791
2E90EDD056D5	2016-08-28	EtOH_Box01_S137	ACTIVE	0	2297.81217098
2E90EDD056D5	2016-08-28	EtOH_Box01_S137	ACTIVE	0	2297.96202898
2E90EDD056D5	2016-08-28	EtOH_Box01_S137	ACTIVE	0	2298.11173677
2E90EDD056D5	2016-08-28	EtOH_Box01_S137	ACTIVE	0	2298.4236958
2E90EDD056D5	2016-08-28	EtOH_Box01_S137	ACTIVE	0	2298.50857496
2E90EDD056D5	2016-08-28	EtOH_Box01_S137	ACTIVE	0	2298.63668084
2E90EDD056D5	2016-08-28	EtOH_Box01_S137	ACTIVE	0	2378.79900479
2E90EDD056D5	2016-08-28	EtOH_Box01_S137	ACTIVE	0	2379.19791293
2E90EDD056D5	2016-08-28	EtOH_Box01_S137	ACTIVE	0	2380.0071969
2E90EDD056D5	2016-08-28	EtOH_Box01_S137	INACTIVE	0	2409.83359885
2E90EDD056D5	2016-08-28	EtOH_Box01_S137	INACTIVE	0	2410.28382087
2E90EDD056D5	2016-08-28	EtOH_Box01_S137	INACTIVE	0	2410.6149509
2E90EDD056D5	2016-08-28	EtOH_Box01_S137	INACTIVE	0	2410.74072289
2E90EDD056D5	2016-08-28	EtOH_Box01_S137	INACTIVE	0	2410.8881669
2E90EDD056D5	2016-08-28	EtOH_Box01_S137	INACTIVE	0	2411.01387286
2E90EDD056D5	2016-08-28	EtOH_Box01_S137	INACTIVE	0	2411.139539
2E90EDD056D5	2016-08-28	EtOH_Box01_S137	INACTIVE	0	2411.36250687
2E90EDD056D5	2016-08-28	EtOH_Box01_S137	INACTIVE	0	2411.63963485
2E90EDD056D5	2016-08-28	EtOH_Box01_S137	INACTIVE	0	2411.88449287
2E90EDD056D5	2016-08-28	EtOH_Box01_S137	INACTIVE	0	2412.2478888
2E90EDD056D5	2016-08-28	EtOH_Box01_S137	INACTIVE	0	2412.44944191
2E90EDD056D5	2016-08-28	EtOH_Box01_S137	INACTIVE	0	2412.60757589
2E90EDD056D5	2016-08-28	EtOH_Box01_S137	INACTIVE	0	2413.23018885
2E90EDD056D5	2016-08-28	EtOH_Box01_S137	INACTIVE	0	2413.35602999
2E90EDD056D5	2016-08-28	EtOH_Box01_S137	ACTIVE	0	3068.57666397
2E90EDD056D5	2016-08-28	EtOH_Box01_S137	ACTIVE	0	3068.98495698
2E90EDD056D5	2016-08-28	EtOH_Box01_S137	INACTIVE	0	3156.15132093
2E90EDD056D5	2016-08-28	EtOH_Box01_S137	INACTIVE	0	3179.37732387
2E90EDD056D5	2016-08-28	EtOH_Box01_S137	INACTIVE	0	3508.75837493
2E90EDD056D5	2016-08-28	EtOH_Box01_S137	SessionEnd	0	3600.0198009
