# Supplementary material for: An open source device for operant licking in rats
Source: PeerJ. 2017 Feb 14;5:e2981. doi: 10.7717/peerj.2981 (PMC5312574; doi:10.7717/peerj.2981)
Supplement: Supplemental Information 1 — The complete raw data and several R scripts that generated all the figures and statistical analysis were compressed using the Linux tar command. The bash program dataSummary.sh located in the sucrose and water subdirectory was used to generate summary statistics for each run. [file peerj-05-2981-s001.gz › data/water/water_vr/ETOH_motion_Box03_S122_000008296D4C.csv]

RatID	date	boxid	EventType	vr	seconds
000008296D4C	2016-08-31	EtOH_Box03_S122	Motion	0	4.62673783302
000008296D4C	2016-08-31	EtOH_Box03_S122	Motion	0	6.62960004807
000008296D4C	2016-08-31	EtOH_Box03_S122	Motion	0	8.63226985931
000008296D4C	2016-08-31	EtOH_Box03_S122	Motion	0	10.7848379612
000008296D4C	2016-08-31	EtOH_Box03_S122	Motion	0	12.7874770164
000008296D4C	2016-08-31	EtOH_Box03_S122	Motion	0	15.3423960209
000008296D4C	2016-08-31	EtOH_Box03_S122	Motion	0	17.3450238705
000008296D4C	2016-08-31	EtOH_Box03_S122	Motion	0	19.7625038624
000008296D4C	2016-08-31	EtOH_Box03_S122	Motion	0	22.0366399288
000008296D4C	2016-08-31	EtOH_Box03_S122	Motion	0	24.0392830372
000008296D4C	2016-08-31	EtOH_Box03_S122	Motion	0	27.8044309616
000008296D4C	2016-08-31	EtOH_Box03_S122	Motion	0	33.1781849861
000008296D4C	2016-08-31	EtOH_Box03_S122	Motion	0	35.1808569431
000008296D4C	2016-08-31	EtOH_Box03_S122	Motion	0	38.5525999069
000008296D4C	2016-08-31	EtOH_Box03_S122	Motion	0	42.0601959229
000008296D4C	2016-08-31	EtOH_Box03_S122	Motion	0	44.0628399849
000008296D4C	2016-08-31	EtOH_Box03_S122	Motion	0	46.7685070038
000008296D4C	2016-08-31	EtOH_Box03_S122	Motion	0	49.9232308865
000008296D4C	2016-08-31	EtOH_Box03_S122	Motion	0	51.9259068966
000008296D4C	2016-08-31	EtOH_Box03_S122	Motion	0	53.9285418987
000008296D4C	2016-08-31	EtOH_Box03_S122	Motion	0	55.9311609268
000008296D4C	2016-08-31	EtOH_Box03_S122	Motion	0	57.9338018894
000008296D4C	2016-08-31	EtOH_Box03_S122	Motion	0	63.568944931
000008296D4C	2016-08-31	EtOH_Box03_S122	Motion	0	67.9912569523
000008296D4C	2016-08-31	EtOH_Box03_S122	Motion	0	77.4683439732
000008296D4C	2016-08-31	EtOH_Box03_S122	Motion	0	79.4710168839
000008296D4C	2016-08-31	EtOH_Box03_S122	Motion	0	83.6488089561
000008296D4C	2016-08-31	EtOH_Box03_S122	Motion	0	86.1718149185
000008296D4C	2016-08-31	EtOH_Box03_S122	Motion	0	88.174407959
000008296D4C	2016-08-31	EtOH_Box03_S122	Motion	0	90.1770179272
000008296D4C	2016-08-31	EtOH_Box03_S122	Motion	0	98.2474279404
000008296D4C	2016-08-31	EtOH_Box03_S122	Motion	0	100.67590785
000008296D4C	2016-08-31	EtOH_Box03_S122	Motion	0	104.635432959
000008296D4C	2016-08-31	EtOH_Box03_S122	Motion	0	121.725566864
000008296D4C	2016-08-31	EtOH_Box03_S122	Motion	0	123.728234053
000008296D4C	2016-08-31	EtOH_Box03_S122	Motion	0	126.164726019
000008296D4C	2016-08-31	EtOH_Box03_S122	Motion	0	128.998952866
000008296D4C	2016-08-31	EtOH_Box03_S122	Motion	0	135.41068387
000008296D4C	2016-08-31	EtOH_Box03_S122	Motion	0	137.413331032
000008296D4C	2016-08-31	EtOH_Box03_S122	Motion	0	139.415987015
000008296D4C	2016-08-31	EtOH_Box03_S122	Motion	0	142.996403933
000008296D4C	2016-08-31	EtOH_Box03_S122	Motion	0	146.702839851
000008296D4C	2016-08-31	EtOH_Box03_S122	Motion	0	151.738729954
000008296D4C	2016-08-31	EtOH_Box03_S122	Motion	0	153.741382837
000008296D4C	2016-08-31	EtOH_Box03_S122	Motion	0	155.744004011
000008296D4C	2016-08-31	EtOH_Box03_S122	Motion	0	157.746613979
000008296D4C	2016-08-31	EtOH_Box03_S122	Motion	0	160.598307848
000008296D4C	2016-08-31	EtOH_Box03_S122	Motion	0	165.738461971
000008296D4C	2016-08-31	EtOH_Box03_S122	Motion	0	167.741448879
000008296D4C	2016-08-31	EtOH_Box03_S122	Motion	0	169.74408102
000008296D4C	2016-08-31	EtOH_Box03_S122	Motion	0	171.940799952
000008296D4C	2016-08-31	EtOH_Box03_S122	Motion	0	173.943444967
000008296D4C	2016-08-31	EtOH_Box03_S122	Motion	0	178.05962491
000008296D4C	2016-08-31	EtOH_Box03_S122	Motion	0	183.798987865
000008296D4C	2016-08-31	EtOH_Box03_S122	Motion	0	185.801637888
000008296D4C	2016-08-31	EtOH_Box03_S122	Motion	0	189.583585978
000008296D4C	2016-08-31	EtOH_Box03_S122	Motion	0	191.586243868
000008296D4C	2016-08-31	EtOH_Box03_S122	Motion	0	194.63667202
000008296D4C	2016-08-31	EtOH_Box03_S122	Motion	0	196.63932395
000008296D4C	2016-08-31	EtOH_Box03_S122	Motion	0	199.93334794
000008296D4C	2016-08-31	EtOH_Box03_S122	Motion	0	204.403621912
000008296D4C	2016-08-31	EtOH_Box03_S122	Motion	0	208.092175961
000008296D4C	2016-08-31	EtOH_Box03_S122	Motion	0	210.742316008
000008296D4C	2016-08-31	EtOH_Box03_S122	Motion	0	214.72784996
000008296D4C	2016-08-31	EtOH_Box03_S122	Motion	0	217.298194885
000008296D4C	2016-08-31	EtOH_Box03_S122	Motion	0	220.395396948
000008296D4C	2016-08-31	EtOH_Box03_S122	Motion	0	223.55377984
000008296D4C	2016-08-31	EtOH_Box03_S122	Motion	0	226.152606964
000008296D4C	2016-08-31	EtOH_Box03_S122	Motion	0	228.155246973
000008296D4C	2016-08-31	EtOH_Box03_S122	Motion	0	230.317211866
000008296D4C	2016-08-31	EtOH_Box03_S122	Motion	0	232.319859028
000008296D4C	2016-08-31	EtOH_Box03_S122	Motion	0	236.840842962
000008296D4C	2016-08-31	EtOH_Box03_S122	Motion	0	246.881655931
000008296D4C	2016-08-31	EtOH_Box03_S122	Motion	0	295.46856904
000008296D4C	2016-08-31	EtOH_Box03_S122	Motion	0	297.72261405
000008296D4C	2016-08-31	EtOH_Box03_S122	Motion	0	300.526840925
000008296D4C	2016-08-31	EtOH_Box03_S122	Motion	0	302.529499054
000008296D4C	2016-08-31	EtOH_Box03_S122	Motion	0	306.681478024
000008296D4C	2016-08-31	EtOH_Box03_S122	Motion	0	308.684121847
000008296D4C	2016-08-31	EtOH_Box03_S122	Motion	0	310.686758995
000008296D4C	2016-08-31	EtOH_Box03_S122	Motion	0	315.107624054
000008296D4C	2016-08-31	EtOH_Box03_S122	Motion	0	321.967532873
000008296D4C	2016-08-31	EtOH_Box03_S122	Motion	0	325.424739838
000008296D4C	2016-08-31	EtOH_Box03_S122	Motion	0	331.187422991
000008296D4C	2016-08-31	EtOH_Box03_S122	Motion	0	334.071238995
000008296D4C	2016-08-31	EtOH_Box03_S122	Motion	0	337.951489925
000008296D4C	2016-08-31	EtOH_Box03_S122	Motion	0	340.7962749
000008296D4C	2016-08-31	EtOH_Box03_S122	Motion	0	344.51657486
000008296D4C	2016-08-31	EtOH_Box03_S122	Motion	0	348.500730991
000008296D4C	2016-08-31	EtOH_Box03_S122	Motion	0	350.503371
000008296D4C	2016-08-31	EtOH_Box03_S122	Motion	0	353.031282902
000008296D4C	2016-08-31	EtOH_Box03_S122	Motion	0	355.793679953
000008296D4C	2016-08-31	EtOH_Box03_S122	Motion	0	357.800843
000008296D4C	2016-08-31	EtOH_Box03_S122	Motion	0	360.839679956
000008296D4C	2016-08-31	EtOH_Box03_S122	Motion	0	365.689550877
000008296D4C	2016-08-31	EtOH_Box03_S122	Motion	0	367.692200899
000008296D4C	2016-08-31	EtOH_Box03_S122	Motion	0	370.116397858
000008296D4C	2016-08-31	EtOH_Box03_S122	Motion	0	373.001868963
000008296D4C	2016-08-31	EtOH_Box03_S122	Motion	0	375.411507845
000008296D4C	2016-08-31	EtOH_Box03_S122	Motion	0	377.533167839
000008296D4C	2016-08-31	EtOH_Box03_S122	Motion	0	379.728054047
000008296D4C	2016-08-31	EtOH_Box03_S122	Motion	0	383.454952955
000008296D4C	2016-08-31	EtOH_Box03_S122	Motion	0	385.45755291
000008296D4C	2016-08-31	EtOH_Box03_S122	Motion	0	387.460181952
000008296D4C	2016-08-31	EtOH_Box03_S122	Motion	0	389.46278286
000008296D4C	2016-08-31	EtOH_Box03_S122	Motion	0	394.622398853
000008296D4C	2016-08-31	EtOH_Box03_S122	Motion	0	399.575510979
000008296D4C	2016-08-31	EtOH_Box03_S122	Motion	0	401.578150988
000008296D4C	2016-08-31	EtOH_Box03_S122	Motion	0	403.580793858
000008296D4C	2016-08-31	EtOH_Box03_S122	Motion	0	405.95538187
000008296D4C	2016-08-31	EtOH_Box03_S122	Motion	0	407.98901701
000008296D4C	2016-08-31	EtOH_Box03_S122	Motion	0	409.991647959
000008296D4C	2016-08-31	EtOH_Box03_S122	Motion	0	411.99353385
000008296D4C	2016-08-31	EtOH_Box03_S122	Motion	0	413.996257067
000008296D4C	2016-08-31	EtOH_Box03_S122	Motion	0	417.383213997
000008296D4C	2016-08-31	EtOH_Box03_S122	Motion	0	419.385886908
000008296D4C	2016-08-31	EtOH_Box03_S122	Motion	0	422.213846922
000008296D4C	2016-08-31	EtOH_Box03_S122	Motion	0	429.847786903
000008296D4C	2016-08-31	EtOH_Box03_S122	Motion	0	431.850453854
000008296D4C	2016-08-31	EtOH_Box03_S122	Motion	0	433.853075027
000008296D4C	2016-08-31	EtOH_Box03_S122	Motion	0	436.425745964
000008296D4C	2016-08-31	EtOH_Box03_S122	Motion	0	440.401609898
000008296D4C	2016-08-31	EtOH_Box03_S122	Motion	0	445.774123907
000008296D4C	2016-08-31	EtOH_Box03_S122	Motion	0	447.882945061
000008296D4C	2016-08-31	EtOH_Box03_S122	Motion	0	450.913780928
000008296D4C	2016-08-31	EtOH_Box03_S122	Motion	0	454.902333021
000008296D4C	2016-08-31	EtOH_Box03_S122	Motion	0	456.904984951
000008296D4C	2016-08-31	EtOH_Box03_S122	Motion	0	460.763694048
000008296D4C	2016-08-31	EtOH_Box03_S122	Motion	0	462.766341925
000008296D4C	2016-08-31	EtOH_Box03_S122	Motion	0	465.451452971
000008296D4C	2016-08-31	EtOH_Box03_S122	Motion	0	468.773764849
000008296D4C	2016-08-31	EtOH_Box03_S122	Motion	0	470.776414871
000008296D4C	2016-08-31	EtOH_Box03_S122	Motion	0	472.779041052
000008296D4C	2016-08-31	EtOH_Box03_S122	Motion	0	474.781687975
000008296D4C	2016-08-31	EtOH_Box03_S122	Motion	0	476.783612967
000008296D4C	2016-08-31	EtOH_Box03_S122	Motion	0	478.786252975
000008296D4C	2016-08-31	EtOH_Box03_S122	Motion	0	480.788889885
000008296D4C	2016-08-31	EtOH_Box03_S122	Motion	0	483.219111919
000008296D4C	2016-08-31	EtOH_Box03_S122	Motion	0	486.932509899
000008296D4C	2016-08-31	EtOH_Box03_S122	Motion	0	497.166038036
000008296D4C	2016-08-31	EtOH_Box03_S122	Motion	0	505.500808001
000008296D4C	2016-08-31	EtOH_Box03_S122	Motion	0	508.88577795
000008296D4C	2016-08-31	EtOH_Box03_S122	Motion	0	513.007537842
000008296D4C	2016-08-31	EtOH_Box03_S122	Motion	0	515.899812937
000008296D4C	2016-08-31	EtOH_Box03_S122	Motion	0	517.902437925
000008296D4C	2016-08-31	EtOH_Box03_S122	Motion	0	519.90495801
000008296D4C	2016-08-31	EtOH_Box03_S122	Motion	0	522.871587038
000008296D4C	2016-08-31	EtOH_Box03_S122	Motion	0	526.048333883
000008296D4C	2016-08-31	EtOH_Box03_S122	Motion	0	528.956573963
000008296D4C	2016-08-31	EtOH_Box03_S122	Motion	0	531.878694057
000008296D4C	2016-08-31	EtOH_Box03_S122	Motion	0	533.88130188
000008296D4C	2016-08-31	EtOH_Box03_S122	Motion	0	535.883905888
000008296D4C	2016-08-31	EtOH_Box03_S122	Motion	0	539.105448961
000008296D4C	2016-08-31	EtOH_Box03_S122	Motion	0	541.108108044
000008296D4C	2016-08-31	EtOH_Box03_S122	Motion	0	546.559314013
000008296D4C	2016-08-31	EtOH_Box03_S122	Motion	0	548.754595041
000008296D4C	2016-08-31	EtOH_Box03_S122	Motion	0	550.757197857
000008296D4C	2016-08-31	EtOH_Box03_S122	Motion	0	552.759815931
000008296D4C	2016-08-31	EtOH_Box03_S122	Motion	0	556.094179869
000008296D4C	2016-08-31	EtOH_Box03_S122	Motion	0	562.143076897
000008296D4C	2016-08-31	EtOH_Box03_S122	Motion	0	565.535007
000008296D4C	2016-08-31	EtOH_Box03_S122	Motion	0	572.110290051
000008296D4C	2016-08-31	EtOH_Box03_S122	Motion	0	575.2705369
000008296D4C	2016-08-31	EtOH_Box03_S122	Motion	0	582.692721844
000008296D4C	2016-08-31	EtOH_Box03_S122	Motion	0	584.739208937
000008296D4C	2016-08-31	EtOH_Box03_S122	Motion	0	608.147421837
000008296D4C	2016-08-31	EtOH_Box03_S122	Motion	0	610.150090933
000008296D4C	2016-08-31	EtOH_Box03_S122	Motion	0	612.152724028
000008296D4C	2016-08-31	EtOH_Box03_S122	Motion	0	614.589464903
000008296D4C	2016-08-31	EtOH_Box03_S122	Motion	0	619.094254971
000008296D4C	2016-08-31	EtOH_Box03_S122	Motion	0	621.096931934
000008296D4C	2016-08-31	EtOH_Box03_S122	Motion	0	623.099551916
000008296D4C	2016-08-31	EtOH_Box03_S122	Motion	0	625.809381962
000008296D4C	2016-08-31	EtOH_Box03_S122	Motion	0	632.329038858
000008296D4C	2016-08-31	EtOH_Box03_S122	Motion	0	634.598140001
000008296D4C	2016-08-31	EtOH_Box03_S122	Motion	0	638.313808918
000008296D4C	2016-08-31	EtOH_Box03_S122	Motion	0	642.379951954
000008296D4C	2016-08-31	EtOH_Box03_S122	Motion	0	644.382607937
000008296D4C	2016-08-31	EtOH_Box03_S122	Motion	0	646.385267019
000008296D4C	2016-08-31	EtOH_Box03_S122	Motion	0	649.304395914
000008296D4C	2016-08-31	EtOH_Box03_S122	Motion	0	651.941555977
000008296D4C	2016-08-31	EtOH_Box03_S122	Motion	0	658.624742031
000008296D4C	2016-08-31	EtOH_Box03_S122	Motion	0	661.370720863
000008296D4C	2016-08-31	EtOH_Box03_S122	Motion	0	664.067410946
000008296D4C	2016-08-31	EtOH_Box03_S122	Motion	0	666.072155952
000008296D4C	2016-08-31	EtOH_Box03_S122	Motion	0	668.279410839
000008296D4C	2016-08-31	EtOH_Box03_S122	Motion	0	673.610401869
000008296D4C	2016-08-31	EtOH_Box03_S122	Motion	0	675.613070965
000008296D4C	2016-08-31	EtOH_Box03_S122	Motion	0	677.615716934
000008296D4C	2016-08-31	EtOH_Box03_S122	Motion	0	679.906084061
000008296D4C	2016-08-31	EtOH_Box03_S122	Motion	0	685.552641869
000008296D4C	2016-08-31	EtOH_Box03_S122	Motion	0	687.555286884
000008296D4C	2016-08-31	EtOH_Box03_S122	Motion	0	689.557924986
000008296D4C	2016-08-31	EtOH_Box03_S122	Motion	0	691.742580891
000008296D4C	2016-08-31	EtOH_Box03_S122	Motion	0	696.656306982
000008296D4C	2016-08-31	EtOH_Box03_S122	Motion	0	699.549572945
000008296D4C	2016-08-31	EtOH_Box03_S122	Motion	0	701.552258968
000008296D4C	2016-08-31	EtOH_Box03_S122	Motion	0	705.557029009
000008296D4C	2016-08-31	EtOH_Box03_S122	Motion	0	707.559705973
000008296D4C	2016-08-31	EtOH_Box03_S122	Motion	0	715.181899071
000008296D4C	2016-08-31	EtOH_Box03_S122	Motion	0	722.191833019
000008296D4C	2016-08-31	EtOH_Box03_S122	Motion	0	724.381479979
000008296D4C	2016-08-31	EtOH_Box03_S122	Motion	0	728.012505054
000008296D4C	2016-08-31	EtOH_Box03_S122	Motion	0	730.988739014
000008296D4C	2016-08-31	EtOH_Box03_S122	Motion	0	736.046409845
000008296D4C	2016-08-31	EtOH_Box03_S122	Motion	0	738.62993288
000008296D4C	2016-08-31	EtOH_Box03_S122	Motion	0	742.108193874
000008296D4C	2016-08-31	EtOH_Box03_S122	Motion	0	744.110800028
000008296D4C	2016-08-31	EtOH_Box03_S122	Motion	0	746.113613844
000008296D4C	2016-08-31	EtOH_Box03_S122	Motion	0	748.116250038
000008296D4C	2016-08-31	EtOH_Box03_S122	Motion	0	750.118933916
000008296D4C	2016-08-31	EtOH_Box03_S122	Motion	0	752.121618032
000008296D4C	2016-08-31	EtOH_Box03_S122	Motion	0	754.124270916
000008296D4C	2016-08-31	EtOH_Box03_S122	Motion	0	756.126939058
000008296D4C	2016-08-31	EtOH_Box03_S122	Motion	0	758.812352896
000008296D4C	2016-08-31	EtOH_Box03_S122	Motion	0	763.283712864
000008296D4C	2016-08-31	EtOH_Box03_S122	Motion	0	765.993247986
000008296D4C	2016-08-31	EtOH_Box03_S122	Motion	0	767.995961905
000008296D4C	2016-08-31	EtOH_Box03_S122	Motion	0	773.32377696
000008296D4C	2016-08-31	EtOH_Box03_S122	Motion	0	775.759712934
000008296D4C	2016-08-31	EtOH_Box03_S122	Motion	0	778.130635023
000008296D4C	2016-08-31	EtOH_Box03_S122	Motion	0	781.336776018
000008296D4C	2016-08-31	EtOH_Box03_S122	Motion	0	783.339438915
000008296D4C	2016-08-31	EtOH_Box03_S122	Motion	0	787.726899862
000008296D4C	2016-08-31	EtOH_Box03_S122	Motion	0	789.729557991
000008296D4C	2016-08-31	EtOH_Box03_S122	Motion	0	800.898799896
000008296D4C	2016-08-31	EtOH_Box03_S122	Motion	0	803.116374969
000008296D4C	2016-08-31	EtOH_Box03_S122	Motion	0	806.214300871
000008296D4C	2016-08-31	EtOH_Box03_S122	Motion	0	810.859838963
000008296D4C	2016-08-31	EtOH_Box03_S122	Motion	0	812.862411976
000008296D4C	2016-08-31	EtOH_Box03_S122	Motion	0	814.864692926
000008296D4C	2016-08-31	EtOH_Box03_S122	Motion	0	816.867238998
000008296D4C	2016-08-31	EtOH_Box03_S122	Motion	0	818.869966984
000008296D4C	2016-08-31	EtOH_Box03_S122	Motion	0	822.312353849
000008296D4C	2016-08-31	EtOH_Box03_S122	Motion	0	824.315018892
000008296D4C	2016-08-31	EtOH_Box03_S122	Motion	0	826.317674875
000008296D4C	2016-08-31	EtOH_Box03_S122	Motion	0	831.274750948
000008296D4C	2016-08-31	EtOH_Box03_S122	Motion	0	833.277413845
000008296D4C	2016-08-31	EtOH_Box03_S122	Motion	0	835.280056953
000008296D4C	2016-08-31	EtOH_Box03_S122	Motion	0	837.282709837
000008296D4C	2016-08-31	EtOH_Box03_S122	Motion	0	839.285372019
000008296D4C	2016-08-31	EtOH_Box03_S122	Motion	0	843.173265934
000008296D4C	2016-08-31	EtOH_Box03_S122	Motion	0	845.175997972
000008296D4C	2016-08-31	EtOH_Box03_S122	Motion	0	847.211016893
000008296D4C	2016-08-31	EtOH_Box03_S122	Motion	0	852.876181841
000008296D4C	2016-08-31	EtOH_Box03_S122	Motion	0	854.87872386
000008296D4C	2016-08-31	EtOH_Box03_S122	Motion	0	857.675682068
000008296D4C	2016-08-31	EtOH_Box03_S122	Motion	0	860.530060053
000008296D4C	2016-08-31	EtOH_Box03_S122	Motion	0	862.532665968
000008296D4C	2016-08-31	EtOH_Box03_S122	Motion	0	864.535322905
000008296D4C	2016-08-31	EtOH_Box03_S122	Motion	0	866.537979841
000008296D4C	2016-08-31	EtOH_Box03_S122	Motion	0	869.097445011
000008296D4C	2016-08-31	EtOH_Box03_S122	Motion	0	877.403899908
000008296D4C	2016-08-31	EtOH_Box03_S122	Motion	0	879.406578064
000008296D4C	2016-08-31	EtOH_Box03_S122	Motion	0	884.513416052
000008296D4C	2016-08-31	EtOH_Box03_S122	Motion	0	886.51613307
000008296D4C	2016-08-31	EtOH_Box03_S122	Motion	0	889.402300835
000008296D4C	2016-08-31	EtOH_Box03_S122	Motion	0	894.995182991
000008296D4C	2016-08-31	EtOH_Box03_S122	Motion	0	898.28551507
000008296D4C	2016-08-31	EtOH_Box03_S122	Motion	0	900.689800024
000008296D4C	2016-08-31	EtOH_Box03_S122	Motion	0	904.263597012
000008296D4C	2016-08-31	EtOH_Box03_S122	Motion	0	909.105177879
000008296D4C	2016-08-31	EtOH_Box03_S122	Motion	0	926.554520845
000008296D4C	2016-08-31	EtOH_Box03_S122	Motion	0	931.468353987
000008296D4C	2016-08-31	EtOH_Box03_S122	Motion	0	933.961199045
000008296D4C	2016-08-31	EtOH_Box03_S122	Motion	0	938.035809994
000008296D4C	2016-08-31	EtOH_Box03_S122	Motion	0	940.723619938
000008296D4C	2016-08-31	EtOH_Box03_S122	Motion	0	942.947242022
000008296D4C	2016-08-31	EtOH_Box03_S122	Motion	0	944.949873924
000008296D4C	2016-08-31	EtOH_Box03_S122	Motion	0	946.952540874
000008296D4C	2016-08-31	EtOH_Box03_S122	Motion	0	948.955184937
000008296D4C	2016-08-31	EtOH_Box03_S122	Motion	0	952.016934872
000008296D4C	2016-08-31	EtOH_Box03_S122	Motion	0	956.337033987
000008296D4C	2016-08-31	EtOH_Box03_S122	Motion	0	958.338907003
000008296D4C	2016-08-31	EtOH_Box03_S122	Motion	0	963.470783949
000008296D4C	2016-08-31	EtOH_Box03_S122	Motion	0	965.473453999
000008296D4C	2016-08-31	EtOH_Box03_S122	Motion	0	967.516347885
000008296D4C	2016-08-31	EtOH_Box03_S122	Motion	0	970.374253988
000008296D4C	2016-08-31	EtOH_Box03_S122	Motion	0	972.376917839
000008296D4C	2016-08-31	EtOH_Box03_S122	Motion	0	978.229845047
000008296D4C	2016-08-31	EtOH_Box03_S122	Motion	0	980.661898851
000008296D4C	2016-08-31	EtOH_Box03_S122	Motion	0	982.664849997
000008296D4C	2016-08-31	EtOH_Box03_S122	Motion	0	984.667523861
000008296D4C	2016-08-31	EtOH_Box03_S122	Motion	0	986.669829845
000008296D4C	2016-08-31	EtOH_Box03_S122	Motion	0	992.418200016
000008296D4C	2016-08-31	EtOH_Box03_S122	Motion	0	994.420866966
000008296D4C	2016-08-31	EtOH_Box03_S122	Motion	0	996.423483849
000008296D4C	2016-08-31	EtOH_Box03_S122	Motion	0	998.426152945
000008296D4C	2016-08-31	EtOH_Box03_S122	Motion	0	1000.42878199
000008296D4C	2016-08-31	EtOH_Box03_S122	Motion	0	1003.43431687
000008296D4C	2016-08-31	EtOH_Box03_S122	Motion	0	1005.44056201
000008296D4C	2016-08-31	EtOH_Box03_S122	Motion	0	1008.58531594
000008296D4C	2016-08-31	EtOH_Box03_S122	Motion	0	1015.58897591
000008296D4C	2016-08-31	EtOH_Box03_S122	Motion	0	1017.59163189
000008296D4C	2016-08-31	EtOH_Box03_S122	Motion	0	1087.42844796
000008296D4C	2016-08-31	EtOH_Box03_S122	Motion	0	1090.71723604
000008296D4C	2016-08-31	EtOH_Box03_S122	Motion	0	1094.16300702
000008296D4C	2016-08-31	EtOH_Box03_S122	Motion	0	1097.56513786
000008296D4C	2016-08-31	EtOH_Box03_S122	Motion	0	1099.56778407
000008296D4C	2016-08-31	EtOH_Box03_S122	Motion	0	1101.57299399
000008296D4C	2016-08-31	EtOH_Box03_S122	Motion	0	1103.57491684
000008296D4C	2016-08-31	EtOH_Box03_S122	Motion	0	1105.57757998
000008296D4C	2016-08-31	EtOH_Box03_S122	Motion	0	1111.5894289
000008296D4C	2016-08-31	EtOH_Box03_S122	Motion	0	1116.20907593
000008296D4C	2016-08-31	EtOH_Box03_S122	Motion	0	1120.55074191
000008296D4C	2016-08-31	EtOH_Box03_S122	Motion	0	1122.96129584
000008296D4C	2016-08-31	EtOH_Box03_S122	Motion	0	1124.96393394
000008296D4C	2016-08-31	EtOH_Box03_S122	Motion	0	1127.77856684
000008296D4C	2016-08-31	EtOH_Box03_S122	Motion	0	1133.16297889
000008296D4C	2016-08-31	EtOH_Box03_S122	Motion	0	1135.16580105
000008296D4C	2016-08-31	EtOH_Box03_S122	Motion	0	1139.69554186
000008296D4C	2016-08-31	EtOH_Box03_S122	Motion	0	1146.21673894
000008296D4C	2016-08-31	EtOH_Box03_S122	Motion	0	1148.21942806
000008296D4C	2016-08-31	EtOH_Box03_S122	Motion	0	1150.76849484
000008296D4C	2016-08-31	EtOH_Box03_S122	Motion	0	1154.72508502
000008296D4C	2016-08-31	EtOH_Box03_S122	Motion	0	1156.89403987
000008296D4C	2016-08-31	EtOH_Box03_S122	Motion	0	1159.12227702
000008296D4C	2016-08-31	EtOH_Box03_S122	Motion	0	1165.63651085
000008296D4C	2016-08-31	EtOH_Box03_S122	Motion	0	1168.21575594
000008296D4C	2016-08-31	EtOH_Box03_S122	Motion	0	1170.39280891
000008296D4C	2016-08-31	EtOH_Box03_S122	Motion	0	1172.39543486
000008296D4C	2016-08-31	EtOH_Box03_S122	Motion	0	1175.85122991
000008296D4C	2016-08-31	EtOH_Box03_S122	Motion	0	1180.41461802
000008296D4C	2016-08-31	EtOH_Box03_S122	Motion	0	1190.98703694
000008296D4C	2016-08-31	EtOH_Box03_S122	Motion	0	1192.98976588
000008296D4C	2016-08-31	EtOH_Box03_S122	Motion	0	1196.77850199
000008296D4C	2016-08-31	EtOH_Box03_S122	Motion	0	1199.58020186
000008296D4C	2016-08-31	EtOH_Box03_S122	Motion	0	1201.58282399
000008296D4C	2016-08-31	EtOH_Box03_S122	Motion	0	1205.77852988
000008296D4C	2016-08-31	EtOH_Box03_S122	Motion	0	1209.08094597
000008296D4C	2016-08-31	EtOH_Box03_S122	Motion	0	1217.39574099
000008296D4C	2016-08-31	EtOH_Box03_S122	Motion	0	1219.39841986
000008296D4C	2016-08-31	EtOH_Box03_S122	Motion	0	1222.55997705
000008296D4C	2016-08-31	EtOH_Box03_S122	Motion	0	1225.74719095
000008296D4C	2016-08-31	EtOH_Box03_S122	Motion	0	1227.74985504
000008296D4C	2016-08-31	EtOH_Box03_S122	Motion	0	1229.81153297
000008296D4C	2016-08-31	EtOH_Box03_S122	Motion	0	1232.67834496
000008296D4C	2016-08-31	EtOH_Box03_S122	Motion	0	1236.54261184
000008296D4C	2016-08-31	EtOH_Box03_S122	Motion	0	1242.02589393
000008296D4C	2016-08-31	EtOH_Box03_S122	Motion	0	1290.86739206
000008296D4C	2016-08-31	EtOH_Box03_S122	Motion	0	1292.96226287
000008296D4C	2016-08-31	EtOH_Box03_S122	Motion	0	1294.96494389
000008296D4C	2016-08-31	EtOH_Box03_S122	Motion	0	1296.96760392
000008296D4C	2016-08-31	EtOH_Box03_S122	Motion	0	1298.97028685
000008296D4C	2016-08-31	EtOH_Box03_S122	Motion	0	1301.64099383
000008296D4C	2016-08-31	EtOH_Box03_S122	Motion	0	1304.32483792
000008296D4C	2016-08-31	EtOH_Box03_S122	Motion	0	1309.48288798
000008296D4C	2016-08-31	EtOH_Box03_S122	Motion	0	1312.21932101
000008296D4C	2016-08-31	EtOH_Box03_S122	Motion	0	1314.22192597
000008296D4C	2016-08-31	EtOH_Box03_S122	Motion	0	1316.22361588
000008296D4C	2016-08-31	EtOH_Box03_S122	Motion	0	1318.22628903
000008296D4C	2016-08-31	EtOH_Box03_S122	Motion	0	1320.22894192
000008296D4C	2016-08-31	EtOH_Box03_S122	Motion	0	1322.33344793
000008296D4C	2016-08-31	EtOH_Box03_S122	Motion	0	1324.336133
000008296D4C	2016-08-31	EtOH_Box03_S122	Motion	0	1327.16669703
000008296D4C	2016-08-31	EtOH_Box03_S122	Motion	0	1329.16937184
000008296D4C	2016-08-31	EtOH_Box03_S122	Motion	0	1331.55860591
000008296D4C	2016-08-31	EtOH_Box03_S122	Motion	0	1407.67208099
000008296D4C	2016-08-31	EtOH_Box03_S122	Motion	0	1410.538342
000008296D4C	2016-08-31	EtOH_Box03_S122	Motion	0	1415.63301206
000008296D4C	2016-08-31	EtOH_Box03_S122	Motion	0	1418.95019484
000008296D4C	2016-08-31	EtOH_Box03_S122	Motion	0	1420.95290399
000008296D4C	2016-08-31	EtOH_Box03_S122	Motion	0	1423.20346904
000008296D4C	2016-08-31	EtOH_Box03_S122	Motion	0	1426.30441093
000008296D4C	2016-08-31	EtOH_Box03_S122	Motion	0	1429.45679092
000008296D4C	2016-08-31	EtOH_Box03_S122	Motion	0	1432.66103506
000008296D4C	2016-08-31	EtOH_Box03_S122	Motion	0	1438.45085192
000008296D4C	2016-08-31	EtOH_Box03_S122	Motion	0	1440.45353603
000008296D4C	2016-08-31	EtOH_Box03_S122	Motion	0	1444.62032199
000008296D4C	2016-08-31	EtOH_Box03_S122	Motion	0	1449.06661987
000008296D4C	2016-08-31	EtOH_Box03_S122	Motion	0	1451.8108449
000008296D4C	2016-08-31	EtOH_Box03_S122	Motion	0	1454.54040694
000008296D4C	2016-08-31	EtOH_Box03_S122	Motion	0	1456.54305005
000008296D4C	2016-08-31	EtOH_Box03_S122	Motion	0	1462.66371202
000008296D4C	2016-08-31	EtOH_Box03_S122	Motion	0	1464.66642189
000008296D4C	2016-08-31	EtOH_Box03_S122	Motion	0	1468.36889291
000008296D4C	2016-08-31	EtOH_Box03_S122	Motion	0	1472.96011686
000008296D4C	2016-08-31	EtOH_Box03_S122	Motion	0	1475.30429387
000008296D4C	2016-08-31	EtOH_Box03_S122	Motion	0	1495.11763692
000008296D4C	2016-08-31	EtOH_Box03_S122	Motion	0	1497.120332
000008296D4C	2016-08-31	EtOH_Box03_S122	Motion	0	1499.12297392
000008296D4C	2016-08-31	EtOH_Box03_S122	Motion	0	1501.12561107
000008296D4C	2016-08-31	EtOH_Box03_S122	Motion	0	1503.12827706
000008296D4C	2016-08-31	EtOH_Box03_S122	Motion	0	1506.35018492
000008296D4C	2016-08-31	EtOH_Box03_S122	Motion	0	1509.49476099
000008296D4C	2016-08-31	EtOH_Box03_S122	Motion	0	1511.49743605
000008296D4C	2016-08-31	EtOH_Box03_S122	Motion	0	1515.2330749
000008296D4C	2016-08-31	EtOH_Box03_S122	Motion	0	1520.51016498
000008296D4C	2016-08-31	EtOH_Box03_S122	Motion	0	1522.512784
000008296D4C	2016-08-31	EtOH_Box03_S122	Motion	0	1532.53016305
000008296D4C	2016-08-31	EtOH_Box03_S122	Motion	0	1534.53288102
000008296D4C	2016-08-31	EtOH_Box03_S122	Motion	0	1536.54816294
000008296D4C	2016-08-31	EtOH_Box03_S122	Motion	0	1538.55086184
000008296D4C	2016-08-31	EtOH_Box03_S122	Motion	0	1540.55350089
000008296D4C	2016-08-31	EtOH_Box03_S122	Motion	0	1543.88330603
000008296D4C	2016-08-31	EtOH_Box03_S122	Motion	0	1547.16452384
000008296D4C	2016-08-31	EtOH_Box03_S122	Motion	0	1549.82561493
000008296D4C	2016-08-31	EtOH_Box03_S122	Motion	0	1556.92611504
000008296D4C	2016-08-31	EtOH_Box03_S122	Motion	0	1558.92879701
000008296D4C	2016-08-31	EtOH_Box03_S122	Motion	0	1563.01061893
000008296D4C	2016-08-31	EtOH_Box03_S122	Motion	0	1565.30033684
000008296D4C	2016-08-31	EtOH_Box03_S122	Motion	0	1568.17494488
000008296D4C	2016-08-31	EtOH_Box03_S122	Motion	0	1570.17760086
000008296D4C	2016-08-31	EtOH_Box03_S122	Motion	0	1577.70069194
000008296D4C	2016-08-31	EtOH_Box03_S122	Motion	0	1579.70338488
000008296D4C	2016-08-31	EtOH_Box03_S122	Motion	0	1586.23135805
000008296D4C	2016-08-31	EtOH_Box03_S122	Motion	0	1588.42581797
000008296D4C	2016-08-31	EtOH_Box03_S122	Motion	0	1590.96469188
000008296D4C	2016-08-31	EtOH_Box03_S122	Motion	0	1594.76659894
000008296D4C	2016-08-31	EtOH_Box03_S122	Motion	0	1600.93568897
000008296D4C	2016-08-31	EtOH_Box03_S122	Motion	0	1613.50293899
000008296D4C	2016-08-31	EtOH_Box03_S122	Motion	0	1615.84327197
000008296D4C	2016-08-31	EtOH_Box03_S122	Motion	0	1619.90038991
000008296D4C	2016-08-31	EtOH_Box03_S122	Motion	0	1621.90305996
000008296D4C	2016-08-31	EtOH_Box03_S122	Motion	0	1623.90574193
000008296D4C	2016-08-31	EtOH_Box03_S122	Motion	0	1692.61382699
000008296D4C	2016-08-31	EtOH_Box03_S122	Motion	0	1694.61652088
000008296D4C	2016-08-31	EtOH_Box03_S122	Motion	0	1696.61916304
000008296D4C	2016-08-31	EtOH_Box03_S122	Motion	0	1701.13061094
000008296D4C	2016-08-31	EtOH_Box03_S122	Motion	0	1703.62049198
000008296D4C	2016-08-31	EtOH_Box03_S122	Motion	0	1705.62314487
000008296D4C	2016-08-31	EtOH_Box03_S122	Motion	0	1708.44975996
000008296D4C	2016-08-31	EtOH_Box03_S122	Motion	0	1710.86210299
000008296D4C	2016-08-31	EtOH_Box03_S122	Motion	0	1713.95660686
000008296D4C	2016-08-31	EtOH_Box03_S122	Motion	0	1716.37241387
000008296D4C	2016-08-31	EtOH_Box03_S122	Motion	0	1730.06585789
000008296D4C	2016-08-31	EtOH_Box03_S122	Motion	0	1732.464818
000008296D4C	2016-08-31	EtOH_Box03_S122	Motion	0	1734.60042405
000008296D4C	2016-08-31	EtOH_Box03_S122	Motion	0	1741.15267396
000008296D4C	2016-08-31	EtOH_Box03_S122	Motion	0	1743.15986705
000008296D4C	2016-08-31	EtOH_Box03_S122	Motion	0	1746.43527293
000008296D4C	2016-08-31	EtOH_Box03_S122	Motion	0	1748.56191301
000008296D4C	2016-08-31	EtOH_Box03_S122	Motion	0	1750.56366897
000008296D4C	2016-08-31	EtOH_Box03_S122	Motion	0	1753.35802794
000008296D4C	2016-08-31	EtOH_Box03_S122	Motion	0	1756.56192994
000008296D4C	2016-08-31	EtOH_Box03_S122	Motion	0	1758.564574
000008296D4C	2016-08-31	EtOH_Box03_S122	Motion	0	1760.93338799
000008296D4C	2016-08-31	EtOH_Box03_S122	Motion	0	1763.19684505
000008296D4C	2016-08-31	EtOH_Box03_S122	Motion	0	1765.19949698
000008296D4C	2016-08-31	EtOH_Box03_S122	Motion	0	1767.20217896
000008296D4C	2016-08-31	EtOH_Box03_S122	Motion	0	1769.62010098
000008296D4C	2016-08-31	EtOH_Box03_S122	Motion	0	1771.62277389
000008296D4C	2016-08-31	EtOH_Box03_S122	Motion	0	1774.48716307
000008296D4C	2016-08-31	EtOH_Box03_S122	Motion	0	1778.332932
000008296D4C	2016-08-31	EtOH_Box03_S122	Motion	0	1787.81573606
000008296D4C	2016-08-31	EtOH_Box03_S122	Motion	0	1793.79952693
000008296D4C	2016-08-31	EtOH_Box03_S122	Motion	0	1825.53130484
000008296D4C	2016-08-31	EtOH_Box03_S122	Motion	0	1828.43711805
000008296D4C	2016-08-31	EtOH_Box03_S122	Motion	0	1830.43978691
000008296D4C	2016-08-31	EtOH_Box03_S122	Motion	0	1832.44246292
000008296D4C	2016-08-31	EtOH_Box03_S122	Motion	0	1834.72844386
000008296D4C	2016-08-31	EtOH_Box03_S122	Motion	0	1836.73109984
000008296D4C	2016-08-31	EtOH_Box03_S122	Motion	0	1838.73377991
000008296D4C	2016-08-31	EtOH_Box03_S122	Motion	0	1840.73646402
000008296D4C	2016-08-31	EtOH_Box03_S122	Motion	0	1844.28347707
000008296D4C	2016-08-31	EtOH_Box03_S122	Motion	0	1847.07098389
000008296D4C	2016-08-31	EtOH_Box03_S122	Motion	0	1849.07375288
000008296D4C	2016-08-31	EtOH_Box03_S122	Motion	0	1851.07648087
000008296D4C	2016-08-31	EtOH_Box03_S122	Motion	0	1853.07923889
000008296D4C	2016-08-31	EtOH_Box03_S122	Motion	0	1855.37703085
000008296D4C	2016-08-31	EtOH_Box03_S122	Motion	0	1857.87133098
000008296D4C	2016-08-31	EtOH_Box03_S122	Motion	0	1859.87401295
000008296D4C	2016-08-31	EtOH_Box03_S122	Motion	0	1861.87668395
000008296D4C	2016-08-31	EtOH_Box03_S122	Motion	0	1863.87936687
000008296D4C	2016-08-31	EtOH_Box03_S122	Motion	0	1865.88206697
000008296D4C	2016-08-31	EtOH_Box03_S122	Motion	0	1867.88496685
000008296D4C	2016-08-31	EtOH_Box03_S122	Motion	0	1870.68655205
000008296D4C	2016-08-31	EtOH_Box03_S122	Motion	0	1872.68930888
000008296D4C	2016-08-31	EtOH_Box03_S122	Motion	0	1891.24089003
000008296D4C	2016-08-31	EtOH_Box03_S122	Motion	0	1894.45415807
000008296D4C	2016-08-31	EtOH_Box03_S122	Motion	0	1898.33628702
000008296D4C	2016-08-31	EtOH_Box03_S122	Motion	0	1901.74644685
000008296D4C	2016-08-31	EtOH_Box03_S122	Motion	0	1910.09660292
000008296D4C	2016-08-31	EtOH_Box03_S122	Motion	0	1912.09938192
000008296D4C	2016-08-31	EtOH_Box03_S122	Motion	0	1914.24965787
000008296D4C	2016-08-31	EtOH_Box03_S122	Motion	0	1916.95278692
000008296D4C	2016-08-31	EtOH_Box03_S122	Motion	0	1919.14588404
000008296D4C	2016-08-31	EtOH_Box03_S122	Motion	0	1921.14846087
000008296D4C	2016-08-31	EtOH_Box03_S122	Motion	0	1923.15109587
000008296D4C	2016-08-31	EtOH_Box03_S122	Motion	0	1925.15840697
000008296D4C	2016-08-31	EtOH_Box03_S122	Motion	0	1927.36565804
000008296D4C	2016-08-31	EtOH_Box03_S122	Motion	0	1932.24780703
000008296D4C	2016-08-31	EtOH_Box03_S122	Motion	0	1934.250525
000008296D4C	2016-08-31	EtOH_Box03_S122	Motion	0	1936.45203185
000008296D4C	2016-08-31	EtOH_Box03_S122	Motion	0	1938.45472097
000008296D4C	2016-08-31	EtOH_Box03_S122	Motion	0	1941.48418093
000008296D4C	2016-08-31	EtOH_Box03_S122	Motion	0	1943.48699093
000008296D4C	2016-08-31	EtOH_Box03_S122	Motion	0	1945.48999
000008296D4C	2016-08-31	EtOH_Box03_S122	Motion	0	1947.492939
000008296D4C	2016-08-31	EtOH_Box03_S122	Motion	0	1949.49483204
000008296D4C	2016-08-31	EtOH_Box03_S122	Motion	0	1951.49768901
000008296D4C	2016-08-31	EtOH_Box03_S122	Motion	0	1953.50045395
000008296D4C	2016-08-31	EtOH_Box03_S122	Motion	0	1955.50343204
000008296D4C	2016-08-31	EtOH_Box03_S122	Motion	0	1958.02373099
000008296D4C	2016-08-31	EtOH_Box03_S122	Motion	0	1964.64238787
000008296D4C	2016-08-31	EtOH_Box03_S122	Motion	0	1966.88274693
000008296D4C	2016-08-31	EtOH_Box03_S122	Motion	0	1968.88759494
000008296D4C	2016-08-31	EtOH_Box03_S122	Motion	0	1970.890275
000008296D4C	2016-08-31	EtOH_Box03_S122	Motion	0	1973.17209196
000008296D4C	2016-08-31	EtOH_Box03_S122	Motion	0	1976.96758294
000008296D4C	2016-08-31	EtOH_Box03_S122	Motion	0	1978.97034287
000008296D4C	2016-08-31	EtOH_Box03_S122	Motion	0	1980.97775197
000008296D4C	2016-08-31	EtOH_Box03_S122	Motion	0	1984.82697606
000008296D4C	2016-08-31	EtOH_Box03_S122	Motion	0	1987.2630589
000008296D4C	2016-08-31	EtOH_Box03_S122	Motion	0	2006.91807604
000008296D4C	2016-08-31	EtOH_Box03_S122	Motion	0	2010.53583789
000008296D4C	2016-08-31	EtOH_Box03_S122	Motion	0	2014.70378304
000008296D4C	2016-08-31	EtOH_Box03_S122	Motion	0	2016.91488695
000008296D4C	2016-08-31	EtOH_Box03_S122	Motion	0	2021.90030503
000008296D4C	2016-08-31	EtOH_Box03_S122	Motion	0	2023.90299392
000008296D4C	2016-08-31	EtOH_Box03_S122	Motion	0	2025.997756
000008296D4C	2016-08-31	EtOH_Box03_S122	Motion	0	2029.91953492
000008296D4C	2016-08-31	EtOH_Box03_S122	Motion	0	2032.13624907
000008296D4C	2016-08-31	EtOH_Box03_S122	Motion	0	2034.13903594
000008296D4C	2016-08-31	EtOH_Box03_S122	Motion	0	2037.99709105
000008296D4C	2016-08-31	EtOH_Box03_S122	Motion	0	2042.17447305
000008296D4C	2016-08-31	EtOH_Box03_S122	Motion	0	2045.72856307
000008296D4C	2016-08-31	EtOH_Box03_S122	Motion	0	2047.73150897
000008296D4C	2016-08-31	EtOH_Box03_S122	Motion	0	2056.04156494
000008296D4C	2016-08-31	EtOH_Box03_S122	Motion	0	2058.90904284
000008296D4C	2016-08-31	EtOH_Box03_S122	Motion	0	2064.05160499
000008296D4C	2016-08-31	EtOH_Box03_S122	Motion	0	2067.41874385
000008296D4C	2016-08-31	EtOH_Box03_S122	Motion	0	2070.48154902
000008296D4C	2016-08-31	EtOH_Box03_S122	Motion	0	2072.65296984
000008296D4C	2016-08-31	EtOH_Box03_S122	Motion	0	2075.42641187
000008296D4C	2016-08-31	EtOH_Box03_S122	Motion	0	2077.42930484
000008296D4C	2016-08-31	EtOH_Box03_S122	Motion	0	2079.56837201
000008296D4C	2016-08-31	EtOH_Box03_S122	Motion	0	2084.24422598
000008296D4C	2016-08-31	EtOH_Box03_S122	Motion	0	2086.24697804
000008296D4C	2016-08-31	EtOH_Box03_S122	Motion	0	2088.24963784
000008296D4C	2016-08-31	EtOH_Box03_S122	Motion	0	2098.534518
000008296D4C	2016-08-31	EtOH_Box03_S122	Motion	0	2100.53720188
000008296D4C	2016-08-31	EtOH_Box03_S122	Motion	0	2103.95890188
000008296D4C	2016-08-31	EtOH_Box03_S122	Motion	0	2109.27676105
000008296D4C	2016-08-31	EtOH_Box03_S122	Motion	0	2111.65746903
000008296D4C	2016-08-31	EtOH_Box03_S122	Motion	0	2125.2490449
000008296D4C	2016-08-31	EtOH_Box03_S122	Motion	0	2127.25177193
000008296D4C	2016-08-31	EtOH_Box03_S122	Motion	0	2129.25451303
000008296D4C	2016-08-31	EtOH_Box03_S122	Motion	0	2131.98553491
000008296D4C	2016-08-31	EtOH_Box03_S122	Motion	0	2135.256598
000008296D4C	2016-08-31	EtOH_Box03_S122	Motion	0	2145.47013187
000008296D4C	2016-08-31	EtOH_Box03_S122	Motion	0	2147.47311497
000008296D4C	2016-08-31	EtOH_Box03_S122	Motion	0	2149.47613406
000008296D4C	2016-08-31	EtOH_Box03_S122	Motion	0	2151.943187
000008296D4C	2016-08-31	EtOH_Box03_S122	Motion	0	2163.95966387
000008296D4C	2016-08-31	EtOH_Box03_S122	Motion	0	2166.60844898
000008296D4C	2016-08-31	EtOH_Box03_S122	Motion	0	2168.73090386
000008296D4C	2016-08-31	EtOH_Box03_S122	Motion	0	2171.23423386
000008296D4C	2016-08-31	EtOH_Box03_S122	Motion	0	2175.50141191
000008296D4C	2016-08-31	EtOH_Box03_S122	Motion	0	2178.24773502
000008296D4C	2016-08-31	EtOH_Box03_S122	Motion	0	2180.25042295
000008296D4C	2016-08-31	EtOH_Box03_S122	Motion	0	2184.38259292
000008296D4C	2016-08-31	EtOH_Box03_S122	Motion	0	2186.38547397
000008296D4C	2016-08-31	EtOH_Box03_S122	Motion	0	2195.20991993
000008296D4C	2016-08-31	EtOH_Box03_S122	Motion	0	2197.21264601
000008296D4C	2016-08-31	EtOH_Box03_S122	Motion	0	2201.09495592
000008296D4C	2016-08-31	EtOH_Box03_S122	Motion	0	2206.65483499
000008296D4C	2016-08-31	EtOH_Box03_S122	Motion	0	2264.20698595
000008296D4C	2016-08-31	EtOH_Box03_S122	Motion	0	2268.76969004
000008296D4C	2016-08-31	EtOH_Box03_S122	Motion	0	2272.55039406
000008296D4C	2016-08-31	EtOH_Box03_S122	Motion	0	2278.02687788
000008296D4C	2016-08-31	EtOH_Box03_S122	Motion	0	2280.03194594
000008296D4C	2016-08-31	EtOH_Box03_S122	Motion	0	2335.888901
000008296D4C	2016-08-31	EtOH_Box03_S122	Motion	0	2378.5079639
000008296D4C	2016-08-31	EtOH_Box03_S122	Motion	0	2439.18731093
000008296D4C	2016-08-31	EtOH_Box03_S122	Motion	0	2441.7235899
000008296D4C	2016-08-31	EtOH_Box03_S122	Motion	0	2448.79952192
000008296D4C	2016-08-31	EtOH_Box03_S122	Motion	0	2450.80234289
000008296D4C	2016-08-31	EtOH_Box03_S122	Motion	0	2452.80498195
000008296D4C	2016-08-31	EtOH_Box03_S122	Motion	0	2454.80761695
000008296D4C	2016-08-31	EtOH_Box03_S122	Motion	0	2456.810287
000008296D4C	2016-08-31	EtOH_Box03_S122	Motion	0	2459.59025693
000008296D4C	2016-08-31	EtOH_Box03_S122	Motion	0	2464.53301787
000008296D4C	2016-08-31	EtOH_Box03_S122	Motion	0	2466.53580499
000008296D4C	2016-08-31	EtOH_Box03_S122	Motion	0	2468.53852701
000008296D4C	2016-08-31	EtOH_Box03_S122	Motion	0	2476.16487598
000008296D4C	2016-08-31	EtOH_Box03_S122	Motion	0	2498.44416904
000008296D4C	2016-08-31	EtOH_Box03_S122	Motion	0	2501.51328993
000008296D4C	2016-08-31	EtOH_Box03_S122	Motion	0	2505.80882001
000008296D4C	2016-08-31	EtOH_Box03_S122	Motion	0	2507.81147504
000008296D4C	2016-08-31	EtOH_Box03_S122	Motion	0	2510.13603806
000008296D4C	2016-08-31	EtOH_Box03_S122	Motion	0	2512.16340494
000008296D4C	2016-08-31	EtOH_Box03_S122	Motion	0	2514.68355894
000008296D4C	2016-08-31	EtOH_Box03_S122	Motion	0	2516.68671989
000008296D4C	2016-08-31	EtOH_Box03_S122	Motion	0	2520.27752805
000008296D4C	2016-08-31	EtOH_Box03_S122	Motion	0	2524.90859294
000008296D4C	2016-08-31	EtOH_Box03_S122	Motion	0	2527.23327088
000008296D4C	2016-08-31	EtOH_Box03_S122	Motion	0	2532.40093684
000008296D4C	2016-08-31	EtOH_Box03_S122	Motion	0	2535.1597259
000008296D4C	2016-08-31	EtOH_Box03_S122	Motion	0	2565.10298991
000008296D4C	2016-08-31	EtOH_Box03_S122	Motion	0	2567.57878304
000008296D4C	2016-08-31	EtOH_Box03_S122	Motion	0	2584.81986594
000008296D4C	2016-08-31	EtOH_Box03_S122	Motion	0	2586.822577
000008296D4C	2016-08-31	EtOH_Box03_S122	Motion	0	2590.26203489
000008296D4C	2016-08-31	EtOH_Box03_S122	Motion	0	2596.15733695
000008296D4C	2016-08-31	EtOH_Box03_S122	Motion	0	2599.50880003
000008296D4C	2016-08-31	EtOH_Box03_S122	Motion	0	2601.51174402
000008296D4C	2016-08-31	EtOH_Box03_S122	Motion	0	2605.47629595
000008296D4C	2016-08-31	EtOH_Box03_S122	Motion	0	2609.41795397
000008296D4C	2016-08-31	EtOH_Box03_S122	Motion	0	2611.68853688
000008296D4C	2016-08-31	EtOH_Box03_S122	Motion	0	2615.43701386
000008296D4C	2016-08-31	EtOH_Box03_S122	Motion	0	2617.57611203
000008296D4C	2016-08-31	EtOH_Box03_S122	Motion	0	2620.64875698
000008296D4C	2016-08-31	EtOH_Box03_S122	Motion	0	2623.0291059
000008296D4C	2016-08-31	EtOH_Box03_S122	Motion	0	2625.98676205
000008296D4C	2016-08-31	EtOH_Box03_S122	Motion	0	2628.00560594
000008296D4C	2016-08-31	EtOH_Box03_S122	Motion	0	2630.00826883
000008296D4C	2016-08-31	EtOH_Box03_S122	Motion	0	2632.01087594
000008296D4C	2016-08-31	EtOH_Box03_S122	Motion	0	2634.01351094
000008296D4C	2016-08-31	EtOH_Box03_S122	Motion	0	2636.01634192
000008296D4C	2016-08-31	EtOH_Box03_S122	Motion	0	2638.01896191
000008296D4C	2016-08-31	EtOH_Box03_S122	Motion	0	2645.09317398
000008296D4C	2016-08-31	EtOH_Box03_S122	Motion	0	2647.09581804
000008296D4C	2016-08-31	EtOH_Box03_S122	Motion	0	2649.12802792
000008296D4C	2016-08-31	EtOH_Box03_S122	Motion	0	2652.00952291
000008296D4C	2016-08-31	EtOH_Box03_S122	Motion	0	2655.52200985
000008296D4C	2016-08-31	EtOH_Box03_S122	Motion	0	2657.75246286
000008296D4C	2016-08-31	EtOH_Box03_S122	Motion	0	2659.75569701
000008296D4C	2016-08-31	EtOH_Box03_S122	Motion	0	2661.75890803
000008296D4C	2016-08-31	EtOH_Box03_S122	Motion	0	2666.85900784
000008296D4C	2016-08-31	EtOH_Box03_S122	Motion	0	2669.43954301
000008296D4C	2016-08-31	EtOH_Box03_S122	Motion	0	2672.42695904
000008296D4C	2016-08-31	EtOH_Box03_S122	Motion	0	2710.907125
000008296D4C	2016-08-31	EtOH_Box03_S122	Motion	0	2713.23803806
000008296D4C	2016-08-31	EtOH_Box03_S122	Motion	0	2724.83365297
000008296D4C	2016-08-31	EtOH_Box03_S122	Motion	0	2727.80520797
000008296D4C	2016-08-31	EtOH_Box03_S122	Motion	0	2735.46433401
000008296D4C	2016-08-31	EtOH_Box03_S122	Motion	0	2738.23339987
000008296D4C	2016-08-31	EtOH_Box03_S122	Motion	0	2744.007658
000008296D4C	2016-08-31	EtOH_Box03_S122	Motion	0	2748.16980386
000008296D4C	2016-08-31	EtOH_Box03_S122	Motion	0	2753.39635992
000008296D4C	2016-08-31	EtOH_Box03_S122	Motion	0	2761.64946103
000008296D4C	2016-08-31	EtOH_Box03_S122	Motion	0	2763.65244603
000008296D4C	2016-08-31	EtOH_Box03_S122	Motion	0	2768.06252098
000008296D4C	2016-08-31	EtOH_Box03_S122	Motion	0	2770.50282693
000008296D4C	2016-08-31	EtOH_Box03_S122	Motion	0	2772.50545287
000008296D4C	2016-08-31	EtOH_Box03_S122	Motion	0	2775.65182805
000008296D4C	2016-08-31	EtOH_Box03_S122	Motion	0	2798.95388389
000008296D4C	2016-08-31	EtOH_Box03_S122	Motion	0	2805.95595288
000008296D4C	2016-08-31	EtOH_Box03_S122	Motion	0	2808.38218904
000008296D4C	2016-08-31	EtOH_Box03_S122	Motion	0	2810.98923588
000008296D4C	2016-08-31	EtOH_Box03_S122	Motion	0	2813.47473598
000008296D4C	2016-08-31	EtOH_Box03_S122	Motion	0	2815.50555587
000008296D4C	2016-08-31	EtOH_Box03_S122	Motion	0	2817.74368787
000008296D4C	2016-08-31	EtOH_Box03_S122	Motion	0	2820.14745688
000008296D4C	2016-08-31	EtOH_Box03_S122	Motion	0	2823.99659204
000008296D4C	2016-08-31	EtOH_Box03_S122	Motion	0	2825.99942803
000008296D4C	2016-08-31	EtOH_Box03_S122	Motion	0	2828.82052588
000008296D4C	2016-08-31	EtOH_Box03_S122	Motion	0	2833.16422486
000008296D4C	2016-08-31	EtOH_Box03_S122	Motion	0	2835.31698585
000008296D4C	2016-08-31	EtOH_Box03_S122	Motion	0	2842.50578284
000008296D4C	2016-08-31	EtOH_Box03_S122	Motion	0	2844.50885105
000008296D4C	2016-08-31	EtOH_Box03_S122	Motion	0	2846.51182389
000008296D4C	2016-08-31	EtOH_Box03_S122	Motion	0	2855.6081059
000008296D4C	2016-08-31	EtOH_Box03_S122	Motion	0	2857.61100006
000008296D4C	2016-08-31	EtOH_Box03_S122	Motion	0	2860.23142505
000008296D4C	2016-08-31	EtOH_Box03_S122	Motion	0	2863.21713901
000008296D4C	2016-08-31	EtOH_Box03_S122	Motion	0	2865.76720905
000008296D4C	2016-08-31	EtOH_Box03_S122	Motion	0	2868.98161006
000008296D4C	2016-08-31	EtOH_Box03_S122	Motion	0	2898.21796489
000008296D4C	2016-08-31	EtOH_Box03_S122	Motion	0	2901.90447783
000008296D4C	2016-08-31	EtOH_Box03_S122	Motion	0	2903.90721297
000008296D4C	2016-08-31	EtOH_Box03_S122	Motion	0	2907.40517402
000008296D4C	2016-08-31	EtOH_Box03_S122	Motion	0	2912.06341887
000008296D4C	2016-08-31	EtOH_Box03_S122	Motion	0	2914.09698105
000008296D4C	2016-08-31	EtOH_Box03_S122	Motion	0	2919.30800295
000008296D4C	2016-08-31	EtOH_Box03_S122	Motion	0	2926.48195195
000008296D4C	2016-08-31	EtOH_Box03_S122	Motion	0	2928.48465586
000008296D4C	2016-08-31	EtOH_Box03_S122	Motion	0	2930.48729801
000008296D4C	2016-08-31	EtOH_Box03_S122	Motion	0	2932.48994088
000008296D4C	2016-08-31	EtOH_Box03_S122	Motion	0	2934.49260092
000008296D4C	2016-08-31	EtOH_Box03_S122	Motion	0	2937.89331889
000008296D4C	2016-08-31	EtOH_Box03_S122	Motion	0	2940.81414485
000008296D4C	2016-08-31	EtOH_Box03_S122	Motion	0	2943.268821
000008296D4C	2016-08-31	EtOH_Box03_S122	Motion	0	2945.27145505
000008296D4C	2016-08-31	EtOH_Box03_S122	Motion	0	2947.64837384
000008296D4C	2016-08-31	EtOH_Box03_S122	Motion	0	2993.5933919
000008296D4C	2016-08-31	EtOH_Box03_S122	Motion	0	2995.59652805
000008296D4C	2016-08-31	EtOH_Box03_S122	Motion	0	2997.599576
000008296D4C	2016-08-31	EtOH_Box03_S122	Motion	0	3000.50221491
000008296D4C	2016-08-31	EtOH_Box03_S122	Motion	0	3002.59260106
000008296D4C	2016-08-31	EtOH_Box03_S122	Motion	0	3004.77845097
000008296D4C	2016-08-31	EtOH_Box03_S122	Motion	0	3008.73053503
000008296D4C	2016-08-31	EtOH_Box03_S122	Motion	0	3010.73376799
000008296D4C	2016-08-31	EtOH_Box03_S122	Motion	0	3012.73670888
000008296D4C	2016-08-31	EtOH_Box03_S122	Motion	0	3014.739568
000008296D4C	2016-08-31	EtOH_Box03_S122	Motion	0	3016.74239206
000008296D4C	2016-08-31	EtOH_Box03_S122	Motion	0	3019.34065485
000008296D4C	2016-08-31	EtOH_Box03_S122	Motion	0	3021.34336185
000008296D4C	2016-08-31	EtOH_Box03_S122	Motion	0	3023.87968588
000008296D4C	2016-08-31	EtOH_Box03_S122	Motion	0	3027.44264603
000008296D4C	2016-08-31	EtOH_Box03_S122	Motion	0	3041.55387592
000008296D4C	2016-08-31	EtOH_Box03_S122	Motion	0	3044.44667101
000008296D4C	2016-08-31	EtOH_Box03_S122	Motion	0	3046.74367094
000008296D4C	2016-08-31	EtOH_Box03_S122	Motion	0	3051.58557391
000008296D4C	2016-08-31	EtOH_Box03_S122	Motion	0	3054.14759398
000008296D4C	2016-08-31	EtOH_Box03_S122	Motion	0	3057.372226
000008296D4C	2016-08-31	EtOH_Box03_S122	Motion	0	3060.73870397
000008296D4C	2016-08-31	EtOH_Box03_S122	Motion	0	3062.74191594
000008296D4C	2016-08-31	EtOH_Box03_S122	Motion	0	3064.97329903
000008296D4C	2016-08-31	EtOH_Box03_S122	Motion	0	3066.97657585
000008296D4C	2016-08-31	EtOH_Box03_S122	Motion	0	3076.02758002
000008296D4C	2016-08-31	EtOH_Box03_S122	Motion	0	3078.88062787
000008296D4C	2016-08-31	EtOH_Box03_S122	Motion	0	3105.73071384
000008296D4C	2016-08-31	EtOH_Box03_S122	Motion	0	3107.73378396
000008296D4C	2016-08-31	EtOH_Box03_S122	Motion	0	3118.46389389
000008296D4C	2016-08-31	EtOH_Box03_S122	Motion	0	3121.25747085
000008296D4C	2016-08-31	EtOH_Box03_S122	Motion	0	3123.44068503
000008296D4C	2016-08-31	EtOH_Box03_S122	Motion	0	3125.52092195
000008296D4C	2016-08-31	EtOH_Box03_S122	Motion	0	3132.11253691
000008296D4C	2016-08-31	EtOH_Box03_S122	Motion	0	3135.56851888
000008296D4C	2016-08-31	EtOH_Box03_S122	Motion	0	3137.57154202
000008296D4C	2016-08-31	EtOH_Box03_S122	Motion	0	3141.10186791
000008296D4C	2016-08-31	EtOH_Box03_S122	Motion	0	3144.74387097
000008296D4C	2016-08-31	EtOH_Box03_S122	Motion	0	3147.99430394
000008296D4C	2016-08-31	EtOH_Box03_S122	Motion	0	3151.39188099
000008296D4C	2016-08-31	EtOH_Box03_S122	Motion	0	3153.39467406
000008296D4C	2016-08-31	EtOH_Box03_S122	Motion	0	3159.71006393
000008296D4C	2016-08-31	EtOH_Box03_S122	Motion	0	3161.71332598
000008296D4C	2016-08-31	EtOH_Box03_S122	Motion	0	3163.89113593
000008296D4C	2016-08-31	EtOH_Box03_S122	Motion	0	3165.89442801
000008296D4C	2016-08-31	EtOH_Box03_S122	Motion	0	3167.89782
000008296D4C	2016-08-31	EtOH_Box03_S122	Motion	0	3171.431602
000008296D4C	2016-08-31	EtOH_Box03_S122	Motion	0	3174.65009189
000008296D4C	2016-08-31	EtOH_Box03_S122	Motion	0	3176.92791486
000008296D4C	2016-08-31	EtOH_Box03_S122	Motion	0	3179.47899103
000008296D4C	2016-08-31	EtOH_Box03_S122	Motion	0	3182.82992101
000008296D4C	2016-08-31	EtOH_Box03_S122	Motion	0	3184.83229995
000008296D4C	2016-08-31	EtOH_Box03_S122	Motion	0	3188.47156191
000008296D4C	2016-08-31	EtOH_Box03_S122	Motion	0	3190.47423196
000008296D4C	2016-08-31	EtOH_Box03_S122	Motion	0	3192.89354706
000008296D4C	2016-08-31	EtOH_Box03_S122	Motion	0	3199.97269297
000008296D4C	2016-08-31	EtOH_Box03_S122	Motion	0	3202.92021084
000008296D4C	2016-08-31	EtOH_Box03_S122	Motion	0	3204.92304087
000008296D4C	2016-08-31	EtOH_Box03_S122	Motion	0	3207.53184485
000008296D4C	2016-08-31	EtOH_Box03_S122	Motion	0	3211.71539497
000008296D4C	2016-08-31	EtOH_Box03_S122	Motion	0	3214.27186894
000008296D4C	2016-08-31	EtOH_Box03_S122	Motion	0	3219.00297093
000008296D4C	2016-08-31	EtOH_Box03_S122	Motion	0	3221.00574303
000008296D4C	2016-08-31	EtOH_Box03_S122	Motion	0	3223.00840592
000008296D4C	2016-08-31	EtOH_Box03_S122	Motion	0	3225.01031804
000008296D4C	2016-08-31	EtOH_Box03_S122	Motion	0	3227.69053292
000008296D4C	2016-08-31	EtOH_Box03_S122	Motion	0	3229.82628489
000008296D4C	2016-08-31	EtOH_Box03_S122	Motion	0	3232.28872085
000008296D4C	2016-08-31	EtOH_Box03_S122	Motion	0	3234.29139686
000008296D4C	2016-08-31	EtOH_Box03_S122	Motion	0	3236.29408288
000008296D4C	2016-08-31	EtOH_Box03_S122	Motion	0	3238.84862685
000008296D4C	2016-08-31	EtOH_Box03_S122	Motion	0	3244.28394604
000008296D4C	2016-08-31	EtOH_Box03_S122	Motion	0	3246.28673697
000008296D4C	2016-08-31	EtOH_Box03_S122	Motion	0	3256.92409992
000008296D4C	2016-08-31	EtOH_Box03_S122	Motion	0	3260.51836205
000008296D4C	2016-08-31	EtOH_Box03_S122	Motion	0	3265.38485503
000008296D4C	2016-08-31	EtOH_Box03_S122	Motion	0	3356.82312799
000008296D4C	2016-08-31	EtOH_Box03_S122	Motion	0	3360.6203289
000008296D4C	2016-08-31	EtOH_Box03_S122	Motion	0	3367.46368098
000008296D4C	2016-08-31	EtOH_Box03_S122	Motion	0	3371.99759293
000008296D4C	2016-08-31	EtOH_Box03_S122	Motion	0	3557.58821797
000008296D4C	2016-08-31	EtOH_Box03_S122	Motion	0	3560.52335787
000008296D4C	2016-08-31	EtOH_Box03_S122	Motion	0	3562.52639604
000008296D4C	2016-08-31	EtOH_Box03_S122	Motion	0	3564.529356
000008296D4C	2016-08-31	EtOH_Box03_S122	Motion	0	3566.53239989
000008296D4C	2016-08-31	EtOH_Box03_S122	Motion	0	3570.44588399
000008296D4C	2016-08-31	EtOH_Box03_S122	Motion	0	3573.78831291
000008296D4C	2016-08-31	EtOH_Box03_S122	Motion	0	3577.88769197
000008296D4C	2016-08-31	EtOH_Box03_S122	Motion	0	3579.89106393
000008296D4C	2016-08-31	EtOH_Box03_S122	Motion	0	3581.89442801
000008296D4C	2016-08-31	EtOH_Box03_S122	Motion	0	3583.89777398
000008296D4C	2016-08-31	EtOH_Box03_S122	Motion	0	3589.09521198
000008296D4C	2016-08-31	EtOH_Box03_S122	Motion	0	3591.10153985
000008296D4C	2016-08-31	EtOH_Box03_S122	Motion	0	3593.10419488
000008296D4C	2016-08-31	EtOH_Box03_S122	Motion	0	3595.10683203
000008296D4C	2016-08-31	EtOH_Box03_S122	Motion	0	3597.10950303
000008296D4C	2016-08-31	EtOH_Box03_S122	Motion	0	3599.11213899
000008296D4C	2016-08-31	EtOH_Box03_S122	Motion	0	3601.11474395
