# Supplementary material for: An open source device for operant licking in rats
Source: PeerJ. 2017 Feb 14;5:e2981. doi: 10.7717/peerj.2981 (PMC5312574; doi:10.7717/peerj.2981)
Supplement: Supplemental Information 1 — The complete raw data and several R scripts that generated all the figures and statistical analysis were compressed using the Linux tar command. The bash program dataSummary.sh located in the sucrose and water subdirectory was used to generate summary statistics for each run. [file peerj-05-2981-s001.gz › data/water/water_vr/ETOH_lick_Box02_S119_2E90EDD051D2.csv]

RatID	date	boxid	EventType	vr10	seconds
2E90EDD051D2	2016-08-28	EtOH_Box02_S119	INACTIVE	0	73.5961351395
2E90EDD051D2	2016-08-28	EtOH_Box02_S119	INACTIVE	0	73.8591079712
2E90EDD051D2	2016-08-28	EtOH_Box02_S119	INACTIVE	0	74.0462520123
2E90EDD051D2	2016-08-28	EtOH_Box02_S119	INACTIVE	0	74.2765841484
2E90EDD051D2	2016-08-28	EtOH_Box02_S119	INACTIVE	0	74.4205341339
2E90EDD051D2	2016-08-28	EtOH_Box02_S119	INACTIVE	0	77.4619030952
2E90EDD051D2	2016-08-28	EtOH_Box02_S119	INACTIVE	0	77.5843729973
2E90EDD051D2	2016-08-28	EtOH_Box02_S119	ACTIVE	0	188.181302071
2E90EDD051D2	2016-08-28	EtOH_Box02_S119	ACTIVE	0	188.696053028
2E90EDD051D2	2016-08-28	EtOH_Box02_S119	ACTIVE	0	188.92901206
2E90EDD051D2	2016-08-28	EtOH_Box02_S119	ACTIVE	0	189.453682184
2E90EDD051D2	2016-08-28	EtOH_Box02_S119	ACTIVE	0	189.578415155
2E90EDD051D2	2016-08-28	EtOH_Box02_S119	ACTIVE	0	189.789470196
2E90EDD051D2	2016-08-28	EtOH_Box02_S119	ACTIVE	0	190.713405132
2E90EDD051D2	2016-08-28	EtOH_Box02_S119	ACTIVE	0	190.935418129
2E90EDD051D2	2016-08-28	EtOH_Box02_S119	ACTIVE	0	191.08180809
2E90EDD051D2	2016-08-28	EtOH_Box02_S119	ACTIVE	0	191.174005032
2E90EDD051D2	2016-08-28	EtOH_Box02_S119	REWARD	10	191.174005032
2E90EDD051D2	2016-08-28	EtOH_Box02_S119	ACTIVE	0	192.009693146
2E90EDD051D2	2016-08-28	EtOH_Box02_S119	ACTIVE	0	192.24665308
2E90EDD051D2	2016-08-28	EtOH_Box02_S119	ACTIVE	0	192.356212139
2E90EDD051D2	2016-08-28	EtOH_Box02_S119	ACTIVE	0	192.484977961
2E90EDD051D2	2016-08-28	EtOH_Box02_S119	ACTIVE	0	192.613763094
2E90EDD051D2	2016-08-28	EtOH_Box02_S119	ACTIVE	0	193.585072994
2E90EDD051D2	2016-08-28	EtOH_Box02_S119	ACTIVE	0	193.735422134
2E90EDD051D2	2016-08-28	EtOH_Box02_S119	ACTIVE	0	194.080250978
2E90EDD051D2	2016-08-28	EtOH_Box02_S119	ACTIVE	0	194.176498175
2E90EDD051D2	2016-08-28	EtOH_Box02_S119	ACTIVE	0	195.840722084
2E90EDD051D2	2016-08-28	EtOH_Box02_S119	ACTIVE	0	253.173886061
2E90EDD051D2	2016-08-28	EtOH_Box02_S119	ACTIVE	0	405.193961143
2E90EDD051D2	2016-08-28	EtOH_Box02_S119	ACTIVE	0	405.287595987
2E90EDD051D2	2016-08-28	EtOH_Box02_S119	ACTIVE	0	405.49992609
2E90EDD051D2	2016-08-28	EtOH_Box02_S119	ACTIVE	0	405.852774143
2E90EDD051D2	2016-08-28	EtOH_Box02_S119	ACTIVE	0	405.93535018
2E90EDD051D2	2016-08-28	EtOH_Box02_S119	ACTIVE	0	406.115245104
2E90EDD051D2	2016-08-28	EtOH_Box02_S119	ACTIVE	0	410.468083143
2E90EDD051D2	2016-08-28	EtOH_Box02_S119	ACTIVE	0	413.663360119
2E90EDD051D2	2016-08-28	EtOH_Box02_S119	ACTIVE	0	414.480830193
2E90EDD051D2	2016-08-28	EtOH_Box02_S119	ACTIVE	0	418.348114014
2E90EDD051D2	2016-08-28	EtOH_Box02_S119	ACTIVE	0	418.463296175
2E90EDD051D2	2016-08-28	EtOH_Box02_S119	ACTIVE	0	418.589207172
2E90EDD051D2	2016-08-28	EtOH_Box02_S119	ACTIVE	0	418.715092182
2E90EDD051D2	2016-08-28	EtOH_Box02_S119	ACTIVE	0	531.693295002
2E90EDD051D2	2016-08-28	EtOH_Box02_S119	ACTIVE	0	532.078866005
2E90EDD051D2	2016-08-28	EtOH_Box02_S119	ACTIVE	0	532.204749107
2E90EDD051D2	2016-08-28	EtOH_Box02_S119	ACTIVE	0	532.384576082
2E90EDD051D2	2016-08-28	EtOH_Box02_S119	ACTIVE	0	532.488814116
2E90EDD051D2	2016-08-28	EtOH_Box02_S119	REWARD	19	532.488814116
2E90EDD051D2	2016-08-28	EtOH_Box02_S119	INACTIVE	0	561.057439089
2E90EDD051D2	2016-08-28	EtOH_Box02_S119	INACTIVE	0	561.365044117
2E90EDD051D2	2016-08-28	EtOH_Box02_S119	INACTIVE	0	561.607628107
2E90EDD051D2	2016-08-28	EtOH_Box02_S119	INACTIVE	0	562.068701029
2E90EDD051D2	2016-08-28	EtOH_Box02_S119	INACTIVE	0	562.334011078
2E90EDD051D2	2016-08-28	EtOH_Box02_S119	INACTIVE	0	562.728818178
2E90EDD051D2	2016-08-28	EtOH_Box02_S119	INACTIVE	0	598.491285086
2E90EDD051D2	2016-08-28	EtOH_Box02_S119	ACTIVE	0	639.630002975
2E90EDD051D2	2016-08-28	EtOH_Box02_S119	ACTIVE	0	651.049929142
2E90EDD051D2	2016-08-28	EtOH_Box02_S119	ACTIVE	0	651.188186169
2E90EDD051D2	2016-08-28	EtOH_Box02_S119	ACTIVE	0	651.293658018
2E90EDD051D2	2016-08-28	EtOH_Box02_S119	ACTIVE	0	651.420778036
2E90EDD051D2	2016-08-28	EtOH_Box02_S119	ACTIVE	0	651.63440609
2E90EDD051D2	2016-08-28	EtOH_Box02_S119	ACTIVE	0	651.783416986
2E90EDD051D2	2016-08-28	EtOH_Box02_S119	ACTIVE	0	788.48037219
2E90EDD051D2	2016-08-28	EtOH_Box02_S119	INACTIVE	0	801.09327817
2E90EDD051D2	2016-08-28	EtOH_Box02_S119	INACTIVE	0	802.536245108
2E90EDD051D2	2016-08-28	EtOH_Box02_S119	INACTIVE	0	803.256595135
2E90EDD051D2	2016-08-28	EtOH_Box02_S119	INACTIVE	0	803.424648046
2E90EDD051D2	2016-08-28	EtOH_Box02_S119	INACTIVE	0	804.229756117
2E90EDD051D2	2016-08-28	EtOH_Box02_S119	INACTIVE	0	804.732621193
2E90EDD051D2	2016-08-28	EtOH_Box02_S119	ACTIVE	0	880.15476203
2E90EDD051D2	2016-08-28	EtOH_Box02_S119	ACTIVE	0	880.29285717
2E90EDD051D2	2016-08-28	EtOH_Box02_S119	INACTIVE	0	1047.39081407
2E90EDD051D2	2016-08-28	EtOH_Box02_S119	INACTIVE	0	1048.01138902
2E90EDD051D2	2016-08-28	EtOH_Box02_S119	ACTIVE	0	1103.58801913
2E90EDD051D2	2016-08-28	EtOH_Box02_S119	ACTIVE	0	1103.73689318
2E90EDD051D2	2016-08-28	EtOH_Box02_S119	ACTIVE	0	1104.00457096
2E90EDD051D2	2016-08-28	EtOH_Box02_S119	REWARD	13	1104.00457096
2E90EDD051D2	2016-08-28	EtOH_Box02_S119	ACTIVE	0	1107.07622719
2E90EDD051D2	2016-08-28	EtOH_Box02_S119	ACTIVE	0	1111.20522404
2E90EDD051D2	2016-08-28	EtOH_Box02_S119	ACTIVE	0	1111.39890814
2E90EDD051D2	2016-08-28	EtOH_Box02_S119	ACTIVE	0	1111.64646506
2E90EDD051D2	2016-08-28	EtOH_Box02_S119	ACTIVE	0	1111.73198318
2E90EDD051D2	2016-08-28	EtOH_Box02_S119	ACTIVE	0	1111.849828
2E90EDD051D2	2016-08-28	EtOH_Box02_S119	ACTIVE	0	1111.98922706
2E90EDD051D2	2016-08-28	EtOH_Box02_S119	ACTIVE	0	1112.15053606
2E90EDD051D2	2016-08-28	EtOH_Box02_S119	ACTIVE	0	1112.27929997
2E90EDD051D2	2016-08-28	EtOH_Box02_S119	ACTIVE	0	1112.41886711
2E90EDD051D2	2016-08-28	EtOH_Box02_S119	ACTIVE	0	1112.55847001
2E90EDD051D2	2016-08-28	EtOH_Box02_S119	ACTIVE	0	1112.74119401
2E90EDD051D2	2016-08-28	EtOH_Box02_S119	ACTIVE	0	1112.85907507
2E90EDD051D2	2016-08-28	EtOH_Box02_S119	ACTIVE	0	1113.02023411
2E90EDD051D2	2016-08-28	EtOH_Box02_S119	ACTIVE	0	1113.30026817
2E90EDD051D2	2016-08-28	EtOH_Box02_S119	ACTIVE	0	1113.38569117
2E90EDD051D2	2016-08-28	EtOH_Box02_S119	ACTIVE	0	1113.52517009
2E90EDD051D2	2016-08-28	EtOH_Box02_S119	ACTIVE	0	1113.66460419
2E90EDD051D2	2016-08-28	EtOH_Box02_S119	ACTIVE	0	1113.8147862
2E90EDD051D2	2016-08-28	EtOH_Box02_S119	ACTIVE	0	1113.97578001
2E90EDD051D2	2016-08-28	EtOH_Box02_S119	ACTIVE	0	1114.11518002
2E90EDD051D2	2016-08-28	EtOH_Box02_S119	ACTIVE	0	1114.2653451
2E90EDD051D2	2016-08-28	EtOH_Box02_S119	ACTIVE	0	1114.43837905
2E90EDD051D2	2016-08-28	EtOH_Box02_S119	ACTIVE	0	1114.55632997
2E90EDD051D2	2016-08-28	EtOH_Box02_S119	ACTIVE	0	1114.71741104
2E90EDD051D2	2016-08-28	EtOH_Box02_S119	ACTIVE	0	1114.98637009
2E90EDD051D2	2016-08-28	EtOH_Box02_S119	ACTIVE	0	1115.13659406
2E90EDD051D2	2016-08-28	EtOH_Box02_S119	ACTIVE	0	1115.26514316
2E90EDD051D2	2016-08-28	EtOH_Box02_S119	ACTIVE	0	1115.40447903
2E90EDD051D2	2016-08-28	EtOH_Box02_S119	ACTIVE	0	1116.08377004
2E90EDD051D2	2016-08-28	EtOH_Box02_S119	ACTIVE	0	1116.21233296
2E90EDD051D2	2016-08-28	EtOH_Box02_S119	ACTIVE	0	1116.362427
2E90EDD051D2	2016-08-28	EtOH_Box02_S119	ACTIVE	0	1116.67470217
2E90EDD051D2	2016-08-28	EtOH_Box02_S119	ACTIVE	0	1116.83588409
2E90EDD051D2	2016-08-28	EtOH_Box02_S119	ACTIVE	0	1116.99698019
2E90EDD051D2	2016-08-28	EtOH_Box02_S119	ACTIVE	0	1117.14731503
2E90EDD051D2	2016-08-28	EtOH_Box02_S119	ACTIVE	0	1117.308465
2E90EDD051D2	2016-08-28	EtOH_Box02_S119	ACTIVE	0	1117.52460504
2E90EDD051D2	2016-08-28	EtOH_Box02_S119	ACTIVE	0	1117.65331316
2E90EDD051D2	2016-08-28	EtOH_Box02_S119	ACTIVE	0	1135.04147696
2E90EDD051D2	2016-08-28	EtOH_Box02_S119	ACTIVE	0	1135.21189117
2E90EDD051D2	2016-08-28	EtOH_Box02_S119	ACTIVE	0	1135.41459513
2E90EDD051D2	2016-08-28	EtOH_Box02_S119	ACTIVE	0	1135.57404613
2E90EDD051D2	2016-08-28	EtOH_Box02_S119	ACTIVE	0	1135.73340702
2E90EDD051D2	2016-08-28	EtOH_Box02_S119	ACTIVE	0	1346.65610218
2E90EDD051D2	2016-08-28	EtOH_Box02_S119	ACTIVE	0	1358.32301116
2E90EDD051D2	2016-08-28	EtOH_Box02_S119	ACTIVE	0	1358.54750705
2E90EDD051D2	2016-08-28	EtOH_Box02_S119	ACTIVE	0	1358.64217496
2E90EDD051D2	2016-08-28	EtOH_Box02_S119	ACTIVE	0	1358.748806
2E90EDD051D2	2016-08-28	EtOH_Box02_S119	ACTIVE	0	1358.86617804
2E90EDD051D2	2016-08-28	EtOH_Box02_S119	ACTIVE	0	1358.983989
2E90EDD051D2	2016-08-28	EtOH_Box02_S119	ACTIVE	0	1359.13383698
2E90EDD051D2	2016-08-28	EtOH_Box02_S119	ACTIVE	0	1614.36356497
2E90EDD051D2	2016-08-28	EtOH_Box02_S119	ACTIVE	0	1708.49467111
2E90EDD051D2	2016-08-28	EtOH_Box02_S119	REWARD	15	1708.49467111
2E90EDD051D2	2016-08-28	EtOH_Box02_S119	ACTIVE	0	1795.45751119
2E90EDD051D2	2016-08-28	EtOH_Box02_S119	ACTIVE	0	1797.57344103
2E90EDD051D2	2016-08-28	EtOH_Box02_S119	ACTIVE	0	1797.65974617
2E90EDD051D2	2016-08-28	EtOH_Box02_S119	ACTIVE	0	1798.29528618
2E90EDD051D2	2016-08-28	EtOH_Box02_S119	ACTIVE	0	1798.48721218
2E90EDD051D2	2016-08-28	EtOH_Box02_S119	ACTIVE	0	1798.59269309
2E90EDD051D2	2016-08-28	EtOH_Box02_S119	ACTIVE	0	1798.71975708
2E90EDD051D2	2016-08-28	EtOH_Box02_S119	ACTIVE	0	1798.84674096
2E90EDD051D2	2016-08-28	EtOH_Box02_S119	REWARD	8	1798.84674096
2E90EDD051D2	2016-08-28	EtOH_Box02_S119	ACTIVE	0	1799.18398809
2E90EDD051D2	2016-08-28	EtOH_Box02_S119	ACTIVE	0	1799.32378817
2E90EDD051D2	2016-08-28	EtOH_Box02_S119	ACTIVE	0	1799.73365617
2E90EDD051D2	2016-08-28	EtOH_Box02_S119	ACTIVE	0	1799.85163903
2E90EDD051D2	2016-08-28	EtOH_Box02_S119	ACTIVE	0	1800.00206614
2E90EDD051D2	2016-08-28	EtOH_Box02_S119	ACTIVE	0	1800.14154816
2E90EDD051D2	2016-08-28	EtOH_Box02_S119	ACTIVE	0	1800.29188704
2E90EDD051D2	2016-08-28	EtOH_Box02_S119	ACTIVE	0	1800.42060804
2E90EDD051D2	2016-08-28	EtOH_Box02_S119	ACTIVE	0	1800.57086396
2E90EDD051D2	2016-08-28	EtOH_Box02_S119	ACTIVE	0	1800.71145701
2E90EDD051D2	2016-08-28	EtOH_Box02_S119	ACTIVE	0	1800.8510561
2E90EDD051D2	2016-08-28	EtOH_Box02_S119	ACTIVE	0	1801.00139117
2E90EDD051D2	2016-08-28	EtOH_Box02_S119	ACTIVE	0	1801.31368613
2E90EDD051D2	2016-08-28	EtOH_Box02_S119	ACTIVE	0	1801.44234204
2E90EDD051D2	2016-08-28	EtOH_Box02_S119	ACTIVE	0	1801.5818131
2E90EDD051D2	2016-08-28	EtOH_Box02_S119	ACTIVE	0	1801.72128415
2E90EDD051D2	2016-08-28	EtOH_Box02_S119	ACTIVE	0	1801.87168217
2E90EDD051D2	2016-08-28	EtOH_Box02_S119	ACTIVE	0	1802.01128912
2E90EDD051D2	2016-08-28	EtOH_Box02_S119	ACTIVE	0	1802.1615901
2E90EDD051D2	2016-08-28	EtOH_Box02_S119	ACTIVE	0	1802.31189013
2E90EDD051D2	2016-08-28	EtOH_Box02_S119	ACTIVE	0	1802.483814
2E90EDD051D2	2016-08-28	EtOH_Box02_S119	ACTIVE	0	1802.62331915
2E90EDD051D2	2016-08-28	EtOH_Box02_S119	ACTIVE	0	1802.76543403
2E90EDD051D2	2016-08-28	EtOH_Box02_S119	ACTIVE	0	1802.91600418
2E90EDD051D2	2016-08-28	EtOH_Box02_S119	ACTIVE	0	1803.055547
2E90EDD051D2	2016-08-28	EtOH_Box02_S119	ACTIVE	0	1803.19514513
2E90EDD051D2	2016-08-28	EtOH_Box02_S119	ACTIVE	0	1803.34548116
2E90EDD051D2	2016-08-28	EtOH_Box02_S119	ACTIVE	0	1803.49581313
2E90EDD051D2	2016-08-28	EtOH_Box02_S119	ACTIVE	0	1803.63532114
2E90EDD051D2	2016-08-28	EtOH_Box02_S119	ACTIVE	0	1803.81803513
2E90EDD051D2	2016-08-28	EtOH_Box02_S119	ACTIVE	0	1803.93694997
2E90EDD051D2	2016-08-28	EtOH_Box02_S119	ACTIVE	0	1804.14223599
2E90EDD051D2	2016-08-28	EtOH_Box02_S119	ACTIVE	0	1804.22788405
2E90EDD051D2	2016-08-28	EtOH_Box02_S119	ACTIVE	0	1804.28099513
2E90EDD051D2	2016-08-28	EtOH_Box02_S119	ACTIVE	0	1804.38805509
2E90EDD051D2	2016-08-28	EtOH_Box02_S119	ACTIVE	0	1804.52768803
2E90EDD051D2	2016-08-28	EtOH_Box02_S119	ACTIVE	0	1804.66734099
2E90EDD051D2	2016-08-28	EtOH_Box02_S119	ACTIVE	0	1804.81761599
2E90EDD051D2	2016-08-28	EtOH_Box02_S119	ACTIVE	0	1805.16249704
2E90EDD051D2	2016-08-28	EtOH_Box02_S119	ACTIVE	0	1805.30196905
2E90EDD051D2	2016-08-28	EtOH_Box02_S119	ACTIVE	0	1805.43068719
2E90EDD051D2	2016-08-28	EtOH_Box02_S119	ACTIVE	0	1805.59174013
2E90EDD051D2	2016-08-28	EtOH_Box02_S119	ACTIVE	0	1805.73121905
2E90EDD051D2	2016-08-28	EtOH_Box02_S119	ACTIVE	0	1805.87069416
2E90EDD051D2	2016-08-28	EtOH_Box02_S119	ACTIVE	0	1805.99938011
2E90EDD051D2	2016-08-28	EtOH_Box02_S119	ACTIVE	0	1806.16044211
2E90EDD051D2	2016-08-28	EtOH_Box02_S119	ACTIVE	0	1806.36473513
2E90EDD051D2	2016-08-28	EtOH_Box02_S119	ACTIVE	0	1807.34833908
2E90EDD051D2	2016-08-28	EtOH_Box02_S119	ACTIVE	0	1807.4771812
2E90EDD051D2	2016-08-28	EtOH_Box02_S119	ACTIVE	0	1807.60586905
2E90EDD051D2	2016-08-28	EtOH_Box02_S119	ACTIVE	0	1808.81541705
2E90EDD051D2	2016-08-28	EtOH_Box02_S119	ACTIVE	0	1819.06901908
2E90EDD051D2	2016-08-28	EtOH_Box02_S119	ACTIVE	0	1819.16392517
2E90EDD051D2	2016-08-28	EtOH_Box02_S119	ACTIVE	0	1819.269418
2E90EDD051D2	2016-08-28	EtOH_Box02_S119	ACTIVE	0	1819.39646316
2E90EDD051D2	2016-08-28	EtOH_Box02_S119	ACTIVE	0	1819.52349997
2E90EDD051D2	2016-08-28	EtOH_Box02_S119	ACTIVE	0	1819.65054297
2E90EDD051D2	2016-08-28	EtOH_Box02_S119	ACTIVE	0	1819.84248805
2E90EDD051D2	2016-08-28	EtOH_Box02_S119	ACTIVE	0	1820.01280904
2E90EDD051D2	2016-08-28	EtOH_Box02_S119	ACTIVE	0	1820.16139603
2E90EDD051D2	2016-08-28	EtOH_Box02_S119	REWARD	9	1820.16139603
2E90EDD051D2	2016-08-28	EtOH_Box02_S119	ACTIVE	0	1827.31839108
2E90EDD051D2	2016-08-28	EtOH_Box02_S119	ACTIVE	0	1827.43741417
2E90EDD051D2	2016-08-28	EtOH_Box02_S119	ACTIVE	0	1827.54458308
2E90EDD051D2	2016-08-28	EtOH_Box02_S119	ACTIVE	0	1827.67319608
2E90EDD051D2	2016-08-28	EtOH_Box02_S119	ACTIVE	0	1827.80186915
2E90EDD051D2	2016-08-28	EtOH_Box02_S119	ACTIVE	0	1827.9845891
2E90EDD051D2	2016-08-28	EtOH_Box02_S119	ACTIVE	0	1828.09161806
2E90EDD051D2	2016-08-28	EtOH_Box02_S119	ACTIVE	0	1828.23102999
2E90EDD051D2	2016-08-28	EtOH_Box02_S119	ACTIVE	0	1828.370435
2E90EDD051D2	2016-08-28	EtOH_Box02_S119	ACTIVE	0	1828.50987101
2E90EDD051D2	2016-08-28	EtOH_Box02_S119	ACTIVE	0	1828.64927006
2E90EDD051D2	2016-08-28	EtOH_Box02_S119	ACTIVE	0	1828.78879714
2E90EDD051D2	2016-08-28	EtOH_Box02_S119	ACTIVE	0	1828.93035102
2E90EDD051D2	2016-08-28	EtOH_Box02_S119	ACTIVE	0	1829.06978416
2E90EDD051D2	2016-08-28	EtOH_Box02_S119	ACTIVE	0	1829.22002816
2E90EDD051D2	2016-08-28	EtOH_Box02_S119	ACTIVE	0	1829.35954309
2E90EDD051D2	2016-08-28	EtOH_Box02_S119	ACTIVE	0	1829.50990605
2E90EDD051D2	2016-08-28	EtOH_Box02_S119	ACTIVE	0	1829.67132306
2E90EDD051D2	2016-08-28	EtOH_Box02_S119	ACTIVE	0	1829.76765609
2E90EDD051D2	2016-08-28	EtOH_Box02_S119	ACTIVE	0	1829.90721607
2E90EDD051D2	2016-08-28	EtOH_Box02_S119	ACTIVE	0	1830.04672813
2E90EDD051D2	2016-08-28	EtOH_Box02_S119	ACTIVE	0	1830.19703007
2E90EDD051D2	2016-08-28	EtOH_Box02_S119	ACTIVE	0	1830.32578802
2E90EDD051D2	2016-08-28	EtOH_Box02_S119	ACTIVE	0	1830.49777317
2E90EDD051D2	2016-08-28	EtOH_Box02_S119	ACTIVE	0	1830.63726115
2E90EDD051D2	2016-08-28	EtOH_Box02_S119	ACTIVE	0	1830.77778411
2E90EDD051D2	2016-08-28	EtOH_Box02_S119	ACTIVE	0	1830.92822909
2E90EDD051D2	2016-08-28	EtOH_Box02_S119	ACTIVE	0	1831.12179899
2E90EDD051D2	2016-08-28	EtOH_Box02_S119	ACTIVE	0	1831.22888112
2E90EDD051D2	2016-08-28	EtOH_Box02_S119	ACTIVE	0	1831.27106118
2E90EDD051D2	2016-08-28	EtOH_Box02_S119	ACTIVE	0	1831.38889599
2E90EDD051D2	2016-08-28	EtOH_Box02_S119	ACTIVE	0	1831.52839613
2E90EDD051D2	2016-08-28	EtOH_Box02_S119	ACTIVE	0	1831.66784716
2E90EDD051D2	2016-08-28	EtOH_Box02_S119	ACTIVE	0	1831.81824303
2E90EDD051D2	2016-08-28	EtOH_Box02_S119	ACTIVE	0	1832.27101302
2E90EDD051D2	2016-08-28	EtOH_Box02_S119	ACTIVE	0	1832.7455101
2E90EDD051D2	2016-08-28	EtOH_Box02_S119	ACTIVE	0	1832.86361814
2E90EDD051D2	2016-08-28	EtOH_Box02_S119	ACTIVE	0	1834.36560798
2E90EDD051D2	2016-08-28	EtOH_Box02_S119	ACTIVE	0	1834.49436712
2E90EDD051D2	2016-08-28	EtOH_Box02_S119	ACTIVE	0	1834.61223507
2E90EDD051D2	2016-08-28	EtOH_Box02_S119	ACTIVE	0	1834.76248908
2E90EDD051D2	2016-08-28	EtOH_Box02_S119	ACTIVE	0	1835.11807013
2E90EDD051D2	2016-08-28	EtOH_Box02_S119	ACTIVE	0	1835.32241607
2E90EDD051D2	2016-08-28	EtOH_Box02_S119	ACTIVE	0	1835.39699817
2E90EDD051D2	2016-08-28	EtOH_Box02_S119	ACTIVE	0	1835.56893802
2E90EDD051D2	2016-08-28	EtOH_Box02_S119	ACTIVE	0	1835.70845819
2E90EDD051D2	2016-08-28	EtOH_Box02_S119	ACTIVE	0	1836.0100081
2E90EDD051D2	2016-08-28	EtOH_Box02_S119	ACTIVE	0	1836.08464813
2E90EDD051D2	2016-08-28	EtOH_Box02_S119	ACTIVE	0	1836.22411013
2E90EDD051D2	2016-08-28	EtOH_Box02_S119	ACTIVE	0	1836.30953813
2E90EDD051D2	2016-08-28	EtOH_Box02_S119	ACTIVE	0	1838.20086002
2E90EDD051D2	2016-08-28	EtOH_Box02_S119	ACTIVE	0	1838.32981515
2E90EDD051D2	2016-08-28	EtOH_Box02_S119	ACTIVE	0	1838.49104214
2E90EDD051D2	2016-08-28	EtOH_Box02_S119	ACTIVE	0	1838.90064812
2E90EDD051D2	2016-08-28	EtOH_Box02_S119	ACTIVE	0	1896.97544718
2E90EDD051D2	2016-08-28	EtOH_Box02_S119	ACTIVE	0	1897.806247
2E90EDD051D2	2016-08-28	EtOH_Box02_S119	ACTIVE	0	1897.92421818
2E90EDD051D2	2016-08-28	EtOH_Box02_S119	ACTIVE	0	1905.24803805
2E90EDD051D2	2016-08-28	EtOH_Box02_S119	ACTIVE	0	1905.36561298
2E90EDD051D2	2016-08-28	EtOH_Box02_S119	ACTIVE	0	1905.70999002
2E90EDD051D2	2016-08-28	EtOH_Box02_S119	ACTIVE	0	1905.79488611
2E90EDD051D2	2016-08-28	EtOH_Box02_S119	ACTIVE	0	1905.92303705
2E90EDD051D2	2016-08-28	EtOH_Box02_S119	ACTIVE	0	1906.18124819
2E90EDD051D2	2016-08-28	EtOH_Box02_S119	INACTIVE	0	2018.237813
2E90EDD051D2	2016-08-28	EtOH_Box02_S119	INACTIVE	0	2018.49349999
2E90EDD051D2	2016-08-28	EtOH_Box02_S119	INACTIVE	0	2018.94361997
2E90EDD051D2	2016-08-28	EtOH_Box02_S119	INACTIVE	0	2019.56740618
2E90EDD051D2	2016-08-28	EtOH_Box02_S119	INACTIVE	0	2020.64408016
2E90EDD051D2	2016-08-28	EtOH_Box02_S119	INACTIVE	0	2025.47219419
2E90EDD051D2	2016-08-28	EtOH_Box02_S119	ACTIVE	0	2244.93593597
2E90EDD051D2	2016-08-28	EtOH_Box02_S119	ACTIVE	0	2245.0426271
2E90EDD051D2	2016-08-28	EtOH_Box02_S119	ACTIVE	0	2245.16001797
2E90EDD051D2	2016-08-28	EtOH_Box02_S119	ACTIVE	0	2245.30968809
2E90EDD051D2	2016-08-28	EtOH_Box02_S119	ACTIVE	0	2707.29259014
2E90EDD051D2	2016-08-28	EtOH_Box02_S119	ACTIVE	0	2707.74497104
2E90EDD051D2	2016-08-28	EtOH_Box02_S119	ACTIVE	0	2707.91643405
2E90EDD051D2	2016-08-28	EtOH_Box02_S119	ACTIVE	0	2708.04295897
2E90EDD051D2	2016-08-28	EtOH_Box02_S119	ACTIVE	0	2708.2898941
2E90EDD051D2	2016-08-28	EtOH_Box02_S119	ACTIVE	0	2708.74224997
2E90EDD051D2	2016-08-28	EtOH_Box02_S119	ACTIVE	0	2709.11909604
2E90EDD051D2	2016-08-28	EtOH_Box02_S119	REWARD	20	2709.11909604
2E90EDD051D2	2016-08-28	EtOH_Box02_S119	ACTIVE	0	2713.11279702
2E90EDD051D2	2016-08-28	EtOH_Box02_S119	ACTIVE	0	2713.24155498
2E90EDD051D2	2016-08-28	EtOH_Box02_S119	ACTIVE	0	2713.35959601
2E90EDD051D2	2016-08-28	EtOH_Box02_S119	ACTIVE	0	2713.49907207
2E90EDD051D2	2016-08-28	EtOH_Box02_S119	ACTIVE	0	2713.70374298
2E90EDD051D2	2016-08-28	EtOH_Box02_S119	ACTIVE	0	2713.80015016
2E90EDD051D2	2016-08-28	EtOH_Box02_S119	ACTIVE	0	2713.87475419
2E90EDD051D2	2016-08-28	EtOH_Box02_S119	ACTIVE	0	2714.00346303
2E90EDD051D2	2016-08-28	EtOH_Box02_S119	ACTIVE	0	2714.13216019
2E90EDD051D2	2016-08-28	EtOH_Box02_S119	ACTIVE	0	2714.27157998
2E90EDD051D2	2016-08-28	EtOH_Box02_S119	ACTIVE	0	2714.4119761
2E90EDD051D2	2016-08-28	EtOH_Box02_S119	ACTIVE	0	2714.55158401
2E90EDD051D2	2016-08-28	EtOH_Box02_S119	ACTIVE	0	2714.70192909
2E90EDD051D2	2016-08-28	EtOH_Box02_S119	ACTIVE	0	2714.84143209
2E90EDD051D2	2016-08-28	EtOH_Box02_S119	ACTIVE	0	2715.00253916
2E90EDD051D2	2016-08-28	EtOH_Box02_S119	ACTIVE	0	2715.14240813
2E90EDD051D2	2016-08-28	EtOH_Box02_S119	ACTIVE	0	2715.29274297
2E90EDD051D2	2016-08-28	EtOH_Box02_S119	ACTIVE	0	2715.43228817
2E90EDD051D2	2016-08-28	EtOH_Box02_S119	ACTIVE	0	2715.58254719
2E90EDD051D2	2016-08-28	EtOH_Box02_S119	ACTIVE	0	2715.72199106
2E90EDD051D2	2016-08-28	EtOH_Box02_S119	ACTIVE	0	2715.87229419
2E90EDD051D2	2016-08-28	EtOH_Box02_S119	ACTIVE	0	2716.02256918
2E90EDD051D2	2016-08-28	EtOH_Box02_S119	ACTIVE	0	2716.18370509
2E90EDD051D2	2016-08-28	EtOH_Box02_S119	ACTIVE	0	2716.3242321
2E90EDD051D2	2016-08-28	EtOH_Box02_S119	ACTIVE	0	2716.47459602
2E90EDD051D2	2016-08-28	EtOH_Box02_S119	ACTIVE	0	2716.62489104
2E90EDD051D2	2016-08-28	EtOH_Box02_S119	ACTIVE	0	2716.78597498
2E90EDD051D2	2016-08-28	EtOH_Box02_S119	ACTIVE	0	2716.93621802
2E90EDD051D2	2016-08-28	EtOH_Box02_S119	ACTIVE	0	2717.08869505
2E90EDD051D2	2016-08-28	EtOH_Box02_S119	ACTIVE	0	2717.23894906
2E90EDD051D2	2016-08-28	EtOH_Box02_S119	ACTIVE	0	2717.39995909
2E90EDD051D2	2016-08-28	EtOH_Box02_S119	ACTIVE	0	2717.55027413
2E90EDD051D2	2016-08-28	EtOH_Box02_S119	ACTIVE	0	2717.71136308
2E90EDD051D2	2016-08-28	EtOH_Box02_S119	ACTIVE	0	2717.90482616
2E90EDD051D2	2016-08-28	EtOH_Box02_S119	ACTIVE	0	2718.04430008
2E90EDD051D2	2016-08-28	EtOH_Box02_S119	ACTIVE	0	2718.21634412
2E90EDD051D2	2016-08-28	EtOH_Box02_S119	ACTIVE	0	2718.41003799
2E90EDD051D2	2016-08-28	EtOH_Box02_S119	ACTIVE	0	2718.66884208
2E90EDD051D2	2016-08-28	EtOH_Box02_S119	ACTIVE	0	2718.82999897
2E90EDD051D2	2016-08-28	EtOH_Box02_S119	ACTIVE	0	2718.95886397
2E90EDD051D2	2016-08-28	EtOH_Box02_S119	ACTIVE	0	2719.282058
2E90EDD051D2	2016-08-28	EtOH_Box02_S119	ACTIVE	0	2719.3999331
2E90EDD051D2	2016-08-28	EtOH_Box02_S119	ACTIVE	0	2719.61639214
2E90EDD051D2	2016-08-28	EtOH_Box02_S119	ACTIVE	0	2719.99386001
2E90EDD051D2	2016-08-28	EtOH_Box02_S119	ACTIVE	0	2720.1118021
2E90EDD051D2	2016-08-28	EtOH_Box02_S119	ACTIVE	0	2720.26205301
2E90EDD051D2	2016-08-28	EtOH_Box02_S119	ACTIVE	0	2720.60720301
2E90EDD051D2	2016-08-28	EtOH_Box02_S119	ACTIVE	0	2720.72503018
2E90EDD051D2	2016-08-28	EtOH_Box02_S119	ACTIVE	0	2720.87537313
2E90EDD051D2	2016-08-28	EtOH_Box02_S119	ACTIVE	0	2721.03650904
2E90EDD051D2	2016-08-28	EtOH_Box02_S119	ACTIVE	0	2725.63075399
2E90EDD051D2	2016-08-28	EtOH_Box02_S119	ACTIVE	0	2725.99736118
2E90EDD051D2	2016-08-28	EtOH_Box02_S119	ACTIVE	0	2726.42867017
2E90EDD051D2	2016-08-28	EtOH_Box02_S119	ACTIVE	0	2726.86000109
2E90EDD051D2	2016-08-28	EtOH_Box02_S119	ACTIVE	0	2727.02114797
2E90EDD051D2	2016-08-28	EtOH_Box02_S119	ACTIVE	0	2727.11735606
2E90EDD051D2	2016-08-28	EtOH_Box02_S119	ACTIVE	0	2727.15949512
2E90EDD051D2	2016-08-28	EtOH_Box02_S119	ACTIVE	0	2727.34235001
2E90EDD051D2	2016-08-28	EtOH_Box02_S119	ACTIVE	0	2727.83825517
2E90EDD051D2	2016-08-28	EtOH_Box02_S119	ACTIVE	0	2733.77315807
2E90EDD051D2	2016-08-28	EtOH_Box02_S119	ACTIVE	0	2733.88098502
2E90EDD051D2	2016-08-28	EtOH_Box02_S119	ACTIVE	0	2733.99862003
2E90EDD051D2	2016-08-28	EtOH_Box02_S119	ACTIVE	0	2734.11602116
2E90EDD051D2	2016-08-28	EtOH_Box02_S119	ACTIVE	0	2734.27659416
2E90EDD051D2	2016-08-28	EtOH_Box02_S119	ACTIVE	0	2734.46963406
2E90EDD051D2	2016-08-28	EtOH_Box02_S119	ACTIVE	0	2734.60868907
2E90EDD051D2	2016-08-28	EtOH_Box02_S119	ACTIVE	0	2735.14743114
2E90EDD051D2	2016-08-28	EtOH_Box02_S119	ACTIVE	0	2743.10438013
2E90EDD051D2	2016-08-28	EtOH_Box02_S119	ACTIVE	0	2743.58970809
2E90EDD051D2	2016-08-28	EtOH_Box02_S119	ACTIVE	0	2743.71808505
2E90EDD051D2	2016-08-28	EtOH_Box02_S119	ACTIVE	0	2743.90045118
2E90EDD051D2	2016-08-28	EtOH_Box02_S119	ACTIVE	0	2744.59072208
2E90EDD051D2	2016-08-28	EtOH_Box02_S119	REWARD	13	2744.59072208
2E90EDD051D2	2016-08-28	EtOH_Box02_S119	ACTIVE	0	2744.83222103
2E90EDD051D2	2016-08-28	EtOH_Box02_S119	ACTIVE	0	2747.47005916
2E90EDD051D2	2016-08-28	EtOH_Box02_S119	ACTIVE	0	2747.57728601
2E90EDD051D2	2016-08-28	EtOH_Box02_S119	ACTIVE	0	2747.69521308
2E90EDD051D2	2016-08-28	EtOH_Box02_S119	ACTIVE	0	2747.86716819
2E90EDD051D2	2016-08-28	EtOH_Box02_S119	ACTIVE	0	2748.00667405
2E90EDD051D2	2016-08-28	EtOH_Box02_S119	ACTIVE	0	2748.13538814
2E90EDD051D2	2016-08-28	EtOH_Box02_S119	ACTIVE	0	2748.27503705
2E90EDD051D2	2016-08-28	EtOH_Box02_S119	ACTIVE	0	2748.414644
2E90EDD051D2	2016-08-28	EtOH_Box02_S119	ACTIVE	0	2748.5542171
2E90EDD051D2	2016-08-28	EtOH_Box02_S119	ACTIVE	0	2748.69386005
2E90EDD051D2	2016-08-28	EtOH_Box02_S119	ACTIVE	0	2748.84428215
2E90EDD051D2	2016-08-28	EtOH_Box02_S119	ACTIVE	0	2748.98516917
2E90EDD051D2	2016-08-28	EtOH_Box02_S119	ACTIVE	0	2749.15716004
2E90EDD051D2	2016-08-28	EtOH_Box02_S119	ACTIVE	0	2749.28590918
2E90EDD051D2	2016-08-28	EtOH_Box02_S119	ACTIVE	0	2749.43618011
2E90EDD051D2	2016-08-28	EtOH_Box02_S119	ACTIVE	0	2749.57568812
2E90EDD051D2	2016-08-28	EtOH_Box02_S119	ACTIVE	0	2749.71524119
2E90EDD051D2	2016-08-28	EtOH_Box02_S119	ACTIVE	0	2749.86650205
2E90EDD051D2	2016-08-28	EtOH_Box02_S119	ACTIVE	0	2750.01705003
2E90EDD051D2	2016-08-28	EtOH_Box02_S119	ACTIVE	0	2750.16745996
2E90EDD051D2	2016-08-28	EtOH_Box02_S119	ACTIVE	0	2750.30692816
2E90EDD051D2	2016-08-28	EtOH_Box02_S119	ACTIVE	0	2750.47884011
2E90EDD051D2	2016-08-28	EtOH_Box02_S119	ACTIVE	0	2750.62913203
2E90EDD051D2	2016-08-28	EtOH_Box02_S119	ACTIVE	0	2750.77940297
2E90EDD051D2	2016-08-28	EtOH_Box02_S119	ACTIVE	0	2750.92967916
2E90EDD051D2	2016-08-28	EtOH_Box02_S119	ACTIVE	0	2751.25304317
2E90EDD051D2	2016-08-28	EtOH_Box02_S119	ACTIVE	0	2751.34941602
2E90EDD051D2	2016-08-28	EtOH_Box02_S119	ACTIVE	0	2751.48892999
2E90EDD051D2	2016-08-28	EtOH_Box02_S119	ACTIVE	0	2751.64997411
2E90EDD051D2	2016-08-28	EtOH_Box02_S119	ACTIVE	0	2751.84354901
2E90EDD051D2	2016-08-28	EtOH_Box02_S119	ACTIVE	0	2751.98305297
2E90EDD051D2	2016-08-28	EtOH_Box02_S119	ACTIVE	0	2752.11170697
2E90EDD051D2	2016-08-28	EtOH_Box02_S119	ACTIVE	0	2752.25529718
2E90EDD051D2	2016-08-28	EtOH_Box02_S119	ACTIVE	0	2752.41681719
2E90EDD051D2	2016-08-28	EtOH_Box02_S119	ACTIVE	0	2752.61045599
2E90EDD051D2	2016-08-28	EtOH_Box02_S119	ACTIVE	0	2752.77161598
2E90EDD051D2	2016-08-28	EtOH_Box02_S119	ACTIVE	0	2797.96041107
2E90EDD051D2	2016-08-28	EtOH_Box02_S119	ACTIVE	0	2798.04549909
2E90EDD051D2	2016-08-28	EtOH_Box02_S119	ACTIVE	0	2798.15218806
2E90EDD051D2	2016-08-28	EtOH_Box02_S119	ACTIVE	0	2798.28032303
2E90EDD051D2	2016-08-28	EtOH_Box02_S119	ACTIVE	0	2798.41925216
2E90EDD051D2	2016-08-28	EtOH_Box02_S119	ACTIVE	0	2798.55818701
2E90EDD051D2	2016-08-28	EtOH_Box02_S119	ACTIVE	0	2798.68631911
2E90EDD051D2	2016-08-28	EtOH_Box02_S119	ACTIVE	0	2798.89023209
2E90EDD051D2	2016-08-28	EtOH_Box02_S119	ACTIVE	0	2799.00771904
2E90EDD051D2	2016-08-28	EtOH_Box02_S119	ACTIVE	0	2799.14673305
2E90EDD051D2	2016-08-28	EtOH_Box02_S119	ACTIVE	0	2799.27487803
2E90EDD051D2	2016-08-28	EtOH_Box02_S119	ACTIVE	0	2799.42463207
2E90EDD051D2	2016-08-28	EtOH_Box02_S119	ACTIVE	0	2799.60699701
2E90EDD051D2	2016-08-28	EtOH_Box02_S119	REWARD	13	2799.60699701
2E90EDD051D2	2016-08-28	EtOH_Box02_S119	ACTIVE	0	2801.91451502
2E90EDD051D2	2016-08-28	EtOH_Box02_S119	ACTIVE	0	2802.01104212
2E90EDD051D2	2016-08-28	EtOH_Box02_S119	ACTIVE	0	2802.12904119
2E90EDD051D2	2016-08-28	EtOH_Box02_S119	ACTIVE	0	2802.26860619
2E90EDD051D2	2016-08-28	EtOH_Box02_S119	ACTIVE	0	2802.39732718
2E90EDD051D2	2016-08-28	EtOH_Box02_S119	ACTIVE	0	2802.53681803
2E90EDD051D2	2016-08-28	EtOH_Box02_S119	ACTIVE	0	2802.69805908
2E90EDD051D2	2016-08-28	EtOH_Box02_S119	ACTIVE	0	2802.81601119
2E90EDD051D2	2016-08-28	EtOH_Box02_S119	ACTIVE	0	2802.95555019
2E90EDD051D2	2016-08-28	EtOH_Box02_S119	ACTIVE	0	2803.09510899
2E90EDD051D2	2016-08-28	EtOH_Box02_S119	ACTIVE	0	2803.23471498
2E90EDD051D2	2016-08-28	EtOH_Box02_S119	ACTIVE	0	2803.3851521
2E90EDD051D2	2016-08-28	EtOH_Box02_S119	ACTIVE	0	2803.52473307
2E90EDD051D2	2016-08-28	EtOH_Box02_S119	ACTIVE	0	2803.68584919
2E90EDD051D2	2016-08-28	EtOH_Box02_S119	ACTIVE	0	2803.82665896
2E90EDD051D2	2016-08-28	EtOH_Box02_S119	ACTIVE	0	2803.97707796
2E90EDD051D2	2016-08-28	EtOH_Box02_S119	ACTIVE	0	2804.12734318
2E90EDD051D2	2016-08-28	EtOH_Box02_S119	ACTIVE	0	2804.2667501
2E90EDD051D2	2016-08-28	EtOH_Box02_S119	ACTIVE	0	2804.41713214
2E90EDD051D2	2016-08-28	EtOH_Box02_S119	ACTIVE	0	2804.55664802
2E90EDD051D2	2016-08-28	EtOH_Box02_S119	ACTIVE	0	2804.69608617
2E90EDD051D2	2016-08-28	EtOH_Box02_S119	ACTIVE	0	2804.85824704
2E90EDD051D2	2016-08-28	EtOH_Box02_S119	ACTIVE	0	2805.00883198
2E90EDD051D2	2016-08-28	EtOH_Box02_S119	ACTIVE	0	2805.14835215
2E90EDD051D2	2016-08-28	EtOH_Box02_S119	ACTIVE	0	2805.2985971
2E90EDD051D2	2016-08-28	EtOH_Box02_S119	ACTIVE	0	2885.25232601
2E90EDD051D2	2016-08-28	EtOH_Box02_S119	ACTIVE	0	2885.35799503
2E90EDD051D2	2016-08-28	EtOH_Box02_S119	ACTIVE	0	2885.49598908
2E90EDD051D2	2016-08-28	EtOH_Box02_S119	ACTIVE	0	2887.52537704
2E90EDD051D2	2016-08-28	EtOH_Box02_S119	REWARD	4	2887.52537704
2E90EDD051D2	2016-08-28	EtOH_Box02_S119	ACTIVE	0	2967.41557908
2E90EDD051D2	2016-08-28	EtOH_Box02_S119	ACTIVE	0	2967.51287198
2E90EDD051D2	2016-08-28	EtOH_Box02_S119	ACTIVE	0	2967.63148713
2E90EDD051D2	2016-08-28	EtOH_Box02_S119	ACTIVE	0	2967.75009513
2E90EDD051D2	2016-08-28	EtOH_Box02_S119	ACTIVE	0	2967.89031005
2E90EDD051D2	2016-08-28	EtOH_Box02_S119	ACTIVE	0	2968.030761
2E90EDD051D2	2016-08-28	EtOH_Box02_S119	ACTIVE	0	2968.17094207
2E90EDD051D2	2016-08-28	EtOH_Box02_S119	ACTIVE	0	2968.32193804
2E90EDD051D2	2016-08-28	EtOH_Box02_S119	ACTIVE	0	2968.68894815
2E90EDD051D2	2016-08-28	EtOH_Box02_S119	ACTIVE	0	3089.59797812
2E90EDD051D2	2016-08-28	EtOH_Box02_S119	ACTIVE	0	3089.70480919
2E90EDD051D2	2016-08-28	EtOH_Box02_S119	ACTIVE	0	3089.81161714
2E90EDD051D2	2016-08-28	EtOH_Box02_S119	ACTIVE	0	3090.60027218
2E90EDD051D2	2016-08-28	EtOH_Box02_S119	REWARD	13	3090.60027218
2E90EDD051D2	2016-08-28	EtOH_Box02_S119	ACTIVE	0	3092.81957603
2E90EDD051D2	2016-08-28	EtOH_Box02_S119	ACTIVE	0	3092.93772411
2E90EDD051D2	2016-08-28	EtOH_Box02_S119	ACTIVE	0	3093.05570197
2E90EDD051D2	2016-08-28	EtOH_Box02_S119	ACTIVE	0	3093.22867513
2E90EDD051D2	2016-08-28	EtOH_Box02_S119	ACTIVE	0	3093.35753798
2E90EDD051D2	2016-08-28	EtOH_Box02_S119	ACTIVE	0	3093.48631215
2E90EDD051D2	2016-08-28	EtOH_Box02_S119	ACTIVE	0	3093.625875
2E90EDD051D2	2016-08-28	EtOH_Box02_S119	ACTIVE	0	3093.76549602
2E90EDD051D2	2016-08-28	EtOH_Box02_S119	ACTIVE	0	3093.9158752
2E90EDD051D2	2016-08-28	EtOH_Box02_S119	ACTIVE	0	3094.05549216
2E90EDD051D2	2016-08-28	EtOH_Box02_S119	ACTIVE	0	3094.19504309
2E90EDD051D2	2016-08-28	EtOH_Box02_S119	ACTIVE	0	3094.34539318
2E90EDD051D2	2016-08-28	EtOH_Box02_S119	ACTIVE	0	3094.48488402
2E90EDD051D2	2016-08-28	EtOH_Box02_S119	ACTIVE	0	3094.63521504
2E90EDD051D2	2016-08-28	EtOH_Box02_S119	ACTIVE	0	3094.77487111
2E90EDD051D2	2016-08-28	EtOH_Box02_S119	ACTIVE	0	3094.91452599
2E90EDD051D2	2016-08-28	EtOH_Box02_S119	ACTIVE	0	3095.07564211
2E90EDD051D2	2016-08-28	EtOH_Box02_S119	ACTIVE	0	3095.21513319
2E90EDD051D2	2016-08-28	EtOH_Box02_S119	ACTIVE	0	3095.36540198
2E90EDD051D2	2016-08-28	EtOH_Box02_S119	ACTIVE	0	3095.51570916
2E90EDD051D2	2016-08-28	EtOH_Box02_S119	ACTIVE	0	3095.68767214
2E90EDD051D2	2016-08-28	EtOH_Box02_S119	ACTIVE	0	3095.83898807
2E90EDD051D2	2016-08-28	EtOH_Box02_S119	ACTIVE	0	3095.98952198
2E90EDD051D2	2016-08-28	EtOH_Box02_S119	ACTIVE	0	3096.13982701
2E90EDD051D2	2016-08-28	EtOH_Box02_S119	ACTIVE	0	3096.30096316
2E90EDD051D2	2016-08-28	EtOH_Box02_S119	ACTIVE	0	3096.45230699
2E90EDD051D2	2016-08-28	EtOH_Box02_S119	ACTIVE	0	3096.62435508
2E90EDD051D2	2016-08-28	EtOH_Box02_S119	ACTIVE	0	3096.81791306
2E90EDD051D2	2016-08-28	EtOH_Box02_S119	ACTIVE	0	3096.96825409
2E90EDD051D2	2016-08-28	EtOH_Box02_S119	ACTIVE	0	3097.12936211
2E90EDD051D2	2016-08-28	EtOH_Box02_S119	ACTIVE	0	3097.33366799
2E90EDD051D2	2016-08-28	EtOH_Box02_S119	ACTIVE	0	3097.50563097
2E90EDD051D2	2016-08-28	EtOH_Box02_S119	ACTIVE	0	3097.64513803
2E90EDD051D2	2016-08-28	EtOH_Box02_S119	ACTIVE	0	3097.78465319
2E90EDD051D2	2016-08-28	EtOH_Box02_S119	ACTIVE	0	3097.94580913
2E90EDD051D2	2016-08-28	EtOH_Box02_S119	ACTIVE	0	3098.10695601
2E90EDD051D2	2016-08-28	EtOH_Box02_S119	ACTIVE	0	3103.47921109
2E90EDD051D2	2016-08-28	EtOH_Box02_S119	ACTIVE	0	3103.57567215
2E90EDD051D2	2016-08-28	EtOH_Box02_S119	ACTIVE	0	3103.7044282
2E90EDD051D2	2016-08-28	EtOH_Box02_S119	ACTIVE	0	3103.83325696
2E90EDD051D2	2016-08-28	EtOH_Box02_S119	ACTIVE	0	3103.96199703
2E90EDD051D2	2016-08-28	EtOH_Box02_S119	ACTIVE	0	3104.10178018
2E90EDD051D2	2016-08-28	EtOH_Box02_S119	ACTIVE	0	3104.25204396
2E90EDD051D2	2016-08-28	EtOH_Box02_S119	ACTIVE	0	3104.39147019
2E90EDD051D2	2016-08-28	EtOH_Box02_S119	ACTIVE	0	3104.54180002
2E90EDD051D2	2016-08-28	EtOH_Box02_S119	ACTIVE	0	3104.73530102
2E90EDD051D2	2016-08-28	EtOH_Box02_S119	ACTIVE	0	3104.91808009
2E90EDD051D2	2016-08-28	EtOH_Box02_S119	ACTIVE	0	3105.07919407
2E90EDD051D2	2016-08-28	EtOH_Box02_S119	ACTIVE	0	3105.74948001
2E90EDD051D2	2016-08-28	EtOH_Box02_S119	INACTIVE	0	3243.48420715
2E90EDD051D2	2016-08-28	EtOH_Box02_S119	INACTIVE	0	3243.61976314
2E90EDD051D2	2016-08-28	EtOH_Box02_S119	INACTIVE	0	3243.84186411
2E90EDD051D2	2016-08-28	EtOH_Box02_S119	INACTIVE	0	3243.988132
2E90EDD051D2	2016-08-28	EtOH_Box02_S119	INACTIVE	0	3244.10181999
2E90EDD051D2	2016-08-28	EtOH_Box02_S119	ACTIVE	0	3279.65589499
2E90EDD051D2	2016-08-28	EtOH_Box02_S119	REWARD	1	3279.65589499
2E90EDD051D2	2016-08-28	EtOH_Box02_S119	ACTIVE	0	3281.48474002
2E90EDD051D2	2016-08-28	EtOH_Box02_S119	ACTIVE	0	3281.59203219
2E90EDD051D2	2016-08-28	EtOH_Box02_S119	ACTIVE	0	3281.72073412
2E90EDD051D2	2016-08-28	EtOH_Box02_S119	ACTIVE	0	3281.86133003
2E90EDD051D2	2016-08-28	EtOH_Box02_S119	ACTIVE	0	3282.01174903
2E90EDD051D2	2016-08-28	EtOH_Box02_S119	ACTIVE	0	3282.15121412
2E90EDD051D2	2016-08-28	EtOH_Box02_S119	ACTIVE	0	3282.2799511
2E90EDD051D2	2016-08-28	EtOH_Box02_S119	ACTIVE	0	3282.41948915
2E90EDD051D2	2016-08-28	EtOH_Box02_S119	ACTIVE	0	3282.56974411
2E90EDD051D2	2016-08-28	EtOH_Box02_S119	ACTIVE	0	3282.69850612
2E90EDD051D2	2016-08-28	EtOH_Box02_S119	ACTIVE	0	3282.83799911
2E90EDD051D2	2016-08-28	EtOH_Box02_S119	ACTIVE	0	3282.99911118
2E90EDD051D2	2016-08-28	EtOH_Box02_S119	ACTIVE	0	3283.1385901
2E90EDD051D2	2016-08-28	EtOH_Box02_S119	ACTIVE	0	3283.27812314
2E90EDD051D2	2016-08-28	EtOH_Box02_S119	ACTIVE	0	3283.41770315
2E90EDD051D2	2016-08-28	EtOH_Box02_S119	ACTIVE	0	3283.55724311
2E90EDD051D2	2016-08-28	EtOH_Box02_S119	ACTIVE	0	3283.69671202
2E90EDD051D2	2016-08-28	EtOH_Box02_S119	ACTIVE	0	3283.83624411
2E90EDD051D2	2016-08-28	EtOH_Box02_S119	ACTIVE	0	3283.98654819
2E90EDD051D2	2016-08-28	EtOH_Box02_S119	ACTIVE	0	3284.12607813
2E90EDD051D2	2016-08-28	EtOH_Box02_S119	ACTIVE	0	3284.26556015
2E90EDD051D2	2016-08-28	EtOH_Box02_S119	ACTIVE	0	3284.43784714
2E90EDD051D2	2016-08-28	EtOH_Box02_S119	ACTIVE	0	3284.57754803
2E90EDD051D2	2016-08-28	EtOH_Box02_S119	ACTIVE	0	3284.71706319
2E90EDD051D2	2016-08-28	EtOH_Box02_S119	ACTIVE	0	3284.86886811
2E90EDD051D2	2016-08-28	EtOH_Box02_S119	ACTIVE	0	3285.01939297
2E90EDD051D2	2016-08-28	EtOH_Box02_S119	INACTIVE	0	3309.93641305
2E90EDD051D2	2016-08-28	EtOH_Box02_S119	INACTIVE	0	3310.06237102
2E90EDD051D2	2016-08-28	EtOH_Box02_S119	INACTIVE	0	3310.20969105
2E90EDD051D2	2016-08-28	EtOH_Box02_S119	INACTIVE	0	3310.3461411
2E90EDD051D2	2016-08-28	EtOH_Box02_S119	INACTIVE	0	3310.68898606
2E90EDD051D2	2016-08-28	EtOH_Box02_S119	INACTIVE	0	3311.27944708
2E90EDD051D2	2016-08-28	EtOH_Box02_S119	INACTIVE	0	3311.546103
2E90EDD051D2	2016-08-28	EtOH_Box02_S119	INACTIVE	0	3311.7475071
2E90EDD051D2	2016-08-28	EtOH_Box02_S119	INACTIVE	0	3312.13267016
2E90EDD051D2	2016-08-28	EtOH_Box02_S119	INACTIVE	0	3312.91765404
2E90EDD051D2	2016-08-28	EtOH_Box02_S119	ACTIVE	0	3316.5343821
2E90EDD051D2	2016-08-28	EtOH_Box02_S119	ACTIVE	0	3316.64116716
2E90EDD051D2	2016-08-28	EtOH_Box02_S119	ACTIVE	0	3316.76949811
2E90EDD051D2	2016-08-28	EtOH_Box02_S119	ACTIVE	0	3316.89766002
2E90EDD051D2	2016-08-28	EtOH_Box02_S119	ACTIVE	0	3317.0796032
2E90EDD051D2	2016-08-28	EtOH_Box02_S119	ACTIVE	0	3317.21870518
2E90EDD051D2	2016-08-28	EtOH_Box02_S119	ACTIVE	0	3326.35305214
2E90EDD051D2	2016-08-28	EtOH_Box02_S119	ACTIVE	0	3326.49227214
2E90EDD051D2	2016-08-28	EtOH_Box02_S119	ACTIVE	0	3540.70841718
2E90EDD051D2	2016-08-28	EtOH_Box02_S119	ACTIVE	0	3561.00856614
2E90EDD051D2	2016-08-28	EtOH_Box02_S119	REWARD	10	3561.00856614
2E90EDD051D2	2016-08-28	EtOH_Box02_S119	ACTIVE	0	3562.5575521
2E90EDD051D2	2016-08-28	EtOH_Box02_S119	ACTIVE	0	3562.66484404
2E90EDD051D2	2016-08-28	EtOH_Box02_S119	ACTIVE	0	3562.81516504
2E90EDD051D2	2016-08-28	EtOH_Box02_S119	ACTIVE	0	3562.95468307
2E90EDD051D2	2016-08-28	EtOH_Box02_S119	ACTIVE	0	3563.09414196
2E90EDD051D2	2016-08-28	EtOH_Box02_S119	ACTIVE	0	3563.23386502
2E90EDD051D2	2016-08-28	EtOH_Box02_S119	ACTIVE	0	3563.37333107
2E90EDD051D2	2016-08-28	EtOH_Box02_S119	ACTIVE	0	3563.51408696
2E90EDD051D2	2016-08-28	EtOH_Box02_S119	ACTIVE	0	3563.6645
2E90EDD051D2	2016-08-28	EtOH_Box02_S119	ACTIVE	0	3563.81485415
2E90EDD051D2	2016-08-28	EtOH_Box02_S119	ACTIVE	0	3563.96515107
2E90EDD051D2	2016-08-28	EtOH_Box02_S119	ACTIVE	0	3564.12615705
2E90EDD051D2	2016-08-28	EtOH_Box02_S119	ACTIVE	0	3564.26558113
2E90EDD051D2	2016-08-28	EtOH_Box02_S119	ACTIVE	0	3564.41586399
2E90EDD051D2	2016-08-28	EtOH_Box02_S119	ACTIVE	0	3564.5662241
2E90EDD051D2	2016-08-28	EtOH_Box02_S119	ACTIVE	0	3564.71651912
2E90EDD051D2	2016-08-28	EtOH_Box02_S119	ACTIVE	0	3564.86681414
2E90EDD051D2	2016-08-28	EtOH_Box02_S119	ACTIVE	0	3565.0175271
2E90EDD051D2	2016-08-28	EtOH_Box02_S119	ACTIVE	0	3565.18959904
2E90EDD051D2	2016-08-28	EtOH_Box02_S119	ACTIVE	0	3565.33988714
2E90EDD051D2	2016-08-28	EtOH_Box02_S119	ACTIVE	0	3565.50108314
2E90EDD051D2	2016-08-28	EtOH_Box02_S119	ACTIVE	0	3565.66219306
2E90EDD051D2	2016-08-28	EtOH_Box02_S119	ACTIVE	0	3565.82340908
2E90EDD051D2	2016-08-28	EtOH_Box02_S119	ACTIVE	0	3566.01700902
2E90EDD051D2	2016-08-28	EtOH_Box02_S119	ACTIVE	0	3566.16953015
2E90EDD051D2	2016-08-28	EtOH_Box02_S119	ACTIVE	0	3566.33162212
2E90EDD051D2	2016-08-28	EtOH_Box02_S119	ACTIVE	0	3566.49304509
2E90EDD051D2	2016-08-28	EtOH_Box02_S119	SessionEnd	0	3600.020298
