# Supplementary material for: An open source device for operant licking in rats
Source: PeerJ. 2017 Feb 14;5:e2981. doi: 10.7717/peerj.2981 (PMC5312574; doi:10.7717/peerj.2981)
Supplement: Supplemental Information 1 — The complete raw data and several R scripts that generated all the figures and statistical analysis were compressed using the Linux tar command. The bash program dataSummary.sh located in the sucrose and water subdirectory was used to generate summary statistics for each run. [file peerj-05-2981-s001.gz › data/water/water_vr/ETOH_motion_Box02_S119_2E90EDD051D2.csv]

RatID	date	boxid	EventType	vr	seconds
2E90EDD051D2	2016-08-28	EtOH_Box02_S119	Motion	0	0.66152882576
2E90EDD051D2	2016-08-28	EtOH_Box02_S119	Motion	0	2.66431188583
2E90EDD051D2	2016-08-28	EtOH_Box02_S119	Motion	0	6.08536601067
2E90EDD051D2	2016-08-28	EtOH_Box02_S119	Motion	0	8.08803296089
2E90EDD051D2	2016-08-28	EtOH_Box02_S119	Motion	0	13.6184818745
2E90EDD051D2	2016-08-28	EtOH_Box02_S119	Motion	0	15.6211538315
2E90EDD051D2	2016-08-28	EtOH_Box02_S119	Motion	0	20.4408648014
2E90EDD051D2	2016-08-28	EtOH_Box02_S119	Motion	0	22.4435670376
2E90EDD051D2	2016-08-28	EtOH_Box02_S119	Motion	0	27.4081058502
2E90EDD051D2	2016-08-28	EtOH_Box02_S119	Motion	0	29.4107749462
2E90EDD051D2	2016-08-28	EtOH_Box02_S119	Motion	0	33.2505190372
2E90EDD051D2	2016-08-28	EtOH_Box02_S119	Motion	0	35.253194809
2E90EDD051D2	2016-08-28	EtOH_Box02_S119	Motion	0	39.7782378197
2E90EDD051D2	2016-08-28	EtOH_Box02_S119	Motion	0	41.7809078693
2E90EDD051D2	2016-08-28	EtOH_Box02_S119	Motion	0	45.9429199696
2E90EDD051D2	2016-08-28	EtOH_Box02_S119	Motion	0	47.9456019402
2E90EDD051D2	2016-08-28	EtOH_Box02_S119	Motion	0	55.2105538845
2E90EDD051D2	2016-08-28	EtOH_Box02_S119	Motion	0	57.2132298946
2E90EDD051D2	2016-08-28	EtOH_Box02_S119	Motion	0	65.4491639137
2E90EDD051D2	2016-08-28	EtOH_Box02_S119	Motion	0	67.4515879154
2E90EDD051D2	2016-08-28	EtOH_Box02_S119	Motion	0	72.8835568428
2E90EDD051D2	2016-08-28	EtOH_Box02_S119	Motion	0	74.8862338066
2E90EDD051D2	2016-08-28	EtOH_Box02_S119	Motion	0	78.4541728497
2E90EDD051D2	2016-08-28	EtOH_Box02_S119	Motion	0	80.4568219185
2E90EDD051D2	2016-08-28	EtOH_Box02_S119	Motion	0	84.5826449394
2E90EDD051D2	2016-08-28	EtOH_Box02_S119	Motion	0	86.5853018761
2E90EDD051D2	2016-08-28	EtOH_Box02_S119	Motion	0	90.0482330322
2E90EDD051D2	2016-08-28	EtOH_Box02_S119	Motion	0	92.0523369312
2E90EDD051D2	2016-08-28	EtOH_Box02_S119	Motion	0	106.689682007
2E90EDD051D2	2016-08-28	EtOH_Box02_S119	Motion	0	108.692360878
2E90EDD051D2	2016-08-28	EtOH_Box02_S119	Motion	0	112.029110909
2E90EDD051D2	2016-08-28	EtOH_Box02_S119	Motion	0	114.031767845
2E90EDD051D2	2016-08-28	EtOH_Box02_S119	Motion	0	117.669140816
2E90EDD051D2	2016-08-28	EtOH_Box02_S119	Motion	0	119.671778917
2E90EDD051D2	2016-08-28	EtOH_Box02_S119	Motion	0	123.74049902
2E90EDD051D2	2016-08-28	EtOH_Box02_S119	Motion	0	125.743140936
2E90EDD051D2	2016-08-28	EtOH_Box02_S119	Motion	0	132.229348898
2E90EDD051D2	2016-08-28	EtOH_Box02_S119	Motion	0	134.232003927
2E90EDD051D2	2016-08-28	EtOH_Box02_S119	Motion	0	137.477684975
2E90EDD051D2	2016-08-28	EtOH_Box02_S119	Motion	0	139.480319977
2E90EDD051D2	2016-08-28	EtOH_Box02_S119	Motion	0	143.375905037
2E90EDD051D2	2016-08-28	EtOH_Box02_S119	Motion	0	145.378572941
2E90EDD051D2	2016-08-28	EtOH_Box02_S119	Motion	0	148.980508804
2E90EDD051D2	2016-08-28	EtOH_Box02_S119	Motion	0	150.983170033
2E90EDD051D2	2016-08-28	EtOH_Box02_S119	Motion	0	154.19196701
2E90EDD051D2	2016-08-28	EtOH_Box02_S119	Motion	0	156.194592953
2E90EDD051D2	2016-08-28	EtOH_Box02_S119	Motion	0	167.623456001
2E90EDD051D2	2016-08-28	EtOH_Box02_S119	Motion	0	169.626124859
2E90EDD051D2	2016-08-28	EtOH_Box02_S119	Motion	0	175.532203913
2E90EDD051D2	2016-08-28	EtOH_Box02_S119	Motion	0	177.534862995
2E90EDD051D2	2016-08-28	EtOH_Box02_S119	Motion	0	181.127238989
2E90EDD051D2	2016-08-28	EtOH_Box02_S119	Motion	0	183.129876852
2E90EDD051D2	2016-08-28	EtOH_Box02_S119	Motion	0	187.005367994
2E90EDD051D2	2016-08-28	EtOH_Box02_S119	Motion	0	189.008009911
2E90EDD051D2	2016-08-28	EtOH_Box02_S119	Motion	0	194.322067022
2E90EDD051D2	2016-08-28	EtOH_Box02_S119	Motion	0	196.32462883
2E90EDD051D2	2016-08-28	EtOH_Box02_S119	Motion	0	200.480224848
2E90EDD051D2	2016-08-28	EtOH_Box02_S119	Motion	0	202.48288393
2E90EDD051D2	2016-08-28	EtOH_Box02_S119	Motion	0	205.755986929
2E90EDD051D2	2016-08-28	EtOH_Box02_S119	Motion	0	207.758631945
2E90EDD051D2	2016-08-28	EtOH_Box02_S119	Motion	0	212.28596282
2E90EDD051D2	2016-08-28	EtOH_Box02_S119	Motion	0	214.288615942
2E90EDD051D2	2016-08-28	EtOH_Box02_S119	Motion	0	217.545516968
2E90EDD051D2	2016-08-28	EtOH_Box02_S119	Motion	0	219.548143864
2E90EDD051D2	2016-08-28	EtOH_Box02_S119	Motion	0	223.095266819
2E90EDD051D2	2016-08-28	EtOH_Box02_S119	Motion	0	225.097956896
2E90EDD051D2	2016-08-28	EtOH_Box02_S119	Motion	0	230.796092033
2E90EDD051D2	2016-08-28	EtOH_Box02_S119	Motion	0	232.798734903
2E90EDD051D2	2016-08-28	EtOH_Box02_S119	Motion	0	242.130749941
2E90EDD051D2	2016-08-28	EtOH_Box02_S119	Motion	0	244.133419037
2E90EDD051D2	2016-08-28	EtOH_Box02_S119	Motion	0	247.401950836
2E90EDD051D2	2016-08-28	EtOH_Box02_S119	Motion	0	249.404103994
2E90EDD051D2	2016-08-28	EtOH_Box02_S119	Motion	0	252.694561958
2E90EDD051D2	2016-08-28	EtOH_Box02_S119	Motion	0	254.697232962
2E90EDD051D2	2016-08-28	EtOH_Box02_S119	Motion	0	259.751461029
2E90EDD051D2	2016-08-28	EtOH_Box02_S119	Motion	0	261.754127026
2E90EDD051D2	2016-08-28	EtOH_Box02_S119	Motion	0	265.690368891
2E90EDD051D2	2016-08-28	EtOH_Box02_S119	Motion	0	267.693015814
2E90EDD051D2	2016-08-28	EtOH_Box02_S119	Motion	0	271.042461872
2E90EDD051D2	2016-08-28	EtOH_Box02_S119	Motion	0	273.045141935
2E90EDD051D2	2016-08-28	EtOH_Box02_S119	Motion	0	276.675895929
2E90EDD051D2	2016-08-28	EtOH_Box02_S119	Motion	0	278.678506851
2E90EDD051D2	2016-08-28	EtOH_Box02_S119	Motion	0	282.407469034
2E90EDD051D2	2016-08-28	EtOH_Box02_S119	Motion	0	284.410090923
2E90EDD051D2	2016-08-28	EtOH_Box02_S119	Motion	0	287.998661995
2E90EDD051D2	2016-08-28	EtOH_Box02_S119	Motion	0	290.001259804
2E90EDD051D2	2016-08-28	EtOH_Box02_S119	Motion	0	296.253896952
2E90EDD051D2	2016-08-28	EtOH_Box02_S119	Motion	0	298.256552935
2E90EDD051D2	2016-08-28	EtOH_Box02_S119	Motion	0	303.462208033
2E90EDD051D2	2016-08-28	EtOH_Box02_S119	Motion	0	305.464830875
2E90EDD051D2	2016-08-28	EtOH_Box02_S119	Motion	0	325.226590872
2E90EDD051D2	2016-08-28	EtOH_Box02_S119	Motion	0	327.22928381
2E90EDD051D2	2016-08-28	EtOH_Box02_S119	Motion	0	341.292150021
2E90EDD051D2	2016-08-28	EtOH_Box02_S119	Motion	0	343.29480195
2E90EDD051D2	2016-08-28	EtOH_Box02_S119	Motion	0	347.279781818
2E90EDD051D2	2016-08-28	EtOH_Box02_S119	Motion	0	349.282423019
2E90EDD051D2	2016-08-28	EtOH_Box02_S119	Motion	0	355.40001297
2E90EDD051D2	2016-08-28	EtOH_Box02_S119	Motion	0	357.40267396
2E90EDD051D2	2016-08-28	EtOH_Box02_S119	Motion	0	361.575392962
2E90EDD051D2	2016-08-28	EtOH_Box02_S119	Motion	0	363.57802701
2E90EDD051D2	2016-08-28	EtOH_Box02_S119	Motion	0	367.110941887
2E90EDD051D2	2016-08-28	EtOH_Box02_S119	Motion	0	369.113598824
2E90EDD051D2	2016-08-28	EtOH_Box02_S119	Motion	0	373.269160032
2E90EDD051D2	2016-08-28	EtOH_Box02_S119	Motion	0	375.271782875
2E90EDD051D2	2016-08-28	EtOH_Box02_S119	Motion	0	379.597036839
2E90EDD051D2	2016-08-28	EtOH_Box02_S119	Motion	0	381.599686861
2E90EDD051D2	2016-08-28	EtOH_Box02_S119	Motion	0	394.343883038
2E90EDD051D2	2016-08-28	EtOH_Box02_S119	Motion	0	396.346565008
2E90EDD051D2	2016-08-28	EtOH_Box02_S119	Motion	0	401.498489857
2E90EDD051D2	2016-08-28	EtOH_Box02_S119	Motion	0	403.501133919
2E90EDD051D2	2016-08-28	EtOH_Box02_S119	Motion	0	409.534567833
2E90EDD051D2	2016-08-28	EtOH_Box02_S119	Motion	0	411.537225962
2E90EDD051D2	2016-08-28	EtOH_Box02_S119	Motion	0	414.764485836
2E90EDD051D2	2016-08-28	EtOH_Box02_S119	Motion	0	416.769512892
2E90EDD051D2	2016-08-28	EtOH_Box02_S119	Motion	0	420.037482977
2E90EDD051D2	2016-08-28	EtOH_Box02_S119	Motion	0	422.041471004
2E90EDD051D2	2016-08-28	EtOH_Box02_S119	Motion	0	426.129164934
2E90EDD051D2	2016-08-28	EtOH_Box02_S119	Motion	0	428.131816864
2E90EDD051D2	2016-08-28	EtOH_Box02_S119	Motion	0	432.34050703
2E90EDD051D2	2016-08-28	EtOH_Box02_S119	Motion	0	434.343153
2E90EDD051D2	2016-08-28	EtOH_Box02_S119	Motion	0	437.744732857
2E90EDD051D2	2016-08-28	EtOH_Box02_S119	Motion	0	439.747390032
2E90EDD051D2	2016-08-28	EtOH_Box02_S119	Motion	0	443.126791954
2E90EDD051D2	2016-08-28	EtOH_Box02_S119	Motion	0	445.12944603
2E90EDD051D2	2016-08-28	EtOH_Box02_S119	Motion	0	448.846824884
2E90EDD051D2	2016-08-28	EtOH_Box02_S119	Motion	0	450.849468946
2E90EDD051D2	2016-08-28	EtOH_Box02_S119	Motion	0	454.021303892
2E90EDD051D2	2016-08-28	EtOH_Box02_S119	Motion	0	456.023983955
2E90EDD051D2	2016-08-28	EtOH_Box02_S119	Motion	0	459.734457016
2E90EDD051D2	2016-08-28	EtOH_Box02_S119	Motion	0	461.737149954
2E90EDD051D2	2016-08-28	EtOH_Box02_S119	Motion	0	465.446969986
2E90EDD051D2	2016-08-28	EtOH_Box02_S119	Motion	0	467.449606895
2E90EDD051D2	2016-08-28	EtOH_Box02_S119	Motion	0	470.675004959
2E90EDD051D2	2016-08-28	EtOH_Box02_S119	Motion	0	472.677652836
2E90EDD051D2	2016-08-28	EtOH_Box02_S119	Motion	0	476.342720032
2E90EDD051D2	2016-08-28	EtOH_Box02_S119	Motion	0	478.345352888
2E90EDD051D2	2016-08-28	EtOH_Box02_S119	Motion	0	481.56297493
2E90EDD051D2	2016-08-28	EtOH_Box02_S119	Motion	0	483.565606833
2E90EDD051D2	2016-08-28	EtOH_Box02_S119	Motion	0	491.577385902
2E90EDD051D2	2016-08-28	EtOH_Box02_S119	Motion	0	493.580034018
2E90EDD051D2	2016-08-28	EtOH_Box02_S119	Motion	0	517.926398993
2E90EDD051D2	2016-08-28	EtOH_Box02_S119	Motion	0	519.929075956
2E90EDD051D2	2016-08-28	EtOH_Box02_S119	Motion	0	524.888760805
2E90EDD051D2	2016-08-28	EtOH_Box02_S119	Motion	0	526.891418934
2E90EDD051D2	2016-08-28	EtOH_Box02_S119	Motion	0	531.831090927
2E90EDD051D2	2016-08-28	EtOH_Box02_S119	Motion	0	533.833734989
2E90EDD051D2	2016-08-28	EtOH_Box02_S119	Motion	0	537.298019886
2E90EDD051D2	2016-08-28	EtOH_Box02_S119	Motion	0	539.300700903
2E90EDD051D2	2016-08-28	EtOH_Box02_S119	Motion	0	543.802157879
2E90EDD051D2	2016-08-28	EtOH_Box02_S119	Motion	0	545.804798841
2E90EDD051D2	2016-08-28	EtOH_Box02_S119	Motion	0	550.664394855
2E90EDD051D2	2016-08-28	EtOH_Box02_S119	Motion	0	552.667034864
2E90EDD051D2	2016-08-28	EtOH_Box02_S119	Motion	0	556.729398966
2E90EDD051D2	2016-08-28	EtOH_Box02_S119	Motion	0	558.732028008
2E90EDD051D2	2016-08-28	EtOH_Box02_S119	Motion	0	563.344944954
2E90EDD051D2	2016-08-28	EtOH_Box02_S119	Motion	0	565.347532034
2E90EDD051D2	2016-08-28	EtOH_Box02_S119	Motion	0	570.215061903
2E90EDD051D2	2016-08-28	EtOH_Box02_S119	Motion	0	572.217710972
2E90EDD051D2	2016-08-28	EtOH_Box02_S119	Motion	0	576.170560837
2E90EDD051D2	2016-08-28	EtOH_Box02_S119	Motion	0	578.173182011
2E90EDD051D2	2016-08-28	EtOH_Box02_S119	Motion	0	582.349290848
2E90EDD051D2	2016-08-28	EtOH_Box02_S119	Motion	0	584.351917982
2E90EDD051D2	2016-08-28	EtOH_Box02_S119	Motion	0	588.346350908
2E90EDD051D2	2016-08-28	EtOH_Box02_S119	Motion	0	590.348992825
2E90EDD051D2	2016-08-28	EtOH_Box02_S119	Motion	0	593.809054852
2E90EDD051D2	2016-08-28	EtOH_Box02_S119	Motion	0	595.811677933
2E90EDD051D2	2016-08-28	EtOH_Box02_S119	Motion	0	599.388450861
2E90EDD051D2	2016-08-28	EtOH_Box02_S119	Motion	0	601.391058922
2E90EDD051D2	2016-08-28	EtOH_Box02_S119	Motion	0	604.648296833
2E90EDD051D2	2016-08-28	EtOH_Box02_S119	Motion	0	606.650923014
2E90EDD051D2	2016-08-28	EtOH_Box02_S119	Motion	0	609.973752022
2E90EDD051D2	2016-08-28	EtOH_Box02_S119	Motion	0	611.976395845
2E90EDD051D2	2016-08-28	EtOH_Box02_S119	Motion	0	616.454553843
2E90EDD051D2	2016-08-28	EtOH_Box02_S119	Motion	0	618.457190037
2E90EDD051D2	2016-08-28	EtOH_Box02_S119	Motion	0	621.760547876
2E90EDD051D2	2016-08-28	EtOH_Box02_S119	Motion	0	623.763185978
2E90EDD051D2	2016-08-28	EtOH_Box02_S119	Motion	0	627.104264021
2E90EDD051D2	2016-08-28	EtOH_Box02_S119	Motion	0	629.106889009
2E90EDD051D2	2016-08-28	EtOH_Box02_S119	Motion	0	634.731349945
2E90EDD051D2	2016-08-28	EtOH_Box02_S119	Motion	0	636.734042883
2E90EDD051D2	2016-08-28	EtOH_Box02_S119	Motion	0	640.391718864
2E90EDD051D2	2016-08-28	EtOH_Box02_S119	Motion	0	642.394356012
2E90EDD051D2	2016-08-28	EtOH_Box02_S119	Motion	0	645.601154804
2E90EDD051D2	2016-08-28	EtOH_Box02_S119	Motion	0	647.606194973
2E90EDD051D2	2016-08-28	EtOH_Box02_S119	Motion	0	663.954743862
2E90EDD051D2	2016-08-28	EtOH_Box02_S119	Motion	0	665.957441807
2E90EDD051D2	2016-08-28	EtOH_Box02_S119	Motion	0	670.248055935
2E90EDD051D2	2016-08-28	EtOH_Box02_S119	Motion	0	672.250720978
2E90EDD051D2	2016-08-28	EtOH_Box02_S119	Motion	0	675.607923985
2E90EDD051D2	2016-08-28	EtOH_Box02_S119	Motion	0	677.610563993
2E90EDD051D2	2016-08-28	EtOH_Box02_S119	Motion	0	681.237584829
2E90EDD051D2	2016-08-28	EtOH_Box02_S119	Motion	0	683.240248919
2E90EDD051D2	2016-08-28	EtOH_Box02_S119	Motion	0	686.599231958
2E90EDD051D2	2016-08-28	EtOH_Box02_S119	Motion	0	688.601850986
2E90EDD051D2	2016-08-28	EtOH_Box02_S119	Motion	0	692.063091993
2E90EDD051D2	2016-08-28	EtOH_Box02_S119	Motion	0	694.065766811
2E90EDD051D2	2016-08-28	EtOH_Box02_S119	Motion	0	697.87451601
2E90EDD051D2	2016-08-28	EtOH_Box02_S119	Motion	0	699.877162933
2E90EDD051D2	2016-08-28	EtOH_Box02_S119	Motion	0	703.677596807
2E90EDD051D2	2016-08-28	EtOH_Box02_S119	Motion	0	705.680243969
2E90EDD051D2	2016-08-28	EtOH_Box02_S119	Motion	0	710.776928902
2E90EDD051D2	2016-08-28	EtOH_Box02_S119	Motion	0	712.782407999
2E90EDD051D2	2016-08-28	EtOH_Box02_S119	Motion	0	716.440841913
2E90EDD051D2	2016-08-28	EtOH_Box02_S119	Motion	0	718.443483829
2E90EDD051D2	2016-08-28	EtOH_Box02_S119	Motion	0	747.348014832
2E90EDD051D2	2016-08-28	EtOH_Box02_S119	Motion	0	749.350688934
2E90EDD051D2	2016-08-28	EtOH_Box02_S119	Motion	0	754.664265871
2E90EDD051D2	2016-08-28	EtOH_Box02_S119	Motion	0	756.66691184
2E90EDD051D2	2016-08-28	EtOH_Box02_S119	Motion	0	770.769501925
2E90EDD051D2	2016-08-28	EtOH_Box02_S119	Motion	0	772.772166014
2E90EDD051D2	2016-08-28	EtOH_Box02_S119	Motion	0	787.941783905
2E90EDD051D2	2016-08-28	EtOH_Box02_S119	Motion	0	789.944458008
2E90EDD051D2	2016-08-28	EtOH_Box02_S119	Motion	0	793.745764971
2E90EDD051D2	2016-08-28	EtOH_Box02_S119	Motion	0	795.748389006
2E90EDD051D2	2016-08-28	EtOH_Box02_S119	Motion	0	800.277729988
2E90EDD051D2	2016-08-28	EtOH_Box02_S119	Motion	0	802.280387878
2E90EDD051D2	2016-08-28	EtOH_Box02_S119	Motion	0	805.472223997
2E90EDD051D2	2016-08-28	EtOH_Box02_S119	Motion	0	807.474819899
2E90EDD051D2	2016-08-28	EtOH_Box02_S119	Motion	0	814.919041872
2E90EDD051D2	2016-08-28	EtOH_Box02_S119	Motion	0	816.921700954
2E90EDD051D2	2016-08-28	EtOH_Box02_S119	Motion	0	820.827126026
2E90EDD051D2	2016-08-28	EtOH_Box02_S119	Motion	0	822.829762936
2E90EDD051D2	2016-08-28	EtOH_Box02_S119	Motion	0	830.046787024
2E90EDD051D2	2016-08-28	EtOH_Box02_S119	Motion	0	832.049444914
2E90EDD051D2	2016-08-28	EtOH_Box02_S119	Motion	0	843.504110813
2E90EDD051D2	2016-08-28	EtOH_Box02_S119	Motion	0	845.506769896
2E90EDD051D2	2016-08-28	EtOH_Box02_S119	Motion	0	850.969388962
2E90EDD051D2	2016-08-28	EtOH_Box02_S119	Motion	0	852.972049952
2E90EDD051D2	2016-08-28	EtOH_Box02_S119	Motion	0	867.001554012
2E90EDD051D2	2016-08-28	EtOH_Box02_S119	Motion	0	869.004223824
2E90EDD051D2	2016-08-28	EtOH_Box02_S119	Motion	0	872.78412199
2E90EDD051D2	2016-08-28	EtOH_Box02_S119	Motion	0	874.786756992
2E90EDD051D2	2016-08-28	EtOH_Box02_S119	Motion	0	878.324077845
2E90EDD051D2	2016-08-28	EtOH_Box02_S119	Motion	0	880.326715946
2E90EDD051D2	2016-08-28	EtOH_Box02_S119	Motion	0	885.31455183
2E90EDD051D2	2016-08-28	EtOH_Box02_S119	Motion	0	887.317233801
2E90EDD051D2	2016-08-28	EtOH_Box02_S119	Motion	0	890.689519882
2E90EDD051D2	2016-08-28	EtOH_Box02_S119	Motion	0	892.692155838
2E90EDD051D2	2016-08-28	EtOH_Box02_S119	Motion	0	896.851670027
2E90EDD051D2	2016-08-28	EtOH_Box02_S119	Motion	0	898.85429287
2E90EDD051D2	2016-08-28	EtOH_Box02_S119	Motion	0	902.155980825
2E90EDD051D2	2016-08-28	EtOH_Box02_S119	Motion	0	904.158583879
2E90EDD051D2	2016-08-28	EtOH_Box02_S119	Motion	0	926.303115845
2E90EDD051D2	2016-08-28	EtOH_Box02_S119	Motion	0	928.305789948
2E90EDD051D2	2016-08-28	EtOH_Box02_S119	Motion	0	935.147167921
2E90EDD051D2	2016-08-28	EtOH_Box02_S119	Motion	0	937.14982295
2E90EDD051D2	2016-08-28	EtOH_Box02_S119	Motion	0	941.431422949
2E90EDD051D2	2016-08-28	EtOH_Box02_S119	Motion	0	943.434090853
2E90EDD051D2	2016-08-28	EtOH_Box02_S119	Motion	0	948.852540016
2E90EDD051D2	2016-08-28	EtOH_Box02_S119	Motion	0	950.855186939
2E90EDD051D2	2016-08-28	EtOH_Box02_S119	Motion	0	956.752447844
2E90EDD051D2	2016-08-28	EtOH_Box02_S119	Motion	0	958.75510788
2E90EDD051D2	2016-08-28	EtOH_Box02_S119	Motion	0	962.469769955
2E90EDD051D2	2016-08-28	EtOH_Box02_S119	Motion	0	964.472391844
2E90EDD051D2	2016-08-28	EtOH_Box02_S119	Motion	0	967.812762022
2E90EDD051D2	2016-08-28	EtOH_Box02_S119	Motion	0	969.817718983
2E90EDD051D2	2016-08-28	EtOH_Box02_S119	Motion	0	973.751752853
2E90EDD051D2	2016-08-28	EtOH_Box02_S119	Motion	0	975.754402876
2E90EDD051D2	2016-08-28	EtOH_Box02_S119	Motion	0	979.402464867
2E90EDD051D2	2016-08-28	EtOH_Box02_S119	Motion	0	981.405117989
2E90EDD051D2	2016-08-28	EtOH_Box02_S119	Motion	0	984.763816833
2E90EDD051D2	2016-08-28	EtOH_Box02_S119	Motion	0	986.767900944
2E90EDD051D2	2016-08-28	EtOH_Box02_S119	Motion	0	990.37714386
2E90EDD051D2	2016-08-28	EtOH_Box02_S119	Motion	0	992.379768848
2E90EDD051D2	2016-08-28	EtOH_Box02_S119	Motion	0	996.420678854
2E90EDD051D2	2016-08-28	EtOH_Box02_S119	Motion	0	998.423322916
2E90EDD051D2	2016-08-28	EtOH_Box02_S119	Motion	0	1002.94225001
2E90EDD051D2	2016-08-28	EtOH_Box02_S119	Motion	0	1004.9449029
2E90EDD051D2	2016-08-28	EtOH_Box02_S119	Motion	0	1008.7581768
2E90EDD051D2	2016-08-28	EtOH_Box02_S119	Motion	0	1010.76081896
2E90EDD051D2	2016-08-28	EtOH_Box02_S119	Motion	0	1014.02329683
2E90EDD051D2	2016-08-28	EtOH_Box02_S119	Motion	0	1016.02868891
2E90EDD051D2	2016-08-28	EtOH_Box02_S119	Motion	0	1021.14046502
2E90EDD051D2	2016-08-28	EtOH_Box02_S119	Motion	0	1023.14312196
2E90EDD051D2	2016-08-28	EtOH_Box02_S119	Motion	0	1027.04034185
2E90EDD051D2	2016-08-28	EtOH_Box02_S119	Motion	0	1029.04299784
2E90EDD051D2	2016-08-28	EtOH_Box02_S119	Motion	0	1034.9903748
2E90EDD051D2	2016-08-28	EtOH_Box02_S119	Motion	0	1036.99303484
2E90EDD051D2	2016-08-28	EtOH_Box02_S119	Motion	0	1041.31996989
2E90EDD051D2	2016-08-28	EtOH_Box02_S119	Motion	0	1043.32262588
2E90EDD051D2	2016-08-28	EtOH_Box02_S119	Motion	0	1046.99401903
2E90EDD051D2	2016-08-28	EtOH_Box02_S119	Motion	0	1048.99667501
2E90EDD051D2	2016-08-28	EtOH_Box02_S119	Motion	0	1081.87655187
2E90EDD051D2	2016-08-28	EtOH_Box02_S119	Motion	0	1083.87926292
2E90EDD051D2	2016-08-28	EtOH_Box02_S119	Motion	0	1087.45353794
2E90EDD051D2	2016-08-28	EtOH_Box02_S119	Motion	0	1089.45620894
2E90EDD051D2	2016-08-28	EtOH_Box02_S119	Motion	0	1092.8148458
2E90EDD051D2	2016-08-28	EtOH_Box02_S119	Motion	0	1094.81747699
2E90EDD051D2	2016-08-28	EtOH_Box02_S119	Motion	0	1098.19637203
2E90EDD051D2	2016-08-28	EtOH_Box02_S119	Motion	0	1100.19899201
2E90EDD051D2	2016-08-28	EtOH_Box02_S119	Motion	0	1103.88504791
2E90EDD051D2	2016-08-28	EtOH_Box02_S119	Motion	0	1105.88777304
2E90EDD051D2	2016-08-28	EtOH_Box02_S119	Motion	0	1110.30484295
2E90EDD051D2	2016-08-28	EtOH_Box02_S119	Motion	0	1112.30752182
2E90EDD051D2	2016-08-28	EtOH_Box02_S119	Motion	0	1115.85709095
2E90EDD051D2	2016-08-28	EtOH_Box02_S119	Motion	0	1117.85967684
2E90EDD051D2	2016-08-28	EtOH_Box02_S119	Motion	0	1123.09064102
2E90EDD051D2	2016-08-28	EtOH_Box02_S119	Motion	0	1125.09330893
2E90EDD051D2	2016-08-28	EtOH_Box02_S119	Motion	0	1129.05078793
2E90EDD051D2	2016-08-28	EtOH_Box02_S119	Motion	0	1131.05343986
2E90EDD051D2	2016-08-28	EtOH_Box02_S119	Motion	0	1134.79550099
2E90EDD051D2	2016-08-28	EtOH_Box02_S119	Motion	0	1136.79815197
2E90EDD051D2	2016-08-28	EtOH_Box02_S119	Motion	0	1142.35608196
2E90EDD051D2	2016-08-28	EtOH_Box02_S119	Motion	0	1144.358742
2E90EDD051D2	2016-08-28	EtOH_Box02_S119	Motion	0	1148.2376399
2E90EDD051D2	2016-08-28	EtOH_Box02_S119	Motion	0	1150.24029994
2E90EDD051D2	2016-08-28	EtOH_Box02_S119	Motion	0	1154.36865091
2E90EDD051D2	2016-08-28	EtOH_Box02_S119	Motion	0	1156.37129498
2E90EDD051D2	2016-08-28	EtOH_Box02_S119	Motion	0	1159.98417187
2E90EDD051D2	2016-08-28	EtOH_Box02_S119	Motion	0	1161.98684001
2E90EDD051D2	2016-08-28	EtOH_Box02_S119	Motion	0	1165.56446981
2E90EDD051D2	2016-08-28	EtOH_Box02_S119	Motion	0	1167.56709003
2E90EDD051D2	2016-08-28	EtOH_Box02_S119	Motion	0	1171.656811
2E90EDD051D2	2016-08-28	EtOH_Box02_S119	Motion	0	1173.65945792
2E90EDD051D2	2016-08-28	EtOH_Box02_S119	Motion	0	1177.03434896
2E90EDD051D2	2016-08-28	EtOH_Box02_S119	Motion	0	1179.03695583
2E90EDD051D2	2016-08-28	EtOH_Box02_S119	Motion	0	1183.25876689
2E90EDD051D2	2016-08-28	EtOH_Box02_S119	Motion	0	1185.26141286
2E90EDD051D2	2016-08-28	EtOH_Box02_S119	Motion	0	1189.04056001
2E90EDD051D2	2016-08-28	EtOH_Box02_S119	Motion	0	1191.0431819
2E90EDD051D2	2016-08-28	EtOH_Box02_S119	Motion	0	1195.44377303
2E90EDD051D2	2016-08-28	EtOH_Box02_S119	Motion	0	1197.44640899
2E90EDD051D2	2016-08-28	EtOH_Box02_S119	Motion	0	1202.130234
2E90EDD051D2	2016-08-28	EtOH_Box02_S119	Motion	0	1204.13285995
2E90EDD051D2	2016-08-28	EtOH_Box02_S119	Motion	0	1207.49675989
2E90EDD051D2	2016-08-28	EtOH_Box02_S119	Motion	0	1209.49938798
2E90EDD051D2	2016-08-28	EtOH_Box02_S119	Motion	0	1213.17575598
2E90EDD051D2	2016-08-28	EtOH_Box02_S119	Motion	0	1215.17839098
2E90EDD051D2	2016-08-28	EtOH_Box02_S119	Motion	0	1218.47126198
2E90EDD051D2	2016-08-28	EtOH_Box02_S119	Motion	0	1220.47393584
2E90EDD051D2	2016-08-28	EtOH_Box02_S119	Motion	0	1224.34541297
2E90EDD051D2	2016-08-28	EtOH_Box02_S119	Motion	0	1226.34804296
2E90EDD051D2	2016-08-28	EtOH_Box02_S119	Motion	0	1229.55017686
2E90EDD051D2	2016-08-28	EtOH_Box02_S119	Motion	0	1231.55281591
2E90EDD051D2	2016-08-28	EtOH_Box02_S119	Motion	0	1236.47101998
2E90EDD051D2	2016-08-28	EtOH_Box02_S119	Motion	0	1238.47373295
2E90EDD051D2	2016-08-28	EtOH_Box02_S119	Motion	0	1241.78315997
2E90EDD051D2	2016-08-28	EtOH_Box02_S119	Motion	0	1243.78579497
2E90EDD051D2	2016-08-28	EtOH_Box02_S119	Motion	0	1247.05748796
2E90EDD051D2	2016-08-28	EtOH_Box02_S119	Motion	0	1249.06014585
2E90EDD051D2	2016-08-28	EtOH_Box02_S119	Motion	0	1252.69796181
2E90EDD051D2	2016-08-28	EtOH_Box02_S119	Motion	0	1254.70061493
2E90EDD051D2	2016-08-28	EtOH_Box02_S119	Motion	0	1267.54475284
2E90EDD051D2	2016-08-28	EtOH_Box02_S119	Motion	0	1269.54741502
2E90EDD051D2	2016-08-28	EtOH_Box02_S119	Motion	0	1272.73541999
2E90EDD051D2	2016-08-28	EtOH_Box02_S119	Motion	0	1274.74092889
2E90EDD051D2	2016-08-28	EtOH_Box02_S119	Motion	0	1278.36216998
2E90EDD051D2	2016-08-28	EtOH_Box02_S119	Motion	0	1280.36624384
2E90EDD051D2	2016-08-28	EtOH_Box02_S119	Motion	0	1283.80653882
2E90EDD051D2	2016-08-28	EtOH_Box02_S119	Motion	0	1285.80918598
2E90EDD051D2	2016-08-28	EtOH_Box02_S119	Motion	0	1289.52254796
2E90EDD051D2	2016-08-28	EtOH_Box02_S119	Motion	0	1291.52522492
2E90EDD051D2	2016-08-28	EtOH_Box02_S119	Motion	0	1295.40867281
2E90EDD051D2	2016-08-28	EtOH_Box02_S119	Motion	0	1297.41133285
2E90EDD051D2	2016-08-28	EtOH_Box02_S119	Motion	0	1300.65748382
2E90EDD051D2	2016-08-28	EtOH_Box02_S119	Motion	0	1302.66157603
2E90EDD051D2	2016-08-28	EtOH_Box02_S119	Motion	0	1306.20695782
2E90EDD051D2	2016-08-28	EtOH_Box02_S119	Motion	0	1308.21192002
2E90EDD051D2	2016-08-28	EtOH_Box02_S119	Motion	0	1312.11186981
2E90EDD051D2	2016-08-28	EtOH_Box02_S119	Motion	0	1314.11451602
2E90EDD051D2	2016-08-28	EtOH_Box02_S119	Motion	0	1317.4925909
2E90EDD051D2	2016-08-28	EtOH_Box02_S119	Motion	0	1319.49523282
2E90EDD051D2	2016-08-28	EtOH_Box02_S119	Motion	0	1333.84367085
2E90EDD051D2	2016-08-28	EtOH_Box02_S119	Motion	0	1335.84635091
2E90EDD051D2	2016-08-28	EtOH_Box02_S119	Motion	0	1339.72463298
2E90EDD051D2	2016-08-28	EtOH_Box02_S119	Motion	0	1341.72727895
2E90EDD051D2	2016-08-28	EtOH_Box02_S119	Motion	0	1344.95108294
2E90EDD051D2	2016-08-28	EtOH_Box02_S119	Motion	0	1346.95380902
2E90EDD051D2	2016-08-28	EtOH_Box02_S119	Motion	0	1357.57891202
2E90EDD051D2	2016-08-28	EtOH_Box02_S119	Motion	0	1359.58158803
2E90EDD051D2	2016-08-28	EtOH_Box02_S119	Motion	0	1363.31137085
2E90EDD051D2	2016-08-28	EtOH_Box02_S119	Motion	0	1365.31406593
2E90EDD051D2	2016-08-28	EtOH_Box02_S119	Motion	0	1369.00046301
2E90EDD051D2	2016-08-28	EtOH_Box02_S119	Motion	0	1371.00310802
2E90EDD051D2	2016-08-28	EtOH_Box02_S119	Motion	0	1374.71328902
2E90EDD051D2	2016-08-28	EtOH_Box02_S119	Motion	0	1376.71592999
2E90EDD051D2	2016-08-28	EtOH_Box02_S119	Motion	0	1380.09648395
2E90EDD051D2	2016-08-28	EtOH_Box02_S119	Motion	0	1382.0991199
2E90EDD051D2	2016-08-28	EtOH_Box02_S119	Motion	0	1390.33606791
2E90EDD051D2	2016-08-28	EtOH_Box02_S119	Motion	0	1392.33874798
2E90EDD051D2	2016-08-28	EtOH_Box02_S119	Motion	0	1395.89766192
2E90EDD051D2	2016-08-28	EtOH_Box02_S119	Motion	0	1397.90033603
2E90EDD051D2	2016-08-28	EtOH_Box02_S119	Motion	0	1420.40205193
2E90EDD051D2	2016-08-28	EtOH_Box02_S119	Motion	0	1422.4047358
2E90EDD051D2	2016-08-28	EtOH_Box02_S119	Motion	0	1426.1160059
2E90EDD051D2	2016-08-28	EtOH_Box02_S119	Motion	0	1428.11865187
2E90EDD051D2	2016-08-28	EtOH_Box02_S119	Motion	0	1431.65444803
2E90EDD051D2	2016-08-28	EtOH_Box02_S119	Motion	0	1433.65707183
2E90EDD051D2	2016-08-28	EtOH_Box02_S119	Motion	0	1439.04252887
2E90EDD051D2	2016-08-28	EtOH_Box02_S119	Motion	0	1441.04745388
2E90EDD051D2	2016-08-28	EtOH_Box02_S119	Motion	0	1445.19750881
2E90EDD051D2	2016-08-28	EtOH_Box02_S119	Motion	0	1447.20021701
2E90EDD051D2	2016-08-28	EtOH_Box02_S119	Motion	0	1450.73200989
2E90EDD051D2	2016-08-28	EtOH_Box02_S119	Motion	0	1452.73466301
2E90EDD051D2	2016-08-28	EtOH_Box02_S119	Motion	0	1456.17581391
2E90EDD051D2	2016-08-28	EtOH_Box02_S119	Motion	0	1458.18121696
2E90EDD051D2	2016-08-28	EtOH_Box02_S119	Motion	0	1461.454
2E90EDD051D2	2016-08-28	EtOH_Box02_S119	Motion	0	1463.45663881
2E90EDD051D2	2016-08-28	EtOH_Box02_S119	Motion	0	1469.97672701
2E90EDD051D2	2016-08-28	EtOH_Box02_S119	Motion	0	1471.97937489
2E90EDD051D2	2016-08-28	EtOH_Box02_S119	Motion	0	1475.48000193
2E90EDD051D2	2016-08-28	EtOH_Box02_S119	Motion	0	1477.48265481
2E90EDD051D2	2016-08-28	EtOH_Box02_S119	Motion	0	1480.74954581
2E90EDD051D2	2016-08-28	EtOH_Box02_S119	Motion	0	1482.75371385
2E90EDD051D2	2016-08-28	EtOH_Box02_S119	Motion	0	1489.16746497
2E90EDD051D2	2016-08-28	EtOH_Box02_S119	Motion	0	1491.17010903
2E90EDD051D2	2016-08-28	EtOH_Box02_S119	Motion	0	1496.53896189
2E90EDD051D2	2016-08-28	EtOH_Box02_S119	Motion	0	1498.54161096
2E90EDD051D2	2016-08-28	EtOH_Box02_S119	Motion	0	1524.05416083
2E90EDD051D2	2016-08-28	EtOH_Box02_S119	Motion	0	1526.05682302
2E90EDD051D2	2016-08-28	EtOH_Box02_S119	Motion	0	1529.83053088
2E90EDD051D2	2016-08-28	EtOH_Box02_S119	Motion	0	1531.83263803
2E90EDD051D2	2016-08-28	EtOH_Box02_S119	Motion	0	1538.09438396
2E90EDD051D2	2016-08-28	EtOH_Box02_S119	Motion	0	1540.09706283
2E90EDD051D2	2016-08-28	EtOH_Box02_S119	Motion	0	1547.14261484
2E90EDD051D2	2016-08-28	EtOH_Box02_S119	Motion	0	1549.14528704
2E90EDD051D2	2016-08-28	EtOH_Box02_S119	Motion	0	1553.1134088
2E90EDD051D2	2016-08-28	EtOH_Box02_S119	Motion	0	1555.11605787
2E90EDD051D2	2016-08-28	EtOH_Box02_S119	Motion	0	1559.22445893
2E90EDD051D2	2016-08-28	EtOH_Box02_S119	Motion	0	1561.22677898
2E90EDD051D2	2016-08-28	EtOH_Box02_S119	Motion	0	1564.80088687
2E90EDD051D2	2016-08-28	EtOH_Box02_S119	Motion	0	1566.80356002
2E90EDD051D2	2016-08-28	EtOH_Box02_S119	Motion	0	1571.71586585
2E90EDD051D2	2016-08-28	EtOH_Box02_S119	Motion	0	1573.71853995
2E90EDD051D2	2016-08-28	EtOH_Box02_S119	Motion	0	1583.94549298
2E90EDD051D2	2016-08-28	EtOH_Box02_S119	Motion	0	1585.94815898
2E90EDD051D2	2016-08-28	EtOH_Box02_S119	Motion	0	1603.13656092
2E90EDD051D2	2016-08-28	EtOH_Box02_S119	Motion	0	1605.13924694
2E90EDD051D2	2016-08-28	EtOH_Box02_S119	Motion	0	1612.52764988
2E90EDD051D2	2016-08-28	EtOH_Box02_S119	Motion	0	1614.53024983
2E90EDD051D2	2016-08-28	EtOH_Box02_S119	Motion	0	1618.57602787
2E90EDD051D2	2016-08-28	EtOH_Box02_S119	Motion	0	1620.57867289
2E90EDD051D2	2016-08-28	EtOH_Box02_S119	Motion	0	1624.56720281
2E90EDD051D2	2016-08-28	EtOH_Box02_S119	Motion	0	1626.56984496
2E90EDD051D2	2016-08-28	EtOH_Box02_S119	Motion	0	1630.93050289
2E90EDD051D2	2016-08-28	EtOH_Box02_S119	Motion	0	1632.93315887
2E90EDD051D2	2016-08-28	EtOH_Box02_S119	Motion	0	1637.6229279
2E90EDD051D2	2016-08-28	EtOH_Box02_S119	Motion	0	1639.62559891
2E90EDD051D2	2016-08-28	EtOH_Box02_S119	Motion	0	1644.59181595
2E90EDD051D2	2016-08-28	EtOH_Box02_S119	Motion	0	1646.59397292
2E90EDD051D2	2016-08-28	EtOH_Box02_S119	Motion	0	1649.90821481
2E90EDD051D2	2016-08-28	EtOH_Box02_S119	Motion	0	1651.91465902
2E90EDD051D2	2016-08-28	EtOH_Box02_S119	Motion	0	1659.83816886
2E90EDD051D2	2016-08-28	EtOH_Box02_S119	Motion	0	1661.84085798
2E90EDD051D2	2016-08-28	EtOH_Box02_S119	Motion	0	1665.76493883
2E90EDD051D2	2016-08-28	EtOH_Box02_S119	Motion	0	1667.76760602
2E90EDD051D2	2016-08-28	EtOH_Box02_S119	Motion	0	1671.26391387
2E90EDD051D2	2016-08-28	EtOH_Box02_S119	Motion	0	1673.26659393
2E90EDD051D2	2016-08-28	EtOH_Box02_S119	Motion	0	1677.62400699
2E90EDD051D2	2016-08-28	EtOH_Box02_S119	Motion	0	1679.62663984
2E90EDD051D2	2016-08-28	EtOH_Box02_S119	Motion	0	1683.96488595
2E90EDD051D2	2016-08-28	EtOH_Box02_S119	Motion	0	1685.96752381
2E90EDD051D2	2016-08-28	EtOH_Box02_S119	Motion	0	1692.14999986
2E90EDD051D2	2016-08-28	EtOH_Box02_S119	Motion	0	1694.15267682
2E90EDD051D2	2016-08-28	EtOH_Box02_S119	Motion	0	1706.34322381
2E90EDD051D2	2016-08-28	EtOH_Box02_S119	Motion	0	1708.34589291
2E90EDD051D2	2016-08-28	EtOH_Box02_S119	Motion	0	1712.64245081
2E90EDD051D2	2016-08-28	EtOH_Box02_S119	Motion	0	1714.64513898
2E90EDD051D2	2016-08-28	EtOH_Box02_S119	Motion	0	1718.01149988
2E90EDD051D2	2016-08-28	EtOH_Box02_S119	Motion	0	1720.01414299
2E90EDD051D2	2016-08-28	EtOH_Box02_S119	Motion	0	1726.57884192
2E90EDD051D2	2016-08-28	EtOH_Box02_S119	Motion	0	1728.58150387
2E90EDD051D2	2016-08-28	EtOH_Box02_S119	Motion	0	1739.17333198
2E90EDD051D2	2016-08-28	EtOH_Box02_S119	Motion	0	1741.17598581
2E90EDD051D2	2016-08-28	EtOH_Box02_S119	Motion	0	1745.42669892
2E90EDD051D2	2016-08-28	EtOH_Box02_S119	Motion	0	1747.42935681
2E90EDD051D2	2016-08-28	EtOH_Box02_S119	Motion	0	1751.50378895
2E90EDD051D2	2016-08-28	EtOH_Box02_S119	Motion	0	1753.50643992
2E90EDD051D2	2016-08-28	EtOH_Box02_S119	Motion	0	1757.74485993
2E90EDD051D2	2016-08-28	EtOH_Box02_S119	Motion	0	1759.74749899
2E90EDD051D2	2016-08-28	EtOH_Box02_S119	Motion	0	1763.04777694
2E90EDD051D2	2016-08-28	EtOH_Box02_S119	Motion	0	1765.05177093
2E90EDD051D2	2016-08-28	EtOH_Box02_S119	Motion	0	1768.94936299
2E90EDD051D2	2016-08-28	EtOH_Box02_S119	Motion	0	1770.95160699
2E90EDD051D2	2016-08-28	EtOH_Box02_S119	Motion	0	1774.249475
2E90EDD051D2	2016-08-28	EtOH_Box02_S119	Motion	0	1776.25214601
2E90EDD051D2	2016-08-28	EtOH_Box02_S119	Motion	0	1780.45254183
2E90EDD051D2	2016-08-28	EtOH_Box02_S119	Motion	0	1782.45518994
2E90EDD051D2	2016-08-28	EtOH_Box02_S119	Motion	0	1791.93910289
2E90EDD051D2	2016-08-28	EtOH_Box02_S119	Motion	0	1793.94176483
2E90EDD051D2	2016-08-28	EtOH_Box02_S119	Motion	0	1797.70428085
2E90EDD051D2	2016-08-28	EtOH_Box02_S119	Motion	0	1799.70686102
2E90EDD051D2	2016-08-28	EtOH_Box02_S119	Motion	0	1806.80113697
2E90EDD051D2	2016-08-28	EtOH_Box02_S119	Motion	0	1808.80377984
2E90EDD051D2	2016-08-28	EtOH_Box02_S119	Motion	0	1812.91259503
2E90EDD051D2	2016-08-28	EtOH_Box02_S119	Motion	0	1814.91524601
2E90EDD051D2	2016-08-28	EtOH_Box02_S119	Motion	0	1819.09549189
2E90EDD051D2	2016-08-28	EtOH_Box02_S119	Motion	0	1821.09809494
2E90EDD051D2	2016-08-28	EtOH_Box02_S119	Motion	0	1824.69352388
2E90EDD051D2	2016-08-28	EtOH_Box02_S119	Motion	0	1826.69605803
2E90EDD051D2	2016-08-28	EtOH_Box02_S119	Motion	0	1831.61999297
2E90EDD051D2	2016-08-28	EtOH_Box02_S119	Motion	0	1833.62253785
2E90EDD051D2	2016-08-28	EtOH_Box02_S119	Motion	0	1837.10292292
2E90EDD051D2	2016-08-28	EtOH_Box02_S119	Motion	0	1839.10554886
2E90EDD051D2	2016-08-28	EtOH_Box02_S119	Motion	0	1846.92516994
2E90EDD051D2	2016-08-28	EtOH_Box02_S119	Motion	0	1848.92811203
2E90EDD051D2	2016-08-28	EtOH_Box02_S119	Motion	0	1858.31169796
2E90EDD051D2	2016-08-28	EtOH_Box02_S119	Motion	0	1860.31434488
2E90EDD051D2	2016-08-28	EtOH_Box02_S119	Motion	0	1866.79551387
2E90EDD051D2	2016-08-28	EtOH_Box02_S119	Motion	0	1868.79826403
2E90EDD051D2	2016-08-28	EtOH_Box02_S119	Motion	0	1887.41648197
2E90EDD051D2	2016-08-28	EtOH_Box02_S119	Motion	0	1889.4191699
2E90EDD051D2	2016-08-28	EtOH_Box02_S119	Motion	0	1893.13976693
2E90EDD051D2	2016-08-28	EtOH_Box02_S119	Motion	0	1895.14243293
2E90EDD051D2	2016-08-28	EtOH_Box02_S119	Motion	0	1898.73537493
2E90EDD051D2	2016-08-28	EtOH_Box02_S119	Motion	0	1900.73799682
2E90EDD051D2	2016-08-28	EtOH_Box02_S119	Motion	0	1905.04965091
2E90EDD051D2	2016-08-28	EtOH_Box02_S119	Motion	0	1907.05230093
2E90EDD051D2	2016-08-28	EtOH_Box02_S119	Motion	0	1910.71615195
2E90EDD051D2	2016-08-28	EtOH_Box02_S119	Motion	0	1912.71880698
2E90EDD051D2	2016-08-28	EtOH_Box02_S119	Motion	0	1917.74782586
2E90EDD051D2	2016-08-28	EtOH_Box02_S119	Motion	0	1919.75049496
2E90EDD051D2	2016-08-28	EtOH_Box02_S119	Motion	0	1924.36310291
2E90EDD051D2	2016-08-28	EtOH_Box02_S119	Motion	0	1926.36574101
2E90EDD051D2	2016-08-28	EtOH_Box02_S119	Motion	0	1933.95889282
2E90EDD051D2	2016-08-28	EtOH_Box02_S119	Motion	0	1935.96156502
2E90EDD051D2	2016-08-28	EtOH_Box02_S119	Motion	0	1944.54102683
2E90EDD051D2	2016-08-28	EtOH_Box02_S119	Motion	0	1946.54374981
2E90EDD051D2	2016-08-28	EtOH_Box02_S119	Motion	0	1951.02632284
2E90EDD051D2	2016-08-28	EtOH_Box02_S119	Motion	0	1953.02899003
2E90EDD051D2	2016-08-28	EtOH_Box02_S119	Motion	0	1956.59168196
2E90EDD051D2	2016-08-28	EtOH_Box02_S119	Motion	0	1958.59439397
2E90EDD051D2	2016-08-28	EtOH_Box02_S119	Motion	0	1962.65208483
2E90EDD051D2	2016-08-28	EtOH_Box02_S119	Motion	0	1964.65473986
2E90EDD051D2	2016-08-28	EtOH_Box02_S119	Motion	0	1968.96417403
2E90EDD051D2	2016-08-28	EtOH_Box02_S119	Motion	0	1970.96683884
2E90EDD051D2	2016-08-28	EtOH_Box02_S119	Motion	0	1974.51536393
2E90EDD051D2	2016-08-28	EtOH_Box02_S119	Motion	0	1976.51801491
2E90EDD051D2	2016-08-28	EtOH_Box02_S119	Motion	0	1985.79744482
2E90EDD051D2	2016-08-28	EtOH_Box02_S119	Motion	0	1987.80012202
2E90EDD051D2	2016-08-28	EtOH_Box02_S119	Motion	0	1993.24966288
2E90EDD051D2	2016-08-28	EtOH_Box02_S119	Motion	0	1995.25232792
2E90EDD051D2	2016-08-28	EtOH_Box02_S119	Motion	0	2011.74994397
2E90EDD051D2	2016-08-28	EtOH_Box02_S119	Motion	0	2013.7529788
2E90EDD051D2	2016-08-28	EtOH_Box02_S119	Motion	0	2018.70914102
2E90EDD051D2	2016-08-28	EtOH_Box02_S119	Motion	0	2020.71159291
2E90EDD051D2	2016-08-28	EtOH_Box02_S119	Motion	0	2024.78590298
2E90EDD051D2	2016-08-28	EtOH_Box02_S119	Motion	0	2026.78857088
2E90EDD051D2	2016-08-28	EtOH_Box02_S119	Motion	0	2030.4302628
2E90EDD051D2	2016-08-28	EtOH_Box02_S119	Motion	0	2032.43292499
2E90EDD051D2	2016-08-28	EtOH_Box02_S119	Motion	0	2037.57993197
2E90EDD051D2	2016-08-28	EtOH_Box02_S119	Motion	0	2039.5848999
2E90EDD051D2	2016-08-28	EtOH_Box02_S119	Motion	0	2047.51297402
2E90EDD051D2	2016-08-28	EtOH_Box02_S119	Motion	0	2049.51566291
2E90EDD051D2	2016-08-28	EtOH_Box02_S119	Motion	0	2052.86312485
2E90EDD051D2	2016-08-28	EtOH_Box02_S119	Motion	0	2054.86577702
2E90EDD051D2	2016-08-28	EtOH_Box02_S119	Motion	0	2063.67503095
2E90EDD051D2	2016-08-28	EtOH_Box02_S119	Motion	0	2065.67770386
2E90EDD051D2	2016-08-28	EtOH_Box02_S119	Motion	0	2078.8083179
2E90EDD051D2	2016-08-28	EtOH_Box02_S119	Motion	0	2080.81099296
2E90EDD051D2	2016-08-28	EtOH_Box02_S119	Motion	0	2083.99102998
2E90EDD051D2	2016-08-28	EtOH_Box02_S119	Motion	0	2085.99372792
2E90EDD051D2	2016-08-28	EtOH_Box02_S119	Motion	0	2089.80241203
2E90EDD051D2	2016-08-28	EtOH_Box02_S119	Motion	0	2091.8050549
2E90EDD051D2	2016-08-28	EtOH_Box02_S119	Motion	0	2096.32325888
2E90EDD051D2	2016-08-28	EtOH_Box02_S119	Motion	0	2098.32590294
2E90EDD051D2	2016-08-28	EtOH_Box02_S119	Motion	0	2103.58314896
2E90EDD051D2	2016-08-28	EtOH_Box02_S119	Motion	0	2105.58579993
2E90EDD051D2	2016-08-28	EtOH_Box02_S119	Motion	0	2109.34668994
2E90EDD051D2	2016-08-28	EtOH_Box02_S119	Motion	0	2111.34935594
2E90EDD051D2	2016-08-28	EtOH_Box02_S119	Motion	0	2115.29008389
2E90EDD051D2	2016-08-28	EtOH_Box02_S119	Motion	0	2117.2927258
2E90EDD051D2	2016-08-28	EtOH_Box02_S119	Motion	0	2121.12197399
2E90EDD051D2	2016-08-28	EtOH_Box02_S119	Motion	0	2123.12461185
2E90EDD051D2	2016-08-28	EtOH_Box02_S119	Motion	0	2128.81903481
2E90EDD051D2	2016-08-28	EtOH_Box02_S119	Motion	0	2130.82168603
2E90EDD051D2	2016-08-28	EtOH_Box02_S119	Motion	0	2135.19103789
2E90EDD051D2	2016-08-28	EtOH_Box02_S119	Motion	0	2137.19373298
2E90EDD051D2	2016-08-28	EtOH_Box02_S119	Motion	0	2140.53381085
2E90EDD051D2	2016-08-28	EtOH_Box02_S119	Motion	0	2142.5364399
2E90EDD051D2	2016-08-28	EtOH_Box02_S119	Motion	0	2147.29232883
2E90EDD051D2	2016-08-28	EtOH_Box02_S119	Motion	0	2149.29498792
2E90EDD051D2	2016-08-28	EtOH_Box02_S119	Motion	0	2155.54560184
2E90EDD051D2	2016-08-28	EtOH_Box02_S119	Motion	0	2157.5482738
2E90EDD051D2	2016-08-28	EtOH_Box02_S119	Motion	0	2174.479563
2E90EDD051D2	2016-08-28	EtOH_Box02_S119	Motion	0	2176.48225093
2E90EDD051D2	2016-08-28	EtOH_Box02_S119	Motion	0	2181.38022995
2E90EDD051D2	2016-08-28	EtOH_Box02_S119	Motion	0	2183.38269687
2E90EDD051D2	2016-08-28	EtOH_Box02_S119	Motion	0	2186.71056294
2E90EDD051D2	2016-08-28	EtOH_Box02_S119	Motion	0	2188.71320701
2E90EDD051D2	2016-08-28	EtOH_Box02_S119	Motion	0	2196.332304
2E90EDD051D2	2016-08-28	EtOH_Box02_S119	Motion	0	2198.33498287
2E90EDD051D2	2016-08-28	EtOH_Box02_S119	Motion	0	2204.64676285
2E90EDD051D2	2016-08-28	EtOH_Box02_S119	Motion	0	2206.649436
2E90EDD051D2	2016-08-28	EtOH_Box02_S119	Motion	0	2210.36921597
2E90EDD051D2	2016-08-28	EtOH_Box02_S119	Motion	0	2212.37189102
2E90EDD051D2	2016-08-28	EtOH_Box02_S119	Motion	0	2217.3913219
2E90EDD051D2	2016-08-28	EtOH_Box02_S119	Motion	0	2219.39400387
2E90EDD051D2	2016-08-28	EtOH_Box02_S119	Motion	0	2223.10640883
2E90EDD051D2	2016-08-28	EtOH_Box02_S119	Motion	0	2225.10901499
2E90EDD051D2	2016-08-28	EtOH_Box02_S119	Motion	0	2228.91134596
2E90EDD051D2	2016-08-28	EtOH_Box02_S119	Motion	0	2230.91401887
2E90EDD051D2	2016-08-28	EtOH_Box02_S119	Motion	0	2235.79909682
2E90EDD051D2	2016-08-28	EtOH_Box02_S119	Motion	0	2237.80171394
2E90EDD051D2	2016-08-28	EtOH_Box02_S119	Motion	0	2244.40655994
2E90EDD051D2	2016-08-28	EtOH_Box02_S119	Motion	0	2246.40921998
2E90EDD051D2	2016-08-28	EtOH_Box02_S119	Motion	0	2252.34553885
2E90EDD051D2	2016-08-28	EtOH_Box02_S119	Motion	0	2254.34819889
2E90EDD051D2	2016-08-28	EtOH_Box02_S119	Motion	0	2264.88856387
2E90EDD051D2	2016-08-28	EtOH_Box02_S119	Motion	0	2266.89122486
2E90EDD051D2	2016-08-28	EtOH_Box02_S119	Motion	0	2272.05458283
2E90EDD051D2	2016-08-28	EtOH_Box02_S119	Motion	0	2274.05723786
2E90EDD051D2	2016-08-28	EtOH_Box02_S119	Motion	0	2277.75375986
2E90EDD051D2	2016-08-28	EtOH_Box02_S119	Motion	0	2279.75640392
2E90EDD051D2	2016-08-28	EtOH_Box02_S119	Motion	0	2283.05945587
2E90EDD051D2	2016-08-28	EtOH_Box02_S119	Motion	0	2285.0615859
2E90EDD051D2	2016-08-28	EtOH_Box02_S119	Motion	0	2290.29279995
2E90EDD051D2	2016-08-28	EtOH_Box02_S119	Motion	0	2292.29783392
2E90EDD051D2	2016-08-28	EtOH_Box02_S119	Motion	0	2296.72661281
2E90EDD051D2	2016-08-28	EtOH_Box02_S119	Motion	0	2298.72925591
2E90EDD051D2	2016-08-28	EtOH_Box02_S119	Motion	0	2302.31136894
2E90EDD051D2	2016-08-28	EtOH_Box02_S119	Motion	0	2304.31645298
2E90EDD051D2	2016-08-28	EtOH_Box02_S119	Motion	0	2307.7965939
2E90EDD051D2	2016-08-28	EtOH_Box02_S119	Motion	0	2309.79925489
2E90EDD051D2	2016-08-28	EtOH_Box02_S119	Motion	0	2313.85759592
2E90EDD051D2	2016-08-28	EtOH_Box02_S119	Motion	0	2315.86026597
2E90EDD051D2	2016-08-28	EtOH_Box02_S119	Motion	0	2319.67754483
2E90EDD051D2	2016-08-28	EtOH_Box02_S119	Motion	0	2321.68021393
2E90EDD051D2	2016-08-28	EtOH_Box02_S119	Motion	0	2326.8622179
2E90EDD051D2	2016-08-28	EtOH_Box02_S119	Motion	0	2328.86486983
2E90EDD051D2	2016-08-28	EtOH_Box02_S119	Motion	0	2332.08329487
2E90EDD051D2	2016-08-28	EtOH_Box02_S119	Motion	0	2334.08594704
2E90EDD051D2	2016-08-28	EtOH_Box02_S119	Motion	0	2339.43488598
2E90EDD051D2	2016-08-28	EtOH_Box02_S119	Motion	0	2341.43755698
2E90EDD051D2	2016-08-28	EtOH_Box02_S119	Motion	0	2347.27560496
2E90EDD051D2	2016-08-28	EtOH_Box02_S119	Motion	0	2349.27778602
2E90EDD051D2	2016-08-28	EtOH_Box02_S119	Motion	0	2352.77288604
2E90EDD051D2	2016-08-28	EtOH_Box02_S119	Motion	0	2354.77553892
2E90EDD051D2	2016-08-28	EtOH_Box02_S119	Motion	0	2360.21510291
2E90EDD051D2	2016-08-28	EtOH_Box02_S119	Motion	0	2362.21778703
2E90EDD051D2	2016-08-28	EtOH_Box02_S119	Motion	0	2378.25357103
2E90EDD051D2	2016-08-28	EtOH_Box02_S119	Motion	0	2380.25623083
2E90EDD051D2	2016-08-28	EtOH_Box02_S119	Motion	0	2384.20061898
2E90EDD051D2	2016-08-28	EtOH_Box02_S119	Motion	0	2386.20240402
2E90EDD051D2	2016-08-28	EtOH_Box02_S119	Motion	0	2389.70783782
2E90EDD051D2	2016-08-28	EtOH_Box02_S119	Motion	0	2391.71048903
2E90EDD051D2	2016-08-28	EtOH_Box02_S119	Motion	0	2405.19832683
2E90EDD051D2	2016-08-28	EtOH_Box02_S119	Motion	0	2407.20101285
2E90EDD051D2	2016-08-28	EtOH_Box02_S119	Motion	0	2425.05172682
2E90EDD051D2	2016-08-28	EtOH_Box02_S119	Motion	0	2427.05441689
2E90EDD051D2	2016-08-28	EtOH_Box02_S119	Motion	0	2430.358603
2E90EDD051D2	2016-08-28	EtOH_Box02_S119	Motion	0	2432.36128092
2E90EDD051D2	2016-08-28	EtOH_Box02_S119	Motion	0	2445.10649991
2E90EDD051D2	2016-08-28	EtOH_Box02_S119	Motion	0	2447.10916781
2E90EDD051D2	2016-08-28	EtOH_Box02_S119	Motion	0	2453.134794
2E90EDD051D2	2016-08-28	EtOH_Box02_S119	Motion	0	2455.13747787
2E90EDD051D2	2016-08-28	EtOH_Box02_S119	Motion	0	2458.46235299
2E90EDD051D2	2016-08-28	EtOH_Box02_S119	Motion	0	2460.46499586
2E90EDD051D2	2016-08-28	EtOH_Box02_S119	Motion	0	2464.05399489
2E90EDD051D2	2016-08-28	EtOH_Box02_S119	Motion	0	2466.05667186
2E90EDD051D2	2016-08-28	EtOH_Box02_S119	Motion	0	2469.51510096
2E90EDD051D2	2016-08-28	EtOH_Box02_S119	Motion	0	2471.51780391
2E90EDD051D2	2016-08-28	EtOH_Box02_S119	Motion	0	2481.88631296
2E90EDD051D2	2016-08-28	EtOH_Box02_S119	Motion	0	2483.88898182
2E90EDD051D2	2016-08-28	EtOH_Box02_S119	Motion	0	2487.10358882
2E90EDD051D2	2016-08-28	EtOH_Box02_S119	Motion	0	2489.106282
2E90EDD051D2	2016-08-28	EtOH_Box02_S119	Motion	0	2495.42354798
2E90EDD051D2	2016-08-28	EtOH_Box02_S119	Motion	0	2497.42621303
2E90EDD051D2	2016-08-28	EtOH_Box02_S119	Motion	0	2500.62476587
2E90EDD051D2	2016-08-28	EtOH_Box02_S119	Motion	0	2502.62739587
2E90EDD051D2	2016-08-28	EtOH_Box02_S119	Motion	0	2506.53329802
2E90EDD051D2	2016-08-28	EtOH_Box02_S119	Motion	0	2508.53595686
2E90EDD051D2	2016-08-28	EtOH_Box02_S119	Motion	0	2512.36624885
2E90EDD051D2	2016-08-28	EtOH_Box02_S119	Motion	0	2514.36887383
2E90EDD051D2	2016-08-28	EtOH_Box02_S119	Motion	0	2519.61925483
2E90EDD051D2	2016-08-28	EtOH_Box02_S119	Motion	0	2521.62432504
2E90EDD051D2	2016-08-28	EtOH_Box02_S119	Motion	0	2526.09477091
2E90EDD051D2	2016-08-28	EtOH_Box02_S119	Motion	0	2528.09742689
2E90EDD051D2	2016-08-28	EtOH_Box02_S119	Motion	0	2551.20257282
2E90EDD051D2	2016-08-28	EtOH_Box02_S119	Motion	0	2553.20525694
2E90EDD051D2	2016-08-28	EtOH_Box02_S119	Motion	0	2557.14703083
2E90EDD051D2	2016-08-28	EtOH_Box02_S119	Motion	0	2559.14971685
2E90EDD051D2	2016-08-28	EtOH_Box02_S119	Motion	0	2563.54123998
2E90EDD051D2	2016-08-28	EtOH_Box02_S119	Motion	0	2565.54394102
2E90EDD051D2	2016-08-28	EtOH_Box02_S119	Motion	0	2568.87845397
2E90EDD051D2	2016-08-28	EtOH_Box02_S119	Motion	0	2570.881109
2E90EDD051D2	2016-08-28	EtOH_Box02_S119	Motion	0	2574.482903
2E90EDD051D2	2016-08-28	EtOH_Box02_S119	Motion	0	2576.48554301
2E90EDD051D2	2016-08-28	EtOH_Box02_S119	Motion	0	2580.58950591
2E90EDD051D2	2016-08-28	EtOH_Box02_S119	Motion	0	2582.59214187
2E90EDD051D2	2016-08-28	EtOH_Box02_S119	Motion	0	2587.24945998
2E90EDD051D2	2016-08-28	EtOH_Box02_S119	Motion	0	2589.25209904
2E90EDD051D2	2016-08-28	EtOH_Box02_S119	Motion	0	2593.07709289
2E90EDD051D2	2016-08-28	EtOH_Box02_S119	Motion	0	2595.07974195
2E90EDD051D2	2016-08-28	EtOH_Box02_S119	Motion	0	2598.613729
2E90EDD051D2	2016-08-28	EtOH_Box02_S119	Motion	0	2600.616364
2E90EDD051D2	2016-08-28	EtOH_Box02_S119	Motion	0	2604.02983785
2E90EDD051D2	2016-08-28	EtOH_Box02_S119	Motion	0	2606.03248286
2E90EDD051D2	2016-08-28	EtOH_Box02_S119	Motion	0	2610.91652799
2E90EDD051D2	2016-08-28	EtOH_Box02_S119	Motion	0	2612.91918302
2E90EDD051D2	2016-08-28	EtOH_Box02_S119	Motion	0	2620.06867695
2E90EDD051D2	2016-08-28	EtOH_Box02_S119	Motion	0	2622.07134795
2E90EDD051D2	2016-08-28	EtOH_Box02_S119	Motion	0	2660.83498693
2E90EDD051D2	2016-08-28	EtOH_Box02_S119	Motion	0	2662.83769298
2E90EDD051D2	2016-08-28	EtOH_Box02_S119	Motion	0	2700.00659204
2E90EDD051D2	2016-08-28	EtOH_Box02_S119	Motion	0	2702.00928187
2E90EDD051D2	2016-08-28	EtOH_Box02_S119	Motion	0	2706.68997097
2E90EDD051D2	2016-08-28	EtOH_Box02_S119	Motion	0	2708.69264102
2E90EDD051D2	2016-08-28	EtOH_Box02_S119	Motion	0	2712.86878085
2E90EDD051D2	2016-08-28	EtOH_Box02_S119	Motion	0	2714.87120891
2E90EDD051D2	2016-08-28	EtOH_Box02_S119	Motion	0	2718.36112785
2E90EDD051D2	2016-08-28	EtOH_Box02_S119	Motion	0	2720.36371493
2E90EDD051D2	2016-08-28	EtOH_Box02_S119	Motion	0	2725.07697988
2E90EDD051D2	2016-08-28	EtOH_Box02_S119	Motion	0	2727.07979798
2E90EDD051D2	2016-08-28	EtOH_Box02_S119	Motion	0	2731.20251989
2E90EDD051D2	2016-08-28	EtOH_Box02_S119	Motion	0	2733.20524096
2E90EDD051D2	2016-08-28	EtOH_Box02_S119	Motion	0	2737.38849688
2E90EDD051D2	2016-08-28	EtOH_Box02_S119	Motion	0	2739.39116096
2E90EDD051D2	2016-08-28	EtOH_Box02_S119	Motion	0	2743.11066484
2E90EDD051D2	2016-08-28	EtOH_Box02_S119	Motion	0	2745.11325502
2E90EDD051D2	2016-08-28	EtOH_Box02_S119	Motion	0	2748.73839283
2E90EDD051D2	2016-08-28	EtOH_Box02_S119	Motion	0	2750.74092388
2E90EDD051D2	2016-08-28	EtOH_Box02_S119	Motion	0	2754.24342799
2E90EDD051D2	2016-08-28	EtOH_Box02_S119	Motion	0	2756.24608994
2E90EDD051D2	2016-08-28	EtOH_Box02_S119	Motion	0	2759.812536
2E90EDD051D2	2016-08-28	EtOH_Box02_S119	Motion	0	2761.815207
2E90EDD051D2	2016-08-28	EtOH_Box02_S119	Motion	0	2765.11034393
2E90EDD051D2	2016-08-28	EtOH_Box02_S119	Motion	0	2767.11304498
2E90EDD051D2	2016-08-28	EtOH_Box02_S119	Motion	0	2771.36364698
2E90EDD051D2	2016-08-28	EtOH_Box02_S119	Motion	0	2773.36851788
2E90EDD051D2	2016-08-28	EtOH_Box02_S119	Motion	0	2776.84002399
2E90EDD051D2	2016-08-28	EtOH_Box02_S119	Motion	0	2778.84269691
2E90EDD051D2	2016-08-28	EtOH_Box02_S119	Motion	0	2782.15382481
2E90EDD051D2	2016-08-28	EtOH_Box02_S119	Motion	0	2784.1588459
2E90EDD051D2	2016-08-28	EtOH_Box02_S119	Motion	0	2791.47513103
2E90EDD051D2	2016-08-28	EtOH_Box02_S119	Motion	0	2793.4778049
2E90EDD051D2	2016-08-28	EtOH_Box02_S119	Motion	0	2797.34806395
2E90EDD051D2	2016-08-28	EtOH_Box02_S119	Motion	0	2799.35075092
2E90EDD051D2	2016-08-28	EtOH_Box02_S119	Motion	0	2802.57899499
2E90EDD051D2	2016-08-28	EtOH_Box02_S119	Motion	0	2804.58156085
2E90EDD051D2	2016-08-28	EtOH_Box02_S119	Motion	0	2810.29442191
2E90EDD051D2	2016-08-28	EtOH_Box02_S119	Motion	0	2812.29710984
2E90EDD051D2	2016-08-28	EtOH_Box02_S119	Motion	0	2815.70989203
2E90EDD051D2	2016-08-28	EtOH_Box02_S119	Motion	0	2817.71262097
2E90EDD051D2	2016-08-28	EtOH_Box02_S119	Motion	0	2821.34727597
2E90EDD051D2	2016-08-28	EtOH_Box02_S119	Motion	0	2823.3499608
2E90EDD051D2	2016-08-28	EtOH_Box02_S119	Motion	0	2827.34607291
2E90EDD051D2	2016-08-28	EtOH_Box02_S119	Motion	0	2829.34795499
2E90EDD051D2	2016-08-28	EtOH_Box02_S119	Motion	0	2833.49155784
2E90EDD051D2	2016-08-28	EtOH_Box02_S119	Motion	0	2835.49435592
2E90EDD051D2	2016-08-28	EtOH_Box02_S119	Motion	0	2850.624475
2E90EDD051D2	2016-08-28	EtOH_Box02_S119	Motion	0	2852.62715793
2E90EDD051D2	2016-08-28	EtOH_Box02_S119	Motion	0	2856.536865
2E90EDD051D2	2016-08-28	EtOH_Box02_S119	Motion	0	2858.53865695
2E90EDD051D2	2016-08-28	EtOH_Box02_S119	Motion	0	2863.29759789
2E90EDD051D2	2016-08-28	EtOH_Box02_S119	Motion	0	2865.30029202
2E90EDD051D2	2016-08-28	EtOH_Box02_S119	Motion	0	2874.13189197
2E90EDD051D2	2016-08-28	EtOH_Box02_S119	Motion	0	2876.13456988
2E90EDD051D2	2016-08-28	EtOH_Box02_S119	Motion	0	2880.72979903
2E90EDD051D2	2016-08-28	EtOH_Box02_S119	Motion	0	2882.73247981
2E90EDD051D2	2016-08-28	EtOH_Box02_S119	Motion	0	2885.94067883
2E90EDD051D2	2016-08-28	EtOH_Box02_S119	Motion	0	2887.94327903
2E90EDD051D2	2016-08-28	EtOH_Box02_S119	Motion	0	2891.68330884
2E90EDD051D2	2016-08-28	EtOH_Box02_S119	Motion	0	2893.6859858
2E90EDD051D2	2016-08-28	EtOH_Box02_S119	Motion	0	2896.91238689
2E90EDD051D2	2016-08-28	EtOH_Box02_S119	Motion	0	2898.91503692
2E90EDD051D2	2016-08-28	EtOH_Box02_S119	Motion	0	2902.18490195
2E90EDD051D2	2016-08-28	EtOH_Box02_S119	Motion	0	2904.18754888
2E90EDD051D2	2016-08-28	EtOH_Box02_S119	Motion	0	2929.02098083
2E90EDD051D2	2016-08-28	EtOH_Box02_S119	Motion	0	2931.02369499
2E90EDD051D2	2016-08-28	EtOH_Box02_S119	Motion	0	2934.43972301
2E90EDD051D2	2016-08-28	EtOH_Box02_S119	Motion	0	2936.44235587
2E90EDD051D2	2016-08-28	EtOH_Box02_S119	Motion	0	2959.42577696
2E90EDD051D2	2016-08-28	EtOH_Box02_S119	Motion	0	2961.42843199
2E90EDD051D2	2016-08-28	EtOH_Box02_S119	Motion	0	2965.01440501
2E90EDD051D2	2016-08-28	EtOH_Box02_S119	Motion	0	2967.0170598
2E90EDD051D2	2016-08-28	EtOH_Box02_S119	Motion	0	2971.65989184
2E90EDD051D2	2016-08-28	EtOH_Box02_S119	Motion	0	2973.66254783
2E90EDD051D2	2016-08-28	EtOH_Box02_S119	Motion	0	2977.24228001
2E90EDD051D2	2016-08-28	EtOH_Box02_S119	Motion	0	2979.2449739
2E90EDD051D2	2016-08-28	EtOH_Box02_S119	Motion	0	2983.22308803
2E90EDD051D2	2016-08-28	EtOH_Box02_S119	Motion	0	2985.22573686
2E90EDD051D2	2016-08-28	EtOH_Box02_S119	Motion	0	2989.01035094
2E90EDD051D2	2016-08-28	EtOH_Box02_S119	Motion	0	2991.01267099
2E90EDD051D2	2016-08-28	EtOH_Box02_S119	Motion	0	2995.10377383
2E90EDD051D2	2016-08-28	EtOH_Box02_S119	Motion	0	2997.10548902
2E90EDD051D2	2016-08-28	EtOH_Box02_S119	Motion	0	3000.96005392
2E90EDD051D2	2016-08-28	EtOH_Box02_S119	Motion	0	3002.96270895
2E90EDD051D2	2016-08-28	EtOH_Box02_S119	Motion	0	3006.14712286
2E90EDD051D2	2016-08-28	EtOH_Box02_S119	Motion	0	3008.14977789
2E90EDD051D2	2016-08-28	EtOH_Box02_S119	Motion	0	3011.56735587
2E90EDD051D2	2016-08-28	EtOH_Box02_S119	Motion	0	3013.57002902
2E90EDD051D2	2016-08-28	EtOH_Box02_S119	Motion	0	3017.41594887
2E90EDD051D2	2016-08-28	EtOH_Box02_S119	Motion	0	3019.42010283
2E90EDD051D2	2016-08-28	EtOH_Box02_S119	Motion	0	3022.77636003
2E90EDD051D2	2016-08-28	EtOH_Box02_S119	Motion	0	3024.77903199
2E90EDD051D2	2016-08-28	EtOH_Box02_S119	Motion	0	3029.38214993
2E90EDD051D2	2016-08-28	EtOH_Box02_S119	Motion	0	3031.38478994
2E90EDD051D2	2016-08-28	EtOH_Box02_S119	Motion	0	3038.84255886
2E90EDD051D2	2016-08-28	EtOH_Box02_S119	Motion	0	3040.84522581
2E90EDD051D2	2016-08-28	EtOH_Box02_S119	Motion	0	3050.8427
2E90EDD051D2	2016-08-28	EtOH_Box02_S119	Motion	0	3052.84537387
2E90EDD051D2	2016-08-28	EtOH_Box02_S119	Motion	0	3058.62123203
2E90EDD051D2	2016-08-28	EtOH_Box02_S119	Motion	0	3060.62393403
2E90EDD051D2	2016-08-28	EtOH_Box02_S119	Motion	0	3064.40462995
2E90EDD051D2	2016-08-28	EtOH_Box02_S119	Motion	0	3066.40727687
2E90EDD051D2	2016-08-28	EtOH_Box02_S119	Motion	0	3082.40350103
2E90EDD051D2	2016-08-28	EtOH_Box02_S119	Motion	0	3084.40617085
2E90EDD051D2	2016-08-28	EtOH_Box02_S119	Motion	0	3091.18007398
2E90EDD051D2	2016-08-28	EtOH_Box02_S119	Motion	0	3093.18272591
2E90EDD051D2	2016-08-28	EtOH_Box02_S119	Motion	0	3098.08218002
2E90EDD051D2	2016-08-28	EtOH_Box02_S119	Motion	0	3100.08470583
2E90EDD051D2	2016-08-28	EtOH_Box02_S119	Motion	0	3103.59744883
2E90EDD051D2	2016-08-28	EtOH_Box02_S119	Motion	0	3105.599967
2E90EDD051D2	2016-08-28	EtOH_Box02_S119	Motion	0	3109.40581203
2E90EDD051D2	2016-08-28	EtOH_Box02_S119	Motion	0	3111.4084549
2E90EDD051D2	2016-08-28	EtOH_Box02_S119	Motion	0	3115.36489797
2E90EDD051D2	2016-08-28	EtOH_Box02_S119	Motion	0	3117.36754298
2E90EDD051D2	2016-08-28	EtOH_Box02_S119	Motion	0	3120.99791193
2E90EDD051D2	2016-08-28	EtOH_Box02_S119	Motion	0	3123.00056791
2E90EDD051D2	2016-08-28	EtOH_Box02_S119	Motion	0	3126.75881696
2E90EDD051D2	2016-08-28	EtOH_Box02_S119	Motion	0	3128.76145101
2E90EDD051D2	2016-08-28	EtOH_Box02_S119	Motion	0	3137.16392493
2E90EDD051D2	2016-08-28	EtOH_Box02_S119	Motion	0	3139.16659784
2E90EDD051D2	2016-08-28	EtOH_Box02_S119	Motion	0	3142.49403691
2E90EDD051D2	2016-08-28	EtOH_Box02_S119	Motion	0	3144.49668789
2E90EDD051D2	2016-08-28	EtOH_Box02_S119	Motion	0	3156.7372179
2E90EDD051D2	2016-08-28	EtOH_Box02_S119	Motion	0	3158.73989201
2E90EDD051D2	2016-08-28	EtOH_Box02_S119	Motion	0	3164.25494599
2E90EDD051D2	2016-08-28	EtOH_Box02_S119	Motion	0	3166.25761199
2E90EDD051D2	2016-08-28	EtOH_Box02_S119	Motion	0	3174.47670197
2E90EDD051D2	2016-08-28	EtOH_Box02_S119	Motion	0	3176.47938991
2E90EDD051D2	2016-08-28	EtOH_Box02_S119	Motion	0	3180.06442189
2E90EDD051D2	2016-08-28	EtOH_Box02_S119	Motion	0	3182.06705689
2E90EDD051D2	2016-08-28	EtOH_Box02_S119	Motion	0	3186.10058093
2E90EDD051D2	2016-08-28	EtOH_Box02_S119	Motion	0	3188.10324502
2E90EDD051D2	2016-08-28	EtOH_Box02_S119	Motion	0	3191.924932
2E90EDD051D2	2016-08-28	EtOH_Box02_S119	Motion	0	3193.92757702
2E90EDD051D2	2016-08-28	EtOH_Box02_S119	Motion	0	3197.31767797
2E90EDD051D2	2016-08-28	EtOH_Box02_S119	Motion	0	3199.32032681
2E90EDD051D2	2016-08-28	EtOH_Box02_S119	Motion	0	3202.66286302
2E90EDD051D2	2016-08-28	EtOH_Box02_S119	Motion	0	3204.66552496
2E90EDD051D2	2016-08-28	EtOH_Box02_S119	Motion	0	3210.71590185
2E90EDD051D2	2016-08-28	EtOH_Box02_S119	Motion	0	3212.71856403
2E90EDD051D2	2016-08-28	EtOH_Box02_S119	Motion	0	3216.9433589
2E90EDD051D2	2016-08-28	EtOH_Box02_S119	Motion	0	3218.94602585
2E90EDD051D2	2016-08-28	EtOH_Box02_S119	Motion	0	3222.47975993
2E90EDD051D2	2016-08-28	EtOH_Box02_S119	Motion	0	3224.48241496
2E90EDD051D2	2016-08-28	EtOH_Box02_S119	Motion	0	3229.23080587
2E90EDD051D2	2016-08-28	EtOH_Box02_S119	Motion	0	3231.23263597
2E90EDD051D2	2016-08-28	EtOH_Box02_S119	Motion	0	3235.15704203
2E90EDD051D2	2016-08-28	EtOH_Box02_S119	Motion	0	3237.15970182
2E90EDD051D2	2016-08-28	EtOH_Box02_S119	Motion	0	3241.51330185
2E90EDD051D2	2016-08-28	EtOH_Box02_S119	Motion	0	3243.51599002
2E90EDD051D2	2016-08-28	EtOH_Box02_S119	Motion	0	3248.31666684
2E90EDD051D2	2016-08-28	EtOH_Box02_S119	Motion	0	3250.31931782
2E90EDD051D2	2016-08-28	EtOH_Box02_S119	Motion	0	3254.60918689
2E90EDD051D2	2016-08-28	EtOH_Box02_S119	Motion	0	3256.6118989
2E90EDD051D2	2016-08-28	EtOH_Box02_S119	Motion	0	3266.39453983
2E90EDD051D2	2016-08-28	EtOH_Box02_S119	Motion	0	3268.39719701
2E90EDD051D2	2016-08-28	EtOH_Box02_S119	Motion	0	3272.93900204
2E90EDD051D2	2016-08-28	EtOH_Box02_S119	Motion	0	3274.94168997
2E90EDD051D2	2016-08-28	EtOH_Box02_S119	Motion	0	3279.05901694
2E90EDD051D2	2016-08-28	EtOH_Box02_S119	Motion	0	3281.06172299
2E90EDD051D2	2016-08-28	EtOH_Box02_S119	Motion	0	3284.2334969
2E90EDD051D2	2016-08-28	EtOH_Box02_S119	Motion	0	3286.23610592
2E90EDD051D2	2016-08-28	EtOH_Box02_S119	Motion	0	3289.76924896
2E90EDD051D2	2016-08-28	EtOH_Box02_S119	Motion	0	3291.77190495
2E90EDD051D2	2016-08-28	EtOH_Box02_S119	Motion	0	3296.674613
2E90EDD051D2	2016-08-28	EtOH_Box02_S119	Motion	0	3298.67728281
2E90EDD051D2	2016-08-28	EtOH_Box02_S119	Motion	0	3303.88070798
2E90EDD051D2	2016-08-28	EtOH_Box02_S119	Motion	0	3305.88341093
2E90EDD051D2	2016-08-28	EtOH_Box02_S119	Motion	0	3309.27704382
2E90EDD051D2	2016-08-28	EtOH_Box02_S119	Motion	0	3311.28240395
2E90EDD051D2	2016-08-28	EtOH_Box02_S119	Motion	0	3316.80180693
2E90EDD051D2	2016-08-28	EtOH_Box02_S119	Motion	0	3318.80433488
2E90EDD051D2	2016-08-28	EtOH_Box02_S119	Motion	0	3323.03551602
2E90EDD051D2	2016-08-28	EtOH_Box02_S119	Motion	0	3325.03818083
2E90EDD051D2	2016-08-28	EtOH_Box02_S119	Motion	0	3329.85618401
2E90EDD051D2	2016-08-28	EtOH_Box02_S119	Motion	0	3331.85885096
2E90EDD051D2	2016-08-28	EtOH_Box02_S119	Motion	0	3337.01685095
2E90EDD051D2	2016-08-28	EtOH_Box02_S119	Motion	0	3339.01952481
2E90EDD051D2	2016-08-28	EtOH_Box02_S119	Motion	0	3343.91074991
2E90EDD051D2	2016-08-28	EtOH_Box02_S119	Motion	0	3345.91342592
2E90EDD051D2	2016-08-28	EtOH_Box02_S119	Motion	0	3350.53566504
2E90EDD051D2	2016-08-28	EtOH_Box02_S119	Motion	0	3352.53756595
2E90EDD051D2	2016-08-28	EtOH_Box02_S119	Motion	0	3361.89408994
2E90EDD051D2	2016-08-28	EtOH_Box02_S119	Motion	0	3363.89677596
2E90EDD051D2	2016-08-28	EtOH_Box02_S119	Motion	0	3367.24624586
2E90EDD051D2	2016-08-28	EtOH_Box02_S119	Motion	0	3369.24891782
2E90EDD051D2	2016-08-28	EtOH_Box02_S119	Motion	0	3377.10590792
2E90EDD051D2	2016-08-28	EtOH_Box02_S119	Motion	0	3379.10857081
2E90EDD051D2	2016-08-28	EtOH_Box02_S119	Motion	0	3382.63232303
2E90EDD051D2	2016-08-28	EtOH_Box02_S119	Motion	0	3384.63497496
2E90EDD051D2	2016-08-28	EtOH_Box02_S119	Motion	0	3389.00378203
2E90EDD051D2	2016-08-28	EtOH_Box02_S119	Motion	0	3391.00645399
2E90EDD051D2	2016-08-28	EtOH_Box02_S119	Motion	0	3395.46367383
2E90EDD051D2	2016-08-28	EtOH_Box02_S119	Motion	0	3397.46633792
2E90EDD051D2	2016-08-28	EtOH_Box02_S119	Motion	0	3401.31430292
2E90EDD051D2	2016-08-28	EtOH_Box02_S119	Motion	0	3403.31708598
2E90EDD051D2	2016-08-28	EtOH_Box02_S119	Motion	0	3430.25402594
2E90EDD051D2	2016-08-28	EtOH_Box02_S119	Motion	0	3432.25669789
2E90EDD051D2	2016-08-28	EtOH_Box02_S119	Motion	0	3437.6986618
2E90EDD051D2	2016-08-28	EtOH_Box02_S119	Motion	0	3439.70131302
2E90EDD051D2	2016-08-28	EtOH_Box02_S119	Motion	0	3443.3682189
2E90EDD051D2	2016-08-28	EtOH_Box02_S119	Motion	0	3445.37086797
2E90EDD051D2	2016-08-28	EtOH_Box02_S119	Motion	0	3448.96985602
2E90EDD051D2	2016-08-28	EtOH_Box02_S119	Motion	0	3450.97248983
2E90EDD051D2	2016-08-28	EtOH_Box02_S119	Motion	0	3454.64171195
2E90EDD051D2	2016-08-28	EtOH_Box02_S119	Motion	0	3456.64434886
2E90EDD051D2	2016-08-28	EtOH_Box02_S119	Motion	0	3460.67755795
2E90EDD051D2	2016-08-28	EtOH_Box02_S119	Motion	0	3462.68018603
2E90EDD051D2	2016-08-28	EtOH_Box02_S119	Motion	0	3466.30945683
2E90EDD051D2	2016-08-28	EtOH_Box02_S119	Motion	0	3468.31158495
2E90EDD051D2	2016-08-28	EtOH_Box02_S119	Motion	0	3471.69450402
2E90EDD051D2	2016-08-28	EtOH_Box02_S119	Motion	0	3473.69714689
2E90EDD051D2	2016-08-28	EtOH_Box02_S119	Motion	0	3500.30882883
2E90EDD051D2	2016-08-28	EtOH_Box02_S119	Motion	0	3502.31149602
2E90EDD051D2	2016-08-28	EtOH_Box02_S119	Motion	0	3508.80518699
2E90EDD051D2	2016-08-28	EtOH_Box02_S119	Motion	0	3510.80783892
2E90EDD051D2	2016-08-28	EtOH_Box02_S119	Motion	0	3514.23616982
2E90EDD051D2	2016-08-28	EtOH_Box02_S119	Motion	0	3516.23880982
2E90EDD051D2	2016-08-28	EtOH_Box02_S119	Motion	0	3521.60320497
2E90EDD051D2	2016-08-28	EtOH_Box02_S119	Motion	0	3523.60585189
2E90EDD051D2	2016-08-28	EtOH_Box02_S119	Motion	0	3528.01981282
2E90EDD051D2	2016-08-28	EtOH_Box02_S119	Motion	0	3530.02243781
2E90EDD051D2	2016-08-28	EtOH_Box02_S119	Motion	0	3534.45221591
2E90EDD051D2	2016-08-28	EtOH_Box02_S119	Motion	0	3536.45486784
2E90EDD051D2	2016-08-28	EtOH_Box02_S119	Motion	0	3539.75391603
2E90EDD051D2	2016-08-28	EtOH_Box02_S119	Motion	0	3541.75657082
2E90EDD051D2	2016-08-28	EtOH_Box02_S119	Motion	0	3545.38810587
2E90EDD051D2	2016-08-28	EtOH_Box02_S119	Motion	0	3547.39073801
2E90EDD051D2	2016-08-28	EtOH_Box02_S119	Motion	0	3555.35871983
2E90EDD051D2	2016-08-28	EtOH_Box02_S119	Motion	0	3557.36137795
2E90EDD051D2	2016-08-28	EtOH_Box02_S119	Motion	0	3561.02301383
2E90EDD051D2	2016-08-28	EtOH_Box02_S119	Motion	0	3563.02558303
2E90EDD051D2	2016-08-28	EtOH_Box02_S119	Motion	0	3566.81814003
2E90EDD051D2	2016-08-28	EtOH_Box02_S119	Motion	0	3568.82075381
2E90EDD051D2	2016-08-28	EtOH_Box02_S119	Motion	0	3574.61785483
2E90EDD051D2	2016-08-28	EtOH_Box02_S119	Motion	0	3576.62050986
2E90EDD051D2	2016-08-28	EtOH_Box02_S119	Motion	0	3581.85991597
2E90EDD051D2	2016-08-28	EtOH_Box02_S119	Motion	0	3583.8625989
2E90EDD051D2	2016-08-28	EtOH_Box02_S119	Motion	0	3588.27970695
2E90EDD051D2	2016-08-28	EtOH_Box02_S119	Motion	0	3590.28233886
2E90EDD051D2	2016-08-28	EtOH_Box02_S119	Motion	0	3593.64836693
2E90EDD051D2	2016-08-28	EtOH_Box02_S119	Motion	0	3595.6510129
2E90EDD051D2	2016-08-28	EtOH_Box02_S119	Motion	0	3599.06391692
2E90EDD051D2	2016-08-28	EtOH_Box02_S119	Motion	0	3601.06663895
2E90EDD051D2	2016-08-28	EtOH_Box02_S119	SessionEnd	0	3601.06663895
