# Supplementary material for: An open source device for operant licking in rats
Source: PeerJ. 2017 Feb 14;5:e2981. doi: 10.7717/peerj.2981 (PMC5312574; doi:10.7717/peerj.2981)
Supplement: Supplemental Information 1 — The complete raw data and several R scripts that generated all the figures and statistical analysis were compressed using the Linux tar command. The bash program dataSummary.sh located in the sucrose and water subdirectory was used to generate summary statistics for each run. [file peerj-05-2981-s001.gz › data/water/water_vr/ETOH_motion_Box05_S31_2E90EDD051D2.csv]

RatID	date	boxid	EventType	vr	seconds
2E90EDD051D2	2016-08-28	EtOH_Box05_S31	Motion	0	2.64993405342
2E90EDD051D2	2016-08-28	EtOH_Box05_S31	Motion	0	4.652780056
2E90EDD051D2	2016-08-28	EtOH_Box05_S31	Motion	0	9.66173696518
2E90EDD051D2	2016-08-28	EtOH_Box05_S31	Motion	0	11.6643960476
2E90EDD051D2	2016-08-28	EtOH_Box05_S31	Motion	0	15.0575699806
2E90EDD051D2	2016-08-28	EtOH_Box05_S31	Motion	0	17.0602200031
2E90EDD051D2	2016-08-28	EtOH_Box05_S31	Motion	0	30.0761289597
2E90EDD051D2	2016-08-28	EtOH_Box05_S31	Motion	0	32.0787689686
2E90EDD051D2	2016-08-28	EtOH_Box05_S31	Motion	0	37.6004610062
2E90EDD051D2	2016-08-28	EtOH_Box05_S31	Motion	0	39.6031398773
2E90EDD051D2	2016-08-28	EtOH_Box05_S31	Motion	0	46.8630409241
2E90EDD051D2	2016-08-28	EtOH_Box05_S31	Motion	0	48.8657078743
2E90EDD051D2	2016-08-28	EtOH_Box05_S31	Motion	0	54.0104880333
2E90EDD051D2	2016-08-28	EtOH_Box05_S31	Motion	0	56.0131540298
2E90EDD051D2	2016-08-28	EtOH_Box05_S31	Motion	0	59.0343139172
2E90EDD051D2	2016-08-28	EtOH_Box05_S31	Motion	0	61.0369858742
2E90EDD051D2	2016-08-28	EtOH_Box05_S31	Motion	0	64.2155368328
2E90EDD051D2	2016-08-28	EtOH_Box05_S31	Motion	0	66.218173027
2E90EDD051D2	2016-08-28	EtOH_Box05_S31	Motion	0	69.5149049759
2E90EDD051D2	2016-08-28	EtOH_Box05_S31	Motion	0	71.5175459385
2E90EDD051D2	2016-08-28	EtOH_Box05_S31	Motion	0	77.3384308815
2E90EDD051D2	2016-08-28	EtOH_Box05_S31	Motion	0	79.3408868313
2E90EDD051D2	2016-08-28	EtOH_Box05_S31	Motion	0	84.529597044
2E90EDD051D2	2016-08-28	EtOH_Box05_S31	Motion	0	86.5322740078
2E90EDD051D2	2016-08-28	EtOH_Box05_S31	Motion	0	90.8954088688
2E90EDD051D2	2016-08-28	EtOH_Box05_S31	Motion	0	92.8979849815
2E90EDD051D2	2016-08-28	EtOH_Box05_S31	Motion	0	114.170303822
2E90EDD051D2	2016-08-28	EtOH_Box05_S31	Motion	0	116.172993898
2E90EDD051D2	2016-08-28	EtOH_Box05_S31	Motion	0	121.130509853
2E90EDD051D2	2016-08-28	EtOH_Box05_S31	Motion	0	123.13320899
2E90EDD051D2	2016-08-28	EtOH_Box05_S31	Motion	0	126.581619024
2E90EDD051D2	2016-08-28	EtOH_Box05_S31	Motion	0	128.584272861
2E90EDD051D2	2016-08-28	EtOH_Box05_S31	Motion	0	131.727977037
2E90EDD051D2	2016-08-28	EtOH_Box05_S31	Motion	0	133.730648994
2E90EDD051D2	2016-08-28	EtOH_Box05_S31	Motion	0	137.139405012
2E90EDD051D2	2016-08-28	EtOH_Box05_S31	Motion	0	139.142015934
2E90EDD051D2	2016-08-28	EtOH_Box05_S31	Motion	0	142.325311899
2E90EDD051D2	2016-08-28	EtOH_Box05_S31	Motion	0	144.327926874
2E90EDD051D2	2016-08-28	EtOH_Box05_S31	Motion	0	148.003648043
2E90EDD051D2	2016-08-28	EtOH_Box05_S31	Motion	0	150.00630188
2E90EDD051D2	2016-08-28	EtOH_Box05_S31	Motion	0	169.443776846
2E90EDD051D2	2016-08-28	EtOH_Box05_S31	Motion	0	171.446444035
2E90EDD051D2	2016-08-28	EtOH_Box05_S31	Motion	0	174.695106983
2E90EDD051D2	2016-08-28	EtOH_Box05_S31	Motion	0	176.697751999
2E90EDD051D2	2016-08-28	EtOH_Box05_S31	Motion	0	179.83699894
2E90EDD051D2	2016-08-28	EtOH_Box05_S31	Motion	0	181.839632034
2E90EDD051D2	2016-08-28	EtOH_Box05_S31	Motion	0	185.292311907
2E90EDD051D2	2016-08-28	EtOH_Box05_S31	Motion	0	187.294949055
2E90EDD051D2	2016-08-28	EtOH_Box05_S31	Motion	0	191.416164875
2E90EDD051D2	2016-08-28	EtOH_Box05_S31	Motion	0	193.418828011
2E90EDD051D2	2016-08-28	EtOH_Box05_S31	Motion	0	196.933393955
2E90EDD051D2	2016-08-28	EtOH_Box05_S31	Motion	0	198.936018944
2E90EDD051D2	2016-08-28	EtOH_Box05_S31	Motion	0	202.838862896
2E90EDD051D2	2016-08-28	EtOH_Box05_S31	Motion	0	204.841502905
2E90EDD051D2	2016-08-28	EtOH_Box05_S31	Motion	0	221.598526001
2E90EDD051D2	2016-08-28	EtOH_Box05_S31	Motion	0	223.601198912
2E90EDD051D2	2016-08-28	EtOH_Box05_S31	Motion	0	227.246005058
2E90EDD051D2	2016-08-28	EtOH_Box05_S31	Motion	0	229.248651028
2E90EDD051D2	2016-08-28	EtOH_Box05_S31	Motion	0	243.159261942
2E90EDD051D2	2016-08-28	EtOH_Box05_S31	Motion	0	245.161921978
2E90EDD051D2	2016-08-28	EtOH_Box05_S31	Motion	0	248.850316048
2E90EDD051D2	2016-08-28	EtOH_Box05_S31	Motion	0	250.852959871
2E90EDD051D2	2016-08-28	EtOH_Box05_S31	Motion	0	254.288080931
2E90EDD051D2	2016-08-28	EtOH_Box05_S31	Motion	0	256.290715933
2E90EDD051D2	2016-08-28	EtOH_Box05_S31	Motion	0	259.997138023
2E90EDD051D2	2016-08-28	EtOH_Box05_S31	Motion	0	261.999773979
2E90EDD051D2	2016-08-28	EtOH_Box05_S31	Motion	0	264.986296892
2E90EDD051D2	2016-08-28	EtOH_Box05_S31	Motion	0	266.98893404
2E90EDD051D2	2016-08-28	EtOH_Box05_S31	Motion	0	270.02304697
2E90EDD051D2	2016-08-28	EtOH_Box05_S31	Motion	0	272.025656939
2E90EDD051D2	2016-08-28	EtOH_Box05_S31	Motion	0	275.47297883
2E90EDD051D2	2016-08-28	EtOH_Box05_S31	Motion	0	277.475597858
2E90EDD051D2	2016-08-28	EtOH_Box05_S31	Motion	0	292.209246874
2E90EDD051D2	2016-08-28	EtOH_Box05_S31	Motion	0	294.211920023
2E90EDD051D2	2016-08-28	EtOH_Box05_S31	Motion	0	298.299190998
2E90EDD051D2	2016-08-28	EtOH_Box05_S31	Motion	0	300.301827908
2E90EDD051D2	2016-08-28	EtOH_Box05_S31	Motion	0	304.285559893
2E90EDD051D2	2016-08-28	EtOH_Box05_S31	Motion	0	306.288202047
2E90EDD051D2	2016-08-28	EtOH_Box05_S31	Motion	0	309.416874886
2E90EDD051D2	2016-08-28	EtOH_Box05_S31	Motion	0	311.419518948
2E90EDD051D2	2016-08-28	EtOH_Box05_S31	Motion	0	334.399704933
2E90EDD051D2	2016-08-28	EtOH_Box05_S31	Motion	0	336.402372837
2E90EDD051D2	2016-08-28	EtOH_Box05_S31	Motion	0	340.133182049
2E90EDD051D2	2016-08-28	EtOH_Box05_S31	Motion	0	342.135813951
2E90EDD051D2	2016-08-28	EtOH_Box05_S31	Motion	0	358.792938948
2E90EDD051D2	2016-08-28	EtOH_Box05_S31	Motion	0	360.795618057
2E90EDD051D2	2016-08-28	EtOH_Box05_S31	Motion	0	364.122947931
2E90EDD051D2	2016-08-28	EtOH_Box05_S31	Motion	0	366.125609875
2E90EDD051D2	2016-08-28	EtOH_Box05_S31	Motion	0	370.412603855
2E90EDD051D2	2016-08-28	EtOH_Box05_S31	Motion	0	372.415241957
2E90EDD051D2	2016-08-28	EtOH_Box05_S31	Motion	0	376.109195948
2E90EDD051D2	2016-08-28	EtOH_Box05_S31	Motion	0	378.111817837
2E90EDD051D2	2016-08-28	EtOH_Box05_S31	Motion	0	381.561310053
2E90EDD051D2	2016-08-28	EtOH_Box05_S31	Motion	0	383.563922882
2E90EDD051D2	2016-08-28	EtOH_Box05_S31	Motion	0	387.317229986
2E90EDD051D2	2016-08-28	EtOH_Box05_S31	Motion	0	389.319876909
2E90EDD051D2	2016-08-28	EtOH_Box05_S31	Motion	0	394.406818867
2E90EDD051D2	2016-08-28	EtOH_Box05_S31	Motion	0	396.411286831
2E90EDD051D2	2016-08-28	EtOH_Box05_S31	Motion	0	399.770284891
2E90EDD051D2	2016-08-28	EtOH_Box05_S31	Motion	0	401.776044846
2E90EDD051D2	2016-08-28	EtOH_Box05_S31	Motion	0	404.772686005
2E90EDD051D2	2016-08-28	EtOH_Box05_S31	Motion	0	406.777163029
2E90EDD051D2	2016-08-28	EtOH_Box05_S31	Motion	0	409.749202013
2E90EDD051D2	2016-08-28	EtOH_Box05_S31	Motion	0	411.751838923
2E90EDD051D2	2016-08-28	EtOH_Box05_S31	Motion	0	415.338533878
2E90EDD051D2	2016-08-28	EtOH_Box05_S31	Motion	0	417.341155052
2E90EDD051D2	2016-08-28	EtOH_Box05_S31	Motion	0	421.277623892
2E90EDD051D2	2016-08-28	EtOH_Box05_S31	Motion	0	423.28025794
2E90EDD051D2	2016-08-28	EtOH_Box05_S31	Motion	0	455.349756956
2E90EDD051D2	2016-08-28	EtOH_Box05_S31	Motion	0	457.352443933
2E90EDD051D2	2016-08-28	EtOH_Box05_S31	Motion	0	462.154484987
2E90EDD051D2	2016-08-28	EtOH_Box05_S31	Motion	0	464.157141924
2E90EDD051D2	2016-08-28	EtOH_Box05_S31	Motion	0	467.128698826
2E90EDD051D2	2016-08-28	EtOH_Box05_S31	Motion	0	469.131331921
2E90EDD051D2	2016-08-28	EtOH_Box05_S31	Motion	0	472.43610096
2E90EDD051D2	2016-08-28	EtOH_Box05_S31	Motion	0	474.438719988
2E90EDD051D2	2016-08-28	EtOH_Box05_S31	Motion	0	477.867039919
2E90EDD051D2	2016-08-28	EtOH_Box05_S31	Motion	0	479.869681835
2E90EDD051D2	2016-08-28	EtOH_Box05_S31	Motion	0	483.262717009
2E90EDD051D2	2016-08-28	EtOH_Box05_S31	Motion	0	485.265385866
2E90EDD051D2	2016-08-28	EtOH_Box05_S31	Motion	0	488.497529984
2E90EDD051D2	2016-08-28	EtOH_Box05_S31	Motion	0	490.500170946
2E90EDD051D2	2016-08-28	EtOH_Box05_S31	Motion	0	494.179157972
2E90EDD051D2	2016-08-28	EtOH_Box05_S31	Motion	0	496.181795835
2E90EDD051D2	2016-08-28	EtOH_Box05_S31	Motion	0	499.69667697
2E90EDD051D2	2016-08-28	EtOH_Box05_S31	Motion	0	501.699286938
2E90EDD051D2	2016-08-28	EtOH_Box05_S31	Motion	0	506.992426872
2E90EDD051D2	2016-08-28	EtOH_Box05_S31	Motion	0	508.995095968
2E90EDD051D2	2016-08-28	EtOH_Box05_S31	Motion	0	513.661012888
2E90EDD051D2	2016-08-28	EtOH_Box05_S31	Motion	0	515.663612843
2E90EDD051D2	2016-08-28	EtOH_Box05_S31	Motion	0	614.562152863
2E90EDD051D2	2016-08-28	EtOH_Box05_S31	Motion	0	616.564831972
2E90EDD051D2	2016-08-28	EtOH_Box05_S31	Motion	0	621.540840864
2E90EDD051D2	2016-08-28	EtOH_Box05_S31	Motion	0	623.543505907
2E90EDD051D2	2016-08-28	EtOH_Box05_S31	Motion	0	626.892665863
2E90EDD051D2	2016-08-28	EtOH_Box05_S31	Motion	0	628.895315886
2E90EDD051D2	2016-08-28	EtOH_Box05_S31	Motion	0	633.98031497
2E90EDD051D2	2016-08-28	EtOH_Box05_S31	Motion	0	635.982959986
2E90EDD051D2	2016-08-28	EtOH_Box05_S31	Motion	0	638.96852684
2E90EDD051D2	2016-08-28	EtOH_Box05_S31	Motion	0	640.971143007
2E90EDD051D2	2016-08-28	EtOH_Box05_S31	Motion	0	647.313212872
2E90EDD051D2	2016-08-28	EtOH_Box05_S31	Motion	0	649.315863848
2E90EDD051D2	2016-08-28	EtOH_Box05_S31	Motion	0	652.621412039
2E90EDD051D2	2016-08-28	EtOH_Box05_S31	Motion	0	654.62669301
2E90EDD051D2	2016-08-28	EtOH_Box05_S31	Motion	0	657.696589947
2E90EDD051D2	2016-08-28	EtOH_Box05_S31	Motion	0	659.700793982
2E90EDD051D2	2016-08-28	EtOH_Box05_S31	Motion	0	662.734411955
2E90EDD051D2	2016-08-28	EtOH_Box05_S31	Motion	0	664.739650965
2E90EDD051D2	2016-08-28	EtOH_Box05_S31	Motion	0	671.217308044
2E90EDD051D2	2016-08-28	EtOH_Box05_S31	Motion	0	673.219962835
2E90EDD051D2	2016-08-28	EtOH_Box05_S31	Motion	0	676.506973028
2E90EDD051D2	2016-08-28	EtOH_Box05_S31	Motion	0	678.517748833
2E90EDD051D2	2016-08-28	EtOH_Box05_S31	Motion	0	681.594403982
2E90EDD051D2	2016-08-28	EtOH_Box05_S31	Motion	0	683.869158983
2E90EDD051D2	2016-08-28	EtOH_Box05_S31	Motion	0	686.594979048
2E90EDD051D2	2016-08-28	EtOH_Box05_S31	Motion	0	688.839988947
2E90EDD051D2	2016-08-28	EtOH_Box05_S31	Motion	0	692.395222902
2E90EDD051D2	2016-08-28	EtOH_Box05_S31	Motion	0	694.397867918
2E90EDD051D2	2016-08-28	EtOH_Box05_S31	Motion	0	717.948442936
2E90EDD051D2	2016-08-28	EtOH_Box05_S31	Motion	0	719.951120853
2E90EDD051D2	2016-08-28	EtOH_Box05_S31	Motion	0	723.823477983
2E90EDD051D2	2016-08-28	EtOH_Box05_S31	Motion	0	725.826108932
2E90EDD051D2	2016-08-28	EtOH_Box05_S31	Motion	0	728.812034845
2E90EDD051D2	2016-08-28	EtOH_Box05_S31	Motion	0	730.814646006
2E90EDD051D2	2016-08-28	EtOH_Box05_S31	Motion	0	734.260529995
2E90EDD051D2	2016-08-28	EtOH_Box05_S31	Motion	0	736.263159037
2E90EDD051D2	2016-08-28	EtOH_Box05_S31	Motion	0	739.602954865
2E90EDD051D2	2016-08-28	EtOH_Box05_S31	Motion	0	741.605574846
2E90EDD051D2	2016-08-28	EtOH_Box05_S31	Motion	0	745.046789885
2E90EDD051D2	2016-08-28	EtOH_Box05_S31	Motion	0	747.049389839
2E90EDD051D2	2016-08-28	EtOH_Box05_S31	Motion	0	754.274253845
2E90EDD051D2	2016-08-28	EtOH_Box05_S31	Motion	0	756.276932001
2E90EDD051D2	2016-08-28	EtOH_Box05_S31	Motion	0	763.862867832
2E90EDD051D2	2016-08-28	EtOH_Box05_S31	Motion	0	765.865537882
2E90EDD051D2	2016-08-28	EtOH_Box05_S31	Motion	0	808.304219007
2E90EDD051D2	2016-08-28	EtOH_Box05_S31	Motion	0	810.306926966
2E90EDD051D2	2016-08-28	EtOH_Box05_S31	Motion	0	908.526327848
2E90EDD051D2	2016-08-28	EtOH_Box05_S31	Motion	0	910.529031038
2E90EDD051D2	2016-08-28	EtOH_Box05_S31	Motion	0	914.542011023
2E90EDD051D2	2016-08-28	EtOH_Box05_S31	Motion	0	916.544668913
2E90EDD051D2	2016-08-28	EtOH_Box05_S31	Motion	0	927.868238926
2E90EDD051D2	2016-08-28	EtOH_Box05_S31	Motion	0	929.870934963
2E90EDD051D2	2016-08-28	EtOH_Box05_S31	Motion	0	934.57730794
2E90EDD051D2	2016-08-28	EtOH_Box05_S31	Motion	0	936.579920053
2E90EDD051D2	2016-08-28	EtOH_Box05_S31	Motion	0	940.029217958
2E90EDD051D2	2016-08-28	EtOH_Box05_S31	Motion	0	942.031867981
2E90EDD051D2	2016-08-28	EtOH_Box05_S31	Motion	0	945.446188927
2E90EDD051D2	2016-08-28	EtOH_Box05_S31	Motion	0	947.448825836
2E90EDD051D2	2016-08-28	EtOH_Box05_S31	Motion	0	951.726379871
2E90EDD051D2	2016-08-28	EtOH_Box05_S31	Motion	0	953.72903204
2E90EDD051D2	2016-08-28	EtOH_Box05_S31	Motion	0	964.069847822
2E90EDD051D2	2016-08-28	EtOH_Box05_S31	Motion	0	966.072530031
2E90EDD051D2	2016-08-28	EtOH_Box05_S31	Motion	0	969.786044836
2E90EDD051D2	2016-08-28	EtOH_Box05_S31	Motion	0	971.788697958
2E90EDD051D2	2016-08-28	EtOH_Box05_S31	Motion	0	981.659833908
2E90EDD051D2	2016-08-28	EtOH_Box05_S31	Motion	0	983.662518978
2E90EDD051D2	2016-08-28	EtOH_Box05_S31	Motion	0	988.275426865
2E90EDD051D2	2016-08-28	EtOH_Box05_S31	Motion	0	990.278096914
2E90EDD051D2	2016-08-28	EtOH_Box05_S31	Motion	0	993.376824856
2E90EDD051D2	2016-08-28	EtOH_Box05_S31	Motion	0	995.379472971
2E90EDD051D2	2016-08-28	EtOH_Box05_S31	Motion	0	998.62084794
2E90EDD051D2	2016-08-28	EtOH_Box05_S31	Motion	0	1000.62346697
2E90EDD051D2	2016-08-28	EtOH_Box05_S31	Motion	0	1003.65515304
2E90EDD051D2	2016-08-28	EtOH_Box05_S31	Motion	0	1005.65778399
2E90EDD051D2	2016-08-28	EtOH_Box05_S31	Motion	0	1013.52260995
2E90EDD051D2	2016-08-28	EtOH_Box05_S31	Motion	0	1015.52528
2E90EDD051D2	2016-08-28	EtOH_Box05_S31	Motion	0	1022.19548702
2E90EDD051D2	2016-08-28	EtOH_Box05_S31	Motion	0	1024.19814301
2E90EDD051D2	2016-08-28	EtOH_Box05_S31	Motion	0	1027.71619987
2E90EDD051D2	2016-08-28	EtOH_Box05_S31	Motion	0	1029.718858
2E90EDD051D2	2016-08-28	EtOH_Box05_S31	Motion	0	1032.95232296
2E90EDD051D2	2016-08-28	EtOH_Box05_S31	Motion	0	1034.95494485
2E90EDD051D2	2016-08-28	EtOH_Box05_S31	Motion	0	1038.80530596
2E90EDD051D2	2016-08-28	EtOH_Box05_S31	Motion	0	1040.80793405
2E90EDD051D2	2016-08-28	EtOH_Box05_S31	Motion	0	1044.7648499
2E90EDD051D2	2016-08-28	EtOH_Box05_S31	Motion	0	1046.76749206
2E90EDD051D2	2016-08-28	EtOH_Box05_S31	Motion	0	1049.89745188
2E90EDD051D2	2016-08-28	EtOH_Box05_S31	Motion	0	1051.90007806
2E90EDD051D2	2016-08-28	EtOH_Box05_S31	Motion	0	1055.23022103
2E90EDD051D2	2016-08-28	EtOH_Box05_S31	Motion	0	1057.23284888
2E90EDD051D2	2016-08-28	EtOH_Box05_S31	Motion	0	1060.71179295
2E90EDD051D2	2016-08-28	EtOH_Box05_S31	Motion	0	1062.71442485
2E90EDD051D2	2016-08-28	EtOH_Box05_S31	Motion	0	1065.68989587
2E90EDD051D2	2016-08-28	EtOH_Box05_S31	Motion	0	1067.69251704
2E90EDD051D2	2016-08-28	EtOH_Box05_S31	Motion	0	1072.24375486
2E90EDD051D2	2016-08-28	EtOH_Box05_S31	Motion	0	1074.24642491
2E90EDD051D2	2016-08-28	EtOH_Box05_S31	Motion	0	1077.63340592
2E90EDD051D2	2016-08-28	EtOH_Box05_S31	Motion	0	1079.63860703
2E90EDD051D2	2016-08-28	EtOH_Box05_S31	Motion	0	1093.89160991
2E90EDD051D2	2016-08-28	EtOH_Box05_S31	Motion	0	1095.89429283
2E90EDD051D2	2016-08-28	EtOH_Box05_S31	Motion	0	1112.12067485
2E90EDD051D2	2016-08-28	EtOH_Box05_S31	Motion	0	1114.12330794
2E90EDD051D2	2016-08-28	EtOH_Box05_S31	Motion	0	1119.84870005
2E90EDD051D2	2016-08-28	EtOH_Box05_S31	Motion	0	1121.85135102
2E90EDD051D2	2016-08-28	EtOH_Box05_S31	Motion	0	1125.49863386
2E90EDD051D2	2016-08-28	EtOH_Box05_S31	Motion	0	1127.50127983
2E90EDD051D2	2016-08-28	EtOH_Box05_S31	Motion	0	1132.08825302
2E90EDD051D2	2016-08-28	EtOH_Box05_S31	Motion	0	1134.09091091
2E90EDD051D2	2016-08-28	EtOH_Box05_S31	Motion	0	1137.45715904
2E90EDD051D2	2016-08-28	EtOH_Box05_S31	Motion	0	1139.45979095
2E90EDD051D2	2016-08-28	EtOH_Box05_S31	Motion	0	1142.48175788
2E90EDD051D2	2016-08-28	EtOH_Box05_S31	Motion	0	1144.48438382
2E90EDD051D2	2016-08-28	EtOH_Box05_S31	Motion	0	1309.47629189
2E90EDD051D2	2016-08-28	EtOH_Box05_S31	Motion	0	1311.47898984
2E90EDD051D2	2016-08-28	EtOH_Box05_S31	Motion	0	1317.84815693
2E90EDD051D2	2016-08-28	EtOH_Box05_S31	Motion	0	1319.85084987
2E90EDD051D2	2016-08-28	EtOH_Box05_S31	Motion	0	1331.42507982
2E90EDD051D2	2016-08-28	EtOH_Box05_S31	Motion	0	1333.42774296
2E90EDD051D2	2016-08-28	EtOH_Box05_S31	Motion	0	1350.69847584
2E90EDD051D2	2016-08-28	EtOH_Box05_S31	Motion	0	1352.70114899
2E90EDD051D2	2016-08-28	EtOH_Box05_S31	Motion	0	1358.15857291
2E90EDD051D2	2016-08-28	EtOH_Box05_S31	Motion	0	1360.16121888
2E90EDD051D2	2016-08-28	EtOH_Box05_S31	Motion	0	1391.68882084
2E90EDD051D2	2016-08-28	EtOH_Box05_S31	Motion	0	1393.69150305
2E90EDD051D2	2016-08-28	EtOH_Box05_S31	Motion	0	1414.77293897
2E90EDD051D2	2016-08-28	EtOH_Box05_S31	Motion	0	1416.77561188
2E90EDD051D2	2016-08-28	EtOH_Box05_S31	Motion	0	1433.11504698
2E90EDD051D2	2016-08-28	EtOH_Box05_S31	Motion	0	1435.11772799
2E90EDD051D2	2016-08-28	EtOH_Box05_S31	Motion	0	1457.730582
2E90EDD051D2	2016-08-28	EtOH_Box05_S31	Motion	0	1459.73326182
2E90EDD051D2	2016-08-28	EtOH_Box05_S31	Motion	0	1469.96326995
2E90EDD051D2	2016-08-28	EtOH_Box05_S31	Motion	0	1471.96594691
2E90EDD051D2	2016-08-28	EtOH_Box05_S31	Motion	0	1509.69231486
2E90EDD051D2	2016-08-28	EtOH_Box05_S31	Motion	0	1511.69500494
2E90EDD051D2	2016-08-28	EtOH_Box05_S31	Motion	0	1529.46324682
2E90EDD051D2	2016-08-28	EtOH_Box05_S31	Motion	0	1531.46599197
2E90EDD051D2	2016-08-28	EtOH_Box05_S31	Motion	0	1535.14100099
2E90EDD051D2	2016-08-28	EtOH_Box05_S31	Motion	0	1537.14306402
2E90EDD051D2	2016-08-28	EtOH_Box05_S31	Motion	0	1540.48818684
2E90EDD051D2	2016-08-28	EtOH_Box05_S31	Motion	0	1542.49126291
2E90EDD051D2	2016-08-28	EtOH_Box05_S31	Motion	0	1545.66290903
2E90EDD051D2	2016-08-28	EtOH_Box05_S31	Motion	0	1547.66556501
2E90EDD051D2	2016-08-28	EtOH_Box05_S31	Motion	0	1553.32218695
2E90EDD051D2	2016-08-28	EtOH_Box05_S31	Motion	0	1555.32485104
2E90EDD051D2	2016-08-28	EtOH_Box05_S31	Motion	0	1558.53503203
2E90EDD051D2	2016-08-28	EtOH_Box05_S31	Motion	0	1560.53769994
2E90EDD051D2	2016-08-28	EtOH_Box05_S31	Motion	0	1564.41717005
2E90EDD051D2	2016-08-28	EtOH_Box05_S31	Motion	0	1566.41945505
2E90EDD051D2	2016-08-28	EtOH_Box05_S31	Motion	0	1570.43088889
2E90EDD051D2	2016-08-28	EtOH_Box05_S31	Motion	0	1572.43346
2E90EDD051D2	2016-08-28	EtOH_Box05_S31	Motion	0	1576.10228992
2E90EDD051D2	2016-08-28	EtOH_Box05_S31	Motion	0	1578.10493803
2E90EDD051D2	2016-08-28	EtOH_Box05_S31	Motion	0	1581.72165394
2E90EDD051D2	2016-08-28	EtOH_Box05_S31	Motion	0	1583.72346306
2E90EDD051D2	2016-08-28	EtOH_Box05_S31	Motion	0	1588.85532403
2E90EDD051D2	2016-08-28	EtOH_Box05_S31	Motion	0	1590.85801387
2E90EDD051D2	2016-08-28	EtOH_Box05_S31	Motion	0	1594.70412302
2E90EDD051D2	2016-08-28	EtOH_Box05_S31	Motion	0	1596.70675993
2E90EDD051D2	2016-08-28	EtOH_Box05_S31	Motion	0	1600.17361188
2E90EDD051D2	2016-08-28	EtOH_Box05_S31	Motion	0	1602.17625499
2E90EDD051D2	2016-08-28	EtOH_Box05_S31	Motion	0	1606.52675104
2E90EDD051D2	2016-08-28	EtOH_Box05_S31	Motion	0	1608.529423
2E90EDD051D2	2016-08-28	EtOH_Box05_S31	Motion	0	1611.48898983
2E90EDD051D2	2016-08-28	EtOH_Box05_S31	Motion	0	1613.49162984
2E90EDD051D2	2016-08-28	EtOH_Box05_S31	Motion	0	1616.89786196
2E90EDD051D2	2016-08-28	EtOH_Box05_S31	Motion	0	1618.90001583
2E90EDD051D2	2016-08-28	EtOH_Box05_S31	Motion	0	1625.6919179
2E90EDD051D2	2016-08-28	EtOH_Box05_S31	Motion	0	1627.69455504
2E90EDD051D2	2016-08-28	EtOH_Box05_S31	Motion	0	1632.04307199
2E90EDD051D2	2016-08-28	EtOH_Box05_S31	Motion	0	1634.04572296
2E90EDD051D2	2016-08-28	EtOH_Box05_S31	Motion	0	1637.99817586
2E90EDD051D2	2016-08-28	EtOH_Box05_S31	Motion	0	1640.00084686
2E90EDD051D2	2016-08-28	EtOH_Box05_S31	Motion	0	1644.9280479
2E90EDD051D2	2016-08-28	EtOH_Box05_S31	Motion	0	1646.93071389
2E90EDD051D2	2016-08-28	EtOH_Box05_S31	Motion	0	1652.42306995
2E90EDD051D2	2016-08-28	EtOH_Box05_S31	Motion	0	1654.42573404
2E90EDD051D2	2016-08-28	EtOH_Box05_S31	Motion	0	1657.58253694
2E90EDD051D2	2016-08-28	EtOH_Box05_S31	Motion	0	1659.58519793
2E90EDD051D2	2016-08-28	EtOH_Box05_S31	Motion	0	1663.02914786
2E90EDD051D2	2016-08-28	EtOH_Box05_S31	Motion	0	1665.03178191
2E90EDD051D2	2016-08-28	EtOH_Box05_S31	Motion	0	1668.66329384
2E90EDD051D2	2016-08-28	EtOH_Box05_S31	Motion	0	1670.66594601
2E90EDD051D2	2016-08-28	EtOH_Box05_S31	Motion	0	1673.87244296
2E90EDD051D2	2016-08-28	EtOH_Box05_S31	Motion	0	1675.87507987
2E90EDD051D2	2016-08-28	EtOH_Box05_S31	Motion	0	1678.90447283
2E90EDD051D2	2016-08-28	EtOH_Box05_S31	Motion	0	1680.90711999
2E90EDD051D2	2016-08-28	EtOH_Box05_S31	Motion	0	1684.33877683
2E90EDD051D2	2016-08-28	EtOH_Box05_S31	Motion	0	1686.341429
2E90EDD051D2	2016-08-28	EtOH_Box05_S31	Motion	0	1689.64132285
2E90EDD051D2	2016-08-28	EtOH_Box05_S31	Motion	0	1691.64397693
2E90EDD051D2	2016-08-28	EtOH_Box05_S31	Motion	0	1694.92922401
2E90EDD051D2	2016-08-28	EtOH_Box05_S31	Motion	0	1696.93116903
2E90EDD051D2	2016-08-28	EtOH_Box05_S31	Motion	0	1701.83561182
2E90EDD051D2	2016-08-28	EtOH_Box05_S31	Motion	0	1703.83824396
2E90EDD051D2	2016-08-28	EtOH_Box05_S31	Motion	0	1708.03222203
2E90EDD051D2	2016-08-28	EtOH_Box05_S31	Motion	0	1710.034863
2E90EDD051D2	2016-08-28	EtOH_Box05_S31	Motion	0	1795.35566902
2E90EDD051D2	2016-08-28	EtOH_Box05_S31	Motion	0	1797.35836792
2E90EDD051D2	2016-08-28	EtOH_Box05_S31	Motion	0	1802.298774
2E90EDD051D2	2016-08-28	EtOH_Box05_S31	Motion	0	1804.30145192
2E90EDD051D2	2016-08-28	EtOH_Box05_S31	Motion	0	1808.27884483
2E90EDD051D2	2016-08-28	EtOH_Box05_S31	Motion	0	1810.28160501
2E90EDD051D2	2016-08-28	EtOH_Box05_S31	Motion	0	1817.72653985
2E90EDD051D2	2016-08-28	EtOH_Box05_S31	Motion	0	1819.72920704
2E90EDD051D2	2016-08-28	EtOH_Box05_S31	Motion	0	1823.30085301
2E90EDD051D2	2016-08-28	EtOH_Box05_S31	Motion	0	1825.30350685
2E90EDD051D2	2016-08-28	EtOH_Box05_S31	Motion	0	1847.65767002
2E90EDD051D2	2016-08-28	EtOH_Box05_S31	Motion	0	1849.660357
2E90EDD051D2	2016-08-28	EtOH_Box05_S31	Motion	0	1853.085114
2E90EDD051D2	2016-08-28	EtOH_Box05_S31	Motion	0	1855.08776999
2E90EDD051D2	2016-08-28	EtOH_Box05_S31	Motion	0	1861.04775286
2E90EDD051D2	2016-08-28	EtOH_Box05_S31	Motion	0	1863.05038595
2E90EDD051D2	2016-08-28	EtOH_Box05_S31	Motion	0	1866.73371387
2E90EDD051D2	2016-08-28	EtOH_Box05_S31	Motion	0	1868.73776793
2E90EDD051D2	2016-08-28	EtOH_Box05_S31	Motion	0	1872.3749609
2E90EDD051D2	2016-08-28	EtOH_Box05_S31	Motion	0	1874.37761497
2E90EDD051D2	2016-08-28	EtOH_Box05_S31	Motion	0	1877.67030597
2E90EDD051D2	2016-08-28	EtOH_Box05_S31	Motion	0	1879.67288589
2E90EDD051D2	2016-08-28	EtOH_Box05_S31	Motion	0	1882.63162684
2E90EDD051D2	2016-08-28	EtOH_Box05_S31	Motion	0	1884.63425899
2E90EDD051D2	2016-08-28	EtOH_Box05_S31	Motion	0	1887.58923292
2E90EDD051D2	2016-08-28	EtOH_Box05_S31	Motion	0	1889.59176588
2E90EDD051D2	2016-08-28	EtOH_Box05_S31	Motion	0	1892.60587883
2E90EDD051D2	2016-08-28	EtOH_Box05_S31	Motion	0	1894.60851789
2E90EDD051D2	2016-08-28	EtOH_Box05_S31	Motion	0	1900.03427982
2E90EDD051D2	2016-08-28	EtOH_Box05_S31	Motion	0	1902.03694105
2E90EDD051D2	2016-08-28	EtOH_Box05_S31	Motion	0	1905.73821688
2E90EDD051D2	2016-08-28	EtOH_Box05_S31	Motion	0	1907.74087191
2E90EDD051D2	2016-08-28	EtOH_Box05_S31	Motion	0	1931.59732294
2E90EDD051D2	2016-08-28	EtOH_Box05_S31	Motion	0	1933.599998
2E90EDD051D2	2016-08-28	EtOH_Box05_S31	Motion	0	1937.16664386
2E90EDD051D2	2016-08-28	EtOH_Box05_S31	Motion	0	1939.16929889
2E90EDD051D2	2016-08-28	EtOH_Box05_S31	Motion	0	1942.14362597
2E90EDD051D2	2016-08-28	EtOH_Box05_S31	Motion	0	1944.146245
2E90EDD051D2	2016-08-28	EtOH_Box05_S31	Motion	0	2014.39576101
2E90EDD051D2	2016-08-28	EtOH_Box05_S31	Motion	0	2016.39846301
2E90EDD051D2	2016-08-28	EtOH_Box05_S31	Motion	0	2019.99553585
2E90EDD051D2	2016-08-28	EtOH_Box05_S31	Motion	0	2021.99818897
2E90EDD051D2	2016-08-28	EtOH_Box05_S31	Motion	0	2025.17048788
2E90EDD051D2	2016-08-28	EtOH_Box05_S31	Motion	0	2027.17308998
2E90EDD051D2	2016-08-28	EtOH_Box05_S31	Motion	0	2039.73800683
2E90EDD051D2	2016-08-28	EtOH_Box05_S31	Motion	0	2041.74109602
2E90EDD051D2	2016-08-28	EtOH_Box05_S31	Motion	0	2049.72256398
2E90EDD051D2	2016-08-28	EtOH_Box05_S31	Motion	0	2051.72525597
2E90EDD051D2	2016-08-28	EtOH_Box05_S31	Motion	0	2058.09907889
2E90EDD051D2	2016-08-28	EtOH_Box05_S31	Motion	0	2060.10173798
2E90EDD051D2	2016-08-28	EtOH_Box05_S31	Motion	0	2067.98123503
2E90EDD051D2	2016-08-28	EtOH_Box05_S31	Motion	0	2069.98389792
2E90EDD051D2	2016-08-28	EtOH_Box05_S31	Motion	0	2074.6961
2E90EDD051D2	2016-08-28	EtOH_Box05_S31	Motion	0	2076.69876099
2E90EDD051D2	2016-08-28	EtOH_Box05_S31	Motion	0	2090.43351197
2E90EDD051D2	2016-08-28	EtOH_Box05_S31	Motion	0	2092.43618894
2E90EDD051D2	2016-08-28	EtOH_Box05_S31	Motion	0	2095.46963406
2E90EDD051D2	2016-08-28	EtOH_Box05_S31	Motion	0	2097.47230005
2E90EDD051D2	2016-08-28	EtOH_Box05_S31	Motion	0	2107.16214585
2E90EDD051D2	2016-08-28	EtOH_Box05_S31	Motion	0	2109.16479182
2E90EDD051D2	2016-08-28	EtOH_Box05_S31	Motion	0	2120.317837
2E90EDD051D2	2016-08-28	EtOH_Box05_S31	Motion	0	2122.32052183
2E90EDD051D2	2016-08-28	EtOH_Box05_S31	Motion	0	2128.41138887
2E90EDD051D2	2016-08-28	EtOH_Box05_S31	Motion	0	2130.41404891
2E90EDD051D2	2016-08-28	EtOH_Box05_S31	Motion	0	2140.07255387
2E90EDD051D2	2016-08-28	EtOH_Box05_S31	Motion	0	2142.07521486
2E90EDD051D2	2016-08-28	EtOH_Box05_S31	Motion	0	2147.37087202
2E90EDD051D2	2016-08-28	EtOH_Box05_S31	Motion	0	2149.37354398
2E90EDD051D2	2016-08-28	EtOH_Box05_S31	Motion	0	2166.66599894
2E90EDD051D2	2016-08-28	EtOH_Box05_S31	Motion	0	2168.66866899
2E90EDD051D2	2016-08-28	EtOH_Box05_S31	Motion	0	2174.53929591
2E90EDD051D2	2016-08-28	EtOH_Box05_S31	Motion	0	2176.54199791
2E90EDD051D2	2016-08-28	EtOH_Box05_S31	Motion	0	2179.81767797
2E90EDD051D2	2016-08-28	EtOH_Box05_S31	Motion	0	2181.82030702
2E90EDD051D2	2016-08-28	EtOH_Box05_S31	Motion	0	2186.5407939
2E90EDD051D2	2016-08-28	EtOH_Box05_S31	Motion	0	2188.5434339
2E90EDD051D2	2016-08-28	EtOH_Box05_S31	Motion	0	2200.29657888
2E90EDD051D2	2016-08-28	EtOH_Box05_S31	Motion	0	2202.29923201
2E90EDD051D2	2016-08-28	EtOH_Box05_S31	Motion	0	2208.06247401
2E90EDD051D2	2016-08-28	EtOH_Box05_S31	Motion	0	2210.06511497
2E90EDD051D2	2016-08-28	EtOH_Box05_S31	Motion	0	2213.48027897
2E90EDD051D2	2016-08-28	EtOH_Box05_S31	Motion	0	2215.48294592
2E90EDD051D2	2016-08-28	EtOH_Box05_S31	Motion	0	2329.51070094
2E90EDD051D2	2016-08-28	EtOH_Box05_S31	Motion	0	2331.51338696
2E90EDD051D2	2016-08-28	EtOH_Box05_S31	Motion	0	2335.64677095
2E90EDD051D2	2016-08-28	EtOH_Box05_S31	Motion	0	2337.64941883
2E90EDD051D2	2016-08-28	EtOH_Box05_S31	Motion	0	2341.75051093
2E90EDD051D2	2016-08-28	EtOH_Box05_S31	Motion	0	2343.75313997
2E90EDD051D2	2016-08-28	EtOH_Box05_S31	Motion	0	2351.42016196
2E90EDD051D2	2016-08-28	EtOH_Box05_S31	Motion	0	2353.42282987
2E90EDD051D2	2016-08-28	EtOH_Box05_S31	Motion	0	2356.79998088
2E90EDD051D2	2016-08-28	EtOH_Box05_S31	Motion	0	2358.80264091
2E90EDD051D2	2016-08-28	EtOH_Box05_S31	Motion	0	2362.31812286
2E90EDD051D2	2016-08-28	EtOH_Box05_S31	Motion	0	2364.32064986
2E90EDD051D2	2016-08-28	EtOH_Box05_S31	Motion	0	2367.88189006
2E90EDD051D2	2016-08-28	EtOH_Box05_S31	Motion	0	2369.88453102
2E90EDD051D2	2016-08-28	EtOH_Box05_S31	Motion	0	2373.38052201
2E90EDD051D2	2016-08-28	EtOH_Box05_S31	Motion	0	2375.38317895
2E90EDD051D2	2016-08-28	EtOH_Box05_S31	Motion	0	2378.74133301
2E90EDD051D2	2016-08-28	EtOH_Box05_S31	Motion	0	2380.74394894
2E90EDD051D2	2016-08-28	EtOH_Box05_S31	Motion	0	2384.22175193
2E90EDD051D2	2016-08-28	EtOH_Box05_S31	Motion	0	2386.224401
2E90EDD051D2	2016-08-28	EtOH_Box05_S31	Motion	0	2390.5137279
2E90EDD051D2	2016-08-28	EtOH_Box05_S31	Motion	0	2392.51637101
2E90EDD051D2	2016-08-28	EtOH_Box05_S31	Motion	0	2396.78528285
2E90EDD051D2	2016-08-28	EtOH_Box05_S31	Motion	0	2398.78791595
2E90EDD051D2	2016-08-28	EtOH_Box05_S31	Motion	0	2406.50523996
2E90EDD051D2	2016-08-28	EtOH_Box05_S31	Motion	0	2408.50788689
2E90EDD051D2	2016-08-28	EtOH_Box05_S31	Motion	0	2415.53562689
2E90EDD051D2	2016-08-28	EtOH_Box05_S31	Motion	0	2417.53830194
2E90EDD051D2	2016-08-28	EtOH_Box05_S31	Motion	0	2421.3933599
2E90EDD051D2	2016-08-28	EtOH_Box05_S31	Motion	0	2423.39599085
2E90EDD051D2	2016-08-28	EtOH_Box05_S31	Motion	0	2426.95436287
2E90EDD051D2	2016-08-28	EtOH_Box05_S31	Motion	0	2428.95700788
2E90EDD051D2	2016-08-28	EtOH_Box05_S31	Motion	0	2432.25948501
2E90EDD051D2	2016-08-28	EtOH_Box05_S31	Motion	0	2434.262146
2E90EDD051D2	2016-08-28	EtOH_Box05_S31	Motion	0	2438.0244019
2E90EDD051D2	2016-08-28	EtOH_Box05_S31	Motion	0	2440.02695489
2E90EDD051D2	2016-08-28	EtOH_Box05_S31	Motion	0	2444.17822194
2E90EDD051D2	2016-08-28	EtOH_Box05_S31	Motion	0	2446.18078589
2E90EDD051D2	2016-08-28	EtOH_Box05_S31	Motion	0	2449.43698883
2E90EDD051D2	2016-08-28	EtOH_Box05_S31	Motion	0	2451.43960094
2E90EDD051D2	2016-08-28	EtOH_Box05_S31	Motion	0	2466.59836698
2E90EDD051D2	2016-08-28	EtOH_Box05_S31	Motion	0	2468.6010139
2E90EDD051D2	2016-08-28	EtOH_Box05_S31	Motion	0	2471.84113789
2E90EDD051D2	2016-08-28	EtOH_Box05_S31	Motion	0	2473.84377599
2E90EDD051D2	2016-08-28	EtOH_Box05_S31	Motion	0	2478.66427588
2E90EDD051D2	2016-08-28	EtOH_Box05_S31	Motion	0	2480.66688991
2E90EDD051D2	2016-08-28	EtOH_Box05_S31	Motion	0	2484.31363297
2E90EDD051D2	2016-08-28	EtOH_Box05_S31	Motion	0	2486.31627584
2E90EDD051D2	2016-08-28	EtOH_Box05_S31	Motion	0	2489.63121486
2E90EDD051D2	2016-08-28	EtOH_Box05_S31	Motion	0	2491.63382697
2E90EDD051D2	2016-08-28	EtOH_Box05_S31	Motion	0	2495.09038687
2E90EDD051D2	2016-08-28	EtOH_Box05_S31	Motion	0	2497.0930059
2E90EDD051D2	2016-08-28	EtOH_Box05_S31	Motion	0	2500.32764292
2E90EDD051D2	2016-08-28	EtOH_Box05_S31	Motion	0	2502.33021688
2E90EDD051D2	2016-08-28	EtOH_Box05_S31	Motion	0	2505.74840903
2E90EDD051D2	2016-08-28	EtOH_Box05_S31	Motion	0	2507.75102997
2E90EDD051D2	2016-08-28	EtOH_Box05_S31	Motion	0	2511.39217091
2E90EDD051D2	2016-08-28	EtOH_Box05_S31	Motion	0	2513.39465094
2E90EDD051D2	2016-08-28	EtOH_Box05_S31	Motion	0	2516.35917497
2E90EDD051D2	2016-08-28	EtOH_Box05_S31	Motion	0	2518.36174798
2E90EDD051D2	2016-08-28	EtOH_Box05_S31	Motion	0	2522.64417696
2E90EDD051D2	2016-08-28	EtOH_Box05_S31	Motion	0	2524.64680791
2E90EDD051D2	2016-08-28	EtOH_Box05_S31	Motion	0	2529.29743195
2E90EDD051D2	2016-08-28	EtOH_Box05_S31	Motion	0	2531.30006099
2E90EDD051D2	2016-08-28	EtOH_Box05_S31	Motion	0	2535.08866
2E90EDD051D2	2016-08-28	EtOH_Box05_S31	Motion	0	2537.09124494
2E90EDD051D2	2016-08-28	EtOH_Box05_S31	Motion	0	2542.58321905
2E90EDD051D2	2016-08-28	EtOH_Box05_S31	Motion	0	2544.58846998
2E90EDD051D2	2016-08-28	EtOH_Box05_S31	Motion	0	2549.46176004
2E90EDD051D2	2016-08-28	EtOH_Box05_S31	Motion	0	2551.46441793
2E90EDD051D2	2016-08-28	EtOH_Box05_S31	Motion	0	2555.54955101
2E90EDD051D2	2016-08-28	EtOH_Box05_S31	Motion	0	2557.55203986
2E90EDD051D2	2016-08-28	EtOH_Box05_S31	Motion	0	2562.55941391
2E90EDD051D2	2016-08-28	EtOH_Box05_S31	Motion	0	2564.56208205
2E90EDD051D2	2016-08-28	EtOH_Box05_S31	Motion	0	2568.16999292
2E90EDD051D2	2016-08-28	EtOH_Box05_S31	Motion	0	2570.17266989
2E90EDD051D2	2016-08-28	EtOH_Box05_S31	Motion	0	2588.59468389
2E90EDD051D2	2016-08-28	EtOH_Box05_S31	Motion	0	2590.59735394
2E90EDD051D2	2016-08-28	EtOH_Box05_S31	Motion	0	2594.436625
2E90EDD051D2	2016-08-28	EtOH_Box05_S31	Motion	0	2596.43928289
2E90EDD051D2	2016-08-28	EtOH_Box05_S31	Motion	0	2600.00909996
2E90EDD051D2	2016-08-28	EtOH_Box05_S31	Motion	0	2602.01175785
2E90EDD051D2	2016-08-28	EtOH_Box05_S31	Motion	0	2605.12651992
2E90EDD051D2	2016-08-28	EtOH_Box05_S31	Motion	0	2607.12940693
2E90EDD051D2	2016-08-28	EtOH_Box05_S31	Motion	0	2613.14704299
2E90EDD051D2	2016-08-28	EtOH_Box05_S31	Motion	0	2615.1497159
2E90EDD051D2	2016-08-28	EtOH_Box05_S31	Motion	0	2729.88534498
2E90EDD051D2	2016-08-28	EtOH_Box05_S31	Motion	0	2731.88803601
2E90EDD051D2	2016-08-28	EtOH_Box05_S31	Motion	0	2742.78536892
2E90EDD051D2	2016-08-28	EtOH_Box05_S31	Motion	0	2744.78802705
2E90EDD051D2	2016-08-28	EtOH_Box05_S31	Motion	0	2749.04579902
2E90EDD051D2	2016-08-28	EtOH_Box05_S31	Motion	0	2751.04846096
2E90EDD051D2	2016-08-28	EtOH_Box05_S31	Motion	0	2759.53311491
2E90EDD051D2	2016-08-28	EtOH_Box05_S31	Motion	0	2761.53579402
2E90EDD051D2	2016-08-28	EtOH_Box05_S31	Motion	0	2765.05462599
2E90EDD051D2	2016-08-28	EtOH_Box05_S31	Motion	0	2767.05661488
2E90EDD051D2	2016-08-28	EtOH_Box05_S31	Motion	0	2771.74809003
2E90EDD051D2	2016-08-28	EtOH_Box05_S31	Motion	0	2773.750772
2E90EDD051D2	2016-08-28	EtOH_Box05_S31	Motion	0	2776.75380301
2E90EDD051D2	2016-08-28	EtOH_Box05_S31	Motion	0	2778.757972
2E90EDD051D2	2016-08-28	EtOH_Box05_S31	Motion	0	2782.33671498
2E90EDD051D2	2016-08-28	EtOH_Box05_S31	Motion	0	2784.33940196
2E90EDD051D2	2016-08-28	EtOH_Box05_S31	Motion	0	2842.57342792
2E90EDD051D2	2016-08-28	EtOH_Box05_S31	Motion	0	2844.57612205
2E90EDD051D2	2016-08-28	EtOH_Box05_S31	Motion	0	2848.47880292
2E90EDD051D2	2016-08-28	EtOH_Box05_S31	Motion	0	2850.48147202
2E90EDD051D2	2016-08-28	EtOH_Box05_S31	Motion	0	2853.74306583
2E90EDD051D2	2016-08-28	EtOH_Box05_S31	Motion	0	2855.74572682
2E90EDD051D2	2016-08-28	EtOH_Box05_S31	Motion	0	2861.41314197
2E90EDD051D2	2016-08-28	EtOH_Box05_S31	Motion	0	2863.41580296
2E90EDD051D2	2016-08-28	EtOH_Box05_S31	Motion	0	2871.36694193
2E90EDD051D2	2016-08-28	EtOH_Box05_S31	Motion	0	2873.36961102
2E90EDD051D2	2016-08-28	EtOH_Box05_S31	Motion	0	2877.68352795
2E90EDD051D2	2016-08-28	EtOH_Box05_S31	Motion	0	2879.68618298
2E90EDD051D2	2016-08-28	EtOH_Box05_S31	Motion	0	2883.80841899
2E90EDD051D2	2016-08-28	EtOH_Box05_S31	Motion	0	2885.81107688
2E90EDD051D2	2016-08-28	EtOH_Box05_S31	Motion	0	2889.76237202
2E90EDD051D2	2016-08-28	EtOH_Box05_S31	Motion	0	2891.76502895
2E90EDD051D2	2016-08-28	EtOH_Box05_S31	Motion	0	2896.31278491
2E90EDD051D2	2016-08-28	EtOH_Box05_S31	Motion	0	2898.31543994
2E90EDD051D2	2016-08-28	EtOH_Box05_S31	Motion	0	2901.69559383
2E90EDD051D2	2016-08-28	EtOH_Box05_S31	Motion	0	2903.69825101
2E90EDD051D2	2016-08-28	EtOH_Box05_S31	Motion	0	2912.12636185
2E90EDD051D2	2016-08-28	EtOH_Box05_S31	Motion	0	2914.12902594
2E90EDD051D2	2016-08-28	EtOH_Box05_S31	Motion	0	2918.39725494
2E90EDD051D2	2016-08-28	EtOH_Box05_S31	Motion	0	2920.39990687
2E90EDD051D2	2016-08-28	EtOH_Box05_S31	Motion	0	2923.97494388
2E90EDD051D2	2016-08-28	EtOH_Box05_S31	Motion	0	2925.97759104
2E90EDD051D2	2016-08-28	EtOH_Box05_S31	Motion	0	2929.16220593
2E90EDD051D2	2016-08-28	EtOH_Box05_S31	Motion	0	2931.16485691
2E90EDD051D2	2016-08-28	EtOH_Box05_S31	Motion	0	2942.07481694
2E90EDD051D2	2016-08-28	EtOH_Box05_S31	Motion	0	2944.07748294
2E90EDD051D2	2016-08-28	EtOH_Box05_S31	Motion	0	2948.32379389
2E90EDD051D2	2016-08-28	EtOH_Box05_S31	Motion	0	2950.32645893
2E90EDD051D2	2016-08-28	EtOH_Box05_S31	Motion	0	2956.63151693
2E90EDD051D2	2016-08-28	EtOH_Box05_S31	Motion	0	2958.63419485
2E90EDD051D2	2016-08-28	EtOH_Box05_S31	Motion	0	2962.39412498
2E90EDD051D2	2016-08-28	EtOH_Box05_S31	Motion	0	2964.39676189
2E90EDD051D2	2016-08-28	EtOH_Box05_S31	Motion	0	2977.01608491
2E90EDD051D2	2016-08-28	EtOH_Box05_S31	Motion	0	2979.01875401
2E90EDD051D2	2016-08-28	EtOH_Box05_S31	Motion	0	2990.50347805
2E90EDD051D2	2016-08-28	EtOH_Box05_S31	Motion	0	2992.50613499
2E90EDD051D2	2016-08-28	EtOH_Box05_S31	Motion	0	3043.29518294
2E90EDD051D2	2016-08-28	EtOH_Box05_S31	Motion	0	3045.29787087
2E90EDD051D2	2016-08-28	EtOH_Box05_S31	Motion	0	3048.50573182
2E90EDD051D2	2016-08-28	EtOH_Box05_S31	Motion	0	3050.50840092
2E90EDD051D2	2016-08-28	EtOH_Box05_S31	Motion	0	3054.89263296
2E90EDD051D2	2016-08-28	EtOH_Box05_S31	Motion	0	3056.89525986
2E90EDD051D2	2016-08-28	EtOH_Box05_S31	Motion	0	3066.47965693
2E90EDD051D2	2016-08-28	EtOH_Box05_S31	Motion	0	3068.48234606
2E90EDD051D2	2016-08-28	EtOH_Box05_S31	Motion	0	3071.64709401
2E90EDD051D2	2016-08-28	EtOH_Box05_S31	Motion	0	3073.65165687
2E90EDD051D2	2016-08-28	EtOH_Box05_S31	Motion	0	3077.20716
2E90EDD051D2	2016-08-28	EtOH_Box05_S31	Motion	0	3079.20980096
2E90EDD051D2	2016-08-28	EtOH_Box05_S31	Motion	0	3082.549963
2E90EDD051D2	2016-08-28	EtOH_Box05_S31	Motion	0	3084.55401397
2E90EDD051D2	2016-08-28	EtOH_Box05_S31	Motion	0	3088.63963103
2E90EDD051D2	2016-08-28	EtOH_Box05_S31	Motion	0	3090.64228702
2E90EDD051D2	2016-08-28	EtOH_Box05_S31	Motion	0	3093.92680597
2E90EDD051D2	2016-08-28	EtOH_Box05_S31	Motion	0	3095.92945004
2E90EDD051D2	2016-08-28	EtOH_Box05_S31	Motion	0	3099.94773197
2E90EDD051D2	2016-08-28	EtOH_Box05_S31	Motion	0	3101.95038891
2E90EDD051D2	2016-08-28	EtOH_Box05_S31	Motion	0	3105.08930993
2E90EDD051D2	2016-08-28	EtOH_Box05_S31	Motion	0	3107.09338784
2E90EDD051D2	2016-08-28	EtOH_Box05_S31	Motion	0	3111.95883989
2E90EDD051D2	2016-08-28	EtOH_Box05_S31	Motion	0	3113.96150303
2E90EDD051D2	2016-08-28	EtOH_Box05_S31	Motion	0	3121.84440589
2E90EDD051D2	2016-08-28	EtOH_Box05_S31	Motion	0	3123.84705901
2E90EDD051D2	2016-08-28	EtOH_Box05_S31	Motion	0	3127.55348086
2E90EDD051D2	2016-08-28	EtOH_Box05_S31	Motion	0	3129.55894399
2E90EDD051D2	2016-08-28	EtOH_Box05_S31	Motion	0	3132.74762201
2E90EDD051D2	2016-08-28	EtOH_Box05_S31	Motion	0	3134.75167894
2E90EDD051D2	2016-08-28	EtOH_Box05_S31	Motion	0	3138.29579687
2E90EDD051D2	2016-08-28	EtOH_Box05_S31	Motion	0	3140.29836702
2E90EDD051D2	2016-08-28	EtOH_Box05_S31	Motion	0	3150.8674829
2E90EDD051D2	2016-08-28	EtOH_Box05_S31	Motion	0	3152.87016797
2E90EDD051D2	2016-08-28	EtOH_Box05_S31	Motion	0	3156.55659485
2E90EDD051D2	2016-08-28	EtOH_Box05_S31	Motion	0	3158.55924487
2E90EDD051D2	2016-08-28	EtOH_Box05_S31	Motion	0	3161.79913998
2E90EDD051D2	2016-08-28	EtOH_Box05_S31	Motion	0	3163.80176997
2E90EDD051D2	2016-08-28	EtOH_Box05_S31	Motion	0	3167.05075002
2E90EDD051D2	2016-08-28	EtOH_Box05_S31	Motion	0	3169.05341387
2E90EDD051D2	2016-08-28	EtOH_Box05_S31	Motion	0	3216.54011083
2E90EDD051D2	2016-08-28	EtOH_Box05_S31	Motion	0	3218.54279089
2E90EDD051D2	2016-08-28	EtOH_Box05_S31	Motion	0	3221.96801496
2E90EDD051D2	2016-08-28	EtOH_Box05_S31	Motion	0	3223.97068405
2E90EDD051D2	2016-08-28	EtOH_Box05_S31	Motion	0	3227.81701803
2E90EDD051D2	2016-08-28	EtOH_Box05_S31	Motion	0	3229.81967092
2E90EDD051D2	2016-08-28	EtOH_Box05_S31	Motion	0	3232.77846885
2E90EDD051D2	2016-08-28	EtOH_Box05_S31	Motion	0	3234.78108191
2E90EDD051D2	2016-08-28	EtOH_Box05_S31	Motion	0	3260.74596
2E90EDD051D2	2016-08-28	EtOH_Box05_S31	Motion	0	3262.74864388
2E90EDD051D2	2016-08-28	EtOH_Box05_S31	Motion	0	3265.97112799
2E90EDD051D2	2016-08-28	EtOH_Box05_S31	Motion	0	3267.97377801
2E90EDD051D2	2016-08-28	EtOH_Box05_S31	Motion	0	3271.23656797
2E90EDD051D2	2016-08-28	EtOH_Box05_S31	Motion	0	3273.23922396
2E90EDD051D2	2016-08-28	EtOH_Box05_S31	Motion	0	3279.97326684
2E90EDD051D2	2016-08-28	EtOH_Box05_S31	Motion	0	3281.97593904
2E90EDD051D2	2016-08-28	EtOH_Box05_S31	Motion	0	3287.26347589
2E90EDD051D2	2016-08-28	EtOH_Box05_S31	Motion	0	3289.26615
2E90EDD051D2	2016-08-28	EtOH_Box05_S31	Motion	0	3293.17712188
2E90EDD051D2	2016-08-28	EtOH_Box05_S31	Motion	0	3295.17978287
2E90EDD051D2	2016-08-28	EtOH_Box05_S31	Motion	0	3299.77530098
2E90EDD051D2	2016-08-28	EtOH_Box05_S31	Motion	0	3301.77795386
2E90EDD051D2	2016-08-28	EtOH_Box05_S31	Motion	0	3306.47116089
2E90EDD051D2	2016-08-28	EtOH_Box05_S31	Motion	0	3308.47381902
2E90EDD051D2	2016-08-28	EtOH_Box05_S31	Motion	0	3315.18534303
2E90EDD051D2	2016-08-28	EtOH_Box05_S31	Motion	0	3317.18800497
2E90EDD051D2	2016-08-28	EtOH_Box05_S31	Motion	0	3320.46626306
2E90EDD051D2	2016-08-28	EtOH_Box05_S31	Motion	0	3322.4689219
2E90EDD051D2	2016-08-28	EtOH_Box05_S31	Motion	0	3325.92137885
2E90EDD051D2	2016-08-28	EtOH_Box05_S31	Motion	0	3327.92399788
2E90EDD051D2	2016-08-28	EtOH_Box05_S31	Motion	0	3331.77285385
2E90EDD051D2	2016-08-28	EtOH_Box05_S31	Motion	0	3333.77549696
2E90EDD051D2	2016-08-28	EtOH_Box05_S31	Motion	0	3336.82129288
2E90EDD051D2	2016-08-28	EtOH_Box05_S31	Motion	0	3338.82392192
2E90EDD051D2	2016-08-28	EtOH_Box05_S31	Motion	0	3342.49952984
2E90EDD051D2	2016-08-28	EtOH_Box05_S31	Motion	0	3344.50219989
2E90EDD051D2	2016-08-28	EtOH_Box05_S31	Motion	0	3347.54365587
2E90EDD051D2	2016-08-28	EtOH_Box05_S31	Motion	0	3349.54629683
2E90EDD051D2	2016-08-28	EtOH_Box05_S31	Motion	0	3353.80023599
2E90EDD051D2	2016-08-28	EtOH_Box05_S31	Motion	0	3355.80285382
2E90EDD051D2	2016-08-28	EtOH_Box05_S31	Motion	0	3359.46519685
2E90EDD051D2	2016-08-28	EtOH_Box05_S31	Motion	0	3361.46782994
2E90EDD051D2	2016-08-28	EtOH_Box05_S31	Motion	0	3365.31997895
2E90EDD051D2	2016-08-28	EtOH_Box05_S31	Motion	0	3367.32259297
2E90EDD051D2	2016-08-28	EtOH_Box05_S31	Motion	0	3370.7860949
2E90EDD051D2	2016-08-28	EtOH_Box05_S31	Motion	0	3372.78866792
2E90EDD051D2	2016-08-28	EtOH_Box05_S31	Motion	0	3378.19422984
2E90EDD051D2	2016-08-28	EtOH_Box05_S31	Motion	0	3380.19834685
2E90EDD051D2	2016-08-28	EtOH_Box05_S31	Motion	0	3383.43174982
2E90EDD051D2	2016-08-28	EtOH_Box05_S31	Motion	0	3385.43695188
2E90EDD051D2	2016-08-28	EtOH_Box05_S31	Motion	0	3389.25645494
2E90EDD051D2	2016-08-28	EtOH_Box05_S31	Motion	0	3391.25910997
2E90EDD051D2	2016-08-28	EtOH_Box05_S31	Motion	0	3394.48940897
2E90EDD051D2	2016-08-28	EtOH_Box05_S31	Motion	0	3396.49479699
2E90EDD051D2	2016-08-28	EtOH_Box05_S31	Motion	0	3488.51220083
2E90EDD051D2	2016-08-28	EtOH_Box05_S31	Motion	0	3490.51486993
2E90EDD051D2	2016-08-28	EtOH_Box05_S31	Motion	0	3493.64824796
2E90EDD051D2	2016-08-28	EtOH_Box05_S31	Motion	0	3495.65092587
2E90EDD051D2	2016-08-28	EtOH_Box05_S31	Motion	0	3505.36076689
2E90EDD051D2	2016-08-28	EtOH_Box05_S31	Motion	0	3507.36343002
2E90EDD051D2	2016-08-28	EtOH_Box05_S31	Motion	0	3519.88515782
2E90EDD051D2	2016-08-28	EtOH_Box05_S31	Motion	0	3521.88782406
2E90EDD051D2	2016-08-28	EtOH_Box05_S31	Motion	0	3552.41074491
2E90EDD051D2	2016-08-28	EtOH_Box05_S31	Motion	0	3554.41342998
2E90EDD051D2	2016-08-28	EtOH_Box05_S31	Motion	0	3590.78063202
2E90EDD051D2	2016-08-28	EtOH_Box05_S31	Motion	0	3592.78334093
2E90EDD051D2	2016-08-28	EtOH_Box05_S31	Motion	0	3596.03127503
2E90EDD051D2	2016-08-28	EtOH_Box05_S31	Motion	0	3598.0339489
2E90EDD051D2	2016-08-28	EtOH_Box05_S31	SessionEnd	0	3600.03666496
