# Supplementary material for: An open source device for operant licking in rats
Source: PeerJ. 2017 Feb 14;5:e2981. doi: 10.7717/peerj.2981 (PMC5312574; doi:10.7717/peerj.2981)
Supplement: Supplemental Information 1 — The complete raw data and several R scripts that generated all the figures and statistical analysis were compressed using the Linux tar command. The bash program dataSummary.sh located in the sucrose and water subdirectory was used to generate summary statistics for each run. [file peerj-05-2981-s001.gz › data/water/water_vr/ETOH_motion_Box04_S115_2E90EDD21091.csv]

RatID	date	boxid	EventType	vr	seconds
2E90EDD21091	2016-08-28	EtOH_Box04_S115	Motion	0	9.21871995926
2E90EDD21091	2016-08-28	EtOH_Box04_S115	Motion	0	11.2215788364
2E90EDD21091	2016-08-28	EtOH_Box04_S115	Motion	0	15.7343559265
2E90EDD21091	2016-08-28	EtOH_Box04_S115	Motion	0	17.7370288372
2E90EDD21091	2016-08-28	EtOH_Box04_S115	Motion	0	20.6168818474
2E90EDD21091	2016-08-28	EtOH_Box04_S115	Motion	0	24.1224398613
2E90EDD21091	2016-08-28	EtOH_Box04_S115	Motion	0	26.8147349358
2E90EDD21091	2016-08-28	EtOH_Box04_S115	Motion	0	28.8173668385
2E90EDD21091	2016-08-28	EtOH_Box04_S115	Motion	0	31.0283210278
2E90EDD21091	2016-08-28	EtOH_Box04_S115	Motion	0	33.0309729576
2E90EDD21091	2016-08-28	EtOH_Box04_S115	Motion	0	37.6165208817
2E90EDD21091	2016-08-28	EtOH_Box04_S115	Motion	0	45.3555278778
2E90EDD21091	2016-08-28	EtOH_Box04_S115	Motion	0	55.9818730354
2E90EDD21091	2016-08-28	EtOH_Box04_S115	Motion	0	57.9845349789
2E90EDD21091	2016-08-28	EtOH_Box04_S115	Motion	0	60.576431036
2E90EDD21091	2016-08-28	EtOH_Box04_S115	Motion	0	62.5790569782
2E90EDD21091	2016-08-28	EtOH_Box04_S115	Motion	0	64.6222419739
2E90EDD21091	2016-08-28	EtOH_Box04_S115	Motion	0	66.7346799374
2E90EDD21091	2016-08-28	EtOH_Box04_S115	Motion	0	68.7373139858
2E90EDD21091	2016-08-28	EtOH_Box04_S115	Motion	0	70.7399659157
2E90EDD21091	2016-08-28	EtOH_Box04_S115	Motion	0	72.742579937
2E90EDD21091	2016-08-28	EtOH_Box04_S115	Motion	0	74.7452139854
2E90EDD21091	2016-08-28	EtOH_Box04_S115	Motion	0	76.7478749752
2E90EDD21091	2016-08-28	EtOH_Box04_S115	Motion	0	79.3908829689
2E90EDD21091	2016-08-28	EtOH_Box04_S115	Motion	0	81.3934898376
2E90EDD21091	2016-08-28	EtOH_Box04_S115	Motion	0	84.2836868763
2E90EDD21091	2016-08-28	EtOH_Box04_S115	Motion	0	86.2863209248
2E90EDD21091	2016-08-28	EtOH_Box04_S115	Motion	0	88.2889609337
2E90EDD21091	2016-08-28	EtOH_Box04_S115	Motion	0	93.3197610378
2E90EDD21091	2016-08-28	EtOH_Box04_S115	Motion	0	95.3224170208
2E90EDD21091	2016-08-28	EtOH_Box04_S115	Motion	0	97.3250780106
2E90EDD21091	2016-08-28	EtOH_Box04_S115	Motion	0	99.8397920132
2E90EDD21091	2016-08-28	EtOH_Box04_S115	Motion	0	104.07483983
2E90EDD21091	2016-08-28	EtOH_Box04_S115	Motion	0	106.590519905
2E90EDD21091	2016-08-28	EtOH_Box04_S115	Motion	0	108.593156815
2E90EDD21091	2016-08-28	EtOH_Box04_S115	Motion	0	110.631002903
2E90EDD21091	2016-08-28	EtOH_Box04_S115	Motion	0	112.808254957
2E90EDD21091	2016-08-28	EtOH_Box04_S115	Motion	0	114.810861826
2E90EDD21091	2016-08-28	EtOH_Box04_S115	Motion	0	117.700382948
2E90EDD21091	2016-08-28	EtOH_Box04_S115	Motion	0	120.554898024
2E90EDD21091	2016-08-28	EtOH_Box04_S115	Motion	0	123.720664024
2E90EDD21091	2016-08-28	EtOH_Box04_S115	Motion	0	126.130568027
2E90EDD21091	2016-08-28	EtOH_Box04_S115	Motion	0	145.947043896
2E90EDD21091	2016-08-28	EtOH_Box04_S115	Motion	0	148.476764917
2E90EDD21091	2016-08-28	EtOH_Box04_S115	Motion	0	150.479387045
2E90EDD21091	2016-08-28	EtOH_Box04_S115	Motion	0	153.832547903
2E90EDD21091	2016-08-28	EtOH_Box04_S115	Motion	0	155.972424984
2E90EDD21091	2016-08-28	EtOH_Box04_S115	Motion	0	158.86512804
2E90EDD21091	2016-08-28	EtOH_Box04_S115	Motion	0	160.869180918
2E90EDD21091	2016-08-28	EtOH_Box04_S115	Motion	0	164.670259953
2E90EDD21091	2016-08-28	EtOH_Box04_S115	Motion	0	167.470160007
2E90EDD21091	2016-08-28	EtOH_Box04_S115	Motion	0	169.472805023
2E90EDD21091	2016-08-28	EtOH_Box04_S115	Motion	0	171.723892927
2E90EDD21091	2016-08-28	EtOH_Box04_S115	Motion	0	177.526993036
2E90EDD21091	2016-08-28	EtOH_Box04_S115	Motion	0	179.529657841
2E90EDD21091	2016-08-28	EtOH_Box04_S115	Motion	0	182.134269953
2E90EDD21091	2016-08-28	EtOH_Box04_S115	Motion	0	185.315462828
2E90EDD21091	2016-08-28	EtOH_Box04_S115	Motion	0	190.029388905
2E90EDD21091	2016-08-28	EtOH_Box04_S115	Motion	0	192.188061953
2E90EDD21091	2016-08-28	EtOH_Box04_S115	Motion	0	194.641872883
2E90EDD21091	2016-08-28	EtOH_Box04_S115	Motion	0	196.644490004
2E90EDD21091	2016-08-28	EtOH_Box04_S115	Motion	0	211.267843962
2E90EDD21091	2016-08-28	EtOH_Box04_S115	Motion	0	214.573436022
2E90EDD21091	2016-08-28	EtOH_Box04_S115	Motion	0	217.227015972
2E90EDD21091	2016-08-28	EtOH_Box04_S115	Motion	0	221.027300835
2E90EDD21091	2016-08-28	EtOH_Box04_S115	Motion	0	223.030019045
2E90EDD21091	2016-08-28	EtOH_Box04_S115	Motion	0	227.89188385
2E90EDD21091	2016-08-28	EtOH_Box04_S115	Motion	0	232.335554838
2E90EDD21091	2016-08-28	EtOH_Box04_S115	Motion	0	234.46071291
2E90EDD21091	2016-08-28	EtOH_Box04_S115	Motion	0	236.463358879
2E90EDD21091	2016-08-28	EtOH_Box04_S115	Motion	0	238.707304001
2E90EDD21091	2016-08-28	EtOH_Box04_S115	Motion	0	243.930374861
2E90EDD21091	2016-08-28	EtOH_Box04_S115	Motion	0	246.729918003
2E90EDD21091	2016-08-28	EtOH_Box04_S115	Motion	0	252.16748786
2E90EDD21091	2016-08-28	EtOH_Box04_S115	Motion	0	254.170152903
2E90EDD21091	2016-08-28	EtOH_Box04_S115	Motion	0	256.172772884
2E90EDD21091	2016-08-28	EtOH_Box04_S115	Motion	0	258.175403833
2E90EDD21091	2016-08-28	EtOH_Box04_S115	Motion	0	260.436954021
2E90EDD21091	2016-08-28	EtOH_Box04_S115	Motion	0	263.575251818
2E90EDD21091	2016-08-28	EtOH_Box04_S115	Motion	0	266.847944021
2E90EDD21091	2016-08-28	EtOH_Box04_S115	Motion	0	272.282791853
2E90EDD21091	2016-08-28	EtOH_Box04_S115	Motion	0	277.172000885
2E90EDD21091	2016-08-28	EtOH_Box04_S115	Motion	0	279.174641848
2E90EDD21091	2016-08-28	EtOH_Box04_S115	Motion	0	281.177281857
2E90EDD21091	2016-08-28	EtOH_Box04_S115	Motion	0	283.179898024
2E90EDD21091	2016-08-28	EtOH_Box04_S115	Motion	0	289.382568836
2E90EDD21091	2016-08-28	EtOH_Box04_S115	Motion	0	291.452651024
2E90EDD21091	2016-08-28	EtOH_Box04_S115	Motion	0	301.576361895
2E90EDD21091	2016-08-28	EtOH_Box04_S115	Motion	0	314.919427872
2E90EDD21091	2016-08-28	EtOH_Box04_S115	Motion	0	317.370891809
2E90EDD21091	2016-08-28	EtOH_Box04_S115	Motion	0	320.613935947
2E90EDD21091	2016-08-28	EtOH_Box04_S115	Motion	0	322.616585016
2E90EDD21091	2016-08-28	EtOH_Box04_S115	Motion	0	324.619181871
2E90EDD21091	2016-08-28	EtOH_Box04_S115	Motion	0	326.621865034
2E90EDD21091	2016-08-28	EtOH_Box04_S115	Motion	0	330.133507013
2E90EDD21091	2016-08-28	EtOH_Box04_S115	Motion	0	332.13614893
2E90EDD21091	2016-08-28	EtOH_Box04_S115	Motion	0	334.402256966
2E90EDD21091	2016-08-28	EtOH_Box04_S115	Motion	0	336.637718916
2E90EDD21091	2016-08-28	EtOH_Box04_S115	Motion	0	339.184180021
2E90EDD21091	2016-08-28	EtOH_Box04_S115	Motion	0	341.305619955
2E90EDD21091	2016-08-28	EtOH_Box04_S115	Motion	0	356.85213089
2E90EDD21091	2016-08-28	EtOH_Box04_S115	Motion	0	359.712759972
2E90EDD21091	2016-08-28	EtOH_Box04_S115	Motion	0	362.88376689
2E90EDD21091	2016-08-28	EtOH_Box04_S115	Motion	0	364.886440992
2E90EDD21091	2016-08-28	EtOH_Box04_S115	Motion	0	367.773418903
2E90EDD21091	2016-08-28	EtOH_Box04_S115	Motion	0	371.057775021
2E90EDD21091	2016-08-28	EtOH_Box04_S115	Motion	0	373.347447872
2E90EDD21091	2016-08-28	EtOH_Box04_S115	Motion	0	375.35008502
2E90EDD21091	2016-08-28	EtOH_Box04_S115	Motion	0	378.048501015
2E90EDD21091	2016-08-28	EtOH_Box04_S115	Motion	0	380.051177979
2E90EDD21091	2016-08-28	EtOH_Box04_S115	Motion	0	385.141335011
2E90EDD21091	2016-08-28	EtOH_Box04_S115	Motion	0	387.22883296
2E90EDD21091	2016-08-28	EtOH_Box04_S115	Motion	0	389.231449842
2E90EDD21091	2016-08-28	EtOH_Box04_S115	Motion	0	391.23404789
2E90EDD21091	2016-08-28	EtOH_Box04_S115	Motion	0	393.236708879
2E90EDD21091	2016-08-28	EtOH_Box04_S115	Motion	0	395.49839592
2E90EDD21091	2016-08-28	EtOH_Box04_S115	Motion	0	397.501009941
2E90EDD21091	2016-08-28	EtOH_Box04_S115	Motion	0	399.503675938
2E90EDD21091	2016-08-28	EtOH_Box04_S115	Motion	0	401.849020004
2E90EDD21091	2016-08-28	EtOH_Box04_S115	Motion	0	405.385653019
2E90EDD21091	2016-08-28	EtOH_Box04_S115	Motion	0	407.624615908
2E90EDD21091	2016-08-28	EtOH_Box04_S115	Motion	0	409.627235889
2E90EDD21091	2016-08-28	EtOH_Box04_S115	Motion	0	412.460876942
2E90EDD21091	2016-08-28	EtOH_Box04_S115	Motion	0	414.463533878
2E90EDD21091	2016-08-28	EtOH_Box04_S115	Motion	0	416.466157913
2E90EDD21091	2016-08-28	EtOH_Box04_S115	Motion	0	424.639652967
2E90EDD21091	2016-08-28	EtOH_Box04_S115	Motion	0	458.47397995
2E90EDD21091	2016-08-28	EtOH_Box04_S115	Motion	0	460.476696968
2E90EDD21091	2016-08-28	EtOH_Box04_S115	Motion	0	462.479341984
2E90EDD21091	2016-08-28	EtOH_Box04_S115	Motion	0	465.010114908
2E90EDD21091	2016-08-28	EtOH_Box04_S115	Motion	0	468.560595989
2E90EDD21091	2016-08-28	EtOH_Box04_S115	Motion	0	471.13573885
2E90EDD21091	2016-08-28	EtOH_Box04_S115	Motion	0	474.672614813
2E90EDD21091	2016-08-28	EtOH_Box04_S115	Motion	0	476.675244808
2E90EDD21091	2016-08-28	EtOH_Box04_S115	Motion	0	479.48573494
2E90EDD21091	2016-08-28	EtOH_Box04_S115	Motion	0	482.805496931
2E90EDD21091	2016-08-28	EtOH_Box04_S115	Motion	0	485.13664484
2E90EDD21091	2016-08-28	EtOH_Box04_S115	Motion	0	487.139246941
2E90EDD21091	2016-08-28	EtOH_Box04_S115	Motion	0	489.141863823
2E90EDD21091	2016-08-28	EtOH_Box04_S115	Motion	0	491.564664841
2E90EDD21091	2016-08-28	EtOH_Box04_S115	Motion	0	493.69579196
2E90EDD21091	2016-08-28	EtOH_Box04_S115	Motion	0	497.044301987
2E90EDD21091	2016-08-28	EtOH_Box04_S115	Motion	0	499.046938896
2E90EDD21091	2016-08-28	EtOH_Box04_S115	Motion	0	501.05230999
2E90EDD21091	2016-08-28	EtOH_Box04_S115	Motion	0	504.317709923
2E90EDD21091	2016-08-28	EtOH_Box04_S115	Motion	0	506.321755886
2E90EDD21091	2016-08-28	EtOH_Box04_S115	Motion	0	508.324388981
2E90EDD21091	2016-08-28	EtOH_Box04_S115	Motion	0	511.807792902
2E90EDD21091	2016-08-28	EtOH_Box04_S115	Motion	0	513.810443878
2E90EDD21091	2016-08-28	EtOH_Box04_S115	Motion	0	515.81307888
2E90EDD21091	2016-08-28	EtOH_Box04_S115	Motion	0	518.647212029
2E90EDD21091	2016-08-28	EtOH_Box04_S115	Motion	0	520.649868965
2E90EDD21091	2016-08-28	EtOH_Box04_S115	Motion	0	523.420300007
2E90EDD21091	2016-08-28	EtOH_Box04_S115	Motion	0	527.662571907
2E90EDD21091	2016-08-28	EtOH_Box04_S115	Motion	0	530.819244862
2E90EDD21091	2016-08-28	EtOH_Box04_S115	Motion	0	532.821888924
2E90EDD21091	2016-08-28	EtOH_Box04_S115	Motion	0	536.210775852
2E90EDD21091	2016-08-28	EtOH_Box04_S115	Motion	0	538.259773016
2E90EDD21091	2016-08-28	EtOH_Box04_S115	Motion	0	540.262414932
2E90EDD21091	2016-08-28	EtOH_Box04_S115	Motion	0	542.265067816
2E90EDD21091	2016-08-28	EtOH_Box04_S115	Motion	0	544.267712831
2E90EDD21091	2016-08-28	EtOH_Box04_S115	Motion	0	547.09599185
2E90EDD21091	2016-08-28	EtOH_Box04_S115	Motion	0	549.512972832
2E90EDD21091	2016-08-28	EtOH_Box04_S115	Motion	0	554.641217947
2E90EDD21091	2016-08-28	EtOH_Box04_S115	Motion	0	557.02809
2E90EDD21091	2016-08-28	EtOH_Box04_S115	Motion	0	559.030730963
2E90EDD21091	2016-08-28	EtOH_Box04_S115	Motion	0	562.556831837
2E90EDD21091	2016-08-28	EtOH_Box04_S115	Motion	0	569.633304834
2E90EDD21091	2016-08-28	EtOH_Box04_S115	Motion	0	590.301162958
2E90EDD21091	2016-08-28	EtOH_Box04_S115	Motion	0	592.303922892
2E90EDD21091	2016-08-28	EtOH_Box04_S115	Motion	0	594.305871964
2E90EDD21091	2016-08-28	EtOH_Box04_S115	Motion	0	596.307621956
2E90EDD21091	2016-08-28	EtOH_Box04_S115	Motion	0	598.310263872
2E90EDD21091	2016-08-28	EtOH_Box04_S115	Motion	0	600.3128829
2E90EDD21091	2016-08-28	EtOH_Box04_S115	Motion	0	602.314597845
2E90EDD21091	2016-08-28	EtOH_Box04_S115	Motion	0	604.36558795
2E90EDD21091	2016-08-28	EtOH_Box04_S115	Motion	0	606.367874861
2E90EDD21091	2016-08-28	EtOH_Box04_S115	Motion	0	608.481513023
2E90EDD21091	2016-08-28	EtOH_Box04_S115	Motion	0	610.483566999
2E90EDD21091	2016-08-28	EtOH_Box04_S115	Motion	0	612.486198902
2E90EDD21091	2016-08-28	EtOH_Box04_S115	Motion	0	627.106739998
2E90EDD21091	2016-08-28	EtOH_Box04_S115	Motion	0	631.682471991
2E90EDD21091	2016-08-28	EtOH_Box04_S115	Motion	0	633.685128927
2E90EDD21091	2016-08-28	EtOH_Box04_S115	Motion	0	641.285259962
2E90EDD21091	2016-08-28	EtOH_Box04_S115	Motion	0	651.308307886
2E90EDD21091	2016-08-28	EtOH_Box04_S115	Motion	0	653.310981989
2E90EDD21091	2016-08-28	EtOH_Box04_S115	Motion	0	660.495934963
2E90EDD21091	2016-08-28	EtOH_Box04_S115	Motion	0	668.468537807
2E90EDD21091	2016-08-28	EtOH_Box04_S115	Motion	0	670.817034006
2E90EDD21091	2016-08-28	EtOH_Box04_S115	Motion	0	674.039872885
2E90EDD21091	2016-08-28	EtOH_Box04_S115	Motion	0	676.042510033
2E90EDD21091	2016-08-28	EtOH_Box04_S115	Motion	0	678.045136929
2E90EDD21091	2016-08-28	EtOH_Box04_S115	Motion	0	680.905653954
2E90EDD21091	2016-08-28	EtOH_Box04_S115	Motion	0	684.268493891
2E90EDD21091	2016-08-28	EtOH_Box04_S115	Motion	0	686.854127884
2E90EDD21091	2016-08-28	EtOH_Box04_S115	Motion	0	690.951233864
2E90EDD21091	2016-08-28	EtOH_Box04_S115	Motion	0	693.174930811
2E90EDD21091	2016-08-28	EtOH_Box04_S115	Motion	0	695.177584887
2E90EDD21091	2016-08-28	EtOH_Box04_S115	Motion	0	698.226059914
2E90EDD21091	2016-08-28	EtOH_Box04_S115	Motion	0	700.232539892
2E90EDD21091	2016-08-28	EtOH_Box04_S115	Motion	0	705.024206877
2E90EDD21091	2016-08-28	EtOH_Box04_S115	Motion	0	707.026893854
2E90EDD21091	2016-08-28	EtOH_Box04_S115	Motion	0	709.029523849
2E90EDD21091	2016-08-28	EtOH_Box04_S115	Motion	0	711.851311922
2E90EDD21091	2016-08-28	EtOH_Box04_S115	Motion	0	735.168385029
2E90EDD21091	2016-08-28	EtOH_Box04_S115	Motion	0	753.55160594
2E90EDD21091	2016-08-28	EtOH_Box04_S115	Motion	0	755.767705917
2E90EDD21091	2016-08-28	EtOH_Box04_S115	Motion	0	757.770306826
2E90EDD21091	2016-08-28	EtOH_Box04_S115	Motion	0	759.772917032
2E90EDD21091	2016-08-28	EtOH_Box04_S115	Motion	0	763.572645903
2E90EDD21091	2016-08-28	EtOH_Box04_S115	Motion	0	765.575278997
2E90EDD21091	2016-08-28	EtOH_Box04_S115	Motion	0	768.146708012
2E90EDD21091	2016-08-28	EtOH_Box04_S115	Motion	0	770.757668018
2E90EDD21091	2016-08-28	EtOH_Box04_S115	Motion	0	774.642207861
2E90EDD21091	2016-08-28	EtOH_Box04_S115	Motion	0	778.575116873
2E90EDD21091	2016-08-28	EtOH_Box04_S115	Motion	0	781.892534971
2E90EDD21091	2016-08-28	EtOH_Box04_S115	Motion	0	783.895170927
2E90EDD21091	2016-08-28	EtOH_Box04_S115	Motion	0	792.52072382
2E90EDD21091	2016-08-28	EtOH_Box04_S115	Motion	0	794.523378849
2E90EDD21091	2016-08-28	EtOH_Box04_S115	Motion	0	796.52597785
2E90EDD21091	2016-08-28	EtOH_Box04_S115	Motion	0	799.08346796
2E90EDD21091	2016-08-28	EtOH_Box04_S115	Motion	0	802.829841852
2E90EDD21091	2016-08-28	EtOH_Box04_S115	Motion	0	805.716120958
2E90EDD21091	2016-08-28	EtOH_Box04_S115	Motion	0	807.71874094
2E90EDD21091	2016-08-28	EtOH_Box04_S115	Motion	0	813.603850842
2E90EDD21091	2016-08-28	EtOH_Box04_S115	Motion	0	815.686281919
2E90EDD21091	2016-08-28	EtOH_Box04_S115	Motion	0	817.688868999
2E90EDD21091	2016-08-28	EtOH_Box04_S115	Motion	0	819.805873871
2E90EDD21091	2016-08-28	EtOH_Box04_S115	Motion	0	823.606448889
2E90EDD21091	2016-08-28	EtOH_Box04_S115	Motion	0	826.276530981
2E90EDD21091	2016-08-28	EtOH_Box04_S115	Motion	0	828.502012014
2E90EDD21091	2016-08-28	EtOH_Box04_S115	Motion	0	848.783413887
2E90EDD21091	2016-08-28	EtOH_Box04_S115	Motion	0	886.699374914
2E90EDD21091	2016-08-28	EtOH_Box04_S115	Motion	0	889.623880863
2E90EDD21091	2016-08-28	EtOH_Box04_S115	Motion	0	894.046483994
2E90EDD21091	2016-08-28	EtOH_Box04_S115	Motion	0	898.952461004
2E90EDD21091	2016-08-28	EtOH_Box04_S115	Motion	0	900.955113888
2E90EDD21091	2016-08-28	EtOH_Box04_S115	Motion	0	903.158565998
2E90EDD21091	2016-08-28	EtOH_Box04_S115	Motion	0	905.769747972
2E90EDD21091	2016-08-28	EtOH_Box04_S115	Motion	0	908.410630941
2E90EDD21091	2016-08-28	EtOH_Box04_S115	Motion	0	911.902282
2E90EDD21091	2016-08-28	EtOH_Box04_S115	Motion	0	915.543628931
2E90EDD21091	2016-08-28	EtOH_Box04_S115	Motion	0	917.546255827
2E90EDD21091	2016-08-28	EtOH_Box04_S115	Motion	0	921.559892893
2E90EDD21091	2016-08-28	EtOH_Box04_S115	Motion	0	928.399490833
2E90EDD21091	2016-08-28	EtOH_Box04_S115	Motion	0	930.402141809
2E90EDD21091	2016-08-28	EtOH_Box04_S115	Motion	0	932.59698391
2E90EDD21091	2016-08-28	EtOH_Box04_S115	Motion	0	934.59957099
2E90EDD21091	2016-08-28	EtOH_Box04_S115	Motion	0	973.644253969
2E90EDD21091	2016-08-28	EtOH_Box04_S115	Motion	0	975.646927834
2E90EDD21091	2016-08-28	EtOH_Box04_S115	Motion	0	977.649544954
2E90EDD21091	2016-08-28	EtOH_Box04_S115	Motion	0	979.677495956
2E90EDD21091	2016-08-28	EtOH_Box04_S115	Motion	0	981.680088997
2E90EDD21091	2016-08-28	EtOH_Box04_S115	Motion	0	983.682677031
2E90EDD21091	2016-08-28	EtOH_Box04_S115	Motion	0	985.685302019
2E90EDD21091	2016-08-28	EtOH_Box04_S115	Motion	0	987.688025951
2E90EDD21091	2016-08-28	EtOH_Box04_S115	Motion	0	989.947791815
2E90EDD21091	2016-08-28	EtOH_Box04_S115	Motion	0	996.247280836
2E90EDD21091	2016-08-28	EtOH_Box04_S115	Motion	0	998.64968586
2E90EDD21091	2016-08-28	EtOH_Box04_S115	Motion	0	1001.96589184
2E90EDD21091	2016-08-28	EtOH_Box04_S115	Motion	0	1008.76614904
2E90EDD21091	2016-08-28	EtOH_Box04_S115	Motion	0	1011.75754499
2E90EDD21091	2016-08-28	EtOH_Box04_S115	Motion	0	1014.37873483
2E90EDD21091	2016-08-28	EtOH_Box04_S115	Motion	0	1016.38135695
2E90EDD21091	2016-08-28	EtOH_Box04_S115	Motion	0	1018.3839469
2E90EDD21091	2016-08-28	EtOH_Box04_S115	Motion	0	1020.38655591
2E90EDD21091	2016-08-28	EtOH_Box04_S115	Motion	0	1022.38920188
2E90EDD21091	2016-08-28	EtOH_Box04_S115	Motion	0	1025.77245188
2E90EDD21091	2016-08-28	EtOH_Box04_S115	Motion	0	1028.49697304
2E90EDD21091	2016-08-28	EtOH_Box04_S115	Motion	0	1031.21732283
2E90EDD21091	2016-08-28	EtOH_Box04_S115	Motion	0	1033.21995401
2E90EDD21091	2016-08-28	EtOH_Box04_S115	Motion	0	1038.44066286
2E90EDD21091	2016-08-28	EtOH_Box04_S115	Motion	0	1042.34037185
2E90EDD21091	2016-08-28	EtOH_Box04_S115	Motion	0	1046.17914891
2E90EDD21091	2016-08-28	EtOH_Box04_S115	Motion	0	1048.77916288
2E90EDD21091	2016-08-28	EtOH_Box04_S115	Motion	0	1051.29665899
2E90EDD21091	2016-08-28	EtOH_Box04_S115	Motion	0	1053.30101681
2E90EDD21091	2016-08-28	EtOH_Box04_S115	Motion	0	1055.71977091
2E90EDD21091	2016-08-28	EtOH_Box04_S115	Motion	0	1057.722363
2E90EDD21091	2016-08-28	EtOH_Box04_S115	Motion	0	1059.72427702
2E90EDD21091	2016-08-28	EtOH_Box04_S115	Motion	0	1061.72698689
2E90EDD21091	2016-08-28	EtOH_Box04_S115	Motion	0	1063.72961688
2E90EDD21091	2016-08-28	EtOH_Box04_S115	Motion	0	1066.89278388
2E90EDD21091	2016-08-28	EtOH_Box04_S115	Motion	0	1068.89541984
2E90EDD21091	2016-08-28	EtOH_Box04_S115	Motion	0	1070.90044785
2E90EDD21091	2016-08-28	EtOH_Box04_S115	Motion	0	1072.90310287
2E90EDD21091	2016-08-28	EtOH_Box04_S115	Motion	0	1074.90573001
2E90EDD21091	2016-08-28	EtOH_Box04_S115	Motion	0	1076.90841103
2E90EDD21091	2016-08-28	EtOH_Box04_S115	Motion	0	1078.91106987
2E90EDD21091	2016-08-28	EtOH_Box04_S115	Motion	0	1081.20577097
2E90EDD21091	2016-08-28	EtOH_Box04_S115	Motion	0	1084.58790398
2E90EDD21091	2016-08-28	EtOH_Box04_S115	Motion	0	1086.59052992
2E90EDD21091	2016-08-28	EtOH_Box04_S115	Motion	0	1088.59316397
2E90EDD21091	2016-08-28	EtOH_Box04_S115	Motion	0	1090.59579492
2E90EDD21091	2016-08-28	EtOH_Box04_S115	Motion	0	1093.67995191
2E90EDD21091	2016-08-28	EtOH_Box04_S115	Motion	0	1096.48664999
2E90EDD21091	2016-08-28	EtOH_Box04_S115	Motion	0	1098.48928595
2E90EDD21091	2016-08-28	EtOH_Box04_S115	Motion	0	1102.92734885
2E90EDD21091	2016-08-28	EtOH_Box04_S115	Motion	0	1104.92999983
2E90EDD21091	2016-08-28	EtOH_Box04_S115	Motion	0	1106.93261003
2E90EDD21091	2016-08-28	EtOH_Box04_S115	Motion	0	1108.93521285
2E90EDD21091	2016-08-28	EtOH_Box04_S115	Motion	0	1112.75209403
2E90EDD21091	2016-08-28	EtOH_Box04_S115	Motion	0	1119.01861
2E90EDD21091	2016-08-28	EtOH_Box04_S115	Motion	0	1121.02124882
2E90EDD21091	2016-08-28	EtOH_Box04_S115	Motion	0	1124.71085286
2E90EDD21091	2016-08-28	EtOH_Box04_S115	Motion	0	1126.71345592
2E90EDD21091	2016-08-28	EtOH_Box04_S115	Motion	0	1128.716084
2E90EDD21091	2016-08-28	EtOH_Box04_S115	Motion	0	1164.520082
2E90EDD21091	2016-08-28	EtOH_Box04_S115	Motion	0	1167.47757888
2E90EDD21091	2016-08-28	EtOH_Box04_S115	Motion	0	1169.95320201
2E90EDD21091	2016-08-28	EtOH_Box04_S115	Motion	0	1171.95585799
2E90EDD21091	2016-08-28	EtOH_Box04_S115	Motion	0	1173.95849299
2E90EDD21091	2016-08-28	EtOH_Box04_S115	Motion	0	1177.69444489
2E90EDD21091	2016-08-28	EtOH_Box04_S115	Motion	0	1189.22676897
2E90EDD21091	2016-08-28	EtOH_Box04_S115	Motion	0	1194.89002299
2E90EDD21091	2016-08-28	EtOH_Box04_S115	Motion	0	1197.89131284
2E90EDD21091	2016-08-28	EtOH_Box04_S115	Motion	0	1224.25166893
2E90EDD21091	2016-08-28	EtOH_Box04_S115	Motion	0	1226.44270086
2E90EDD21091	2016-08-28	EtOH_Box04_S115	Motion	0	1228.44530582
2E90EDD21091	2016-08-28	EtOH_Box04_S115	Motion	0	1230.447999
2E90EDD21091	2016-08-28	EtOH_Box04_S115	Motion	0	1250.135952
2E90EDD21091	2016-08-28	EtOH_Box04_S115	Motion	0	1252.138623
2E90EDD21091	2016-08-28	EtOH_Box04_S115	Motion	0	1254.14122081
2E90EDD21091	2016-08-28	EtOH_Box04_S115	Motion	0	1256.14385104
2E90EDD21091	2016-08-28	EtOH_Box04_S115	Motion	0	1262.40240502
2E90EDD21091	2016-08-28	EtOH_Box04_S115	Motion	0	1265.97760391
2E90EDD21091	2016-08-28	EtOH_Box04_S115	Motion	0	1271.01328087
2E90EDD21091	2016-08-28	EtOH_Box04_S115	Motion	0	1273.55300283
2E90EDD21091	2016-08-28	EtOH_Box04_S115	Motion	0	1276.72396398
2E90EDD21091	2016-08-28	EtOH_Box04_S115	Motion	0	1283.85765696
2E90EDD21091	2016-08-28	EtOH_Box04_S115	Motion	0	1285.86030388
2E90EDD21091	2016-08-28	EtOH_Box04_S115	Motion	0	1287.86292195
2E90EDD21091	2016-08-28	EtOH_Box04_S115	Motion	0	1291.89740896
2E90EDD21091	2016-08-28	EtOH_Box04_S115	Motion	0	1296.74689698
2E90EDD21091	2016-08-28	EtOH_Box04_S115	Motion	0	1299.16126299
2E90EDD21091	2016-08-28	EtOH_Box04_S115	Motion	0	1302.82566881
2E90EDD21091	2016-08-28	EtOH_Box04_S115	Motion	0	1308.63426495
2E90EDD21091	2016-08-28	EtOH_Box04_S115	Motion	0	1310.6368959
2E90EDD21091	2016-08-28	EtOH_Box04_S115	Motion	0	1312.63951683
2E90EDD21091	2016-08-28	EtOH_Box04_S115	Motion	0	1314.64211392
2E90EDD21091	2016-08-28	EtOH_Box04_S115	Motion	0	1317.70069504
2E90EDD21091	2016-08-28	EtOH_Box04_S115	Motion	0	1320.94337392
2E90EDD21091	2016-08-28	EtOH_Box04_S115	Motion	0	1327.64107084
2E90EDD21091	2016-08-28	EtOH_Box04_S115	Motion	0	1330.13813496
2E90EDD21091	2016-08-28	EtOH_Box04_S115	Motion	0	1332.734236
2E90EDD21091	2016-08-28	EtOH_Box04_S115	Motion	0	1336.01237988
2E90EDD21091	2016-08-28	EtOH_Box04_S115	Motion	0	1340.03275895
2E90EDD21091	2016-08-28	EtOH_Box04_S115	Motion	0	1355.57060695
2E90EDD21091	2016-08-28	EtOH_Box04_S115	Motion	0	1361.68633103
2E90EDD21091	2016-08-28	EtOH_Box04_S115	Motion	0	1363.96427584
2E90EDD21091	2016-08-28	EtOH_Box04_S115	Motion	0	1366.54858685
2E90EDD21091	2016-08-28	EtOH_Box04_S115	Motion	0	1369.68187094
2E90EDD21091	2016-08-28	EtOH_Box04_S115	Motion	0	1371.68450189
2E90EDD21091	2016-08-28	EtOH_Box04_S115	Motion	0	1374.78466797
2E90EDD21091	2016-08-28	EtOH_Box04_S115	Motion	0	1392.38107491
2E90EDD21091	2016-08-28	EtOH_Box04_S115	Motion	0	1401.88543296
2E90EDD21091	2016-08-28	EtOH_Box04_S115	Motion	0	1409.44519997
2E90EDD21091	2016-08-28	EtOH_Box04_S115	Motion	0	1411.44784999
2E90EDD21091	2016-08-28	EtOH_Box04_S115	Motion	0	1413.45044899
2E90EDD21091	2016-08-28	EtOH_Box04_S115	Motion	0	1415.45303583
2E90EDD21091	2016-08-28	EtOH_Box04_S115	Motion	0	1419.22357082
2E90EDD21091	2016-08-28	EtOH_Box04_S115	Motion	0	1422.17214084
2E90EDD21091	2016-08-28	EtOH_Box04_S115	Motion	0	1424.5713129
2E90EDD21091	2016-08-28	EtOH_Box04_S115	Motion	0	1427.15500402
2E90EDD21091	2016-08-28	EtOH_Box04_S115	Motion	0	1429.91102791
2E90EDD21091	2016-08-28	EtOH_Box04_S115	Motion	0	1432.62668681
2E90EDD21091	2016-08-28	EtOH_Box04_S115	Motion	0	1440.37811589
2E90EDD21091	2016-08-28	EtOH_Box04_S115	Motion	0	1442.38076282
2E90EDD21091	2016-08-28	EtOH_Box04_S115	Motion	0	1445.40585899
2E90EDD21091	2016-08-28	EtOH_Box04_S115	Motion	0	1447.40848303
2E90EDD21091	2016-08-28	EtOH_Box04_S115	Motion	0	1463.58996296
2E90EDD21091	2016-08-28	EtOH_Box04_S115	Motion	0	1465.73328781
2E90EDD21091	2016-08-28	EtOH_Box04_S115	Motion	0	1467.97747493
2E90EDD21091	2016-08-28	EtOH_Box04_S115	Motion	0	1473.08342791
2E90EDD21091	2016-08-28	EtOH_Box04_S115	Motion	0	1475.62623787
2E90EDD21091	2016-08-28	EtOH_Box04_S115	Motion	0	1486.22444081
2E90EDD21091	2016-08-28	EtOH_Box04_S115	Motion	0	1536.62894797
2E90EDD21091	2016-08-28	EtOH_Box04_S115	Motion	0	1543.35980487
2E90EDD21091	2016-08-28	EtOH_Box04_S115	Motion	0	1545.64309692
2E90EDD21091	2016-08-28	EtOH_Box04_S115	Motion	0	1549.26373386
2E90EDD21091	2016-08-28	EtOH_Box04_S115	Motion	0	1554.10978293
2E90EDD21091	2016-08-28	EtOH_Box04_S115	Motion	0	1556.11240292
2E90EDD21091	2016-08-28	EtOH_Box04_S115	Motion	0	1558.75294495
2E90EDD21091	2016-08-28	EtOH_Box04_S115	Motion	0	1560.75554204
2E90EDD21091	2016-08-28	EtOH_Box04_S115	Motion	0	1562.95827293
2E90EDD21091	2016-08-28	EtOH_Box04_S115	Motion	0	1566.03593802
2E90EDD21091	2016-08-28	EtOH_Box04_S115	Motion	0	1569.50007391
2E90EDD21091	2016-08-28	EtOH_Box04_S115	Motion	0	1572.06324482
2E90EDD21091	2016-08-28	EtOH_Box04_S115	Motion	0	1574.06584287
2E90EDD21091	2016-08-28	EtOH_Box04_S115	Motion	0	1576.06844997
2E90EDD21091	2016-08-28	EtOH_Box04_S115	Motion	0	1578.07107997
2E90EDD21091	2016-08-28	EtOH_Box04_S115	Motion	0	1580.07372999
2E90EDD21091	2016-08-28	EtOH_Box04_S115	Motion	0	1582.07633495
2E90EDD21091	2016-08-28	EtOH_Box04_S115	Motion	0	1585.34306383
2E90EDD21091	2016-08-28	EtOH_Box04_S115	Motion	0	1587.34566498
2E90EDD21091	2016-08-28	EtOH_Box04_S115	Motion	0	1592.46346593
2E90EDD21091	2016-08-28	EtOH_Box04_S115	Motion	0	1594.46746898
2E90EDD21091	2016-08-28	EtOH_Box04_S115	Motion	0	1596.47007895
2E90EDD21091	2016-08-28	EtOH_Box04_S115	Motion	0	1598.47266483
2E90EDD21091	2016-08-28	EtOH_Box04_S115	Motion	0	1601.08841801
2E90EDD21091	2016-08-28	EtOH_Box04_S115	Motion	0	1610.24247384
2E90EDD21091	2016-08-28	EtOH_Box04_S115	Motion	0	1612.24513602
2E90EDD21091	2016-08-28	EtOH_Box04_S115	Motion	0	1619.83044696
2E90EDD21091	2016-08-28	EtOH_Box04_S115	Motion	0	1621.8330729
2E90EDD21091	2016-08-28	EtOH_Box04_S115	Motion	0	1625.26989484
2E90EDD21091	2016-08-28	EtOH_Box04_S115	Motion	0	1640.2035749
2E90EDD21091	2016-08-28	EtOH_Box04_S115	Motion	0	1642.44757795
2E90EDD21091	2016-08-28	EtOH_Box04_S115	Motion	0	1644.45025682
2E90EDD21091	2016-08-28	EtOH_Box04_S115	Motion	0	1648.032763
2E90EDD21091	2016-08-28	EtOH_Box04_S115	Motion	0	1650.03539801
2E90EDD21091	2016-08-28	EtOH_Box04_S115	Motion	0	1652.08966684
2E90EDD21091	2016-08-28	EtOH_Box04_S115	Motion	0	1657.37862086
2E90EDD21091	2016-08-28	EtOH_Box04_S115	Motion	0	1659.87180901
2E90EDD21091	2016-08-28	EtOH_Box04_S115	Motion	0	1662.43002796
2E90EDD21091	2016-08-28	EtOH_Box04_S115	Motion	0	1665.32115102
2E90EDD21091	2016-08-28	EtOH_Box04_S115	Motion	0	1667.32378793
2E90EDD21091	2016-08-28	EtOH_Box04_S115	Motion	0	1669.50318599
2E90EDD21091	2016-08-28	EtOH_Box04_S115	Motion	0	1671.50579
2E90EDD21091	2016-08-28	EtOH_Box04_S115	Motion	0	1673.75448084
2E90EDD21091	2016-08-28	EtOH_Box04_S115	Motion	0	1676.11216092
2E90EDD21091	2016-08-28	EtOH_Box04_S115	Motion	0	1678.11477304
2E90EDD21091	2016-08-28	EtOH_Box04_S115	Motion	0	1680.92259693
2E90EDD21091	2016-08-28	EtOH_Box04_S115	Motion	0	1682.96353388
2E90EDD21091	2016-08-28	EtOH_Box04_S115	Motion	0	1691.07319903
2E90EDD21091	2016-08-28	EtOH_Box04_S115	Motion	0	1697.73425293
2E90EDD21091	2016-08-28	EtOH_Box04_S115	Motion	0	1716.48214602
2E90EDD21091	2016-08-28	EtOH_Box04_S115	Motion	0	1718.54720783
2E90EDD21091	2016-08-28	EtOH_Box04_S115	Motion	0	1720.54983902
2E90EDD21091	2016-08-28	EtOH_Box04_S115	Motion	0	1723.14543581
2E90EDD21091	2016-08-28	EtOH_Box04_S115	Motion	0	1730.71512485
2E90EDD21091	2016-08-28	EtOH_Box04_S115	Motion	0	1765.82052898
2E90EDD21091	2016-08-28	EtOH_Box04_S115	Motion	0	1769.26469088
2E90EDD21091	2016-08-28	EtOH_Box04_S115	Motion	0	1771.26732397
2E90EDD21091	2016-08-28	EtOH_Box04_S115	Motion	0	1773.26997995
2E90EDD21091	2016-08-28	EtOH_Box04_S115	Motion	0	1788.93793488
2E90EDD21091	2016-08-28	EtOH_Box04_S115	Motion	0	1790.94055986
2E90EDD21091	2016-08-28	EtOH_Box04_S115	Motion	0	1793.17715287
2E90EDD21091	2016-08-28	EtOH_Box04_S115	Motion	0	1795.17976093
2E90EDD21091	2016-08-28	EtOH_Box04_S115	Motion	0	1797.18239093
2E90EDD21091	2016-08-28	EtOH_Box04_S115	Motion	0	1800.63798094
2E90EDD21091	2016-08-28	EtOH_Box04_S115	Motion	0	1802.64065504
2E90EDD21091	2016-08-28	EtOH_Box04_S115	Motion	0	1804.99912596
2E90EDD21091	2016-08-28	EtOH_Box04_S115	Motion	0	1807.00175691
2E90EDD21091	2016-08-28	EtOH_Box04_S115	Motion	0	1809.00437903
2E90EDD21091	2016-08-28	EtOH_Box04_S115	Motion	0	1811.66603184
2E90EDD21091	2016-08-28	EtOH_Box04_S115	Motion	0	1813.700526
2E90EDD21091	2016-08-28	EtOH_Box04_S115	Motion	0	1815.70315695
2E90EDD21091	2016-08-28	EtOH_Box04_S115	Motion	0	1818.651721
2E90EDD21091	2016-08-28	EtOH_Box04_S115	Motion	0	1821.25858092
2E90EDD21091	2016-08-28	EtOH_Box04_S115	Motion	0	1852.00130391
2E90EDD21091	2016-08-28	EtOH_Box04_S115	Motion	0	1858.01125002
2E90EDD21091	2016-08-28	EtOH_Box04_S115	Motion	0	1872.23327184
2E90EDD21091	2016-08-28	EtOH_Box04_S115	Motion	0	1874.43344903
2E90EDD21091	2016-08-28	EtOH_Box04_S115	Motion	0	1876.81081796
2E90EDD21091	2016-08-28	EtOH_Box04_S115	Motion	0	1879.55897093
2E90EDD21091	2016-08-28	EtOH_Box04_S115	Motion	0	1881.71771502
2E90EDD21091	2016-08-28	EtOH_Box04_S115	Motion	0	1887.59847093
2E90EDD21091	2016-08-28	EtOH_Box04_S115	Motion	0	1889.60115194
2E90EDD21091	2016-08-28	EtOH_Box04_S115	Motion	0	1891.93501282
2E90EDD21091	2016-08-28	EtOH_Box04_S115	Motion	0	1894.53931093
2E90EDD21091	2016-08-28	EtOH_Box04_S115	Motion	0	1898.96985984
2E90EDD21091	2016-08-28	EtOH_Box04_S115	Motion	0	1902.06405187
2E90EDD21091	2016-08-28	EtOH_Box04_S115	Motion	0	1904.06670904
2E90EDD21091	2016-08-28	EtOH_Box04_S115	Motion	0	1906.49967003
2E90EDD21091	2016-08-28	EtOH_Box04_S115	Motion	0	1911.48261595
2E90EDD21091	2016-08-28	EtOH_Box04_S115	Motion	0	1916.31614685
2E90EDD21091	2016-08-28	EtOH_Box04_S115	Motion	0	1918.31878781
2E90EDD21091	2016-08-28	EtOH_Box04_S115	Motion	0	1920.32142186
2E90EDD21091	2016-08-28	EtOH_Box04_S115	Motion	0	1923.13133502
2E90EDD21091	2016-08-28	EtOH_Box04_S115	Motion	0	1927.11139393
2E90EDD21091	2016-08-28	EtOH_Box04_S115	Motion	0	1932.91284084
2E90EDD21091	2016-08-28	EtOH_Box04_S115	Motion	0	1935.00345993
2E90EDD21091	2016-08-28	EtOH_Box04_S115	Motion	0	1937.06457591
2E90EDD21091	2016-08-28	EtOH_Box04_S115	Motion	0	1941.28802204
2E90EDD21091	2016-08-28	EtOH_Box04_S115	Motion	0	1943.75534391
2E90EDD21091	2016-08-28	EtOH_Box04_S115	Motion	0	1945.75804496
2E90EDD21091	2016-08-28	EtOH_Box04_S115	Motion	0	1948.43594599
2E90EDD21091	2016-08-28	EtOH_Box04_S115	Motion	0	1956.384377
2E90EDD21091	2016-08-28	EtOH_Box04_S115	Motion	0	1958.38704681
2E90EDD21091	2016-08-28	EtOH_Box04_S115	Motion	0	1960.38969994
2E90EDD21091	2016-08-28	EtOH_Box04_S115	Motion	0	1963.81799197
2E90EDD21091	2016-08-28	EtOH_Box04_S115	Motion	0	1967.16342592
2E90EDD21091	2016-08-28	EtOH_Box04_S115	Motion	0	1970.60161304
2E90EDD21091	2016-08-28	EtOH_Box04_S115	Motion	0	2012.45496082
2E90EDD21091	2016-08-28	EtOH_Box04_S115	Motion	0	2014.45764184
2E90EDD21091	2016-08-28	EtOH_Box04_S115	Motion	0	2016.56497192
2E90EDD21091	2016-08-28	EtOH_Box04_S115	Motion	0	2018.59611201
2E90EDD21091	2016-08-28	EtOH_Box04_S115	Motion	0	2023.52637601
2E90EDD21091	2016-08-28	EtOH_Box04_S115	Motion	0	2027.27585292
2E90EDD21091	2016-08-28	EtOH_Box04_S115	Motion	0	2030.93351793
2E90EDD21091	2016-08-28	EtOH_Box04_S115	Motion	0	2033.09542799
2E90EDD21091	2016-08-28	EtOH_Box04_S115	Motion	0	2035.55776095
2E90EDD21091	2016-08-28	EtOH_Box04_S115	Motion	0	2046.42219186
2E90EDD21091	2016-08-28	EtOH_Box04_S115	Motion	0	2048.42486501
2E90EDD21091	2016-08-28	EtOH_Box04_S115	Motion	0	2056.88097787
2E90EDD21091	2016-08-28	EtOH_Box04_S115	Motion	0	2059.65958881
2E90EDD21091	2016-08-28	EtOH_Box04_S115	Motion	0	2065.62812686
2E90EDD21091	2016-08-28	EtOH_Box04_S115	Motion	0	2071.33792281
2E90EDD21091	2016-08-28	EtOH_Box04_S115	Motion	0	2073.34057784
2E90EDD21091	2016-08-28	EtOH_Box04_S115	Motion	0	2075.43101001
2E90EDD21091	2016-08-28	EtOH_Box04_S115	Motion	0	2102.11879802
2E90EDD21091	2016-08-28	EtOH_Box04_S115	Motion	0	2104.12148404
2E90EDD21091	2016-08-28	EtOH_Box04_S115	Motion	0	2106.4519639
2E90EDD21091	2016-08-28	EtOH_Box04_S115	Motion	0	2108.45456791
2E90EDD21091	2016-08-28	EtOH_Box04_S115	Motion	0	2110.4571979
2E90EDD21091	2016-08-28	EtOH_Box04_S115	Motion	0	2112.45980787
2E90EDD21091	2016-08-28	EtOH_Box04_S115	Motion	0	2114.46241999
2E90EDD21091	2016-08-28	EtOH_Box04_S115	Motion	0	2116.46507788
2E90EDD21091	2016-08-28	EtOH_Box04_S115	Motion	0	2119.27946782
2E90EDD21091	2016-08-28	EtOH_Box04_S115	Motion	0	2121.6876719
2E90EDD21091	2016-08-28	EtOH_Box04_S115	Motion	0	2123.69031191
2E90EDD21091	2016-08-28	EtOH_Box04_S115	Motion	0	2125.69293284
2E90EDD21091	2016-08-28	EtOH_Box04_S115	Motion	0	2128.88084483
2E90EDD21091	2016-08-28	EtOH_Box04_S115	Motion	0	2130.98977685
2E90EDD21091	2016-08-28	EtOH_Box04_S115	Motion	0	2133.86507392
2E90EDD21091	2016-08-28	EtOH_Box04_S115	Motion	0	2138.26357794
2E90EDD21091	2016-08-28	EtOH_Box04_S115	Motion	0	2140.26586199
2E90EDD21091	2016-08-28	EtOH_Box04_S115	Motion	0	2143.30239081
2E90EDD21091	2016-08-28	EtOH_Box04_S115	Motion	0	2145.30747104
2E90EDD21091	2016-08-28	EtOH_Box04_S115	Motion	0	2147.31009603
2E90EDD21091	2016-08-28	EtOH_Box04_S115	Motion	0	2149.88527083
2E90EDD21091	2016-08-28	EtOH_Box04_S115	Motion	0	2152.96554089
2E90EDD21091	2016-08-28	EtOH_Box04_S115	Motion	0	2155.73093295
2E90EDD21091	2016-08-28	EtOH_Box04_S115	Motion	0	2157.73357582
2E90EDD21091	2016-08-28	EtOH_Box04_S115	Motion	0	2159.73617792
2E90EDD21091	2016-08-28	EtOH_Box04_S115	Motion	0	2161.83142686
2E90EDD21091	2016-08-28	EtOH_Box04_S115	Motion	0	2164.15493083
2E90EDD21091	2016-08-28	EtOH_Box04_S115	Motion	0	2166.15752101
2E90EDD21091	2016-08-28	EtOH_Box04_S115	Motion	0	2168.16012001
2E90EDD21091	2016-08-28	EtOH_Box04_S115	Motion	0	2170.38564682
2E90EDD21091	2016-08-28	EtOH_Box04_S115	Motion	0	2172.38826895
2E90EDD21091	2016-08-28	EtOH_Box04_S115	Motion	0	2175.04028702
2E90EDD21091	2016-08-28	EtOH_Box04_S115	Motion	0	2177.69223595
2E90EDD21091	2016-08-28	EtOH_Box04_S115	Motion	0	2186.45764184
2E90EDD21091	2016-08-28	EtOH_Box04_S115	Motion	0	2188.46029782
2E90EDD21091	2016-08-28	EtOH_Box04_S115	Motion	0	2192.26190591
2E90EDD21091	2016-08-28	EtOH_Box04_S115	Motion	0	2200.43854785
2E90EDD21091	2016-08-28	EtOH_Box04_S115	Motion	0	2202.44117689
2E90EDD21091	2016-08-28	EtOH_Box04_S115	Motion	0	2204.44380784
2E90EDD21091	2016-08-28	EtOH_Box04_S115	Motion	0	2206.44642496
2E90EDD21091	2016-08-28	EtOH_Box04_S115	Motion	0	2208.449054
2E90EDD21091	2016-08-28	EtOH_Box04_S115	Motion	0	2210.45167994
2E90EDD21091	2016-08-28	EtOH_Box04_S115	Motion	0	2212.45428085
2E90EDD21091	2016-08-28	EtOH_Box04_S115	Motion	0	2216.08257985
2E90EDD21091	2016-08-28	EtOH_Box04_S115	Motion	0	2220.76952386
2E90EDD21091	2016-08-28	EtOH_Box04_S115	Motion	0	2222.80527496
2E90EDD21091	2016-08-28	EtOH_Box04_S115	Motion	0	2225.36085987
2E90EDD21091	2016-08-28	EtOH_Box04_S115	Motion	0	2240.38959885
2E90EDD21091	2016-08-28	EtOH_Box04_S115	Motion	0	2245.35847282
2E90EDD21091	2016-08-28	EtOH_Box04_S115	Motion	0	2247.36111093
2E90EDD21091	2016-08-28	EtOH_Box04_S115	Motion	0	2250.12237597
2E90EDD21091	2016-08-28	EtOH_Box04_S115	Motion	0	2252.12498403
2E90EDD21091	2016-08-28	EtOH_Box04_S115	Motion	0	2256.10416603
2E90EDD21091	2016-08-28	EtOH_Box04_S115	Motion	0	2258.12325001
2E90EDD21091	2016-08-28	EtOH_Box04_S115	Motion	0	2260.23141789
2E90EDD21091	2016-08-28	EtOH_Box04_S115	Motion	0	2264.63384891
2E90EDD21091	2016-08-28	EtOH_Box04_S115	Motion	0	2266.63648582
2E90EDD21091	2016-08-28	EtOH_Box04_S115	Motion	0	2287.94492602
2E90EDD21091	2016-08-28	EtOH_Box04_S115	Motion	0	2289.94759583
2E90EDD21091	2016-08-28	EtOH_Box04_S115	Motion	0	2291.95020103
2E90EDD21091	2016-08-28	EtOH_Box04_S115	Motion	0	2294.15973091
2E90EDD21091	2016-08-28	EtOH_Box04_S115	Motion	0	2302.42456698
2E90EDD21091	2016-08-28	EtOH_Box04_S115	Motion	0	2304.85227799
2E90EDD21091	2016-08-28	EtOH_Box04_S115	Motion	0	2306.85476685
2E90EDD21091	2016-08-28	EtOH_Box04_S115	Motion	0	2308.85739684
2E90EDD21091	2016-08-28	EtOH_Box04_S115	Motion	0	2311.17403603
2E90EDD21091	2016-08-28	EtOH_Box04_S115	Motion	0	2313.17666197
2E90EDD21091	2016-08-28	EtOH_Box04_S115	Motion	0	2315.179322
2E90EDD21091	2016-08-28	EtOH_Box04_S115	Motion	0	2319.22349691
2E90EDD21091	2016-08-28	EtOH_Box04_S115	Motion	0	2321.43459702
2E90EDD21091	2016-08-28	EtOH_Box04_S115	Motion	0	2323.43728089
2E90EDD21091	2016-08-28	EtOH_Box04_S115	Motion	0	2326.93712997
2E90EDD21091	2016-08-28	EtOH_Box04_S115	Motion	0	2330.057019
2E90EDD21091	2016-08-28	EtOH_Box04_S115	Motion	0	2332.05964088
2E90EDD21091	2016-08-28	EtOH_Box04_S115	Motion	0	2334.06227088
2E90EDD21091	2016-08-28	EtOH_Box04_S115	Motion	0	2339.09579802
2E90EDD21091	2016-08-28	EtOH_Box04_S115	Motion	0	2341.09837198
2E90EDD21091	2016-08-28	EtOH_Box04_S115	Motion	0	2343.10092497
2E90EDD21091	2016-08-28	EtOH_Box04_S115	Motion	0	2345.10358691
2E90EDD21091	2016-08-28	EtOH_Box04_S115	Motion	0	2347.639884
2E90EDD21091	2016-08-28	EtOH_Box04_S115	Motion	0	2349.64251995
2E90EDD21091	2016-08-28	EtOH_Box04_S115	Motion	0	2351.64521194
2E90EDD21091	2016-08-28	EtOH_Box04_S115	Motion	0	2353.64779186
2E90EDD21091	2016-08-28	EtOH_Box04_S115	Motion	0	2355.65041089
2E90EDD21091	2016-08-28	EtOH_Box04_S115	Motion	0	2357.82631397
2E90EDD21091	2016-08-28	EtOH_Box04_S115	Motion	0	2361.93079901
2E90EDD21091	2016-08-28	EtOH_Box04_S115	Motion	0	2364.61482096
2E90EDD21091	2016-08-28	EtOH_Box04_S115	Motion	0	2368.04426193
2E90EDD21091	2016-08-28	EtOH_Box04_S115	Motion	0	2371.54810381
2E90EDD21091	2016-08-28	EtOH_Box04_S115	Motion	0	2373.550735
2E90EDD21091	2016-08-28	EtOH_Box04_S115	Motion	0	2375.55515695
2E90EDD21091	2016-08-28	EtOH_Box04_S115	Motion	0	2377.64616084
2E90EDD21091	2016-08-28	EtOH_Box04_S115	Motion	0	2379.64875793
2E90EDD21091	2016-08-28	EtOH_Box04_S115	Motion	0	2387.37653303
2E90EDD21091	2016-08-28	EtOH_Box04_S115	Motion	0	2389.54935193
2E90EDD21091	2016-08-28	EtOH_Box04_S115	Motion	0	2391.55198193
2E90EDD21091	2016-08-28	EtOH_Box04_S115	Motion	0	2393.67019486
2E90EDD21091	2016-08-28	EtOH_Box04_S115	Motion	0	2395.67285681
2E90EDD21091	2016-08-28	EtOH_Box04_S115	Motion	0	2397.67549396
2E90EDD21091	2016-08-28	EtOH_Box04_S115	Motion	0	2399.67817593
2E90EDD21091	2016-08-28	EtOH_Box04_S115	Motion	0	2401.68083501
2E90EDD21091	2016-08-28	EtOH_Box04_S115	Motion	0	2403.68346786
2E90EDD21091	2016-08-28	EtOH_Box04_S115	Motion	0	2405.68512082
2E90EDD21091	2016-08-28	EtOH_Box04_S115	Motion	0	2408.41928887
2E90EDD21091	2016-08-28	EtOH_Box04_S115	Motion	0	2410.42190003
2E90EDD21091	2016-08-28	EtOH_Box04_S115	Motion	0	2412.82846403
2E90EDD21091	2016-08-28	EtOH_Box04_S115	Motion	0	2414.83109999
2E90EDD21091	2016-08-28	EtOH_Box04_S115	Motion	0	2416.83371902
2E90EDD21091	2016-08-28	EtOH_Box04_S115	Motion	0	2418.83631802
2E90EDD21091	2016-08-28	EtOH_Box04_S115	Motion	0	2420.83895802
2E90EDD21091	2016-08-28	EtOH_Box04_S115	Motion	0	2422.84158492
2E90EDD21091	2016-08-28	EtOH_Box04_S115	Motion	0	2426.80108404
2E90EDD21091	2016-08-28	EtOH_Box04_S115	Motion	0	2428.80372286
2E90EDD21091	2016-08-28	EtOH_Box04_S115	Motion	0	2430.80637693
2E90EDD21091	2016-08-28	EtOH_Box04_S115	Motion	0	2432.80896282
2E90EDD21091	2016-08-28	EtOH_Box04_S115	Motion	0	2434.82452297
2E90EDD21091	2016-08-28	EtOH_Box04_S115	Motion	0	2436.82713294
2E90EDD21091	2016-08-28	EtOH_Box04_S115	Motion	0	2438.82977104
2E90EDD21091	2016-08-28	EtOH_Box04_S115	Motion	0	2440.83238792
2E90EDD21091	2016-08-28	EtOH_Box04_S115	Motion	0	2443.91310501
2E90EDD21091	2016-08-28	EtOH_Box04_S115	Motion	0	2447.54599285
2E90EDD21091	2016-08-28	EtOH_Box04_S115	Motion	0	2449.67766285
2E90EDD21091	2016-08-28	EtOH_Box04_S115	Motion	0	2452.30281782
2E90EDD21091	2016-08-28	EtOH_Box04_S115	Motion	0	2454.59730792
2E90EDD21091	2016-08-28	EtOH_Box04_S115	Motion	0	2457.16943097
2E90EDD21091	2016-08-28	EtOH_Box04_S115	Motion	0	2460.22797394
2E90EDD21091	2016-08-28	EtOH_Box04_S115	Motion	0	2464.97545385
2E90EDD21091	2016-08-28	EtOH_Box04_S115	Motion	0	2470.71529198
2E90EDD21091	2016-08-28	EtOH_Box04_S115	Motion	0	2472.71799684
2E90EDD21091	2016-08-28	EtOH_Box04_S115	Motion	0	2475.69516897
2E90EDD21091	2016-08-28	EtOH_Box04_S115	Motion	0	2477.69780898
2E90EDD21091	2016-08-28	EtOH_Box04_S115	Motion	0	2479.70045781
2E90EDD21091	2016-08-28	EtOH_Box04_S115	Motion	0	2481.70309401
2E90EDD21091	2016-08-28	EtOH_Box04_S115	Motion	0	2484.59394002
2E90EDD21091	2016-08-28	EtOH_Box04_S115	Motion	0	2487.03787804
2E90EDD21091	2016-08-28	EtOH_Box04_S115	Motion	0	2489.04049492
2E90EDD21091	2016-08-28	EtOH_Box04_S115	Motion	0	2491.25092387
2E90EDD21091	2016-08-28	EtOH_Box04_S115	Motion	0	2496.85519099
2E90EDD21091	2016-08-28	EtOH_Box04_S115	Motion	0	2498.86062002
2E90EDD21091	2016-08-28	EtOH_Box04_S115	Motion	0	2501.21698785
2E90EDD21091	2016-08-28	EtOH_Box04_S115	Motion	0	2509.17230201
2E90EDD21091	2016-08-28	EtOH_Box04_S115	Motion	0	2511.22394085
2E90EDD21091	2016-08-28	EtOH_Box04_S115	Motion	0	2514.056499
2E90EDD21091	2016-08-28	EtOH_Box04_S115	Motion	0	2516.07758498
2E90EDD21091	2016-08-28	EtOH_Box04_S115	Motion	0	2518.56299591
2E90EDD21091	2016-08-28	EtOH_Box04_S115	Motion	0	2521.80176282
2E90EDD21091	2016-08-28	EtOH_Box04_S115	Motion	0	2527.30979204
2E90EDD21091	2016-08-28	EtOH_Box04_S115	Motion	0	2532.66617203
2E90EDD21091	2016-08-28	EtOH_Box04_S115	Motion	0	2534.96937299
2E90EDD21091	2016-08-28	EtOH_Box04_S115	Motion	0	2539.51084805
2E90EDD21091	2016-08-28	EtOH_Box04_S115	Motion	0	2541.51345181
2E90EDD21091	2016-08-28	EtOH_Box04_S115	Motion	0	2543.89455891
2E90EDD21091	2016-08-28	EtOH_Box04_S115	Motion	0	2545.89715791
2E90EDD21091	2016-08-28	EtOH_Box04_S115	Motion	0	2547.8996129
2E90EDD21091	2016-08-28	EtOH_Box04_S115	Motion	0	2549.90222383
2E90EDD21091	2016-08-28	EtOH_Box04_S115	Motion	0	2551.90486193
2E90EDD21091	2016-08-28	EtOH_Box04_S115	Motion	0	2554.6796279
2E90EDD21091	2016-08-28	EtOH_Box04_S115	Motion	0	2562.51056099
2E90EDD21091	2016-08-28	EtOH_Box04_S115	Motion	0	2564.75857592
2E90EDD21091	2016-08-28	EtOH_Box04_S115	Motion	0	2567.5972569
2E90EDD21091	2016-08-28	EtOH_Box04_S115	Motion	0	2569.76129198
2E90EDD21091	2016-08-28	EtOH_Box04_S115	Motion	0	2571.76390696
2E90EDD21091	2016-08-28	EtOH_Box04_S115	Motion	0	2573.76652694
2E90EDD21091	2016-08-28	EtOH_Box04_S115	Motion	0	2576.49305797
2E90EDD21091	2016-08-28	EtOH_Box04_S115	Motion	0	2579.50173998
2E90EDD21091	2016-08-28	EtOH_Box04_S115	Motion	0	2581.73254704
2E90EDD21091	2016-08-28	EtOH_Box04_S115	Motion	0	2583.75216699
2E90EDD21091	2016-08-28	EtOH_Box04_S115	Motion	0	2590.38066602
2E90EDD21091	2016-08-28	EtOH_Box04_S115	Motion	0	2592.94891
2E90EDD21091	2016-08-28	EtOH_Box04_S115	Motion	0	2594.95153189
2E90EDD21091	2016-08-28	EtOH_Box04_S115	Motion	0	2596.95415688
2E90EDD21091	2016-08-28	EtOH_Box04_S115	Motion	0	2598.9568119
2E90EDD21091	2016-08-28	EtOH_Box04_S115	Motion	0	2601.12845898
2E90EDD21091	2016-08-28	EtOH_Box04_S115	Motion	0	2603.51751995
2E90EDD21091	2016-08-28	EtOH_Box04_S115	Motion	0	2606.79963303
2E90EDD21091	2016-08-28	EtOH_Box04_S115	Motion	0	2612.82587194
2E90EDD21091	2016-08-28	EtOH_Box04_S115	Motion	0	2615.07763004
2E90EDD21091	2016-08-28	EtOH_Box04_S115	Motion	0	2617.08025789
2E90EDD21091	2016-08-28	EtOH_Box04_S115	Motion	0	2619.08285284
2E90EDD21091	2016-08-28	EtOH_Box04_S115	Motion	0	2624.19886088
2E90EDD21091	2016-08-28	EtOH_Box04_S115	Motion	0	2626.20419097
2E90EDD21091	2016-08-28	EtOH_Box04_S115	Motion	0	2628.20682192
2E90EDD21091	2016-08-28	EtOH_Box04_S115	Motion	0	2630.20942998
2E90EDD21091	2016-08-28	EtOH_Box04_S115	Motion	0	2632.28402495
2E90EDD21091	2016-08-28	EtOH_Box04_S115	Motion	0	2634.28663993
2E90EDD21091	2016-08-28	EtOH_Box04_S115	Motion	0	2636.59116697
2E90EDD21091	2016-08-28	EtOH_Box04_S115	Motion	0	2643.18085599
2E90EDD21091	2016-08-28	EtOH_Box04_S115	Motion	0	2647.31641698
2E90EDD21091	2016-08-28	EtOH_Box04_S115	Motion	0	2649.31905389
2E90EDD21091	2016-08-28	EtOH_Box04_S115	Motion	0	2651.32169485
2E90EDD21091	2016-08-28	EtOH_Box04_S115	Motion	0	2653.32601404
2E90EDD21091	2016-08-28	EtOH_Box04_S115	Motion	0	2655.98839784
2E90EDD21091	2016-08-28	EtOH_Box04_S115	Motion	0	2658.15082288
2E90EDD21091	2016-08-28	EtOH_Box04_S115	Motion	0	2665.60307384
2E90EDD21091	2016-08-28	EtOH_Box04_S115	Motion	0	2685.36074591
2E90EDD21091	2016-08-28	EtOH_Box04_S115	Motion	0	2696.27457285
2E90EDD21091	2016-08-28	EtOH_Box04_S115	Motion	0	2698.50662184
2E90EDD21091	2016-08-28	EtOH_Box04_S115	Motion	0	2700.73738599
2E90EDD21091	2016-08-28	EtOH_Box04_S115	Motion	0	2702.74000692
2E90EDD21091	2016-08-28	EtOH_Box04_S115	Motion	0	2705.83891892
2E90EDD21091	2016-08-28	EtOH_Box04_S115	Motion	0	2707.84154296
2E90EDD21091	2016-08-28	EtOH_Box04_S115	Motion	0	2712.95983887
2E90EDD21091	2016-08-28	EtOH_Box04_S115	Motion	0	2714.96509385
2E90EDD21091	2016-08-28	EtOH_Box04_S115	Motion	0	2716.96772003
2E90EDD21091	2016-08-28	EtOH_Box04_S115	Motion	0	2720.53284883
2E90EDD21091	2016-08-28	EtOH_Box04_S115	Motion	0	2724.92861485
2E90EDD21091	2016-08-28	EtOH_Box04_S115	Motion	0	2726.93123889
2E90EDD21091	2016-08-28	EtOH_Box04_S115	Motion	0	2730.43416286
2E90EDD21091	2016-08-28	EtOH_Box04_S115	Motion	0	2732.77225089
2E90EDD21091	2016-08-28	EtOH_Box04_S115	Motion	0	2734.77487993
2E90EDD21091	2016-08-28	EtOH_Box04_S115	Motion	0	2736.89817786
2E90EDD21091	2016-08-28	EtOH_Box04_S115	Motion	0	2738.90081
2E90EDD21091	2016-08-28	EtOH_Box04_S115	Motion	0	2741.38084793
2E90EDD21091	2016-08-28	EtOH_Box04_S115	Motion	0	2745.15088892
2E90EDD21091	2016-08-28	EtOH_Box04_S115	Motion	0	2750.84704304
2E90EDD21091	2016-08-28	EtOH_Box04_S115	Motion	0	2758.51511693
2E90EDD21091	2016-08-28	EtOH_Box04_S115	Motion	0	2761.10868001
2E90EDD21091	2016-08-28	EtOH_Box04_S115	Motion	0	2764.23727584
2E90EDD21091	2016-08-28	EtOH_Box04_S115	Motion	0	2766.23992181
2E90EDD21091	2016-08-28	EtOH_Box04_S115	Motion	0	2769.08889794
2E90EDD21091	2016-08-28	EtOH_Box04_S115	Motion	0	2773.78450894
2E90EDD21091	2016-08-28	EtOH_Box04_S115	Motion	0	2775.78714085
2E90EDD21091	2016-08-28	EtOH_Box04_S115	Motion	0	2779.63657784
2E90EDD21091	2016-08-28	EtOH_Box04_S115	Motion	0	2782.99052191
2E90EDD21091	2016-08-28	EtOH_Box04_S115	Motion	0	2785.86712384
2E90EDD21091	2016-08-28	EtOH_Box04_S115	Motion	0	2788.34077191
2E90EDD21091	2016-08-28	EtOH_Box04_S115	Motion	0	2802.83115292
2E90EDD21091	2016-08-28	EtOH_Box04_S115	Motion	0	2804.83383894
2E90EDD21091	2016-08-28	EtOH_Box04_S115	Motion	0	2818.06732082
2E90EDD21091	2016-08-28	EtOH_Box04_S115	Motion	0	2820.0700109
2E90EDD21091	2016-08-28	EtOH_Box04_S115	Motion	0	2824.25846982
2E90EDD21091	2016-08-28	EtOH_Box04_S115	Motion	0	2827.75540686
2E90EDD21091	2016-08-28	EtOH_Box04_S115	Motion	0	2834.39903784
2E90EDD21091	2016-08-28	EtOH_Box04_S115	Motion	0	2836.40169692
2E90EDD21091	2016-08-28	EtOH_Box04_S115	Motion	0	2839.63049889
2E90EDD21091	2016-08-28	EtOH_Box04_S115	Motion	0	2843.15167689
2E90EDD21091	2016-08-28	EtOH_Box04_S115	Motion	0	2847.01655483
2E90EDD21091	2016-08-28	EtOH_Box04_S115	Motion	0	2849.01924586
2E90EDD21091	2016-08-28	EtOH_Box04_S115	Motion	0	2851.278579
2E90EDD21091	2016-08-28	EtOH_Box04_S115	Motion	0	2853.28120184
2E90EDD21091	2016-08-28	EtOH_Box04_S115	Motion	0	2858.08291101
2E90EDD21091	2016-08-28	EtOH_Box04_S115	Motion	0	2860.08555984
2E90EDD21091	2016-08-28	EtOH_Box04_S115	Motion	0	2862.08823204
2E90EDD21091	2016-08-28	EtOH_Box04_S115	Motion	0	2878.31461096
2E90EDD21091	2016-08-28	EtOH_Box04_S115	Motion	0	2881.96116304
2E90EDD21091	2016-08-28	EtOH_Box04_S115	Motion	0	2884.25067401
2E90EDD21091	2016-08-28	EtOH_Box04_S115	Motion	0	2886.99854684
2E90EDD21091	2016-08-28	EtOH_Box04_S115	Motion	0	2891.73094702
2E90EDD21091	2016-08-28	EtOH_Box04_S115	Motion	0	2897.57355285
2E90EDD21091	2016-08-28	EtOH_Box04_S115	Motion	0	2899.57589102
2E90EDD21091	2016-08-28	EtOH_Box04_S115	Motion	0	2906.90883589
2E90EDD21091	2016-08-28	EtOH_Box04_S115	Motion	0	2909.28477097
2E90EDD21091	2016-08-28	EtOH_Box04_S115	Motion	0	2911.44111085
2E90EDD21091	2016-08-28	EtOH_Box04_S115	Motion	0	2913.75615692
2E90EDD21091	2016-08-28	EtOH_Box04_S115	Motion	0	2916.19219494
2E90EDD21091	2016-08-28	EtOH_Box04_S115	Motion	0	2918.19483185
2E90EDD21091	2016-08-28	EtOH_Box04_S115	Motion	0	2920.19748092
2E90EDD21091	2016-08-28	EtOH_Box04_S115	Motion	0	2923.4296639
2E90EDD21091	2016-08-28	EtOH_Box04_S115	Motion	0	2925.829216
2E90EDD21091	2016-08-28	EtOH_Box04_S115	Motion	0	2929.4423039
2E90EDD21091	2016-08-28	EtOH_Box04_S115	Motion	0	2933.06292987
2E90EDD21091	2016-08-28	EtOH_Box04_S115	Motion	0	2935.06557584
2E90EDD21091	2016-08-28	EtOH_Box04_S115	Motion	0	2937.06821799
2E90EDD21091	2016-08-28	EtOH_Box04_S115	Motion	0	2939.75476193
2E90EDD21091	2016-08-28	EtOH_Box04_S115	Motion	0	2942.06879783
2E90EDD21091	2016-08-28	EtOH_Box04_S115	Motion	0	2955.64286399
2E90EDD21091	2016-08-28	EtOH_Box04_S115	Motion	0	2957.64552784
2E90EDD21091	2016-08-28	EtOH_Box04_S115	Motion	0	2959.64817286
2E90EDD21091	2016-08-28	EtOH_Box04_S115	Motion	0	2962.92527795
2E90EDD21091	2016-08-28	EtOH_Box04_S115	Motion	0	2965.89957094
2E90EDD21091	2016-08-28	EtOH_Box04_S115	Motion	0	2970.90969396
2E90EDD21091	2016-08-28	EtOH_Box04_S115	Motion	0	3043.34977388
2E90EDD21091	2016-08-28	EtOH_Box04_S115	Motion	0	3048.72118592
2E90EDD21091	2016-08-28	EtOH_Box04_S115	Motion	0	3050.72449994
2E90EDD21091	2016-08-28	EtOH_Box04_S115	Motion	0	3052.72782993
2E90EDD21091	2016-08-28	EtOH_Box04_S115	Motion	0	3057.04038095
2E90EDD21091	2016-08-28	EtOH_Box04_S115	Motion	0	3063.99569297
2E90EDD21091	2016-08-28	EtOH_Box04_S115	Motion	0	3065.99879694
2E90EDD21091	2016-08-28	EtOH_Box04_S115	Motion	0	3068.96064091
2E90EDD21091	2016-08-28	EtOH_Box04_S115	Motion	0	3071.56872892
2E90EDD21091	2016-08-28	EtOH_Box04_S115	Motion	0	3073.57187104
2E90EDD21091	2016-08-28	EtOH_Box04_S115	Motion	0	3076.27326083
2E90EDD21091	2016-08-28	EtOH_Box04_S115	Motion	0	3078.75600004
2E90EDD21091	2016-08-28	EtOH_Box04_S115	Motion	0	3081.45871687
2E90EDD21091	2016-08-28	EtOH_Box04_S115	Motion	0	3083.46176887
2E90EDD21091	2016-08-28	EtOH_Box04_S115	Motion	0	3086.82786989
2E90EDD21091	2016-08-28	EtOH_Box04_S115	Motion	0	3088.84282684
2E90EDD21091	2016-08-28	EtOH_Box04_S115	Motion	0	3090.84621382
2E90EDD21091	2016-08-28	EtOH_Box04_S115	Motion	0	3092.849648
2E90EDD21091	2016-08-28	EtOH_Box04_S115	Motion	0	3098.14433503
2E90EDD21091	2016-08-28	EtOH_Box04_S115	Motion	0	3108.55266786
2E90EDD21091	2016-08-28	EtOH_Box04_S115	Motion	0	3110.55579996
2E90EDD21091	2016-08-28	EtOH_Box04_S115	Motion	0	3122.31263494
2E90EDD21091	2016-08-28	EtOH_Box04_S115	Motion	0	3144.07255793
2E90EDD21091	2016-08-28	EtOH_Box04_S115	Motion	0	3156.41139197
2E90EDD21091	2016-08-28	EtOH_Box04_S115	Motion	0	3200.50640583
2E90EDD21091	2016-08-28	EtOH_Box04_S115	Motion	0	3202.50955701
2E90EDD21091	2016-08-28	EtOH_Box04_S115	Motion	0	3204.51266384
2E90EDD21091	2016-08-28	EtOH_Box04_S115	Motion	0	3206.51559401
2E90EDD21091	2016-08-28	EtOH_Box04_S115	Motion	0	3215.84885502
2E90EDD21091	2016-08-28	EtOH_Box04_S115	Motion	0	3218.41114593
2E90EDD21091	2016-08-28	EtOH_Box04_S115	Motion	0	3224.70973587
2E90EDD21091	2016-08-28	EtOH_Box04_S115	Motion	0	3228.16794181
2E90EDD21091	2016-08-28	EtOH_Box04_S115	Motion	0	3231.14390397
2E90EDD21091	2016-08-28	EtOH_Box04_S115	Motion	0	3233.146662
2E90EDD21091	2016-08-28	EtOH_Box04_S115	Motion	0	3235.20852804
2E90EDD21091	2016-08-28	EtOH_Box04_S115	Motion	0	3238.39007688
2E90EDD21091	2016-08-28	EtOH_Box04_S115	Motion	0	3241.20350003
2E90EDD21091	2016-08-28	EtOH_Box04_S115	Motion	0	3243.43982482
2E90EDD21091	2016-08-28	EtOH_Box04_S115	Motion	0	3246.54682684
2E90EDD21091	2016-08-28	EtOH_Box04_S115	Motion	0	3248.88976598
2E90EDD21091	2016-08-28	EtOH_Box04_S115	Motion	0	3251.30339503
2E90EDD21091	2016-08-28	EtOH_Box04_S115	Motion	0	3288.56095099
2E90EDD21091	2016-08-28	EtOH_Box04_S115	Motion	0	3291.37251282
2E90EDD21091	2016-08-28	EtOH_Box04_S115	Motion	0	3299.5253489
2E90EDD21091	2016-08-28	EtOH_Box04_S115	Motion	0	3301.52848697
2E90EDD21091	2016-08-28	EtOH_Box04_S115	Motion	0	3305.06353283
2E90EDD21091	2016-08-28	EtOH_Box04_S115	Motion	0	3307.25264692
2E90EDD21091	2016-08-28	EtOH_Box04_S115	Motion	0	3309.25546503
2E90EDD21091	2016-08-28	EtOH_Box04_S115	Motion	0	3311.35301685
2E90EDD21091	2016-08-28	EtOH_Box04_S115	Motion	0	3315.54201698
2E90EDD21091	2016-08-28	EtOH_Box04_S115	Motion	0	3317.54510999
2E90EDD21091	2016-08-28	EtOH_Box04_S115	Motion	0	3320.84047484
2E90EDD21091	2016-08-28	EtOH_Box04_S115	Motion	0	3322.87401104
2E90EDD21091	2016-08-28	EtOH_Box04_S115	Motion	0	3336.52596498
2E90EDD21091	2016-08-28	EtOH_Box04_S115	Motion	0	3338.67294288
2E90EDD21091	2016-08-28	EtOH_Box04_S115	Motion	0	3343.04640985
2E90EDD21091	2016-08-28	EtOH_Box04_S115	Motion	0	3345.04907393
2E90EDD21091	2016-08-28	EtOH_Box04_S115	Motion	0	3348.06332397
2E90EDD21091	2016-08-28	EtOH_Box04_S115	Motion	0	3350.06600094
2E90EDD21091	2016-08-28	EtOH_Box04_S115	Motion	0	3353.32862902
2E90EDD21091	2016-08-28	EtOH_Box04_S115	Motion	0	3359.65570593
2E90EDD21091	2016-08-28	EtOH_Box04_S115	Motion	0	3361.65879297
2E90EDD21091	2016-08-28	EtOH_Box04_S115	Motion	0	3363.66210294
2E90EDD21091	2016-08-28	EtOH_Box04_S115	Motion	0	3367.25281501
2E90EDD21091	2016-08-28	EtOH_Box04_S115	Motion	0	3369.255687
2E90EDD21091	2016-08-28	EtOH_Box04_S115	Motion	0	3371.25854301
2E90EDD21091	2016-08-28	EtOH_Box04_S115	Motion	0	3373.34325099
2E90EDD21091	2016-08-28	EtOH_Box04_S115	Motion	0	3375.3461349
2E90EDD21091	2016-08-28	EtOH_Box04_S115	Motion	0	3378.05702281
2E90EDD21091	2016-08-28	EtOH_Box04_S115	Motion	0	3380.05974603
2E90EDD21091	2016-08-28	EtOH_Box04_S115	Motion	0	3382.06292295
2E90EDD21091	2016-08-28	EtOH_Box04_S115	Motion	0	3384.06606388
2E90EDD21091	2016-08-28	EtOH_Box04_S115	Motion	0	3386.06875587
2E90EDD21091	2016-08-28	EtOH_Box04_S115	Motion	0	3388.07191586
2E90EDD21091	2016-08-28	EtOH_Box04_S115	Motion	0	3390.07506084
2E90EDD21091	2016-08-28	EtOH_Box04_S115	Motion	0	3392.077775
2E90EDD21091	2016-08-28	EtOH_Box04_S115	Motion	0	3394.08053684
2E90EDD21091	2016-08-28	EtOH_Box04_S115	Motion	0	3396.08370185
2E90EDD21091	2016-08-28	EtOH_Box04_S115	Motion	0	3398.08680987
2E90EDD21091	2016-08-28	EtOH_Box04_S115	Motion	0	3400.61127496
2E90EDD21091	2016-08-28	EtOH_Box04_S115	Motion	0	3402.61447787
2E90EDD21091	2016-08-28	EtOH_Box04_S115	Motion	0	3404.61761594
2E90EDD21091	2016-08-28	EtOH_Box04_S115	Motion	0	3406.80387187
2E90EDD21091	2016-08-28	EtOH_Box04_S115	Motion	0	3418.05097699
2E90EDD21091	2016-08-28	EtOH_Box04_S115	Motion	0	3420.05370188
2E90EDD21091	2016-08-28	EtOH_Box04_S115	Motion	0	3423.78668499
2E90EDD21091	2016-08-28	EtOH_Box04_S115	Motion	0	3425.79332089
2E90EDD21091	2016-08-28	EtOH_Box04_S115	Motion	0	3429.38980198
2E90EDD21091	2016-08-28	EtOH_Box04_S115	Motion	0	3432.3482089
2E90EDD21091	2016-08-28	EtOH_Box04_S115	Motion	0	3448.06514382
2E90EDD21091	2016-08-28	EtOH_Box04_S115	Motion	0	3450.06824803
2E90EDD21091	2016-08-28	EtOH_Box04_S115	Motion	0	3459.76505899
2E90EDD21091	2016-08-28	EtOH_Box04_S115	Motion	0	3461.76844001
2E90EDD21091	2016-08-28	EtOH_Box04_S115	Motion	0	3465.69420695
2E90EDD21091	2016-08-28	EtOH_Box04_S115	Motion	0	3468.06957197
2E90EDD21091	2016-08-28	EtOH_Box04_S115	Motion	0	3470.47343087
2E90EDD21091	2016-08-28	EtOH_Box04_S115	Motion	0	3473.65853095
2E90EDD21091	2016-08-28	EtOH_Box04_S115	Motion	0	3477.62677193
2E90EDD21091	2016-08-28	EtOH_Box04_S115	Motion	0	3480.39965892
2E90EDD21091	2016-08-28	EtOH_Box04_S115	Motion	0	3482.40267086
2E90EDD21091	2016-08-28	EtOH_Box04_S115	Motion	0	3484.40566993
2E90EDD21091	2016-08-28	EtOH_Box04_S115	Motion	0	3487.34262395
2E90EDD21091	2016-08-28	EtOH_Box04_S115	Motion	0	3489.34545088
2E90EDD21091	2016-08-28	EtOH_Box04_S115	Motion	0	3491.34839201
2E90EDD21091	2016-08-28	EtOH_Box04_S115	Motion	0	3494.33041596
2E90EDD21091	2016-08-28	EtOH_Box04_S115	Motion	0	3496.33320284
2E90EDD21091	2016-08-28	EtOH_Box04_S115	Motion	0	3498.33604503
2E90EDD21091	2016-08-28	EtOH_Box04_S115	Motion	0	3506.12150598
2E90EDD21091	2016-08-28	EtOH_Box04_S115	Motion	0	3508.73011589
2E90EDD21091	2016-08-28	EtOH_Box04_S115	Motion	0	3528.584198
2E90EDD21091	2016-08-28	EtOH_Box04_S115	Motion	0	3530.58736086
2E90EDD21091	2016-08-28	EtOH_Box04_S115	Motion	0	3532.59053588
2E90EDD21091	2016-08-28	EtOH_Box04_S115	Motion	0	3536.81273603
2E90EDD21091	2016-08-28	EtOH_Box04_S115	Motion	0	3541.26369381
2E90EDD21091	2016-08-28	EtOH_Box04_S115	Motion	0	3553.76121092
2E90EDD21091	2016-08-28	EtOH_Box04_S115	Motion	0	3562.35120082
2E90EDD21091	2016-08-28	EtOH_Box04_S115	Motion	0	3564.35417485
2E90EDD21091	2016-08-28	EtOH_Box04_S115	Motion	0	3567.89298701
2E90EDD21091	2016-08-28	EtOH_Box04_S115	Motion	0	3573.56607485
2E90EDD21091	2016-08-28	EtOH_Box04_S115	Motion	0	3576.37937188
2E90EDD21091	2016-08-28	EtOH_Box04_S115	Motion	0	3580.63655782
2E90EDD21091	2016-08-28	EtOH_Box04_S115	Motion	0	3592.43669391
2E90EDD21091	2016-08-28	EtOH_Box04_S115	Motion	0	3594.43976092
2E90EDD21091	2016-08-28	EtOH_Box04_S115	SessionEnd	0	3600.00000596
