# Supplementary material for: An open source device for operant licking in rats
Source: PeerJ. 2017 Feb 14;5:e2981. doi: 10.7717/peerj.2981 (PMC5312574; doi:10.7717/peerj.2981)
Supplement: Supplemental Information 1 — The complete raw data and several R scripts that generated all the figures and statistical analysis were compressed using the Linux tar command. The bash program dataSummary.sh located in the sucrose and water subdirectory was used to generate summary statistics for each run. [file peerj-05-2981-s001.gz › data/water/water_vr/ETOH_motion_Box01_S137_2E90EDD056D5.csv]

RatID	date	boxid	EventType	vr	seconds
2E90EDD056D5	2016-08-28	EtOH_Box01_S137	Motion	0	1.91374206543
2E90EDD056D5	2016-08-28	EtOH_Box01_S137	Motion	0	3.91658306122
2E90EDD056D5	2016-08-28	EtOH_Box01_S137	Motion	0	7.14123106003
2E90EDD056D5	2016-08-28	EtOH_Box01_S137	Motion	0	9.14389300346
2E90EDD056D5	2016-08-28	EtOH_Box01_S137	Motion	0	12.6330730915
2E90EDD056D5	2016-08-28	EtOH_Box01_S137	Motion	0	14.6357250214
2E90EDD056D5	2016-08-28	EtOH_Box01_S137	Motion	0	22.8099360466
2E90EDD056D5	2016-08-28	EtOH_Box01_S137	Motion	0	24.8126130104
2E90EDD056D5	2016-08-28	EtOH_Box01_S137	Motion	0	28.0202410221
2E90EDD056D5	2016-08-28	EtOH_Box01_S137	Motion	0	30.0228869915
2E90EDD056D5	2016-08-28	EtOH_Box01_S137	Motion	0	34.0045161247
2E90EDD056D5	2016-08-28	EtOH_Box01_S137	Motion	0	36.0071380138
2E90EDD056D5	2016-08-28	EtOH_Box01_S137	Motion	0	48.6244211197
2E90EDD056D5	2016-08-28	EtOH_Box01_S137	Motion	0	50.6270959377
2E90EDD056D5	2016-08-28	EtOH_Box01_S137	Motion	0	54.7538170815
2E90EDD056D5	2016-08-28	EtOH_Box01_S137	Motion	0	56.7564721107
2E90EDD056D5	2016-08-28	EtOH_Box01_S137	Motion	0	60.1065769196
2E90EDD056D5	2016-08-28	EtOH_Box01_S137	Motion	0	62.1092441082
2E90EDD056D5	2016-08-28	EtOH_Box01_S137	Motion	0	68.0889520645
2E90EDD056D5	2016-08-28	EtOH_Box01_S137	Motion	0	70.0915949345
2E90EDD056D5	2016-08-28	EtOH_Box01_S137	Motion	0	83.9312980175
2E90EDD056D5	2016-08-28	EtOH_Box01_S137	Motion	0	85.9339780807
2E90EDD056D5	2016-08-28	EtOH_Box01_S137	Motion	0	91.6156160831
2E90EDD056D5	2016-08-28	EtOH_Box01_S137	Motion	0	93.6182689667
2E90EDD056D5	2016-08-28	EtOH_Box01_S137	Motion	0	98.2535450459
2E90EDD056D5	2016-08-28	EtOH_Box01_S137	Motion	0	100.256211042
2E90EDD056D5	2016-08-28	EtOH_Box01_S137	Motion	0	106.041815996
2E90EDD056D5	2016-08-28	EtOH_Box01_S137	Motion	0	108.044450998
2E90EDD056D5	2016-08-28	EtOH_Box01_S137	Motion	0	111.927139997
2E90EDD056D5	2016-08-28	EtOH_Box01_S137	Motion	0	113.929821968
2E90EDD056D5	2016-08-28	EtOH_Box01_S137	Motion	0	127.138200998
2E90EDD056D5	2016-08-28	EtOH_Box01_S137	Motion	0	129.140890121
2E90EDD056D5	2016-08-28	EtOH_Box01_S137	Motion	0	135.09665513
2E90EDD056D5	2016-08-28	EtOH_Box01_S137	Motion	0	137.099323988
2E90EDD056D5	2016-08-28	EtOH_Box01_S137	Motion	0	141.309199095
2E90EDD056D5	2016-08-28	EtOH_Box01_S137	Motion	0	143.311861992
2E90EDD056D5	2016-08-28	EtOH_Box01_S137	Motion	0	147.395204067
2E90EDD056D5	2016-08-28	EtOH_Box01_S137	Motion	0	149.397773027
2E90EDD056D5	2016-08-28	EtOH_Box01_S137	Motion	0	152.670088053
2E90EDD056D5	2016-08-28	EtOH_Box01_S137	Motion	0	154.672733068
2E90EDD056D5	2016-08-28	EtOH_Box01_S137	Motion	0	157.859816074
2E90EDD056D5	2016-08-28	EtOH_Box01_S137	Motion	0	159.862474918
2E90EDD056D5	2016-08-28	EtOH_Box01_S137	Motion	0	164.198717117
2E90EDD056D5	2016-08-28	EtOH_Box01_S137	Motion	0	166.201350927
2E90EDD056D5	2016-08-28	EtOH_Box01_S137	Motion	0	169.522110939
2E90EDD056D5	2016-08-28	EtOH_Box01_S137	Motion	0	171.524727106
2E90EDD056D5	2016-08-28	EtOH_Box01_S137	Motion	0	175.447124004
2E90EDD056D5	2016-08-28	EtOH_Box01_S137	Motion	0	177.449801922
2E90EDD056D5	2016-08-28	EtOH_Box01_S137	Motion	0	180.725944042
2E90EDD056D5	2016-08-28	EtOH_Box01_S137	Motion	0	182.728576899
2E90EDD056D5	2016-08-28	EtOH_Box01_S137	Motion	0	186.346664906
2E90EDD056D5	2016-08-28	EtOH_Box01_S137	Motion	0	188.34921813
2E90EDD056D5	2016-08-28	EtOH_Box01_S137	Motion	0	191.487024069
2E90EDD056D5	2016-08-28	EtOH_Box01_S137	Motion	0	193.489665985
2E90EDD056D5	2016-08-28	EtOH_Box01_S137	Motion	0	197.645045042
2E90EDD056D5	2016-08-28	EtOH_Box01_S137	Motion	0	199.647701979
2E90EDD056D5	2016-08-28	EtOH_Box01_S137	Motion	0	212.501115084
2E90EDD056D5	2016-08-28	EtOH_Box01_S137	Motion	0	214.503787994
2E90EDD056D5	2016-08-28	EtOH_Box01_S137	Motion	0	234.90247798
2E90EDD056D5	2016-08-28	EtOH_Box01_S137	Motion	0	236.905141115
2E90EDD056D5	2016-08-28	EtOH_Box01_S137	Motion	0	243.205604076
2E90EDD056D5	2016-08-28	EtOH_Box01_S137	Motion	0	245.208328009
2E90EDD056D5	2016-08-28	EtOH_Box01_S137	Motion	0	249.42353797
2E90EDD056D5	2016-08-28	EtOH_Box01_S137	Motion	0	251.426206112
2E90EDD056D5	2016-08-28	EtOH_Box01_S137	Motion	0	255.146799088
2E90EDD056D5	2016-08-28	EtOH_Box01_S137	Motion	0	257.149522066
2E90EDD056D5	2016-08-28	EtOH_Box01_S137	Motion	0	260.92769599
2E90EDD056D5	2016-08-28	EtOH_Box01_S137	Motion	0	262.930351973
2E90EDD056D5	2016-08-28	EtOH_Box01_S137	Motion	0	267.703866005
2E90EDD056D5	2016-08-28	EtOH_Box01_S137	Motion	0	269.706543922
2E90EDD056D5	2016-08-28	EtOH_Box01_S137	Motion	0	274.023468018
2E90EDD056D5	2016-08-28	EtOH_Box01_S137	Motion	0	276.026129007
2E90EDD056D5	2016-08-28	EtOH_Box01_S137	Motion	0	280.677834034
2E90EDD056D5	2016-08-28	EtOH_Box01_S137	Motion	0	282.680480957
2E90EDD056D5	2016-08-28	EtOH_Box01_S137	Motion	0	287.218447924
2E90EDD056D5	2016-08-28	EtOH_Box01_S137	Motion	0	289.22111702
2E90EDD056D5	2016-08-28	EtOH_Box01_S137	Motion	0	294.167737961
2E90EDD056D5	2016-08-28	EtOH_Box01_S137	Motion	0	296.170403004
2E90EDD056D5	2016-08-28	EtOH_Box01_S137	Motion	0	299.518464088
2E90EDD056D5	2016-08-28	EtOH_Box01_S137	Motion	0	301.521122932
2E90EDD056D5	2016-08-28	EtOH_Box01_S137	Motion	0	307.407891989
2E90EDD056D5	2016-08-28	EtOH_Box01_S137	Motion	0	309.410557032
2E90EDD056D5	2016-08-28	EtOH_Box01_S137	Motion	0	314.185175896
2E90EDD056D5	2016-08-28	EtOH_Box01_S137	Motion	0	316.187829971
2E90EDD056D5	2016-08-28	EtOH_Box01_S137	Motion	0	319.783380032
2E90EDD056D5	2016-08-28	EtOH_Box01_S137	Motion	0	321.786009073
2E90EDD056D5	2016-08-28	EtOH_Box01_S137	Motion	0	324.971441031
2E90EDD056D5	2016-08-28	EtOH_Box01_S137	Motion	0	326.974102974
2E90EDD056D5	2016-08-28	EtOH_Box01_S137	Motion	0	330.187592983
2E90EDD056D5	2016-08-28	EtOH_Box01_S137	Motion	0	332.190198898
2E90EDD056D5	2016-08-28	EtOH_Box01_S137	Motion	0	354.721627951
2E90EDD056D5	2016-08-28	EtOH_Box01_S137	Motion	0	356.7243011
2E90EDD056D5	2016-08-28	EtOH_Box01_S137	Motion	0	360.754895926
2E90EDD056D5	2016-08-28	EtOH_Box01_S137	Motion	0	362.757437944
2E90EDD056D5	2016-08-28	EtOH_Box01_S137	Motion	0	366.407552004
2E90EDD056D5	2016-08-28	EtOH_Box01_S137	Motion	0	368.410191059
2E90EDD056D5	2016-08-28	EtOH_Box01_S137	Motion	0	372.540314913
2E90EDD056D5	2016-08-28	EtOH_Box01_S137	Motion	0	374.542905092
2E90EDD056D5	2016-08-28	EtOH_Box01_S137	Motion	0	378.305679083
2E90EDD056D5	2016-08-28	EtOH_Box01_S137	Motion	0	380.308319092
2E90EDD056D5	2016-08-28	EtOH_Box01_S137	Motion	0	384.105598927
2E90EDD056D5	2016-08-28	EtOH_Box01_S137	Motion	0	386.108228922
2E90EDD056D5	2016-08-28	EtOH_Box01_S137	Motion	0	389.588347912
2E90EDD056D5	2016-08-28	EtOH_Box01_S137	Motion	0	391.590967894
2E90EDD056D5	2016-08-28	EtOH_Box01_S137	Motion	0	461.642081976
2E90EDD056D5	2016-08-28	EtOH_Box01_S137	Motion	0	463.644771099
2E90EDD056D5	2016-08-28	EtOH_Box01_S137	Motion	0	469.20205307
2E90EDD056D5	2016-08-28	EtOH_Box01_S137	Motion	0	471.204708099
2E90EDD056D5	2016-08-28	EtOH_Box01_S137	Motion	0	474.360600948
2E90EDD056D5	2016-08-28	EtOH_Box01_S137	Motion	0	476.365679979
2E90EDD056D5	2016-08-28	EtOH_Box01_S137	Motion	0	481.146961927
2E90EDD056D5	2016-08-28	EtOH_Box01_S137	Motion	0	483.149641991
2E90EDD056D5	2016-08-28	EtOH_Box01_S137	Motion	0	488.31991291
2E90EDD056D5	2016-08-28	EtOH_Box01_S137	Motion	0	490.322554111
2E90EDD056D5	2016-08-28	EtOH_Box01_S137	Motion	0	493.952320099
2E90EDD056D5	2016-08-28	EtOH_Box01_S137	Motion	0	495.954957008
2E90EDD056D5	2016-08-28	EtOH_Box01_S137	Motion	0	499.111130953
2E90EDD056D5	2016-08-28	EtOH_Box01_S137	Motion	0	501.116729975
2E90EDD056D5	2016-08-28	EtOH_Box01_S137	Motion	0	504.809575081
2E90EDD056D5	2016-08-28	EtOH_Box01_S137	Motion	0	506.812204123
2E90EDD056D5	2016-08-28	EtOH_Box01_S137	Motion	0	513.306265116
2E90EDD056D5	2016-08-28	EtOH_Box01_S137	Motion	0	515.308927059
2E90EDD056D5	2016-08-28	EtOH_Box01_S137	Motion	0	518.565603018
2E90EDD056D5	2016-08-28	EtOH_Box01_S137	Motion	0	520.569816113
2E90EDD056D5	2016-08-28	EtOH_Box01_S137	Motion	0	524.18104291
2E90EDD056D5	2016-08-28	EtOH_Box01_S137	Motion	0	526.183681011
2E90EDD056D5	2016-08-28	EtOH_Box01_S137	Motion	0	532.078253031
2E90EDD056D5	2016-08-28	EtOH_Box01_S137	Motion	0	534.080912113
2E90EDD056D5	2016-08-28	EtOH_Box01_S137	Motion	0	593.06703496
2E90EDD056D5	2016-08-28	EtOH_Box01_S137	Motion	0	595.069760084
2E90EDD056D5	2016-08-28	EtOH_Box01_S137	Motion	0	638.098041058
2E90EDD056D5	2016-08-28	EtOH_Box01_S137	Motion	0	640.100727081
2E90EDD056D5	2016-08-28	EtOH_Box01_S137	Motion	0	643.31428504
2E90EDD056D5	2016-08-28	EtOH_Box01_S137	Motion	0	645.31692791
2E90EDD056D5	2016-08-28	EtOH_Box01_S137	Motion	0	654.783370972
2E90EDD056D5	2016-08-28	EtOH_Box01_S137	Motion	0	656.786036015
2E90EDD056D5	2016-08-28	EtOH_Box01_S137	Motion	0	661.231858969
2E90EDD056D5	2016-08-28	EtOH_Box01_S137	Motion	0	663.234565973
2E90EDD056D5	2016-08-28	EtOH_Box01_S137	Motion	0	670.659713984
2E90EDD056D5	2016-08-28	EtOH_Box01_S137	Motion	0	672.662384033
2E90EDD056D5	2016-08-28	EtOH_Box01_S137	Motion	0	683.710865974
2E90EDD056D5	2016-08-28	EtOH_Box01_S137	Motion	0	685.713546991
2E90EDD056D5	2016-08-28	EtOH_Box01_S137	Motion	0	692.212357998
2E90EDD056D5	2016-08-28	EtOH_Box01_S137	Motion	0	694.215028048
2E90EDD056D5	2016-08-28	EtOH_Box01_S137	Motion	0	699.198529959
2E90EDD056D5	2016-08-28	EtOH_Box01_S137	Motion	0	701.201189995
2E90EDD056D5	2016-08-28	EtOH_Box01_S137	Motion	0	705.549360991
2E90EDD056D5	2016-08-28	EtOH_Box01_S137	Motion	0	707.55202508
2E90EDD056D5	2016-08-28	EtOH_Box01_S137	Motion	0	713.769345999
2E90EDD056D5	2016-08-28	EtOH_Box01_S137	Motion	0	715.772012949
2E90EDD056D5	2016-08-28	EtOH_Box01_S137	Motion	0	720.420109034
2E90EDD056D5	2016-08-28	EtOH_Box01_S137	Motion	0	722.422759056
2E90EDD056D5	2016-08-28	EtOH_Box01_S137	Motion	0	726.562290907
2E90EDD056D5	2016-08-28	EtOH_Box01_S137	Motion	0	728.564938068
2E90EDD056D5	2016-08-28	EtOH_Box01_S137	Motion	0	731.820421934
2E90EDD056D5	2016-08-28	EtOH_Box01_S137	Motion	0	733.823064089
2E90EDD056D5	2016-08-28	EtOH_Box01_S137	Motion	0	737.228537083
2E90EDD056D5	2016-08-28	EtOH_Box01_S137	Motion	0	739.231226921
2E90EDD056D5	2016-08-28	EtOH_Box01_S137	Motion	0	742.454746962
2E90EDD056D5	2016-08-28	EtOH_Box01_S137	Motion	0	744.457370996
2E90EDD056D5	2016-08-28	EtOH_Box01_S137	Motion	0	749.487333059
2E90EDD056D5	2016-08-28	EtOH_Box01_S137	Motion	0	751.491468906
2E90EDD056D5	2016-08-28	EtOH_Box01_S137	Motion	0	756.363222122
2E90EDD056D5	2016-08-28	EtOH_Box01_S137	Motion	0	758.365849972
2E90EDD056D5	2016-08-28	EtOH_Box01_S137	Motion	0	762.867494106
2E90EDD056D5	2016-08-28	EtOH_Box01_S137	Motion	0	764.870172024
2E90EDD056D5	2016-08-28	EtOH_Box01_S137	Motion	0	768.814614058
2E90EDD056D5	2016-08-28	EtOH_Box01_S137	Motion	0	770.817286015
2E90EDD056D5	2016-08-28	EtOH_Box01_S137	Motion	0	775.059477091
2E90EDD056D5	2016-08-28	EtOH_Box01_S137	Motion	0	777.062159061
2E90EDD056D5	2016-08-28	EtOH_Box01_S137	Motion	0	782.642334938
2E90EDD056D5	2016-08-28	EtOH_Box01_S137	Motion	0	784.645015955
2E90EDD056D5	2016-08-28	EtOH_Box01_S137	Motion	0	788.146415949
2E90EDD056D5	2016-08-28	EtOH_Box01_S137	Motion	0	790.149055958
2E90EDD056D5	2016-08-28	EtOH_Box01_S137	Motion	0	797.212772131
2E90EDD056D5	2016-08-28	EtOH_Box01_S137	Motion	0	799.215420008
2E90EDD056D5	2016-08-28	EtOH_Box01_S137	Motion	0	803.316039085
2E90EDD056D5	2016-08-28	EtOH_Box01_S137	Motion	0	805.318587065
2E90EDD056D5	2016-08-28	EtOH_Box01_S137	Motion	0	808.7804389
2E90EDD056D5	2016-08-28	EtOH_Box01_S137	Motion	0	810.783090115
2E90EDD056D5	2016-08-28	EtOH_Box01_S137	Motion	0	813.913064003
2E90EDD056D5	2016-08-28	EtOH_Box01_S137	Motion	0	815.915699959
2E90EDD056D5	2016-08-28	EtOH_Box01_S137	Motion	0	819.921322107
2E90EDD056D5	2016-08-28	EtOH_Box01_S137	Motion	0	821.923959017
2E90EDD056D5	2016-08-28	EtOH_Box01_S137	Motion	0	849.939820051
2E90EDD056D5	2016-08-28	EtOH_Box01_S137	Motion	0	851.942483902
2E90EDD056D5	2016-08-28	EtOH_Box01_S137	Motion	0	857.83690691
2E90EDD056D5	2016-08-28	EtOH_Box01_S137	Motion	0	859.839559078
2E90EDD056D5	2016-08-28	EtOH_Box01_S137	Motion	0	863.371982098
2E90EDD056D5	2016-08-28	EtOH_Box01_S137	Motion	0	865.376045942
2E90EDD056D5	2016-08-28	EtOH_Box01_S137	Motion	0	869.163316011
2E90EDD056D5	2016-08-28	EtOH_Box01_S137	Motion	0	871.165966988
2E90EDD056D5	2016-08-28	EtOH_Box01_S137	Motion	0	891.572814941
2E90EDD056D5	2016-08-28	EtOH_Box01_S137	Motion	0	893.575495005
2E90EDD056D5	2016-08-28	EtOH_Box01_S137	Motion	0	972.201019049
2E90EDD056D5	2016-08-28	EtOH_Box01_S137	Motion	0	974.203749895
2E90EDD056D5	2016-08-28	EtOH_Box01_S137	Motion	0	979.348707914
2E90EDD056D5	2016-08-28	EtOH_Box01_S137	Motion	0	981.351372957
2E90EDD056D5	2016-08-28	EtOH_Box01_S137	Motion	0	987.135852098
2E90EDD056D5	2016-08-28	EtOH_Box01_S137	Motion	0	989.138510942
2E90EDD056D5	2016-08-28	EtOH_Box01_S137	Motion	0	994.05749011
2E90EDD056D5	2016-08-28	EtOH_Box01_S137	Motion	0	996.060207129
2E90EDD056D5	2016-08-28	EtOH_Box01_S137	Motion	0	1001.38826203
2E90EDD056D5	2016-08-28	EtOH_Box01_S137	Motion	0	1003.39091706
2E90EDD056D5	2016-08-28	EtOH_Box01_S137	Motion	0	1006.77336597
2E90EDD056D5	2016-08-28	EtOH_Box01_S137	Motion	0	1008.77599812
2E90EDD056D5	2016-08-28	EtOH_Box01_S137	Motion	0	1011.9956069
2E90EDD056D5	2016-08-28	EtOH_Box01_S137	Motion	0	1014.00069499
2E90EDD056D5	2016-08-28	EtOH_Box01_S137	Motion	0	1017.48222113
2E90EDD056D5	2016-08-28	EtOH_Box01_S137	Motion	0	1019.48645592
2E90EDD056D5	2016-08-28	EtOH_Box01_S137	Motion	0	1022.85997391
2E90EDD056D5	2016-08-28	EtOH_Box01_S137	Motion	0	1024.86262012
2E90EDD056D5	2016-08-28	EtOH_Box01_S137	Motion	0	1033.00527191
2E90EDD056D5	2016-08-28	EtOH_Box01_S137	Motion	0	1035.007936
2E90EDD056D5	2016-08-28	EtOH_Box01_S137	Motion	0	1039.45026708
2E90EDD056D5	2016-08-28	EtOH_Box01_S137	Motion	0	1041.45298195
2E90EDD056D5	2016-08-28	EtOH_Box01_S137	Motion	0	1045.38271809
2E90EDD056D5	2016-08-28	EtOH_Box01_S137	Motion	0	1047.38537312
2E90EDD056D5	2016-08-28	EtOH_Box01_S137	Motion	0	1051.51420498
2E90EDD056D5	2016-08-28	EtOH_Box01_S137	Motion	0	1053.51686502
2E90EDD056D5	2016-08-28	EtOH_Box01_S137	Motion	0	1056.68545103
2E90EDD056D5	2016-08-28	EtOH_Box01_S137	Motion	0	1058.68808508
2E90EDD056D5	2016-08-28	EtOH_Box01_S137	Motion	0	1061.88484097
2E90EDD056D5	2016-08-28	EtOH_Box01_S137	Motion	0	1063.88896513
2E90EDD056D5	2016-08-28	EtOH_Box01_S137	Motion	0	1068.64079905
2E90EDD056D5	2016-08-28	EtOH_Box01_S137	Motion	0	1070.64344597
2E90EDD056D5	2016-08-28	EtOH_Box01_S137	Motion	0	1073.77939701
2E90EDD056D5	2016-08-28	EtOH_Box01_S137	Motion	0	1075.783741
2E90EDD056D5	2016-08-28	EtOH_Box01_S137	Motion	0	1081.72435093
2E90EDD056D5	2016-08-28	EtOH_Box01_S137	Motion	0	1083.72702599
2E90EDD056D5	2016-08-28	EtOH_Box01_S137	Motion	0	1153.01206303
2E90EDD056D5	2016-08-28	EtOH_Box01_S137	Motion	0	1155.01474595
2E90EDD056D5	2016-08-28	EtOH_Box01_S137	Motion	0	1158.55779195
2E90EDD056D5	2016-08-28	EtOH_Box01_S137	Motion	0	1160.56231904
2E90EDD056D5	2016-08-28	EtOH_Box01_S137	Motion	0	1169.5188961
2E90EDD056D5	2016-08-28	EtOH_Box01_S137	Motion	0	1171.52155495
2E90EDD056D5	2016-08-28	EtOH_Box01_S137	Motion	0	1178.10080695
2E90EDD056D5	2016-08-28	EtOH_Box01_S137	Motion	0	1180.10345697
2E90EDD056D5	2016-08-28	EtOH_Box01_S137	Motion	0	1184.07919002
2E90EDD056D5	2016-08-28	EtOH_Box01_S137	Motion	0	1186.08186007
2E90EDD056D5	2016-08-28	EtOH_Box01_S137	Motion	0	1190.3458519
2E90EDD056D5	2016-08-28	EtOH_Box01_S137	Motion	0	1192.34756804
2E90EDD056D5	2016-08-28	EtOH_Box01_S137	Motion	0	1197.36657095
2E90EDD056D5	2016-08-28	EtOH_Box01_S137	Motion	0	1199.369241
2E90EDD056D5	2016-08-28	EtOH_Box01_S137	Motion	0	1204.82261109
2E90EDD056D5	2016-08-28	EtOH_Box01_S137	Motion	0	1206.825279
2E90EDD056D5	2016-08-28	EtOH_Box01_S137	Motion	0	1210.43037605
2E90EDD056D5	2016-08-28	EtOH_Box01_S137	Motion	0	1212.43302011
2E90EDD056D5	2016-08-28	EtOH_Box01_S137	Motion	0	1217.21595693
2E90EDD056D5	2016-08-28	EtOH_Box01_S137	Motion	0	1219.21858811
2E90EDD056D5	2016-08-28	EtOH_Box01_S137	Motion	0	1222.51983595
2E90EDD056D5	2016-08-28	EtOH_Box01_S137	Motion	0	1224.52246213
2E90EDD056D5	2016-08-28	EtOH_Box01_S137	Motion	0	1229.04666305
2E90EDD056D5	2016-08-28	EtOH_Box01_S137	Motion	0	1231.0492959
2E90EDD056D5	2016-08-28	EtOH_Box01_S137	Motion	0	1236.56639409
2E90EDD056D5	2016-08-28	EtOH_Box01_S137	Motion	0	1238.56863308
2E90EDD056D5	2016-08-28	EtOH_Box01_S137	Motion	0	1242.11117697
2E90EDD056D5	2016-08-28	EtOH_Box01_S137	Motion	0	1244.113801
2E90EDD056D5	2016-08-28	EtOH_Box01_S137	Motion	0	1247.42859197
2E90EDD056D5	2016-08-28	EtOH_Box01_S137	Motion	0	1249.43122292
2E90EDD056D5	2016-08-28	EtOH_Box01_S137	Motion	0	1253.74323702
2E90EDD056D5	2016-08-28	EtOH_Box01_S137	Motion	0	1255.74588609
2E90EDD056D5	2016-08-28	EtOH_Box01_S137	Motion	0	1260.83336806
2E90EDD056D5	2016-08-28	EtOH_Box01_S137	Motion	0	1262.83840299
2E90EDD056D5	2016-08-28	EtOH_Box01_S137	Motion	0	1266.73980808
2E90EDD056D5	2016-08-28	EtOH_Box01_S137	Motion	0	1268.74245691
2E90EDD056D5	2016-08-28	EtOH_Box01_S137	Motion	0	1273.76138592
2E90EDD056D5	2016-08-28	EtOH_Box01_S137	Motion	0	1275.76405001
2E90EDD056D5	2016-08-28	EtOH_Box01_S137	Motion	0	1280.77442598
2E90EDD056D5	2016-08-28	EtOH_Box01_S137	Motion	0	1282.7770679
2E90EDD056D5	2016-08-28	EtOH_Box01_S137	Motion	0	1287.31693292
2E90EDD056D5	2016-08-28	EtOH_Box01_S137	Motion	0	1289.31958699
2E90EDD056D5	2016-08-28	EtOH_Box01_S137	Motion	0	1292.92186093
2E90EDD056D5	2016-08-28	EtOH_Box01_S137	Motion	0	1294.92451501
2E90EDD056D5	2016-08-28	EtOH_Box01_S137	Motion	0	1298.72018003
2E90EDD056D5	2016-08-28	EtOH_Box01_S137	Motion	0	1300.72282696
2E90EDD056D5	2016-08-28	EtOH_Box01_S137	Motion	0	1304.76702809
2E90EDD056D5	2016-08-28	EtOH_Box01_S137	Motion	0	1306.76972198
2E90EDD056D5	2016-08-28	EtOH_Box01_S137	Motion	0	1310.306741
2E90EDD056D5	2016-08-28	EtOH_Box01_S137	Motion	0	1312.31175494
2E90EDD056D5	2016-08-28	EtOH_Box01_S137	Motion	0	1316.45602798
2E90EDD056D5	2016-08-28	EtOH_Box01_S137	Motion	0	1318.45865703
2E90EDD056D5	2016-08-28	EtOH_Box01_S137	Motion	0	1321.79534411
2E90EDD056D5	2016-08-28	EtOH_Box01_S137	Motion	0	1323.79800701
2E90EDD056D5	2016-08-28	EtOH_Box01_S137	Motion	0	1327.03371
2E90EDD056D5	2016-08-28	EtOH_Box01_S137	Motion	0	1329.03798103
2E90EDD056D5	2016-08-28	EtOH_Box01_S137	Motion	0	1332.66407013
2E90EDD056D5	2016-08-28	EtOH_Box01_S137	Motion	0	1334.66671705
2E90EDD056D5	2016-08-28	EtOH_Box01_S137	Motion	0	1340.41262102
2E90EDD056D5	2016-08-28	EtOH_Box01_S137	Motion	0	1342.41529298
2E90EDD056D5	2016-08-28	EtOH_Box01_S137	Motion	0	1376.79632711
2E90EDD056D5	2016-08-28	EtOH_Box01_S137	Motion	0	1378.799016
2E90EDD056D5	2016-08-28	EtOH_Box01_S137	Motion	0	1386.28985596
2E90EDD056D5	2016-08-28	EtOH_Box01_S137	Motion	0	1388.29247904
2E90EDD056D5	2016-08-28	EtOH_Box01_S137	Motion	0	1398.80860305
2E90EDD056D5	2016-08-28	EtOH_Box01_S137	Motion	0	1400.81125212
2E90EDD056D5	2016-08-28	EtOH_Box01_S137	Motion	0	1404.58948803
2E90EDD056D5	2016-08-28	EtOH_Box01_S137	Motion	0	1406.59216094
2E90EDD056D5	2016-08-28	EtOH_Box01_S137	Motion	0	1410.5751729
2E90EDD056D5	2016-08-28	EtOH_Box01_S137	Motion	0	1412.5778141
2E90EDD056D5	2016-08-28	EtOH_Box01_S137	Motion	0	1416.35935211
2E90EDD056D5	2016-08-28	EtOH_Box01_S137	Motion	0	1418.36196995
2E90EDD056D5	2016-08-28	EtOH_Box01_S137	Motion	0	1425.24304795
2E90EDD056D5	2016-08-28	EtOH_Box01_S137	Motion	0	1427.24573112
2E90EDD056D5	2016-08-28	EtOH_Box01_S137	Motion	0	1431.28748107
2E90EDD056D5	2016-08-28	EtOH_Box01_S137	Motion	0	1433.29014492
2E90EDD056D5	2016-08-28	EtOH_Box01_S137	Motion	0	1464.41442013
2E90EDD056D5	2016-08-28	EtOH_Box01_S137	Motion	0	1466.41714096
2E90EDD056D5	2016-08-28	EtOH_Box01_S137	Motion	0	1469.95135498
2E90EDD056D5	2016-08-28	EtOH_Box01_S137	Motion	0	1471.954041
2E90EDD056D5	2016-08-28	EtOH_Box01_S137	Motion	0	1475.93154097
2E90EDD056D5	2016-08-28	EtOH_Box01_S137	Motion	0	1477.93416405
2E90EDD056D5	2016-08-28	EtOH_Box01_S137	Motion	0	1483.86793494
2E90EDD056D5	2016-08-28	EtOH_Box01_S137	Motion	0	1485.87060905
2E90EDD056D5	2016-08-28	EtOH_Box01_S137	Motion	0	1490.127913
2E90EDD056D5	2016-08-28	EtOH_Box01_S137	Motion	0	1492.13056803
2E90EDD056D5	2016-08-28	EtOH_Box01_S137	Motion	0	1496.29425597
2E90EDD056D5	2016-08-28	EtOH_Box01_S137	Motion	0	1498.29692507
2E90EDD056D5	2016-08-28	EtOH_Box01_S137	Motion	0	1501.60932708
2E90EDD056D5	2016-08-28	EtOH_Box01_S137	Motion	0	1503.61444402
2E90EDD056D5	2016-08-28	EtOH_Box01_S137	Motion	0	1507.27060008
2E90EDD056D5	2016-08-28	EtOH_Box01_S137	Motion	0	1509.27327394
2E90EDD056D5	2016-08-28	EtOH_Box01_S137	Motion	0	1514.77824593
2E90EDD056D5	2016-08-28	EtOH_Box01_S137	Motion	0	1516.78092504
2E90EDD056D5	2016-08-28	EtOH_Box01_S137	Motion	0	1520.89101911
2E90EDD056D5	2016-08-28	EtOH_Box01_S137	Motion	0	1522.89367795
2E90EDD056D5	2016-08-28	EtOH_Box01_S137	Motion	0	1527.56549191
2E90EDD056D5	2016-08-28	EtOH_Box01_S137	Motion	0	1529.56816411
2E90EDD056D5	2016-08-28	EtOH_Box01_S137	Motion	0	1534.74442506
2E90EDD056D5	2016-08-28	EtOH_Box01_S137	Motion	0	1536.74711609
2E90EDD056D5	2016-08-28	EtOH_Box01_S137	Motion	0	1542.01257706
2E90EDD056D5	2016-08-28	EtOH_Box01_S137	Motion	0	1544.015239
2E90EDD056D5	2016-08-28	EtOH_Box01_S137	Motion	0	1547.85492206
2E90EDD056D5	2016-08-28	EtOH_Box01_S137	Motion	0	1549.85759997
2E90EDD056D5	2016-08-28	EtOH_Box01_S137	Motion	0	1553.2920959
2E90EDD056D5	2016-08-28	EtOH_Box01_S137	Motion	0	1555.29646206
2E90EDD056D5	2016-08-28	EtOH_Box01_S137	Motion	0	1560.54336405
2E90EDD056D5	2016-08-28	EtOH_Box01_S137	Motion	0	1562.54605293
2E90EDD056D5	2016-08-28	EtOH_Box01_S137	Motion	0	1566.64083695
2E90EDD056D5	2016-08-28	EtOH_Box01_S137	Motion	0	1568.64351797
2E90EDD056D5	2016-08-28	EtOH_Box01_S137	Motion	0	1573.06393504
2E90EDD056D5	2016-08-28	EtOH_Box01_S137	Motion	0	1575.06658411
2E90EDD056D5	2016-08-28	EtOH_Box01_S137	Motion	0	1582.697927
2E90EDD056D5	2016-08-28	EtOH_Box01_S137	Motion	0	1584.70057893
2E90EDD056D5	2016-08-28	EtOH_Box01_S137	Motion	0	1596.5263021
2E90EDD056D5	2016-08-28	EtOH_Box01_S137	Motion	0	1598.52896094
2E90EDD056D5	2016-08-28	EtOH_Box01_S137	Motion	0	1602.93259907
2E90EDD056D5	2016-08-28	EtOH_Box01_S137	Motion	0	1604.93526196
2E90EDD056D5	2016-08-28	EtOH_Box01_S137	Motion	0	1608.33089995
2E90EDD056D5	2016-08-28	EtOH_Box01_S137	Motion	0	1610.3414681
2E90EDD056D5	2016-08-28	EtOH_Box01_S137	Motion	0	1613.99632502
2E90EDD056D5	2016-08-28	EtOH_Box01_S137	Motion	0	1615.99896693
2E90EDD056D5	2016-08-28	EtOH_Box01_S137	Motion	0	1619.33825493
2E90EDD056D5	2016-08-28	EtOH_Box01_S137	Motion	0	1621.34330511
2E90EDD056D5	2016-08-28	EtOH_Box01_S137	Motion	0	1625.78498507
2E90EDD056D5	2016-08-28	EtOH_Box01_S137	Motion	0	1627.78762293
2E90EDD056D5	2016-08-28	EtOH_Box01_S137	Motion	0	1633.531533
2E90EDD056D5	2016-08-28	EtOH_Box01_S137	Motion	0	1635.53420305
2E90EDD056D5	2016-08-28	EtOH_Box01_S137	Motion	0	1639.56466603
2E90EDD056D5	2016-08-28	EtOH_Box01_S137	Motion	0	1641.56731796
2E90EDD056D5	2016-08-28	EtOH_Box01_S137	Motion	0	1654.44141293
2E90EDD056D5	2016-08-28	EtOH_Box01_S137	Motion	0	1656.44408107
2E90EDD056D5	2016-08-28	EtOH_Box01_S137	Motion	0	1659.62825608
2E90EDD056D5	2016-08-28	EtOH_Box01_S137	Motion	0	1661.63089395
2E90EDD056D5	2016-08-28	EtOH_Box01_S137	Motion	0	1665.84198594
2E90EDD056D5	2016-08-28	EtOH_Box01_S137	Motion	0	1667.84463692
2E90EDD056D5	2016-08-28	EtOH_Box01_S137	Motion	0	1671.69282889
2E90EDD056D5	2016-08-28	EtOH_Box01_S137	Motion	0	1673.69547105
2E90EDD056D5	2016-08-28	EtOH_Box01_S137	Motion	0	1684.34501004
2E90EDD056D5	2016-08-28	EtOH_Box01_S137	Motion	0	1686.34767294
2E90EDD056D5	2016-08-28	EtOH_Box01_S137	Motion	0	1691.58648396
2E90EDD056D5	2016-08-28	EtOH_Box01_S137	Motion	0	1693.58859611
2E90EDD056D5	2016-08-28	EtOH_Box01_S137	Motion	0	1700.98556495
2E90EDD056D5	2016-08-28	EtOH_Box01_S137	Motion	0	1702.98755193
2E90EDD056D5	2016-08-28	EtOH_Box01_S137	Motion	0	1706.21624613
2E90EDD056D5	2016-08-28	EtOH_Box01_S137	Motion	0	1708.21886706
2E90EDD056D5	2016-08-28	EtOH_Box01_S137	Motion	0	1712.36688495
2E90EDD056D5	2016-08-28	EtOH_Box01_S137	Motion	0	1714.36953306
2E90EDD056D5	2016-08-28	EtOH_Box01_S137	Motion	0	1765.30669212
2E90EDD056D5	2016-08-28	EtOH_Box01_S137	Motion	0	1767.3093791
2E90EDD056D5	2016-08-28	EtOH_Box01_S137	Motion	0	1771.43157697
2E90EDD056D5	2016-08-28	EtOH_Box01_S137	Motion	0	1773.43422699
2E90EDD056D5	2016-08-28	EtOH_Box01_S137	Motion	0	1776.97090793
2E90EDD056D5	2016-08-28	EtOH_Box01_S137	Motion	0	1778.973562
2E90EDD056D5	2016-08-28	EtOH_Box01_S137	Motion	0	1788.8643899
2E90EDD056D5	2016-08-28	EtOH_Box01_S137	Motion	0	1790.86705613
2E90EDD056D5	2016-08-28	EtOH_Box01_S137	Motion	0	1794.56721497
2E90EDD056D5	2016-08-28	EtOH_Box01_S137	Motion	0	1796.56997395
2E90EDD056D5	2016-08-28	EtOH_Box01_S137	Motion	0	1800.09102607
2E90EDD056D5	2016-08-28	EtOH_Box01_S137	Motion	0	1802.09366012
2E90EDD056D5	2016-08-28	EtOH_Box01_S137	Motion	0	1806.2634201
2E90EDD056D5	2016-08-28	EtOH_Box01_S137	Motion	0	1808.2661159
2E90EDD056D5	2016-08-28	EtOH_Box01_S137	Motion	0	1812.10425091
2E90EDD056D5	2016-08-28	EtOH_Box01_S137	Motion	0	1814.1068759
2E90EDD056D5	2016-08-28	EtOH_Box01_S137	Motion	0	1819.75634694
2E90EDD056D5	2016-08-28	EtOH_Box01_S137	Motion	0	1821.7589941
2E90EDD056D5	2016-08-28	EtOH_Box01_S137	Motion	0	1825.54831409
2E90EDD056D5	2016-08-28	EtOH_Box01_S137	Motion	0	1827.55109
2E90EDD056D5	2016-08-28	EtOH_Box01_S137	Motion	0	1842.675102
2E90EDD056D5	2016-08-28	EtOH_Box01_S137	Motion	0	1844.67778897
2E90EDD056D5	2016-08-28	EtOH_Box01_S137	Motion	0	1848.47801995
2E90EDD056D5	2016-08-28	EtOH_Box01_S137	Motion	0	1850.482265
2E90EDD056D5	2016-08-28	EtOH_Box01_S137	Motion	0	1854.48460412
2E90EDD056D5	2016-08-28	EtOH_Box01_S137	Motion	0	1856.48728991
2E90EDD056D5	2016-08-28	EtOH_Box01_S137	Motion	0	1859.99345899
2E90EDD056D5	2016-08-28	EtOH_Box01_S137	Motion	0	1861.99613094
2E90EDD056D5	2016-08-28	EtOH_Box01_S137	Motion	0	1866.32754111
2E90EDD056D5	2016-08-28	EtOH_Box01_S137	Motion	0	1868.33018208
2E90EDD056D5	2016-08-28	EtOH_Box01_S137	Motion	0	1872.81345606
2E90EDD056D5	2016-08-28	EtOH_Box01_S137	Motion	0	1874.8161099
2E90EDD056D5	2016-08-28	EtOH_Box01_S137	Motion	0	1956.4033401
2E90EDD056D5	2016-08-28	EtOH_Box01_S137	Motion	0	1958.40599608
2E90EDD056D5	2016-08-28	EtOH_Box01_S137	Motion	0	1963.29091692
2E90EDD056D5	2016-08-28	EtOH_Box01_S137	Motion	0	1965.293576
2E90EDD056D5	2016-08-28	EtOH_Box01_S137	Motion	0	1969.59393096
2E90EDD056D5	2016-08-28	EtOH_Box01_S137	Motion	0	1971.59657907
2E90EDD056D5	2016-08-28	EtOH_Box01_S137	Motion	0	1974.96031213
2E90EDD056D5	2016-08-28	EtOH_Box01_S137	Motion	0	1976.96296692
2E90EDD056D5	2016-08-28	EtOH_Box01_S137	Motion	0	1980.92034793
2E90EDD056D5	2016-08-28	EtOH_Box01_S137	Motion	0	1982.92298698
2E90EDD056D5	2016-08-28	EtOH_Box01_S137	Motion	0	1989.14126301
2E90EDD056D5	2016-08-28	EtOH_Box01_S137	Motion	0	1991.14393091
2E90EDD056D5	2016-08-28	EtOH_Box01_S137	Motion	0	1994.52784109
2E90EDD056D5	2016-08-28	EtOH_Box01_S137	Motion	0	1996.53323007
2E90EDD056D5	2016-08-28	EtOH_Box01_S137	Motion	0	2007.33807302
2E90EDD056D5	2016-08-28	EtOH_Box01_S137	Motion	0	2009.3407321
2E90EDD056D5	2016-08-28	EtOH_Box01_S137	Motion	0	2013.12319708
2E90EDD056D5	2016-08-28	EtOH_Box01_S137	Motion	0	2015.12584209
2E90EDD056D5	2016-08-28	EtOH_Box01_S137	Motion	0	2020.18281412
2E90EDD056D5	2016-08-28	EtOH_Box01_S137	Motion	0	2022.18547797
2E90EDD056D5	2016-08-28	EtOH_Box01_S137	Motion	0	2025.69692612
2E90EDD056D5	2016-08-28	EtOH_Box01_S137	Motion	0	2027.69957495
2E90EDD056D5	2016-08-28	EtOH_Box01_S137	Motion	0	2031.08461213
2E90EDD056D5	2016-08-28	EtOH_Box01_S137	Motion	0	2033.08858609
2E90EDD056D5	2016-08-28	EtOH_Box01_S137	Motion	0	2037.54394102
2E90EDD056D5	2016-08-28	EtOH_Box01_S137	Motion	0	2039.54658413
2E90EDD056D5	2016-08-28	EtOH_Box01_S137	Motion	0	2047.64806795
2E90EDD056D5	2016-08-28	EtOH_Box01_S137	Motion	0	2049.65073109
2E90EDD056D5	2016-08-28	EtOH_Box01_S137	Motion	0	2053.53308797
2E90EDD056D5	2016-08-28	EtOH_Box01_S137	Motion	0	2055.53819299
2E90EDD056D5	2016-08-28	EtOH_Box01_S137	Motion	0	2059.41765904
2E90EDD056D5	2016-08-28	EtOH_Box01_S137	Motion	0	2061.420331
2E90EDD056D5	2016-08-28	EtOH_Box01_S137	Motion	0	2067.91547298
2E90EDD056D5	2016-08-28	EtOH_Box01_S137	Motion	0	2069.91813111
2E90EDD056D5	2016-08-28	EtOH_Box01_S137	Motion	0	2111.19483399
2E90EDD056D5	2016-08-28	EtOH_Box01_S137	Motion	0	2113.19752502
2E90EDD056D5	2016-08-28	EtOH_Box01_S137	Motion	0	2145.07711411
2E90EDD056D5	2016-08-28	EtOH_Box01_S137	Motion	0	2147.07981992
2E90EDD056D5	2016-08-28	EtOH_Box01_S137	Motion	0	2150.94185495
2E90EDD056D5	2016-08-28	EtOH_Box01_S137	Motion	0	2152.9444809
2E90EDD056D5	2016-08-28	EtOH_Box01_S137	Motion	0	2158.74712491
2E90EDD056D5	2016-08-28	EtOH_Box01_S137	Motion	0	2160.74980307
2E90EDD056D5	2016-08-28	EtOH_Box01_S137	Motion	0	2165.61093903
2E90EDD056D5	2016-08-28	EtOH_Box01_S137	Motion	0	2167.61360812
2E90EDD056D5	2016-08-28	EtOH_Box01_S137	Motion	0	2182.90467095
2E90EDD056D5	2016-08-28	EtOH_Box01_S137	Motion	0	2184.90734792
2E90EDD056D5	2016-08-28	EtOH_Box01_S137	Motion	0	2188.13182807
2E90EDD056D5	2016-08-28	EtOH_Box01_S137	Motion	0	2190.13438797
2E90EDD056D5	2016-08-28	EtOH_Box01_S137	Motion	0	2196.84510803
2E90EDD056D5	2016-08-28	EtOH_Box01_S137	Motion	0	2198.84774804
2E90EDD056D5	2016-08-28	EtOH_Box01_S137	Motion	0	2203.2738111
2E90EDD056D5	2016-08-28	EtOH_Box01_S137	Motion	0	2205.27646494
2E90EDD056D5	2016-08-28	EtOH_Box01_S137	Motion	0	2227.64825606
2E90EDD056D5	2016-08-28	EtOH_Box01_S137	Motion	0	2229.65093112
2E90EDD056D5	2016-08-28	EtOH_Box01_S137	Motion	0	2233.6097281
2E90EDD056D5	2016-08-28	EtOH_Box01_S137	Motion	0	2235.61237407
2E90EDD056D5	2016-08-28	EtOH_Box01_S137	Motion	0	2239.77541995
2E90EDD056D5	2016-08-28	EtOH_Box01_S137	Motion	0	2241.77806807
2E90EDD056D5	2016-08-28	EtOH_Box01_S137	Motion	0	2245.48920798
2E90EDD056D5	2016-08-28	EtOH_Box01_S137	Motion	0	2247.49182892
2E90EDD056D5	2016-08-28	EtOH_Box01_S137	Motion	0	2251.01206994
2E90EDD056D5	2016-08-28	EtOH_Box01_S137	Motion	0	2253.01473999
2E90EDD056D5	2016-08-28	EtOH_Box01_S137	Motion	0	2258.81019807
2E90EDD056D5	2016-08-28	EtOH_Box01_S137	Motion	0	2260.81286812
2E90EDD056D5	2016-08-28	EtOH_Box01_S137	Motion	0	2267.029989
2E90EDD056D5	2016-08-28	EtOH_Box01_S137	Motion	0	2269.03269005
2E90EDD056D5	2016-08-28	EtOH_Box01_S137	Motion	0	2272.88847494
2E90EDD056D5	2016-08-28	EtOH_Box01_S137	Motion	0	2274.8911469
2E90EDD056D5	2016-08-28	EtOH_Box01_S137	Motion	0	2278.15949106
2E90EDD056D5	2016-08-28	EtOH_Box01_S137	Motion	0	2280.16365504
2E90EDD056D5	2016-08-28	EtOH_Box01_S137	Motion	0	2293.94571209
2E90EDD056D5	2016-08-28	EtOH_Box01_S137	Motion	0	2295.94755602
2E90EDD056D5	2016-08-28	EtOH_Box01_S137	Motion	0	2300.72652602
2E90EDD056D5	2016-08-28	EtOH_Box01_S137	Motion	0	2302.72919607
2E90EDD056D5	2016-08-28	EtOH_Box01_S137	Motion	0	2306.52797413
2E90EDD056D5	2016-08-28	EtOH_Box01_S137	Motion	0	2308.532269
2E90EDD056D5	2016-08-28	EtOH_Box01_S137	Motion	0	2312.59017205
2E90EDD056D5	2016-08-28	EtOH_Box01_S137	Motion	0	2314.592834
2E90EDD056D5	2016-08-28	EtOH_Box01_S137	Motion	0	2318.78541493
2E90EDD056D5	2016-08-28	EtOH_Box01_S137	Motion	0	2320.78754997
2E90EDD056D5	2016-08-28	EtOH_Box01_S137	Motion	0	2323.94471502
2E90EDD056D5	2016-08-28	EtOH_Box01_S137	Motion	0	2325.9497931
2E90EDD056D5	2016-08-28	EtOH_Box01_S137	Motion	0	2329.40095997
2E90EDD056D5	2016-08-28	EtOH_Box01_S137	Motion	0	2331.40360713
2E90EDD056D5	2016-08-28	EtOH_Box01_S137	Motion	0	2334.90169597
2E90EDD056D5	2016-08-28	EtOH_Box01_S137	Motion	0	2336.90433693
2E90EDD056D5	2016-08-28	EtOH_Box01_S137	Motion	0	2341.61681199
2E90EDD056D5	2016-08-28	EtOH_Box01_S137	Motion	0	2343.61944199
2E90EDD056D5	2016-08-28	EtOH_Box01_S137	Motion	0	2366.28228593
2E90EDD056D5	2016-08-28	EtOH_Box01_S137	Motion	0	2368.28494
2E90EDD056D5	2016-08-28	EtOH_Box01_S137	Motion	0	2371.73342299
2E90EDD056D5	2016-08-28	EtOH_Box01_S137	Motion	0	2373.73608303
2E90EDD056D5	2016-08-28	EtOH_Box01_S137	Motion	0	2377.02091098
2E90EDD056D5	2016-08-28	EtOH_Box01_S137	Motion	0	2379.02375793
2E90EDD056D5	2016-08-28	EtOH_Box01_S137	Motion	0	2383.70054603
2E90EDD056D5	2016-08-28	EtOH_Box01_S137	Motion	0	2385.70318294
2E90EDD056D5	2016-08-28	EtOH_Box01_S137	Motion	0	2389.15079212
2E90EDD056D5	2016-08-28	EtOH_Box01_S137	Motion	0	2391.15423894
2E90EDD056D5	2016-08-28	EtOH_Box01_S137	Motion	0	2394.82676506
2E90EDD056D5	2016-08-28	EtOH_Box01_S137	Motion	0	2396.82868099
2E90EDD056D5	2016-08-28	EtOH_Box01_S137	Motion	0	2411.56148505
2E90EDD056D5	2016-08-28	EtOH_Box01_S137	Motion	0	2413.56405711
2E90EDD056D5	2016-08-28	EtOH_Box01_S137	Motion	0	2417.16703892
2E90EDD056D5	2016-08-28	EtOH_Box01_S137	Motion	0	2419.16975403
2E90EDD056D5	2016-08-28	EtOH_Box01_S137	Motion	0	2423.66682005
2E90EDD056D5	2016-08-28	EtOH_Box01_S137	Motion	0	2425.66946101
2E90EDD056D5	2016-08-28	EtOH_Box01_S137	Motion	0	2430.01374412
2E90EDD056D5	2016-08-28	EtOH_Box01_S137	Motion	0	2432.01638293
2E90EDD056D5	2016-08-28	EtOH_Box01_S137	Motion	0	2440.30979896
2E90EDD056D5	2016-08-28	EtOH_Box01_S137	Motion	0	2442.31245804
2E90EDD056D5	2016-08-28	EtOH_Box01_S137	Motion	0	2446.03641105
2E90EDD056D5	2016-08-28	EtOH_Box01_S137	Motion	0	2448.03910708
2E90EDD056D5	2016-08-28	EtOH_Box01_S137	Motion	0	2453.0222199
2E90EDD056D5	2016-08-28	EtOH_Box01_S137	Motion	0	2455.02487397
2E90EDD056D5	2016-08-28	EtOH_Box01_S137	Motion	0	2482.71268797
2E90EDD056D5	2016-08-28	EtOH_Box01_S137	Motion	0	2484.71537495
2E90EDD056D5	2016-08-28	EtOH_Box01_S137	Motion	0	2488.2563951
2E90EDD056D5	2016-08-28	EtOH_Box01_S137	Motion	0	2490.26052594
2E90EDD056D5	2016-08-28	EtOH_Box01_S137	Motion	0	2582.39630008
2E90EDD056D5	2016-08-28	EtOH_Box01_S137	Motion	0	2584.39898801
2E90EDD056D5	2016-08-28	EtOH_Box01_S137	Motion	0	2588.0818429
2E90EDD056D5	2016-08-28	EtOH_Box01_S137	Motion	0	2590.08447504
2E90EDD056D5	2016-08-28	EtOH_Box01_S137	Motion	0	2629.60771704
2E90EDD056D5	2016-08-28	EtOH_Box01_S137	Motion	0	2631.61019897
2E90EDD056D5	2016-08-28	EtOH_Box01_S137	Motion	0	2634.86038303
2E90EDD056D5	2016-08-28	EtOH_Box01_S137	Motion	0	2636.86304998
2E90EDD056D5	2016-08-28	EtOH_Box01_S137	Motion	0	2640.29709506
2E90EDD056D5	2016-08-28	EtOH_Box01_S137	Motion	0	2642.30157804
2E90EDD056D5	2016-08-28	EtOH_Box01_S137	Motion	0	2672.58658695
2E90EDD056D5	2016-08-28	EtOH_Box01_S137	Motion	0	2674.58928108
2E90EDD056D5	2016-08-28	EtOH_Box01_S137	Motion	0	2678.51777291
2E90EDD056D5	2016-08-28	EtOH_Box01_S137	Motion	0	2680.52043509
2E90EDD056D5	2016-08-28	EtOH_Box01_S137	Motion	0	2706.85074902
2E90EDD056D5	2016-08-28	EtOH_Box01_S137	Motion	0	2708.85343003
2E90EDD056D5	2016-08-28	EtOH_Box01_S137	Motion	0	2712.12287307
2E90EDD056D5	2016-08-28	EtOH_Box01_S137	Motion	0	2714.12551498
2E90EDD056D5	2016-08-28	EtOH_Box01_S137	Motion	0	2718.35240293
2E90EDD056D5	2016-08-28	EtOH_Box01_S137	Motion	0	2720.35508394
2E90EDD056D5	2016-08-28	EtOH_Box01_S137	Motion	0	2723.58696508
2E90EDD056D5	2016-08-28	EtOH_Box01_S137	Motion	0	2725.592417
2E90EDD056D5	2016-08-28	EtOH_Box01_S137	Motion	0	2738.27143407
2E90EDD056D5	2016-08-28	EtOH_Box01_S137	Motion	0	2740.27411199
2E90EDD056D5	2016-08-28	EtOH_Box01_S137	Motion	0	2745.64673996
2E90EDD056D5	2016-08-28	EtOH_Box01_S137	Motion	0	2747.64897108
2E90EDD056D5	2016-08-28	EtOH_Box01_S137	Motion	0	2751.12762403
2E90EDD056D5	2016-08-28	EtOH_Box01_S137	Motion	0	2753.13031197
2E90EDD056D5	2016-08-28	EtOH_Box01_S137	Motion	0	2762.37622404
2E90EDD056D5	2016-08-28	EtOH_Box01_S137	Motion	0	2764.37888098
2E90EDD056D5	2016-08-28	EtOH_Box01_S137	Motion	0	2767.68457294
2E90EDD056D5	2016-08-28	EtOH_Box01_S137	Motion	0	2769.68720293
2E90EDD056D5	2016-08-28	EtOH_Box01_S137	Motion	0	2774.10100412
2E90EDD056D5	2016-08-28	EtOH_Box01_S137	Motion	0	2776.10365605
2E90EDD056D5	2016-08-28	EtOH_Box01_S137	Motion	0	2780.24417496
2E90EDD056D5	2016-08-28	EtOH_Box01_S137	Motion	0	2782.24685192
2E90EDD056D5	2016-08-28	EtOH_Box01_S137	Motion	0	2786.176337
2E90EDD056D5	2016-08-28	EtOH_Box01_S137	Motion	0	2788.17898798
2E90EDD056D5	2016-08-28	EtOH_Box01_S137	Motion	0	2792.43102193
2E90EDD056D5	2016-08-28	EtOH_Box01_S137	Motion	0	2794.43365502
2E90EDD056D5	2016-08-28	EtOH_Box01_S137	Motion	0	2799.114604
2E90EDD056D5	2016-08-28	EtOH_Box01_S137	Motion	0	2801.11724997
2E90EDD056D5	2016-08-28	EtOH_Box01_S137	Motion	0	2805.99774003
2E90EDD056D5	2016-08-28	EtOH_Box01_S137	Motion	0	2808.0003581
2E90EDD056D5	2016-08-28	EtOH_Box01_S137	Motion	0	2826.894526
2E90EDD056D5	2016-08-28	EtOH_Box01_S137	Motion	0	2828.89721394
2E90EDD056D5	2016-08-28	EtOH_Box01_S137	Motion	0	2833.88938093
2E90EDD056D5	2016-08-28	EtOH_Box01_S137	Motion	0	2835.89204502
2E90EDD056D5	2016-08-28	EtOH_Box01_S137	Motion	0	2842.06985307
2E90EDD056D5	2016-08-28	EtOH_Box01_S137	Motion	0	2844.07250404
2E90EDD056D5	2016-08-28	EtOH_Box01_S137	Motion	0	2847.4037571
2E90EDD056D5	2016-08-28	EtOH_Box01_S137	Motion	0	2849.407758
2E90EDD056D5	2016-08-28	EtOH_Box01_S137	Motion	0	2852.67985892
2E90EDD056D5	2016-08-28	EtOH_Box01_S137	Motion	0	2854.68250108
2E90EDD056D5	2016-08-28	EtOH_Box01_S137	Motion	0	2861.0798769
2E90EDD056D5	2016-08-28	EtOH_Box01_S137	Motion	0	2863.08257699
2E90EDD056D5	2016-08-28	EtOH_Box01_S137	Motion	0	2866.95262408
2E90EDD056D5	2016-08-28	EtOH_Box01_S137	Motion	0	2868.95542407
2E90EDD056D5	2016-08-28	EtOH_Box01_S137	Motion	0	2873.10228491
2E90EDD056D5	2016-08-28	EtOH_Box01_S137	Motion	0	2875.10499001
2E90EDD056D5	2016-08-28	EtOH_Box01_S137	Motion	0	2878.94553113
2E90EDD056D5	2016-08-28	EtOH_Box01_S137	Motion	0	2880.94759011
2E90EDD056D5	2016-08-28	EtOH_Box01_S137	Motion	0	2903.9065249
2E90EDD056D5	2016-08-28	EtOH_Box01_S137	Motion	0	2905.90861702
2E90EDD056D5	2016-08-28	EtOH_Box01_S137	Motion	0	2910.39847302
2E90EDD056D5	2016-08-28	EtOH_Box01_S137	Motion	0	2912.40116
2E90EDD056D5	2016-08-28	EtOH_Box01_S137	Motion	0	2926.35674691
2E90EDD056D5	2016-08-28	EtOH_Box01_S137	Motion	0	2928.3591969
2E90EDD056D5	2016-08-28	EtOH_Box01_S137	Motion	0	2933.37811494
2E90EDD056D5	2016-08-28	EtOH_Box01_S137	Motion	0	2935.38078904
2E90EDD056D5	2016-08-28	EtOH_Box01_S137	Motion	0	2940.55726004
2E90EDD056D5	2016-08-28	EtOH_Box01_S137	Motion	0	2942.560009
2E90EDD056D5	2016-08-28	EtOH_Box01_S137	Motion	0	2956.65339804
2E90EDD056D5	2016-08-28	EtOH_Box01_S137	Motion	0	2958.65606213
2E90EDD056D5	2016-08-28	EtOH_Box01_S137	Motion	0	2969.521734
2E90EDD056D5	2016-08-28	EtOH_Box01_S137	Motion	0	2971.52358508
2E90EDD056D5	2016-08-28	EtOH_Box01_S137	Motion	0	2974.98873401
2E90EDD056D5	2016-08-28	EtOH_Box01_S137	Motion	0	2976.99138999
2E90EDD056D5	2016-08-28	EtOH_Box01_S137	Motion	0	2982.87293506
2E90EDD056D5	2016-08-28	EtOH_Box01_S137	Motion	0	2984.87558699
2E90EDD056D5	2016-08-28	EtOH_Box01_S137	Motion	0	2990.08923101
2E90EDD056D5	2016-08-28	EtOH_Box01_S137	Motion	0	2992.09189391
2E90EDD056D5	2016-08-28	EtOH_Box01_S137	Motion	0	3018.25264597
2E90EDD056D5	2016-08-28	EtOH_Box01_S137	Motion	0	3020.25535107
2E90EDD056D5	2016-08-28	EtOH_Box01_S137	Motion	0	3025.67000008
2E90EDD056D5	2016-08-28	EtOH_Box01_S137	Motion	0	3027.67268395
2E90EDD056D5	2016-08-28	EtOH_Box01_S137	Motion	0	3049.04661107
2E90EDD056D5	2016-08-28	EtOH_Box01_S137	Motion	0	3051.04928207
2E90EDD056D5	2016-08-28	EtOH_Box01_S137	Motion	0	3054.77997494
2E90EDD056D5	2016-08-28	EtOH_Box01_S137	Motion	0	3056.78262806
2E90EDD056D5	2016-08-28	EtOH_Box01_S137	Motion	0	3065.34942698
2E90EDD056D5	2016-08-28	EtOH_Box01_S137	Motion	0	3067.35210299
2E90EDD056D5	2016-08-28	EtOH_Box01_S137	Motion	0	3071.88732409
2E90EDD056D5	2016-08-28	EtOH_Box01_S137	Motion	0	3073.88905597
2E90EDD056D5	2016-08-28	EtOH_Box01_S137	Motion	0	3077.76037002
2E90EDD056D5	2016-08-28	EtOH_Box01_S137	Motion	0	3079.76303601
2E90EDD056D5	2016-08-28	EtOH_Box01_S137	Motion	0	3092.62463903
2E90EDD056D5	2016-08-28	EtOH_Box01_S137	Motion	0	3094.62732697
2E90EDD056D5	2016-08-28	EtOH_Box01_S137	Motion	0	3098.67004395
2E90EDD056D5	2016-08-28	EtOH_Box01_S137	Motion	0	3100.67269611
2E90EDD056D5	2016-08-28	EtOH_Box01_S137	Motion	0	3104.00282407
2E90EDD056D5	2016-08-28	EtOH_Box01_S137	Motion	0	3106.005481
2E90EDD056D5	2016-08-28	EtOH_Box01_S137	Motion	0	3133.81515098
2E90EDD056D5	2016-08-28	EtOH_Box01_S137	Motion	0	3135.81756806
2E90EDD056D5	2016-08-28	EtOH_Box01_S137	Motion	0	3154.35443401
2E90EDD056D5	2016-08-28	EtOH_Box01_S137	Motion	0	3156.3571291
2E90EDD056D5	2016-08-28	EtOH_Box01_S137	Motion	0	3167.013484
2E90EDD056D5	2016-08-28	EtOH_Box01_S137	Motion	0	3169.01614904
2E90EDD056D5	2016-08-28	EtOH_Box01_S137	Motion	0	3179.59840798
2E90EDD056D5	2016-08-28	EtOH_Box01_S137	Motion	0	3181.60101509
2E90EDD056D5	2016-08-28	EtOH_Box01_S137	Motion	0	3185.17403507
2E90EDD056D5	2016-08-28	EtOH_Box01_S137	Motion	0	3187.17669296
2E90EDD056D5	2016-08-28	EtOH_Box01_S137	Motion	0	3191.32975292
2E90EDD056D5	2016-08-28	EtOH_Box01_S137	Motion	0	3193.33241296
2E90EDD056D5	2016-08-28	EtOH_Box01_S137	Motion	0	3197.56878996
2E90EDD056D5	2016-08-28	EtOH_Box01_S137	Motion	0	3199.5714581
2E90EDD056D5	2016-08-28	EtOH_Box01_S137	Motion	0	3204.15785408
2E90EDD056D5	2016-08-28	EtOH_Box01_S137	Motion	0	3206.16051197
2E90EDD056D5	2016-08-28	EtOH_Box01_S137	Motion	0	3209.95800209
2E90EDD056D5	2016-08-28	EtOH_Box01_S137	Motion	0	3211.96067905
2E90EDD056D5	2016-08-28	EtOH_Box01_S137	Motion	0	3215.84784508
2E90EDD056D5	2016-08-28	EtOH_Box01_S137	Motion	0	3217.8505249
2E90EDD056D5	2016-08-28	EtOH_Box01_S137	Motion	0	3226.01901007
2E90EDD056D5	2016-08-28	EtOH_Box01_S137	Motion	0	3228.02166891
2E90EDD056D5	2016-08-28	EtOH_Box01_S137	Motion	0	3231.49375701
2E90EDD056D5	2016-08-28	EtOH_Box01_S137	Motion	0	3233.49641395
2E90EDD056D5	2016-08-28	EtOH_Box01_S137	Motion	0	3239.30374193
2E90EDD056D5	2016-08-28	EtOH_Box01_S137	Motion	0	3241.30641794
2E90EDD056D5	2016-08-28	EtOH_Box01_S137	Motion	0	3245.253335
2E90EDD056D5	2016-08-28	EtOH_Box01_S137	Motion	0	3247.25599194
2E90EDD056D5	2016-08-28	EtOH_Box01_S137	Motion	0	3257.25715709
2E90EDD056D5	2016-08-28	EtOH_Box01_S137	Motion	0	3259.25988793
2E90EDD056D5	2016-08-28	EtOH_Box01_S137	Motion	0	3270.7739079
2E90EDD056D5	2016-08-28	EtOH_Box01_S137	Motion	0	3272.776577
2E90EDD056D5	2016-08-28	EtOH_Box01_S137	Motion	0	3278.2581439
2E90EDD056D5	2016-08-28	EtOH_Box01_S137	Motion	0	3280.26081204
2E90EDD056D5	2016-08-28	EtOH_Box01_S137	Motion	0	3284.78095508
2E90EDD056D5	2016-08-28	EtOH_Box01_S137	Motion	0	3286.78359795
2E90EDD056D5	2016-08-28	EtOH_Box01_S137	Motion	0	3292.51834893
2E90EDD056D5	2016-08-28	EtOH_Box01_S137	Motion	0	3294.52099109
2E90EDD056D5	2016-08-28	EtOH_Box01_S137	Motion	0	3325.09828997
2E90EDD056D5	2016-08-28	EtOH_Box01_S137	Motion	0	3327.10097313
2E90EDD056D5	2016-08-28	EtOH_Box01_S137	Motion	0	3330.91701603
2E90EDD056D5	2016-08-28	EtOH_Box01_S137	Motion	0	3332.91974306
2E90EDD056D5	2016-08-28	EtOH_Box01_S137	Motion	0	3336.28386497
2E90EDD056D5	2016-08-28	EtOH_Box01_S137	Motion	0	3338.28665495
2E90EDD056D5	2016-08-28	EtOH_Box01_S137	Motion	0	3344.93305612
2E90EDD056D5	2016-08-28	EtOH_Box01_S137	Motion	0	3346.93571711
2E90EDD056D5	2016-08-28	EtOH_Box01_S137	Motion	0	3351.25409007
2E90EDD056D5	2016-08-28	EtOH_Box01_S137	Motion	0	3353.25673509
2E90EDD056D5	2016-08-28	EtOH_Box01_S137	Motion	0	3357.77604198
2E90EDD056D5	2016-08-28	EtOH_Box01_S137	Motion	0	3359.77870202
2E90EDD056D5	2016-08-28	EtOH_Box01_S137	Motion	0	3366.53394604
2E90EDD056D5	2016-08-28	EtOH_Box01_S137	Motion	0	3368.5366261
2E90EDD056D5	2016-08-28	EtOH_Box01_S137	Motion	0	3424.8904531
2E90EDD056D5	2016-08-28	EtOH_Box01_S137	Motion	0	3426.89314103
2E90EDD056D5	2016-08-28	EtOH_Box01_S137	Motion	0	3430.78134108
2E90EDD056D5	2016-08-28	EtOH_Box01_S137	Motion	0	3432.78399491
2E90EDD056D5	2016-08-28	EtOH_Box01_S137	Motion	0	3437.54012799
2E90EDD056D5	2016-08-28	EtOH_Box01_S137	Motion	0	3439.54275703
2E90EDD056D5	2016-08-28	EtOH_Box01_S137	Motion	0	3443.38780594
2E90EDD056D5	2016-08-28	EtOH_Box01_S137	Motion	0	3445.3904531
2E90EDD056D5	2016-08-28	EtOH_Box01_S137	Motion	0	3449.41181707
2E90EDD056D5	2016-08-28	EtOH_Box01_S137	Motion	0	3451.4144721
2E90EDD056D5	2016-08-28	EtOH_Box01_S137	Motion	0	3454.98861194
2E90EDD056D5	2016-08-28	EtOH_Box01_S137	Motion	0	3456.99125504
2E90EDD056D5	2016-08-28	EtOH_Box01_S137	Motion	0	3471.05721211
2E90EDD056D5	2016-08-28	EtOH_Box01_S137	Motion	0	3473.05994511
2E90EDD056D5	2016-08-28	EtOH_Box01_S137	Motion	0	3482.21053004
2E90EDD056D5	2016-08-28	EtOH_Box01_S137	Motion	0	3484.21319509
2E90EDD056D5	2016-08-28	EtOH_Box01_S137	Motion	0	3489.45320702
2E90EDD056D5	2016-08-28	EtOH_Box01_S137	Motion	0	3491.45588207
2E90EDD056D5	2016-08-28	EtOH_Box01_S137	Motion	0	3497.05077195
2E90EDD056D5	2016-08-28	EtOH_Box01_S137	Motion	0	3499.05342412
2E90EDD056D5	2016-08-28	EtOH_Box01_S137	Motion	0	3503.79787207
2E90EDD056D5	2016-08-28	EtOH_Box01_S137	Motion	0	3505.80053091
2E90EDD056D5	2016-08-28	EtOH_Box01_S137	Motion	0	3509.5662539
2E90EDD056D5	2016-08-28	EtOH_Box01_S137	Motion	0	3511.57112193
2E90EDD056D5	2016-08-28	EtOH_Box01_S137	Motion	0	3516.10852098
2E90EDD056D5	2016-08-28	EtOH_Box01_S137	Motion	0	3518.1111331
2E90EDD056D5	2016-08-28	EtOH_Box01_S137	Motion	0	3522.16335607
2E90EDD056D5	2016-08-28	EtOH_Box01_S137	Motion	0	3524.16602397
2E90EDD056D5	2016-08-28	EtOH_Box01_S137	Motion	0	3579.5288651
2E90EDD056D5	2016-08-28	EtOH_Box01_S137	Motion	0	3581.53154993
2E90EDD056D5	2016-08-28	EtOH_Box01_S137	SessionEnd	0	3600.00000596
