# Supplementary material for: An open source device for operant licking in rats
Source: PeerJ. 2017 Feb 14;5:e2981. doi: 10.7717/peerj.2981 (PMC5312574; doi:10.7717/peerj.2981)
Supplement: Supplemental Information 1 — The complete raw data and several R scripts that generated all the figures and statistical analysis were compressed using the Linux tar command. The bash program dataSummary.sh located in the sucrose and water subdirectory was used to generate summary statistics for each run. [file peerj-05-2981-s001.gz › data/water/water_vr/ETOH_lick_Box03_S122_000008296D4C.csv]

RatID	date	boxid	EventType	vr10	seconds
000008296D4C	2016-08-31	EtOH_Box03_S122	ACTIVE	0	14.977200985
000008296D4C	2016-08-31	EtOH_Box03_S122	INACTIVE	0	25.8505868912
000008296D4C	2016-08-31	EtOH_Box03_S122	ACTIVE	0	81.2452628613
000008296D4C	2016-08-31	EtOH_Box03_S122	ACTIVE	0	81.3485908508
000008296D4C	2016-08-31	EtOH_Box03_S122	ACTIVE	0	81.635436058
000008296D4C	2016-08-31	EtOH_Box03_S122	ACTIVE	0	81.814303875
000008296D4C	2016-08-31	EtOH_Box03_S122	ACTIVE	0	81.9391920567
000008296D4C	2016-08-31	EtOH_Box03_S122	ACTIVE	0	85.3508899212
000008296D4C	2016-08-31	EtOH_Box03_S122	INACTIVE	0	126.923900843
000008296D4C	2016-08-31	EtOH_Box03_S122	INACTIVE	0	128.120311975
000008296D4C	2016-08-31	EtOH_Box03_S122	INACTIVE	0	129.05329299
000008296D4C	2016-08-31	EtOH_Box03_S122	INACTIVE	0	131.294508934
000008296D4C	2016-08-31	EtOH_Box03_S122	ACTIVE	0	142.473042965
000008296D4C	2016-08-31	EtOH_Box03_S122	INACTIVE	0	161.512480974
000008296D4C	2016-08-31	EtOH_Box03_S122	ACTIVE	0	220.146275997
000008296D4C	2016-08-31	EtOH_Box03_S122	ACTIVE	0	220.855298996
000008296D4C	2016-08-31	EtOH_Box03_S122	REWARD	10	220.855298996
000008296D4C	2016-08-31	EtOH_Box03_S122	ACTIVE	0	223.732763052
000008296D4C	2016-08-31	EtOH_Box03_S122	ACTIVE	0	223.839979887
000008296D4C	2016-08-31	EtOH_Box03_S122	ACTIVE	0	226.336988926
000008296D4C	2016-08-31	EtOH_Box03_S122	ACTIVE	0	226.74661994
000008296D4C	2016-08-31	EtOH_Box03_S122	ACTIVE	0	226.961789846
000008296D4C	2016-08-31	EtOH_Box03_S122	INACTIVE	0	240.008012056
000008296D4C	2016-08-31	EtOH_Box03_S122	INACTIVE	0	240.380738974
000008296D4C	2016-08-31	EtOH_Box03_S122	INACTIVE	0	240.536990881
000008296D4C	2016-08-31	EtOH_Box03_S122	INACTIVE	0	240.650142908
000008296D4C	2016-08-31	EtOH_Box03_S122	INACTIVE	0	240.796744823
000008296D4C	2016-08-31	EtOH_Box03_S122	INACTIVE	0	241.029844999
000008296D4C	2016-08-31	EtOH_Box03_S122	INACTIVE	0	242.040653944
000008296D4C	2016-08-31	EtOH_Box03_S122	INACTIVE	0	316.286388874
000008296D4C	2016-08-31	EtOH_Box03_S122	INACTIVE	0	317.189193964
000008296D4C	2016-08-31	EtOH_Box03_S122	INACTIVE	0	317.313935995
000008296D4C	2016-08-31	EtOH_Box03_S122	INACTIVE	0	323.739701986
000008296D4C	2016-08-31	EtOH_Box03_S122	ACTIVE	0	331.896769047
000008296D4C	2016-08-31	EtOH_Box03_S122	ACTIVE	0	333.094455957
000008296D4C	2016-08-31	EtOH_Box03_S122	ACTIVE	0	351.548300982
000008296D4C	2016-08-31	EtOH_Box03_S122	ACTIVE	0	353.156643867
000008296D4C	2016-08-31	EtOH_Box03_S122	ACTIVE	0	370.462225914
000008296D4C	2016-08-31	EtOH_Box03_S122	ACTIVE	0	375.871902943
000008296D4C	2016-08-31	EtOH_Box03_S122	ACTIVE	0	379.792786837
000008296D4C	2016-08-31	EtOH_Box03_S122	ACTIVE	0	380.093283892
000008296D4C	2016-08-31	EtOH_Box03_S122	ACTIVE	0	382.371624947
000008296D4C	2016-08-31	EtOH_Box03_S122	ACTIVE	0	386.532384872
000008296D4C	2016-08-31	EtOH_Box03_S122	INACTIVE	0	463.879578829
000008296D4C	2016-08-31	EtOH_Box03_S122	INACTIVE	0	516.233182907
000008296D4C	2016-08-31	EtOH_Box03_S122	INACTIVE	0	516.584741831
000008296D4C	2016-08-31	EtOH_Box03_S122	INACTIVE	0	516.89315486
000008296D4C	2016-08-31	EtOH_Box03_S122	INACTIVE	0	517.471547842
000008296D4C	2016-08-31	EtOH_Box03_S122	INACTIVE	0	517.704359055
000008296D4C	2016-08-31	EtOH_Box03_S122	INACTIVE	0	517.959564924
000008296D4C	2016-08-31	EtOH_Box03_S122	INACTIVE	0	518.538699865
000008296D4C	2016-08-31	EtOH_Box03_S122	ACTIVE	0	529.003285885
000008296D4C	2016-08-31	EtOH_Box03_S122	ACTIVE	0	529.693753958
000008296D4C	2016-08-31	EtOH_Box03_S122	ACTIVE	0	531.635624886
000008296D4C	2016-08-31	EtOH_Box03_S122	REWARD	13	531.635624886
000008296D4C	2016-08-31	EtOH_Box03_S122	ACTIVE	0	533.141645908
000008296D4C	2016-08-31	EtOH_Box03_S122	ACTIVE	0	541.230284929
000008296D4C	2016-08-31	EtOH_Box03_S122	ACTIVE	0	541.553761959
000008296D4C	2016-08-31	EtOH_Box03_S122	ACTIVE	0	541.660830021
000008296D4C	2016-08-31	EtOH_Box03_S122	ACTIVE	0	541.789418936
000008296D4C	2016-08-31	EtOH_Box03_S122	ACTIVE	0	541.896414042
000008296D4C	2016-08-31	EtOH_Box03_S122	ACTIVE	0	542.025270939
000008296D4C	2016-08-31	EtOH_Box03_S122	ACTIVE	0	542.153913975
000008296D4C	2016-08-31	EtOH_Box03_S122	ACTIVE	0	542.455379963
000008296D4C	2016-08-31	EtOH_Box03_S122	ACTIVE	0	542.562474966
000008296D4C	2016-08-31	EtOH_Box03_S122	ACTIVE	0	542.701825857
000008296D4C	2016-08-31	EtOH_Box03_S122	ACTIVE	0	542.819741964
000008296D4C	2016-08-31	EtOH_Box03_S122	ACTIVE	0	542.94836998
000008296D4C	2016-08-31	EtOH_Box03_S122	ACTIVE	0	549.097089052
000008296D4C	2016-08-31	EtOH_Box03_S122	ACTIVE	0	549.853672981
000008296D4C	2016-08-31	EtOH_Box03_S122	INACTIVE	0	555.118470907
000008296D4C	2016-08-31	EtOH_Box03_S122	INACTIVE	0	557.04727006
000008296D4C	2016-08-31	EtOH_Box03_S122	INACTIVE	0	561.469949961
000008296D4C	2016-08-31	EtOH_Box03_S122	ACTIVE	0	563.614195824
000008296D4C	2016-08-31	EtOH_Box03_S122	ACTIVE	0	572.702142
000008296D4C	2016-08-31	EtOH_Box03_S122	REWARD	2	572.702142
000008296D4C	2016-08-31	EtOH_Box03_S122	INACTIVE	0	668.070374012
000008296D4C	2016-08-31	EtOH_Box03_S122	INACTIVE	0	673.967152834
000008296D4C	2016-08-31	EtOH_Box03_S122	INACTIVE	0	674.091879845
000008296D4C	2016-08-31	EtOH_Box03_S122	INACTIVE	0	674.205625057
000008296D4C	2016-08-31	EtOH_Box03_S122	INACTIVE	0	674.449261904
000008296D4C	2016-08-31	EtOH_Box03_S122	ACTIVE	0	679.514032841
000008296D4C	2016-08-31	EtOH_Box03_S122	ACTIVE	0	679.69528389
000008296D4C	2016-08-31	EtOH_Box03_S122	ACTIVE	0	679.83314991
000008296D4C	2016-08-31	EtOH_Box03_S122	ACTIVE	0	679.992619991
000008296D4C	2016-08-31	EtOH_Box03_S122	ACTIVE	0	681.95743084
000008296D4C	2016-08-31	EtOH_Box03_S122	ACTIVE	0	683.068450928
000008296D4C	2016-08-31	EtOH_Box03_S122	ACTIVE	0	683.163354874
000008296D4C	2016-08-31	EtOH_Box03_S122	ACTIVE	0	683.290987968
000008296D4C	2016-08-31	EtOH_Box03_S122	ACTIVE	0	683.418244839
000008296D4C	2016-08-31	EtOH_Box03_S122	ACTIVE	0	683.567250967
000008296D4C	2016-08-31	EtOH_Box03_S122	ACTIVE	0	683.705689907
000008296D4C	2016-08-31	EtOH_Box03_S122	ACTIVE	0	683.843747854
000008296D4C	2016-08-31	EtOH_Box03_S122	ACTIVE	0	683.960036993
000008296D4C	2016-08-31	EtOH_Box03_S122	ACTIVE	0	689.718420982
000008296D4C	2016-08-31	EtOH_Box03_S122	ACTIVE	0	689.83492589
000008296D4C	2016-08-31	EtOH_Box03_S122	ACTIVE	0	691.907603979
000008296D4C	2016-08-31	EtOH_Box03_S122	ACTIVE	0	692.034649849
000008296D4C	2016-08-31	EtOH_Box03_S122	ACTIVE	0	692.172544003
000008296D4C	2016-08-31	EtOH_Box03_S122	ACTIVE	0	692.29953599
000008296D4C	2016-08-31	EtOH_Box03_S122	ACTIVE	0	692.523810863
000008296D4C	2016-08-31	EtOH_Box03_S122	REWARD	20	692.523810863
000008296D4C	2016-08-31	EtOH_Box03_S122	ACTIVE	0	697.760681868
000008296D4C	2016-08-31	EtOH_Box03_S122	INACTIVE	0	710.125080824
000008296D4C	2016-08-31	EtOH_Box03_S122	INACTIVE	0	782.798326015
000008296D4C	2016-08-31	EtOH_Box03_S122	INACTIVE	0	786.966092825
000008296D4C	2016-08-31	EtOH_Box03_S122	ACTIVE	0	810.859993935
000008296D4C	2016-08-31	EtOH_Box03_S122	ACTIVE	0	810.953615904
000008296D4C	2016-08-31	EtOH_Box03_S122	ACTIVE	0	811.07971096
000008296D4C	2016-08-31	EtOH_Box03_S122	REWARD	3	811.07971096
000008296D4C	2016-08-31	EtOH_Box03_S122	ACTIVE	0	811.49176693
000008296D4C	2016-08-31	EtOH_Box03_S122	ACTIVE	0	811.610013008
000008296D4C	2016-08-31	EtOH_Box03_S122	ACTIVE	0	811.749590874
000008296D4C	2016-08-31	EtOH_Box03_S122	ACTIVE	0	811.85658288
000008296D4C	2016-08-31	EtOH_Box03_S122	ACTIVE	0	812.00692296
000008296D4C	2016-08-31	EtOH_Box03_S122	ACTIVE	0	812.158311844
000008296D4C	2016-08-31	EtOH_Box03_S122	ACTIVE	0	812.287164927
000008296D4C	2016-08-31	EtOH_Box03_S122	ACTIVE	0	812.415982008
000008296D4C	2016-08-31	EtOH_Box03_S122	ACTIVE	0	812.555521965
000008296D4C	2016-08-31	EtOH_Box03_S122	ACTIVE	0	812.684252977
000008296D4C	2016-08-31	EtOH_Box03_S122	ACTIVE	0	812.834566832
000008296D4C	2016-08-31	EtOH_Box03_S122	ACTIVE	0	812.974042892
000008296D4C	2016-08-31	EtOH_Box03_S122	ACTIVE	0	813.124430895
000008296D4C	2016-08-31	EtOH_Box03_S122	ACTIVE	0	813.264065981
000008296D4C	2016-08-31	EtOH_Box03_S122	ACTIVE	0	813.414526939
000008296D4C	2016-08-31	EtOH_Box03_S122	ACTIVE	0	813.554087877
000008296D4C	2016-08-31	EtOH_Box03_S122	ACTIVE	0	813.693536043
000008296D4C	2016-08-31	EtOH_Box03_S122	ACTIVE	0	813.843785048
000008296D4C	2016-08-31	EtOH_Box03_S122	ACTIVE	0	813.99397397
000008296D4C	2016-08-31	EtOH_Box03_S122	ACTIVE	0	814.133472919
000008296D4C	2016-08-31	EtOH_Box03_S122	ACTIVE	0	814.283969879
000008296D4C	2016-08-31	EtOH_Box03_S122	ACTIVE	0	814.434804916
000008296D4C	2016-08-31	EtOH_Box03_S122	ACTIVE	0	814.585187912
000008296D4C	2016-08-31	EtOH_Box03_S122	ACTIVE	0	814.735530853
000008296D4C	2016-08-31	EtOH_Box03_S122	ACTIVE	0	814.896522045
000008296D4C	2016-08-31	EtOH_Box03_S122	ACTIVE	0	814.938716888
000008296D4C	2016-08-31	EtOH_Box03_S122	ACTIVE	0	815.045732975
000008296D4C	2016-08-31	EtOH_Box03_S122	ACTIVE	0	815.196008921
000008296D4C	2016-08-31	EtOH_Box03_S122	ACTIVE	0	815.335657835
000008296D4C	2016-08-31	EtOH_Box03_S122	ACTIVE	0	815.48702383
000008296D4C	2016-08-31	EtOH_Box03_S122	ACTIVE	0	815.659075975
000008296D4C	2016-08-31	EtOH_Box03_S122	ACTIVE	0	815.842020035
000008296D4C	2016-08-31	EtOH_Box03_S122	ACTIVE	0	845.029985905
000008296D4C	2016-08-31	EtOH_Box03_S122	REWARD	1	845.029985905
000008296D4C	2016-08-31	EtOH_Box03_S122	ACTIVE	0	851.244995832
000008296D4C	2016-08-31	EtOH_Box03_S122	ACTIVE	0	851.363440037
000008296D4C	2016-08-31	EtOH_Box03_S122	ACTIVE	0	851.492327929
000008296D4C	2016-08-31	EtOH_Box03_S122	ACTIVE	0	851.642668009
000008296D4C	2016-08-31	EtOH_Box03_S122	ACTIVE	0	851.77136898
000008296D4C	2016-08-31	EtOH_Box03_S122	ACTIVE	0	851.910862923
000008296D4C	2016-08-31	EtOH_Box03_S122	ACTIVE	0	852.039574862
000008296D4C	2016-08-31	EtOH_Box03_S122	ACTIVE	0	852.190954924
000008296D4C	2016-08-31	EtOH_Box03_S122	ACTIVE	0	852.341393948
000008296D4C	2016-08-31	EtOH_Box03_S122	ACTIVE	0	852.502549887
000008296D4C	2016-08-31	EtOH_Box03_S122	ACTIVE	0	852.631295919
000008296D4C	2016-08-31	EtOH_Box03_S122	ACTIVE	0	852.792474031
000008296D4C	2016-08-31	EtOH_Box03_S122	ACTIVE	0	853.299759865
000008296D4C	2016-08-31	EtOH_Box03_S122	ACTIVE	0	854.790678978
000008296D4C	2016-08-31	EtOH_Box03_S122	ACTIVE	0	859.744494915
000008296D4C	2016-08-31	EtOH_Box03_S122	ACTIVE	0	859.873451948
000008296D4C	2016-08-31	EtOH_Box03_S122	ACTIVE	0	860.002282858
000008296D4C	2016-08-31	EtOH_Box03_S122	ACTIVE	0	865.762153864
000008296D4C	2016-08-31	EtOH_Box03_S122	ACTIVE	0	868.519368887
000008296D4C	2016-08-31	EtOH_Box03_S122	ACTIVE	0	877.763983011
000008296D4C	2016-08-31	EtOH_Box03_S122	ACTIVE	0	877.935550928
000008296D4C	2016-08-31	EtOH_Box03_S122	ACTIVE	0	880.064180851
000008296D4C	2016-08-31	EtOH_Box03_S122	INACTIVE	0	888.962168932
000008296D4C	2016-08-31	EtOH_Box03_S122	INACTIVE	0	919.618829966
000008296D4C	2016-08-31	EtOH_Box03_S122	INACTIVE	0	1135.73211598
000008296D4C	2016-08-31	EtOH_Box03_S122	ACTIVE	0	1194.15991282
000008296D4C	2016-08-31	EtOH_Box03_S122	ACTIVE	0	1194.80710793
000008296D4C	2016-08-31	EtOH_Box03_S122	ACTIVE	0	1195.56249905
000008296D4C	2016-08-31	EtOH_Box03_S122	ACTIVE	0	1196.50152683
000008296D4C	2016-08-31	EtOH_Box03_S122	ACTIVE	0	1198.93370891
000008296D4C	2016-08-31	EtOH_Box03_S122	INACTIVE	0	1309.36064386
000008296D4C	2016-08-31	EtOH_Box03_S122	INACTIVE	0	1309.58394289
000008296D4C	2016-08-31	EtOH_Box03_S122	INACTIVE	0	1309.69913101
000008296D4C	2016-08-31	EtOH_Box03_S122	INACTIVE	0	1309.9222579
000008296D4C	2016-08-31	EtOH_Box03_S122	INACTIVE	0	1456.56564689
000008296D4C	2016-08-31	EtOH_Box03_S122	INACTIVE	0	1461.5345819
000008296D4C	2016-08-31	EtOH_Box03_S122	INACTIVE	0	1461.79036498
000008296D4C	2016-08-31	EtOH_Box03_S122	ACTIVE	0	1501.49000192
000008296D4C	2016-08-31	EtOH_Box03_S122	ACTIVE	0	1507.54320002
000008296D4C	2016-08-31	EtOH_Box03_S122	ACTIVE	0	1508.40849996
000008296D4C	2016-08-31	EtOH_Box03_S122	ACTIVE	0	1508.61156893
000008296D4C	2016-08-31	EtOH_Box03_S122	ACTIVE	0	1508.70738006
000008296D4C	2016-08-31	EtOH_Box03_S122	ACTIVE	0	1508.80328703
000008296D4C	2016-08-31	EtOH_Box03_S122	REWARD	16	1508.80328703
000008296D4C	2016-08-31	EtOH_Box03_S122	ACTIVE	0	1509.02227783
000008296D4C	2016-08-31	EtOH_Box03_S122	ACTIVE	0	1509.67083001
000008296D4C	2016-08-31	EtOH_Box03_S122	ACTIVE	0	1515.75126004
000008296D4C	2016-08-31	EtOH_Box03_S122	ACTIVE	0	1515.88013196
000008296D4C	2016-08-31	EtOH_Box03_S122	ACTIVE	0	1515.98720789
000008296D4C	2016-08-31	EtOH_Box03_S122	ACTIVE	0	1516.1267159
000008296D4C	2016-08-31	EtOH_Box03_S122	ACTIVE	0	1516.25557685
000008296D4C	2016-08-31	EtOH_Box03_S122	ACTIVE	0	1516.40601206
000008296D4C	2016-08-31	EtOH_Box03_S122	ACTIVE	0	1516.71957803
000008296D4C	2016-08-31	EtOH_Box03_S122	ACTIVE	0	1516.84849501
000008296D4C	2016-08-31	EtOH_Box03_S122	ACTIVE	0	1516.99908495
000008296D4C	2016-08-31	EtOH_Box03_S122	ACTIVE	0	1517.12781405
000008296D4C	2016-08-31	EtOH_Box03_S122	ACTIVE	0	1517.27812791
000008296D4C	2016-08-31	EtOH_Box03_S122	ACTIVE	0	1517.42850184
000008296D4C	2016-08-31	EtOH_Box03_S122	ACTIVE	0	1517.56817198
000008296D4C	2016-08-31	EtOH_Box03_S122	ACTIVE	0	1517.70774698
000008296D4C	2016-08-31	EtOH_Box03_S122	ACTIVE	0	1517.87972689
000008296D4C	2016-08-31	EtOH_Box03_S122	ACTIVE	0	1518.17103696
000008296D4C	2016-08-31	EtOH_Box03_S122	ACTIVE	0	1520.2584939
000008296D4C	2016-08-31	EtOH_Box03_S122	INACTIVE	0	1569.37862992
000008296D4C	2016-08-31	EtOH_Box03_S122	INACTIVE	0	1579.50812984
000008296D4C	2016-08-31	EtOH_Box03_S122	ACTIVE	0	1601.90717387
000008296D4C	2016-08-31	EtOH_Box03_S122	ACTIVE	0	1602.10688305
000008296D4C	2016-08-31	EtOH_Box03_S122	INACTIVE	0	1700.46008801
000008296D4C	2016-08-31	EtOH_Box03_S122	INACTIVE	0	1700.66065383
000008296D4C	2016-08-31	EtOH_Box03_S122	INACTIVE	0	1707.36040902
000008296D4C	2016-08-31	EtOH_Box03_S122	INACTIVE	0	1711.46456885
000008296D4C	2016-08-31	EtOH_Box03_S122	INACTIVE	0	1735.05710101
000008296D4C	2016-08-31	EtOH_Box03_S122	INACTIVE	0	1735.26832294
000008296D4C	2016-08-31	EtOH_Box03_S122	INACTIVE	0	1735.5659399
000008296D4C	2016-08-31	EtOH_Box03_S122	INACTIVE	0	1741.398278
000008296D4C	2016-08-31	EtOH_Box03_S122	INACTIVE	0	1741.588974
000008296D4C	2016-08-31	EtOH_Box03_S122	ACTIVE	0	1848.65122795
000008296D4C	2016-08-31	EtOH_Box03_S122	ACTIVE	0	1848.96095705
000008296D4C	2016-08-31	EtOH_Box03_S122	REWARD	4	1848.96095705
000008296D4C	2016-08-31	EtOH_Box03_S122	ACTIVE	0	1918.18456984
000008296D4C	2016-08-31	EtOH_Box03_S122	ACTIVE	0	1919.24168587
000008296D4C	2016-08-31	EtOH_Box03_S122	ACTIVE	0	1919.94198585
000008296D4C	2016-08-31	EtOH_Box03_S122	ACTIVE	0	1921.11884689
000008296D4C	2016-08-31	EtOH_Box03_S122	ACTIVE	0	1922.50040102
000008296D4C	2016-08-31	EtOH_Box03_S122	ACTIVE	0	1922.80067492
000008296D4C	2016-08-31	EtOH_Box03_S122	ACTIVE	0	1923.78220606
000008296D4C	2016-08-31	EtOH_Box03_S122	ACTIVE	0	1926.89596701
000008296D4C	2016-08-31	EtOH_Box03_S122	ACTIVE	0	1926.99077392
000008296D4C	2016-08-31	EtOH_Box03_S122	REWARD	9	1926.99077392
000008296D4C	2016-08-31	EtOH_Box03_S122	ACTIVE	0	1935.16099286
000008296D4C	2016-08-31	EtOH_Box03_S122	ACTIVE	0	1935.25742793
000008296D4C	2016-08-31	EtOH_Box03_S122	ACTIVE	0	1935.375458
000008296D4C	2016-08-31	EtOH_Box03_S122	ACTIVE	0	1935.49430895
000008296D4C	2016-08-31	EtOH_Box03_S122	ACTIVE	0	1935.53656983
000008296D4C	2016-08-31	EtOH_Box03_S122	ACTIVE	0	1935.61119199
000008296D4C	2016-08-31	EtOH_Box03_S122	ACTIVE	0	1935.75059605
000008296D4C	2016-08-31	EtOH_Box03_S122	ACTIVE	0	1935.86841583
000008296D4C	2016-08-31	EtOH_Box03_S122	ACTIVE	0	1936.00785804
000008296D4C	2016-08-31	EtOH_Box03_S122	ACTIVE	0	1936.14737296
000008296D4C	2016-08-31	EtOH_Box03_S122	ACTIVE	0	1936.28698802
000008296D4C	2016-08-31	EtOH_Box03_S122	ACTIVE	0	1936.41579199
000008296D4C	2016-08-31	EtOH_Box03_S122	ACTIVE	0	1936.4687829
000008296D4C	2016-08-31	EtOH_Box03_S122	ACTIVE	0	1936.56495786
000008296D4C	2016-08-31	EtOH_Box03_S122	ACTIVE	0	1936.70449185
000008296D4C	2016-08-31	EtOH_Box03_S122	ACTIVE	0	1936.85478997
000008296D4C	2016-08-31	EtOH_Box03_S122	ACTIVE	0	1937.00503087
000008296D4C	2016-08-31	EtOH_Box03_S122	ACTIVE	0	1937.15525293
000008296D4C	2016-08-31	EtOH_Box03_S122	ACTIVE	0	1937.20823503
000008296D4C	2016-08-31	EtOH_Box03_S122	ACTIVE	0	1937.29366302
000008296D4C	2016-08-31	EtOH_Box03_S122	ACTIVE	0	1937.44409704
000008296D4C	2016-08-31	EtOH_Box03_S122	ACTIVE	0	1937.59447885
000008296D4C	2016-08-31	EtOH_Box03_S122	ACTIVE	0	1937.75562191
000008296D4C	2016-08-31	EtOH_Box03_S122	ACTIVE	0	1937.90590096
000008296D4C	2016-08-31	EtOH_Box03_S122	ACTIVE	0	1938.05620885
000008296D4C	2016-08-31	EtOH_Box03_S122	ACTIVE	0	1938.20653892
000008296D4C	2016-08-31	EtOH_Box03_S122	ACTIVE	0	1938.35699105
000008296D4C	2016-08-31	EtOH_Box03_S122	ACTIVE	0	1938.49646091
000008296D4C	2016-08-31	EtOH_Box03_S122	ACTIVE	0	1938.66855288
000008296D4C	2016-08-31	EtOH_Box03_S122	ACTIVE	0	1938.71068001
000008296D4C	2016-08-31	EtOH_Box03_S122	ACTIVE	0	1938.97013402
000008296D4C	2016-08-31	EtOH_Box03_S122	ACTIVE	0	1939.12044501
000008296D4C	2016-08-31	EtOH_Box03_S122	ACTIVE	0	1939.27072787
000008296D4C	2016-08-31	EtOH_Box03_S122	ACTIVE	0	1943.88670993
000008296D4C	2016-08-31	EtOH_Box03_S122	ACTIVE	0	1944.52473998
000008296D4C	2016-08-31	EtOH_Box03_S122	ACTIVE	0	1950.57595801
000008296D4C	2016-08-31	EtOH_Box03_S122	INACTIVE	0	1957.37612104
000008296D4C	2016-08-31	EtOH_Box03_S122	INACTIVE	0	1959.06056404
000008296D4C	2016-08-31	EtOH_Box03_S122	INACTIVE	0	1961.54419994
000008296D4C	2016-08-31	EtOH_Box03_S122	INACTIVE	0	1965.18215299
000008296D4C	2016-08-31	EtOH_Box03_S122	INACTIVE	0	1965.29722285
000008296D4C	2016-08-31	EtOH_Box03_S122	INACTIVE	0	1965.44481587
000008296D4C	2016-08-31	EtOH_Box03_S122	INACTIVE	0	1965.59216285
000008296D4C	2016-08-31	EtOH_Box03_S122	INACTIVE	0	1966.35571194
000008296D4C	2016-08-31	EtOH_Box03_S122	INACTIVE	0	1967.31419992
000008296D4C	2016-08-31	EtOH_Box03_S122	INACTIVE	0	1967.45090199
000008296D4C	2016-08-31	EtOH_Box03_S122	INACTIVE	0	2012.23933101
000008296D4C	2016-08-31	EtOH_Box03_S122	INACTIVE	0	2018.89635897
000008296D4C	2016-08-31	EtOH_Box03_S122	INACTIVE	0	2019.02231503
000008296D4C	2016-08-31	EtOH_Box03_S122	ACTIVE	0	2177.90885091
000008296D4C	2016-08-31	EtOH_Box03_S122	ACTIVE	0	2179.25910687
000008296D4C	2016-08-31	EtOH_Box03_S122	ACTIVE	0	2184.58993101
000008296D4C	2016-08-31	EtOH_Box03_S122	ACTIVE	0	2458.17104697
000008296D4C	2016-08-31	EtOH_Box03_S122	ACTIVE	0	2458.25611901
000008296D4C	2016-08-31	EtOH_Box03_S122	ACTIVE	0	2458.35197592
000008296D4C	2016-08-31	EtOH_Box03_S122	ACTIVE	0	2527.44707489
000008296D4C	2016-08-31	EtOH_Box03_S122	INACTIVE	0	2589.02056289
000008296D4C	2016-08-31	EtOH_Box03_S122	ACTIVE	0	2604.40525389
000008296D4C	2016-08-31	EtOH_Box03_S122	ACTIVE	0	2608.72621298
000008296D4C	2016-08-31	EtOH_Box03_S122	ACTIVE	0	2609.02766299
000008296D4C	2016-08-31	EtOH_Box03_S122	REWARD	11	2609.02766299
000008296D4C	2016-08-31	EtOH_Box03_S122	ACTIVE	0	2613.19780993
000008296D4C	2016-08-31	EtOH_Box03_S122	ACTIVE	0	2613.44595098
000008296D4C	2016-08-31	EtOH_Box03_S122	ACTIVE	0	2613.59637403
000008296D4C	2016-08-31	EtOH_Box03_S122	ACTIVE	0	2613.70362687
000008296D4C	2016-08-31	EtOH_Box03_S122	ACTIVE	0	2613.83227396
000008296D4C	2016-08-31	EtOH_Box03_S122	ACTIVE	0	2614.63474488
000008296D4C	2016-08-31	EtOH_Box03_S122	ACTIVE	0	2616.36427593
000008296D4C	2016-08-31	EtOH_Box03_S122	ACTIVE	0	2617.14311886
000008296D4C	2016-08-31	EtOH_Box03_S122	ACTIVE	0	2628.88818502
000008296D4C	2016-08-31	EtOH_Box03_S122	ACTIVE	0	2629.15756297
000008296D4C	2016-08-31	EtOH_Box03_S122	ACTIVE	0	2629.25391793
000008296D4C	2016-08-31	EtOH_Box03_S122	ACTIVE	0	2629.33889389
000008296D4C	2016-08-31	EtOH_Box03_S122	ACTIVE	0	2629.44555593
000008296D4C	2016-08-31	EtOH_Box03_S122	ACTIVE	0	2633.59653401
000008296D4C	2016-08-31	EtOH_Box03_S122	ACTIVE	0	2633.87625504
000008296D4C	2016-08-31	EtOH_Box03_S122	REWARD	6	2633.87625504
000008296D4C	2016-08-31	EtOH_Box03_S122	ACTIVE	0	2636.19454384
000008296D4C	2016-08-31	EtOH_Box03_S122	ACTIVE	0	2637.52396202
000008296D4C	2016-08-31	EtOH_Box03_S122	ACTIVE	0	2638.24753904
000008296D4C	2016-08-31	EtOH_Box03_S122	ACTIVE	0	2638.50593185
000008296D4C	2016-08-31	EtOH_Box03_S122	ACTIVE	0	2638.59145498
000008296D4C	2016-08-31	EtOH_Box03_S122	ACTIVE	0	2638.70932889
000008296D4C	2016-08-31	EtOH_Box03_S122	ACTIVE	0	2638.81627488
000008296D4C	2016-08-31	EtOH_Box03_S122	ACTIVE	0	2638.93406487
000008296D4C	2016-08-31	EtOH_Box03_S122	ACTIVE	0	2639.09555292
000008296D4C	2016-08-31	EtOH_Box03_S122	ACTIVE	0	2639.20770788
000008296D4C	2016-08-31	EtOH_Box03_S122	ACTIVE	0	2639.35818505
000008296D4C	2016-08-31	EtOH_Box03_S122	ACTIVE	0	2639.60569882
000008296D4C	2016-08-31	EtOH_Box03_S122	ACTIVE	0	2639.72355795
000008296D4C	2016-08-31	EtOH_Box03_S122	ACTIVE	0	2639.86335492
000008296D4C	2016-08-31	EtOH_Box03_S122	ACTIVE	0	2644.5764389
000008296D4C	2016-08-31	EtOH_Box03_S122	ACTIVE	0	2645.77649093
000008296D4C	2016-08-31	EtOH_Box03_S122	ACTIVE	0	2646.46717286
000008296D4C	2016-08-31	EtOH_Box03_S122	ACTIVE	0	2648.90971494
000008296D4C	2016-08-31	EtOH_Box03_S122	ACTIVE	0	2661.19576097
000008296D4C	2016-08-31	EtOH_Box03_S122	ACTIVE	0	2667.05732799
000008296D4C	2016-08-31	EtOH_Box03_S122	ACTIVE	0	2667.14249897
000008296D4C	2016-08-31	EtOH_Box03_S122	ACTIVE	0	2667.27073097
000008296D4C	2016-08-31	EtOH_Box03_S122	REWARD	4	2667.27073097
000008296D4C	2016-08-31	EtOH_Box03_S122	INACTIVE	0	2729.78323984
000008296D4C	2016-08-31	EtOH_Box03_S122	INACTIVE	0	2729.98703384
000008296D4C	2016-08-31	EtOH_Box03_S122	ACTIVE	0	2753.40539598
000008296D4C	2016-08-31	EtOH_Box03_S122	ACTIVE	0	2753.56752205
000008296D4C	2016-08-31	EtOH_Box03_S122	ACTIVE	0	2753.69684792
000008296D4C	2016-08-31	EtOH_Box03_S122	ACTIVE	0	2753.89105296
000008296D4C	2016-08-31	EtOH_Box03_S122	ACTIVE	0	2754.05304599
000008296D4C	2016-08-31	EtOH_Box03_S122	ACTIVE	0	2754.17153502
000008296D4C	2016-08-31	EtOH_Box03_S122	ACTIVE	0	2754.30091786
000008296D4C	2016-08-31	EtOH_Box03_S122	ACTIVE	0	2754.44113302
000008296D4C	2016-08-31	EtOH_Box03_S122	ACTIVE	0	2754.57055187
000008296D4C	2016-08-31	EtOH_Box03_S122	ACTIVE	0	2754.72151399
000008296D4C	2016-08-31	EtOH_Box03_S122	REWARD	10	2754.72151399
000008296D4C	2016-08-31	EtOH_Box03_S122	ACTIVE	0	2754.97411394
000008296D4C	2016-08-31	EtOH_Box03_S122	ACTIVE	0	2755.12463784
000008296D4C	2016-08-31	EtOH_Box03_S122	ACTIVE	0	2755.27498198
000008296D4C	2016-08-31	EtOH_Box03_S122	ACTIVE	0	2755.44693685
000008296D4C	2016-08-31	EtOH_Box03_S122	ACTIVE	0	2755.58643699
000008296D4C	2016-08-31	EtOH_Box03_S122	ACTIVE	0	2755.73691106
000008296D4C	2016-08-31	EtOH_Box03_S122	ACTIVE	0	2755.89783192
000008296D4C	2016-08-31	EtOH_Box03_S122	ACTIVE	0	2756.03835487
000008296D4C	2016-08-31	EtOH_Box03_S122	ACTIVE	0	2756.18860602
000008296D4C	2016-08-31	EtOH_Box03_S122	ACTIVE	0	2756.33899188
000008296D4C	2016-08-31	EtOH_Box03_S122	ACTIVE	0	2756.48928785
000008296D4C	2016-08-31	EtOH_Box03_S122	ACTIVE	0	2756.67185998
000008296D4C	2016-08-31	EtOH_Box03_S122	ACTIVE	0	2756.80046701
000008296D4C	2016-08-31	EtOH_Box03_S122	ACTIVE	0	2756.96141601
000008296D4C	2016-08-31	EtOH_Box03_S122	ACTIVE	0	2757.11159587
000008296D4C	2016-08-31	EtOH_Box03_S122	ACTIVE	0	2757.27272201
000008296D4C	2016-08-31	EtOH_Box03_S122	ACTIVE	0	2757.42312098
000008296D4C	2016-08-31	EtOH_Box03_S122	ACTIVE	0	2757.58421683
000008296D4C	2016-08-31	EtOH_Box03_S122	ACTIVE	0	2757.74520993
000008296D4C	2016-08-31	EtOH_Box03_S122	ACTIVE	0	2757.88460302
000008296D4C	2016-08-31	EtOH_Box03_S122	ACTIVE	0	2758.06727791
000008296D4C	2016-08-31	EtOH_Box03_S122	ACTIVE	0	2758.19616389
000008296D4C	2016-08-31	EtOH_Box03_S122	ACTIVE	0	2758.35738397
000008296D4C	2016-08-31	EtOH_Box03_S122	ACTIVE	0	2758.49684
000008296D4C	2016-08-31	EtOH_Box03_S122	ACTIVE	0	2758.67221498
000008296D4C	2016-08-31	EtOH_Box03_S122	ACTIVE	0	2758.82249498
000008296D4C	2016-08-31	EtOH_Box03_S122	ACTIVE	0	2759.74032092
000008296D4C	2016-08-31	EtOH_Box03_S122	ACTIVE	0	2759.78257203
000008296D4C	2016-08-31	EtOH_Box03_S122	ACTIVE	0	2760.05254889
000008296D4C	2016-08-31	EtOH_Box03_S122	ACTIVE	0	2769.29491091
000008296D4C	2016-08-31	EtOH_Box03_S122	ACTIVE	0	2769.41512704
000008296D4C	2016-08-31	EtOH_Box03_S122	ACTIVE	0	2769.56552792
000008296D4C	2016-08-31	EtOH_Box03_S122	ACTIVE	0	2769.66171002
000008296D4C	2016-08-31	EtOH_Box03_S122	ACTIVE	0	2769.81190205
000008296D4C	2016-08-31	EtOH_Box03_S122	ACTIVE	0	2770.005373
000008296D4C	2016-08-31	EtOH_Box03_S122	ACTIVE	0	2770.07996583
000008296D4C	2016-08-31	EtOH_Box03_S122	ACTIVE	0	2770.29525304
000008296D4C	2016-08-31	EtOH_Box03_S122	INACTIVE	0	2913.57719684
000008296D4C	2016-08-31	EtOH_Box03_S122	ACTIVE	0	3062.94900203
000008296D4C	2016-08-31	EtOH_Box03_S122	ACTIVE	0	3065.66036296
000008296D4C	2016-08-31	EtOH_Box03_S122	ACTIVE	0	3140.11203694
000008296D4C	2016-08-31	EtOH_Box03_S122	ACTIVE	0	3140.31510997
000008296D4C	2016-08-31	EtOH_Box03_S122	ACTIVE	0	3140.42072892
000008296D4C	2016-08-31	EtOH_Box03_S122	ACTIVE	0	3140.56937003
000008296D4C	2016-08-31	EtOH_Box03_S122	ACTIVE	0	3153.06652689
000008296D4C	2016-08-31	EtOH_Box03_S122	ACTIVE	0	3153.18295693
000008296D4C	2016-08-31	EtOH_Box03_S122	ACTIVE	0	3153.34308004
000008296D4C	2016-08-31	EtOH_Box03_S122	REWARD	9	3153.34308004
000008296D4C	2016-08-31	EtOH_Box03_S122	ACTIVE	0	3153.89632106
000008296D4C	2016-08-31	EtOH_Box03_S122	ACTIVE	0	3155.60390306
000008296D4C	2016-08-31	EtOH_Box03_S122	ACTIVE	0	3160.26494884
000008296D4C	2016-08-31	EtOH_Box03_S122	ACTIVE	0	3162.2856009
000008296D4C	2016-08-31	EtOH_Box03_S122	ACTIVE	0	3162.43734097
000008296D4C	2016-08-31	EtOH_Box03_S122	ACTIVE	0	3164.42547584
000008296D4C	2016-08-31	EtOH_Box03_S122	ACTIVE	0	3183.580019
000008296D4C	2016-08-31	EtOH_Box03_S122	ACTIVE	0	3183.76259184
000008296D4C	2016-08-31	EtOH_Box03_S122	ACTIVE	0	3200.18997693
000008296D4C	2016-08-31	EtOH_Box03_S122	ACTIVE	0	3200.95605397
000008296D4C	2016-08-31	EtOH_Box03_S122	ACTIVE	0	3201.78717303
000008296D4C	2016-08-31	EtOH_Box03_S122	ACTIVE	0	3201.93832397
000008296D4C	2016-08-31	EtOH_Box03_S122	ACTIVE	0	3202.034168
000008296D4C	2016-08-31	EtOH_Box03_S122	ACTIVE	0	3202.18403602
000008296D4C	2016-08-31	EtOH_Box03_S122	ACTIVE	0	3202.34481788
000008296D4C	2016-08-31	EtOH_Box03_S122	ACTIVE	0	3202.51643395
000008296D4C	2016-08-31	EtOH_Box03_S122	ACTIVE	0	3202.633986
000008296D4C	2016-08-31	EtOH_Box03_S122	ACTIVE	0	3202.87031603
000008296D4C	2016-08-31	EtOH_Box03_S122	ACTIVE	0	3203.17167187
000008296D4C	2016-08-31	EtOH_Box03_S122	ACTIVE	0	3203.27873993
000008296D4C	2016-08-31	EtOH_Box03_S122	ACTIVE	0	3203.40697002
000008296D4C	2016-08-31	EtOH_Box03_S122	ACTIVE	0	3203.54610205
000008296D4C	2016-08-31	EtOH_Box03_S122	ACTIVE	0	3203.68510485
000008296D4C	2016-08-31	EtOH_Box03_S122	ACTIVE	0	3203.88905096
000008296D4C	2016-08-31	EtOH_Box03_S122	ACTIVE	0	3204.52517295
000008296D4C	2016-08-31	EtOH_Box03_S122	ACTIVE	0	3207.87530184
000008296D4C	2016-08-31	EtOH_Box03_S122	REWARD	20	3207.87530184
000008296D4C	2016-08-31	EtOH_Box03_S122	ACTIVE	0	3214.38020897
000008296D4C	2016-08-31	EtOH_Box03_S122	ACTIVE	0	3214.52020383
000008296D4C	2016-08-31	EtOH_Box03_S122	ACTIVE	0	3214.64887094
000008296D4C	2016-08-31	EtOH_Box03_S122	ACTIVE	0	3214.76670384
000008296D4C	2016-08-31	EtOH_Box03_S122	ACTIVE	0	3214.88450289
000008296D4C	2016-08-31	EtOH_Box03_S122	ACTIVE	0	3215.02398586
000008296D4C	2016-08-31	EtOH_Box03_S122	INACTIVE	0	3596.36117506
000008296D4C	2016-08-31	EtOH_Box03_S122	SessionEnd	0	3600.01353788
