# Supplementary material for: An open source device for operant licking in rats
Source: PeerJ. 2017 Feb 14;5:e2981. doi: 10.7717/peerj.2981 (PMC5312574; doi:10.7717/peerj.2981)
Supplement: Supplemental Information 1 — The complete raw data and several R scripts that generated all the figures and statistical analysis were compressed using the Linux tar command. The bash program dataSummary.sh located in the sucrose and water subdirectory was used to generate summary statistics for each run. [file peerj-05-2981-s001.gz › data/water/water_vr/ETOH_lick_Box05_S31_2E90EDD051D2.csv]

RatID	date	boxid	EventType	vr10	seconds
2E90EDD051D2	2016-08-28	EtOH_Box05_S31	ACTIVE	0	74.5484178066
2E90EDD051D2	2016-08-28	EtOH_Box05_S31	ACTIVE	0	75.3740139008
2E90EDD051D2	2016-08-28	EtOH_Box05_S31	ACTIVE	0	76.3627138138
2E90EDD051D2	2016-08-28	EtOH_Box05_S31	ACTIVE	0	76.8118858337
2E90EDD051D2	2016-08-28	EtOH_Box05_S31	ACTIVE	0	77.155867815
2E90EDD051D2	2016-08-28	EtOH_Box05_S31	ACTIVE	0	77.4850058556
2E90EDD051D2	2016-08-28	EtOH_Box05_S31	ACTIVE	0	77.9653499126
2E90EDD051D2	2016-08-28	EtOH_Box05_S31	ACTIVE	0	78.2942488194
2E90EDD051D2	2016-08-28	EtOH_Box05_S31	ACTIVE	0	79.055205822
2E90EDD051D2	2016-08-28	EtOH_Box05_S31	ACTIVE	0	79.6226158142
2E90EDD051D2	2016-08-28	EtOH_Box05_S31	REWARD	10	79.6226158142
2E90EDD051D2	2016-08-28	EtOH_Box05_S31	ACTIVE	0	80.1778550148
2E90EDD051D2	2016-08-28	EtOH_Box05_S31	ACTIVE	0	80.9014048576
2E90EDD051D2	2016-08-28	EtOH_Box05_S31	ACTIVE	0	82.1004889011
2E90EDD051D2	2016-08-28	EtOH_Box05_S31	ACTIVE	0	84.9343268871
2E90EDD051D2	2016-08-28	EtOH_Box05_S31	ACTIVE	0	85.1605129242
2E90EDD051D2	2016-08-28	EtOH_Box05_S31	ACTIVE	0	85.343364954
2E90EDD051D2	2016-08-28	EtOH_Box05_S31	ACTIVE	0	85.6899018288
2E90EDD051D2	2016-08-28	EtOH_Box05_S31	ACTIVE	0	86.1969218254
2E90EDD051D2	2016-08-28	EtOH_Box05_S31	ACTIVE	0	86.5309329033
2E90EDD051D2	2016-08-28	EtOH_Box05_S31	ACTIVE	0	86.6273429394
2E90EDD051D2	2016-08-28	EtOH_Box05_S31	ACTIVE	0	87.815584898
2E90EDD051D2	2016-08-28	EtOH_Box05_S31	ACTIVE	0	126.760219812
2E90EDD051D2	2016-08-28	EtOH_Box05_S31	INACTIVE	0	135.435970783
2E90EDD051D2	2016-08-28	EtOH_Box05_S31	ACTIVE	0	171.965489864
2E90EDD051D2	2016-08-28	EtOH_Box05_S31	INACTIVE	0	250.729623795
2E90EDD051D2	2016-08-28	EtOH_Box05_S31	INACTIVE	0	250.840250969
2E90EDD051D2	2016-08-28	EtOH_Box05_S31	INACTIVE	0	251.91294384
2E90EDD051D2	2016-08-28	EtOH_Box05_S31	INACTIVE	0	252.207326889
2E90EDD051D2	2016-08-28	EtOH_Box05_S31	INACTIVE	0	252.706800938
2E90EDD051D2	2016-08-28	EtOH_Box05_S31	INACTIVE	0	253.119881868
2E90EDD051D2	2016-08-28	EtOH_Box05_S31	INACTIVE	0	253.641266823
2E90EDD051D2	2016-08-28	EtOH_Box05_S31	INACTIVE	0	253.827445984
2E90EDD051D2	2016-08-28	EtOH_Box05_S31	INACTIVE	0	254.101000786
2E90EDD051D2	2016-08-28	EtOH_Box05_S31	INACTIVE	0	254.605990887
2E90EDD051D2	2016-08-28	EtOH_Box05_S31	INACTIVE	0	255.214799881
2E90EDD051D2	2016-08-28	EtOH_Box05_S31	INACTIVE	0	255.499408007
2E90EDD051D2	2016-08-28	EtOH_Box05_S31	ACTIVE	0	261.396003008
2E90EDD051D2	2016-08-28	EtOH_Box05_S31	ACTIVE	0	262.602373838
2E90EDD051D2	2016-08-28	EtOH_Box05_S31	ACTIVE	0	262.727266788
2E90EDD051D2	2016-08-28	EtOH_Box05_S31	ACTIVE	0	329.613523006
2E90EDD051D2	2016-08-28	EtOH_Box05_S31	ACTIVE	0	390.965088844
2E90EDD051D2	2016-08-28	EtOH_Box05_S31	REWARD	7	390.965088844
2E90EDD051D2	2016-08-28	EtOH_Box05_S31	ACTIVE	0	392.242374897
2E90EDD051D2	2016-08-28	EtOH_Box05_S31	ACTIVE	0	398.104422808
2E90EDD051D2	2016-08-28	EtOH_Box05_S31	ACTIVE	0	398.341487885
2E90EDD051D2	2016-08-28	EtOH_Box05_S31	ACTIVE	0	398.826885939
2E90EDD051D2	2016-08-28	EtOH_Box05_S31	ACTIVE	0	399.2582798
2E90EDD051D2	2016-08-28	EtOH_Box05_S31	ACTIVE	0	400.113003016
2E90EDD051D2	2016-08-28	EtOH_Box05_S31	ACTIVE	0	400.252714872
2E90EDD051D2	2016-08-28	EtOH_Box05_S31	ACTIVE	0	400.370661974
2E90EDD051D2	2016-08-28	EtOH_Box05_S31	ACTIVE	0	400.499415874
2E90EDD051D2	2016-08-28	EtOH_Box05_S31	ACTIVE	0	400.628260851
2E90EDD051D2	2016-08-28	EtOH_Box05_S31	ACTIVE	0	400.746140003
2E90EDD051D2	2016-08-28	EtOH_Box05_S31	ACTIVE	0	400.88555789
2E90EDD051D2	2016-08-28	EtOH_Box05_S31	ACTIVE	0	401.014450788
2E90EDD051D2	2016-08-28	EtOH_Box05_S31	ACTIVE	0	402.192250967
2E90EDD051D2	2016-08-28	EtOH_Box05_S31	ACTIVE	0	501.946736813
2E90EDD051D2	2016-08-28	EtOH_Box05_S31	REWARD	1	501.946736813
2E90EDD051D2	2016-08-28	EtOH_Box05_S31	ACTIVE	0	502.941159964
2E90EDD051D2	2016-08-28	EtOH_Box05_S31	ACTIVE	0	503.870991945
2E90EDD051D2	2016-08-28	EtOH_Box05_S31	ACTIVE	0	504.021467924
2E90EDD051D2	2016-08-28	EtOH_Box05_S31	ACTIVE	0	504.063643932
2E90EDD051D2	2016-08-28	EtOH_Box05_S31	ACTIVE	0	504.159919977
2E90EDD051D2	2016-08-28	EtOH_Box05_S31	ACTIVE	0	508.686640978
2E90EDD051D2	2016-08-28	EtOH_Box05_S31	ACTIVE	0	509.053424835
2E90EDD051D2	2016-08-28	EtOH_Box05_S31	INACTIVE	0	513.014511824
2E90EDD051D2	2016-08-28	EtOH_Box05_S31	INACTIVE	0	659.797287941
2E90EDD051D2	2016-08-28	EtOH_Box05_S31	ACTIVE	0	920.012851
2E90EDD051D2	2016-08-28	EtOH_Box05_S31	INACTIVE	0	933.814413786
2E90EDD051D2	2016-08-28	EtOH_Box05_S31	ACTIVE	0	1100.81307387
2E90EDD051D2	2016-08-28	EtOH_Box05_S31	ACTIVE	0	1100.9826169
2E90EDD051D2	2016-08-28	EtOH_Box05_S31	ACTIVE	0	1101.50933385
2E90EDD051D2	2016-08-28	EtOH_Box05_S31	ACTIVE	0	1102.20879388
2E90EDD051D2	2016-08-28	EtOH_Box05_S31	ACTIVE	0	1102.48616195
2E90EDD051D2	2016-08-28	EtOH_Box05_S31	ACTIVE	0	1103.73597383
2E90EDD051D2	2016-08-28	EtOH_Box05_S31	ACTIVE	0	1104.47792888
2E90EDD051D2	2016-08-28	EtOH_Box05_S31	ACTIVE	0	1105.36139798
2E90EDD051D2	2016-08-28	EtOH_Box05_S31	ACTIVE	0	1108.61194301
2E90EDD051D2	2016-08-28	EtOH_Box05_S31	ACTIVE	0	1109.90544796
2E90EDD051D2	2016-08-28	EtOH_Box05_S31	ACTIVE	0	1127.98729801
2E90EDD051D2	2016-08-28	EtOH_Box05_S31	ACTIVE	0	1546.81851792
2E90EDD051D2	2016-08-28	EtOH_Box05_S31	ACTIVE	0	1559.75430489
2E90EDD051D2	2016-08-28	EtOH_Box05_S31	ACTIVE	0	1559.88058686
2E90EDD051D2	2016-08-28	EtOH_Box05_S31	ACTIVE	0	1560.36344481
2E90EDD051D2	2016-08-28	EtOH_Box05_S31	REWARD	16	1560.36344481
2E90EDD051D2	2016-08-28	EtOH_Box05_S31	ACTIVE	0	1569.50745296
2E90EDD051D2	2016-08-28	EtOH_Box05_S31	ACTIVE	0	1570.1009798
2E90EDD051D2	2016-08-28	EtOH_Box05_S31	ACTIVE	0	1570.24047494
2E90EDD051D2	2016-08-28	EtOH_Box05_S31	INACTIVE	0	1602.21959782
2E90EDD051D2	2016-08-28	EtOH_Box05_S31	INACTIVE	0	1628.64571786
2E90EDD051D2	2016-08-28	EtOH_Box05_S31	INACTIVE	0	1643.76448894
2E90EDD051D2	2016-08-28	EtOH_Box05_S31	INACTIVE	0	1646.59270096
2E90EDD051D2	2016-08-28	EtOH_Box05_S31	INACTIVE	0	1647.4524188
2E90EDD051D2	2016-08-28	EtOH_Box05_S31	INACTIVE	0	1877.66223598
2E90EDD051D2	2016-08-28	EtOH_Box05_S31	INACTIVE	0	1878.40401888
2E90EDD051D2	2016-08-28	EtOH_Box05_S31	INACTIVE	0	1878.64672279
2E90EDD051D2	2016-08-28	EtOH_Box05_S31	INACTIVE	0	1878.90010691
2E90EDD051D2	2016-08-28	EtOH_Box05_S31	INACTIVE	0	1879.05610299
2E90EDD051D2	2016-08-28	EtOH_Box05_S31	INACTIVE	0	1879.50482988
2E90EDD051D2	2016-08-28	EtOH_Box05_S31	INACTIVE	0	1880.72020984
2E90EDD051D2	2016-08-28	EtOH_Box05_S31	INACTIVE	0	1880.96289086
2E90EDD051D2	2016-08-28	EtOH_Box05_S31	INACTIVE	0	1881.60515499
2E90EDD051D2	2016-08-28	EtOH_Box05_S31	INACTIVE	0	1882.3880918
2E90EDD051D2	2016-08-28	EtOH_Box05_S31	INACTIVE	0	1883.02117682
2E90EDD051D2	2016-08-28	EtOH_Box05_S31	INACTIVE	0	1883.49069691
2E90EDD051D2	2016-08-28	EtOH_Box05_S31	INACTIVE	0	1883.79806399
2E90EDD051D2	2016-08-28	EtOH_Box05_S31	INACTIVE	0	1884.39701796
2E90EDD051D2	2016-08-28	EtOH_Box05_S31	INACTIVE	0	1884.704458
2E90EDD051D2	2016-08-28	EtOH_Box05_S31	INACTIVE	0	1885.206249
2E90EDD051D2	2016-08-28	EtOH_Box05_S31	INACTIVE	0	1885.63265181
2E90EDD051D2	2016-08-28	EtOH_Box05_S31	INACTIVE	0	1886.816365
2E90EDD051D2	2016-08-28	EtOH_Box05_S31	INACTIVE	0	1887.24274302
2E90EDD051D2	2016-08-28	EtOH_Box05_S31	INACTIVE	0	1887.55004382
2E90EDD051D2	2016-08-28	EtOH_Box05_S31	INACTIVE	0	1887.92245102
2E90EDD051D2	2016-08-28	EtOH_Box05_S31	INACTIVE	0	1888.70531201
2E90EDD051D2	2016-08-28	EtOH_Box05_S31	ACTIVE	0	1901.37031293
2E90EDD051D2	2016-08-28	EtOH_Box05_S31	ACTIVE	0	1901.87464285
2E90EDD051D2	2016-08-28	EtOH_Box05_S31	ACTIVE	0	1902.5521419
2E90EDD051D2	2016-08-28	EtOH_Box05_S31	ACTIVE	0	1916.93798494
2E90EDD051D2	2016-08-28	EtOH_Box05_S31	ACTIVE	0	1917.45436382
2E90EDD051D2	2016-08-28	EtOH_Box05_S31	ACTIVE	0	1919.27735496
2E90EDD051D2	2016-08-28	EtOH_Box05_S31	ACTIVE	0	1920.67942381
2E90EDD051D2	2016-08-28	EtOH_Box05_S31	ACTIVE	0	1921.33549285
2E90EDD051D2	2016-08-28	EtOH_Box05_S31	ACTIVE	0	1925.06192589
2E90EDD051D2	2016-08-28	EtOH_Box05_S31	ACTIVE	0	1926.0204308
2E90EDD051D2	2016-08-28	EtOH_Box05_S31	INACTIVE	0	2331.0351038
2E90EDD051D2	2016-08-28	EtOH_Box05_S31	ACTIVE	0	2353.08611894
2E90EDD051D2	2016-08-28	EtOH_Box05_S31	ACTIVE	0	2353.29878592
2E90EDD051D2	2016-08-28	EtOH_Box05_S31	ACTIVE	0	2353.63140893
2E90EDD051D2	2016-08-28	EtOH_Box05_S31	ACTIVE	0	2354.03848696
2E90EDD051D2	2016-08-28	EtOH_Box05_S31	ACTIVE	0	2354.32674193
2E90EDD051D2	2016-08-28	EtOH_Box05_S31	ACTIVE	0	2354.73373699
2E90EDD051D2	2016-08-28	EtOH_Box05_S31	ACTIVE	0	2354.9247179
2E90EDD051D2	2016-08-28	EtOH_Box05_S31	ACTIVE	0	2355.11558199
2E90EDD051D2	2016-08-28	EtOH_Box05_S31	ACTIVE	0	2355.39289188
2E90EDD051D2	2016-08-28	EtOH_Box05_S31	REWARD	19	2355.39289188
2E90EDD051D2	2016-08-28	EtOH_Box05_S31	ACTIVE	0	2355.632478
2E90EDD051D2	2016-08-28	EtOH_Box05_S31	ACTIVE	0	2355.68573999
2E90EDD051D2	2016-08-28	EtOH_Box05_S31	ACTIVE	0	2355.81447792
2E90EDD051D2	2016-08-28	EtOH_Box05_S31	ACTIVE	0	2358.44270682
2E90EDD051D2	2016-08-28	EtOH_Box05_S31	ACTIVE	0	2358.949826
2E90EDD051D2	2016-08-28	EtOH_Box05_S31	ACTIVE	0	2359.14358997
2E90EDD051D2	2016-08-28	EtOH_Box05_S31	ACTIVE	0	2361.31772494
2E90EDD051D2	2016-08-28	EtOH_Box05_S31	ACTIVE	0	2361.50067496
2E90EDD051D2	2016-08-28	EtOH_Box05_S31	ACTIVE	0	2361.80240083
2E90EDD051D2	2016-08-28	EtOH_Box05_S31	ACTIVE	0	2361.92029786
2E90EDD051D2	2016-08-28	EtOH_Box05_S31	ACTIVE	0	2361.97326779
2E90EDD051D2	2016-08-28	EtOH_Box05_S31	ACTIVE	0	2362.0943749
2E90EDD051D2	2016-08-28	EtOH_Box05_S31	ACTIVE	0	2362.13661695
2E90EDD051D2	2016-08-28	EtOH_Box05_S31	ACTIVE	0	2362.31928086
2E90EDD051D2	2016-08-28	EtOH_Box05_S31	ACTIVE	0	2362.6871388
2E90EDD051D2	2016-08-28	EtOH_Box05_S31	INACTIVE	0	2433.10803699
2E90EDD051D2	2016-08-28	EtOH_Box05_S31	INACTIVE	0	2433.43838596
2E90EDD051D2	2016-08-28	EtOH_Box05_S31	INACTIVE	0	2435.27118087
2E90EDD051D2	2016-08-28	EtOH_Box05_S31	INACTIVE	0	2435.40682602
2E90EDD051D2	2016-08-28	EtOH_Box05_S31	INACTIVE	0	2436.34311986
2E90EDD051D2	2016-08-28	EtOH_Box05_S31	INACTIVE	0	2436.93280482
2E90EDD051D2	2016-08-28	EtOH_Box05_S31	INACTIVE	0	2437.5332098
2E90EDD051D2	2016-08-28	EtOH_Box05_S31	INACTIVE	0	2437.77690196
2E90EDD051D2	2016-08-28	EtOH_Box05_S31	INACTIVE	0	2439.750669
2E90EDD051D2	2016-08-28	EtOH_Box05_S31	INACTIVE	0	2441.30225682
2E90EDD051D2	2016-08-28	EtOH_Box05_S31	INACTIVE	0	2443.41687989
2E90EDD051D2	2016-08-28	EtOH_Box05_S31	INACTIVE	0	2444.15777993
2E90EDD051D2	2016-08-28	EtOH_Box05_S31	INACTIVE	0	2444.83517694
2E90EDD051D2	2016-08-28	EtOH_Box05_S31	INACTIVE	0	2445.55575991
2E90EDD051D2	2016-08-28	EtOH_Box05_S31	INACTIVE	0	2445.84276795
2E90EDD051D2	2016-08-28	EtOH_Box05_S31	INACTIVE	0	2445.99994302
2E90EDD051D2	2016-08-28	EtOH_Box05_S31	INACTIVE	0	2446.20051885
2E90EDD051D2	2016-08-28	EtOH_Box05_S31	INACTIVE	0	2446.34689593
2E90EDD051D2	2016-08-28	EtOH_Box05_S31	INACTIVE	0	2446.56897187
2E90EDD051D2	2016-08-28	EtOH_Box05_S31	INACTIVE	0	2446.85591292
2E90EDD051D2	2016-08-28	EtOH_Box05_S31	INACTIVE	0	2447.04569578
2E90EDD051D2	2016-08-28	EtOH_Box05_S31	INACTIVE	0	2447.17040682
2E90EDD051D2	2016-08-28	EtOH_Box05_S31	INACTIVE	0	2447.64116883
2E90EDD051D2	2016-08-28	EtOH_Box05_S31	INACTIVE	0	2447.88503289
2E90EDD051D2	2016-08-28	EtOH_Box05_S31	INACTIVE	0	2448.0961988
2E90EDD051D2	2016-08-28	EtOH_Box05_S31	INACTIVE	0	2448.35060596
2E90EDD051D2	2016-08-28	EtOH_Box05_S31	INACTIVE	0	2448.50774479
2E90EDD051D2	2016-08-28	EtOH_Box05_S31	ACTIVE	0	2477.08055282
2E90EDD051D2	2016-08-28	EtOH_Box05_S31	INACTIVE	0	2486.11828279
2E90EDD051D2	2016-08-28	EtOH_Box05_S31	INACTIVE	0	2487.35684896
2E90EDD051D2	2016-08-28	EtOH_Box05_S31	INACTIVE	0	2487.66573381
2E90EDD051D2	2016-08-28	EtOH_Box05_S31	INACTIVE	0	2487.89861989
2E90EDD051D2	2016-08-28	EtOH_Box05_S31	INACTIVE	0	2488.22883296
2E90EDD051D2	2016-08-28	EtOH_Box05_S31	INACTIVE	0	2488.87398982
2E90EDD051D2	2016-08-28	EtOH_Box05_S31	INACTIVE	0	2491.04163694
2E90EDD051D2	2016-08-28	EtOH_Box05_S31	INACTIVE	0	2491.18825388
2E90EDD051D2	2016-08-28	EtOH_Box05_S31	INACTIVE	0	2491.47548199
2E90EDD051D2	2016-08-28	EtOH_Box05_S31	INACTIVE	0	2491.75274992
2E90EDD051D2	2016-08-28	EtOH_Box05_S31	INACTIVE	0	2492.16959
2E90EDD051D2	2016-08-28	EtOH_Box05_S31	INACTIVE	0	2492.53206992
2E90EDD051D2	2016-08-28	EtOH_Box05_S31	INACTIVE	0	2492.65679598
2E90EDD051D2	2016-08-28	EtOH_Box05_S31	INACTIVE	0	2492.80321097
2E90EDD051D2	2016-08-28	EtOH_Box05_S31	INACTIVE	0	2493.39268994
2E90EDD051D2	2016-08-28	EtOH_Box05_S31	INACTIVE	0	2493.65826797
2E90EDD051D2	2016-08-28	EtOH_Box05_S31	INACTIVE	0	2495.95674396
2E90EDD051D2	2016-08-28	EtOH_Box05_S31	INACTIVE	0	2497.15160799
2E90EDD051D2	2016-08-28	EtOH_Box05_S31	INACTIVE	0	2497.44984889
2E90EDD051D2	2016-08-28	EtOH_Box05_S31	INACTIVE	0	2498.006814
2E90EDD051D2	2016-08-28	EtOH_Box05_S31	INACTIVE	0	2499.43997288
2E90EDD051D2	2016-08-28	EtOH_Box05_S31	INACTIVE	0	2499.85680699
2E90EDD051D2	2016-08-28	EtOH_Box05_S31	INACTIVE	0	2501.10587001
2E90EDD051D2	2016-08-28	EtOH_Box05_S31	INACTIVE	0	2501.3064189
2E90EDD051D2	2016-08-28	EtOH_Box05_S31	INACTIVE	0	2502.37244487
2E90EDD051D2	2016-08-28	EtOH_Box05_S31	INACTIVE	0	2503.98011684
2E90EDD051D2	2016-08-28	EtOH_Box05_S31	INACTIVE	0	2505.51131892
2E90EDD051D2	2016-08-28	EtOH_Box05_S31	INACTIVE	0	2507.38826394
2E90EDD051D2	2016-08-28	EtOH_Box05_S31	INACTIVE	0	2508.61848187
2E90EDD051D2	2016-08-28	EtOH_Box05_S31	INACTIVE	0	2511.57731295
2E90EDD051D2	2016-08-28	EtOH_Box05_S31	INACTIVE	0	2511.69275093
2E90EDD051D2	2016-08-28	EtOH_Box05_S31	INACTIVE	0	2511.95915294
2E90EDD051D2	2016-08-28	EtOH_Box05_S31	INACTIVE	0	2512.49547601
2E90EDD051D2	2016-08-28	EtOH_Box05_S31	INACTIVE	0	2513.60892081
2E90EDD051D2	2016-08-28	EtOH_Box05_S31	INACTIVE	0	2513.83225679
2E90EDD051D2	2016-08-28	EtOH_Box05_S31	INACTIVE	0	2514.9846189
2E90EDD051D2	2016-08-28	EtOH_Box05_S31	INACTIVE	0	2515.13221002
2E90EDD051D2	2016-08-28	EtOH_Box05_S31	INACTIVE	0	2515.517416
2E90EDD051D2	2016-08-28	EtOH_Box05_S31	ACTIVE	0	2532.15033388
2E90EDD051D2	2016-08-28	EtOH_Box05_S31	ACTIVE	0	2532.2680769
2E90EDD051D2	2016-08-28	EtOH_Box05_S31	ACTIVE	0	2532.66672182
2E90EDD051D2	2016-08-28	EtOH_Box05_S31	ACTIVE	0	2532.85990095
2E90EDD051D2	2016-08-28	EtOH_Box05_S31	ACTIVE	0	2533.20439482
2E90EDD051D2	2016-08-28	EtOH_Box05_S31	ACTIVE	0	2533.28945184
2E90EDD051D2	2016-08-28	EtOH_Box05_S31	ACTIVE	0	2533.38539481
2E90EDD051D2	2016-08-28	EtOH_Box05_S31	ACTIVE	0	2534.40123796
2E90EDD051D2	2016-08-28	EtOH_Box05_S31	ACTIVE	0	2534.83249378
2E90EDD051D2	2016-08-28	EtOH_Box05_S31	ACTIVE	0	2539.48960686
2E90EDD051D2	2016-08-28	EtOH_Box05_S31	ACTIVE	0	2540.12350988
2E90EDD051D2	2016-08-28	EtOH_Box05_S31	ACTIVE	0	2541.28928399
2E90EDD051D2	2016-08-28	EtOH_Box05_S31	ACTIVE	0	2542.02399778
2E90EDD051D2	2016-08-28	EtOH_Box05_S31	ACTIVE	0	2543.93734789
2E90EDD051D2	2016-08-28	EtOH_Box05_S31	ACTIVE	0	2544.08740497
2E90EDD051D2	2016-08-28	EtOH_Box05_S31	ACTIVE	0	2544.32375002
2E90EDD051D2	2016-08-28	EtOH_Box05_S31	ACTIVE	0	2544.79787779
2E90EDD051D2	2016-08-28	EtOH_Box05_S31	ACTIVE	0	2555.71667099
2E90EDD051D2	2016-08-28	EtOH_Box05_S31	REWARD	19	2555.71667099
2E90EDD051D2	2016-08-28	EtOH_Box05_S31	INACTIVE	0	2559.60236382
2E90EDD051D2	2016-08-28	EtOH_Box05_S31	ACTIVE	0	2753.92220998
2E90EDD051D2	2016-08-28	EtOH_Box05_S31	INACTIVE	0	3116.25652385
2E90EDD051D2	2016-08-28	EtOH_Box05_S31	ACTIVE	0	3198.76291895
2E90EDD051D2	2016-08-28	EtOH_Box05_S31	ACTIVE	0	3350.81979489
2E90EDD051D2	2016-08-28	EtOH_Box05_S31	ACTIVE	0	3397.18664598
2E90EDD051D2	2016-08-28	EtOH_Box05_S31	SessionEnd	0	3600.02106881
