# Supplementary material for: An open source device for operant licking in rats
Source: PeerJ. 2017 Feb 14;5:e2981. doi: 10.7717/peerj.2981 (PMC5312574; doi:10.7717/peerj.2981)
Supplement: Supplemental Information 1 — The complete raw data and several R scripts that generated all the figures and statistical analysis were compressed using the Linux tar command. The bash program dataSummary.sh located in the sucrose and water subdirectory was used to generate summary statistics for each run. [file peerj-05-2981-s001.gz › data/water/water_pr.tab]

3	2E90EDD056D5	2016-08-28	EtOH_Box01_S138	REWARD
3	2E90EDD071F2	2016-08-28	EtOH_Box02_S120	REWARD
4	2E90EDD21091	2016-08-28	EtOH_Box04_S116	REWARD
9	2E90EDD39616	2016-08-31	EtOH_Box03_S123	REWARD
6	2E90EDD056D5	2016-09-01	EtOH_Box05_S46	REWARD
41	2E90EDD056D5	2016-08-28	EtOH_Box01_S138	ACTIVE
13	2E90EDD056D5	2016-08-28	EtOH_Box01_S138	INACTIVE
62	2E90EDD071F2	2016-08-28	EtOH_Box02_S120	ACTIVE
16	2E90EDD071F2	2016-08-28	EtOH_Box02_S120	INACTIVE
119	2E90EDD21091	2016-08-28	EtOH_Box04_S116	ACTIVE
36	2E90EDD21091	2016-08-28	EtOH_Box04_S116	INACTIVE
184	2E90EDD39616	2016-08-31	EtOH_Box03_S123	ACTIVE
32	2E90EDD39616	2016-08-31	EtOH_Box03_S123	INACTIVE
167	2E90EDD056D5	2016-09-01	EtOH_Box05_S46	ACTIVE
170	2E90EDD056D5	2016-09-01	EtOH_Box05_S46	INACTIVE
