# Supplementary material for: An open source device for operant licking in rats
Source: PeerJ. 2017 Feb 14;5:e2981. doi: 10.7717/peerj.2981 (PMC5312574; doi:10.7717/peerj.2981)
Supplement: Supplemental Information 1 — The complete raw data and several R scripts that generated all the figures and statistical analysis were compressed using the Linux tar command. The bash program dataSummary.sh located in the sucrose and water subdirectory was used to generate summary statistics for each run. [file peerj-05-2981-s001.gz › data/water/water_vr.tab]

5	2E90EDD056D5	2016-08-28	EtOH_Box01_S137	REWARD
13	2E90EDD051D2	2016-08-28	EtOH_Box02_S119	REWARD
4	2E90EDD21091	2016-08-28	EtOH_Box04_S115	REWARD
6	2E90EDD051D2	2016-08-28	EtOH_Box05_S31	REWARD
15	000008296D4C	2016-08-31	EtOH_Box03_S122	REWARD
130	2E90EDD056D5	2016-08-28	EtOH_Box01_S137	ACTIVE
44	2E90EDD056D5	2016-08-28	EtOH_Box01_S137	INACTIVE
525	2E90EDD051D2	2016-08-28	EtOH_Box02_S119	ACTIVE
43	2E90EDD051D2	2016-08-28	EtOH_Box02_S119	INACTIVE
86	2E90EDD21091	2016-08-28	EtOH_Box04_S115	ACTIVE
39	2E90EDD21091	2016-08-28	EtOH_Box04_S115	INACTIVE
126	2E90EDD051D2	2016-08-28	EtOH_Box05_S31	ACTIVE
111	2E90EDD051D2	2016-08-28	EtOH_Box05_S31	INACTIVE
338	000008296D4C	2016-08-31	EtOH_Box03_S122	ACTIVE
75	000008296D4C	2016-08-31	EtOH_Box03_S122	INACTIVE
