# Supplementary material for: An open source device for operant licking in rats
Source: PeerJ. 2017 Feb 14;5:e2981. doi: 10.7717/peerj.2981 (PMC5312574; doi:10.7717/peerj.2981)
Supplement: Supplemental Information 1 — The complete raw data and several R scripts that generated all the figures and statistical analysis were compressed using the Linux tar command. The bash program dataSummary.sh located in the sucrose and water subdirectory was used to generate summary statistics for each run. [file peerj-05-2981-s001.gz › data/water/water_fr/ETOH_motion_Box04_S113_2E90EDD235B4.csv]

RatID	date	boxid	EventType	fr	seconds
2E90EDD235B4	2016-08-28	EtOH_Box04_S113	Motion	0	0.626708984375
2E90EDD235B4	2016-08-28	EtOH_Box04_S113	Motion	0	4.1898059845
2E90EDD235B4	2016-08-28	EtOH_Box04_S113	Motion	0	6.72185611725
2E90EDD235B4	2016-08-28	EtOH_Box04_S113	Motion	0	8.79219007492
2E90EDD235B4	2016-08-28	EtOH_Box04_S113	Motion	0	12.2034449577
2E90EDD235B4	2016-08-28	EtOH_Box04_S113	Motion	0	14.3010339737
2E90EDD235B4	2016-08-28	EtOH_Box04_S113	Motion	0	18.2818779945
2E90EDD235B4	2016-08-28	EtOH_Box04_S113	Motion	0	21.8978040218
2E90EDD235B4	2016-08-28	EtOH_Box04_S113	Motion	0	23.9004421234
2E90EDD235B4	2016-08-28	EtOH_Box04_S113	Motion	0	25.9030840397
2E90EDD235B4	2016-08-28	EtOH_Box04_S113	Motion	0	31.8613760471
2E90EDD235B4	2016-08-28	EtOH_Box04_S113	Motion	0	34.7115340233
2E90EDD235B4	2016-08-28	EtOH_Box04_S113	Motion	0	39.3676540852
2E90EDD235B4	2016-08-28	EtOH_Box04_S113	Motion	0	42.1917140484
2E90EDD235B4	2016-08-28	EtOH_Box04_S113	Motion	0	45.0611360073
2E90EDD235B4	2016-08-28	EtOH_Box04_S113	Motion	0	47.0632390976
2E90EDD235B4	2016-08-28	EtOH_Box04_S113	Motion	0	49.0658869743
2E90EDD235B4	2016-08-28	EtOH_Box04_S113	Motion	0	51.9498040676
2E90EDD235B4	2016-08-28	EtOH_Box04_S113	Motion	0	53.9524281025
2E90EDD235B4	2016-08-28	EtOH_Box04_S113	Motion	0	55.9551210403
2E90EDD235B4	2016-08-28	EtOH_Box04_S113	Motion	0	59.2454581261
2E90EDD235B4	2016-08-28	EtOH_Box04_S113	Motion	0	62.7579901218
2E90EDD235B4	2016-08-28	EtOH_Box04_S113	Motion	0	64.7606859207
2E90EDD235B4	2016-08-28	EtOH_Box04_S113	Motion	0	69.3284790516
2E90EDD235B4	2016-08-28	EtOH_Box04_S113	Motion	0	72.596091032
2E90EDD235B4	2016-08-28	EtOH_Box04_S113	Motion	0	75.5729849339
2E90EDD235B4	2016-08-28	EtOH_Box04_S113	Motion	0	78.5771789551
2E90EDD235B4	2016-08-28	EtOH_Box04_S113	Motion	0	80.5798530579
2E90EDD235B4	2016-08-28	EtOH_Box04_S113	Motion	0	82.5841901302
2E90EDD235B4	2016-08-28	EtOH_Box04_S113	Motion	0	85.4824869633
2E90EDD235B4	2016-08-28	EtOH_Box04_S113	Motion	0	87.567786932
2E90EDD235B4	2016-08-28	EtOH_Box04_S113	Motion	0	91.6311280727
2E90EDD235B4	2016-08-28	EtOH_Box04_S113	Motion	0	93.633795023
2E90EDD235B4	2016-08-28	EtOH_Box04_S113	Motion	0	96.7981820107
2E90EDD235B4	2016-08-28	EtOH_Box04_S113	Motion	0	101.069800138
2E90EDD235B4	2016-08-28	EtOH_Box04_S113	Motion	0	103.072520018
2E90EDD235B4	2016-08-28	EtOH_Box04_S113	Motion	0	105.94701004
2E90EDD235B4	2016-08-28	EtOH_Box04_S113	Motion	0	107.959821939
2E90EDD235B4	2016-08-28	EtOH_Box04_S113	Motion	0	109.962492943
2E90EDD235B4	2016-08-28	EtOH_Box04_S113	Motion	0	122.435575008
2E90EDD235B4	2016-08-28	EtOH_Box04_S113	Motion	0	133.320896149
2E90EDD235B4	2016-08-28	EtOH_Box04_S113	Motion	0	135.789603949
2E90EDD235B4	2016-08-28	EtOH_Box04_S113	Motion	0	147.312106133
2E90EDD235B4	2016-08-28	EtOH_Box04_S113	Motion	0	150.109570026
2E90EDD235B4	2016-08-28	EtOH_Box04_S113	Motion	0	154.681821108
2E90EDD235B4	2016-08-28	EtOH_Box04_S113	Motion	0	156.684551954
2E90EDD235B4	2016-08-28	EtOH_Box04_S113	Motion	0	162.747826099
2E90EDD235B4	2016-08-28	EtOH_Box04_S113	Motion	0	165.070533991
2E90EDD235B4	2016-08-28	EtOH_Box04_S113	Motion	0	167.25239706
2E90EDD235B4	2016-08-28	EtOH_Box04_S113	Motion	0	172.581393957
2E90EDD235B4	2016-08-28	EtOH_Box04_S113	Motion	0	175.119684935
2E90EDD235B4	2016-08-28	EtOH_Box04_S113	Motion	0	177.58910799
2E90EDD235B4	2016-08-28	EtOH_Box04_S113	Motion	0	179.591686964
2E90EDD235B4	2016-08-28	EtOH_Box04_S113	Motion	0	182.603210926
2E90EDD235B4	2016-08-28	EtOH_Box04_S113	Motion	0	188.77404809
2E90EDD235B4	2016-08-28	EtOH_Box04_S113	Motion	0	192.118935108
2E90EDD235B4	2016-08-28	EtOH_Box04_S113	Motion	0	196.017813921
2E90EDD235B4	2016-08-28	EtOH_Box04_S113	Motion	0	198.020471096
2E90EDD235B4	2016-08-28	EtOH_Box04_S113	Motion	0	201.190401077
2E90EDD235B4	2016-08-28	EtOH_Box04_S113	Motion	0	204.390834093
2E90EDD235B4	2016-08-28	EtOH_Box04_S113	Motion	0	206.393561125
2E90EDD235B4	2016-08-28	EtOH_Box04_S113	Motion	0	208.396271944
2E90EDD235B4	2016-08-28	EtOH_Box04_S113	Motion	0	211.539929152
2E90EDD235B4	2016-08-28	EtOH_Box04_S113	Motion	0	213.895184994
2E90EDD235B4	2016-08-28	EtOH_Box04_S113	Motion	0	217.482058048
2E90EDD235B4	2016-08-28	EtOH_Box04_S113	Motion	0	219.484867096
2E90EDD235B4	2016-08-28	EtOH_Box04_S113	Motion	0	221.515676022
2E90EDD235B4	2016-08-28	EtOH_Box04_S113	Motion	0	226.876337051
2E90EDD235B4	2016-08-28	EtOH_Box04_S113	Motion	0	228.878984928
2E90EDD235B4	2016-08-28	EtOH_Box04_S113	Motion	0	230.881680965
2E90EDD235B4	2016-08-28	EtOH_Box04_S113	Motion	0	232.884360075
2E90EDD235B4	2016-08-28	EtOH_Box04_S113	Motion	0	236.638134003
2E90EDD235B4	2016-08-28	EtOH_Box04_S113	Motion	0	239.338190079
2E90EDD235B4	2016-08-28	EtOH_Box04_S113	Motion	0	241.340856075
2E90EDD235B4	2016-08-28	EtOH_Box04_S113	Motion	0	243.343523026
2E90EDD235B4	2016-08-28	EtOH_Box04_S113	Motion	0	245.346173048
2E90EDD235B4	2016-08-28	EtOH_Box04_S113	Motion	0	247.348845959
2E90EDD235B4	2016-08-28	EtOH_Box04_S113	Motion	0	249.351519108
2E90EDD235B4	2016-08-28	EtOH_Box04_S113	Motion	0	251.354159117
2E90EDD235B4	2016-08-28	EtOH_Box04_S113	Motion	0	254.97381115
2E90EDD235B4	2016-08-28	EtOH_Box04_S113	Motion	0	256.976515055
2E90EDD235B4	2016-08-28	EtOH_Box04_S113	Motion	0	258.979218006
2E90EDD235B4	2016-08-28	EtOH_Box04_S113	Motion	0	261.466650009
2E90EDD235B4	2016-08-28	EtOH_Box04_S113	Motion	0	266.470337152
2E90EDD235B4	2016-08-28	EtOH_Box04_S113	Motion	0	268.472892046
2E90EDD235B4	2016-08-28	EtOH_Box04_S113	Motion	0	270.475580931
2E90EDD235B4	2016-08-28	EtOH_Box04_S113	Motion	0	272.4782691
2E90EDD235B4	2016-08-28	EtOH_Box04_S113	Motion	0	274.969017029
2E90EDD235B4	2016-08-28	EtOH_Box04_S113	Motion	0	279.322260141
2E90EDD235B4	2016-08-28	EtOH_Box04_S113	Motion	0	281.438941002
2E90EDD235B4	2016-08-28	EtOH_Box04_S113	Motion	0	283.441576004
2E90EDD235B4	2016-08-28	EtOH_Box04_S113	Motion	0	287.952260971
2E90EDD235B4	2016-08-28	EtOH_Box04_S113	Motion	0	290.42516613
2E90EDD235B4	2016-08-28	EtOH_Box04_S113	Motion	0	292.427847147
2E90EDD235B4	2016-08-28	EtOH_Box04_S113	Motion	0	294.854924917
2E90EDD235B4	2016-08-28	EtOH_Box04_S113	Motion	0	296.912892103
2E90EDD235B4	2016-08-28	EtOH_Box04_S113	Motion	0	300.357460022
2E90EDD235B4	2016-08-28	EtOH_Box04_S113	Motion	0	302.360074043
2E90EDD235B4	2016-08-28	EtOH_Box04_S113	Motion	0	304.798419952
2E90EDD235B4	2016-08-28	EtOH_Box04_S113	Motion	0	309.229202986
2E90EDD235B4	2016-08-28	EtOH_Box04_S113	Motion	0	324.418369055
2E90EDD235B4	2016-08-28	EtOH_Box04_S113	Motion	0	326.421056986
2E90EDD235B4	2016-08-28	EtOH_Box04_S113	Motion	0	336.248111963
2E90EDD235B4	2016-08-28	EtOH_Box04_S113	Motion	0	339.177927017
2E90EDD235B4	2016-08-28	EtOH_Box04_S113	Motion	0	343.807507992
2E90EDD235B4	2016-08-28	EtOH_Box04_S113	Motion	0	345.810256004
2E90EDD235B4	2016-08-28	EtOH_Box04_S113	Motion	0	347.885829926
2E90EDD235B4	2016-08-28	EtOH_Box04_S113	Motion	0	351.88449502
2E90EDD235B4	2016-08-28	EtOH_Box04_S113	Motion	0	357.237823963
2E90EDD235B4	2016-08-28	EtOH_Box04_S113	Motion	0	361.331279993
2E90EDD235B4	2016-08-28	EtOH_Box04_S113	Motion	0	363.333939075
2E90EDD235B4	2016-08-28	EtOH_Box04_S113	Motion	0	381.517926931
2E90EDD235B4	2016-08-28	EtOH_Box04_S113	Motion	0	387.925645113
2E90EDD235B4	2016-08-28	EtOH_Box04_S113	Motion	0	392.016093016
2E90EDD235B4	2016-08-28	EtOH_Box04_S113	Motion	0	394.063338995
2E90EDD235B4	2016-08-28	EtOH_Box04_S113	Motion	0	396.066005945
2E90EDD235B4	2016-08-28	EtOH_Box04_S113	Motion	0	409.192856073
2E90EDD235B4	2016-08-28	EtOH_Box04_S113	Motion	0	411.195604086
2E90EDD235B4	2016-08-28	EtOH_Box04_S113	Motion	0	413.198306084
2E90EDD235B4	2016-08-28	EtOH_Box04_S113	Motion	0	415.201018095
2E90EDD235B4	2016-08-28	EtOH_Box04_S113	Motion	0	417.203750134
2E90EDD235B4	2016-08-28	EtOH_Box04_S113	Motion	0	420.21739006
2E90EDD235B4	2016-08-28	EtOH_Box04_S113	Motion	0	422.342880011
2E90EDD235B4	2016-08-28	EtOH_Box04_S113	Motion	0	424.436671972
2E90EDD235B4	2016-08-28	EtOH_Box04_S113	Motion	0	427.220739126
2E90EDD235B4	2016-08-28	EtOH_Box04_S113	Motion	0	429.975953102
2E90EDD235B4	2016-08-28	EtOH_Box04_S113	Motion	0	432.298888922
2E90EDD235B4	2016-08-28	EtOH_Box04_S113	Motion	0	443.329290152
2E90EDD235B4	2016-08-28	EtOH_Box04_S113	Motion	0	446.938632011
2E90EDD235B4	2016-08-28	EtOH_Box04_S113	Motion	0	453.02288413
2E90EDD235B4	2016-08-28	EtOH_Box04_S113	Motion	0	459.257360935
2E90EDD235B4	2016-08-28	EtOH_Box04_S113	Motion	0	461.259990931
2E90EDD235B4	2016-08-28	EtOH_Box04_S113	Motion	0	464.097840071
2E90EDD235B4	2016-08-28	EtOH_Box04_S113	Motion	0	474.792411089
2E90EDD235B4	2016-08-28	EtOH_Box04_S113	Motion	0	484.965637922
2E90EDD235B4	2016-08-28	EtOH_Box04_S113	Motion	0	486.9683671
2E90EDD235B4	2016-08-28	EtOH_Box04_S113	Motion	0	489.510219097
2E90EDD235B4	2016-08-28	EtOH_Box04_S113	Motion	0	491.512514114
2E90EDD235B4	2016-08-28	EtOH_Box04_S113	Motion	0	494.511044979
2E90EDD235B4	2016-08-28	EtOH_Box04_S113	Motion	0	496.513554096
2E90EDD235B4	2016-08-28	EtOH_Box04_S113	Motion	0	498.519150972
2E90EDD235B4	2016-08-28	EtOH_Box04_S113	Motion	0	500.896235943
2E90EDD235B4	2016-08-28	EtOH_Box04_S113	Motion	0	505.008062124
2E90EDD235B4	2016-08-28	EtOH_Box04_S113	Motion	0	508.26483202
2E90EDD235B4	2016-08-28	EtOH_Box04_S113	Motion	0	510.369632006
2E90EDD235B4	2016-08-28	EtOH_Box04_S113	Motion	0	514.827281952
2E90EDD235B4	2016-08-28	EtOH_Box04_S113	Motion	0	516.829839945
2E90EDD235B4	2016-08-28	EtOH_Box04_S113	Motion	0	518.832515955
2E90EDD235B4	2016-08-28	EtOH_Box04_S113	Motion	0	522.127874136
2E90EDD235B4	2016-08-28	EtOH_Box04_S113	Motion	0	525.750344038
2E90EDD235B4	2016-08-28	EtOH_Box04_S113	Motion	0	527.969394922
2E90EDD235B4	2016-08-28	EtOH_Box04_S113	Motion	0	530.366492987
2E90EDD235B4	2016-08-28	EtOH_Box04_S113	Motion	0	532.571082115
2E90EDD235B4	2016-08-28	EtOH_Box04_S113	Motion	0	534.573759079
2E90EDD235B4	2016-08-28	EtOH_Box04_S113	Motion	0	536.576491117
2E90EDD235B4	2016-08-28	EtOH_Box04_S113	Motion	0	538.579174995
2E90EDD235B4	2016-08-28	EtOH_Box04_S113	Motion	0	540.581870079
2E90EDD235B4	2016-08-28	EtOH_Box04_S113	Motion	0	542.584586143
2E90EDD235B4	2016-08-28	EtOH_Box04_S113	Motion	0	544.587306976
2E90EDD235B4	2016-08-28	EtOH_Box04_S113	Motion	0	547.153563976
2E90EDD235B4	2016-08-28	EtOH_Box04_S113	Motion	0	551.687731981
2E90EDD235B4	2016-08-28	EtOH_Box04_S113	Motion	0	553.692095041
2E90EDD235B4	2016-08-28	EtOH_Box04_S113	Motion	0	556.321844101
2E90EDD235B4	2016-08-28	EtOH_Box04_S113	Motion	0	558.324485064
2E90EDD235B4	2016-08-28	EtOH_Box04_S113	Motion	0	560.327157974
2E90EDD235B4	2016-08-28	EtOH_Box04_S113	Motion	0	562.329788923
2E90EDD235B4	2016-08-28	EtOH_Box04_S113	Motion	0	565.947059155
2E90EDD235B4	2016-08-28	EtOH_Box04_S113	Motion	0	571.655411005
2E90EDD235B4	2016-08-28	EtOH_Box04_S113	Motion	0	573.658079147
2E90EDD235B4	2016-08-28	EtOH_Box04_S113	Motion	0	610.684541941
2E90EDD235B4	2016-08-28	EtOH_Box04_S113	Motion	0	612.687277079
2E90EDD235B4	2016-08-28	EtOH_Box04_S113	Motion	0	614.689950943
2E90EDD235B4	2016-08-28	EtOH_Box04_S113	Motion	0	622.433741093
2E90EDD235B4	2016-08-28	EtOH_Box04_S113	Motion	0	624.436425924
2E90EDD235B4	2016-08-28	EtOH_Box04_S113	Motion	0	628.010092974
2E90EDD235B4	2016-08-28	EtOH_Box04_S113	Motion	0	635.434777975
2E90EDD235B4	2016-08-28	EtOH_Box04_S113	Motion	0	637.879635096
2E90EDD235B4	2016-08-28	EtOH_Box04_S113	Motion	0	639.882344007
2E90EDD235B4	2016-08-28	EtOH_Box04_S113	Motion	0	642.23271513
2E90EDD235B4	2016-08-28	EtOH_Box04_S113	Motion	0	645.40971303
2E90EDD235B4	2016-08-28	EtOH_Box04_S113	Motion	0	652.276950121
2E90EDD235B4	2016-08-28	EtOH_Box04_S113	Motion	0	654.27968502
2E90EDD235B4	2016-08-28	EtOH_Box04_S113	Motion	0	656.313616991
2E90EDD235B4	2016-08-28	EtOH_Box04_S113	Motion	0	658.31623292
2E90EDD235B4	2016-08-28	EtOH_Box04_S113	Motion	0	660.318897009
2E90EDD235B4	2016-08-28	EtOH_Box04_S113	Motion	0	664.454371929
2E90EDD235B4	2016-08-28	EtOH_Box04_S113	Motion	0	670.157921076
2E90EDD235B4	2016-08-28	EtOH_Box04_S113	Motion	0	672.160650969
2E90EDD235B4	2016-08-28	EtOH_Box04_S113	Motion	0	675.851918936
2E90EDD235B4	2016-08-28	EtOH_Box04_S113	Motion	0	681.859615088
2E90EDD235B4	2016-08-28	EtOH_Box04_S113	Motion	0	683.862332106
2E90EDD235B4	2016-08-28	EtOH_Box04_S113	Motion	0	687.101324081
2E90EDD235B4	2016-08-28	EtOH_Box04_S113	Motion	0	690.919122934
2E90EDD235B4	2016-08-28	EtOH_Box04_S113	Motion	0	692.92178297
2E90EDD235B4	2016-08-28	EtOH_Box04_S113	Motion	0	694.924443007
2E90EDD235B4	2016-08-28	EtOH_Box04_S113	Motion	0	696.92711997
2E90EDD235B4	2016-08-28	EtOH_Box04_S113	Motion	0	699.88018012
2E90EDD235B4	2016-08-28	EtOH_Box04_S113	Motion	0	701.882900953
2E90EDD235B4	2016-08-28	EtOH_Box04_S113	Motion	0	703.885524988
2E90EDD235B4	2016-08-28	EtOH_Box04_S113	Motion	0	707.349803925
2E90EDD235B4	2016-08-28	EtOH_Box04_S113	Motion	0	709.352483988
2E90EDD235B4	2016-08-28	EtOH_Box04_S113	Motion	0	711.539237022
2E90EDD235B4	2016-08-28	EtOH_Box04_S113	Motion	0	713.744156122
2E90EDD235B4	2016-08-28	EtOH_Box04_S113	Motion	0	716.878421068
2E90EDD235B4	2016-08-28	EtOH_Box04_S113	Motion	0	722.181820154
2E90EDD235B4	2016-08-28	EtOH_Box04_S113	Motion	0	724.1859231
2E90EDD235B4	2016-08-28	EtOH_Box04_S113	Motion	0	728.342077017
2E90EDD235B4	2016-08-28	EtOH_Box04_S113	Motion	0	733.586765051
2E90EDD235B4	2016-08-28	EtOH_Box04_S113	Motion	0	735.589432955
2E90EDD235B4	2016-08-28	EtOH_Box04_S113	Motion	0	737.592024088
2E90EDD235B4	2016-08-28	EtOH_Box04_S113	Motion	0	739.5947721
2E90EDD235B4	2016-08-28	EtOH_Box04_S113	Motion	0	741.597494125
2E90EDD235B4	2016-08-28	EtOH_Box04_S113	Motion	0	743.600134134
2E90EDD235B4	2016-08-28	EtOH_Box04_S113	Motion	0	747.271777153
2E90EDD235B4	2016-08-28	EtOH_Box04_S113	Motion	0	753.812011957
2E90EDD235B4	2016-08-28	EtOH_Box04_S113	Motion	0	755.814707041
2E90EDD235B4	2016-08-28	EtOH_Box04_S113	Motion	0	757.817335129
2E90EDD235B4	2016-08-28	EtOH_Box04_S113	Motion	0	760.701256037
2E90EDD235B4	2016-08-28	EtOH_Box04_S113	Motion	0	764.965536118
2E90EDD235B4	2016-08-28	EtOH_Box04_S113	Motion	0	766.968240976
2E90EDD235B4	2016-08-28	EtOH_Box04_S113	Motion	0	768.970967054
2E90EDD235B4	2016-08-28	EtOH_Box04_S113	Motion	0	773.067888975
2E90EDD235B4	2016-08-28	EtOH_Box04_S113	Motion	0	778.787091017
2E90EDD235B4	2016-08-28	EtOH_Box04_S113	Motion	0	781.467646122
2E90EDD235B4	2016-08-28	EtOH_Box04_S113	Motion	0	787.23230505
2E90EDD235B4	2016-08-28	EtOH_Box04_S113	Motion	0	789.235001087
2E90EDD235B4	2016-08-28	EtOH_Box04_S113	Motion	0	791.9751091
2E90EDD235B4	2016-08-28	EtOH_Box04_S113	Motion	0	794.336596966
2E90EDD235B4	2016-08-28	EtOH_Box04_S113	Motion	0	796.755856037
2E90EDD235B4	2016-08-28	EtOH_Box04_S113	Motion	0	798.758537054
2E90EDD235B4	2016-08-28	EtOH_Box04_S113	Motion	0	800.761229038
2E90EDD235B4	2016-08-28	EtOH_Box04_S113	Motion	0	808.420753956
2E90EDD235B4	2016-08-28	EtOH_Box04_S113	Motion	0	812.672045946
2E90EDD235B4	2016-08-28	EtOH_Box04_S113	Motion	0	839.805452108
2E90EDD235B4	2016-08-28	EtOH_Box04_S113	Motion	0	842.060042143
2E90EDD235B4	2016-08-28	EtOH_Box04_S113	Motion	0	846.292585135
2E90EDD235B4	2016-08-28	EtOH_Box04_S113	Motion	0	849.886400938
2E90EDD235B4	2016-08-28	EtOH_Box04_S113	Motion	0	851.88912797
2E90EDD235B4	2016-08-28	EtOH_Box04_S113	Motion	0	853.891870975
2E90EDD235B4	2016-08-28	EtOH_Box04_S113	Motion	0	859.289005041
2E90EDD235B4	2016-08-28	EtOH_Box04_S113	Motion	0	861.291773081
2E90EDD235B4	2016-08-28	EtOH_Box04_S113	Motion	0	877.028365135
2E90EDD235B4	2016-08-28	EtOH_Box04_S113	Motion	0	880.010864973
2E90EDD235B4	2016-08-28	EtOH_Box04_S113	Motion	0	882.504837036
2E90EDD235B4	2016-08-28	EtOH_Box04_S113	Motion	0	895.309279919
2E90EDD235B4	2016-08-28	EtOH_Box04_S113	Motion	0	897.312014103
2E90EDD235B4	2016-08-28	EtOH_Box04_S113	Motion	0	899.990771055
2E90EDD235B4	2016-08-28	EtOH_Box04_S113	Motion	0	902.803797007
2E90EDD235B4	2016-08-28	EtOH_Box04_S113	Motion	0	905.634226084
2E90EDD235B4	2016-08-28	EtOH_Box04_S113	Motion	0	911.718056917
2E90EDD235B4	2016-08-28	EtOH_Box04_S113	Motion	0	913.72072196
2E90EDD235B4	2016-08-28	EtOH_Box04_S113	Motion	0	916.468721151
2E90EDD235B4	2016-08-28	EtOH_Box04_S113	Motion	0	918.471430063
2E90EDD235B4	2016-08-28	EtOH_Box04_S113	Motion	0	921.612195015
2E90EDD235B4	2016-08-28	EtOH_Box04_S113	Motion	0	926.25823307
2E90EDD235B4	2016-08-28	EtOH_Box04_S113	Motion	0	928.260914087
2E90EDD235B4	2016-08-28	EtOH_Box04_S113	Motion	0	930.327932119
2E90EDD235B4	2016-08-28	EtOH_Box04_S113	Motion	0	932.330556154
2E90EDD235B4	2016-08-28	EtOH_Box04_S113	Motion	0	934.688249111
2E90EDD235B4	2016-08-28	EtOH_Box04_S113	Motion	0	939.953906059
2E90EDD235B4	2016-08-28	EtOH_Box04_S113	Motion	0	941.959026098
2E90EDD235B4	2016-08-28	EtOH_Box04_S113	Motion	0	943.961756945
2E90EDD235B4	2016-08-28	EtOH_Box04_S113	Motion	0	946.450870991
2E90EDD235B4	2016-08-28	EtOH_Box04_S113	Motion	0	949.310696125
2E90EDD235B4	2016-08-28	EtOH_Box04_S113	Motion	0	951.317939997
2E90EDD235B4	2016-08-28	EtOH_Box04_S113	Motion	0	953.859447002
2E90EDD235B4	2016-08-28	EtOH_Box04_S113	Motion	0	956.714095116
2E90EDD235B4	2016-08-28	EtOH_Box04_S113	Motion	0	964.051628113
2E90EDD235B4	2016-08-28	EtOH_Box04_S113	Motion	0	968.512972116
2E90EDD235B4	2016-08-28	EtOH_Box04_S113	Motion	0	974.828246117
2E90EDD235B4	2016-08-28	EtOH_Box04_S113	Motion	0	976.830950975
2E90EDD235B4	2016-08-28	EtOH_Box04_S113	Motion	0	998.85782814
2E90EDD235B4	2016-08-28	EtOH_Box04_S113	Motion	0	1002.49471402
2E90EDD235B4	2016-08-28	EtOH_Box04_S113	Motion	0	1004.49743295
2E90EDD235B4	2016-08-28	EtOH_Box04_S113	Motion	0	1006.50291109
2E90EDD235B4	2016-08-28	EtOH_Box04_S113	Motion	0	1008.78122711
2E90EDD235B4	2016-08-28	EtOH_Box04_S113	Motion	0	1013.00429392
2E90EDD235B4	2016-08-28	EtOH_Box04_S113	Motion	0	1016.04535413
2E90EDD235B4	2016-08-28	EtOH_Box04_S113	Motion	0	1020.1457541
2E90EDD235B4	2016-08-28	EtOH_Box04_S113	Motion	0	1024.13578105
2E90EDD235B4	2016-08-28	EtOH_Box04_S113	Motion	0	1034.16323614
2E90EDD235B4	2016-08-28	EtOH_Box04_S113	Motion	0	1075.0480051
2E90EDD235B4	2016-08-28	EtOH_Box04_S113	Motion	0	1077.05069613
2E90EDD235B4	2016-08-28	EtOH_Box04_S113	Motion	0	1079.05336213
2E90EDD235B4	2016-08-28	EtOH_Box04_S113	Motion	0	1081.44829297
2E90EDD235B4	2016-08-28	EtOH_Box04_S113	Motion	0	1083.45099115
2E90EDD235B4	2016-08-28	EtOH_Box04_S113	Motion	0	1085.45367408
2E90EDD235B4	2016-08-28	EtOH_Box04_S113	Motion	0	1092.62015796
2E90EDD235B4	2016-08-28	EtOH_Box04_S113	Motion	0	1094.62283397
2E90EDD235B4	2016-08-28	EtOH_Box04_S113	Motion	0	1096.62550998
2E90EDD235B4	2016-08-28	EtOH_Box04_S113	Motion	0	1101.71092296
2E90EDD235B4	2016-08-28	EtOH_Box04_S113	Motion	0	1103.77228594
2E90EDD235B4	2016-08-28	EtOH_Box04_S113	Motion	0	1106.72322798
2E90EDD235B4	2016-08-28	EtOH_Box04_S113	Motion	0	1109.28691101
2E90EDD235B4	2016-08-28	EtOH_Box04_S113	Motion	0	1112.80735207
2E90EDD235B4	2016-08-28	EtOH_Box04_S113	Motion	0	1116.68304396
2E90EDD235B4	2016-08-28	EtOH_Box04_S113	Motion	0	1119.06354403
2E90EDD235B4	2016-08-28	EtOH_Box04_S113	Motion	0	1124.51062107
2E90EDD235B4	2016-08-28	EtOH_Box04_S113	Motion	0	1126.51332808
2E90EDD235B4	2016-08-28	EtOH_Box04_S113	Motion	0	1130.18917394
2E90EDD235B4	2016-08-28	EtOH_Box04_S113	Motion	0	1132.19186401
2E90EDD235B4	2016-08-28	EtOH_Box04_S113	Motion	0	1136.26815701
2E90EDD235B4	2016-08-28	EtOH_Box04_S113	Motion	0	1143.02596903
2E90EDD235B4	2016-08-28	EtOH_Box04_S113	Motion	0	1145.02864814
2E90EDD235B4	2016-08-28	EtOH_Box04_S113	Motion	0	1147.87260914
2E90EDD235B4	2016-08-28	EtOH_Box04_S113	Motion	0	1149.87533402
2E90EDD235B4	2016-08-28	EtOH_Box04_S113	Motion	0	1151.878057
2E90EDD235B4	2016-08-28	EtOH_Box04_S113	Motion	0	1154.46949792
2E90EDD235B4	2016-08-28	EtOH_Box04_S113	Motion	0	1156.472193
2E90EDD235B4	2016-08-28	EtOH_Box04_S113	Motion	0	1160.04521298
2E90EDD235B4	2016-08-28	EtOH_Box04_S113	Motion	0	1166.63149714
2E90EDD235B4	2016-08-28	EtOH_Box04_S113	Motion	0	1172.02876496
2E90EDD235B4	2016-08-28	EtOH_Box04_S113	Motion	0	1174.76126409
2E90EDD235B4	2016-08-28	EtOH_Box04_S113	Motion	0	1178.204777
2E90EDD235B4	2016-08-28	EtOH_Box04_S113	Motion	0	1180.20751595
2E90EDD235B4	2016-08-28	EtOH_Box04_S113	Motion	0	1182.21026301
2E90EDD235B4	2016-08-28	EtOH_Box04_S113	Motion	0	1184.21293998
2E90EDD235B4	2016-08-28	EtOH_Box04_S113	Motion	0	1187.04315901
2E90EDD235B4	2016-08-28	EtOH_Box04_S113	Motion	0	1189.74358797
2E90EDD235B4	2016-08-28	EtOH_Box04_S113	Motion	0	1191.90959215
2E90EDD235B4	2016-08-28	EtOH_Box04_S113	Motion	0	1193.91233397
2E90EDD235B4	2016-08-28	EtOH_Box04_S113	Motion	0	1195.91502595
2E90EDD235B4	2016-08-28	EtOH_Box04_S113	Motion	0	1197.91771603
2E90EDD235B4	2016-08-28	EtOH_Box04_S113	Motion	0	1199.92034793
2E90EDD235B4	2016-08-28	EtOH_Box04_S113	Motion	0	1202.29239893
2E90EDD235B4	2016-08-28	EtOH_Box04_S113	Motion	0	1206.17666912
2E90EDD235B4	2016-08-28	EtOH_Box04_S113	Motion	0	1211.21029115
2E90EDD235B4	2016-08-28	EtOH_Box04_S113	Motion	0	1214.00637698
2E90EDD235B4	2016-08-28	EtOH_Box04_S113	Motion	0	1217.46456003
2E90EDD235B4	2016-08-28	EtOH_Box04_S113	Motion	0	1221.59811592
2E90EDD235B4	2016-08-28	EtOH_Box04_S113	Motion	0	1223.60085392
2E90EDD235B4	2016-08-28	EtOH_Box04_S113	Motion	0	1235.96202707
2E90EDD235B4	2016-08-28	EtOH_Box04_S113	Motion	0	1237.96480298
2E90EDD235B4	2016-08-28	EtOH_Box04_S113	Motion	0	1239.96750498
2E90EDD235B4	2016-08-28	EtOH_Box04_S113	Motion	0	1248.67382503
2E90EDD235B4	2016-08-28	EtOH_Box04_S113	Motion	0	1250.67656898
2E90EDD235B4	2016-08-28	EtOH_Box04_S113	Motion	0	1252.67926908
2E90EDD235B4	2016-08-28	EtOH_Box04_S113	Motion	0	1254.68195701
2E90EDD235B4	2016-08-28	EtOH_Box04_S113	Motion	0	1256.92315602
2E90EDD235B4	2016-08-28	EtOH_Box04_S113	Motion	0	1258.92580295
2E90EDD235B4	2016-08-28	EtOH_Box04_S113	Motion	0	1260.92843103
2E90EDD235B4	2016-08-28	EtOH_Box04_S113	Motion	0	1274.46283197
2E90EDD235B4	2016-08-28	EtOH_Box04_S113	Motion	0	1277.70100403
2E90EDD235B4	2016-08-28	EtOH_Box04_S113	Motion	0	1282.24167204
2E90EDD235B4	2016-08-28	EtOH_Box04_S113	Motion	0	1284.5552361
2E90EDD235B4	2016-08-28	EtOH_Box04_S113	Motion	0	1286.66619396
2E90EDD235B4	2016-08-28	EtOH_Box04_S113	Motion	0	1289.48210597
2E90EDD235B4	2016-08-28	EtOH_Box04_S113	Motion	0	1291.48485494
2E90EDD235B4	2016-08-28	EtOH_Box04_S113	Motion	0	1293.48759604
2E90EDD235B4	2016-08-28	EtOH_Box04_S113	Motion	0	1295.76252604
2E90EDD235B4	2016-08-28	EtOH_Box04_S113	Motion	0	1297.76523399
2E90EDD235B4	2016-08-28	EtOH_Box04_S113	Motion	0	1301.95643806
2E90EDD235B4	2016-08-28	EtOH_Box04_S113	Motion	0	1303.959059
2E90EDD235B4	2016-08-28	EtOH_Box04_S113	Motion	0	1307.07710505
2E90EDD235B4	2016-08-28	EtOH_Box04_S113	Motion	0	1309.89702201
2E90EDD235B4	2016-08-28	EtOH_Box04_S113	Motion	0	1315.51721096
2E90EDD235B4	2016-08-28	EtOH_Box04_S113	Motion	0	1318.81702113
2E90EDD235B4	2016-08-28	EtOH_Box04_S113	Motion	0	1322.28191304
2E90EDD235B4	2016-08-28	EtOH_Box04_S113	Motion	0	1325.08027196
2E90EDD235B4	2016-08-28	EtOH_Box04_S113	Motion	0	1331.10467196
2E90EDD235B4	2016-08-28	EtOH_Box04_S113	Motion	0	1333.10744309
2E90EDD235B4	2016-08-28	EtOH_Box04_S113	Motion	0	1335.39750504
2E90EDD235B4	2016-08-28	EtOH_Box04_S113	Motion	0	1337.40024304
2E90EDD235B4	2016-08-28	EtOH_Box04_S113	Motion	0	1339.40299106
2E90EDD235B4	2016-08-28	EtOH_Box04_S113	Motion	0	1341.40557003
2E90EDD235B4	2016-08-28	EtOH_Box04_S113	Motion	0	1343.40829897
2E90EDD235B4	2016-08-28	EtOH_Box04_S113	Motion	0	1347.03719497
2E90EDD235B4	2016-08-28	EtOH_Box04_S113	Motion	0	1349.03986812
2E90EDD235B4	2016-08-28	EtOH_Box04_S113	Motion	0	1351.53333306
2E90EDD235B4	2016-08-28	EtOH_Box04_S113	Motion	0	1353.59861302
2E90EDD235B4	2016-08-28	EtOH_Box04_S113	Motion	0	1355.94345498
2E90EDD235B4	2016-08-28	EtOH_Box04_S113	Motion	0	1357.94611597
2E90EDD235B4	2016-08-28	EtOH_Box04_S113	Motion	0	1360.40359807
2E90EDD235B4	2016-08-28	EtOH_Box04_S113	Motion	0	1363.90833497
2E90EDD235B4	2016-08-28	EtOH_Box04_S113	Motion	0	1365.91102195
2E90EDD235B4	2016-08-28	EtOH_Box04_S113	Motion	0	1368.60746002
2E90EDD235B4	2016-08-28	EtOH_Box04_S113	Motion	0	1373.32095194
2E90EDD235B4	2016-08-28	EtOH_Box04_S113	Motion	0	1376.23809099
2E90EDD235B4	2016-08-28	EtOH_Box04_S113	Motion	0	1378.24077415
2E90EDD235B4	2016-08-28	EtOH_Box04_S113	Motion	0	1380.24328709
2E90EDD235B4	2016-08-28	EtOH_Box04_S113	Motion	0	1382.24594402
2E90EDD235B4	2016-08-28	EtOH_Box04_S113	Motion	0	1384.24857402
2E90EDD235B4	2016-08-28	EtOH_Box04_S113	Motion	0	1386.28835011
2E90EDD235B4	2016-08-28	EtOH_Box04_S113	Motion	0	1392.92101407
2E90EDD235B4	2016-08-28	EtOH_Box04_S113	Motion	0	1396.37126803
2E90EDD235B4	2016-08-28	EtOH_Box04_S113	Motion	0	1400.42905211
2E90EDD235B4	2016-08-28	EtOH_Box04_S113	Motion	0	1403.35906506
2E90EDD235B4	2016-08-28	EtOH_Box04_S113	Motion	0	1408.53836799
2E90EDD235B4	2016-08-28	EtOH_Box04_S113	Motion	0	1410.54247999
2E90EDD235B4	2016-08-28	EtOH_Box04_S113	Motion	0	1413.83806705
2E90EDD235B4	2016-08-28	EtOH_Box04_S113	Motion	0	1415.84075403
2E90EDD235B4	2016-08-28	EtOH_Box04_S113	Motion	0	1437.05754399
2E90EDD235B4	2016-08-28	EtOH_Box04_S113	Motion	0	1439.0602231
2E90EDD235B4	2016-08-28	EtOH_Box04_S113	Motion	0	1441.08241796
2E90EDD235B4	2016-08-28	EtOH_Box04_S113	Motion	0	1443.08511305
2E90EDD235B4	2016-08-28	EtOH_Box04_S113	Motion	0	1445.54391313
2E90EDD235B4	2016-08-28	EtOH_Box04_S113	Motion	0	1448.76608396
2E90EDD235B4	2016-08-28	EtOH_Box04_S113	Motion	0	1450.76879692
2E90EDD235B4	2016-08-28	EtOH_Box04_S113	Motion	0	1453.08882499
2E90EDD235B4	2016-08-28	EtOH_Box04_S113	Motion	0	1455.09148693
2E90EDD235B4	2016-08-28	EtOH_Box04_S113	Motion	0	1457.09356403
2E90EDD235B4	2016-08-28	EtOH_Box04_S113	Motion	0	1459.54509211
2E90EDD235B4	2016-08-28	EtOH_Box04_S113	Motion	0	1461.64261508
2E90EDD235B4	2016-08-28	EtOH_Box04_S113	Motion	0	1463.64531493
2E90EDD235B4	2016-08-28	EtOH_Box04_S113	Motion	0	1465.64800215
2E90EDD235B4	2016-08-28	EtOH_Box04_S113	Motion	0	1467.65066004
2E90EDD235B4	2016-08-28	EtOH_Box04_S113	Motion	0	1469.65335393
2E90EDD235B4	2016-08-28	EtOH_Box04_S113	Motion	0	1472.20968699
2E90EDD235B4	2016-08-28	EtOH_Box04_S113	Motion	0	1531.956429
2E90EDD235B4	2016-08-28	EtOH_Box04_S113	Motion	0	1535.91777205
2E90EDD235B4	2016-08-28	EtOH_Box04_S113	Motion	0	1537.92044711
2E90EDD235B4	2016-08-28	EtOH_Box04_S113	Motion	0	1539.92311502
2E90EDD235B4	2016-08-28	EtOH_Box04_S113	Motion	0	1543.76775098
2E90EDD235B4	2016-08-28	EtOH_Box04_S113	Motion	0	1545.77046394
2E90EDD235B4	2016-08-28	EtOH_Box04_S113	Motion	0	1548.06787109
2E90EDD235B4	2016-08-28	EtOH_Box04_S113	Motion	0	1551.52561402
2E90EDD235B4	2016-08-28	EtOH_Box04_S113	Motion	0	1554.75305414
2E90EDD235B4	2016-08-28	EtOH_Box04_S113	Motion	0	1557.40214705
2E90EDD235B4	2016-08-28	EtOH_Box04_S113	Motion	0	1559.40495014
2E90EDD235B4	2016-08-28	EtOH_Box04_S113	Motion	0	1561.4093771
2E90EDD235B4	2016-08-28	EtOH_Box04_S113	Motion	0	1563.80342793
2E90EDD235B4	2016-08-28	EtOH_Box04_S113	Motion	0	1565.80618095
2E90EDD235B4	2016-08-28	EtOH_Box04_S113	Motion	0	1569.3096261
2E90EDD235B4	2016-08-28	EtOH_Box04_S113	Motion	0	1571.73143911
2E90EDD235B4	2016-08-28	EtOH_Box04_S113	Motion	0	1573.73411107
2E90EDD235B4	2016-08-28	EtOH_Box04_S113	Motion	0	1575.85029292
2E90EDD235B4	2016-08-28	EtOH_Box04_S113	Motion	0	1582.24275613
2E90EDD235B4	2016-08-28	EtOH_Box04_S113	Motion	0	1591.21526098
2E90EDD235B4	2016-08-28	EtOH_Box04_S113	Motion	0	1593.21795011
2E90EDD235B4	2016-08-28	EtOH_Box04_S113	Motion	0	1596.09126997
2E90EDD235B4	2016-08-28	EtOH_Box04_S113	Motion	0	1599.34515715
2E90EDD235B4	2016-08-28	EtOH_Box04_S113	Motion	0	1610.73289108
2E90EDD235B4	2016-08-28	EtOH_Box04_S113	Motion	0	1613.31697202
2E90EDD235B4	2016-08-28	EtOH_Box04_S113	Motion	0	1619.33673215
2E90EDD235B4	2016-08-28	EtOH_Box04_S113	Motion	0	1621.33940792
2E90EDD235B4	2016-08-28	EtOH_Box04_S113	Motion	0	1626.01020908
2E90EDD235B4	2016-08-28	EtOH_Box04_S113	Motion	0	1628.01293492
2E90EDD235B4	2016-08-28	EtOH_Box04_S113	Motion	0	1630.01556993
2E90EDD235B4	2016-08-28	EtOH_Box04_S113	Motion	0	1632.01821613
2E90EDD235B4	2016-08-28	EtOH_Box04_S113	Motion	0	1634.16921997
2E90EDD235B4	2016-08-28	EtOH_Box04_S113	Motion	0	1636.64464998
2E90EDD235B4	2016-08-28	EtOH_Box04_S113	Motion	0	1641.64317298
2E90EDD235B4	2016-08-28	EtOH_Box04_S113	Motion	0	1643.64611411
2E90EDD235B4	2016-08-28	EtOH_Box04_S113	Motion	0	1647.42621398
2E90EDD235B4	2016-08-28	EtOH_Box04_S113	Motion	0	1649.4288981
2E90EDD235B4	2016-08-28	EtOH_Box04_S113	Motion	0	1651.49052715
2E90EDD235B4	2016-08-28	EtOH_Box04_S113	Motion	0	1653.6237731
2E90EDD235B4	2016-08-28	EtOH_Box04_S113	Motion	0	1657.84019399
2E90EDD235B4	2016-08-28	EtOH_Box04_S113	Motion	0	1660.58043694
2E90EDD235B4	2016-08-28	EtOH_Box04_S113	Motion	0	1663.58800507
2E90EDD235B4	2016-08-28	EtOH_Box04_S113	Motion	0	1665.59070992
2E90EDD235B4	2016-08-28	EtOH_Box04_S113	Motion	0	1668.99043298
2E90EDD235B4	2016-08-28	EtOH_Box04_S113	Motion	0	1670.99317312
2E90EDD235B4	2016-08-28	EtOH_Box04_S113	Motion	0	1672.99587512
2E90EDD235B4	2016-08-28	EtOH_Box04_S113	Motion	0	1675.183568
2E90EDD235B4	2016-08-28	EtOH_Box04_S113	Motion	0	1677.18626094
2E90EDD235B4	2016-08-28	EtOH_Box04_S113	Motion	0	1679.18909311
2E90EDD235B4	2016-08-28	EtOH_Box04_S113	Motion	0	1682.61556911
2E90EDD235B4	2016-08-28	EtOH_Box04_S113	Motion	0	1684.61821795
2E90EDD235B4	2016-08-28	EtOH_Box04_S113	Motion	0	1686.94601297
2E90EDD235B4	2016-08-28	EtOH_Box04_S113	Motion	0	1691.89540601
2E90EDD235B4	2016-08-28	EtOH_Box04_S113	Motion	0	1694.869102
2E90EDD235B4	2016-08-28	EtOH_Box04_S113	Motion	0	1696.87180114
2E90EDD235B4	2016-08-28	EtOH_Box04_S113	Motion	0	1698.87451911
2E90EDD235B4	2016-08-28	EtOH_Box04_S113	Motion	0	1700.87723804
2E90EDD235B4	2016-08-28	EtOH_Box04_S113	Motion	0	1704.42665601
2E90EDD235B4	2016-08-28	EtOH_Box04_S113	Motion	0	1707.47166896
2E90EDD235B4	2016-08-28	EtOH_Box04_S113	Motion	0	1709.67326498
2E90EDD235B4	2016-08-28	EtOH_Box04_S113	Motion	0	1711.95366907
2E90EDD235B4	2016-08-28	EtOH_Box04_S113	Motion	0	1713.95632911
2E90EDD235B4	2016-08-28	EtOH_Box04_S113	Motion	0	1715.95901299
2E90EDD235B4	2016-08-28	EtOH_Box04_S113	Motion	0	1720.86461115
2E90EDD235B4	2016-08-28	EtOH_Box04_S113	Motion	0	1722.86730695
2E90EDD235B4	2016-08-28	EtOH_Box04_S113	Motion	0	1724.87001014
2E90EDD235B4	2016-08-28	EtOH_Box04_S113	Motion	0	1726.87270999
2E90EDD235B4	2016-08-28	EtOH_Box04_S113	Motion	0	1728.87533712
2E90EDD235B4	2016-08-28	EtOH_Box04_S113	Motion	0	1731.45868897
2E90EDD235B4	2016-08-28	EtOH_Box04_S113	Motion	0	1735.26868296
2E90EDD235B4	2016-08-28	EtOH_Box04_S113	Motion	0	1737.27139807
2E90EDD235B4	2016-08-28	EtOH_Box04_S113	Motion	0	1739.27408504
2E90EDD235B4	2016-08-28	EtOH_Box04_S113	Motion	0	1743.54708195
2E90EDD235B4	2016-08-28	EtOH_Box04_S113	Motion	0	1745.78684807
2E90EDD235B4	2016-08-28	EtOH_Box04_S113	Motion	0	1747.78958702
2E90EDD235B4	2016-08-28	EtOH_Box04_S113	Motion	0	1749.79233408
2E90EDD235B4	2016-08-28	EtOH_Box04_S113	Motion	0	1751.7951231
2E90EDD235B4	2016-08-28	EtOH_Box04_S113	Motion	0	1753.79784393
2E90EDD235B4	2016-08-28	EtOH_Box04_S113	Motion	0	1758.08874798
2E90EDD235B4	2016-08-28	EtOH_Box04_S113	Motion	0	1760.09145999
2E90EDD235B4	2016-08-28	EtOH_Box04_S113	Motion	0	1763.82473993
2E90EDD235B4	2016-08-28	EtOH_Box04_S113	Motion	0	1765.82740211
2E90EDD235B4	2016-08-28	EtOH_Box04_S113	Motion	0	1775.75008297
2E90EDD235B4	2016-08-28	EtOH_Box04_S113	Motion	0	1777.75274396
2E90EDD235B4	2016-08-28	EtOH_Box04_S113	Motion	0	1779.75541997
2E90EDD235B4	2016-08-28	EtOH_Box04_S113	Motion	0	1782.49527001
2E90EDD235B4	2016-08-28	EtOH_Box04_S113	Motion	0	1784.49793005
2E90EDD235B4	2016-08-28	EtOH_Box04_S113	Motion	0	1787.38018513
2E90EDD235B4	2016-08-28	EtOH_Box04_S113	Motion	0	1789.60964704
2E90EDD235B4	2016-08-28	EtOH_Box04_S113	Motion	0	1794.59762001
2E90EDD235B4	2016-08-28	EtOH_Box04_S113	Motion	0	1796.60029912
2E90EDD235B4	2016-08-28	EtOH_Box04_S113	Motion	0	1798.60300398
2E90EDD235B4	2016-08-28	EtOH_Box04_S113	Motion	0	1800.60869813
2E90EDD235B4	2016-08-28	EtOH_Box04_S113	Motion	0	1802.99490309
2E90EDD235B4	2016-08-28	EtOH_Box04_S113	Motion	0	1804.99761105
2E90EDD235B4	2016-08-28	EtOH_Box04_S113	Motion	0	1808.64152598
2E90EDD235B4	2016-08-28	EtOH_Box04_S113	Motion	0	1810.64417005
2E90EDD235B4	2016-08-28	EtOH_Box04_S113	Motion	0	1813.97055912
2E90EDD235B4	2016-08-28	EtOH_Box04_S113	Motion	0	1853.95030594
2E90EDD235B4	2016-08-28	EtOH_Box04_S113	Motion	0	1855.9530201
2E90EDD235B4	2016-08-28	EtOH_Box04_S113	Motion	0	1859.34323907
2E90EDD235B4	2016-08-28	EtOH_Box04_S113	Motion	0	1862.75179505
2E90EDD235B4	2016-08-28	EtOH_Box04_S113	Motion	0	1869.74799109
2E90EDD235B4	2016-08-28	EtOH_Box04_S113	Motion	0	1871.75064707
2E90EDD235B4	2016-08-28	EtOH_Box04_S113	Motion	0	1873.77183604
2E90EDD235B4	2016-08-28	EtOH_Box04_S113	Motion	0	1876.01931214
2E90EDD235B4	2016-08-28	EtOH_Box04_S113	Motion	0	1878.42846513
2E90EDD235B4	2016-08-28	EtOH_Box04_S113	Motion	0	1880.82429194
2E90EDD235B4	2016-08-28	EtOH_Box04_S113	Motion	0	1883.91060495
2E90EDD235B4	2016-08-28	EtOH_Box04_S113	Motion	0	1889.93180394
2E90EDD235B4	2016-08-28	EtOH_Box04_S113	Motion	0	1891.93441296
2E90EDD235B4	2016-08-28	EtOH_Box04_S113	Motion	0	1893.93708992
2E90EDD235B4	2016-08-28	EtOH_Box04_S113	Motion	0	1895.93976307
2E90EDD235B4	2016-08-28	EtOH_Box04_S113	Motion	0	1904.12321115
2E90EDD235B4	2016-08-28	EtOH_Box04_S113	Motion	0	1906.96147013
2E90EDD235B4	2016-08-28	EtOH_Box04_S113	Motion	0	1908.96414804
2E90EDD235B4	2016-08-28	EtOH_Box04_S113	Motion	0	1911.59200692
2E90EDD235B4	2016-08-28	EtOH_Box04_S113	Motion	0	1919.85193706
2E90EDD235B4	2016-08-28	EtOH_Box04_S113	Motion	0	1921.85472798
2E90EDD235B4	2016-08-28	EtOH_Box04_S113	Motion	0	1924.33720493
2E90EDD235B4	2016-08-28	EtOH_Box04_S113	Motion	0	1934.78407192
2E90EDD235B4	2016-08-28	EtOH_Box04_S113	Motion	0	1936.78923512
2E90EDD235B4	2016-08-28	EtOH_Box04_S113	Motion	0	1938.79199815
2E90EDD235B4	2016-08-28	EtOH_Box04_S113	Motion	0	1940.79478002
2E90EDD235B4	2016-08-28	EtOH_Box04_S113	Motion	0	1942.79753113
2E90EDD235B4	2016-08-28	EtOH_Box04_S113	Motion	0	1944.80022693
2E90EDD235B4	2016-08-28	EtOH_Box04_S113	Motion	0	1946.80296898
2E90EDD235B4	2016-08-28	EtOH_Box04_S113	Motion	0	1949.51852107
2E90EDD235B4	2016-08-28	EtOH_Box04_S113	Motion	0	1952.46298099
2E90EDD235B4	2016-08-28	EtOH_Box04_S113	Motion	0	1956.45384812
2E90EDD235B4	2016-08-28	EtOH_Box04_S113	Motion	0	1959.37037301
2E90EDD235B4	2016-08-28	EtOH_Box04_S113	Motion	0	1962.73668694
2E90EDD235B4	2016-08-28	EtOH_Box04_S113	Motion	0	1965.3812511
2E90EDD235B4	2016-08-28	EtOH_Box04_S113	Motion	0	1969.28441405
2E90EDD235B4	2016-08-28	EtOH_Box04_S113	Motion	0	1971.28713012
2E90EDD235B4	2016-08-28	EtOH_Box04_S113	Motion	0	1973.28985
2E90EDD235B4	2016-08-28	EtOH_Box04_S113	Motion	0	1975.29257011
2E90EDD235B4	2016-08-28	EtOH_Box04_S113	Motion	0	1977.29528093
2E90EDD235B4	2016-08-28	EtOH_Box04_S113	Motion	0	1979.29801297
2E90EDD235B4	2016-08-28	EtOH_Box04_S113	Motion	0	1981.50262713
2E90EDD235B4	2016-08-28	EtOH_Box04_S113	Motion	0	1984.51507211
2E90EDD235B4	2016-08-28	EtOH_Box04_S113	Motion	0	1986.51772714
2E90EDD235B4	2016-08-28	EtOH_Box04_S113	Motion	0	1988.52034712
2E90EDD235B4	2016-08-28	EtOH_Box04_S113	Motion	0	1990.52296495
2E90EDD235B4	2016-08-28	EtOH_Box04_S113	Motion	0	1992.52558994
2E90EDD235B4	2016-08-28	EtOH_Box04_S113	Motion	0	1998.21943212
2E90EDD235B4	2016-08-28	EtOH_Box04_S113	Motion	0	2000.22210002
2E90EDD235B4	2016-08-28	EtOH_Box04_S113	Motion	0	2003.02055097
2E90EDD235B4	2016-08-28	EtOH_Box04_S113	Motion	0	2005.02318692
2E90EDD235B4	2016-08-28	EtOH_Box04_S113	Motion	0	2007.0258491
2E90EDD235B4	2016-08-28	EtOH_Box04_S113	Motion	0	2009.02847815
2E90EDD235B4	2016-08-28	EtOH_Box04_S113	Motion	0	2011.03114414
2E90EDD235B4	2016-08-28	EtOH_Box04_S113	Motion	0	2013.03382492
2E90EDD235B4	2016-08-28	EtOH_Box04_S113	Motion	0	2016.69868612
2E90EDD235B4	2016-08-28	EtOH_Box04_S113	Motion	0	2019.73824
2E90EDD235B4	2016-08-28	EtOH_Box04_S113	Motion	0	2021.74090815
2E90EDD235B4	2016-08-28	EtOH_Box04_S113	Motion	0	2024.03248906
2E90EDD235B4	2016-08-28	EtOH_Box04_S113	Motion	0	2027.61995912
2E90EDD235B4	2016-08-28	EtOH_Box04_S113	Motion	0	2031.18075013
2E90EDD235B4	2016-08-28	EtOH_Box04_S113	Motion	0	2041.69958115
2E90EDD235B4	2016-08-28	EtOH_Box04_S113	Motion	0	2043.70226192
2E90EDD235B4	2016-08-28	EtOH_Box04_S113	Motion	0	2045.70497108
2E90EDD235B4	2016-08-28	EtOH_Box04_S113	Motion	0	2176.97202897
2E90EDD235B4	2016-08-28	EtOH_Box04_S113	Motion	0	2178.97474098
2E90EDD235B4	2016-08-28	EtOH_Box04_S113	Motion	0	2183.50719905
2E90EDD235B4	2016-08-28	EtOH_Box04_S113	Motion	0	2185.733006
2E90EDD235B4	2016-08-28	EtOH_Box04_S113	Motion	0	2188.15698504
2E90EDD235B4	2016-08-28	EtOH_Box04_S113	Motion	0	2190.15961099
2E90EDD235B4	2016-08-28	EtOH_Box04_S113	Motion	0	2192.29948306
2E90EDD235B4	2016-08-28	EtOH_Box04_S113	Motion	0	2194.30207515
2E90EDD235B4	2016-08-28	EtOH_Box04_S113	Motion	0	2196.30478406
2E90EDD235B4	2016-08-28	EtOH_Box04_S113	Motion	0	2198.30745101
2E90EDD235B4	2016-08-28	EtOH_Box04_S113	Motion	0	2201.13696194
2E90EDD235B4	2016-08-28	EtOH_Box04_S113	Motion	0	2211.20806694
2E90EDD235B4	2016-08-28	EtOH_Box04_S113	Motion	0	2216.14250112
2E90EDD235B4	2016-08-28	EtOH_Box04_S113	Motion	0	2218.83071303
2E90EDD235B4	2016-08-28	EtOH_Box04_S113	Motion	0	2222.11563802
2E90EDD235B4	2016-08-28	EtOH_Box04_S113	Motion	0	2224.11827302
2E90EDD235B4	2016-08-28	EtOH_Box04_S113	Motion	0	2226.12094712
2E90EDD235B4	2016-08-28	EtOH_Box04_S113	Motion	0	2228.12354994
2E90EDD235B4	2016-08-28	EtOH_Box04_S113	Motion	0	2230.12618494
2E90EDD235B4	2016-08-28	EtOH_Box04_S113	Motion	0	2232.14551592
2E90EDD235B4	2016-08-28	EtOH_Box04_S113	Motion	0	2235.44906807
2E90EDD235B4	2016-08-28	EtOH_Box04_S113	Motion	0	2237.45170808
2E90EDD235B4	2016-08-28	EtOH_Box04_S113	Motion	0	2239.45433807
2E90EDD235B4	2016-08-28	EtOH_Box04_S113	Motion	0	2242.63772511
2E90EDD235B4	2016-08-28	EtOH_Box04_S113	Motion	0	2247.17611003
2E90EDD235B4	2016-08-28	EtOH_Box04_S113	Motion	0	2249.1787591
2E90EDD235B4	2016-08-28	EtOH_Box04_S113	Motion	0	2251.18140292
2E90EDD235B4	2016-08-28	EtOH_Box04_S113	Motion	0	2254.98320198
2E90EDD235B4	2016-08-28	EtOH_Box04_S113	Motion	0	2257.03404212
2E90EDD235B4	2016-08-28	EtOH_Box04_S113	Motion	0	2262.83916903
2E90EDD235B4	2016-08-28	EtOH_Box04_S113	Motion	0	2265.79351115
2E90EDD235B4	2016-08-28	EtOH_Box04_S113	Motion	0	2267.84967995
2E90EDD235B4	2016-08-28	EtOH_Box04_S113	Motion	0	2269.85231709
2E90EDD235B4	2016-08-28	EtOH_Box04_S113	Motion	0	2271.85498405
2E90EDD235B4	2016-08-28	EtOH_Box04_S113	Motion	0	2274.63603115
2E90EDD235B4	2016-08-28	EtOH_Box04_S113	Motion	0	2281.98400998
2E90EDD235B4	2016-08-28	EtOH_Box04_S113	Motion	0	2283.98660994
2E90EDD235B4	2016-08-28	EtOH_Box04_S113	Motion	0	2286.08982015
2E90EDD235B4	2016-08-28	EtOH_Box04_S113	Motion	0	2288.12473392
2E90EDD235B4	2016-08-28	EtOH_Box04_S113	Motion	0	2291.42731595
2E90EDD235B4	2016-08-28	EtOH_Box04_S113	Motion	0	2293.68519497
2E90EDD235B4	2016-08-28	EtOH_Box04_S113	Motion	0	2325.74328899
2E90EDD235B4	2016-08-28	EtOH_Box04_S113	Motion	0	2327.74593806
2E90EDD235B4	2016-08-28	EtOH_Box04_S113	Motion	0	2329.74857306
2E90EDD235B4	2016-08-28	EtOH_Box04_S113	Motion	0	2331.75120115
2E90EDD235B4	2016-08-28	EtOH_Box04_S113	Motion	0	2333.884552
2E90EDD235B4	2016-08-28	EtOH_Box04_S113	Motion	0	2335.88719106
2E90EDD235B4	2016-08-28	EtOH_Box04_S113	Motion	0	2337.98828793
2E90EDD235B4	2016-08-28	EtOH_Box04_S113	Motion	0	2339.99091911
2E90EDD235B4	2016-08-28	EtOH_Box04_S113	Motion	0	2342.3215971
2E90EDD235B4	2016-08-28	EtOH_Box04_S113	Motion	0	2344.32422996
2E90EDD235B4	2016-08-28	EtOH_Box04_S113	Motion	0	2346.68728614
2E90EDD235B4	2016-08-28	EtOH_Box04_S113	Motion	0	2348.88486004
2E90EDD235B4	2016-08-28	EtOH_Box04_S113	Motion	0	2360.40062594
2E90EDD235B4	2016-08-28	EtOH_Box04_S113	Motion	0	2497.50652003
2E90EDD235B4	2016-08-28	EtOH_Box04_S113	Motion	0	2500.08504295
2E90EDD235B4	2016-08-28	EtOH_Box04_S113	Motion	0	2503.45807195
2E90EDD235B4	2016-08-28	EtOH_Box04_S113	Motion	0	2505.62486506
2E90EDD235B4	2016-08-28	EtOH_Box04_S113	Motion	0	2509.47838306
2E90EDD235B4	2016-08-28	EtOH_Box04_S113	Motion	0	2521.70254493
2E90EDD235B4	2016-08-28	EtOH_Box04_S113	Motion	0	2523.70520711
2E90EDD235B4	2016-08-28	EtOH_Box04_S113	Motion	0	2525.70783901
2E90EDD235B4	2016-08-28	EtOH_Box04_S113	Motion	0	2529.05568314
2E90EDD235B4	2016-08-28	EtOH_Box04_S113	Motion	0	2532.16284108
2E90EDD235B4	2016-08-28	EtOH_Box04_S113	Motion	0	2534.16548204
2E90EDD235B4	2016-08-28	EtOH_Box04_S113	Motion	0	2536.17110205
2E90EDD235B4	2016-08-28	EtOH_Box04_S113	Motion	0	2538.17373204
2E90EDD235B4	2016-08-28	EtOH_Box04_S113	Motion	0	2613.73634315
2E90EDD235B4	2016-08-28	EtOH_Box04_S113	Motion	0	2615.73900199
2E90EDD235B4	2016-08-28	EtOH_Box04_S113	Motion	0	2620.01579404
2E90EDD235B4	2016-08-28	EtOH_Box04_S113	Motion	0	2622.12198997
2E90EDD235B4	2016-08-28	EtOH_Box04_S113	Motion	0	2625.61191511
2E90EDD235B4	2016-08-28	EtOH_Box04_S113	Motion	0	2627.61458397
2E90EDD235B4	2016-08-28	EtOH_Box04_S113	Motion	0	2630.75415111
2E90EDD235B4	2016-08-28	EtOH_Box04_S113	Motion	0	2633.19609904
2E90EDD235B4	2016-08-28	EtOH_Box04_S113	Motion	0	2635.1987381
2E90EDD235B4	2016-08-28	EtOH_Box04_S113	Motion	0	2637.20134401
2E90EDD235B4	2016-08-28	EtOH_Box04_S113	Motion	0	2639.20396614
2E90EDD235B4	2016-08-28	EtOH_Box04_S113	Motion	0	2656.18688011
2E90EDD235B4	2016-08-28	EtOH_Box04_S113	Motion	0	2658.64197612
2E90EDD235B4	2016-08-28	EtOH_Box04_S113	Motion	0	2663.06506705
2E90EDD235B4	2016-08-28	EtOH_Box04_S113	Motion	0	2665.06776094
2E90EDD235B4	2016-08-28	EtOH_Box04_S113	Motion	0	2667.82850909
2E90EDD235B4	2016-08-28	EtOH_Box04_S113	Motion	0	2674.12040997
2E90EDD235B4	2016-08-28	EtOH_Box04_S113	Motion	0	2676.12305212
2E90EDD235B4	2016-08-28	EtOH_Box04_S113	Motion	0	2678.17904496
2E90EDD235B4	2016-08-28	EtOH_Box04_S113	Motion	0	2681.0698421
2E90EDD235B4	2016-08-28	EtOH_Box04_S113	Motion	0	2686.10884595
2E90EDD235B4	2016-08-28	EtOH_Box04_S113	Motion	0	2690.80971408
2E90EDD235B4	2016-08-28	EtOH_Box04_S113	Motion	0	2697.32889414
2E90EDD235B4	2016-08-28	EtOH_Box04_S113	Motion	0	2700.49392104
2E90EDD235B4	2016-08-28	EtOH_Box04_S113	Motion	0	2702.49654198
2E90EDD235B4	2016-08-28	EtOH_Box04_S113	Motion	0	2704.50204802
2E90EDD235B4	2016-08-28	EtOH_Box04_S113	Motion	0	2707.28857613
2E90EDD235B4	2016-08-28	EtOH_Box04_S113	Motion	0	2714.44292712
2E90EDD235B4	2016-08-28	EtOH_Box04_S113	Motion	0	2716.44556499
2E90EDD235B4	2016-08-28	EtOH_Box04_S113	Motion	0	2719.37616396
2E90EDD235B4	2016-08-28	EtOH_Box04_S113	Motion	0	2721.966856
2E90EDD235B4	2016-08-28	EtOH_Box04_S113	Motion	0	2725.04907894
2E90EDD235B4	2016-08-28	EtOH_Box04_S113	Motion	0	2729.56195402
2E90EDD235B4	2016-08-28	EtOH_Box04_S113	Motion	0	2731.56462693
2E90EDD235B4	2016-08-28	EtOH_Box04_S113	Motion	0	2734.13054395
2E90EDD235B4	2016-08-28	EtOH_Box04_S113	Motion	0	2737.52811313
2E90EDD235B4	2016-08-28	EtOH_Box04_S113	Motion	0	2740.02422714
2E90EDD235B4	2016-08-28	EtOH_Box04_S113	Motion	0	2743.01663899
2E90EDD235B4	2016-08-28	EtOH_Box04_S113	Motion	0	2746.82953405
2E90EDD235B4	2016-08-28	EtOH_Box04_S113	Motion	0	2748.91631603
2E90EDD235B4	2016-08-28	EtOH_Box04_S113	Motion	0	2750.9189291
2E90EDD235B4	2016-08-28	EtOH_Box04_S113	Motion	0	2752.9277761
2E90EDD235B4	2016-08-28	EtOH_Box04_S113	Motion	0	2759.70106292
2E90EDD235B4	2016-08-28	EtOH_Box04_S113	Motion	0	2765.51946115
2E90EDD235B4	2016-08-28	EtOH_Box04_S113	Motion	0	2768.29234314
2E90EDD235B4	2016-08-28	EtOH_Box04_S113	Motion	0	2771.62002015
2E90EDD235B4	2016-08-28	EtOH_Box04_S113	Motion	0	2775.67142892
2E90EDD235B4	2016-08-28	EtOH_Box04_S113	Motion	0	2777.67405701
2E90EDD235B4	2016-08-28	EtOH_Box04_S113	Motion	0	2780.92090106
2E90EDD235B4	2016-08-28	EtOH_Box04_S113	Motion	0	2782.92354894
2E90EDD235B4	2016-08-28	EtOH_Box04_S113	Motion	0	2784.92821813
2E90EDD235B4	2016-08-28	EtOH_Box04_S113	Motion	0	2788.50655413
2E90EDD235B4	2016-08-28	EtOH_Box04_S113	Motion	0	2790.51164293
2E90EDD235B4	2016-08-28	EtOH_Box04_S113	Motion	0	2792.51430011
2E90EDD235B4	2016-08-28	EtOH_Box04_S113	Motion	0	2799.86662602
2E90EDD235B4	2016-08-28	EtOH_Box04_S113	Motion	0	2801.86929607
2E90EDD235B4	2016-08-28	EtOH_Box04_S113	Motion	0	2803.87194514
2E90EDD235B4	2016-08-28	EtOH_Box04_S113	Motion	0	2805.87464213
2E90EDD235B4	2016-08-28	EtOH_Box04_S113	Motion	0	2808.09808397
2E90EDD235B4	2016-08-28	EtOH_Box04_S113	Motion	0	2810.29451203
2E90EDD235B4	2016-08-28	EtOH_Box04_S113	Motion	0	2813.56240511
2E90EDD235B4	2016-08-28	EtOH_Box04_S113	Motion	0	2816.42753315
2E90EDD235B4	2016-08-28	EtOH_Box04_S113	Motion	0	2820.62068701
2E90EDD235B4	2016-08-28	EtOH_Box04_S113	Motion	0	2822.623353
2E90EDD235B4	2016-08-28	EtOH_Box04_S113	Motion	0	2824.67365003
2E90EDD235B4	2016-08-28	EtOH_Box04_S113	Motion	0	2826.67626715
2E90EDD235B4	2016-08-28	EtOH_Box04_S113	Motion	0	2830.46205711
2E90EDD235B4	2016-08-28	EtOH_Box04_S113	Motion	0	2833.40239596
2E90EDD235B4	2016-08-28	EtOH_Box04_S113	Motion	0	2845.43900013
2E90EDD235B4	2016-08-28	EtOH_Box04_S113	Motion	0	2847.61578107
2E90EDD235B4	2016-08-28	EtOH_Box04_S113	Motion	0	2853.99162197
2E90EDD235B4	2016-08-28	EtOH_Box04_S113	Motion	0	2856.20240998
2E90EDD235B4	2016-08-28	EtOH_Box04_S113	Motion	0	2858.69616103
2E90EDD235B4	2016-08-28	EtOH_Box04_S113	Motion	0	2861.55656195
2E90EDD235B4	2016-08-28	EtOH_Box04_S113	Motion	0	2863.55920601
2E90EDD235B4	2016-08-28	EtOH_Box04_S113	Motion	0	2867.62549496
2E90EDD235B4	2016-08-28	EtOH_Box04_S113	Motion	0	2869.97514606
2E90EDD235B4	2016-08-28	EtOH_Box04_S113	Motion	0	2872.40659904
2E90EDD235B4	2016-08-28	EtOH_Box04_S113	Motion	0	2874.40920997
2E90EDD235B4	2016-08-28	EtOH_Box04_S113	Motion	0	2877.22756815
2E90EDD235B4	2016-08-28	EtOH_Box04_S113	Motion	0	2879.23017907
2E90EDD235B4	2016-08-28	EtOH_Box04_S113	Motion	0	2882.43525696
2E90EDD235B4	2016-08-28	EtOH_Box04_S113	Motion	0	2884.4601841
2E90EDD235B4	2016-08-28	EtOH_Box04_S113	Motion	0	2886.46282315
2E90EDD235B4	2016-08-28	EtOH_Box04_S113	Motion	0	2893.27830195
2E90EDD235B4	2016-08-28	EtOH_Box04_S113	Motion	0	2895.95169711
2E90EDD235B4	2016-08-28	EtOH_Box04_S113	Motion	0	2897.954283
2E90EDD235B4	2016-08-28	EtOH_Box04_S113	Motion	0	2899.95690703
2E90EDD235B4	2016-08-28	EtOH_Box04_S113	Motion	0	2908.77144408
2E90EDD235B4	2016-08-28	EtOH_Box04_S113	Motion	0	2911.31821012
2E90EDD235B4	2016-08-28	EtOH_Box04_S113	Motion	0	2914.73006892
2E90EDD235B4	2016-08-28	EtOH_Box04_S113	Motion	0	2920.90038395
2E90EDD235B4	2016-08-28	EtOH_Box04_S113	Motion	0	2923.88284612
2E90EDD235B4	2016-08-28	EtOH_Box04_S113	Motion	0	2926.21716094
2E90EDD235B4	2016-08-28	EtOH_Box04_S113	Motion	0	2934.60912204
2E90EDD235B4	2016-08-28	EtOH_Box04_S113	Motion	0	2937.18495107
2E90EDD235B4	2016-08-28	EtOH_Box04_S113	Motion	0	2940.23900509
2E90EDD235B4	2016-08-28	EtOH_Box04_S113	Motion	0	2949.07848096
2E90EDD235B4	2016-08-28	EtOH_Box04_S113	Motion	0	2957.54806495
2E90EDD235B4	2016-08-28	EtOH_Box04_S113	Motion	0	2960.7060411
2E90EDD235B4	2016-08-28	EtOH_Box04_S113	Motion	0	2964.91101813
2E90EDD235B4	2016-08-28	EtOH_Box04_S113	Motion	0	2966.91364694
2E90EDD235B4	2016-08-28	EtOH_Box04_S113	Motion	0	2969.09539199
2E90EDD235B4	2016-08-28	EtOH_Box04_S113	Motion	0	2972.02512193
2E90EDD235B4	2016-08-28	EtOH_Box04_S113	Motion	0	2976.63370514
2E90EDD235B4	2016-08-28	EtOH_Box04_S113	Motion	0	2980.22689199
2E90EDD235B4	2016-08-28	EtOH_Box04_S113	Motion	0	2986.51696897
2E90EDD235B4	2016-08-28	EtOH_Box04_S113	Motion	0	2994.87084413
2E90EDD235B4	2016-08-28	EtOH_Box04_S113	Motion	0	2997.92299509
2E90EDD235B4	2016-08-28	EtOH_Box04_S113	Motion	0	3005.9089601
2E90EDD235B4	2016-08-28	EtOH_Box04_S113	Motion	0	3042.48990798
2E90EDD235B4	2016-08-28	EtOH_Box04_S113	Motion	0	3140.09284115
2E90EDD235B4	2016-08-28	EtOH_Box04_S113	Motion	0	3142.82600307
2E90EDD235B4	2016-08-28	EtOH_Box04_S113	Motion	0	3149.2555871
2E90EDD235B4	2016-08-28	EtOH_Box04_S113	Motion	0	3151.25824404
2E90EDD235B4	2016-08-28	EtOH_Box04_S113	Motion	0	3153.26087499
2E90EDD235B4	2016-08-28	EtOH_Box04_S113	Motion	0	3155.26351309
2E90EDD235B4	2016-08-28	EtOH_Box04_S113	Motion	0	3157.39718604
2E90EDD235B4	2016-08-28	EtOH_Box04_S113	Motion	0	3159.39979815
2E90EDD235B4	2016-08-28	EtOH_Box04_S113	Motion	0	3161.40241694
2E90EDD235B4	2016-08-28	EtOH_Box04_S113	Motion	0	3163.40510201
2E90EDD235B4	2016-08-28	EtOH_Box04_S113	Motion	0	3166.22378111
2E90EDD235B4	2016-08-28	EtOH_Box04_S113	Motion	0	3169.08216715
2E90EDD235B4	2016-08-28	EtOH_Box04_S113	Motion	0	3171.0879631
2E90EDD235B4	2016-08-28	EtOH_Box04_S113	Motion	0	3173.93961906
2E90EDD235B4	2016-08-28	EtOH_Box04_S113	Motion	0	3177.56298208
2E90EDD235B4	2016-08-28	EtOH_Box04_S113	Motion	0	3179.82057595
2E90EDD235B4	2016-08-28	EtOH_Box04_S113	Motion	0	3182.71638799
2E90EDD235B4	2016-08-28	EtOH_Box04_S113	Motion	0	3201.047508
2E90EDD235B4	2016-08-28	EtOH_Box04_S113	Motion	0	3203.44242692
2E90EDD235B4	2016-08-28	EtOH_Box04_S113	Motion	0	3205.4471941
2E90EDD235B4	2016-08-28	EtOH_Box04_S113	Motion	0	3208.54418492
2E90EDD235B4	2016-08-28	EtOH_Box04_S113	Motion	0	3211.48218799
2E90EDD235B4	2016-08-28	EtOH_Box04_S113	Motion	0	3214.676193
2E90EDD235B4	2016-08-28	EtOH_Box04_S113	Motion	0	3217.95785213
2E90EDD235B4	2016-08-28	EtOH_Box04_S113	Motion	0	3346.10126209
2E90EDD235B4	2016-08-28	EtOH_Box04_S113	Motion	0	3349.98979712
2E90EDD235B4	2016-08-28	EtOH_Box04_S113	Motion	0	3352.29007101
2E90EDD235B4	2016-08-28	EtOH_Box04_S113	Motion	0	3355.45346403
2E90EDD235B4	2016-08-28	EtOH_Box04_S113	Motion	0	3357.62101912
2E90EDD235B4	2016-08-28	EtOH_Box04_S113	Motion	0	3359.62350106
2E90EDD235B4	2016-08-28	EtOH_Box04_S113	Motion	0	3361.62615108
2E90EDD235B4	2016-08-28	EtOH_Box04_S113	Motion	0	3363.62877011
2E90EDD235B4	2016-08-28	EtOH_Box04_S113	Motion	0	3366.52581811
2E90EDD235B4	2016-08-28	EtOH_Box04_S113	Motion	0	3373.65554905
2E90EDD235B4	2016-08-28	EtOH_Box04_S113	Motion	0	3389.38486099
2E90EDD235B4	2016-08-28	EtOH_Box04_S113	Motion	0	3392.28298497
2E90EDD235B4	2016-08-28	EtOH_Box04_S113	Motion	0	3396.55215502
2E90EDD235B4	2016-08-28	EtOH_Box04_S113	Motion	0	3405.42049098
2E90EDD235B4	2016-08-28	EtOH_Box04_S113	Motion	0	3418.06996298
2E90EDD235B4	2016-08-28	EtOH_Box04_S113	Motion	0	3420.07261705
2E90EDD235B4	2016-08-28	EtOH_Box04_S113	Motion	0	3422.07524896
2E90EDD235B4	2016-08-28	EtOH_Box04_S113	Motion	0	3424.50500298
2E90EDD235B4	2016-08-28	EtOH_Box04_S113	Motion	0	3428.80831504
2E90EDD235B4	2016-08-28	EtOH_Box04_S113	Motion	0	3430.81097507
2E90EDD235B4	2016-08-28	EtOH_Box04_S113	Motion	0	3432.81358099
2E90EDD235B4	2016-08-28	EtOH_Box04_S113	Motion	0	3436.60332513
2E90EDD235B4	2016-08-28	EtOH_Box04_S113	Motion	0	3438.60596514
2E90EDD235B4	2016-08-28	EtOH_Box04_S113	Motion	0	3440.60858798
2E90EDD235B4	2016-08-28	EtOH_Box04_S113	Motion	0	3443.51249695
2E90EDD235B4	2016-08-28	EtOH_Box04_S113	Motion	0	3448.15978503
2E90EDD235B4	2016-08-28	EtOH_Box04_S113	Motion	0	3450.4335711
2E90EDD235B4	2016-08-28	EtOH_Box04_S113	Motion	0	3454.21704602
2E90EDD235B4	2016-08-28	EtOH_Box04_S113	Motion	0	3473.02105308
2E90EDD235B4	2016-08-28	EtOH_Box04_S113	Motion	0	3475.02374101
2E90EDD235B4	2016-08-28	EtOH_Box04_S113	Motion	0	3477.53286004
2E90EDD235B4	2016-08-28	EtOH_Box04_S113	Motion	0	3482.55299306
2E90EDD235B4	2016-08-28	EtOH_Box04_S113	Motion	0	3485.18986511
2E90EDD235B4	2016-08-28	EtOH_Box04_S113	Motion	0	3487.84372711
2E90EDD235B4	2016-08-28	EtOH_Box04_S113	Motion	0	3490.42453313
2E90EDD235B4	2016-08-28	EtOH_Box04_S113	Motion	0	3493.20494795
2E90EDD235B4	2016-08-28	EtOH_Box04_S113	Motion	0	3495.20760012
2E90EDD235B4	2016-08-28	EtOH_Box04_S113	Motion	0	3497.21024609
2E90EDD235B4	2016-08-28	EtOH_Box04_S113	Motion	0	3499.21287394
2E90EDD235B4	2016-08-28	EtOH_Box04_S113	Motion	0	3501.48153901
2E90EDD235B4	2016-08-28	EtOH_Box04_S113	Motion	0	3503.49410415
2E90EDD235B4	2016-08-28	EtOH_Box04_S113	Motion	0	3505.49671793
2E90EDD235B4	2016-08-28	EtOH_Box04_S113	Motion	0	3507.71065807
2E90EDD235B4	2016-08-28	EtOH_Box04_S113	Motion	0	3509.71331
2E90EDD235B4	2016-08-28	EtOH_Box04_S113	Motion	0	3511.71593094
2E90EDD235B4	2016-08-28	EtOH_Box04_S113	Motion	0	3513.71855998
2E90EDD235B4	2016-08-28	EtOH_Box04_S113	Motion	0	3519.35753107
2E90EDD235B4	2016-08-28	EtOH_Box04_S113	Motion	0	3522.2418611
2E90EDD235B4	2016-08-28	EtOH_Box04_S113	Motion	0	3524.24459815
2E90EDD235B4	2016-08-28	EtOH_Box04_S113	Motion	0	3589.89310193
2E90EDD235B4	2016-08-28	EtOH_Box04_S113	Motion	0	3591.89577198
2E90EDD235B4	2016-08-28	EtOH_Box04_S113	Motion	0	3593.89838004
2E90EDD235B4	2016-08-28	EtOH_Box04_S113	Motion	0	3597.06393909
2E90EDD235B4	2016-08-28	EtOH_Box04_S113	SessionEnd	0	3600.00000501
