# Supplementary material for: An open source device for operant licking in rats
Source: PeerJ. 2017 Feb 14;5:e2981. doi: 10.7717/peerj.2981 (PMC5312574; doi:10.7717/peerj.2981)
Supplement: Supplemental Information 1 — The complete raw data and several R scripts that generated all the figures and statistical analysis were compressed using the Linux tar command. The bash program dataSummary.sh located in the sucrose and water subdirectory was used to generate summary statistics for each run. [file peerj-05-2981-s001.gz › data/water/water_fr/ETOH_motion_Box05_S29_2E90EDD056D5.csv]

RatID	date	boxid	EventType	fr	seconds
2E90EDD056D5	2016-08-28	EtOH_Box05_S29	Motion	0	1.00135803223e-05
2E90EDD056D5	2016-08-28	EtOH_Box05_S29	Motion	0	2.00275301933
2E90EDD056D5	2016-08-28	EtOH_Box05_S29	Motion	0	5.07144618034
2E90EDD056D5	2016-08-28	EtOH_Box05_S29	Motion	0	7.07410216331
2E90EDD056D5	2016-08-28	EtOH_Box05_S29	Motion	0	10.1709640026
2E90EDD056D5	2016-08-28	EtOH_Box05_S29	Motion	0	12.1736180782
2E90EDD056D5	2016-08-28	EtOH_Box05_S29	Motion	0	15.4589929581
2E90EDD056D5	2016-08-28	EtOH_Box05_S29	Motion	0	17.4616279602
2E90EDD056D5	2016-08-28	EtOH_Box05_S29	Motion	0	25.3000459671
2E90EDD056D5	2016-08-28	EtOH_Box05_S29	Motion	0	27.3027331829
2E90EDD056D5	2016-08-28	EtOH_Box05_S29	Motion	0	30.5644230843
2E90EDD056D5	2016-08-28	EtOH_Box05_S29	Motion	0	32.5670871735
2E90EDD056D5	2016-08-28	EtOH_Box05_S29	Motion	0	35.5888431072
2E90EDD056D5	2016-08-28	EtOH_Box05_S29	Motion	0	37.591506958
2E90EDD056D5	2016-08-28	EtOH_Box05_S29	Motion	0	41.5042481422
2E90EDD056D5	2016-08-28	EtOH_Box05_S29	Motion	0	43.5068650246
2E90EDD056D5	2016-08-28	EtOH_Box05_S29	Motion	0	49.5071589947
2E90EDD056D5	2016-08-28	EtOH_Box05_S29	Motion	0	51.5098111629
2E90EDD056D5	2016-08-28	EtOH_Box05_S29	Motion	0	54.6347091198
2E90EDD056D5	2016-08-28	EtOH_Box05_S29	Motion	0	56.6373341084
2E90EDD056D5	2016-08-28	EtOH_Box05_S29	Motion	0	60.8823840618
2E90EDD056D5	2016-08-28	EtOH_Box05_S29	Motion	0	62.8850359917
2E90EDD056D5	2016-08-28	EtOH_Box05_S29	Motion	0	66.2848279476
2E90EDD056D5	2016-08-28	EtOH_Box05_S29	Motion	0	68.2874441147
2E90EDD056D5	2016-08-28	EtOH_Box05_S29	Motion	0	71.473498106
2E90EDD056D5	2016-08-28	EtOH_Box05_S29	Motion	0	73.4761371613
2E90EDD056D5	2016-08-28	EtOH_Box05_S29	Motion	0	77.2526891232
2E90EDD056D5	2016-08-28	EtOH_Box05_S29	Motion	0	79.2553501129
2E90EDD056D5	2016-08-28	EtOH_Box05_S29	Motion	0	82.6870510578
2E90EDD056D5	2016-08-28	EtOH_Box05_S29	Motion	0	84.6896719933
2E90EDD056D5	2016-08-28	EtOH_Box05_S29	Motion	0	87.68166399
2E90EDD056D5	2016-08-28	EtOH_Box05_S29	Motion	0	89.6842880249
2E90EDD056D5	2016-08-28	EtOH_Box05_S29	Motion	0	92.9329810143
2E90EDD056D5	2016-08-28	EtOH_Box05_S29	Motion	0	94.9356191158
2E90EDD056D5	2016-08-28	EtOH_Box05_S29	Motion	0	106.973899126
2E90EDD056D5	2016-08-28	EtOH_Box05_S29	Motion	0	108.976545095
2E90EDD056D5	2016-08-28	EtOH_Box05_S29	Motion	0	112.58991313
2E90EDD056D5	2016-08-28	EtOH_Box05_S29	Motion	0	114.592564106
2E90EDD056D5	2016-08-28	EtOH_Box05_S29	Motion	0	119.355654955
2E90EDD056D5	2016-08-28	EtOH_Box05_S29	Motion	0	121.358307123
2E90EDD056D5	2016-08-28	EtOH_Box05_S29	Motion	0	128.21442318
2E90EDD056D5	2016-08-28	EtOH_Box05_S29	Motion	0	130.21709013
2E90EDD056D5	2016-08-28	EtOH_Box05_S29	Motion	0	133.31816411
2E90EDD056D5	2016-08-28	EtOH_Box05_S29	Motion	0	135.320820093
2E90EDD056D5	2016-08-28	EtOH_Box05_S29	Motion	0	139.014558077
2E90EDD056D5	2016-08-28	EtOH_Box05_S29	Motion	0	141.017205954
2E90EDD056D5	2016-08-28	EtOH_Box05_S29	Motion	0	145.202386141
2E90EDD056D5	2016-08-28	EtOH_Box05_S29	Motion	0	147.205036163
2E90EDD056D5	2016-08-28	EtOH_Box05_S29	Motion	0	153.69916296
2E90EDD056D5	2016-08-28	EtOH_Box05_S29	Motion	0	155.701853037
2E90EDD056D5	2016-08-28	EtOH_Box05_S29	Motion	0	171.544454098
2E90EDD056D5	2016-08-28	EtOH_Box05_S29	Motion	0	173.547139168
2E90EDD056D5	2016-08-28	EtOH_Box05_S29	Motion	0	176.514566183
2E90EDD056D5	2016-08-28	EtOH_Box05_S29	Motion	0	178.517198086
2E90EDD056D5	2016-08-28	EtOH_Box05_S29	Motion	0	181.521375179
2E90EDD056D5	2016-08-28	EtOH_Box05_S29	Motion	0	183.524013996
2E90EDD056D5	2016-08-28	EtOH_Box05_S29	Motion	0	186.680637121
2E90EDD056D5	2016-08-28	EtOH_Box05_S29	Motion	0	188.683269978
2E90EDD056D5	2016-08-28	EtOH_Box05_S29	Motion	0	194.38410902
2E90EDD056D5	2016-08-28	EtOH_Box05_S29	Motion	0	196.386692047
2E90EDD056D5	2016-08-28	EtOH_Box05_S29	Motion	0	200.0981071
2E90EDD056D5	2016-08-28	EtOH_Box05_S29	Motion	0	202.100764036
2E90EDD056D5	2016-08-28	EtOH_Box05_S29	Motion	0	205.323454142
2E90EDD056D5	2016-08-28	EtOH_Box05_S29	Motion	0	207.326092958
2E90EDD056D5	2016-08-28	EtOH_Box05_S29	Motion	0	211.518504143
2E90EDD056D5	2016-08-28	EtOH_Box05_S29	Motion	0	213.521130085
2E90EDD056D5	2016-08-28	EtOH_Box05_S29	Motion	0	216.649091959
2E90EDD056D5	2016-08-28	EtOH_Box05_S29	Motion	0	218.651772976
2E90EDD056D5	2016-08-28	EtOH_Box05_S29	Motion	0	259.956958055
2E90EDD056D5	2016-08-28	EtOH_Box05_S29	Motion	0	261.959643126
2E90EDD056D5	2016-08-28	EtOH_Box05_S29	Motion	0	265.65299511
2E90EDD056D5	2016-08-28	EtOH_Box05_S29	Motion	0	267.655605078
2E90EDD056D5	2016-08-28	EtOH_Box05_S29	Motion	0	299.690690041
2E90EDD056D5	2016-08-28	EtOH_Box05_S29	Motion	0	301.693361044
2E90EDD056D5	2016-08-28	EtOH_Box05_S29	Motion	0	305.025556087
2E90EDD056D5	2016-08-28	EtOH_Box05_S29	Motion	0	307.030845165
2E90EDD056D5	2016-08-28	EtOH_Box05_S29	Motion	0	317.572697163
2E90EDD056D5	2016-08-28	EtOH_Box05_S29	Motion	0	319.575539112
2E90EDD056D5	2016-08-28	EtOH_Box05_S29	Motion	0	323.192600012
2E90EDD056D5	2016-08-28	EtOH_Box05_S29	Motion	0	325.195281982
2E90EDD056D5	2016-08-28	EtOH_Box05_S29	Motion	0	329.592866182
2E90EDD056D5	2016-08-28	EtOH_Box05_S29	Motion	0	331.595517159
2E90EDD056D5	2016-08-28	EtOH_Box05_S29	Motion	0	339.387269974
2E90EDD056D5	2016-08-28	EtOH_Box05_S29	Motion	0	341.389943123
2E90EDD056D5	2016-08-28	EtOH_Box05_S29	Motion	0	345.797577143
2E90EDD056D5	2016-08-28	EtOH_Box05_S29	Motion	0	347.800078154
2E90EDD056D5	2016-08-28	EtOH_Box05_S29	Motion	0	351.144989014
2E90EDD056D5	2016-08-28	EtOH_Box05_S29	Motion	0	353.147644997
2E90EDD056D5	2016-08-28	EtOH_Box05_S29	Motion	0	357.034589052
2E90EDD056D5	2016-08-28	EtOH_Box05_S29	Motion	0	359.037234068
2E90EDD056D5	2016-08-28	EtOH_Box05_S29	Motion	0	369.079039097
2E90EDD056D5	2016-08-28	EtOH_Box05_S29	Motion	0	371.081714153
2E90EDD056D5	2016-08-28	EtOH_Box05_S29	Motion	0	374.267853022
2E90EDD056D5	2016-08-28	EtOH_Box05_S29	Motion	0	376.270480156
2E90EDD056D5	2016-08-28	EtOH_Box05_S29	Motion	0	379.82652998
2E90EDD056D5	2016-08-28	EtOH_Box05_S29	Motion	0	381.829166174
2E90EDD056D5	2016-08-28	EtOH_Box05_S29	Motion	0	385.431552172
2E90EDD056D5	2016-08-28	EtOH_Box05_S29	Motion	0	387.434165955
2E90EDD056D5	2016-08-28	EtOH_Box05_S29	Motion	0	390.559817076
2E90EDD056D5	2016-08-28	EtOH_Box05_S29	Motion	0	392.562451124
2E90EDD056D5	2016-08-28	EtOH_Box05_S29	Motion	0	400.026618958
2E90EDD056D5	2016-08-28	EtOH_Box05_S29	Motion	0	402.029299021
2E90EDD056D5	2016-08-28	EtOH_Box05_S29	Motion	0	405.400547981
2E90EDD056D5	2016-08-28	EtOH_Box05_S29	Motion	0	407.416084051
2E90EDD056D5	2016-08-28	EtOH_Box05_S29	Motion	0	412.17903018
2E90EDD056D5	2016-08-28	EtOH_Box05_S29	Motion	0	414.18168807
2E90EDD056D5	2016-08-28	EtOH_Box05_S29	Motion	0	417.26624012
2E90EDD056D5	2016-08-28	EtOH_Box05_S29	Motion	0	419.268882036
2E90EDD056D5	2016-08-28	EtOH_Box05_S29	Motion	0	422.54745698
2E90EDD056D5	2016-08-28	EtOH_Box05_S29	Motion	0	424.549530983
2E90EDD056D5	2016-08-28	EtOH_Box05_S29	Motion	0	428.06447506
2E90EDD056D5	2016-08-28	EtOH_Box05_S29	Motion	0	430.067121029
2E90EDD056D5	2016-08-28	EtOH_Box05_S29	Motion	0	433.819273949
2E90EDD056D5	2016-08-28	EtOH_Box05_S29	Motion	0	435.821946144
2E90EDD056D5	2016-08-28	EtOH_Box05_S29	Motion	0	441.020359039
2E90EDD056D5	2016-08-28	EtOH_Box05_S29	Motion	0	443.026216984
2E90EDD056D5	2016-08-28	EtOH_Box05_S29	Motion	0	447.391004086
2E90EDD056D5	2016-08-28	EtOH_Box05_S29	Motion	0	449.393651962
2E90EDD056D5	2016-08-28	EtOH_Box05_S29	Motion	0	454.284901142
2E90EDD056D5	2016-08-28	EtOH_Box05_S29	Motion	0	456.287567139
2E90EDD056D5	2016-08-28	EtOH_Box05_S29	Motion	0	459.490831137
2E90EDD056D5	2016-08-28	EtOH_Box05_S29	Motion	0	461.493467093
2E90EDD056D5	2016-08-28	EtOH_Box05_S29	Motion	0	464.727694035
2E90EDD056D5	2016-08-28	EtOH_Box05_S29	Motion	0	466.733373165
2E90EDD056D5	2016-08-28	EtOH_Box05_S29	Motion	0	470.332028151
2E90EDD056D5	2016-08-28	EtOH_Box05_S29	Motion	0	472.336490154
2E90EDD056D5	2016-08-28	EtOH_Box05_S29	Motion	0	497.966631174
2E90EDD056D5	2016-08-28	EtOH_Box05_S29	Motion	0	499.969303131
2E90EDD056D5	2016-08-28	EtOH_Box05_S29	Motion	0	503.587671041
2E90EDD056D5	2016-08-28	EtOH_Box05_S29	Motion	0	505.590324163
2E90EDD056D5	2016-08-28	EtOH_Box05_S29	Motion	0	509.658811092
2E90EDD056D5	2016-08-28	EtOH_Box05_S29	Motion	0	511.661463022
2E90EDD056D5	2016-08-28	EtOH_Box05_S29	Motion	0	515.177000999
2E90EDD056D5	2016-08-28	EtOH_Box05_S29	Motion	0	517.181154013
2E90EDD056D5	2016-08-28	EtOH_Box05_S29	Motion	0	520.364102125
2E90EDD056D5	2016-08-28	EtOH_Box05_S29	Motion	0	522.369413137
2E90EDD056D5	2016-08-28	EtOH_Box05_S29	Motion	0	526.43742013
2E90EDD056D5	2016-08-28	EtOH_Box05_S29	Motion	0	528.44008112
2E90EDD056D5	2016-08-28	EtOH_Box05_S29	Motion	0	531.649383068
2E90EDD056D5	2016-08-28	EtOH_Box05_S29	Motion	0	533.652079105
2E90EDD056D5	2016-08-28	EtOH_Box05_S29	Motion	0	539.095219135
2E90EDD056D5	2016-08-28	EtOH_Box05_S29	Motion	0	541.097799063
2E90EDD056D5	2016-08-28	EtOH_Box05_S29	Motion	0	544.449309111
2E90EDD056D5	2016-08-28	EtOH_Box05_S29	Motion	0	546.451994181
2E90EDD056D5	2016-08-28	EtOH_Box05_S29	Motion	0	549.764194965
2E90EDD056D5	2016-08-28	EtOH_Box05_S29	Motion	0	551.766839981
2E90EDD056D5	2016-08-28	EtOH_Box05_S29	Motion	0	555.135295153
2E90EDD056D5	2016-08-28	EtOH_Box05_S29	Motion	0	557.137933016
2E90EDD056D5	2016-08-28	EtOH_Box05_S29	Motion	0	560.527937174
2E90EDD056D5	2016-08-28	EtOH_Box05_S29	Motion	0	562.530563116
2E90EDD056D5	2016-08-28	EtOH_Box05_S29	Motion	0	567.980890989
2E90EDD056D5	2016-08-28	EtOH_Box05_S29	Motion	0	569.983570099
2E90EDD056D5	2016-08-28	EtOH_Box05_S29	Motion	0	575.512267113
2E90EDD056D5	2016-08-28	EtOH_Box05_S29	Motion	0	577.514925957
2E90EDD056D5	2016-08-28	EtOH_Box05_S29	Motion	0	583.458920002
2E90EDD056D5	2016-08-28	EtOH_Box05_S29	Motion	0	585.461647034
2E90EDD056D5	2016-08-28	EtOH_Box05_S29	Motion	0	592.199018955
2E90EDD056D5	2016-08-28	EtOH_Box05_S29	Motion	0	594.201719046
2E90EDD056D5	2016-08-28	EtOH_Box05_S29	Motion	0	597.322242975
2E90EDD056D5	2016-08-28	EtOH_Box05_S29	Motion	0	599.324918032
2E90EDD056D5	2016-08-28	EtOH_Box05_S29	Motion	0	604.165570974
2E90EDD056D5	2016-08-28	EtOH_Box05_S29	Motion	0	606.168253183
2E90EDD056D5	2016-08-28	EtOH_Box05_S29	Motion	0	610.097809076
2E90EDD056D5	2016-08-28	EtOH_Box05_S29	Motion	0	612.100450993
2E90EDD056D5	2016-08-28	EtOH_Box05_S29	Motion	0	617.729712009
2E90EDD056D5	2016-08-28	EtOH_Box05_S29	Motion	0	619.732308149
2E90EDD056D5	2016-08-28	EtOH_Box05_S29	Motion	0	652.551099062
2E90EDD056D5	2016-08-28	EtOH_Box05_S29	Motion	0	654.553792
2E90EDD056D5	2016-08-28	EtOH_Box05_S29	Motion	0	658.60227108
2E90EDD056D5	2016-08-28	EtOH_Box05_S29	Motion	0	660.604931116
2E90EDD056D5	2016-08-28	EtOH_Box05_S29	Motion	0	666.049105167
2E90EDD056D5	2016-08-28	EtOH_Box05_S29	Motion	0	668.051776171
2E90EDD056D5	2016-08-28	EtOH_Box05_S29	Motion	0	729.888700962
2E90EDD056D5	2016-08-28	EtOH_Box05_S29	Motion	0	731.891386986
2E90EDD056D5	2016-08-28	EtOH_Box05_S29	Motion	0	735.139842033
2E90EDD056D5	2016-08-28	EtOH_Box05_S29	Motion	0	737.142482042
2E90EDD056D5	2016-08-28	EtOH_Box05_S29	Motion	0	746.417018175
2E90EDD056D5	2016-08-28	EtOH_Box05_S29	Motion	0	748.419528008
2E90EDD056D5	2016-08-28	EtOH_Box05_S29	Motion	0	753.344859123
2E90EDD056D5	2016-08-28	EtOH_Box05_S29	Motion	0	755.347526073
2E90EDD056D5	2016-08-28	EtOH_Box05_S29	Motion	0	759.135154963
2E90EDD056D5	2016-08-28	EtOH_Box05_S29	Motion	0	761.137804985
2E90EDD056D5	2016-08-28	EtOH_Box05_S29	Motion	0	764.84098196
2E90EDD056D5	2016-08-28	EtOH_Box05_S29	Motion	0	766.843630075
2E90EDD056D5	2016-08-28	EtOH_Box05_S29	Motion	0	772.12026
2E90EDD056D5	2016-08-28	EtOH_Box05_S29	Motion	0	774.122920036
2E90EDD056D5	2016-08-28	EtOH_Box05_S29	Motion	0	777.343924046
2E90EDD056D5	2016-08-28	EtOH_Box05_S29	Motion	0	779.346614122
2E90EDD056D5	2016-08-28	EtOH_Box05_S29	Motion	0	782.565315962
2E90EDD056D5	2016-08-28	EtOH_Box05_S29	Motion	0	784.567960978
2E90EDD056D5	2016-08-28	EtOH_Box05_S29	Motion	0	788.286612034
2E90EDD056D5	2016-08-28	EtOH_Box05_S29	Motion	0	790.289203167
2E90EDD056D5	2016-08-28	EtOH_Box05_S29	Motion	0	793.677644014
2E90EDD056D5	2016-08-28	EtOH_Box05_S29	Motion	0	795.68029213
2E90EDD056D5	2016-08-28	EtOH_Box05_S29	Motion	0	799.873216152
2E90EDD056D5	2016-08-28	EtOH_Box05_S29	Motion	0	801.875883102
2E90EDD056D5	2016-08-28	EtOH_Box05_S29	Motion	0	822.090283155
2E90EDD056D5	2016-08-28	EtOH_Box05_S29	Motion	0	824.09295702
2E90EDD056D5	2016-08-28	EtOH_Box05_S29	Motion	0	828.264332056
2E90EDD056D5	2016-08-28	EtOH_Box05_S29	Motion	0	830.266787052
2E90EDD056D5	2016-08-28	EtOH_Box05_S29	Motion	0	833.979925156
2E90EDD056D5	2016-08-28	EtOH_Box05_S29	Motion	0	835.982581139
2E90EDD056D5	2016-08-28	EtOH_Box05_S29	Motion	0	840.013348103
2E90EDD056D5	2016-08-28	EtOH_Box05_S29	Motion	0	842.015985012
2E90EDD056D5	2016-08-28	EtOH_Box05_S29	Motion	0	845.105682135
2E90EDD056D5	2016-08-28	EtOH_Box05_S29	Motion	0	847.10831213
2E90EDD056D5	2016-08-28	EtOH_Box05_S29	Motion	0	851.003947973
2E90EDD056D5	2016-08-28	EtOH_Box05_S29	Motion	0	853.006570101
2E90EDD056D5	2016-08-28	EtOH_Box05_S29	Motion	0	862.325217962
2E90EDD056D5	2016-08-28	EtOH_Box05_S29	Motion	0	864.327885151
2E90EDD056D5	2016-08-28	EtOH_Box05_S29	Motion	0	868.727558136
2E90EDD056D5	2016-08-28	EtOH_Box05_S29	Motion	0	870.729545116
2E90EDD056D5	2016-08-28	EtOH_Box05_S29	Motion	0	873.817675114
2E90EDD056D5	2016-08-28	EtOH_Box05_S29	Motion	0	875.824470043
2E90EDD056D5	2016-08-28	EtOH_Box05_S29	Motion	0	897.410317183
2E90EDD056D5	2016-08-28	EtOH_Box05_S29	Motion	0	899.412973166
2E90EDD056D5	2016-08-28	EtOH_Box05_S29	Motion	0	902.502472162
2E90EDD056D5	2016-08-28	EtOH_Box05_S29	Motion	0	904.505124092
2E90EDD056D5	2016-08-28	EtOH_Box05_S29	Motion	0	908.302519083
2E90EDD056D5	2016-08-28	EtOH_Box05_S29	Motion	0	910.307839155
2E90EDD056D5	2016-08-28	EtOH_Box05_S29	Motion	0	914.516752005
2E90EDD056D5	2016-08-28	EtOH_Box05_S29	Motion	0	916.519401073
2E90EDD056D5	2016-08-28	EtOH_Box05_S29	Motion	0	925.668370962
2E90EDD056D5	2016-08-28	EtOH_Box05_S29	Motion	0	927.671030998
2E90EDD056D5	2016-08-28	EtOH_Box05_S29	Motion	0	936.892544031
2E90EDD056D5	2016-08-28	EtOH_Box05_S29	Motion	0	938.895204067
2E90EDD056D5	2016-08-28	EtOH_Box05_S29	Motion	0	942.364523172
2E90EDD056D5	2016-08-28	EtOH_Box05_S29	Motion	0	944.370094061
2E90EDD056D5	2016-08-28	EtOH_Box05_S29	Motion	0	948.171601057
2E90EDD056D5	2016-08-28	EtOH_Box05_S29	Motion	0	950.174255133
2E90EDD056D5	2016-08-28	EtOH_Box05_S29	Motion	0	953.363234997
2E90EDD056D5	2016-08-28	EtOH_Box05_S29	Motion	0	955.368505955
2E90EDD056D5	2016-08-28	EtOH_Box05_S29	Motion	0	958.673269033
2E90EDD056D5	2016-08-28	EtOH_Box05_S29	Motion	0	960.675899029
2E90EDD056D5	2016-08-28	EtOH_Box05_S29	Motion	0	964.507385015
2E90EDD056D5	2016-08-28	EtOH_Box05_S29	Motion	0	966.510030985
2E90EDD056D5	2016-08-28	EtOH_Box05_S29	Motion	0	969.66734004
2E90EDD056D5	2016-08-28	EtOH_Box05_S29	Motion	0	971.67001915
2E90EDD056D5	2016-08-28	EtOH_Box05_S29	Motion	0	989.468218088
2E90EDD056D5	2016-08-28	EtOH_Box05_S29	Motion	0	991.470888138
2E90EDD056D5	2016-08-28	EtOH_Box05_S29	Motion	0	999.687003136
2E90EDD056D5	2016-08-28	EtOH_Box05_S29	Motion	0	1001.68966818
2E90EDD056D5	2016-08-28	EtOH_Box05_S29	Motion	0	1005.20135617
2E90EDD056D5	2016-08-28	EtOH_Box05_S29	Motion	0	1007.20402598
2E90EDD056D5	2016-08-28	EtOH_Box05_S29	Motion	0	1010.33213496
2E90EDD056D5	2016-08-28	EtOH_Box05_S29	Motion	0	1012.33475018
2E90EDD056D5	2016-08-28	EtOH_Box05_S29	Motion	0	1015.88772607
2E90EDD056D5	2016-08-28	EtOH_Box05_S29	Motion	0	1017.89034104
2E90EDD056D5	2016-08-28	EtOH_Box05_S29	Motion	0	1021.33008599
2E90EDD056D5	2016-08-28	EtOH_Box05_S29	Motion	0	1023.33271003
2E90EDD056D5	2016-08-28	EtOH_Box05_S29	Motion	0	1026.88939714
2E90EDD056D5	2016-08-28	EtOH_Box05_S29	Motion	0	1028.89205718
2E90EDD056D5	2016-08-28	EtOH_Box05_S29	Motion	0	1032.48325205
2E90EDD056D5	2016-08-28	EtOH_Box05_S29	Motion	0	1034.48588395
2E90EDD056D5	2016-08-28	EtOH_Box05_S29	Motion	0	1038.12755609
2E90EDD056D5	2016-08-28	EtOH_Box05_S29	Motion	0	1040.13019395
2E90EDD056D5	2016-08-28	EtOH_Box05_S29	Motion	0	1043.122401
2E90EDD056D5	2016-08-28	EtOH_Box05_S29	Motion	0	1045.12503099
2E90EDD056D5	2016-08-28	EtOH_Box05_S29	Motion	0	1049.6730051
2E90EDD056D5	2016-08-28	EtOH_Box05_S29	Motion	0	1051.67566514
2E90EDD056D5	2016-08-28	EtOH_Box05_S29	Motion	0	1055.139992
2E90EDD056D5	2016-08-28	EtOH_Box05_S29	Motion	0	1057.14531708
2E90EDD056D5	2016-08-28	EtOH_Box05_S29	Motion	0	1060.45782518
2E90EDD056D5	2016-08-28	EtOH_Box05_S29	Motion	0	1062.46045899
2E90EDD056D5	2016-08-28	EtOH_Box05_S29	Motion	0	1065.59772611
2E90EDD056D5	2016-08-28	EtOH_Box05_S29	Motion	0	1067.60303617
2E90EDD056D5	2016-08-28	EtOH_Box05_S29	Motion	0	1075.79932499
2E90EDD056D5	2016-08-28	EtOH_Box05_S29	Motion	0	1077.80199599
2E90EDD056D5	2016-08-28	EtOH_Box05_S29	Motion	0	1081.40097618
2E90EDD056D5	2016-08-28	EtOH_Box05_S29	Motion	0	1083.4036231
2E90EDD056D5	2016-08-28	EtOH_Box05_S29	Motion	0	1141.58900714
2E90EDD056D5	2016-08-28	EtOH_Box05_S29	Motion	0	1143.59174705
2E90EDD056D5	2016-08-28	EtOH_Box05_S29	Motion	0	1148.090446
2E90EDD056D5	2016-08-28	EtOH_Box05_S29	Motion	0	1150.09310818
2E90EDD056D5	2016-08-28	EtOH_Box05_S29	Motion	0	1154.24969196
2E90EDD056D5	2016-08-28	EtOH_Box05_S29	Motion	0	1156.25235295
2E90EDD056D5	2016-08-28	EtOH_Box05_S29	Motion	0	1176.35442114
2E90EDD056D5	2016-08-28	EtOH_Box05_S29	Motion	0	1178.35710216
2E90EDD056D5	2016-08-28	EtOH_Box05_S29	Motion	0	1219.87423801
2E90EDD056D5	2016-08-28	EtOH_Box05_S29	Motion	0	1221.87693405
2E90EDD056D5	2016-08-28	EtOH_Box05_S29	Motion	0	1225.69286895
2E90EDD056D5	2016-08-28	EtOH_Box05_S29	Motion	0	1227.69548607
2E90EDD056D5	2016-08-28	EtOH_Box05_S29	Motion	0	1251.62391305
2E90EDD056D5	2016-08-28	EtOH_Box05_S29	Motion	0	1253.62659216
2E90EDD056D5	2016-08-28	EtOH_Box05_S29	Motion	0	1259.76395416
2E90EDD056D5	2016-08-28	EtOH_Box05_S29	Motion	0	1261.76662397
2E90EDD056D5	2016-08-28	EtOH_Box05_S29	Motion	0	1266.86517096
2E90EDD056D5	2016-08-28	EtOH_Box05_S29	Motion	0	1268.86782312
2E90EDD056D5	2016-08-28	EtOH_Box05_S29	Motion	0	1274.51586604
2E90EDD056D5	2016-08-28	EtOH_Box05_S29	Motion	0	1276.51852202
2E90EDD056D5	2016-08-28	EtOH_Box05_S29	Motion	0	1325.01798415
2E90EDD056D5	2016-08-28	EtOH_Box05_S29	Motion	0	1327.02067518
2E90EDD056D5	2016-08-28	EtOH_Box05_S29	Motion	0	1338.15828896
2E90EDD056D5	2016-08-28	EtOH_Box05_S29	Motion	0	1340.16087103
2E90EDD056D5	2016-08-28	EtOH_Box05_S29	Motion	0	1343.49509811
2E90EDD056D5	2016-08-28	EtOH_Box05_S29	Motion	0	1345.49775195
2E90EDD056D5	2016-08-28	EtOH_Box05_S29	Motion	0	1349.84479403
2E90EDD056D5	2016-08-28	EtOH_Box05_S29	Motion	0	1351.84744215
2E90EDD056D5	2016-08-28	EtOH_Box05_S29	Motion	0	1355.57202101
2E90EDD056D5	2016-08-28	EtOH_Box05_S29	Motion	0	1357.57461905
2E90EDD056D5	2016-08-28	EtOH_Box05_S29	Motion	0	1361.64886498
2E90EDD056D5	2016-08-28	EtOH_Box05_S29	Motion	0	1363.65150905
2E90EDD056D5	2016-08-28	EtOH_Box05_S29	Motion	0	1366.71172714
2E90EDD056D5	2016-08-28	EtOH_Box05_S29	Motion	0	1368.71435308
2E90EDD056D5	2016-08-28	EtOH_Box05_S29	Motion	0	1372.05833602
2E90EDD056D5	2016-08-28	EtOH_Box05_S29	Motion	0	1374.06094313
2E90EDD056D5	2016-08-28	EtOH_Box05_S29	Motion	0	1377.50964117
2E90EDD056D5	2016-08-28	EtOH_Box05_S29	Motion	0	1379.512187
2E90EDD056D5	2016-08-28	EtOH_Box05_S29	Motion	0	1382.662884
2E90EDD056D5	2016-08-28	EtOH_Box05_S29	Motion	0	1384.66549015
2E90EDD056D5	2016-08-28	EtOH_Box05_S29	Motion	0	1389.46149898
2E90EDD056D5	2016-08-28	EtOH_Box05_S29	Motion	0	1391.46413517
2E90EDD056D5	2016-08-28	EtOH_Box05_S29	Motion	0	1394.59964609
2E90EDD056D5	2016-08-28	EtOH_Box05_S29	Motion	0	1396.60228014
2E90EDD056D5	2016-08-28	EtOH_Box05_S29	Motion	0	1399.58269215
2E90EDD056D5	2016-08-28	EtOH_Box05_S29	Motion	0	1401.58532405
2E90EDD056D5	2016-08-28	EtOH_Box05_S29	Motion	0	1404.72495914
2E90EDD056D5	2016-08-28	EtOH_Box05_S29	Motion	0	1406.72761798
2E90EDD056D5	2016-08-28	EtOH_Box05_S29	Motion	0	1409.96033812
2E90EDD056D5	2016-08-28	EtOH_Box05_S29	Motion	0	1411.96617317
2E90EDD056D5	2016-08-28	EtOH_Box05_S29	Motion	0	1416.096385
2E90EDD056D5	2016-08-28	EtOH_Box05_S29	Motion	0	1418.09903407
2E90EDD056D5	2016-08-28	EtOH_Box05_S29	Motion	0	1422.16677308
2E90EDD056D5	2016-08-28	EtOH_Box05_S29	Motion	0	1424.16944313
2E90EDD056D5	2016-08-28	EtOH_Box05_S29	Motion	0	1429.021945
2E90EDD056D5	2016-08-28	EtOH_Box05_S29	Motion	0	1431.02462196
2E90EDD056D5	2016-08-28	EtOH_Box05_S29	Motion	0	1435.12467813
2E90EDD056D5	2016-08-28	EtOH_Box05_S29	Motion	0	1437.12733698
2E90EDD056D5	2016-08-28	EtOH_Box05_S29	Motion	0	1441.34726214
2E90EDD056D5	2016-08-28	EtOH_Box05_S29	Motion	0	1443.34981513
2E90EDD056D5	2016-08-28	EtOH_Box05_S29	Motion	0	1447.29252911
2E90EDD056D5	2016-08-28	EtOH_Box05_S29	Motion	0	1449.29524517
2E90EDD056D5	2016-08-28	EtOH_Box05_S29	Motion	0	1452.87886
2E90EDD056D5	2016-08-28	EtOH_Box05_S29	Motion	0	1454.88151407
2E90EDD056D5	2016-08-28	EtOH_Box05_S29	Motion	0	1458.80813003
2E90EDD056D5	2016-08-28	EtOH_Box05_S29	Motion	0	1460.81078601
2E90EDD056D5	2016-08-28	EtOH_Box05_S29	Motion	0	1463.93762708
2E90EDD056D5	2016-08-28	EtOH_Box05_S29	Motion	0	1465.94028306
2E90EDD056D5	2016-08-28	EtOH_Box05_S29	Motion	0	1469.14334798
2E90EDD056D5	2016-08-28	EtOH_Box05_S29	Motion	0	1471.14597511
2E90EDD056D5	2016-08-28	EtOH_Box05_S29	Motion	0	1474.6152091
2E90EDD056D5	2016-08-28	EtOH_Box05_S29	Motion	0	1476.61781096
2E90EDD056D5	2016-08-28	EtOH_Box05_S29	Motion	0	1480.11652517
2E90EDD056D5	2016-08-28	EtOH_Box05_S29	Motion	0	1482.11916018
2E90EDD056D5	2016-08-28	EtOH_Box05_S29	Motion	0	1485.27797103
2E90EDD056D5	2016-08-28	EtOH_Box05_S29	Motion	0	1487.28061318
2E90EDD056D5	2016-08-28	EtOH_Box05_S29	Motion	0	1490.96588302
2E90EDD056D5	2016-08-28	EtOH_Box05_S29	Motion	0	1492.96851802
2E90EDD056D5	2016-08-28	EtOH_Box05_S29	Motion	0	1517.61047506
2E90EDD056D5	2016-08-28	EtOH_Box05_S29	Motion	0	1519.61315799
2E90EDD056D5	2016-08-28	EtOH_Box05_S29	Motion	0	1522.81342602
2E90EDD056D5	2016-08-28	EtOH_Box05_S29	Motion	0	1524.81607318
2E90EDD056D5	2016-08-28	EtOH_Box05_S29	Motion	0	1529.32699609
2E90EDD056D5	2016-08-28	EtOH_Box05_S29	Motion	0	1531.329633
2E90EDD056D5	2016-08-28	EtOH_Box05_S29	Motion	0	1534.48622513
2E90EDD056D5	2016-08-28	EtOH_Box05_S29	Motion	0	1536.48885703
2E90EDD056D5	2016-08-28	EtOH_Box05_S29	Motion	0	1540.09838915
2E90EDD056D5	2016-08-28	EtOH_Box05_S29	Motion	0	1542.10101509
2E90EDD056D5	2016-08-28	EtOH_Box05_S29	Motion	0	1545.45195818
2E90EDD056D5	2016-08-28	EtOH_Box05_S29	Motion	0	1547.45460296
2E90EDD056D5	2016-08-28	EtOH_Box05_S29	Motion	0	1550.70280814
2E90EDD056D5	2016-08-28	EtOH_Box05_S29	Motion	0	1552.70543814
2E90EDD056D5	2016-08-28	EtOH_Box05_S29	Motion	0	1557.92424703
2E90EDD056D5	2016-08-28	EtOH_Box05_S29	Motion	0	1559.92951012
2E90EDD056D5	2016-08-28	EtOH_Box05_S29	Motion	0	1563.35051203
2E90EDD056D5	2016-08-28	EtOH_Box05_S29	Motion	0	1565.35468602
2E90EDD056D5	2016-08-28	EtOH_Box05_S29	Motion	0	1569.07807899
2E90EDD056D5	2016-08-28	EtOH_Box05_S29	Motion	0	1571.08072996
2E90EDD056D5	2016-08-28	EtOH_Box05_S29	Motion	0	1574.10478997
2E90EDD056D5	2016-08-28	EtOH_Box05_S29	Motion	0	1576.10884118
2E90EDD056D5	2016-08-28	EtOH_Box05_S29	Motion	0	1580.73138618
2E90EDD056D5	2016-08-28	EtOH_Box05_S29	Motion	0	1582.73402715
2E90EDD056D5	2016-08-28	EtOH_Box05_S29	Motion	0	1586.33206797
2E90EDD056D5	2016-08-28	EtOH_Box05_S29	Motion	0	1588.33471513
2E90EDD056D5	2016-08-28	EtOH_Box05_S29	Motion	0	1591.76190209
2E90EDD056D5	2016-08-28	EtOH_Box05_S29	Motion	0	1593.76454306
2E90EDD056D5	2016-08-28	EtOH_Box05_S29	Motion	0	1597.91591096
2E90EDD056D5	2016-08-28	EtOH_Box05_S29	Motion	0	1599.91854501
2E90EDD056D5	2016-08-28	EtOH_Box05_S29	Motion	0	1602.88994908
2E90EDD056D5	2016-08-28	EtOH_Box05_S29	Motion	0	1604.89257407
2E90EDD056D5	2016-08-28	EtOH_Box05_S29	Motion	0	1608.43203306
2E90EDD056D5	2016-08-28	EtOH_Box05_S29	Motion	0	1610.43464899
2E90EDD056D5	2016-08-28	EtOH_Box05_S29	Motion	0	1614.78635216
2E90EDD056D5	2016-08-28	EtOH_Box05_S29	Motion	0	1616.78899908
2E90EDD056D5	2016-08-28	EtOH_Box05_S29	Motion	0	1626.77456307
2E90EDD056D5	2016-08-28	EtOH_Box05_S29	Motion	0	1628.7770741
2E90EDD056D5	2016-08-28	EtOH_Box05_S29	Motion	0	1632.00251412
2E90EDD056D5	2016-08-28	EtOH_Box05_S29	Motion	0	1634.00518608
2E90EDD056D5	2016-08-28	EtOH_Box05_S29	Motion	0	1638.54996705
2E90EDD056D5	2016-08-28	EtOH_Box05_S29	Motion	0	1640.55259514
2E90EDD056D5	2016-08-28	EtOH_Box05_S29	Motion	0	1644.11323309
2E90EDD056D5	2016-08-28	EtOH_Box05_S29	Motion	0	1646.11584997
2E90EDD056D5	2016-08-28	EtOH_Box05_S29	Motion	0	1649.16134
2E90EDD056D5	2016-08-28	EtOH_Box05_S29	Motion	0	1651.16394615
2E90EDD056D5	2016-08-28	EtOH_Box05_S29	Motion	0	1661.68700004
2E90EDD056D5	2016-08-28	EtOH_Box05_S29	Motion	0	1663.68957996
2E90EDD056D5	2016-08-28	EtOH_Box05_S29	Motion	0	1668.95394111
2E90EDD056D5	2016-08-28	EtOH_Box05_S29	Motion	0	1670.95660305
2E90EDD056D5	2016-08-28	EtOH_Box05_S29	Motion	0	1675.27648616
2E90EDD056D5	2016-08-28	EtOH_Box05_S29	Motion	0	1677.27912903
2E90EDD056D5	2016-08-28	EtOH_Box05_S29	Motion	0	1680.23396611
2E90EDD056D5	2016-08-28	EtOH_Box05_S29	Motion	0	1682.23658013
2E90EDD056D5	2016-08-28	EtOH_Box05_S29	Motion	0	1686.55336404
2E90EDD056D5	2016-08-28	EtOH_Box05_S29	Motion	0	1688.55597901
2E90EDD056D5	2016-08-28	EtOH_Box05_S29	Motion	0	1691.59605813
2E90EDD056D5	2016-08-28	EtOH_Box05_S29	Motion	0	1693.59867406
2E90EDD056D5	2016-08-28	EtOH_Box05_S29	Motion	0	1696.98471999
2E90EDD056D5	2016-08-28	EtOH_Box05_S29	Motion	0	1698.98736215
2E90EDD056D5	2016-08-28	EtOH_Box05_S29	Motion	0	1702.51843309
2E90EDD056D5	2016-08-28	EtOH_Box05_S29	Motion	0	1704.52106309
2E90EDD056D5	2016-08-28	EtOH_Box05_S29	Motion	0	1709.18744397
2E90EDD056D5	2016-08-28	EtOH_Box05_S29	Motion	0	1711.19008708
2E90EDD056D5	2016-08-28	EtOH_Box05_S29	Motion	0	1714.54038215
2E90EDD056D5	2016-08-28	EtOH_Box05_S29	Motion	0	1716.54299712
2E90EDD056D5	2016-08-28	EtOH_Box05_S29	Motion	0	1719.78779697
2E90EDD056D5	2016-08-28	EtOH_Box05_S29	Motion	0	1721.79041815
2E90EDD056D5	2016-08-28	EtOH_Box05_S29	Motion	0	1724.86300802
2E90EDD056D5	2016-08-28	EtOH_Box05_S29	Motion	0	1726.86563802
2E90EDD056D5	2016-08-28	EtOH_Box05_S29	Motion	0	1731.14182401
2E90EDD056D5	2016-08-28	EtOH_Box05_S29	Motion	0	1733.14446497
2E90EDD056D5	2016-08-28	EtOH_Box05_S29	Motion	0	1735.14713097
2E90EDD056D5	2016-08-28	EtOH_Box05_S29	Motion	0	1739.86464
2E90EDD056D5	2016-08-28	EtOH_Box05_S29	Motion	0	1741.86730099
2E90EDD056D5	2016-08-28	EtOH_Box05_S29	Motion	0	1760.22152305
2E90EDD056D5	2016-08-28	EtOH_Box05_S29	Motion	0	1762.22420216
2E90EDD056D5	2016-08-28	EtOH_Box05_S29	Motion	0	1767.29209805
2E90EDD056D5	2016-08-28	EtOH_Box05_S29	Motion	0	1769.29475904
2E90EDD056D5	2016-08-28	EtOH_Box05_S29	Motion	0	1772.98874903
2E90EDD056D5	2016-08-28	EtOH_Box05_S29	Motion	0	1774.99138808
2E90EDD056D5	2016-08-28	EtOH_Box05_S29	Motion	0	1778.76997304
2E90EDD056D5	2016-08-28	EtOH_Box05_S29	Motion	0	1780.77261305
2E90EDD056D5	2016-08-28	EtOH_Box05_S29	Motion	0	1787.36241102
2E90EDD056D5	2016-08-28	EtOH_Box05_S29	Motion	0	1789.36506104
2E90EDD056D5	2016-08-28	EtOH_Box05_S29	Motion	0	1862.55128813
2E90EDD056D5	2016-08-28	EtOH_Box05_S29	Motion	0	1864.55397916
2E90EDD056D5	2016-08-28	EtOH_Box05_S29	Motion	0	1875.84529018
2E90EDD056D5	2016-08-28	EtOH_Box05_S29	Motion	0	1877.84791613
2E90EDD056D5	2016-08-28	EtOH_Box05_S29	Motion	0	1886.16648817
2E90EDD056D5	2016-08-28	EtOH_Box05_S29	Motion	0	1888.16914606
2E90EDD056D5	2016-08-28	EtOH_Box05_S29	Motion	0	1891.72889209
2E90EDD056D5	2016-08-28	EtOH_Box05_S29	Motion	0	1893.73059201
2E90EDD056D5	2016-08-28	EtOH_Box05_S29	Motion	0	1896.74804401
2E90EDD056D5	2016-08-28	EtOH_Box05_S29	Motion	0	1898.75071406
2E90EDD056D5	2016-08-28	EtOH_Box05_S29	Motion	0	1901.82619596
2E90EDD056D5	2016-08-28	EtOH_Box05_S29	Motion	0	1903.82880306
2E90EDD056D5	2016-08-28	EtOH_Box05_S29	Motion	0	1907.32460713
2E90EDD056D5	2016-08-28	EtOH_Box05_S29	Motion	0	1909.32724214
2E90EDD056D5	2016-08-28	EtOH_Box05_S29	Motion	0	1912.50045013
2E90EDD056D5	2016-08-28	EtOH_Box05_S29	Motion	0	1914.50304508
2E90EDD056D5	2016-08-28	EtOH_Box05_S29	Motion	0	2060.2694211
2E90EDD056D5	2016-08-28	EtOH_Box05_S29	Motion	0	2062.27214313
2E90EDD056D5	2016-08-28	EtOH_Box05_S29	Motion	0	2085.8236661
2E90EDD056D5	2016-08-28	EtOH_Box05_S29	Motion	0	2087.82635617
2E90EDD056D5	2016-08-28	EtOH_Box05_S29	Motion	0	2091.17071915
2E90EDD056D5	2016-08-28	EtOH_Box05_S29	Motion	0	2093.17339396
2E90EDD056D5	2016-08-28	EtOH_Box05_S29	Motion	0	2096.18985415
2E90EDD056D5	2016-08-28	EtOH_Box05_S29	Motion	0	2098.19247913
2E90EDD056D5	2016-08-28	EtOH_Box05_S29	Motion	0	2101.88247609
2E90EDD056D5	2016-08-28	EtOH_Box05_S29	Motion	0	2103.88511395
2E90EDD056D5	2016-08-28	EtOH_Box05_S29	Motion	0	2112.14716315
2E90EDD056D5	2016-08-28	EtOH_Box05_S29	Motion	0	2114.14983106
2E90EDD056D5	2016-08-28	EtOH_Box05_S29	Motion	0	2117.25990605
2E90EDD056D5	2016-08-28	EtOH_Box05_S29	Motion	0	2119.26398706
2E90EDD056D5	2016-08-28	EtOH_Box05_S29	Motion	0	2122.38871002
2E90EDD056D5	2016-08-28	EtOH_Box05_S29	Motion	0	2124.39389396
2E90EDD056D5	2016-08-28	EtOH_Box05_S29	Motion	0	2143.6593821
2E90EDD056D5	2016-08-28	EtOH_Box05_S29	Motion	0	2145.66209006
2E90EDD056D5	2016-08-28	EtOH_Box05_S29	Motion	0	2150.06891012
2E90EDD056D5	2016-08-28	EtOH_Box05_S29	Motion	0	2152.07160711
2E90EDD056D5	2016-08-28	EtOH_Box05_S29	Motion	0	2155.16673303
2E90EDD056D5	2016-08-28	EtOH_Box05_S29	Motion	0	2157.16938305
2E90EDD056D5	2016-08-28	EtOH_Box05_S29	Motion	0	2224.19336915
2E90EDD056D5	2016-08-28	EtOH_Box05_S29	Motion	0	2226.196069
2E90EDD056D5	2016-08-28	EtOH_Box05_S29	Motion	0	2234.12351704
2E90EDD056D5	2016-08-28	EtOH_Box05_S29	Motion	0	2236.12620807
2E90EDD056D5	2016-08-28	EtOH_Box05_S29	Motion	0	2239.70795608
2E90EDD056D5	2016-08-28	EtOH_Box05_S29	Motion	0	2241.71060896
2E90EDD056D5	2016-08-28	EtOH_Box05_S29	Motion	0	2247.27700496
2E90EDD056D5	2016-08-28	EtOH_Box05_S29	Motion	0	2249.27966404
2E90EDD056D5	2016-08-28	EtOH_Box05_S29	Motion	0	2255.41677499
2E90EDD056D5	2016-08-28	EtOH_Box05_S29	Motion	0	2257.41944718
2E90EDD056D5	2016-08-28	EtOH_Box05_S29	Motion	0	2260.99635816
2E90EDD056D5	2016-08-28	EtOH_Box05_S29	Motion	0	2262.99901414
2E90EDD056D5	2016-08-28	EtOH_Box05_S29	Motion	0	2280.799927
2E90EDD056D5	2016-08-28	EtOH_Box05_S29	Motion	0	2282.80261016
2E90EDD056D5	2016-08-28	EtOH_Box05_S29	Motion	0	2290.50775003
2E90EDD056D5	2016-08-28	EtOH_Box05_S29	Motion	0	2292.51037216
2E90EDD056D5	2016-08-28	EtOH_Box05_S29	Motion	0	2316.3579061
2E90EDD056D5	2016-08-28	EtOH_Box05_S29	Motion	0	2318.36063695
2E90EDD056D5	2016-08-28	EtOH_Box05_S29	Motion	0	2329.131464
2E90EDD056D5	2016-08-28	EtOH_Box05_S29	Motion	0	2331.13415813
2E90EDD056D5	2016-08-28	EtOH_Box05_S29	Motion	0	2336.05713701
2E90EDD056D5	2016-08-28	EtOH_Box05_S29	Motion	0	2338.05978513
2E90EDD056D5	2016-08-28	EtOH_Box05_S29	Motion	0	2342.45024896
2E90EDD056D5	2016-08-28	EtOH_Box05_S29	Motion	0	2344.45291209
2E90EDD056D5	2016-08-28	EtOH_Box05_S29	Motion	0	2348.84102297
2E90EDD056D5	2016-08-28	EtOH_Box05_S29	Motion	0	2350.84369612
2E90EDD056D5	2016-08-28	EtOH_Box05_S29	Motion	0	2355.35345411
2E90EDD056D5	2016-08-28	EtOH_Box05_S29	Motion	0	2357.35612297
2E90EDD056D5	2016-08-28	EtOH_Box05_S29	Motion	0	2361.549227
2E90EDD056D5	2016-08-28	EtOH_Box05_S29	Motion	0	2363.55191612
2E90EDD056D5	2016-08-28	EtOH_Box05_S29	Motion	0	2367.60802102
2E90EDD056D5	2016-08-28	EtOH_Box05_S29	Motion	0	2369.610677
2E90EDD056D5	2016-08-28	EtOH_Box05_S29	Motion	0	2372.60608006
2E90EDD056D5	2016-08-28	EtOH_Box05_S29	Motion	0	2374.608742
2E90EDD056D5	2016-08-28	EtOH_Box05_S29	Motion	0	2377.6883471
2E90EDD056D5	2016-08-28	EtOH_Box05_S29	Motion	0	2379.69097018
2E90EDD056D5	2016-08-28	EtOH_Box05_S29	Motion	0	2414.12738109
2E90EDD056D5	2016-08-28	EtOH_Box05_S29	Motion	0	2416.13008618
2E90EDD056D5	2016-08-28	EtOH_Box05_S29	Motion	0	2419.14386797
2E90EDD056D5	2016-08-28	EtOH_Box05_S29	Motion	0	2421.14653611
2E90EDD056D5	2016-08-28	EtOH_Box05_S29	Motion	0	2424.94928002
2E90EDD056D5	2016-08-28	EtOH_Box05_S29	Motion	0	2426.95194602
2E90EDD056D5	2016-08-28	EtOH_Box05_S29	Motion	0	2430.378227
2E90EDD056D5	2016-08-28	EtOH_Box05_S29	Motion	0	2432.38084316
2E90EDD056D5	2016-08-28	EtOH_Box05_S29	Motion	0	2440.45815802
2E90EDD056D5	2016-08-28	EtOH_Box05_S29	Motion	0	2442.46077013
2E90EDD056D5	2016-08-28	EtOH_Box05_S29	Motion	0	2445.43976212
2E90EDD056D5	2016-08-28	EtOH_Box05_S29	Motion	0	2447.44421315
2E90EDD056D5	2016-08-28	EtOH_Box05_S29	Motion	0	2453.41089916
2E90EDD056D5	2016-08-28	EtOH_Box05_S29	Motion	0	2455.41356397
2E90EDD056D5	2016-08-28	EtOH_Box05_S29	Motion	0	2463.72812009
2E90EDD056D5	2016-08-28	EtOH_Box05_S29	Motion	0	2465.73080516
2E90EDD056D5	2016-08-28	EtOH_Box05_S29	Motion	0	2468.93199706
2E90EDD056D5	2016-08-28	EtOH_Box05_S29	Motion	0	2470.93773413
2E90EDD056D5	2016-08-28	EtOH_Box05_S29	Motion	0	2474.01774406
2E90EDD056D5	2016-08-28	EtOH_Box05_S29	Motion	0	2476.02694297
2E90EDD056D5	2016-08-28	EtOH_Box05_S29	Motion	0	2480.8796351
2E90EDD056D5	2016-08-28	EtOH_Box05_S29	Motion	0	2482.8823061
2E90EDD056D5	2016-08-28	EtOH_Box05_S29	Motion	0	2487.86651206
2E90EDD056D5	2016-08-28	EtOH_Box05_S29	Motion	0	2489.86923599
2E90EDD056D5	2016-08-28	EtOH_Box05_S29	Motion	0	2493.27414608
2E90EDD056D5	2016-08-28	EtOH_Box05_S29	Motion	0	2495.27680302
2E90EDD056D5	2016-08-28	EtOH_Box05_S29	Motion	0	2498.533216
2E90EDD056D5	2016-08-28	EtOH_Box05_S29	Motion	0	2500.53589106
2E90EDD056D5	2016-08-28	EtOH_Box05_S29	Motion	0	2503.86811018
2E90EDD056D5	2016-08-28	EtOH_Box05_S29	Motion	0	2505.87074804
2E90EDD056D5	2016-08-28	EtOH_Box05_S29	Motion	0	2510.13093305
2E90EDD056D5	2016-08-28	EtOH_Box05_S29	Motion	0	2512.13391495
2E90EDD056D5	2016-08-28	EtOH_Box05_S29	Motion	0	2515.58859897
2E90EDD056D5	2016-08-28	EtOH_Box05_S29	Motion	0	2517.59135413
2E90EDD056D5	2016-08-28	EtOH_Box05_S29	Motion	0	2521.10047197
2E90EDD056D5	2016-08-28	EtOH_Box05_S29	Motion	0	2523.10346508
2E90EDD056D5	2016-08-28	EtOH_Box05_S29	Motion	0	2526.24585795
2E90EDD056D5	2016-08-28	EtOH_Box05_S29	Motion	0	2528.24926901
2E90EDD056D5	2016-08-28	EtOH_Box05_S29	Motion	0	2533.26986408
2E90EDD056D5	2016-08-28	EtOH_Box05_S29	Motion	0	2535.27406907
2E90EDD056D5	2016-08-28	EtOH_Box05_S29	Motion	0	2538.66603518
2E90EDD056D5	2016-08-28	EtOH_Box05_S29	Motion	0	2540.66880012
2E90EDD056D5	2016-08-28	EtOH_Box05_S29	Motion	0	2558.301085
2E90EDD056D5	2016-08-28	EtOH_Box05_S29	Motion	0	2560.30383611
2E90EDD056D5	2016-08-28	EtOH_Box05_S29	Motion	0	2563.82047701
2E90EDD056D5	2016-08-28	EtOH_Box05_S29	Motion	0	2565.82320809
2E90EDD056D5	2016-08-28	EtOH_Box05_S29	Motion	0	2569.4199121
2E90EDD056D5	2016-08-28	EtOH_Box05_S29	Motion	0	2571.42266417
2E90EDD056D5	2016-08-28	EtOH_Box05_S29	Motion	0	2574.39794612
2E90EDD056D5	2016-08-28	EtOH_Box05_S29	Motion	0	2576.40074611
2E90EDD056D5	2016-08-28	EtOH_Box05_S29	Motion	0	2597.49757814
2E90EDD056D5	2016-08-28	EtOH_Box05_S29	Motion	0	2599.50027514
2E90EDD056D5	2016-08-28	EtOH_Box05_S29	Motion	0	2604.35368299
2E90EDD056D5	2016-08-28	EtOH_Box05_S29	Motion	0	2606.35648012
2E90EDD056D5	2016-08-28	EtOH_Box05_S29	Motion	0	2609.50166011
2E90EDD056D5	2016-08-28	EtOH_Box05_S29	Motion	0	2611.50431705
2E90EDD056D5	2016-08-28	EtOH_Box05_S29	Motion	0	2615.25301814
2E90EDD056D5	2016-08-28	EtOH_Box05_S29	Motion	0	2617.25570107
2E90EDD056D5	2016-08-28	EtOH_Box05_S29	Motion	0	2623.55213809
2E90EDD056D5	2016-08-28	EtOH_Box05_S29	Motion	0	2625.55486512
2E90EDD056D5	2016-08-28	EtOH_Box05_S29	Motion	0	2628.75164008
2E90EDD056D5	2016-08-28	EtOH_Box05_S29	Motion	0	2630.75431204
2E90EDD056D5	2016-08-28	EtOH_Box05_S29	Motion	0	2634.62650108
2E90EDD056D5	2016-08-28	EtOH_Box05_S29	Motion	0	2636.62918496
2E90EDD056D5	2016-08-28	EtOH_Box05_S29	Motion	0	2640.13647103
2E90EDD056D5	2016-08-28	EtOH_Box05_S29	Motion	0	2642.13921404
2E90EDD056D5	2016-08-28	EtOH_Box05_S29	Motion	0	2645.286448
2E90EDD056D5	2016-08-28	EtOH_Box05_S29	Motion	0	2647.28910804
2E90EDD056D5	2016-08-28	EtOH_Box05_S29	Motion	0	2650.55159211
2E90EDD056D5	2016-08-28	EtOH_Box05_S29	Motion	0	2652.55430913
2E90EDD056D5	2016-08-28	EtOH_Box05_S29	Motion	0	2656.01369905
2E90EDD056D5	2016-08-28	EtOH_Box05_S29	Motion	0	2658.01891017
2E90EDD056D5	2016-08-28	EtOH_Box05_S29	Motion	0	2661.15801001
2E90EDD056D5	2016-08-28	EtOH_Box05_S29	Motion	0	2663.16111708
2E90EDD056D5	2016-08-28	EtOH_Box05_S29	Motion	0	2667.87971902
2E90EDD056D5	2016-08-28	EtOH_Box05_S29	Motion	0	2669.88244104
2E90EDD056D5	2016-08-28	EtOH_Box05_S29	Motion	0	2721.85652399
2E90EDD056D5	2016-08-28	EtOH_Box05_S29	Motion	0	2723.85960507
2E90EDD056D5	2016-08-28	EtOH_Box05_S29	Motion	0	2728.87173009
2E90EDD056D5	2016-08-28	EtOH_Box05_S29	Motion	0	2730.87466812
2E90EDD056D5	2016-08-28	EtOH_Box05_S29	Motion	0	2733.97163796
2E90EDD056D5	2016-08-28	EtOH_Box05_S29	Motion	0	2735.97460413
2E90EDD056D5	2016-08-28	EtOH_Box05_S29	Motion	0	2739.29239416
2E90EDD056D5	2016-08-28	EtOH_Box05_S29	Motion	0	2741.29569602
2E90EDD056D5	2016-08-28	EtOH_Box05_S29	Motion	0	2801.13862896
2E90EDD056D5	2016-08-28	EtOH_Box05_S29	Motion	0	2803.14200115
2E90EDD056D5	2016-08-28	EtOH_Box05_S29	Motion	0	2821.21817112
2E90EDD056D5	2016-08-28	EtOH_Box05_S29	Motion	0	2823.22147417
2E90EDD056D5	2016-08-28	EtOH_Box05_S29	Motion	0	2829.45200014
2E90EDD056D5	2016-08-28	EtOH_Box05_S29	Motion	0	2831.45487118
2E90EDD056D5	2016-08-28	EtOH_Box05_S29	Motion	0	2834.70403218
2E90EDD056D5	2016-08-28	EtOH_Box05_S29	Motion	0	2836.70692301
2E90EDD056D5	2016-08-28	EtOH_Box05_S29	Motion	0	2839.87278008
2E90EDD056D5	2016-08-28	EtOH_Box05_S29	Motion	0	2841.87582397
2E90EDD056D5	2016-08-28	EtOH_Box05_S29	Motion	0	2845.75234103
2E90EDD056D5	2016-08-28	EtOH_Box05_S29	Motion	0	2847.75530005
2E90EDD056D5	2016-08-28	EtOH_Box05_S29	Motion	0	2852.62242198
2E90EDD056D5	2016-08-28	EtOH_Box05_S29	Motion	0	2854.62515998
2E90EDD056D5	2016-08-28	EtOH_Box05_S29	Motion	0	2857.585109
2E90EDD056D5	2016-08-28	EtOH_Box05_S29	Motion	0	2859.58768916
2E90EDD056D5	2016-08-28	EtOH_Box05_S29	Motion	0	2873.91904712
2E90EDD056D5	2016-08-28	EtOH_Box05_S29	Motion	0	2875.92192101
2E90EDD056D5	2016-08-28	EtOH_Box05_S29	Motion	0	2891.78611112
2E90EDD056D5	2016-08-28	EtOH_Box05_S29	Motion	0	2893.78887415
2E90EDD056D5	2016-08-28	EtOH_Box05_S29	Motion	0	2905.13596511
2E90EDD056D5	2016-08-28	EtOH_Box05_S29	Motion	0	2907.13870311
2E90EDD056D5	2016-08-28	EtOH_Box05_S29	Motion	0	2911.39664817
2E90EDD056D5	2016-08-28	EtOH_Box05_S29	Motion	0	2913.40001297
2E90EDD056D5	2016-08-28	EtOH_Box05_S29	Motion	0	2917.77740502
2E90EDD056D5	2016-08-28	EtOH_Box05_S29	Motion	0	2919.78031802
2E90EDD056D5	2016-08-28	EtOH_Box05_S29	Motion	0	2926.89089012
2E90EDD056D5	2016-08-28	EtOH_Box05_S29	Motion	0	2928.89385009
2E90EDD056D5	2016-08-28	EtOH_Box05_S29	Motion	0	2932.34645104
2E90EDD056D5	2016-08-28	EtOH_Box05_S29	Motion	0	2934.34998012
2E90EDD056D5	2016-08-28	EtOH_Box05_S29	Motion	0	2937.31675911
2E90EDD056D5	2016-08-28	EtOH_Box05_S29	Motion	0	2939.32003403
2E90EDD056D5	2016-08-28	EtOH_Box05_S29	Motion	0	2973.11598611
2E90EDD056D5	2016-08-28	EtOH_Box05_S29	Motion	0	2975.11890697
2E90EDD056D5	2016-08-28	EtOH_Box05_S29	Motion	0	2979.55472016
2E90EDD056D5	2016-08-28	EtOH_Box05_S29	Motion	0	2981.55736303
2E90EDD056D5	2016-08-28	EtOH_Box05_S29	Motion	0	2988.10764599
2E90EDD056D5	2016-08-28	EtOH_Box05_S29	Motion	0	2990.1108911
2E90EDD056D5	2016-08-28	EtOH_Box05_S29	Motion	0	2995.54431605
2E90EDD056D5	2016-08-28	EtOH_Box05_S29	Motion	0	2997.54685998
2E90EDD056D5	2016-08-28	EtOH_Box05_S29	Motion	0	3001.53233409
2E90EDD056D5	2016-08-28	EtOH_Box05_S29	Motion	0	3003.53504205
2E90EDD056D5	2016-08-28	EtOH_Box05_S29	Motion	0	3052.07762718
2E90EDD056D5	2016-08-28	EtOH_Box05_S29	Motion	0	3054.08071518
2E90EDD056D5	2016-08-28	EtOH_Box05_S29	Motion	0	3057.36925697
2E90EDD056D5	2016-08-28	EtOH_Box05_S29	Motion	0	3059.37258005
2E90EDD056D5	2016-08-28	EtOH_Box05_S29	Motion	0	3062.83926296
2E90EDD056D5	2016-08-28	EtOH_Box05_S29	Motion	0	3064.84227896
2E90EDD056D5	2016-08-28	EtOH_Box05_S29	Motion	0	3068.05716109
2E90EDD056D5	2016-08-28	EtOH_Box05_S29	Motion	0	3070.06037617
2E90EDD056D5	2016-08-28	EtOH_Box05_S29	Motion	0	3073.28378296
2E90EDD056D5	2016-08-28	EtOH_Box05_S29	Motion	0	3075.28703308
2E90EDD056D5	2016-08-28	EtOH_Box05_S29	Motion	0	3080.01264
2E90EDD056D5	2016-08-28	EtOH_Box05_S29	Motion	0	3082.01563597
2E90EDD056D5	2016-08-28	EtOH_Box05_S29	Motion	0	3086.36215615
2E90EDD056D5	2016-08-28	EtOH_Box05_S29	Motion	0	3088.36499715
2E90EDD056D5	2016-08-28	EtOH_Box05_S29	Motion	0	3092.13299918
2E90EDD056D5	2016-08-28	EtOH_Box05_S29	Motion	0	3094.13595605
2E90EDD056D5	2016-08-28	EtOH_Box05_S29	Motion	0	3098.35074997
2E90EDD056D5	2016-08-28	EtOH_Box05_S29	Motion	0	3100.35401797
2E90EDD056D5	2016-08-28	EtOH_Box05_S29	Motion	0	3103.93833899
2E90EDD056D5	2016-08-28	EtOH_Box05_S29	Motion	0	3105.94146705
2E90EDD056D5	2016-08-28	EtOH_Box05_S29	Motion	0	3112.70280695
2E90EDD056D5	2016-08-28	EtOH_Box05_S29	Motion	0	3114.70557404
2E90EDD056D5	2016-08-28	EtOH_Box05_S29	Motion	0	3118.76769996
2E90EDD056D5	2016-08-28	EtOH_Box05_S29	Motion	0	3120.77058816
2E90EDD056D5	2016-08-28	EtOH_Box05_S29	Motion	0	3123.75447702
2E90EDD056D5	2016-08-28	EtOH_Box05_S29	Motion	0	3125.75743198
2E90EDD056D5	2016-08-28	EtOH_Box05_S29	Motion	0	3129.28848505
2E90EDD056D5	2016-08-28	EtOH_Box05_S29	Motion	0	3131.29180908
2E90EDD056D5	2016-08-28	EtOH_Box05_S29	Motion	0	3149.65743613
2E90EDD056D5	2016-08-28	EtOH_Box05_S29	Motion	0	3151.66038513
2E90EDD056D5	2016-08-28	EtOH_Box05_S29	Motion	0	3154.67601204
2E90EDD056D5	2016-08-28	EtOH_Box05_S29	Motion	0	3156.67876101
2E90EDD056D5	2016-08-28	EtOH_Box05_S29	Motion	0	3160.00647902
2E90EDD056D5	2016-08-28	EtOH_Box05_S29	Motion	0	3162.00905299
2E90EDD056D5	2016-08-28	EtOH_Box05_S29	Motion	0	3165.73175907
2E90EDD056D5	2016-08-28	EtOH_Box05_S29	Motion	0	3167.73449397
2E90EDD056D5	2016-08-28	EtOH_Box05_S29	Motion	0	3174.03750205
2E90EDD056D5	2016-08-28	EtOH_Box05_S29	Motion	0	3176.04072499
2E90EDD056D5	2016-08-28	EtOH_Box05_S29	Motion	0	3184.33034301
2E90EDD056D5	2016-08-28	EtOH_Box05_S29	Motion	0	3186.33336711
2E90EDD056D5	2016-08-28	EtOH_Box05_S29	Motion	0	3194.39888501
2E90EDD056D5	2016-08-28	EtOH_Box05_S29	Motion	0	3196.40248203
2E90EDD056D5	2016-08-28	EtOH_Box05_S29	Motion	0	3200.40437603
2E90EDD056D5	2016-08-28	EtOH_Box05_S29	Motion	0	3202.4079771
2E90EDD056D5	2016-08-28	EtOH_Box05_S29	Motion	0	3213.51258206
2E90EDD056D5	2016-08-28	EtOH_Box05_S29	Motion	0	3215.51527309
2E90EDD056D5	2016-08-28	EtOH_Box05_S29	Motion	0	3218.6200211
2E90EDD056D5	2016-08-28	EtOH_Box05_S29	Motion	0	3220.62283516
2E90EDD056D5	2016-08-28	EtOH_Box05_S29	Motion	0	3225.30139017
2E90EDD056D5	2016-08-28	EtOH_Box05_S29	Motion	0	3227.30417299
2E90EDD056D5	2016-08-28	EtOH_Box05_S29	Motion	0	3230.38733602
2E90EDD056D5	2016-08-28	EtOH_Box05_S29	Motion	0	3232.3907671
2E90EDD056D5	2016-08-28	EtOH_Box05_S29	Motion	0	3235.82269907
2E90EDD056D5	2016-08-28	EtOH_Box05_S29	Motion	0	3237.82568097
2E90EDD056D5	2016-08-28	EtOH_Box05_S29	Motion	0	3320.92875695
2E90EDD056D5	2016-08-28	EtOH_Box05_S29	Motion	0	3322.93161297
2E90EDD056D5	2016-08-28	EtOH_Box05_S29	Motion	0	3327.88088298
2E90EDD056D5	2016-08-28	EtOH_Box05_S29	Motion	0	3329.88384414
2E90EDD056D5	2016-08-28	EtOH_Box05_S29	Motion	0	3333.72933698
2E90EDD056D5	2016-08-28	EtOH_Box05_S29	Motion	0	3335.73222303
2E90EDD056D5	2016-08-28	EtOH_Box05_S29	Motion	0	3339.01522708
2E90EDD056D5	2016-08-28	EtOH_Box05_S29	Motion	0	3341.01844716
2E90EDD056D5	2016-08-28	EtOH_Box05_S29	Motion	0	3344.47899103
2E90EDD056D5	2016-08-28	EtOH_Box05_S29	Motion	0	3346.481915
2E90EDD056D5	2016-08-28	EtOH_Box05_S29	Motion	0	3349.65005016
2E90EDD056D5	2016-08-28	EtOH_Box05_S29	Motion	0	3351.65288997
2E90EDD056D5	2016-08-28	EtOH_Box05_S29	Motion	0	3355.20458412
2E90EDD056D5	2016-08-28	EtOH_Box05_S29	Motion	0	3357.20797396
2E90EDD056D5	2016-08-28	EtOH_Box05_S29	Motion	0	3385.95760703
2E90EDD056D5	2016-08-28	EtOH_Box05_S29	Motion	0	3387.96038413
2E90EDD056D5	2016-08-28	EtOH_Box05_S29	Motion	0	3390.96366501
2E90EDD056D5	2016-08-28	EtOH_Box05_S29	Motion	0	3392.96654916
2E90EDD056D5	2016-08-28	EtOH_Box05_S29	Motion	0	3396.09461617
2E90EDD056D5	2016-08-28	EtOH_Box05_S29	Motion	0	3398.09736896
2E90EDD056D5	2016-08-28	EtOH_Box05_S29	Motion	0	3401.60375595
2E90EDD056D5	2016-08-28	EtOH_Box05_S29	Motion	0	3403.60651898
2E90EDD056D5	2016-08-28	EtOH_Box05_S29	Motion	0	3407.02205896
2E90EDD056D5	2016-08-28	EtOH_Box05_S29	Motion	0	3409.02474999
2E90EDD056D5	2016-08-28	EtOH_Box05_S29	Motion	0	3412.66051817
2E90EDD056D5	2016-08-28	EtOH_Box05_S29	Motion	0	3414.66323996
2E90EDD056D5	2016-08-28	EtOH_Box05_S29	Motion	0	3419.89409995
2E90EDD056D5	2016-08-28	EtOH_Box05_S29	Motion	0	3421.89848399
2E90EDD056D5	2016-08-28	EtOH_Box05_S29	Motion	0	3425.02423215
2E90EDD056D5	2016-08-28	EtOH_Box05_S29	Motion	0	3427.03558016
2E90EDD056D5	2016-08-28	EtOH_Box05_S29	Motion	0	3436.07593012
2E90EDD056D5	2016-08-28	EtOH_Box05_S29	Motion	0	3438.07870317
2E90EDD056D5	2016-08-28	EtOH_Box05_S29	Motion	0	3441.64038396
2E90EDD056D5	2016-08-28	EtOH_Box05_S29	Motion	0	3443.64310908
2E90EDD056D5	2016-08-28	EtOH_Box05_S29	Motion	0	3522.86925507
2E90EDD056D5	2016-08-28	EtOH_Box05_S29	Motion	0	3524.87236595
2E90EDD056D5	2016-08-28	EtOH_Box05_S29	Motion	0	3528.76299715
2E90EDD056D5	2016-08-28	EtOH_Box05_S29	Motion	0	3530.76569796
2E90EDD056D5	2016-08-28	EtOH_Box05_S29	Motion	0	3535.86262918
2E90EDD056D5	2016-08-28	EtOH_Box05_S29	Motion	0	3537.865659
2E90EDD056D5	2016-08-28	EtOH_Box05_S29	Motion	0	3548.22364902
2E90EDD056D5	2016-08-28	EtOH_Box05_S29	Motion	0	3550.22661996
2E90EDD056D5	2016-08-28	EtOH_Box05_S29	Motion	0	3554.16404605
2E90EDD056D5	2016-08-28	EtOH_Box05_S29	Motion	0	3556.16697598
2E90EDD056D5	2016-08-28	EtOH_Box05_S29	Motion	0	3565.17892909
2E90EDD056D5	2016-08-28	EtOH_Box05_S29	Motion	0	3567.18200397
2E90EDD056D5	2016-08-28	EtOH_Box05_S29	Motion	0	3596.43870497
2E90EDD056D5	2016-08-28	EtOH_Box05_S29	Motion	0	3598.44191408
2E90EDD056D5	2016-08-28	EtOH_Box05_S29	SessionEnd	0	3600.44462705
