# Supplementary material for: An open source device for operant licking in rats
Source: PeerJ. 2017 Feb 14;5:e2981. doi: 10.7717/peerj.2981 (PMC5312574; doi:10.7717/peerj.2981)
Supplement: Supplemental Information 1 — The complete raw data and several R scripts that generated all the figures and statistical analysis were compressed using the Linux tar command. The bash program dataSummary.sh located in the sucrose and water subdirectory was used to generate summary statistics for each run. [file peerj-05-2981-s001.gz › data/water/water_fr/ETOH_lick_Box04_S113_2E90EDD235B4.csv]

RatID	date	boxid	EventType	fr10	seconds
2E90EDD235B4	2016-08-28	EtOH_Box04_S113	ACTIVE	0	89.3469669819
2E90EDD235B4	2016-08-28	EtOH_Box04_S113	ACTIVE	0	89.4612691402
2E90EDD235B4	2016-08-28	EtOH_Box04_S113	ACTIVE	0	89.683380127
2E90EDD235B4	2016-08-28	EtOH_Box04_S113	ACTIVE	0	89.7866139412
2E90EDD235B4	2016-08-28	EtOH_Box04_S113	ACTIVE	0	89.8681359291
2E90EDD235B4	2016-08-28	EtOH_Box04_S113	ACTIVE	0	90.3182380199
2E90EDD235B4	2016-08-28	EtOH_Box04_S113	ACTIVE	0	90.4107749462
2E90EDD235B4	2016-08-28	EtOH_Box04_S113	ACTIVE	0	90.5337340832
2E90EDD235B4	2016-08-28	EtOH_Box04_S113	ACTIVE	0	90.7452790737
2E90EDD235B4	2016-08-28	EtOH_Box04_S113	ACTIVE	0	91.5119941235
2E90EDD235B4	2016-08-28	EtOH_Box04_S113	REWARD	10	91.5119941235
2E90EDD235B4	2016-08-28	EtOH_Box04_S113	INACTIVE	0	166.329252005
2E90EDD235B4	2016-08-28	EtOH_Box04_S113	INACTIVE	0	166.508314133
2E90EDD235B4	2016-08-28	EtOH_Box04_S113	INACTIVE	0	166.82657814
2E90EDD235B4	2016-08-28	EtOH_Box04_S113	INACTIVE	0	166.939350128
2E90EDD235B4	2016-08-28	EtOH_Box04_S113	INACTIVE	0	167.149531126
2E90EDD235B4	2016-08-28	EtOH_Box04_S113	INACTIVE	0	167.262269974
2E90EDD235B4	2016-08-28	EtOH_Box04_S113	INACTIVE	0	167.688832998
2E90EDD235B4	2016-08-28	EtOH_Box04_S113	INACTIVE	0	167.834072113
2E90EDD235B4	2016-08-28	EtOH_Box04_S113	INACTIVE	0	167.957603931
2E90EDD235B4	2016-08-28	EtOH_Box04_S113	INACTIVE	0	168.083185911
2E90EDD235B4	2016-08-28	EtOH_Box04_S113	INACTIVE	0	168.207916975
2E90EDD235B4	2016-08-28	EtOH_Box04_S113	INACTIVE	0	168.321768999
2E90EDD235B4	2016-08-28	EtOH_Box04_S113	INACTIVE	0	168.727632046
2E90EDD235B4	2016-08-28	EtOH_Box04_S113	INACTIVE	0	168.87414813
2E90EDD235B4	2016-08-28	EtOH_Box04_S113	INACTIVE	0	169.409801006
2E90EDD235B4	2016-08-28	EtOH_Box04_S113	INACTIVE	0	169.621175051
2E90EDD235B4	2016-08-28	EtOH_Box04_S113	INACTIVE	0	170.211039066
2E90EDD235B4	2016-08-28	EtOH_Box04_S113	INACTIVE	0	170.335887909
2E90EDD235B4	2016-08-28	EtOH_Box04_S113	INACTIVE	0	170.460705042
2E90EDD235B4	2016-08-28	EtOH_Box04_S113	INACTIVE	0	171.776128054
2E90EDD235B4	2016-08-28	EtOH_Box04_S113	INACTIVE	0	173.231620073
2E90EDD235B4	2016-08-28	EtOH_Box04_S113	INACTIVE	0	177.643615961
2E90EDD235B4	2016-08-28	EtOH_Box04_S113	ACTIVE	0	183.429206133
2E90EDD235B4	2016-08-28	EtOH_Box04_S113	ACTIVE	0	192.170166016
2E90EDD235B4	2016-08-28	EtOH_Box04_S113	ACTIVE	0	192.265100002
2E90EDD235B4	2016-08-28	EtOH_Box04_S113	INACTIVE	0	210.686131001
2E90EDD235B4	2016-08-28	EtOH_Box04_S113	INACTIVE	0	210.897742987
2E90EDD235B4	2016-08-28	EtOH_Box04_S113	INACTIVE	0	211.519961119
2E90EDD235B4	2016-08-28	EtOH_Box04_S113	INACTIVE	0	212.369720936
2E90EDD235B4	2016-08-28	EtOH_Box04_S113	INACTIVE	0	213.154500008
2E90EDD235B4	2016-08-28	EtOH_Box04_S113	ACTIVE	0	220.463233948
2E90EDD235B4	2016-08-28	EtOH_Box04_S113	ACTIVE	0	221.50971508
2E90EDD235B4	2016-08-28	EtOH_Box04_S113	ACTIVE	0	226.723114967
2E90EDD235B4	2016-08-28	EtOH_Box04_S113	ACTIVE	0	226.807189941
2E90EDD235B4	2016-08-28	EtOH_Box04_S113	INACTIVE	0	255.943732977
2E90EDD235B4	2016-08-28	EtOH_Box04_S113	ACTIVE	0	266.595366001
2E90EDD235B4	2016-08-28	EtOH_Box04_S113	ACTIVE	0	266.679464102
2E90EDD235B4	2016-08-28	EtOH_Box04_S113	ACTIVE	0	291.746972084
2E90EDD235B4	2016-08-28	EtOH_Box04_S113	REWARD	10	291.746972084
2E90EDD235B4	2016-08-28	EtOH_Box04_S113	ACTIVE	0	292.019976139
2E90EDD235B4	2016-08-28	EtOH_Box04_S113	ACTIVE	0	292.127682924
2E90EDD235B4	2016-08-28	EtOH_Box04_S113	ACTIVE	0	292.343239069
2E90EDD235B4	2016-08-28	EtOH_Box04_S113	ACTIVE	0	292.569550037
2E90EDD235B4	2016-08-28	EtOH_Box04_S113	ACTIVE	0	292.808015108
2E90EDD235B4	2016-08-28	EtOH_Box04_S113	ACTIVE	0	293.02362895
2E90EDD235B4	2016-08-28	EtOH_Box04_S113	ACTIVE	0	293.293204069
2E90EDD235B4	2016-08-28	EtOH_Box04_S113	ACTIVE	0	293.541065931
2E90EDD235B4	2016-08-28	EtOH_Box04_S113	ACTIVE	0	293.745718956
2E90EDD235B4	2016-08-28	EtOH_Box04_S113	ACTIVE	0	294.740530968
2E90EDD235B4	2016-08-28	EtOH_Box04_S113	ACTIVE	0	294.956136942
2E90EDD235B4	2016-08-28	EtOH_Box04_S113	ACTIVE	0	295.063480139
2E90EDD235B4	2016-08-28	EtOH_Box04_S113	ACTIVE	0	295.300761938
2E90EDD235B4	2016-08-28	EtOH_Box04_S113	ACTIVE	0	295.874898911
2E90EDD235B4	2016-08-28	EtOH_Box04_S113	ACTIVE	0	295.971472979
2E90EDD235B4	2016-08-28	EtOH_Box04_S113	ACTIVE	0	296.219593048
2E90EDD235B4	2016-08-28	EtOH_Box04_S113	ACTIVE	0	296.337836981
2E90EDD235B4	2016-08-28	EtOH_Box04_S113	ACTIVE	0	296.726539135
2E90EDD235B4	2016-08-28	EtOH_Box04_S113	ACTIVE	0	297.66633606
2E90EDD235B4	2016-08-28	EtOH_Box04_S113	ACTIVE	0	299.041378021
2E90EDD235B4	2016-08-28	EtOH_Box04_S113	ACTIVE	0	299.711807966
2E90EDD235B4	2016-08-28	EtOH_Box04_S113	INACTIVE	0	304.325319052
2E90EDD235B4	2016-08-28	EtOH_Box04_S113	ACTIVE	0	339.143728971
2E90EDD235B4	2016-08-28	EtOH_Box04_S113	INACTIVE	0	350.905170918
2E90EDD235B4	2016-08-28	EtOH_Box04_S113	INACTIVE	0	352.92446208
2E90EDD235B4	2016-08-28	EtOH_Box04_S113	INACTIVE	0	445.583609104
2E90EDD235B4	2016-08-28	EtOH_Box04_S113	ACTIVE	0	452.375509977
2E90EDD235B4	2016-08-28	EtOH_Box04_S113	ACTIVE	0	453.553585052
2E90EDD235B4	2016-08-28	EtOH_Box04_S113	ACTIVE	0	455.379285097
2E90EDD235B4	2016-08-28	EtOH_Box04_S113	ACTIVE	0	456.622200012
2E90EDD235B4	2016-08-28	EtOH_Box04_S113	ACTIVE	0	458.601274967
2E90EDD235B4	2016-08-28	EtOH_Box04_S113	ACTIVE	0	509.954061985
2E90EDD235B4	2016-08-28	EtOH_Box04_S113	ACTIVE	0	511.83543396
2E90EDD235B4	2016-08-28	EtOH_Box04_S113	ACTIVE	0	513.250383139
2E90EDD235B4	2016-08-28	EtOH_Box04_S113	ACTIVE	0	513.421276093
2E90EDD235B4	2016-08-28	EtOH_Box04_S113	REWARD	10	513.421276093
2E90EDD235B4	2016-08-28	EtOH_Box04_S113	ACTIVE	0	514.950125933
2E90EDD235B4	2016-08-28	EtOH_Box04_S113	INACTIVE	0	559.122498035
2E90EDD235B4	2016-08-28	EtOH_Box04_S113	INACTIVE	0	667.851686001
2E90EDD235B4	2016-08-28	EtOH_Box04_S113	INACTIVE	0	671.103794098
2E90EDD235B4	2016-08-28	EtOH_Box04_S113	INACTIVE	0	671.8136971
2E90EDD235B4	2016-08-28	EtOH_Box04_S113	INACTIVE	0	685.763827085
2E90EDD235B4	2016-08-28	EtOH_Box04_S113	ACTIVE	0	700.570925951
2E90EDD235B4	2016-08-28	EtOH_Box04_S113	ACTIVE	0	700.665879965
2E90EDD235B4	2016-08-28	EtOH_Box04_S113	ACTIVE	0	701.214823008
2E90EDD235B4	2016-08-28	EtOH_Box04_S113	ACTIVE	0	701.342051983
2E90EDD235B4	2016-08-28	EtOH_Box04_S113	ACTIVE	0	701.469192028
2E90EDD235B4	2016-08-28	EtOH_Box04_S113	ACTIVE	0	701.920819044
2E90EDD235B4	2016-08-28	EtOH_Box04_S113	ACTIVE	0	702.264702082
2E90EDD235B4	2016-08-28	EtOH_Box04_S113	ACTIVE	0	702.586981058
2E90EDD235B4	2016-08-28	EtOH_Box04_S113	ACTIVE	0	702.670952082
2E90EDD235B4	2016-08-28	EtOH_Box04_S113	ACTIVE	0	703.523859024
2E90EDD235B4	2016-08-28	EtOH_Box04_S113	REWARD	10	703.523859024
2E90EDD235B4	2016-08-28	EtOH_Box04_S113	ACTIVE	0	705.170300007
2E90EDD235B4	2016-08-28	EtOH_Box04_S113	ACTIVE	0	705.320955992
2E90EDD235B4	2016-08-28	EtOH_Box04_S113	ACTIVE	0	705.417357922
2E90EDD235B4	2016-08-28	EtOH_Box04_S113	ACTIVE	0	710.698241949
2E90EDD235B4	2016-08-28	EtOH_Box04_S113	ACTIVE	0	731.215459108
2E90EDD235B4	2016-08-28	EtOH_Box04_S113	ACTIVE	0	732.704806089
2E90EDD235B4	2016-08-28	EtOH_Box04_S113	ACTIVE	0	732.832094908
2E90EDD235B4	2016-08-28	EtOH_Box04_S113	ACTIVE	0	733.002558947
2E90EDD235B4	2016-08-28	EtOH_Box04_S113	ACTIVE	0	733.432550907
2E90EDD235B4	2016-08-28	EtOH_Box04_S113	ACTIVE	0	733.657083988
2E90EDD235B4	2016-08-28	EtOH_Box04_S113	ACTIVE	0	734.770497084
2E90EDD235B4	2016-08-28	EtOH_Box04_S113	ACTIVE	0	735.719612122
2E90EDD235B4	2016-08-28	EtOH_Box04_S113	ACTIVE	0	735.933453083
2E90EDD235B4	2016-08-28	EtOH_Box04_S113	ACTIVE	0	736.266283989
2E90EDD235B4	2016-08-28	EtOH_Box04_S113	REWARD	10	736.266283989
2E90EDD235B4	2016-08-28	EtOH_Box04_S113	ACTIVE	0	737.133569956
2E90EDD235B4	2016-08-28	EtOH_Box04_S113	ACTIVE	0	737.18684411
2E90EDD235B4	2016-08-28	EtOH_Box04_S113	ACTIVE	0	738.258714914
2E90EDD235B4	2016-08-28	EtOH_Box04_S113	ACTIVE	0	738.744431019
2E90EDD235B4	2016-08-28	EtOH_Box04_S113	ACTIVE	0	741.167016029
2E90EDD235B4	2016-08-28	EtOH_Box04_S113	ACTIVE	0	741.54568696
2E90EDD235B4	2016-08-28	EtOH_Box04_S113	ACTIVE	0	741.588098049
2E90EDD235B4	2016-08-28	EtOH_Box04_S113	ACTIVE	0	741.890268087
2E90EDD235B4	2016-08-28	EtOH_Box04_S113	ACTIVE	0	742.34355998
2E90EDD235B4	2016-08-28	EtOH_Box04_S113	ACTIVE	0	742.872564077
2E90EDD235B4	2016-08-28	EtOH_Box04_S113	ACTIVE	0	743.326816082
2E90EDD235B4	2016-08-28	EtOH_Box04_S113	ACTIVE	0	906.090085983
2E90EDD235B4	2016-08-28	EtOH_Box04_S113	ACTIVE	0	906.379617929
2E90EDD235B4	2016-08-28	EtOH_Box04_S113	ACTIVE	0	906.582587004
2E90EDD235B4	2016-08-28	EtOH_Box04_S113	ACTIVE	0	906.958467007
2E90EDD235B4	2016-08-28	EtOH_Box04_S113	ACTIVE	0	907.356020927
2E90EDD235B4	2016-08-28	EtOH_Box04_S113	ACTIVE	0	907.829366922
2E90EDD235B4	2016-08-28	EtOH_Box04_S113	ACTIVE	0	914.502232075
2E90EDD235B4	2016-08-28	EtOH_Box04_S113	ACTIVE	0	917.053524017
2E90EDD235B4	2016-08-28	EtOH_Box04_S113	INACTIVE	0	921.517889977
2E90EDD235B4	2016-08-28	EtOH_Box04_S113	INACTIVE	0	922.075910091
2E90EDD235B4	2016-08-28	EtOH_Box04_S113	INACTIVE	0	923.358817101
2E90EDD235B4	2016-08-28	EtOH_Box04_S113	INACTIVE	0	923.613476992
2E90EDD235B4	2016-08-28	EtOH_Box04_S113	INACTIVE	0	923.759891033
2E90EDD235B4	2016-08-28	EtOH_Box04_S113	INACTIVE	0	924.324513912
2E90EDD235B4	2016-08-28	EtOH_Box04_S113	INACTIVE	0	928.778502941
2E90EDD235B4	2016-08-28	EtOH_Box04_S113	ACTIVE	0	944.83771801
2E90EDD235B4	2016-08-28	EtOH_Box04_S113	ACTIVE	0	1009.79885101
2E90EDD235B4	2016-08-28	EtOH_Box04_S113	REWARD	10	1009.79885101
2E90EDD235B4	2016-08-28	EtOH_Box04_S113	ACTIVE	0	1010.26613593
2E90EDD235B4	2016-08-28	EtOH_Box04_S113	ACTIVE	0	1010.57918096
2E90EDD235B4	2016-08-28	EtOH_Box04_S113	ACTIVE	0	1011.67063403
2E90EDD235B4	2016-08-28	EtOH_Box04_S113	ACTIVE	0	1012.45950913
2E90EDD235B4	2016-08-28	EtOH_Box04_S113	ACTIVE	0	1012.68617797
2E90EDD235B4	2016-08-28	EtOH_Box04_S113	ACTIVE	0	1013.18399692
2E90EDD235B4	2016-08-28	EtOH_Box04_S113	INACTIVE	0	1105.09848595
2E90EDD235B4	2016-08-28	EtOH_Box04_S113	INACTIVE	0	1116.33151698
2E90EDD235B4	2016-08-28	EtOH_Box04_S113	INACTIVE	0	1116.65230799
2E90EDD235B4	2016-08-28	EtOH_Box04_S113	INACTIVE	0	1117.09212494
2E90EDD235B4	2016-08-28	EtOH_Box04_S113	INACTIVE	0	1124.79248595
2E90EDD235B4	2016-08-28	EtOH_Box04_S113	INACTIVE	0	1124.96182609
2E90EDD235B4	2016-08-28	EtOH_Box04_S113	INACTIVE	0	1129.72481108
2E90EDD235B4	2016-08-28	EtOH_Box04_S113	INACTIVE	0	1131.46427011
2E90EDD235B4	2016-08-28	EtOH_Box04_S113	ACTIVE	0	1137.19563913
2E90EDD235B4	2016-08-28	EtOH_Box04_S113	INACTIVE	0	1322.18867207
2E90EDD235B4	2016-08-28	EtOH_Box04_S113	ACTIVE	0	1339.550071
2E90EDD235B4	2016-08-28	EtOH_Box04_S113	ACTIVE	0	1339.80852795
2E90EDD235B4	2016-08-28	EtOH_Box04_S113	ACTIVE	0	1340.34818101
2E90EDD235B4	2016-08-28	EtOH_Box04_S113	INACTIVE	0	1378.40002608
2E90EDD235B4	2016-08-28	EtOH_Box04_S113	INACTIVE	0	1378.5911181
2E90EDD235B4	2016-08-28	EtOH_Box04_S113	INACTIVE	0	1378.70630598
2E90EDD235B4	2016-08-28	EtOH_Box04_S113	INACTIVE	0	1379.03779292
2E90EDD235B4	2016-08-28	EtOH_Box04_S113	INACTIVE	0	1379.35841799
2E90EDD235B4	2016-08-28	EtOH_Box04_S113	INACTIVE	0	1382.66546702
2E90EDD235B4	2016-08-28	EtOH_Box04_S113	ACTIVE	0	1577.42480707
2E90EDD235B4	2016-08-28	EtOH_Box04_S113	ACTIVE	0	1577.66152692
2E90EDD235B4	2016-08-28	EtOH_Box04_S113	ACTIVE	0	1578.79619694
2E90EDD235B4	2016-08-28	EtOH_Box04_S113	ACTIVE	0	1579.35846305
2E90EDD235B4	2016-08-28	EtOH_Box04_S113	ACTIVE	0	1580.04948306
2E90EDD235B4	2016-08-28	EtOH_Box04_S113	ACTIVE	0	1580.52424908
2E90EDD235B4	2016-08-28	EtOH_Box04_S113	REWARD	10	1580.52424908
2E90EDD235B4	2016-08-28	EtOH_Box04_S113	ACTIVE	0	1584.19745612
2E90EDD235B4	2016-08-28	EtOH_Box04_S113	ACTIVE	0	1773.72734213
2E90EDD235B4	2016-08-28	EtOH_Box04_S113	ACTIVE	0	1782.05242109
2E90EDD235B4	2016-08-28	EtOH_Box04_S113	ACTIVE	0	1784.04304695
2E90EDD235B4	2016-08-28	EtOH_Box04_S113	ACTIVE	0	1791.69595313
2E90EDD235B4	2016-08-28	EtOH_Box04_S113	ACTIVE	0	1793.57871103
2E90EDD235B4	2016-08-28	EtOH_Box04_S113	ACTIVE	0	1793.73983002
2E90EDD235B4	2016-08-28	EtOH_Box04_S113	INACTIVE	0	1863.30977297
2E90EDD235B4	2016-08-28	EtOH_Box04_S113	INACTIVE	0	1868.96444607
2E90EDD235B4	2016-08-28	EtOH_Box04_S113	INACTIVE	0	1870.54766393
2E90EDD235B4	2016-08-28	EtOH_Box04_S113	INACTIVE	0	1870.99925113
2E90EDD235B4	2016-08-28	EtOH_Box04_S113	INACTIVE	0	1871.47129512
2E90EDD235B4	2016-08-28	EtOH_Box04_S113	ACTIVE	0	1889.9922781
2E90EDD235B4	2016-08-28	EtOH_Box04_S113	ACTIVE	0	1893.14091396
2E90EDD235B4	2016-08-28	EtOH_Box04_S113	ACTIVE	0	1895.33740902
2E90EDD235B4	2016-08-28	EtOH_Box04_S113	ACTIVE	0	1896.45064497
2E90EDD235B4	2016-08-28	EtOH_Box04_S113	REWARD	10	1896.45064497
2E90EDD235B4	2016-08-28	EtOH_Box04_S113	ACTIVE	0	1897.43926811
2E90EDD235B4	2016-08-28	EtOH_Box04_S113	ACTIVE	0	1897.95764899
2E90EDD235B4	2016-08-28	EtOH_Box04_S113	ACTIVE	0	1898.03244209
2E90EDD235B4	2016-08-28	EtOH_Box04_S113	ACTIVE	0	1899.73141813
2E90EDD235B4	2016-08-28	EtOH_Box04_S113	ACTIVE	0	1899.83876395
2E90EDD235B4	2016-08-28	EtOH_Box04_S113	ACTIVE	0	1900.23969698
2E90EDD235B4	2016-08-28	EtOH_Box04_S113	ACTIVE	0	1901.5912261
2E90EDD235B4	2016-08-28	EtOH_Box04_S113	ACTIVE	0	1902.16665006
2E90EDD235B4	2016-08-28	EtOH_Box04_S113	ACTIVE	0	1903.20536399
2E90EDD235B4	2016-08-28	EtOH_Box04_S113	INACTIVE	0	2242.54336095
2E90EDD235B4	2016-08-28	EtOH_Box04_S113	INACTIVE	0	2242.83170295
2E90EDD235B4	2016-08-28	EtOH_Box04_S113	INACTIVE	0	2243.04422402
2E90EDD235B4	2016-08-28	EtOH_Box04_S113	INACTIVE	0	2243.35387397
2E90EDD235B4	2016-08-28	EtOH_Box04_S113	INACTIVE	0	2243.76274395
2E90EDD235B4	2016-08-28	EtOH_Box04_S113	INACTIVE	0	2243.87796712
2E90EDD235B4	2016-08-28	EtOH_Box04_S113	INACTIVE	0	2243.993011
2E90EDD235B4	2016-08-28	EtOH_Box04_S113	INACTIVE	0	2244.21622491
2E90EDD235B4	2016-08-28	EtOH_Box04_S113	INACTIVE	0	2244.86091614
2E90EDD235B4	2016-08-28	EtOH_Box04_S113	INACTIVE	0	2265.04399204
2E90EDD235B4	2016-08-28	EtOH_Box04_S113	INACTIVE	0	2265.23511195
2E90EDD235B4	2016-08-28	EtOH_Box04_S113	INACTIVE	0	2265.44765711
2E90EDD235B4	2016-08-28	EtOH_Box04_S113	INACTIVE	0	2265.98434591
2E90EDD235B4	2016-08-28	EtOH_Box04_S113	ACTIVE	0	2670.61820698
2E90EDD235B4	2016-08-28	EtOH_Box04_S113	ACTIVE	0	2670.70346093
2E90EDD235B4	2016-08-28	EtOH_Box04_S113	INACTIVE	0	2701.40507793
2E90EDD235B4	2016-08-28	EtOH_Box04_S113	INACTIVE	0	2702.49364305
2E90EDD235B4	2016-08-28	EtOH_Box04_S113	INACTIVE	0	2702.69530702
2E90EDD235B4	2016-08-28	EtOH_Box04_S113	INACTIVE	0	2702.90803814
2E90EDD235B4	2016-08-28	EtOH_Box04_S113	INACTIVE	0	2703.44590902
2E90EDD235B4	2016-08-28	EtOH_Box04_S113	INACTIVE	0	2707.34658694
2E90EDD235B4	2016-08-28	EtOH_Box04_S113	INACTIVE	0	2707.87308311
2E90EDD235B4	2016-08-28	EtOH_Box04_S113	INACTIVE	0	2709.74134612
2E90EDD235B4	2016-08-28	EtOH_Box04_S113	INACTIVE	0	2710.88389897
2E90EDD235B4	2016-08-28	EtOH_Box04_S113	INACTIVE	0	2825.50433803
2E90EDD235B4	2016-08-28	EtOH_Box04_S113	INACTIVE	0	2825.95489693
2E90EDD235B4	2016-08-28	EtOH_Box04_S113	ACTIVE	0	2832.67049599
2E90EDD235B4	2016-08-28	EtOH_Box04_S113	ACTIVE	0	2835.50363111
2E90EDD235B4	2016-08-28	EtOH_Box04_S113	ACTIVE	0	2836.27049804
2E90EDD235B4	2016-08-28	EtOH_Box04_S113	ACTIVE	0	2836.35575199
2E90EDD235B4	2016-08-28	EtOH_Box04_S113	ACTIVE	0	2836.60306311
2E90EDD235B4	2016-08-28	EtOH_Box04_S113	ACTIVE	0	2836.785568
2E90EDD235B4	2016-08-28	EtOH_Box04_S113	ACTIVE	0	2836.87061596
2E90EDD235B4	2016-08-28	EtOH_Box04_S113	ACTIVE	0	2837.03151894
2E90EDD235B4	2016-08-28	EtOH_Box04_S113	REWARD	10	2837.03151894
2E90EDD235B4	2016-08-28	EtOH_Box04_S113	ACTIVE	0	2837.55354214
2E90EDD235B4	2016-08-28	EtOH_Box04_S113	ACTIVE	0	2845.59117413
2E90EDD235B4	2016-08-28	EtOH_Box04_S113	ACTIVE	0	2848.87537193
2E90EDD235B4	2016-08-28	EtOH_Box04_S113	ACTIVE	0	2848.96095395
2E90EDD235B4	2016-08-28	EtOH_Box04_S113	ACTIVE	0	2849.0789361
2E90EDD235B4	2016-08-28	EtOH_Box04_S113	ACTIVE	0	2849.20772409
2E90EDD235B4	2016-08-28	EtOH_Box04_S113	ACTIVE	0	2849.33646512
2E90EDD235B4	2016-08-28	EtOH_Box04_S113	ACTIVE	0	2849.47597909
2E90EDD235B4	2016-08-28	EtOH_Box04_S113	ACTIVE	0	2849.61554193
2E90EDD235B4	2016-08-28	EtOH_Box04_S113	ACTIVE	0	2849.7562511
2E90EDD235B4	2016-08-28	EtOH_Box04_S113	ACTIVE	0	2849.88510299
2E90EDD235B4	2016-08-28	EtOH_Box04_S113	ACTIVE	0	2850.04630494
2E90EDD235B4	2016-08-28	EtOH_Box04_S113	ACTIVE	0	2850.21851301
2E90EDD235B4	2016-08-28	EtOH_Box04_S113	ACTIVE	0	2850.34730291
2E90EDD235B4	2016-08-28	EtOH_Box04_S113	ACTIVE	0	2850.49772811
2E90EDD235B4	2016-08-28	EtOH_Box04_S113	ACTIVE	0	2850.63730407
2E90EDD235B4	2016-08-28	EtOH_Box04_S113	ACTIVE	0	2850.78018308
2E90EDD235B4	2016-08-28	EtOH_Box04_S113	ACTIVE	0	2850.93074799
2E90EDD235B4	2016-08-28	EtOH_Box04_S113	ACTIVE	0	2851.0919311
2E90EDD235B4	2016-08-28	EtOH_Box04_S113	ACTIVE	0	2851.199085
2E90EDD235B4	2016-08-28	EtOH_Box04_S113	ACTIVE	0	2851.36029196
2E90EDD235B4	2016-08-28	EtOH_Box04_S113	ACTIVE	0	2851.51072407
2E90EDD235B4	2016-08-28	EtOH_Box04_S113	ACTIVE	0	2851.6610949
2E90EDD235B4	2016-08-28	EtOH_Box04_S113	ACTIVE	0	2851.80071592
2E90EDD235B4	2016-08-28	EtOH_Box04_S113	ACTIVE	0	2851.96216297
2E90EDD235B4	2016-08-28	EtOH_Box04_S113	ACTIVE	0	2856.97052312
2E90EDD235B4	2016-08-28	EtOH_Box04_S113	ACTIVE	0	2869.34634209
2E90EDD235B4	2016-08-28	EtOH_Box04_S113	ACTIVE	0	2893.49708104
2E90EDD235B4	2016-08-28	EtOH_Box04_S113	ACTIVE	0	2895.63848209
2E90EDD235B4	2016-08-28	EtOH_Box04_S113	ACTIVE	0	2895.75649214
2E90EDD235B4	2016-08-28	EtOH_Box04_S113	ACTIVE	0	2896.29708195
2E90EDD235B4	2016-08-28	EtOH_Box04_S113	INACTIVE	0	2984.33263898
2E90EDD235B4	2016-08-28	EtOH_Box04_S113	INACTIVE	0	2984.94578505
2E90EDD235B4	2016-08-28	EtOH_Box04_S113	INACTIVE	0	2986.11013913
2E90EDD235B4	2016-08-28	EtOH_Box04_S113	ACTIVE	0	2997.17461705
2E90EDD235B4	2016-08-28	EtOH_Box04_S113	INACTIVE	0	3357.48237491
2E90EDD235B4	2016-08-28	EtOH_Box04_S113	INACTIVE	0	3357.77113795
2E90EDD235B4	2016-08-28	EtOH_Box04_S113	INACTIVE	0	3359.81183004
2E90EDD235B4	2016-08-28	EtOH_Box04_S113	INACTIVE	0	3359.96926212
2E90EDD235B4	2016-08-28	EtOH_Box04_S113	INACTIVE	0	3360.10579014
2E90EDD235B4	2016-08-28	EtOH_Box04_S113	ACTIVE	0	3369.21758103
2E90EDD235B4	2016-08-28	EtOH_Box04_S113	SessionEnd	0	3600.015733
