# Supplementary material for: An open source device for operant licking in rats
Source: PeerJ. 2017 Feb 14;5:e2981. doi: 10.7717/peerj.2981 (PMC5312574; doi:10.7717/peerj.2981)
Supplement: Supplemental Information 1 — The complete raw data and several R scripts that generated all the figures and statistical analysis were compressed using the Linux tar command. The bash program dataSummary.sh located in the sucrose and water subdirectory was used to generate summary statistics for each run. [file peerj-05-2981-s001.gz › data/water/water_fr/ETOH_motion_Box02_S118_2E90EDD08407.csv]

RatID	date	boxid	EventType	fr	seconds
2E90EDD08407	2016-08-28	EtOH_Box02_S118	Motion	0	2.04894089699
2E90EDD08407	2016-08-28	EtOH_Box02_S118	Motion	0	4.05171298981
2E90EDD08407	2016-08-28	EtOH_Box02_S118	Motion	0	7.98094201088
2E90EDD08407	2016-08-28	EtOH_Box02_S118	Motion	0	9.98356294632
2E90EDD08407	2016-08-28	EtOH_Box02_S118	Motion	0	13.4612209797
2E90EDD08407	2016-08-28	EtOH_Box02_S118	Motion	0	15.4638478756
2E90EDD08407	2016-08-28	EtOH_Box02_S118	Motion	0	19.1926620007
2E90EDD08407	2016-08-28	EtOH_Box02_S118	Motion	0	21.1953029633
2E90EDD08407	2016-08-28	EtOH_Box02_S118	Motion	0	26.7465910912
2E90EDD08407	2016-08-28	EtOH_Box02_S118	Motion	0	28.7492170334
2E90EDD08407	2016-08-28	EtOH_Box02_S118	Motion	0	36.1527450085
2E90EDD08407	2016-08-28	EtOH_Box02_S118	Motion	0	38.1553750038
2E90EDD08407	2016-08-28	EtOH_Box02_S118	Motion	0	43.7520470619
2E90EDD08407	2016-08-28	EtOH_Box02_S118	Motion	0	45.7546880245
2E90EDD08407	2016-08-28	EtOH_Box02_S118	Motion	0	49.1898479462
2E90EDD08407	2016-08-28	EtOH_Box02_S118	Motion	0	51.1924679279
2E90EDD08407	2016-08-28	EtOH_Box02_S118	Motion	0	54.734030962
2E90EDD08407	2016-08-28	EtOH_Box02_S118	Motion	0	56.7366199493
2E90EDD08407	2016-08-28	EtOH_Box02_S118	Motion	0	60.0107700825
2E90EDD08407	2016-08-28	EtOH_Box02_S118	Motion	0	62.0133650303
2E90EDD08407	2016-08-28	EtOH_Box02_S118	Motion	0	65.2839529514
2E90EDD08407	2016-08-28	EtOH_Box02_S118	Motion	0	67.2865800858
2E90EDD08407	2016-08-28	EtOH_Box02_S118	Motion	0	71.5110969543
2E90EDD08407	2016-08-28	EtOH_Box02_S118	Motion	0	73.5137450695
2E90EDD08407	2016-08-28	EtOH_Box02_S118	Motion	0	81.0558989048
2E90EDD08407	2016-08-28	EtOH_Box02_S118	Motion	0	83.0585448742
2E90EDD08407	2016-08-28	EtOH_Box02_S118	Motion	0	86.5530190468
2E90EDD08407	2016-08-28	EtOH_Box02_S118	Motion	0	88.5570058823
2E90EDD08407	2016-08-28	EtOH_Box02_S118	Motion	0	91.9617769718
2E90EDD08407	2016-08-28	EtOH_Box02_S118	Motion	0	93.9644138813
2E90EDD08407	2016-08-28	EtOH_Box02_S118	Motion	0	97.280203104
2E90EDD08407	2016-08-28	EtOH_Box02_S118	Motion	0	99.2828319073
2E90EDD08407	2016-08-28	EtOH_Box02_S118	Motion	0	107.864852905
2E90EDD08407	2016-08-28	EtOH_Box02_S118	Motion	0	109.86750102
2E90EDD08407	2016-08-28	EtOH_Box02_S118	Motion	0	116.694612026
2E90EDD08407	2016-08-28	EtOH_Box02_S118	Motion	0	118.697241068
2E90EDD08407	2016-08-28	EtOH_Box02_S118	Motion	0	122.267621994
2E90EDD08407	2016-08-28	EtOH_Box02_S118	Motion	0	124.273214102
2E90EDD08407	2016-08-28	EtOH_Box02_S118	Motion	0	128.306252003
2E90EDD08407	2016-08-28	EtOH_Box02_S118	Motion	0	130.308907986
2E90EDD08407	2016-08-28	EtOH_Box02_S118	Motion	0	134.084372997
2E90EDD08407	2016-08-28	EtOH_Box02_S118	Motion	0	136.08699894
2E90EDD08407	2016-08-28	EtOH_Box02_S118	Motion	0	145.859024048
2E90EDD08407	2016-08-28	EtOH_Box02_S118	Motion	0	147.861655951
2E90EDD08407	2016-08-28	EtOH_Box02_S118	Motion	0	158.897320986
2E90EDD08407	2016-08-28	EtOH_Box02_S118	Motion	0	160.899990082
2E90EDD08407	2016-08-28	EtOH_Box02_S118	Motion	0	164.48526597
2E90EDD08407	2016-08-28	EtOH_Box02_S118	Motion	0	166.490738869
2E90EDD08407	2016-08-28	EtOH_Box02_S118	Motion	0	172.456387043
2E90EDD08407	2016-08-28	EtOH_Box02_S118	Motion	0	174.459065914
2E90EDD08407	2016-08-28	EtOH_Box02_S118	Motion	0	179.592494965
2E90EDD08407	2016-08-28	EtOH_Box02_S118	Motion	0	181.595160961
2E90EDD08407	2016-08-28	EtOH_Box02_S118	Motion	0	185.599436045
2E90EDD08407	2016-08-28	EtOH_Box02_S118	Motion	0	187.6020751
2E90EDD08407	2016-08-28	EtOH_Box02_S118	Motion	0	191.609549046
2E90EDD08407	2016-08-28	EtOH_Box02_S118	Motion	0	193.612185955
2E90EDD08407	2016-08-28	EtOH_Box02_S118	Motion	0	197.866847038
2E90EDD08407	2016-08-28	EtOH_Box02_S118	Motion	0	199.869523048
2E90EDD08407	2016-08-28	EtOH_Box02_S118	Motion	0	211.547219038
2E90EDD08407	2016-08-28	EtOH_Box02_S118	Motion	0	213.55002594
2E90EDD08407	2016-08-28	EtOH_Box02_S118	Motion	0	217.94817996
2E90EDD08407	2016-08-28	EtOH_Box02_S118	Motion	0	219.951188087
2E90EDD08407	2016-08-28	EtOH_Box02_S118	Motion	0	234.242192984
2E90EDD08407	2016-08-28	EtOH_Box02_S118	Motion	0	236.245267868
2E90EDD08407	2016-08-28	EtOH_Box02_S118	Motion	0	242.424203873
2E90EDD08407	2016-08-28	EtOH_Box02_S118	Motion	0	244.427016973
2E90EDD08407	2016-08-28	EtOH_Box02_S118	Motion	0	248.16972208
2E90EDD08407	2016-08-28	EtOH_Box02_S118	Motion	0	250.172970057
2E90EDD08407	2016-08-28	EtOH_Box02_S118	Motion	0	262.161575079
2E90EDD08407	2016-08-28	EtOH_Box02_S118	Motion	0	264.164810896
2E90EDD08407	2016-08-28	EtOH_Box02_S118	Motion	0	276.177650928
2E90EDD08407	2016-08-28	EtOH_Box02_S118	Motion	0	278.180728912
2E90EDD08407	2016-08-28	EtOH_Box02_S118	Motion	0	281.515235901
2E90EDD08407	2016-08-28	EtOH_Box02_S118	Motion	0	283.51808691
2E90EDD08407	2016-08-28	EtOH_Box02_S118	Motion	0	286.751194
2E90EDD08407	2016-08-28	EtOH_Box02_S118	Motion	0	288.753994942
2E90EDD08407	2016-08-28	EtOH_Box02_S118	Motion	0	297.354654074
2E90EDD08407	2016-08-28	EtOH_Box02_S118	Motion	0	299.357353926
2E90EDD08407	2016-08-28	EtOH_Box02_S118	Motion	0	304.205630064
2E90EDD08407	2016-08-28	EtOH_Box02_S118	Motion	0	306.208852053
2E90EDD08407	2016-08-28	EtOH_Box02_S118	Motion	0	311.140969992
2E90EDD08407	2016-08-28	EtOH_Box02_S118	Motion	0	313.144033909
2E90EDD08407	2016-08-28	EtOH_Box02_S118	Motion	0	317.33685708
2E90EDD08407	2016-08-28	EtOH_Box02_S118	Motion	0	319.339572906
2E90EDD08407	2016-08-28	EtOH_Box02_S118	Motion	0	323.27294898
2E90EDD08407	2016-08-28	EtOH_Box02_S118	Motion	0	325.276292086
2E90EDD08407	2016-08-28	EtOH_Box02_S118	Motion	0	331.288486004
2E90EDD08407	2016-08-28	EtOH_Box02_S118	Motion	0	333.291532993
2E90EDD08407	2016-08-28	EtOH_Box02_S118	Motion	0	338.764714956
2E90EDD08407	2016-08-28	EtOH_Box02_S118	Motion	0	340.767508984
2E90EDD08407	2016-08-28	EtOH_Box02_S118	Motion	0	344.113897085
2E90EDD08407	2016-08-28	EtOH_Box02_S118	Motion	0	346.116961002
2E90EDD08407	2016-08-28	EtOH_Box02_S118	Motion	0	350.699886084
2E90EDD08407	2016-08-28	EtOH_Box02_S118	Motion	0	352.702656031
2E90EDD08407	2016-08-28	EtOH_Box02_S118	Motion	0	358.190706968
2E90EDD08407	2016-08-28	EtOH_Box02_S118	Motion	0	360.196907043
2E90EDD08407	2016-08-28	EtOH_Box02_S118	Motion	0	364.353694916
2E90EDD08407	2016-08-28	EtOH_Box02_S118	Motion	0	366.35637188
2E90EDD08407	2016-08-28	EtOH_Box02_S118	Motion	0	387.812247038
2E90EDD08407	2016-08-28	EtOH_Box02_S118	Motion	0	389.81516099
2E90EDD08407	2016-08-28	EtOH_Box02_S118	Motion	0	396.582246065
2E90EDD08407	2016-08-28	EtOH_Box02_S118	Motion	0	398.58504796
2E90EDD08407	2016-08-28	EtOH_Box02_S118	Motion	0	402.509016991
2E90EDD08407	2016-08-28	EtOH_Box02_S118	Motion	0	404.513298988
2E90EDD08407	2016-08-28	EtOH_Box02_S118	Motion	0	407.869525909
2E90EDD08407	2016-08-28	EtOH_Box02_S118	Motion	0	409.872428894
2E90EDD08407	2016-08-28	EtOH_Box02_S118	Motion	0	415.099796057
2E90EDD08407	2016-08-28	EtOH_Box02_S118	Motion	0	417.102971077
2E90EDD08407	2016-08-28	EtOH_Box02_S118	Motion	0	420.382169008
2E90EDD08407	2016-08-28	EtOH_Box02_S118	Motion	0	422.388326883
2E90EDD08407	2016-08-28	EtOH_Box02_S118	Motion	0	426.064228058
2E90EDD08407	2016-08-28	EtOH_Box02_S118	Motion	0	428.067173958
2E90EDD08407	2016-08-28	EtOH_Box02_S118	Motion	0	432.630624056
2E90EDD08407	2016-08-28	EtOH_Box02_S118	Motion	0	434.633317947
2E90EDD08407	2016-08-28	EtOH_Box02_S118	Motion	0	438.142888069
2E90EDD08407	2016-08-28	EtOH_Box02_S118	Motion	0	440.147471905
2E90EDD08407	2016-08-28	EtOH_Box02_S118	Motion	0	444.370017052
2E90EDD08407	2016-08-28	EtOH_Box02_S118	Motion	0	446.37271595
2E90EDD08407	2016-08-28	EtOH_Box02_S118	Motion	0	449.618418932
2E90EDD08407	2016-08-28	EtOH_Box02_S118	Motion	0	451.621262074
2E90EDD08407	2016-08-28	EtOH_Box02_S118	Motion	0	454.920449972
2E90EDD08407	2016-08-28	EtOH_Box02_S118	Motion	0	456.926635027
2E90EDD08407	2016-08-28	EtOH_Box02_S118	Motion	0	462.11818409
2E90EDD08407	2016-08-28	EtOH_Box02_S118	Motion	0	464.121208906
2E90EDD08407	2016-08-28	EtOH_Box02_S118	Motion	0	467.464768887
2E90EDD08407	2016-08-28	EtOH_Box02_S118	Motion	0	469.470438004
2E90EDD08407	2016-08-28	EtOH_Box02_S118	Motion	0	478.045237064
2E90EDD08407	2016-08-28	EtOH_Box02_S118	Motion	0	480.04823494
2E90EDD08407	2016-08-28	EtOH_Box02_S118	Motion	0	531.341875076
2E90EDD08407	2016-08-28	EtOH_Box02_S118	Motion	0	533.344573975
2E90EDD08407	2016-08-28	EtOH_Box02_S118	Motion	0	559.611633062
2E90EDD08407	2016-08-28	EtOH_Box02_S118	Motion	0	561.614445925
2E90EDD08407	2016-08-28	EtOH_Box02_S118	Motion	0	565.358587027
2E90EDD08407	2016-08-28	EtOH_Box02_S118	Motion	0	567.364048958
2E90EDD08407	2016-08-28	EtOH_Box02_S118	Motion	0	575.314529896
2E90EDD08407	2016-08-28	EtOH_Box02_S118	Motion	0	577.317838907
2E90EDD08407	2016-08-28	EtOH_Box02_S118	Motion	0	580.655776978
2E90EDD08407	2016-08-28	EtOH_Box02_S118	Motion	0	582.65853405
2E90EDD08407	2016-08-28	EtOH_Box02_S118	Motion	0	590.945972919
2E90EDD08407	2016-08-28	EtOH_Box02_S118	Motion	0	592.948914051
2E90EDD08407	2016-08-28	EtOH_Box02_S118	Motion	0	596.38654995
2E90EDD08407	2016-08-28	EtOH_Box02_S118	Motion	0	598.389332056
2E90EDD08407	2016-08-28	EtOH_Box02_S118	Motion	0	602.417967081
2E90EDD08407	2016-08-28	EtOH_Box02_S118	Motion	0	604.421087027
2E90EDD08407	2016-08-28	EtOH_Box02_S118	Motion	0	608.831867933
2E90EDD08407	2016-08-28	EtOH_Box02_S118	Motion	0	610.834634066
2E90EDD08407	2016-08-28	EtOH_Box02_S118	Motion	0	618.000153065
2E90EDD08407	2016-08-28	EtOH_Box02_S118	Motion	0	620.00305295
2E90EDD08407	2016-08-28	EtOH_Box02_S118	Motion	0	623.804531097
2E90EDD08407	2016-08-28	EtOH_Box02_S118	Motion	0	625.807365894
2E90EDD08407	2016-08-28	EtOH_Box02_S118	Motion	0	630.326519966
2E90EDD08407	2016-08-28	EtOH_Box02_S118	Motion	0	632.329472065
2E90EDD08407	2016-08-28	EtOH_Box02_S118	Motion	0	637.699213982
2E90EDD08407	2016-08-28	EtOH_Box02_S118	Motion	0	639.701971054
2E90EDD08407	2016-08-28	EtOH_Box02_S118	Motion	0	642.928159952
2E90EDD08407	2016-08-28	EtOH_Box02_S118	Motion	0	644.931127071
2E90EDD08407	2016-08-28	EtOH_Box02_S118	Motion	0	662.781764984
2E90EDD08407	2016-08-28	EtOH_Box02_S118	Motion	0	664.78461194
2E90EDD08407	2016-08-28	EtOH_Box02_S118	Motion	0	672.335947037
2E90EDD08407	2016-08-28	EtOH_Box02_S118	Motion	0	674.338738918
2E90EDD08407	2016-08-28	EtOH_Box02_S118	Motion	0	678.00249505
2E90EDD08407	2016-08-28	EtOH_Box02_S118	Motion	0	680.005532026
2E90EDD08407	2016-08-28	EtOH_Box02_S118	Motion	0	704.63480401
2E90EDD08407	2016-08-28	EtOH_Box02_S118	Motion	0	706.637512922
2E90EDD08407	2016-08-28	EtOH_Box02_S118	Motion	0	710.071342945
2E90EDD08407	2016-08-28	EtOH_Box02_S118	Motion	0	712.074485064
2E90EDD08407	2016-08-28	EtOH_Box02_S118	Motion	0	732.36967802
2E90EDD08407	2016-08-28	EtOH_Box02_S118	Motion	0	734.37270999
2E90EDD08407	2016-08-28	EtOH_Box02_S118	Motion	0	759.788048983
2E90EDD08407	2016-08-28	EtOH_Box02_S118	Motion	0	761.790745974
2E90EDD08407	2016-08-28	EtOH_Box02_S118	Motion	0	768.02182889
2E90EDD08407	2016-08-28	EtOH_Box02_S118	Motion	0	770.024879932
2E90EDD08407	2016-08-28	EtOH_Box02_S118	Motion	0	773.363584042
2E90EDD08407	2016-08-28	EtOH_Box02_S118	Motion	0	775.366987944
2E90EDD08407	2016-08-28	EtOH_Box02_S118	Motion	0	780.049915075
2E90EDD08407	2016-08-28	EtOH_Box02_S118	Motion	0	782.052855968
2E90EDD08407	2016-08-28	EtOH_Box02_S118	Motion	0	791.479917049
2E90EDD08407	2016-08-28	EtOH_Box02_S118	Motion	0	793.482906103
2E90EDD08407	2016-08-28	EtOH_Box02_S118	Motion	0	797.594759941
2E90EDD08407	2016-08-28	EtOH_Box02_S118	Motion	0	799.597604036
2E90EDD08407	2016-08-28	EtOH_Box02_S118	Motion	0	806.034616947
2E90EDD08407	2016-08-28	EtOH_Box02_S118	Motion	0	808.037360907
2E90EDD08407	2016-08-28	EtOH_Box02_S118	Motion	0	812.339530945
2E90EDD08407	2016-08-28	EtOH_Box02_S118	Motion	0	814.342638969
2E90EDD08407	2016-08-28	EtOH_Box02_S118	Motion	0	819.7620399
2E90EDD08407	2016-08-28	EtOH_Box02_S118	Motion	0	821.764869928
2E90EDD08407	2016-08-28	EtOH_Box02_S118	Motion	0	825.629251003
2E90EDD08407	2016-08-28	EtOH_Box02_S118	Motion	0	827.631975889
2E90EDD08407	2016-08-28	EtOH_Box02_S118	Motion	0	832.188829899
2E90EDD08407	2016-08-28	EtOH_Box02_S118	Motion	0	834.191951036
2E90EDD08407	2016-08-28	EtOH_Box02_S118	Motion	0	837.71911788
2E90EDD08407	2016-08-28	EtOH_Box02_S118	Motion	0	839.72188592
2E90EDD08407	2016-08-28	EtOH_Box02_S118	Motion	0	843.898179054
2E90EDD08407	2016-08-28	EtOH_Box02_S118	Motion	0	845.901113033
2E90EDD08407	2016-08-28	EtOH_Box02_S118	Motion	0	851.460185051
2E90EDD08407	2016-08-28	EtOH_Box02_S118	Motion	0	853.463178873
2E90EDD08407	2016-08-28	EtOH_Box02_S118	Motion	0	856.683264017
2E90EDD08407	2016-08-28	EtOH_Box02_S118	Motion	0	858.68599987
2E90EDD08407	2016-08-28	EtOH_Box02_S118	Motion	0	862.634965897
2E90EDD08407	2016-08-28	EtOH_Box02_S118	Motion	0	864.637700081
2E90EDD08407	2016-08-28	EtOH_Box02_S118	Motion	0	868.697201967
2E90EDD08407	2016-08-28	EtOH_Box02_S118	Motion	0	870.699941874
2E90EDD08407	2016-08-28	EtOH_Box02_S118	Motion	0	877.026732922
2E90EDD08407	2016-08-28	EtOH_Box02_S118	Motion	0	879.029784918
2E90EDD08407	2016-08-28	EtOH_Box02_S118	Motion	0	897.531651974
2E90EDD08407	2016-08-28	EtOH_Box02_S118	Motion	0	899.534588099
2E90EDD08407	2016-08-28	EtOH_Box02_S118	Motion	0	903.845227003
2E90EDD08407	2016-08-28	EtOH_Box02_S118	Motion	0	905.84811306
2E90EDD08407	2016-08-28	EtOH_Box02_S118	Motion	0	909.564922094
2E90EDD08407	2016-08-28	EtOH_Box02_S118	Motion	0	911.571023941
2E90EDD08407	2016-08-28	EtOH_Box02_S118	Motion	0	914.9258461
2E90EDD08407	2016-08-28	EtOH_Box02_S118	Motion	0	916.930167913
2E90EDD08407	2016-08-28	EtOH_Box02_S118	Motion	0	920.28592205
2E90EDD08407	2016-08-28	EtOH_Box02_S118	Motion	0	922.291472912
2E90EDD08407	2016-08-28	EtOH_Box02_S118	Motion	0	925.966435909
2E90EDD08407	2016-08-28	EtOH_Box02_S118	Motion	0	927.969461918
2E90EDD08407	2016-08-28	EtOH_Box02_S118	Motion	0	932.048417091
2E90EDD08407	2016-08-28	EtOH_Box02_S118	Motion	0	934.051495075
2E90EDD08407	2016-08-28	EtOH_Box02_S118	Motion	0	938.200510025
2E90EDD08407	2016-08-28	EtOH_Box02_S118	Motion	0	940.203604937
2E90EDD08407	2016-08-28	EtOH_Box02_S118	Motion	0	948.459102869
2E90EDD08407	2016-08-28	EtOH_Box02_S118	Motion	0	950.461889029
2E90EDD08407	2016-08-28	EtOH_Box02_S118	Motion	0	954.424695969
2E90EDD08407	2016-08-28	EtOH_Box02_S118	Motion	0	956.427866936
2E90EDD08407	2016-08-28	EtOH_Box02_S118	Motion	0	959.710587978
2E90EDD08407	2016-08-28	EtOH_Box02_S118	Motion	0	961.713336945
2E90EDD08407	2016-08-28	EtOH_Box02_S118	Motion	0	966.11778307
2E90EDD08407	2016-08-28	EtOH_Box02_S118	Motion	0	968.120795965
2E90EDD08407	2016-08-28	EtOH_Box02_S118	Motion	0	972.1552279
2E90EDD08407	2016-08-28	EtOH_Box02_S118	Motion	0	974.158282042
2E90EDD08407	2016-08-28	EtOH_Box02_S118	Motion	0	977.398930073
2E90EDD08407	2016-08-28	EtOH_Box02_S118	Motion	0	979.402383089
2E90EDD08407	2016-08-28	EtOH_Box02_S118	Motion	0	982.830511093
2E90EDD08407	2016-08-28	EtOH_Box02_S118	Motion	0	984.833366871
2E90EDD08407	2016-08-28	EtOH_Box02_S118	Motion	0	989.373573065
2E90EDD08407	2016-08-28	EtOH_Box02_S118	Motion	0	991.376709938
2E90EDD08407	2016-08-28	EtOH_Box02_S118	Motion	0	994.757483959
2E90EDD08407	2016-08-28	EtOH_Box02_S118	Motion	0	996.760262966
2E90EDD08407	2016-08-28	EtOH_Box02_S118	Motion	0	1000.09882092
2E90EDD08407	2016-08-28	EtOH_Box02_S118	Motion	0	1002.10195494
2E90EDD08407	2016-08-28	EtOH_Box02_S118	Motion	0	1031.95872808
2E90EDD08407	2016-08-28	EtOH_Box02_S118	Motion	0	1033.96167588
2E90EDD08407	2016-08-28	EtOH_Box02_S118	Motion	0	1043.13256001
2E90EDD08407	2016-08-28	EtOH_Box02_S118	Motion	0	1045.13568211
2E90EDD08407	2016-08-28	EtOH_Box02_S118	Motion	0	1048.51611304
2E90EDD08407	2016-08-28	EtOH_Box02_S118	Motion	0	1050.51969409
2E90EDD08407	2016-08-28	EtOH_Box02_S118	Motion	0	1054.79819107
2E90EDD08407	2016-08-28	EtOH_Box02_S118	Motion	0	1056.801018
2E90EDD08407	2016-08-28	EtOH_Box02_S118	Motion	0	1061.08718705
2E90EDD08407	2016-08-28	EtOH_Box02_S118	Motion	0	1063.08998895
2E90EDD08407	2016-08-28	EtOH_Box02_S118	Motion	0	1067.46327305
2E90EDD08407	2016-08-28	EtOH_Box02_S118	Motion	0	1069.46636891
2E90EDD08407	2016-08-28	EtOH_Box02_S118	Motion	0	1072.94117999
2E90EDD08407	2016-08-28	EtOH_Box02_S118	Motion	0	1074.94401598
2E90EDD08407	2016-08-28	EtOH_Box02_S118	Motion	0	1081.08940697
2E90EDD08407	2016-08-28	EtOH_Box02_S118	Motion	0	1083.09208107
2E90EDD08407	2016-08-28	EtOH_Box02_S118	Motion	0	1086.88453388
2E90EDD08407	2016-08-28	EtOH_Box02_S118	Motion	0	1088.88746095
2E90EDD08407	2016-08-28	EtOH_Box02_S118	Motion	0	1092.0642941
2E90EDD08407	2016-08-28	EtOH_Box02_S118	Motion	0	1094.06739306
2E90EDD08407	2016-08-28	EtOH_Box02_S118	Motion	0	1112.12680697
2E90EDD08407	2016-08-28	EtOH_Box02_S118	Motion	0	1114.12996006
2E90EDD08407	2016-08-28	EtOH_Box02_S118	Motion	0	1118.50724196
2E90EDD08407	2016-08-28	EtOH_Box02_S118	Motion	0	1120.510571
2E90EDD08407	2016-08-28	EtOH_Box02_S118	Motion	0	1123.75979209
2E90EDD08407	2016-08-28	EtOH_Box02_S118	Motion	0	1125.76257801
2E90EDD08407	2016-08-28	EtOH_Box02_S118	Motion	0	1130.59233189
2E90EDD08407	2016-08-28	EtOH_Box02_S118	Motion	0	1132.59548807
2E90EDD08407	2016-08-28	EtOH_Box02_S118	Motion	0	1137.00033307
2E90EDD08407	2016-08-28	EtOH_Box02_S118	Motion	0	1139.0033741
2E90EDD08407	2016-08-28	EtOH_Box02_S118	Motion	0	1142.98728991
2E90EDD08407	2016-08-28	EtOH_Box02_S118	Motion	0	1144.99034595
2E90EDD08407	2016-08-28	EtOH_Box02_S118	Motion	0	1148.90282702
2E90EDD08407	2016-08-28	EtOH_Box02_S118	Motion	0	1150.90575004
2E90EDD08407	2016-08-28	EtOH_Box02_S118	Motion	0	1156.07870889
2E90EDD08407	2016-08-28	EtOH_Box02_S118	Motion	0	1158.08167791
2E90EDD08407	2016-08-28	EtOH_Box02_S118	Motion	0	1162.68584991
2E90EDD08407	2016-08-28	EtOH_Box02_S118	Motion	0	1164.68859696
2E90EDD08407	2016-08-28	EtOH_Box02_S118	Motion	0	1168.89695692
2E90EDD08407	2016-08-28	EtOH_Box02_S118	Motion	0	1170.89991593
2E90EDD08407	2016-08-28	EtOH_Box02_S118	Motion	0	1174.49376988
2E90EDD08407	2016-08-28	EtOH_Box02_S118	Motion	0	1176.49728894
2E90EDD08407	2016-08-28	EtOH_Box02_S118	Motion	0	1181.87064099
2E90EDD08407	2016-08-28	EtOH_Box02_S118	Motion	0	1183.87351203
2E90EDD08407	2016-08-28	EtOH_Box02_S118	Motion	0	1195.25034404
2E90EDD08407	2016-08-28	EtOH_Box02_S118	Motion	0	1197.25358295
2E90EDD08407	2016-08-28	EtOH_Box02_S118	Motion	0	1200.55055094
2E90EDD08407	2016-08-28	EtOH_Box02_S118	Motion	0	1202.5541749
2E90EDD08407	2016-08-28	EtOH_Box02_S118	Motion	0	1211.47135091
2E90EDD08407	2016-08-28	EtOH_Box02_S118	Motion	0	1213.47474098
2E90EDD08407	2016-08-28	EtOH_Box02_S118	Motion	0	1218.60027194
2E90EDD08407	2016-08-28	EtOH_Box02_S118	Motion	0	1220.60345197
2E90EDD08407	2016-08-28	EtOH_Box02_S118	Motion	0	1223.81651902
2E90EDD08407	2016-08-28	EtOH_Box02_S118	Motion	0	1225.81927299
2E90EDD08407	2016-08-28	EtOH_Box02_S118	Motion	0	1238.9189539
2E90EDD08407	2016-08-28	EtOH_Box02_S118	Motion	0	1240.92190504
2E90EDD08407	2016-08-28	EtOH_Box02_S118	Motion	0	1244.84864187
2E90EDD08407	2016-08-28	EtOH_Box02_S118	Motion	0	1246.85153294
2E90EDD08407	2016-08-28	EtOH_Box02_S118	Motion	0	1251.05418491
2E90EDD08407	2016-08-28	EtOH_Box02_S118	Motion	0	1253.05725288
2E90EDD08407	2016-08-28	EtOH_Box02_S118	Motion	0	1258.07610393
2E90EDD08407	2016-08-28	EtOH_Box02_S118	Motion	0	1260.07925701
2E90EDD08407	2016-08-28	EtOH_Box02_S118	Motion	0	1264.73086596
2E90EDD08407	2016-08-28	EtOH_Box02_S118	Motion	0	1266.73365808
2E90EDD08407	2016-08-28	EtOH_Box02_S118	Motion	0	1270.30757403
2E90EDD08407	2016-08-28	EtOH_Box02_S118	Motion	0	1272.31094193
2E90EDD08407	2016-08-28	EtOH_Box02_S118	Motion	0	1276.71160197
2E90EDD08407	2016-08-28	EtOH_Box02_S118	Motion	0	1278.71437001
2E90EDD08407	2016-08-28	EtOH_Box02_S118	Motion	0	1281.93392396
2E90EDD08407	2016-08-28	EtOH_Box02_S118	Motion	0	1283.93691587
2E90EDD08407	2016-08-28	EtOH_Box02_S118	Motion	0	1288.51675296
2E90EDD08407	2016-08-28	EtOH_Box02_S118	Motion	0	1290.520046
2E90EDD08407	2016-08-28	EtOH_Box02_S118	Motion	0	1293.6903131
2E90EDD08407	2016-08-28	EtOH_Box02_S118	Motion	0	1295.69300103
2E90EDD08407	2016-08-28	EtOH_Box02_S118	Motion	0	1300.08619094
2E90EDD08407	2016-08-28	EtOH_Box02_S118	Motion	0	1302.08931208
2E90EDD08407	2016-08-28	EtOH_Box02_S118	Motion	0	1305.65893507
2E90EDD08407	2016-08-28	EtOH_Box02_S118	Motion	0	1307.66162205
2E90EDD08407	2016-08-28	EtOH_Box02_S118	Motion	0	1338.05835891
2E90EDD08407	2016-08-28	EtOH_Box02_S118	Motion	0	1340.06150198
2E90EDD08407	2016-08-28	EtOH_Box02_S118	Motion	0	1346.92969799
2E90EDD08407	2016-08-28	EtOH_Box02_S118	Motion	0	1348.93237305
2E90EDD08407	2016-08-28	EtOH_Box02_S118	Motion	0	1353.01749587
2E90EDD08407	2016-08-28	EtOH_Box02_S118	Motion	0	1355.02055502
2E90EDD08407	2016-08-28	EtOH_Box02_S118	Motion	0	1358.71632791
2E90EDD08407	2016-08-28	EtOH_Box02_S118	Motion	0	1360.71906495
2E90EDD08407	2016-08-28	EtOH_Box02_S118	Motion	0	1364.23813605
2E90EDD08407	2016-08-28	EtOH_Box02_S118	Motion	0	1366.24102187
2E90EDD08407	2016-08-28	EtOH_Box02_S118	Motion	0	1369.80719209
2E90EDD08407	2016-08-28	EtOH_Box02_S118	Motion	0	1371.8100369
2E90EDD08407	2016-08-28	EtOH_Box02_S118	Motion	0	1375.94874597
2E90EDD08407	2016-08-28	EtOH_Box02_S118	Motion	0	1377.95158291
2E90EDD08407	2016-08-28	EtOH_Box02_S118	Motion	0	1386.96964908
2E90EDD08407	2016-08-28	EtOH_Box02_S118	Motion	0	1388.97268391
2E90EDD08407	2016-08-28	EtOH_Box02_S118	Motion	0	1396.61077309
2E90EDD08407	2016-08-28	EtOH_Box02_S118	Motion	0	1398.61394787
2E90EDD08407	2016-08-28	EtOH_Box02_S118	Motion	0	1402.31786108
2E90EDD08407	2016-08-28	EtOH_Box02_S118	Motion	0	1404.32131505
2E90EDD08407	2016-08-28	EtOH_Box02_S118	Motion	0	1407.87638402
2E90EDD08407	2016-08-28	EtOH_Box02_S118	Motion	0	1409.87920094
2E90EDD08407	2016-08-28	EtOH_Box02_S118	Motion	0	1415.70415592
2E90EDD08407	2016-08-28	EtOH_Box02_S118	Motion	0	1417.706949
2E90EDD08407	2016-08-28	EtOH_Box02_S118	Motion	0	1421.24366808
2E90EDD08407	2016-08-28	EtOH_Box02_S118	Motion	0	1423.24668193
2E90EDD08407	2016-08-28	EtOH_Box02_S118	Motion	0	1426.73068309
2E90EDD08407	2016-08-28	EtOH_Box02_S118	Motion	0	1428.7334621
2E90EDD08407	2016-08-28	EtOH_Box02_S118	Motion	0	1436.41540289
2E90EDD08407	2016-08-28	EtOH_Box02_S118	Motion	0	1438.4182961
2E90EDD08407	2016-08-28	EtOH_Box02_S118	Motion	0	1443.7798419
2E90EDD08407	2016-08-28	EtOH_Box02_S118	Motion	0	1445.78263593
2E90EDD08407	2016-08-28	EtOH_Box02_S118	Motion	0	1449.18399787
2E90EDD08407	2016-08-28	EtOH_Box02_S118	Motion	0	1451.18675303
2E90EDD08407	2016-08-28	EtOH_Box02_S118	Motion	0	1455.66537189
2E90EDD08407	2016-08-28	EtOH_Box02_S118	Motion	0	1457.66813588
2E90EDD08407	2016-08-28	EtOH_Box02_S118	Motion	0	1463.72984409
2E90EDD08407	2016-08-28	EtOH_Box02_S118	Motion	0	1465.73262191
2E90EDD08407	2016-08-28	EtOH_Box02_S118	Motion	0	1469.69941807
2E90EDD08407	2016-08-28	EtOH_Box02_S118	Motion	0	1471.70218587
2E90EDD08407	2016-08-28	EtOH_Box02_S118	Motion	0	1475.61149287
2E90EDD08407	2016-08-28	EtOH_Box02_S118	Motion	0	1477.61436009
2E90EDD08407	2016-08-28	EtOH_Box02_S118	Motion	0	1483.24812198
2E90EDD08407	2016-08-28	EtOH_Box02_S118	Motion	0	1485.25141406
2E90EDD08407	2016-08-28	EtOH_Box02_S118	Motion	0	1491.73947597
2E90EDD08407	2016-08-28	EtOH_Box02_S118	Motion	0	1493.74226999
2E90EDD08407	2016-08-28	EtOH_Box02_S118	Motion	0	1497.11360788
2E90EDD08407	2016-08-28	EtOH_Box02_S118	Motion	0	1499.11628699
2E90EDD08407	2016-08-28	EtOH_Box02_S118	Motion	0	1503.91492796
2E90EDD08407	2016-08-28	EtOH_Box02_S118	Motion	0	1505.91785789
2E90EDD08407	2016-08-28	EtOH_Box02_S118	Motion	0	1509.16749907
2E90EDD08407	2016-08-28	EtOH_Box02_S118	Motion	0	1511.17068791
2E90EDD08407	2016-08-28	EtOH_Box02_S118	Motion	0	1514.97720098
2E90EDD08407	2016-08-28	EtOH_Box02_S118	Motion	0	1516.98023295
2E90EDD08407	2016-08-28	EtOH_Box02_S118	Motion	0	1521.83289099
2E90EDD08407	2016-08-28	EtOH_Box02_S118	Motion	0	1523.83579087
2E90EDD08407	2016-08-28	EtOH_Box02_S118	Motion	0	1528.20175791
2E90EDD08407	2016-08-28	EtOH_Box02_S118	Motion	0	1530.20499706
2E90EDD08407	2016-08-28	EtOH_Box02_S118	Motion	0	1535.17019606
2E90EDD08407	2016-08-28	EtOH_Box02_S118	Motion	0	1537.17321801
2E90EDD08407	2016-08-28	EtOH_Box02_S118	Motion	0	1541.0366509
2E90EDD08407	2016-08-28	EtOH_Box02_S118	Motion	0	1543.03973508
2E90EDD08407	2016-08-28	EtOH_Box02_S118	Motion	0	1546.59900308
2E90EDD08407	2016-08-28	EtOH_Box02_S118	Motion	0	1548.60169387
2E90EDD08407	2016-08-28	EtOH_Box02_S118	Motion	0	1551.82797289
2E90EDD08407	2016-08-28	EtOH_Box02_S118	Motion	0	1553.83084488
2E90EDD08407	2016-08-28	EtOH_Box02_S118	Motion	0	1557.75547004
2E90EDD08407	2016-08-28	EtOH_Box02_S118	Motion	0	1559.75824308
2E90EDD08407	2016-08-28	EtOH_Box02_S118	Motion	0	1563.33093596
2E90EDD08407	2016-08-28	EtOH_Box02_S118	Motion	0	1565.33371687
2E90EDD08407	2016-08-28	EtOH_Box02_S118	Motion	0	1569.12630606
2E90EDD08407	2016-08-28	EtOH_Box02_S118	Motion	0	1571.12946105
2E90EDD08407	2016-08-28	EtOH_Box02_S118	Motion	0	1575.10770488
2E90EDD08407	2016-08-28	EtOH_Box02_S118	Motion	0	1577.11089301
2E90EDD08407	2016-08-28	EtOH_Box02_S118	Motion	0	1580.85970688
2E90EDD08407	2016-08-28	EtOH_Box02_S118	Motion	0	1582.86261988
2E90EDD08407	2016-08-28	EtOH_Box02_S118	Motion	0	1587.47063303
2E90EDD08407	2016-08-28	EtOH_Box02_S118	Motion	0	1589.47390699
2E90EDD08407	2016-08-28	EtOH_Box02_S118	Motion	0	1593.17969894
2E90EDD08407	2016-08-28	EtOH_Box02_S118	Motion	0	1595.18284392
2E90EDD08407	2016-08-28	EtOH_Box02_S118	Motion	0	1599.75582099
2E90EDD08407	2016-08-28	EtOH_Box02_S118	Motion	0	1601.75862503
2E90EDD08407	2016-08-28	EtOH_Box02_S118	Motion	0	1606.6844461
2E90EDD08407	2016-08-28	EtOH_Box02_S118	Motion	0	1608.68717694
2E90EDD08407	2016-08-28	EtOH_Box02_S118	Motion	0	1613.40849805
2E90EDD08407	2016-08-28	EtOH_Box02_S118	Motion	0	1615.41146302
2E90EDD08407	2016-08-28	EtOH_Box02_S118	Motion	0	1635.67793989
2E90EDD08407	2016-08-28	EtOH_Box02_S118	Motion	0	1637.68071508
2E90EDD08407	2016-08-28	EtOH_Box02_S118	Motion	0	1640.92178106
2E90EDD08407	2016-08-28	EtOH_Box02_S118	Motion	0	1642.92475796
2E90EDD08407	2016-08-28	EtOH_Box02_S118	Motion	0	1646.76600003
2E90EDD08407	2016-08-28	EtOH_Box02_S118	Motion	0	1648.76879501
2E90EDD08407	2016-08-28	EtOH_Box02_S118	Motion	0	1651.98997307
2E90EDD08407	2016-08-28	EtOH_Box02_S118	Motion	0	1653.99292493
2E90EDD08407	2016-08-28	EtOH_Box02_S118	Motion	0	1657.30454898
2E90EDD08407	2016-08-28	EtOH_Box02_S118	Motion	0	1659.30788398
2E90EDD08407	2016-08-28	EtOH_Box02_S118	Motion	0	1662.72493601
2E90EDD08407	2016-08-28	EtOH_Box02_S118	Motion	0	1664.72768593
2E90EDD08407	2016-08-28	EtOH_Box02_S118	Motion	0	1668.32442307
2E90EDD08407	2016-08-28	EtOH_Box02_S118	Motion	0	1670.32730889
2E90EDD08407	2016-08-28	EtOH_Box02_S118	Motion	0	1675.43924189
2E90EDD08407	2016-08-28	EtOH_Box02_S118	Motion	0	1677.44534397
2E90EDD08407	2016-08-28	EtOH_Box02_S118	Motion	0	1682.01674509
2E90EDD08407	2016-08-28	EtOH_Box02_S118	Motion	0	1684.01977491
2E90EDD08407	2016-08-28	EtOH_Box02_S118	Motion	0	1689.04190397
2E90EDD08407	2016-08-28	EtOH_Box02_S118	Motion	0	1691.04497504
2E90EDD08407	2016-08-28	EtOH_Box02_S118	Motion	0	1712.02732301
2E90EDD08407	2016-08-28	EtOH_Box02_S118	Motion	0	1714.03029609
2E90EDD08407	2016-08-28	EtOH_Box02_S118	Motion	0	1724.8972311
2E90EDD08407	2016-08-28	EtOH_Box02_S118	Motion	0	1726.90023494
2E90EDD08407	2016-08-28	EtOH_Box02_S118	Motion	0	1730.66204309
2E90EDD08407	2016-08-28	EtOH_Box02_S118	Motion	0	1732.66476703
2E90EDD08407	2016-08-28	EtOH_Box02_S118	Motion	0	1740.39910507
2E90EDD08407	2016-08-28	EtOH_Box02_S118	Motion	0	1742.401788
2E90EDD08407	2016-08-28	EtOH_Box02_S118	Motion	0	1746.16944003
2E90EDD08407	2016-08-28	EtOH_Box02_S118	Motion	0	1748.17251992
2E90EDD08407	2016-08-28	EtOH_Box02_S118	Motion	0	1864.30426002
2E90EDD08407	2016-08-28	EtOH_Box02_S118	Motion	0	1866.30735207
2E90EDD08407	2016-08-28	EtOH_Box02_S118	Motion	0	1873.07888508
2E90EDD08407	2016-08-28	EtOH_Box02_S118	Motion	0	1875.08192897
2E90EDD08407	2016-08-28	EtOH_Box02_S118	Motion	0	1879.13972592
2E90EDD08407	2016-08-28	EtOH_Box02_S118	Motion	0	1881.14291
2E90EDD08407	2016-08-28	EtOH_Box02_S118	Motion	0	1886.01367307
2E90EDD08407	2016-08-28	EtOH_Box02_S118	Motion	0	1888.01673889
2E90EDD08407	2016-08-28	EtOH_Box02_S118	Motion	0	1891.57139707
2E90EDD08407	2016-08-28	EtOH_Box02_S118	Motion	0	1893.57455492
2E90EDD08407	2016-08-28	EtOH_Box02_S118	Motion	0	1900.03255105
2E90EDD08407	2016-08-28	EtOH_Box02_S118	Motion	0	1902.03565502
2E90EDD08407	2016-08-28	EtOH_Box02_S118	Motion	0	1906.09910893
2E90EDD08407	2016-08-28	EtOH_Box02_S118	Motion	0	1908.10212207
2E90EDD08407	2016-08-28	EtOH_Box02_S118	Motion	0	1912.65027404
2E90EDD08407	2016-08-28	EtOH_Box02_S118	Motion	0	1914.65299892
2E90EDD08407	2016-08-28	EtOH_Box02_S118	Motion	0	1920.04445601
2E90EDD08407	2016-08-28	EtOH_Box02_S118	Motion	0	1922.04753089
2E90EDD08407	2016-08-28	EtOH_Box02_S118	Motion	0	1925.88537788
2E90EDD08407	2016-08-28	EtOH_Box02_S118	Motion	0	1927.88831091
2E90EDD08407	2016-08-28	EtOH_Box02_S118	Motion	0	1932.55968189
2E90EDD08407	2016-08-28	EtOH_Box02_S118	Motion	0	1934.56240606
2E90EDD08407	2016-08-28	EtOH_Box02_S118	Motion	0	1938.37316799
2E90EDD08407	2016-08-28	EtOH_Box02_S118	Motion	0	1940.37645507
2E90EDD08407	2016-08-28	EtOH_Box02_S118	Motion	0	1943.58221197
2E90EDD08407	2016-08-28	EtOH_Box02_S118	Motion	0	1945.58484101
2E90EDD08407	2016-08-28	EtOH_Box02_S118	Motion	0	1948.80381799
2E90EDD08407	2016-08-28	EtOH_Box02_S118	Motion	0	1950.80661893
2E90EDD08407	2016-08-28	EtOH_Box02_S118	Motion	0	1954.39319396
2E90EDD08407	2016-08-28	EtOH_Box02_S118	Motion	0	1956.39604497
2E90EDD08407	2016-08-28	EtOH_Box02_S118	Motion	0	1960.43535495
2E90EDD08407	2016-08-28	EtOH_Box02_S118	Motion	0	1962.43847895
2E90EDD08407	2016-08-28	EtOH_Box02_S118	Motion	0	1965.79886699
2E90EDD08407	2016-08-28	EtOH_Box02_S118	Motion	0	1967.80169201
2E90EDD08407	2016-08-28	EtOH_Box02_S118	Motion	0	1971.2606411
2E90EDD08407	2016-08-28	EtOH_Box02_S118	Motion	0	1973.26394987
2E90EDD08407	2016-08-28	EtOH_Box02_S118	Motion	0	1977.19821405
2E90EDD08407	2016-08-28	EtOH_Box02_S118	Motion	0	1979.20123792
2E90EDD08407	2016-08-28	EtOH_Box02_S118	Motion	0	1984.39956403
2E90EDD08407	2016-08-28	EtOH_Box02_S118	Motion	0	1986.40411496
2E90EDD08407	2016-08-28	EtOH_Box02_S118	Motion	0	1990.34685802
2E90EDD08407	2016-08-28	EtOH_Box02_S118	Motion	0	1992.35007906
2E90EDD08407	2016-08-28	EtOH_Box02_S118	Motion	0	1996.10173798
2E90EDD08407	2016-08-28	EtOH_Box02_S118	Motion	0	1998.10491204
2E90EDD08407	2016-08-28	EtOH_Box02_S118	Motion	0	2002.00295901
2E90EDD08407	2016-08-28	EtOH_Box02_S118	Motion	0	2004.0060389
2E90EDD08407	2016-08-28	EtOH_Box02_S118	Motion	0	2007.40865493
2E90EDD08407	2016-08-28	EtOH_Box02_S118	Motion	0	2009.41372609
2E90EDD08407	2016-08-28	EtOH_Box02_S118	Motion	0	2013.60377908
2E90EDD08407	2016-08-28	EtOH_Box02_S118	Motion	0	2015.60659194
2E90EDD08407	2016-08-28	EtOH_Box02_S118	Motion	0	2088.68348598
2E90EDD08407	2016-08-28	EtOH_Box02_S118	Motion	0	2090.68623495
2E90EDD08407	2016-08-28	EtOH_Box02_S118	Motion	0	2094.41788888
2E90EDD08407	2016-08-28	EtOH_Box02_S118	Motion	0	2096.42061806
2E90EDD08407	2016-08-28	EtOH_Box02_S118	Motion	0	2103.84634709
2E90EDD08407	2016-08-28	EtOH_Box02_S118	Motion	0	2105.84916091
2E90EDD08407	2016-08-28	EtOH_Box02_S118	Motion	0	2131.42623091
2E90EDD08407	2016-08-28	EtOH_Box02_S118	Motion	0	2133.42894387
2E90EDD08407	2016-08-28	EtOH_Box02_S118	Motion	0	2138.684623
2E90EDD08407	2016-08-28	EtOH_Box02_S118	Motion	0	2140.68735909
2E90EDD08407	2016-08-28	EtOH_Box02_S118	Motion	0	2148.08950996
2E90EDD08407	2016-08-28	EtOH_Box02_S118	Motion	0	2150.09236693
2E90EDD08407	2016-08-28	EtOH_Box02_S118	Motion	0	2154.15470004
2E90EDD08407	2016-08-28	EtOH_Box02_S118	Motion	0	2156.15739202
2E90EDD08407	2016-08-28	EtOH_Box02_S118	Motion	0	2159.53678989
2E90EDD08407	2016-08-28	EtOH_Box02_S118	Motion	0	2161.53965497
2E90EDD08407	2016-08-28	EtOH_Box02_S118	Motion	0	2166.97353196
2E90EDD08407	2016-08-28	EtOH_Box02_S118	Motion	0	2168.97631502
2E90EDD08407	2016-08-28	EtOH_Box02_S118	Motion	0	2172.57419205
2E90EDD08407	2016-08-28	EtOH_Box02_S118	Motion	0	2174.57706809
2E90EDD08407	2016-08-28	EtOH_Box02_S118	Motion	0	2178.26607704
2E90EDD08407	2016-08-28	EtOH_Box02_S118	Motion	0	2180.26887488
2E90EDD08407	2016-08-28	EtOH_Box02_S118	Motion	0	2184.77591395
2E90EDD08407	2016-08-28	EtOH_Box02_S118	Motion	0	2186.7787199
2E90EDD08407	2016-08-28	EtOH_Box02_S118	Motion	0	2190.81984901
2E90EDD08407	2016-08-28	EtOH_Box02_S118	Motion	0	2192.82270598
2E90EDD08407	2016-08-28	EtOH_Box02_S118	Motion	0	2197.05111694
2E90EDD08407	2016-08-28	EtOH_Box02_S118	Motion	0	2199.05383301
2E90EDD08407	2016-08-28	EtOH_Box02_S118	Motion	0	2202.30282998
2E90EDD08407	2016-08-28	EtOH_Box02_S118	Motion	0	2204.305655
2E90EDD08407	2016-08-28	EtOH_Box02_S118	Motion	0	2208.05398393
2E90EDD08407	2016-08-28	EtOH_Box02_S118	Motion	0	2210.05678201
2E90EDD08407	2016-08-28	EtOH_Box02_S118	Motion	0	2215.30395103
2E90EDD08407	2016-08-28	EtOH_Box02_S118	Motion	0	2217.30818892
2E90EDD08407	2016-08-28	EtOH_Box02_S118	Motion	0	2222.46350002
2E90EDD08407	2016-08-28	EtOH_Box02_S118	Motion	0	2224.4662621
2E90EDD08407	2016-08-28	EtOH_Box02_S118	Motion	0	2228.25552011
2E90EDD08407	2016-08-28	EtOH_Box02_S118	Motion	0	2230.25836396
2E90EDD08407	2016-08-28	EtOH_Box02_S118	Motion	0	2233.56704688
2E90EDD08407	2016-08-28	EtOH_Box02_S118	Motion	0	2235.5727129
2E90EDD08407	2016-08-28	EtOH_Box02_S118	Motion	0	2238.93839192
2E90EDD08407	2016-08-28	EtOH_Box02_S118	Motion	0	2240.94096899
2E90EDD08407	2016-08-28	EtOH_Box02_S118	Motion	0	2250.05537701
2E90EDD08407	2016-08-28	EtOH_Box02_S118	Motion	0	2252.05822802
2E90EDD08407	2016-08-28	EtOH_Box02_S118	Motion	0	2256.57570505
2E90EDD08407	2016-08-28	EtOH_Box02_S118	Motion	0	2258.57857609
2E90EDD08407	2016-08-28	EtOH_Box02_S118	Motion	0	2262.05820298
2E90EDD08407	2016-08-28	EtOH_Box02_S118	Motion	0	2264.06105089
2E90EDD08407	2016-08-28	EtOH_Box02_S118	Motion	0	2267.68791103
2E90EDD08407	2016-08-28	EtOH_Box02_S118	Motion	0	2269.69068909
2E90EDD08407	2016-08-28	EtOH_Box02_S118	Motion	0	2273.51865196
2E90EDD08407	2016-08-28	EtOH_Box02_S118	Motion	0	2275.52148604
2E90EDD08407	2016-08-28	EtOH_Box02_S118	Motion	0	2279.08258009
2E90EDD08407	2016-08-28	EtOH_Box02_S118	Motion	0	2281.08544493
2E90EDD08407	2016-08-28	EtOH_Box02_S118	Motion	0	2285.00038409
2E90EDD08407	2016-08-28	EtOH_Box02_S118	Motion	0	2287.0031569
2E90EDD08407	2016-08-28	EtOH_Box02_S118	Motion	0	2291.4832201
2E90EDD08407	2016-08-28	EtOH_Box02_S118	Motion	0	2293.48597288
2E90EDD08407	2016-08-28	EtOH_Box02_S118	Motion	0	2305.69177699
2E90EDD08407	2016-08-28	EtOH_Box02_S118	Motion	0	2307.69451499
2E90EDD08407	2016-08-28	EtOH_Box02_S118	Motion	0	2312.66854692
2E90EDD08407	2016-08-28	EtOH_Box02_S118	Motion	0	2314.67125607
2E90EDD08407	2016-08-28	EtOH_Box02_S118	Motion	0	2319.60201502
2E90EDD08407	2016-08-28	EtOH_Box02_S118	Motion	0	2321.60481191
2E90EDD08407	2016-08-28	EtOH_Box02_S118	Motion	0	2331.18757892
2E90EDD08407	2016-08-28	EtOH_Box02_S118	Motion	0	2333.19032598
2E90EDD08407	2016-08-28	EtOH_Box02_S118	Motion	0	2336.99223089
2E90EDD08407	2016-08-28	EtOH_Box02_S118	Motion	0	2338.99502301
2E90EDD08407	2016-08-28	EtOH_Box02_S118	Motion	0	2398.12513494
2E90EDD08407	2016-08-28	EtOH_Box02_S118	Motion	0	2400.12781787
2E90EDD08407	2016-08-28	EtOH_Box02_S118	Motion	0	2403.50129509
2E90EDD08407	2016-08-28	EtOH_Box02_S118	Motion	0	2405.50403094
2E90EDD08407	2016-08-28	EtOH_Box02_S118	Motion	0	2408.85815787
2E90EDD08407	2016-08-28	EtOH_Box02_S118	Motion	0	2410.86101389
2E90EDD08407	2016-08-28	EtOH_Box02_S118	Motion	0	2415.66489697
2E90EDD08407	2016-08-28	EtOH_Box02_S118	Motion	0	2417.66759491
2E90EDD08407	2016-08-28	EtOH_Box02_S118	Motion	0	2422.76430988
2E90EDD08407	2016-08-28	EtOH_Box02_S118	Motion	0	2424.77009487
2E90EDD08407	2016-08-28	EtOH_Box02_S118	Motion	0	2432.32308793
2E90EDD08407	2016-08-28	EtOH_Box02_S118	Motion	0	2434.3259809
2E90EDD08407	2016-08-28	EtOH_Box02_S118	Motion	0	2438.46161604
2E90EDD08407	2016-08-28	EtOH_Box02_S118	Motion	0	2440.46436906
2E90EDD08407	2016-08-28	EtOH_Box02_S118	Motion	0	2444.53614306
2E90EDD08407	2016-08-28	EtOH_Box02_S118	Motion	0	2446.53898096
2E90EDD08407	2016-08-28	EtOH_Box02_S118	Motion	0	2450.61347699
2E90EDD08407	2016-08-28	EtOH_Box02_S118	Motion	0	2452.61626792
2E90EDD08407	2016-08-28	EtOH_Box02_S118	Motion	0	2456.63088894
2E90EDD08407	2016-08-28	EtOH_Box02_S118	Motion	0	2458.63355589
2E90EDD08407	2016-08-28	EtOH_Box02_S118	Motion	0	2571.85277605
2E90EDD08407	2016-08-28	EtOH_Box02_S118	Motion	0	2573.85549903
2E90EDD08407	2016-08-28	EtOH_Box02_S118	Motion	0	2577.95886087
2E90EDD08407	2016-08-28	EtOH_Box02_S118	Motion	0	2579.96161509
2E90EDD08407	2016-08-28	EtOH_Box02_S118	Motion	0	2584.10610509
2E90EDD08407	2016-08-28	EtOH_Box02_S118	Motion	0	2586.10900497
2E90EDD08407	2016-08-28	EtOH_Box02_S118	Motion	0	2590.57224488
2E90EDD08407	2016-08-28	EtOH_Box02_S118	Motion	0	2592.57510495
2E90EDD08407	2016-08-28	EtOH_Box02_S118	Motion	0	2596.01319098
2E90EDD08407	2016-08-28	EtOH_Box02_S118	Motion	0	2598.01596403
2E90EDD08407	2016-08-28	EtOH_Box02_S118	Motion	0	2603.8925631
2E90EDD08407	2016-08-28	EtOH_Box02_S118	Motion	0	2605.89526105
2E90EDD08407	2016-08-28	EtOH_Box02_S118	Motion	0	2609.53176188
2E90EDD08407	2016-08-28	EtOH_Box02_S118	Motion	0	2611.5345881
2E90EDD08407	2016-08-28	EtOH_Box02_S118	Motion	0	2615.15780687
2E90EDD08407	2016-08-28	EtOH_Box02_S118	Motion	0	2617.16050005
2E90EDD08407	2016-08-28	EtOH_Box02_S118	Motion	0	2683.04481888
2E90EDD08407	2016-08-28	EtOH_Box02_S118	Motion	0	2685.047961
2E90EDD08407	2016-08-28	EtOH_Box02_S118	Motion	0	2692.02165508
2E90EDD08407	2016-08-28	EtOH_Box02_S118	Motion	0	2694.02433491
2E90EDD08407	2016-08-28	EtOH_Box02_S118	Motion	0	2700.1479969
2E90EDD08407	2016-08-28	EtOH_Box02_S118	Motion	0	2702.15121388
2E90EDD08407	2016-08-28	EtOH_Box02_S118	Motion	0	2707.02232003
2E90EDD08407	2016-08-28	EtOH_Box02_S118	Motion	0	2709.02541208
2E90EDD08407	2016-08-28	EtOH_Box02_S118	Motion	0	2713.72988987
2E90EDD08407	2016-08-28	EtOH_Box02_S118	Motion	0	2715.73264289
2E90EDD08407	2016-08-28	EtOH_Box02_S118	Motion	0	2719.23470092
2E90EDD08407	2016-08-28	EtOH_Box02_S118	Motion	0	2721.23751593
2E90EDD08407	2016-08-28	EtOH_Box02_S118	Motion	0	2725.86176896
2E90EDD08407	2016-08-28	EtOH_Box02_S118	Motion	0	2727.8646121
2E90EDD08407	2016-08-28	EtOH_Box02_S118	Motion	0	2731.29210401
2E90EDD08407	2016-08-28	EtOH_Box02_S118	Motion	0	2733.29545593
2E90EDD08407	2016-08-28	EtOH_Box02_S118	Motion	0	2737.75239491
2E90EDD08407	2016-08-28	EtOH_Box02_S118	Motion	0	2739.75518489
2E90EDD08407	2016-08-28	EtOH_Box02_S118	Motion	0	2744.02163887
2E90EDD08407	2016-08-28	EtOH_Box02_S118	Motion	0	2746.02466893
2E90EDD08407	2016-08-28	EtOH_Box02_S118	Motion	0	2750.71999907
2E90EDD08407	2016-08-28	EtOH_Box02_S118	Motion	0	2752.722785
2E90EDD08407	2016-08-28	EtOH_Box02_S118	Motion	0	2756.56758595
2E90EDD08407	2016-08-28	EtOH_Box02_S118	Motion	0	2758.57069898
2E90EDD08407	2016-08-28	EtOH_Box02_S118	Motion	0	2762.41063809
2E90EDD08407	2016-08-28	EtOH_Box02_S118	Motion	0	2764.41373396
2E90EDD08407	2016-08-28	EtOH_Box02_S118	Motion	0	2768.25142503
2E90EDD08407	2016-08-28	EtOH_Box02_S118	Motion	0	2770.2547071
2E90EDD08407	2016-08-28	EtOH_Box02_S118	Motion	0	2774.3250041
2E90EDD08407	2016-08-28	EtOH_Box02_S118	Motion	0	2776.32810807
2E90EDD08407	2016-08-28	EtOH_Box02_S118	Motion	0	2779.79085207
2E90EDD08407	2016-08-28	EtOH_Box02_S118	Motion	0	2781.79364896
2E90EDD08407	2016-08-28	EtOH_Box02_S118	Motion	0	2785.01666808
2E90EDD08407	2016-08-28	EtOH_Box02_S118	Motion	0	2787.01973391
2E90EDD08407	2016-08-28	EtOH_Box02_S118	Motion	0	2833.70445609
2E90EDD08407	2016-08-28	EtOH_Box02_S118	Motion	0	2835.70718098
2E90EDD08407	2016-08-28	EtOH_Box02_S118	Motion	0	2839.31489396
2E90EDD08407	2016-08-28	EtOH_Box02_S118	Motion	0	2841.31795192
2E90EDD08407	2016-08-28	EtOH_Box02_S118	Motion	0	2845.05237293
2E90EDD08407	2016-08-28	EtOH_Box02_S118	Motion	0	2847.05547404
2E90EDD08407	2016-08-28	EtOH_Box02_S118	Motion	0	2850.30185509
2E90EDD08407	2016-08-28	EtOH_Box02_S118	Motion	0	2852.30524087
2E90EDD08407	2016-08-28	EtOH_Box02_S118	Motion	0	2855.540066
2E90EDD08407	2016-08-28	EtOH_Box02_S118	Motion	0	2857.543015
2E90EDD08407	2016-08-28	EtOH_Box02_S118	Motion	0	2860.92125607
2E90EDD08407	2016-08-28	EtOH_Box02_S118	Motion	0	2862.92421293
2E90EDD08407	2016-08-28	EtOH_Box02_S118	Motion	0	2867.444906
2E90EDD08407	2016-08-28	EtOH_Box02_S118	Motion	0	2869.44828987
2E90EDD08407	2016-08-28	EtOH_Box02_S118	Motion	0	2872.89003491
2E90EDD08407	2016-08-28	EtOH_Box02_S118	Motion	0	2874.89295793
2E90EDD08407	2016-08-28	EtOH_Box02_S118	Motion	0	2878.54391909
2E90EDD08407	2016-08-28	EtOH_Box02_S118	Motion	0	2880.54725003
2E90EDD08407	2016-08-28	EtOH_Box02_S118	Motion	0	2885.99339008
2E90EDD08407	2016-08-28	EtOH_Box02_S118	Motion	0	2887.9963789
2E90EDD08407	2016-08-28	EtOH_Box02_S118	Motion	0	2891.86322403
2E90EDD08407	2016-08-28	EtOH_Box02_S118	Motion	0	2893.86614299
2E90EDD08407	2016-08-28	EtOH_Box02_S118	Motion	0	2898.64100194
2E90EDD08407	2016-08-28	EtOH_Box02_S118	Motion	0	2900.64367008
2E90EDD08407	2016-08-28	EtOH_Box02_S118	Motion	0	2905.80155301
2E90EDD08407	2016-08-28	EtOH_Box02_S118	Motion	0	2907.80437899
2E90EDD08407	2016-08-28	EtOH_Box02_S118	Motion	0	2912.06957793
2E90EDD08407	2016-08-28	EtOH_Box02_S118	Motion	0	2914.07272601
2E90EDD08407	2016-08-28	EtOH_Box02_S118	Motion	0	2920.94676304
2E90EDD08407	2016-08-28	EtOH_Box02_S118	Motion	0	2922.94970798
2E90EDD08407	2016-08-28	EtOH_Box02_S118	Motion	0	2926.78547692
2E90EDD08407	2016-08-28	EtOH_Box02_S118	Motion	0	2928.7883141
2E90EDD08407	2016-08-28	EtOH_Box02_S118	Motion	0	2932.46453309
2E90EDD08407	2016-08-28	EtOH_Box02_S118	Motion	0	2934.470083
2E90EDD08407	2016-08-28	EtOH_Box02_S118	Motion	0	2938.50233006
2E90EDD08407	2016-08-28	EtOH_Box02_S118	Motion	0	2940.50499201
2E90EDD08407	2016-08-28	EtOH_Box02_S118	Motion	0	2944.03233409
2E90EDD08407	2016-08-28	EtOH_Box02_S118	Motion	0	2946.03534794
2E90EDD08407	2016-08-28	EtOH_Box02_S118	Motion	0	2950.53297305
2E90EDD08407	2016-08-28	EtOH_Box02_S118	Motion	0	2952.53656387
2E90EDD08407	2016-08-28	EtOH_Box02_S118	Motion	0	2957.4852221
2E90EDD08407	2016-08-28	EtOH_Box02_S118	Motion	0	2959.48857403
2E90EDD08407	2016-08-28	EtOH_Box02_S118	Motion	0	2963.10760307
2E90EDD08407	2016-08-28	EtOH_Box02_S118	Motion	0	2965.11077595
2E90EDD08407	2016-08-28	EtOH_Box02_S118	Motion	0	2968.85208607
2E90EDD08407	2016-08-28	EtOH_Box02_S118	Motion	0	2970.85493708
2E90EDD08407	2016-08-28	EtOH_Box02_S118	Motion	0	2974.63108397
2E90EDD08407	2016-08-28	EtOH_Box02_S118	Motion	0	2976.63378596
2E90EDD08407	2016-08-28	EtOH_Box02_S118	Motion	0	2981.15343499
2E90EDD08407	2016-08-28	EtOH_Box02_S118	Motion	0	2983.15620589
2E90EDD08407	2016-08-28	EtOH_Box02_S118	Motion	0	2986.86175609
2E90EDD08407	2016-08-28	EtOH_Box02_S118	Motion	0	2988.86467505
2E90EDD08407	2016-08-28	EtOH_Box02_S118	Motion	0	2993.52903199
2E90EDD08407	2016-08-28	EtOH_Box02_S118	Motion	0	2995.53262806
2E90EDD08407	2016-08-28	EtOH_Box02_S118	Motion	0	3000.0471139
2E90EDD08407	2016-08-28	EtOH_Box02_S118	Motion	0	3002.05025101
2E90EDD08407	2016-08-28	EtOH_Box02_S118	Motion	0	3007.30307388
2E90EDD08407	2016-08-28	EtOH_Box02_S118	Motion	0	3009.30643892
2E90EDD08407	2016-08-28	EtOH_Box02_S118	Motion	0	3013.01132989
2E90EDD08407	2016-08-28	EtOH_Box02_S118	Motion	0	3015.01439905
2E90EDD08407	2016-08-28	EtOH_Box02_S118	Motion	0	3019.77724004
2E90EDD08407	2016-08-28	EtOH_Box02_S118	Motion	0	3021.78010607
2E90EDD08407	2016-08-28	EtOH_Box02_S118	Motion	0	3026.78589797
2E90EDD08407	2016-08-28	EtOH_Box02_S118	Motion	0	3028.7885859
2E90EDD08407	2016-08-28	EtOH_Box02_S118	Motion	0	3034.03589702
2E90EDD08407	2016-08-28	EtOH_Box02_S118	Motion	0	3036.03878498
2E90EDD08407	2016-08-28	EtOH_Box02_S118	Motion	0	3039.32933593
2E90EDD08407	2016-08-28	EtOH_Box02_S118	Motion	0	3041.33269501
2E90EDD08407	2016-08-28	EtOH_Box02_S118	Motion	0	3045.06764698
2E90EDD08407	2016-08-28	EtOH_Box02_S118	Motion	0	3047.070786
2E90EDD08407	2016-08-28	EtOH_Box02_S118	Motion	0	3050.45992303
2E90EDD08407	2016-08-28	EtOH_Box02_S118	Motion	0	3052.46332908
2E90EDD08407	2016-08-28	EtOH_Box02_S118	Motion	0	3057.27006698
2E90EDD08407	2016-08-28	EtOH_Box02_S118	Motion	0	3059.273386
2E90EDD08407	2016-08-28	EtOH_Box02_S118	Motion	0	3062.91490293
2E90EDD08407	2016-08-28	EtOH_Box02_S118	Motion	0	3064.91759801
2E90EDD08407	2016-08-28	EtOH_Box02_S118	Motion	0	3068.67125201
2E90EDD08407	2016-08-28	EtOH_Box02_S118	Motion	0	3070.67390609
2E90EDD08407	2016-08-28	EtOH_Box02_S118	Motion	0	3074.72591209
2E90EDD08407	2016-08-28	EtOH_Box02_S118	Motion	0	3076.72857308
2E90EDD08407	2016-08-28	EtOH_Box02_S118	Motion	0	3080.52655292
2E90EDD08407	2016-08-28	EtOH_Box02_S118	Motion	0	3082.52966595
2E90EDD08407	2016-08-28	EtOH_Box02_S118	Motion	0	3086.14564204
2E90EDD08407	2016-08-28	EtOH_Box02_S118	Motion	0	3088.14882207
2E90EDD08407	2016-08-28	EtOH_Box02_S118	Motion	0	3091.53059602
2E90EDD08407	2016-08-28	EtOH_Box02_S118	Motion	0	3093.53384304
2E90EDD08407	2016-08-28	EtOH_Box02_S118	Motion	0	3100.5761261
2E90EDD08407	2016-08-28	EtOH_Box02_S118	Motion	0	3102.57895708
2E90EDD08407	2016-08-28	EtOH_Box02_S118	Motion	0	3106.85858488
2E90EDD08407	2016-08-28	EtOH_Box02_S118	Motion	0	3108.86153293
2E90EDD08407	2016-08-28	EtOH_Box02_S118	Motion	0	3114.46290398
2E90EDD08407	2016-08-28	EtOH_Box02_S118	Motion	0	3116.46630692
2E90EDD08407	2016-08-28	EtOH_Box02_S118	Motion	0	3126.13535094
2E90EDD08407	2016-08-28	EtOH_Box02_S118	Motion	0	3128.13843107
2E90EDD08407	2016-08-28	EtOH_Box02_S118	Motion	0	3134.03636909
2E90EDD08407	2016-08-28	EtOH_Box02_S118	Motion	0	3136.03949594
2E90EDD08407	2016-08-28	EtOH_Box02_S118	Motion	0	3141.74476099
2E90EDD08407	2016-08-28	EtOH_Box02_S118	Motion	0	3143.747576
2E90EDD08407	2016-08-28	EtOH_Box02_S118	Motion	0	3150.94533396
2E90EDD08407	2016-08-28	EtOH_Box02_S118	Motion	0	3152.94825697
2E90EDD08407	2016-08-28	EtOH_Box02_S118	Motion	0	3158.58324003
2E90EDD08407	2016-08-28	EtOH_Box02_S118	Motion	0	3160.58642387
2E90EDD08407	2016-08-28	EtOH_Box02_S118	Motion	0	3164.78782392
2E90EDD08407	2016-08-28	EtOH_Box02_S118	Motion	0	3166.79068899
2E90EDD08407	2016-08-28	EtOH_Box02_S118	Motion	0	3170.70543408
2E90EDD08407	2016-08-28	EtOH_Box02_S118	Motion	0	3172.70811391
2E90EDD08407	2016-08-28	EtOH_Box02_S118	Motion	0	3175.98448491
2E90EDD08407	2016-08-28	EtOH_Box02_S118	Motion	0	3177.9875319
2E90EDD08407	2016-08-28	EtOH_Box02_S118	Motion	0	3183.42270899
2E90EDD08407	2016-08-28	EtOH_Box02_S118	Motion	0	3185.42612004
2E90EDD08407	2016-08-28	EtOH_Box02_S118	Motion	0	3188.63720107
2E90EDD08407	2016-08-28	EtOH_Box02_S118	Motion	0	3190.63989997
2E90EDD08407	2016-08-28	EtOH_Box02_S118	Motion	0	3195.43174696
2E90EDD08407	2016-08-28	EtOH_Box02_S118	Motion	0	3197.43516707
2E90EDD08407	2016-08-28	EtOH_Box02_S118	Motion	0	3201.34275293
2E90EDD08407	2016-08-28	EtOH_Box02_S118	Motion	0	3203.3456831
2E90EDD08407	2016-08-28	EtOH_Box02_S118	Motion	0	3207.862849
2E90EDD08407	2016-08-28	EtOH_Box02_S118	Motion	0	3209.86577487
2E90EDD08407	2016-08-28	EtOH_Box02_S118	Motion	0	3213.73306894
2E90EDD08407	2016-08-28	EtOH_Box02_S118	Motion	0	3215.73582792
2E90EDD08407	2016-08-28	EtOH_Box02_S118	Motion	0	3219.2978189
2E90EDD08407	2016-08-28	EtOH_Box02_S118	Motion	0	3221.30116892
2E90EDD08407	2016-08-28	EtOH_Box02_S118	Motion	0	3224.46900487
2E90EDD08407	2016-08-28	EtOH_Box02_S118	Motion	0	3226.47209311
2E90EDD08407	2016-08-28	EtOH_Box02_S118	Motion	0	3229.6959269
2E90EDD08407	2016-08-28	EtOH_Box02_S118	Motion	0	3231.69863892
2E90EDD08407	2016-08-28	EtOH_Box02_S118	Motion	0	3235.32496595
2E90EDD08407	2016-08-28	EtOH_Box02_S118	Motion	0	3237.32809997
2E90EDD08407	2016-08-28	EtOH_Box02_S118	Motion	0	3240.76022005
2E90EDD08407	2016-08-28	EtOH_Box02_S118	Motion	0	3242.76302409
2E90EDD08407	2016-08-28	EtOH_Box02_S118	Motion	0	3249.44759703
2E90EDD08407	2016-08-28	EtOH_Box02_S118	Motion	0	3251.45107388
2E90EDD08407	2016-08-28	EtOH_Box02_S118	Motion	0	3256.69775891
2E90EDD08407	2016-08-28	EtOH_Box02_S118	Motion	0	3258.70052505
2E90EDD08407	2016-08-28	EtOH_Box02_S118	Motion	0	3262.15941191
2E90EDD08407	2016-08-28	EtOH_Box02_S118	Motion	0	3264.16397905
2E90EDD08407	2016-08-28	EtOH_Box02_S118	Motion	0	3268.67275906
2E90EDD08407	2016-08-28	EtOH_Box02_S118	Motion	0	3270.67546797
2E90EDD08407	2016-08-28	EtOH_Box02_S118	Motion	0	3274.52474308
2E90EDD08407	2016-08-28	EtOH_Box02_S118	Motion	0	3276.52912402
2E90EDD08407	2016-08-28	EtOH_Box02_S118	Motion	0	3280.55223298
2E90EDD08407	2016-08-28	EtOH_Box02_S118	Motion	0	3282.55494404
2E90EDD08407	2016-08-28	EtOH_Box02_S118	Motion	0	3294.98422909
2E90EDD08407	2016-08-28	EtOH_Box02_S118	Motion	0	3296.98703098
2E90EDD08407	2016-08-28	EtOH_Box02_S118	Motion	0	3304.63245702
2E90EDD08407	2016-08-28	EtOH_Box02_S118	Motion	0	3306.63512897
2E90EDD08407	2016-08-28	EtOH_Box02_S118	Motion	0	3310.7323401
2E90EDD08407	2016-08-28	EtOH_Box02_S118	Motion	0	3312.73511004
2E90EDD08407	2016-08-28	EtOH_Box02_S118	Motion	0	3316.42181492
2E90EDD08407	2016-08-28	EtOH_Box02_S118	Motion	0	3318.42452788
2E90EDD08407	2016-08-28	EtOH_Box02_S118	Motion	0	3334.56572795
2E90EDD08407	2016-08-28	EtOH_Box02_S118	Motion	0	3336.56860209
2E90EDD08407	2016-08-28	EtOH_Box02_S118	Motion	0	3351.59417295
2E90EDD08407	2016-08-28	EtOH_Box02_S118	Motion	0	3353.59695792
2E90EDD08407	2016-08-28	EtOH_Box02_S118	Motion	0	3436.99980307
2E90EDD08407	2016-08-28	EtOH_Box02_S118	Motion	0	3439.00261688
2E90EDD08407	2016-08-28	EtOH_Box02_S118	Motion	0	3442.97881794
2E90EDD08407	2016-08-28	EtOH_Box02_S118	Motion	0	3444.98161101
2E90EDD08407	2016-08-28	EtOH_Box02_S118	Motion	0	3449.54646301
2E90EDD08407	2016-08-28	EtOH_Box02_S118	Motion	0	3451.54930592
2E90EDD08407	2016-08-28	EtOH_Box02_S118	Motion	0	3456.14008999
2E90EDD08407	2016-08-28	EtOH_Box02_S118	Motion	0	3458.14275193
2E90EDD08407	2016-08-28	EtOH_Box02_S118	Motion	0	3461.40214396
2E90EDD08407	2016-08-28	EtOH_Box02_S118	Motion	0	3463.40483403
2E90EDD08407	2016-08-28	EtOH_Box02_S118	Motion	0	3468.89945889
2E90EDD08407	2016-08-28	EtOH_Box02_S118	Motion	0	3470.90216708
2E90EDD08407	2016-08-28	EtOH_Box02_S118	Motion	0	3474.82169008
2E90EDD08407	2016-08-28	EtOH_Box02_S118	Motion	0	3476.824543
2E90EDD08407	2016-08-28	EtOH_Box02_S118	Motion	0	3480.88566494
2E90EDD08407	2016-08-28	EtOH_Box02_S118	Motion	0	3482.88833499
2E90EDD08407	2016-08-28	EtOH_Box02_S118	Motion	0	3487.36448002
2E90EDD08407	2016-08-28	EtOH_Box02_S118	Motion	0	3489.36740208
2E90EDD08407	2016-08-28	EtOH_Box02_S118	Motion	0	3492.79942393
2E90EDD08407	2016-08-28	EtOH_Box02_S118	Motion	0	3494.8022449
2E90EDD08407	2016-08-28	EtOH_Box02_S118	Motion	0	3498.04744792
2E90EDD08407	2016-08-28	EtOH_Box02_S118	Motion	0	3500.05026889
2E90EDD08407	2016-08-28	EtOH_Box02_S118	Motion	0	3505.20167494
2E90EDD08407	2016-08-28	EtOH_Box02_S118	Motion	0	3507.20444298
2E90EDD08407	2016-08-28	EtOH_Box02_S118	Motion	0	3522.86044693
2E90EDD08407	2016-08-28	EtOH_Box02_S118	Motion	0	3524.86337805
2E90EDD08407	2016-08-28	EtOH_Box02_S118	Motion	0	3528.09409094
2E90EDD08407	2016-08-28	EtOH_Box02_S118	Motion	0	3530.09685397
2E90EDD08407	2016-08-28	EtOH_Box02_S118	Motion	0	3533.64882708
2E90EDD08407	2016-08-28	EtOH_Box02_S118	Motion	0	3535.65148592
2E90EDD08407	2016-08-28	EtOH_Box02_S118	Motion	0	3539.20277691
2E90EDD08407	2016-08-28	EtOH_Box02_S118	Motion	0	3541.20550704
2E90EDD08407	2016-08-28	EtOH_Box02_S118	Motion	0	3549.52603102
2E90EDD08407	2016-08-28	EtOH_Box02_S118	Motion	0	3551.52888608
2E90EDD08407	2016-08-28	EtOH_Box02_S118	Motion	0	3554.8736999
2E90EDD08407	2016-08-28	EtOH_Box02_S118	Motion	0	3556.87636304
2E90EDD08407	2016-08-28	EtOH_Box02_S118	Motion	0	3561.25534391
2E90EDD08407	2016-08-28	EtOH_Box02_S118	Motion	0	3563.2581501
2E90EDD08407	2016-08-28	EtOH_Box02_S118	Motion	0	3567.58565593
2E90EDD08407	2016-08-28	EtOH_Box02_S118	Motion	0	3569.58855796
2E90EDD08407	2016-08-28	EtOH_Box02_S118	Motion	0	3572.79025292
2E90EDD08407	2016-08-28	EtOH_Box02_S118	Motion	0	3574.79306889
2E90EDD08407	2016-08-28	EtOH_Box02_S118	Motion	0	3578.46459389
2E90EDD08407	2016-08-28	EtOH_Box02_S118	Motion	0	3580.47052193
2E90EDD08407	2016-08-28	EtOH_Box02_S118	Motion	0	3583.63797188
2E90EDD08407	2016-08-28	EtOH_Box02_S118	Motion	0	3585.64064002
2E90EDD08407	2016-08-28	EtOH_Box02_S118	Motion	0	3588.89175701
2E90EDD08407	2016-08-28	EtOH_Box02_S118	Motion	0	3590.89466906
2E90EDD08407	2016-08-28	EtOH_Box02_S118	Motion	0	3594.51943994
2E90EDD08407	2016-08-28	EtOH_Box02_S118	Motion	0	3596.522825
2E90EDD08407	2016-08-28	EtOH_Box02_S118	SessionEnd	0	3600.00000191
