# Supplementary material for: An open source device for operant licking in rats
Source: PeerJ. 2017 Feb 14;5:e2981. doi: 10.7717/peerj.2981 (PMC5312574; doi:10.7717/peerj.2981)
Supplement: Supplemental Information 1 — The complete raw data and several R scripts that generated all the figures and statistical analysis were compressed using the Linux tar command. The bash program dataSummary.sh located in the sucrose and water subdirectory was used to generate summary statistics for each run. [file peerj-05-2981-s001.gz › data/water/water_fr/ETOH_motion_Box01_S136_2E90EDD051D2.csv]

RatID	date	boxid	EventType	fr	seconds
2E90EDD051D2	2016-08-28	EtOH_Box01_S136	Motion	0	2.53041100502
2E90EDD051D2	2016-08-28	EtOH_Box01_S136	Motion	0	4.53324699402
2E90EDD051D2	2016-08-28	EtOH_Box01_S136	Motion	0	7.78185796738
2E90EDD051D2	2016-08-28	EtOH_Box01_S136	Motion	0	9.78451395035
2E90EDD051D2	2016-08-28	EtOH_Box01_S136	Motion	0	13.4124350548
2E90EDD051D2	2016-08-28	EtOH_Box01_S136	Motion	0	15.4151248932
2E90EDD051D2	2016-08-28	EtOH_Box01_S136	Motion	0	18.7370738983
2E90EDD051D2	2016-08-28	EtOH_Box01_S136	Motion	0	20.7397079468
2E90EDD051D2	2016-08-28	EtOH_Box01_S136	Motion	0	25.3046798706
2E90EDD051D2	2016-08-28	EtOH_Box01_S136	Motion	0	27.3073220253
2E90EDD051D2	2016-08-28	EtOH_Box01_S136	Motion	0	31.6042499542
2E90EDD051D2	2016-08-28	EtOH_Box01_S136	Motion	0	33.6063489914
2E90EDD051D2	2016-08-28	EtOH_Box01_S136	Motion	0	37.2128329277
2E90EDD051D2	2016-08-28	EtOH_Box01_S136	Motion	0	39.2154769897
2E90EDD051D2	2016-08-28	EtOH_Box01_S136	Motion	0	44.5010650158
2E90EDD051D2	2016-08-28	EtOH_Box01_S136	Motion	0	46.5037200451
2E90EDD051D2	2016-08-28	EtOH_Box01_S136	Motion	0	50.071048975
2E90EDD051D2	2016-08-28	EtOH_Box01_S136	Motion	0	52.0768549442
2E90EDD051D2	2016-08-28	EtOH_Box01_S136	Motion	0	55.4899358749
2E90EDD051D2	2016-08-28	EtOH_Box01_S136	Motion	0	57.4925680161
2E90EDD051D2	2016-08-28	EtOH_Box01_S136	Motion	0	77.6859419346
2E90EDD051D2	2016-08-28	EtOH_Box01_S136	Motion	0	79.6886339188
2E90EDD051D2	2016-08-28	EtOH_Box01_S136	Motion	0	82.9411008358
2E90EDD051D2	2016-08-28	EtOH_Box01_S136	Motion	0	84.9437379837
2E90EDD051D2	2016-08-28	EtOH_Box01_S136	Motion	0	90.9416909218
2E90EDD051D2	2016-08-28	EtOH_Box01_S136	Motion	0	92.944370985
2E90EDD051D2	2016-08-28	EtOH_Box01_S136	Motion	0	97.7765169144
2E90EDD051D2	2016-08-28	EtOH_Box01_S136	Motion	0	99.7794270515
2E90EDD051D2	2016-08-28	EtOH_Box01_S136	Motion	0	103.341984034
2E90EDD051D2	2016-08-28	EtOH_Box01_S136	Motion	0	105.344678879
2E90EDD051D2	2016-08-28	EtOH_Box01_S136	Motion	0	109.524987936
2E90EDD051D2	2016-08-28	EtOH_Box01_S136	Motion	0	111.527617931
2E90EDD051D2	2016-08-28	EtOH_Box01_S136	Motion	0	115.466928959
2E90EDD051D2	2016-08-28	EtOH_Box01_S136	Motion	0	117.469579935
2E90EDD051D2	2016-08-28	EtOH_Box01_S136	Motion	0	121.103960991
2E90EDD051D2	2016-08-28	EtOH_Box01_S136	Motion	0	123.10660696
2E90EDD051D2	2016-08-28	EtOH_Box01_S136	Motion	0	140.898401976
2E90EDD051D2	2016-08-28	EtOH_Box01_S136	Motion	0	142.901065826
2E90EDD051D2	2016-08-28	EtOH_Box01_S136	Motion	0	146.144842863
2E90EDD051D2	2016-08-28	EtOH_Box01_S136	Motion	0	148.147518873
2E90EDD051D2	2016-08-28	EtOH_Box01_S136	Motion	0	151.320233822
2E90EDD051D2	2016-08-28	EtOH_Box01_S136	Motion	0	153.322871923
2E90EDD051D2	2016-08-28	EtOH_Box01_S136	Motion	0	157.139204025
2E90EDD051D2	2016-08-28	EtOH_Box01_S136	Motion	0	159.141847849
2E90EDD051D2	2016-08-28	EtOH_Box01_S136	Motion	0	162.279475927
2E90EDD051D2	2016-08-28	EtOH_Box01_S136	Motion	0	164.282088041
2E90EDD051D2	2016-08-28	EtOH_Box01_S136	Motion	0	167.881466866
2E90EDD051D2	2016-08-28	EtOH_Box01_S136	Motion	0	169.884171963
2E90EDD051D2	2016-08-28	EtOH_Box01_S136	Motion	0	189.103688002
2E90EDD051D2	2016-08-28	EtOH_Box01_S136	Motion	0	191.106374979
2E90EDD051D2	2016-08-28	EtOH_Box01_S136	Motion	0	194.870667934
2E90EDD051D2	2016-08-28	EtOH_Box01_S136	Motion	0	196.87332201
2E90EDD051D2	2016-08-28	EtOH_Box01_S136	Motion	0	201.109227896
2E90EDD051D2	2016-08-28	EtOH_Box01_S136	Motion	0	203.111899853
2E90EDD051D2	2016-08-28	EtOH_Box01_S136	Motion	0	207.731699944
2E90EDD051D2	2016-08-28	EtOH_Box01_S136	Motion	0	209.734434843
2E90EDD051D2	2016-08-28	EtOH_Box01_S136	Motion	0	213.535889864
2E90EDD051D2	2016-08-28	EtOH_Box01_S136	Motion	0	215.538553953
2E90EDD051D2	2016-08-28	EtOH_Box01_S136	Motion	0	218.877961874
2E90EDD051D2	2016-08-28	EtOH_Box01_S136	Motion	0	220.879901886
2E90EDD051D2	2016-08-28	EtOH_Box01_S136	Motion	0	249.075340033
2E90EDD051D2	2016-08-28	EtOH_Box01_S136	Motion	0	251.078022957
2E90EDD051D2	2016-08-28	EtOH_Box01_S136	Motion	0	254.289053917
2E90EDD051D2	2016-08-28	EtOH_Box01_S136	Motion	0	256.291698933
2E90EDD051D2	2016-08-28	EtOH_Box01_S136	Motion	0	259.828440905
2E90EDD051D2	2016-08-28	EtOH_Box01_S136	Motion	0	261.831145048
2E90EDD051D2	2016-08-28	EtOH_Box01_S136	Motion	0	272.007649899
2E90EDD051D2	2016-08-28	EtOH_Box01_S136	Motion	0	274.010344982
2E90EDD051D2	2016-08-28	EtOH_Box01_S136	Motion	0	281.767472982
2E90EDD051D2	2016-08-28	EtOH_Box01_S136	Motion	0	283.77004385
2E90EDD051D2	2016-08-28	EtOH_Box01_S136	Motion	0	286.977581978
2E90EDD051D2	2016-08-28	EtOH_Box01_S136	Motion	0	288.982727051
2E90EDD051D2	2016-08-28	EtOH_Box01_S136	Motion	0	293.2606709
2E90EDD051D2	2016-08-28	EtOH_Box01_S136	Motion	0	295.263342857
2E90EDD051D2	2016-08-28	EtOH_Box01_S136	Motion	0	298.561732054
2E90EDD051D2	2016-08-28	EtOH_Box01_S136	Motion	0	300.564371824
2E90EDD051D2	2016-08-28	EtOH_Box01_S136	Motion	0	303.928386927
2E90EDD051D2	2016-08-28	EtOH_Box01_S136	Motion	0	305.931021929
2E90EDD051D2	2016-08-28	EtOH_Box01_S136	Motion	0	309.300176859
2E90EDD051D2	2016-08-28	EtOH_Box01_S136	Motion	0	311.302599907
2E90EDD051D2	2016-08-28	EtOH_Box01_S136	Motion	0	315.337813854
2E90EDD051D2	2016-08-28	EtOH_Box01_S136	Motion	0	317.340456009
2E90EDD051D2	2016-08-28	EtOH_Box01_S136	Motion	0	326.165719986
2E90EDD051D2	2016-08-28	EtOH_Box01_S136	Motion	0	328.168392897
2E90EDD051D2	2016-08-28	EtOH_Box01_S136	Motion	0	331.622136831
2E90EDD051D2	2016-08-28	EtOH_Box01_S136	Motion	0	333.624775887
2E90EDD051D2	2016-08-28	EtOH_Box01_S136	Motion	0	346.946785927
2E90EDD051D2	2016-08-28	EtOH_Box01_S136	Motion	0	348.949450016
2E90EDD051D2	2016-08-28	EtOH_Box01_S136	Motion	0	354.816257
2E90EDD051D2	2016-08-28	EtOH_Box01_S136	Motion	0	356.818922997
2E90EDD051D2	2016-08-28	EtOH_Box01_S136	Motion	0	369.531134844
2E90EDD051D2	2016-08-28	EtOH_Box01_S136	Motion	0	371.533819914
2E90EDD051D2	2016-08-28	EtOH_Box01_S136	Motion	0	375.699271917
2E90EDD051D2	2016-08-28	EtOH_Box01_S136	Motion	0	377.701920986
2E90EDD051D2	2016-08-28	EtOH_Box01_S136	Motion	0	381.737408876
2E90EDD051D2	2016-08-28	EtOH_Box01_S136	Motion	0	383.740063906
2E90EDD051D2	2016-08-28	EtOH_Box01_S136	Motion	0	389.362021923
2E90EDD051D2	2016-08-28	EtOH_Box01_S136	Motion	0	391.364671946
2E90EDD051D2	2016-08-28	EtOH_Box01_S136	Motion	0	395.510581017
2E90EDD051D2	2016-08-28	EtOH_Box01_S136	Motion	0	397.513072014
2E90EDD051D2	2016-08-28	EtOH_Box01_S136	Motion	0	400.794092894
2E90EDD051D2	2016-08-28	EtOH_Box01_S136	Motion	0	402.796751022
2E90EDD051D2	2016-08-28	EtOH_Box01_S136	Motion	0	406.741912842
2E90EDD051D2	2016-08-28	EtOH_Box01_S136	Motion	0	408.744544983
2E90EDD051D2	2016-08-28	EtOH_Box01_S136	Motion	0	412.842928886
2E90EDD051D2	2016-08-28	EtOH_Box01_S136	Motion	0	414.845553875
2E90EDD051D2	2016-08-28	EtOH_Box01_S136	Motion	0	418.128752947
2E90EDD051D2	2016-08-28	EtOH_Box01_S136	Motion	0	420.131300926
2E90EDD051D2	2016-08-28	EtOH_Box01_S136	Motion	0	429.398264885
2E90EDD051D2	2016-08-28	EtOH_Box01_S136	Motion	0	431.40089488
2E90EDD051D2	2016-08-28	EtOH_Box01_S136	Motion	0	435.599572897
2E90EDD051D2	2016-08-28	EtOH_Box01_S136	Motion	0	437.602231026
2E90EDD051D2	2016-08-28	EtOH_Box01_S136	Motion	0	440.774530888
2E90EDD051D2	2016-08-28	EtOH_Box01_S136	Motion	0	442.77717185
2E90EDD051D2	2016-08-28	EtOH_Box01_S136	Motion	0	447.365875006
2E90EDD051D2	2016-08-28	EtOH_Box01_S136	Motion	0	449.368530035
2E90EDD051D2	2016-08-28	EtOH_Box01_S136	Motion	0	453.077261925
2E90EDD051D2	2016-08-28	EtOH_Box01_S136	Motion	0	455.079898834
2E90EDD051D2	2016-08-28	EtOH_Box01_S136	Motion	0	460.246295929
2E90EDD051D2	2016-08-28	EtOH_Box01_S136	Motion	0	462.248940945
2E90EDD051D2	2016-08-28	EtOH_Box01_S136	Motion	0	465.85470295
2E90EDD051D2	2016-08-28	EtOH_Box01_S136	Motion	0	467.857355833
2E90EDD051D2	2016-08-28	EtOH_Box01_S136	Motion	0	481.571229935
2E90EDD051D2	2016-08-28	EtOH_Box01_S136	Motion	0	483.57397294
2E90EDD051D2	2016-08-28	EtOH_Box01_S136	Motion	0	489.122529984
2E90EDD051D2	2016-08-28	EtOH_Box01_S136	Motion	0	491.125197887
2E90EDD051D2	2016-08-28	EtOH_Box01_S136	Motion	0	494.612478971
2E90EDD051D2	2016-08-28	EtOH_Box01_S136	Motion	0	496.615133047
2E90EDD051D2	2016-08-28	EtOH_Box01_S136	Motion	0	500.688917875
2E90EDD051D2	2016-08-28	EtOH_Box01_S136	Motion	0	502.691583872
2E90EDD051D2	2016-08-28	EtOH_Box01_S136	Motion	0	506.065901041
2E90EDD051D2	2016-08-28	EtOH_Box01_S136	Motion	0	508.070940018
2E90EDD051D2	2016-08-28	EtOH_Box01_S136	Motion	0	512.065186024
2E90EDD051D2	2016-08-28	EtOH_Box01_S136	Motion	0	514.067822933
2E90EDD051D2	2016-08-28	EtOH_Box01_S136	Motion	0	517.811449051
2E90EDD051D2	2016-08-28	EtOH_Box01_S136	Motion	0	519.814074993
2E90EDD051D2	2016-08-28	EtOH_Box01_S136	Motion	0	523.464496851
2E90EDD051D2	2016-08-28	EtOH_Box01_S136	Motion	0	525.467169046
2E90EDD051D2	2016-08-28	EtOH_Box01_S136	Motion	0	530.295584917
2E90EDD051D2	2016-08-28	EtOH_Box01_S136	Motion	0	532.298262835
2E90EDD051D2	2016-08-28	EtOH_Box01_S136	Motion	0	536.423701048
2E90EDD051D2	2016-08-28	EtOH_Box01_S136	Motion	0	538.426365852
2E90EDD051D2	2016-08-28	EtOH_Box01_S136	Motion	0	544.602018833
2E90EDD051D2	2016-08-28	EtOH_Box01_S136	Motion	0	546.60461998
2E90EDD051D2	2016-08-28	EtOH_Box01_S136	Motion	0	549.885112047
2E90EDD051D2	2016-08-28	EtOH_Box01_S136	Motion	0	551.887780905
2E90EDD051D2	2016-08-28	EtOH_Box01_S136	Motion	0	555.492843866
2E90EDD051D2	2016-08-28	EtOH_Box01_S136	Motion	0	557.496772051
2E90EDD051D2	2016-08-28	EtOH_Box01_S136	Motion	0	561.658289909
2E90EDD051D2	2016-08-28	EtOH_Box01_S136	Motion	0	563.660958052
2E90EDD051D2	2016-08-28	EtOH_Box01_S136	Motion	0	568.618443966
2E90EDD051D2	2016-08-28	EtOH_Box01_S136	Motion	0	570.621070862
2E90EDD051D2	2016-08-28	EtOH_Box01_S136	Motion	0	574.840822935
2E90EDD051D2	2016-08-28	EtOH_Box01_S136	Motion	0	576.843469858
2E90EDD051D2	2016-08-28	EtOH_Box01_S136	Motion	0	580.17027998
2E90EDD051D2	2016-08-28	EtOH_Box01_S136	Motion	0	582.172914982
2E90EDD051D2	2016-08-28	EtOH_Box01_S136	Motion	0	597.357954979
2E90EDD051D2	2016-08-28	EtOH_Box01_S136	Motion	0	599.360623837
2E90EDD051D2	2016-08-28	EtOH_Box01_S136	Motion	0	602.879773855
2E90EDD051D2	2016-08-28	EtOH_Box01_S136	Motion	0	604.88240695
2E90EDD051D2	2016-08-28	EtOH_Box01_S136	Motion	0	609.113307953
2E90EDD051D2	2016-08-28	EtOH_Box01_S136	Motion	0	611.115936995
2E90EDD051D2	2016-08-28	EtOH_Box01_S136	Motion	0	615.29954505
2E90EDD051D2	2016-08-28	EtOH_Box01_S136	Motion	0	617.302170992
2E90EDD051D2	2016-08-28	EtOH_Box01_S136	Motion	0	621.015945911
2E90EDD051D2	2016-08-28	EtOH_Box01_S136	Motion	0	623.018575907
2E90EDD051D2	2016-08-28	EtOH_Box01_S136	Motion	0	626.321169853
2E90EDD051D2	2016-08-28	EtOH_Box01_S136	Motion	0	628.322886944
2E90EDD051D2	2016-08-28	EtOH_Box01_S136	Motion	0	632.462220907
2E90EDD051D2	2016-08-28	EtOH_Box01_S136	Motion	0	634.464869976
2E90EDD051D2	2016-08-28	EtOH_Box01_S136	Motion	0	640.059654951
2E90EDD051D2	2016-08-28	EtOH_Box01_S136	Motion	0	642.062309027
2E90EDD051D2	2016-08-28	EtOH_Box01_S136	Motion	0	646.347707987
2E90EDD051D2	2016-08-28	EtOH_Box01_S136	Motion	0	648.350368977
2E90EDD051D2	2016-08-28	EtOH_Box01_S136	Motion	0	651.553343058
2E90EDD051D2	2016-08-28	EtOH_Box01_S136	Motion	0	653.555985928
2E90EDD051D2	2016-08-28	EtOH_Box01_S136	Motion	0	659.627662897
2E90EDD051D2	2016-08-28	EtOH_Box01_S136	Motion	0	661.630316973
2E90EDD051D2	2016-08-28	EtOH_Box01_S136	Motion	0	673.986490011
2E90EDD051D2	2016-08-28	EtOH_Box01_S136	Motion	0	675.989167929
2E90EDD051D2	2016-08-28	EtOH_Box01_S136	Motion	0	690.276630878
2E90EDD051D2	2016-08-28	EtOH_Box01_S136	Motion	0	692.279292822
2E90EDD051D2	2016-08-28	EtOH_Box01_S136	Motion	0	708.869113922
2E90EDD051D2	2016-08-28	EtOH_Box01_S136	Motion	0	710.871850967
2E90EDD051D2	2016-08-28	EtOH_Box01_S136	Motion	0	714.844521999
2E90EDD051D2	2016-08-28	EtOH_Box01_S136	Motion	0	716.847053051
2E90EDD051D2	2016-08-28	EtOH_Box01_S136	Motion	0	721.097066879
2E90EDD051D2	2016-08-28	EtOH_Box01_S136	Motion	0	723.099716902
2E90EDD051D2	2016-08-28	EtOH_Box01_S136	Motion	0	728.673269987
2E90EDD051D2	2016-08-28	EtOH_Box01_S136	Motion	0	730.675902843
2E90EDD051D2	2016-08-28	EtOH_Box01_S136	Motion	0	734.534209013
2E90EDD051D2	2016-08-28	EtOH_Box01_S136	Motion	0	736.536844969
2E90EDD051D2	2016-08-28	EtOH_Box01_S136	Motion	0	753.612543821
2E90EDD051D2	2016-08-28	EtOH_Box01_S136	Motion	0	755.615233898
2E90EDD051D2	2016-08-28	EtOH_Box01_S136	Motion	0	768.883509874
2E90EDD051D2	2016-08-28	EtOH_Box01_S136	Motion	0	770.886214972
2E90EDD051D2	2016-08-28	EtOH_Box01_S136	Motion	0	779.036939859
2E90EDD051D2	2016-08-28	EtOH_Box01_S136	Motion	0	781.039585829
2E90EDD051D2	2016-08-28	EtOH_Box01_S136	Motion	0	787.202450991
2E90EDD051D2	2016-08-28	EtOH_Box01_S136	Motion	0	789.205114841
2E90EDD051D2	2016-08-28	EtOH_Box01_S136	Motion	0	800.902719975
2E90EDD051D2	2016-08-28	EtOH_Box01_S136	Motion	0	802.905371904
2E90EDD051D2	2016-08-28	EtOH_Box01_S136	Motion	0	807.874181032
2E90EDD051D2	2016-08-28	EtOH_Box01_S136	Motion	0	809.876837015
2E90EDD051D2	2016-08-28	EtOH_Box01_S136	Motion	0	815.300633907
2E90EDD051D2	2016-08-28	EtOH_Box01_S136	Motion	0	817.303288937
2E90EDD051D2	2016-08-28	EtOH_Box01_S136	Motion	0	821.804741859
2E90EDD051D2	2016-08-28	EtOH_Box01_S136	Motion	0	823.807307959
2E90EDD051D2	2016-08-28	EtOH_Box01_S136	Motion	0	829.938165903
2E90EDD051D2	2016-08-28	EtOH_Box01_S136	Motion	0	831.940832853
2E90EDD051D2	2016-08-28	EtOH_Box01_S136	Motion	0	835.248437881
2E90EDD051D2	2016-08-28	EtOH_Box01_S136	Motion	0	837.252697945
2E90EDD051D2	2016-08-28	EtOH_Box01_S136	Motion	0	841.407160044
2E90EDD051D2	2016-08-28	EtOH_Box01_S136	Motion	0	843.409843922
2E90EDD051D2	2016-08-28	EtOH_Box01_S136	Motion	0	877.687130928
2E90EDD051D2	2016-08-28	EtOH_Box01_S136	Motion	0	879.689828873
2E90EDD051D2	2016-08-28	EtOH_Box01_S136	Motion	0	882.89557004
2E90EDD051D2	2016-08-28	EtOH_Box01_S136	Motion	0	884.898206949
2E90EDD051D2	2016-08-28	EtOH_Box01_S136	Motion	0	900.456467867
2E90EDD051D2	2016-08-28	EtOH_Box01_S136	Motion	0	902.459115028
2E90EDD051D2	2016-08-28	EtOH_Box01_S136	Motion	0	909.10205102
2E90EDD051D2	2016-08-28	EtOH_Box01_S136	Motion	0	911.104712963
2E90EDD051D2	2016-08-28	EtOH_Box01_S136	Motion	0	934.02440691
2E90EDD051D2	2016-08-28	EtOH_Box01_S136	Motion	0	936.02648592
2E90EDD051D2	2016-08-28	EtOH_Box01_S136	Motion	0	946.437350035
2E90EDD051D2	2016-08-28	EtOH_Box01_S136	Motion	0	948.440023899
2E90EDD051D2	2016-08-28	EtOH_Box01_S136	Motion	0	954.57158494
2E90EDD051D2	2016-08-28	EtOH_Box01_S136	Motion	0	956.574275017
2E90EDD051D2	2016-08-28	EtOH_Box01_S136	Motion	0	960.627986908
2E90EDD051D2	2016-08-28	EtOH_Box01_S136	Motion	0	962.629921913
2E90EDD051D2	2016-08-28	EtOH_Box01_S136	Motion	0	966.046061039
2E90EDD051D2	2016-08-28	EtOH_Box01_S136	Motion	0	968.048709869
2E90EDD051D2	2016-08-28	EtOH_Box01_S136	Motion	0	972.217005968
2E90EDD051D2	2016-08-28	EtOH_Box01_S136	Motion	0	974.219653845
2E90EDD051D2	2016-08-28	EtOH_Box01_S136	Motion	0	977.713228941
2E90EDD051D2	2016-08-28	EtOH_Box01_S136	Motion	0	979.715837002
2E90EDD051D2	2016-08-28	EtOH_Box01_S136	Motion	0	1016.021384
2E90EDD051D2	2016-08-28	EtOH_Box01_S136	Motion	0	1018.02346396
2E90EDD051D2	2016-08-28	EtOH_Box01_S136	Motion	0	1021.68953586
2E90EDD051D2	2016-08-28	EtOH_Box01_S136	Motion	0	1023.69219089
2E90EDD051D2	2016-08-28	EtOH_Box01_S136	Motion	0	1027.37725687
2E90EDD051D2	2016-08-28	EtOH_Box01_S136	Motion	0	1029.37989783
2E90EDD051D2	2016-08-28	EtOH_Box01_S136	Motion	0	1033.10374498
2E90EDD051D2	2016-08-28	EtOH_Box01_S136	Motion	0	1035.10639596
2E90EDD051D2	2016-08-28	EtOH_Box01_S136	Motion	0	1039.08310795
2E90EDD051D2	2016-08-28	EtOH_Box01_S136	Motion	0	1041.08573794
2E90EDD051D2	2016-08-28	EtOH_Box01_S136	Motion	0	1045.14829803
2E90EDD051D2	2016-08-28	EtOH_Box01_S136	Motion	0	1047.15093803
2E90EDD051D2	2016-08-28	EtOH_Box01_S136	Motion	0	1061.851547
2E90EDD051D2	2016-08-28	EtOH_Box01_S136	Motion	0	1063.8542459
2E90EDD051D2	2016-08-28	EtOH_Box01_S136	Motion	0	1067.78795004
2E90EDD051D2	2016-08-28	EtOH_Box01_S136	Motion	0	1069.79061294
2E90EDD051D2	2016-08-28	EtOH_Box01_S136	Motion	0	1074.29326391
2E90EDD051D2	2016-08-28	EtOH_Box01_S136	Motion	0	1076.2959199
2E90EDD051D2	2016-08-28	EtOH_Box01_S136	Motion	0	1083.18809891
2E90EDD051D2	2016-08-28	EtOH_Box01_S136	Motion	0	1085.190768
2E90EDD051D2	2016-08-28	EtOH_Box01_S136	Motion	0	1089.99365783
2E90EDD051D2	2016-08-28	EtOH_Box01_S136	Motion	0	1091.9963119
2E90EDD051D2	2016-08-28	EtOH_Box01_S136	Motion	0	1096.28800797
2E90EDD051D2	2016-08-28	EtOH_Box01_S136	Motion	0	1098.29066086
2E90EDD051D2	2016-08-28	EtOH_Box01_S136	Motion	0	1103.8544879
2E90EDD051D2	2016-08-28	EtOH_Box01_S136	Motion	0	1105.857162
2E90EDD051D2	2016-08-28	EtOH_Box01_S136	Motion	0	1109.11096787
2E90EDD051D2	2016-08-28	EtOH_Box01_S136	Motion	0	1111.11349988
2E90EDD051D2	2016-08-28	EtOH_Box01_S136	Motion	0	1114.42471004
2E90EDD051D2	2016-08-28	EtOH_Box01_S136	Motion	0	1116.42736197
2E90EDD051D2	2016-08-28	EtOH_Box01_S136	Motion	0	1119.88751101
2E90EDD051D2	2016-08-28	EtOH_Box01_S136	Motion	0	1121.89007592
2E90EDD051D2	2016-08-28	EtOH_Box01_S136	Motion	0	1125.33028889
2E90EDD051D2	2016-08-28	EtOH_Box01_S136	Motion	0	1127.33279395
2E90EDD051D2	2016-08-28	EtOH_Box01_S136	Motion	0	1130.7885499
2E90EDD051D2	2016-08-28	EtOH_Box01_S136	Motion	0	1132.7911849
2E90EDD051D2	2016-08-28	EtOH_Box01_S136	Motion	0	1136.68264294
2E90EDD051D2	2016-08-28	EtOH_Box01_S136	Motion	0	1138.6852839
2E90EDD051D2	2016-08-28	EtOH_Box01_S136	Motion	0	1143.86061597
2E90EDD051D2	2016-08-28	EtOH_Box01_S136	Motion	0	1145.86602902
2E90EDD051D2	2016-08-28	EtOH_Box01_S136	Motion	0	1149.56059599
2E90EDD051D2	2016-08-28	EtOH_Box01_S136	Motion	0	1151.56289101
2E90EDD051D2	2016-08-28	EtOH_Box01_S136	Motion	0	1154.97173285
2E90EDD051D2	2016-08-28	EtOH_Box01_S136	Motion	0	1156.97441387
2E90EDD051D2	2016-08-28	EtOH_Box01_S136	Motion	0	1162.96941805
2E90EDD051D2	2016-08-28	EtOH_Box01_S136	Motion	0	1164.97209096
2E90EDD051D2	2016-08-28	EtOH_Box01_S136	Motion	0	1168.35932684
2E90EDD051D2	2016-08-28	EtOH_Box01_S136	Motion	0	1170.36199403
2E90EDD051D2	2016-08-28	EtOH_Box01_S136	Motion	0	1174.44843984
2E90EDD051D2	2016-08-28	EtOH_Box01_S136	Motion	0	1176.45106888
2E90EDD051D2	2016-08-28	EtOH_Box01_S136	Motion	0	1181.44892383
2E90EDD051D2	2016-08-28	EtOH_Box01_S136	Motion	0	1183.45159793
2E90EDD051D2	2016-08-28	EtOH_Box01_S136	Motion	0	1188.14436102
2E90EDD051D2	2016-08-28	EtOH_Box01_S136	Motion	0	1190.14696193
2E90EDD051D2	2016-08-28	EtOH_Box01_S136	Motion	0	1206.66968083
2E90EDD051D2	2016-08-28	EtOH_Box01_S136	Motion	0	1208.67240191
2E90EDD051D2	2016-08-28	EtOH_Box01_S136	Motion	0	1213.34301496
2E90EDD051D2	2016-08-28	EtOH_Box01_S136	Motion	0	1215.34567189
2E90EDD051D2	2016-08-28	EtOH_Box01_S136	Motion	0	1221.12669683
2E90EDD051D2	2016-08-28	EtOH_Box01_S136	Motion	0	1223.12937403
2E90EDD051D2	2016-08-28	EtOH_Box01_S136	Motion	0	1226.696908
2E90EDD051D2	2016-08-28	EtOH_Box01_S136	Motion	0	1228.69957304
2E90EDD051D2	2016-08-28	EtOH_Box01_S136	Motion	0	1232.18088984
2E90EDD051D2	2016-08-28	EtOH_Box01_S136	Motion	0	1234.1849339
2E90EDD051D2	2016-08-28	EtOH_Box01_S136	Motion	0	1237.37096691
2E90EDD051D2	2016-08-28	EtOH_Box01_S136	Motion	0	1239.37363601
2E90EDD051D2	2016-08-28	EtOH_Box01_S136	Motion	0	1243.08732295
2E90EDD051D2	2016-08-28	EtOH_Box01_S136	Motion	0	1245.08967185
2E90EDD051D2	2016-08-28	EtOH_Box01_S136	Motion	0	1249.46452498
2E90EDD051D2	2016-08-28	EtOH_Box01_S136	Motion	0	1251.46717405
2E90EDD051D2	2016-08-28	EtOH_Box01_S136	Motion	0	1254.66625404
2E90EDD051D2	2016-08-28	EtOH_Box01_S136	Motion	0	1256.67026901
2E90EDD051D2	2016-08-28	EtOH_Box01_S136	Motion	0	1259.83732486
2E90EDD051D2	2016-08-28	EtOH_Box01_S136	Motion	0	1261.84294486
2E90EDD051D2	2016-08-28	EtOH_Box01_S136	Motion	0	1265.78880596
2E90EDD051D2	2016-08-28	EtOH_Box01_S136	Motion	0	1267.79145503
2E90EDD051D2	2016-08-28	EtOH_Box01_S136	Motion	0	1271.37231493
2E90EDD051D2	2016-08-28	EtOH_Box01_S136	Motion	0	1273.3774209
2E90EDD051D2	2016-08-28	EtOH_Box01_S136	Motion	0	1313.24803996
2E90EDD051D2	2016-08-28	EtOH_Box01_S136	Motion	0	1315.25073695
2E90EDD051D2	2016-08-28	EtOH_Box01_S136	Motion	0	1320.21416688
2E90EDD051D2	2016-08-28	EtOH_Box01_S136	Motion	0	1322.21684885
2E90EDD051D2	2016-08-28	EtOH_Box01_S136	Motion	0	1325.78331089
2E90EDD051D2	2016-08-28	EtOH_Box01_S136	Motion	0	1327.78595686
2E90EDD051D2	2016-08-28	EtOH_Box01_S136	Motion	0	1331.72693896
2E90EDD051D2	2016-08-28	EtOH_Box01_S136	Motion	0	1333.72959399
2E90EDD051D2	2016-08-28	EtOH_Box01_S136	Motion	0	1337.12827206
2E90EDD051D2	2016-08-28	EtOH_Box01_S136	Motion	0	1339.13092899
2E90EDD051D2	2016-08-28	EtOH_Box01_S136	Motion	0	1343.04713202
2E90EDD051D2	2016-08-28	EtOH_Box01_S136	Motion	0	1345.04976702
2E90EDD051D2	2016-08-28	EtOH_Box01_S136	Motion	0	1372.02392483
2E90EDD051D2	2016-08-28	EtOH_Box01_S136	Motion	0	1374.02660203
2E90EDD051D2	2016-08-28	EtOH_Box01_S136	Motion	0	1377.81126189
2E90EDD051D2	2016-08-28	EtOH_Box01_S136	Motion	0	1379.81399083
2E90EDD051D2	2016-08-28	EtOH_Box01_S136	Motion	0	1384.01715589
2E90EDD051D2	2016-08-28	EtOH_Box01_S136	Motion	0	1386.01981497
2E90EDD051D2	2016-08-28	EtOH_Box01_S136	Motion	0	1402.93288088
2E90EDD051D2	2016-08-28	EtOH_Box01_S136	Motion	0	1404.9355669
2E90EDD051D2	2016-08-28	EtOH_Box01_S136	Motion	0	1432.18563986
2E90EDD051D2	2016-08-28	EtOH_Box01_S136	Motion	0	1434.1883409
2E90EDD051D2	2016-08-28	EtOH_Box01_S136	Motion	0	1437.40181994
2E90EDD051D2	2016-08-28	EtOH_Box01_S136	Motion	0	1439.4044919
2E90EDD051D2	2016-08-28	EtOH_Box01_S136	Motion	0	1444.51468086
2E90EDD051D2	2016-08-28	EtOH_Box01_S136	Motion	0	1446.51734495
2E90EDD051D2	2016-08-28	EtOH_Box01_S136	Motion	0	1450.26708198
2E90EDD051D2	2016-08-28	EtOH_Box01_S136	Motion	0	1452.27109885
2E90EDD051D2	2016-08-28	EtOH_Box01_S136	Motion	0	1456.08971
2E90EDD051D2	2016-08-28	EtOH_Box01_S136	Motion	0	1458.09236383
2E90EDD051D2	2016-08-28	EtOH_Box01_S136	Motion	0	1463.78680587
2E90EDD051D2	2016-08-28	EtOH_Box01_S136	Motion	0	1465.78948593
2E90EDD051D2	2016-08-28	EtOH_Box01_S136	Motion	0	1469.23833084
2E90EDD051D2	2016-08-28	EtOH_Box01_S136	Motion	0	1471.24098587
2E90EDD051D2	2016-08-28	EtOH_Box01_S136	Motion	0	1474.67366099
2E90EDD051D2	2016-08-28	EtOH_Box01_S136	Motion	0	1476.67632484
2E90EDD051D2	2016-08-28	EtOH_Box01_S136	Motion	0	1485.55406094
2E90EDD051D2	2016-08-28	EtOH_Box01_S136	Motion	0	1487.55673885
2E90EDD051D2	2016-08-28	EtOH_Box01_S136	Motion	0	1491.08415794
2E90EDD051D2	2016-08-28	EtOH_Box01_S136	Motion	0	1493.08682489
2E90EDD051D2	2016-08-28	EtOH_Box01_S136	Motion	0	1496.52710104
2E90EDD051D2	2016-08-28	EtOH_Box01_S136	Motion	0	1498.52975893
2E90EDD051D2	2016-08-28	EtOH_Box01_S136	Motion	0	1501.72297192
2E90EDD051D2	2016-08-28	EtOH_Box01_S136	Motion	0	1503.72561193
2E90EDD051D2	2016-08-28	EtOH_Box01_S136	Motion	0	1512.5551219
2E90EDD051D2	2016-08-28	EtOH_Box01_S136	Motion	0	1514.55780292
2E90EDD051D2	2016-08-28	EtOH_Box01_S136	Motion	0	1518.39352489
2E90EDD051D2	2016-08-28	EtOH_Box01_S136	Motion	0	1520.39788795
2E90EDD051D2	2016-08-28	EtOH_Box01_S136	Motion	0	1528.46923494
2E90EDD051D2	2016-08-28	EtOH_Box01_S136	Motion	0	1530.4719069
2E90EDD051D2	2016-08-28	EtOH_Box01_S136	Motion	0	1534.79848003
2E90EDD051D2	2016-08-28	EtOH_Box01_S136	Motion	0	1536.80114889
2E90EDD051D2	2016-08-28	EtOH_Box01_S136	Motion	0	1540.85497499
2E90EDD051D2	2016-08-28	EtOH_Box01_S136	Motion	0	1542.85763383
2E90EDD051D2	2016-08-28	EtOH_Box01_S136	Motion	0	1547.72640705
2E90EDD051D2	2016-08-28	EtOH_Box01_S136	Motion	0	1549.72907591
2E90EDD051D2	2016-08-28	EtOH_Box01_S136	Motion	0	1555.57853484
2E90EDD051D2	2016-08-28	EtOH_Box01_S136	Motion	0	1557.58080482
2E90EDD051D2	2016-08-28	EtOH_Box01_S136	Motion	0	1561.09801197
2E90EDD051D2	2016-08-28	EtOH_Box01_S136	Motion	0	1563.10203195
2E90EDD051D2	2016-08-28	EtOH_Box01_S136	Motion	0	1581.28099704
2E90EDD051D2	2016-08-28	EtOH_Box01_S136	Motion	0	1583.28367901
2E90EDD051D2	2016-08-28	EtOH_Box01_S136	Motion	0	1587.56377006
2E90EDD051D2	2016-08-28	EtOH_Box01_S136	Motion	0	1589.56643486
2E90EDD051D2	2016-08-28	EtOH_Box01_S136	Motion	0	1593.32958984
2E90EDD051D2	2016-08-28	EtOH_Box01_S136	Motion	0	1595.33372688
2E90EDD051D2	2016-08-28	EtOH_Box01_S136	Motion	0	1598.76321983
2E90EDD051D2	2016-08-28	EtOH_Box01_S136	Motion	0	1600.76588893
2E90EDD051D2	2016-08-28	EtOH_Box01_S136	Motion	0	1614.80243993
2E90EDD051D2	2016-08-28	EtOH_Box01_S136	Motion	0	1616.80512691
2E90EDD051D2	2016-08-28	EtOH_Box01_S136	Motion	0	1622.6643889
2E90EDD051D2	2016-08-28	EtOH_Box01_S136	Motion	0	1624.66707492
2E90EDD051D2	2016-08-28	EtOH_Box01_S136	Motion	0	1636.76994395
2E90EDD051D2	2016-08-28	EtOH_Box01_S136	Motion	0	1638.77262282
2E90EDD051D2	2016-08-28	EtOH_Box01_S136	Motion	0	1642.39719796
2E90EDD051D2	2016-08-28	EtOH_Box01_S136	Motion	0	1644.39987588
2E90EDD051D2	2016-08-28	EtOH_Box01_S136	Motion	0	1649.65477705
2E90EDD051D2	2016-08-28	EtOH_Box01_S136	Motion	0	1651.65749383
2E90EDD051D2	2016-08-28	EtOH_Box01_S136	Motion	0	1655.4585619
2E90EDD051D2	2016-08-28	EtOH_Box01_S136	Motion	0	1657.46122885
2E90EDD051D2	2016-08-28	EtOH_Box01_S136	Motion	0	1681.12012696
2E90EDD051D2	2016-08-28	EtOH_Box01_S136	Motion	0	1683.12280488
2E90EDD051D2	2016-08-28	EtOH_Box01_S136	Motion	0	1686.77885795
2E90EDD051D2	2016-08-28	EtOH_Box01_S136	Motion	0	1688.78153801
2E90EDD051D2	2016-08-28	EtOH_Box01_S136	Motion	0	1692.94030786
2E90EDD051D2	2016-08-28	EtOH_Box01_S136	Motion	0	1694.94291306
2E90EDD051D2	2016-08-28	EtOH_Box01_S136	Motion	0	1698.86502385
2E90EDD051D2	2016-08-28	EtOH_Box01_S136	Motion	0	1700.86764693
2E90EDD051D2	2016-08-28	EtOH_Box01_S136	Motion	0	1705.09329295
2E90EDD051D2	2016-08-28	EtOH_Box01_S136	Motion	0	1707.09591484
2E90EDD051D2	2016-08-28	EtOH_Box01_S136	Motion	0	1710.37558889
2E90EDD051D2	2016-08-28	EtOH_Box01_S136	Motion	0	1712.37821698
2E90EDD051D2	2016-08-28	EtOH_Box01_S136	Motion	0	1715.90959787
2E90EDD051D2	2016-08-28	EtOH_Box01_S136	Motion	0	1717.91183805
2E90EDD051D2	2016-08-28	EtOH_Box01_S136	Motion	0	1721.47580504
2E90EDD051D2	2016-08-28	EtOH_Box01_S136	Motion	0	1723.47845697
2E90EDD051D2	2016-08-28	EtOH_Box01_S136	Motion	0	1727.84457684
2E90EDD051D2	2016-08-28	EtOH_Box01_S136	Motion	0	1729.84724593
2E90EDD051D2	2016-08-28	EtOH_Box01_S136	Motion	0	1733.40411091
2E90EDD051D2	2016-08-28	EtOH_Box01_S136	Motion	0	1735.40674186
2E90EDD051D2	2016-08-28	EtOH_Box01_S136	Motion	0	1739.41133499
2E90EDD051D2	2016-08-28	EtOH_Box01_S136	Motion	0	1741.41401005
2E90EDD051D2	2016-08-28	EtOH_Box01_S136	Motion	0	1744.6503849
2E90EDD051D2	2016-08-28	EtOH_Box01_S136	Motion	0	1746.65300798
2E90EDD051D2	2016-08-28	EtOH_Box01_S136	Motion	0	1750.4505229
2E90EDD051D2	2016-08-28	EtOH_Box01_S136	Motion	0	1752.45316982
2E90EDD051D2	2016-08-28	EtOH_Box01_S136	Motion	0	1755.58739901
2E90EDD051D2	2016-08-28	EtOH_Box01_S136	Motion	0	1757.59003592
2E90EDD051D2	2016-08-28	EtOH_Box01_S136	Motion	0	1761.39184904
2E90EDD051D2	2016-08-28	EtOH_Box01_S136	Motion	0	1763.39451003
2E90EDD051D2	2016-08-28	EtOH_Box01_S136	Motion	0	1766.65222001
2E90EDD051D2	2016-08-28	EtOH_Box01_S136	Motion	0	1768.65489483
2E90EDD051D2	2016-08-28	EtOH_Box01_S136	Motion	0	1775.24158287
2E90EDD051D2	2016-08-28	EtOH_Box01_S136	Motion	0	1777.24431396
2E90EDD051D2	2016-08-28	EtOH_Box01_S136	Motion	0	1780.43749285
2E90EDD051D2	2016-08-28	EtOH_Box01_S136	Motion	0	1782.44014287
2E90EDD051D2	2016-08-28	EtOH_Box01_S136	Motion	0	1787.12445593
2E90EDD051D2	2016-08-28	EtOH_Box01_S136	Motion	0	1789.12710285
2E90EDD051D2	2016-08-28	EtOH_Box01_S136	Motion	0	1793.91439199
2E90EDD051D2	2016-08-28	EtOH_Box01_S136	Motion	0	1795.91704082
2E90EDD051D2	2016-08-28	EtOH_Box01_S136	Motion	0	1799.31377697
2E90EDD051D2	2016-08-28	EtOH_Box01_S136	Motion	0	1801.31882405
2E90EDD051D2	2016-08-28	EtOH_Box01_S136	Motion	0	1804.61605501
2E90EDD051D2	2016-08-28	EtOH_Box01_S136	Motion	0	1806.61870694
2E90EDD051D2	2016-08-28	EtOH_Box01_S136	Motion	0	1811.58109403
2E90EDD051D2	2016-08-28	EtOH_Box01_S136	Motion	0	1813.58379197
2E90EDD051D2	2016-08-28	EtOH_Box01_S136	Motion	0	1849.02316403
2E90EDD051D2	2016-08-28	EtOH_Box01_S136	Motion	0	1851.02586889
2E90EDD051D2	2016-08-28	EtOH_Box01_S136	Motion	0	1854.51547003
2E90EDD051D2	2016-08-28	EtOH_Box01_S136	Motion	0	1856.51812792
2E90EDD051D2	2016-08-28	EtOH_Box01_S136	Motion	0	1861.4239459
2E90EDD051D2	2016-08-28	EtOH_Box01_S136	Motion	0	1863.42662096
2E90EDD051D2	2016-08-28	EtOH_Box01_S136	Motion	0	1867.82883
2E90EDD051D2	2016-08-28	EtOH_Box01_S136	Motion	0	1869.83149385
2E90EDD051D2	2016-08-28	EtOH_Box01_S136	Motion	0	1873.95511603
2E90EDD051D2	2016-08-28	EtOH_Box01_S136	Motion	0	1875.95778298
2E90EDD051D2	2016-08-28	EtOH_Box01_S136	Motion	0	1941.86686802
2E90EDD051D2	2016-08-28	EtOH_Box01_S136	Motion	0	1943.86956501
2E90EDD051D2	2016-08-28	EtOH_Box01_S136	Motion	0	1947.48347902
2E90EDD051D2	2016-08-28	EtOH_Box01_S136	Motion	0	1949.48614502
2E90EDD051D2	2016-08-28	EtOH_Box01_S136	Motion	0	1953.01248384
2E90EDD051D2	2016-08-28	EtOH_Box01_S136	Motion	0	1955.01519585
2E90EDD051D2	2016-08-28	EtOH_Box01_S136	Motion	0	1962.73809195
2E90EDD051D2	2016-08-28	EtOH_Box01_S136	Motion	0	1964.740803
2E90EDD051D2	2016-08-28	EtOH_Box01_S136	Motion	0	1968.2690649
2E90EDD051D2	2016-08-28	EtOH_Box01_S136	Motion	0	1970.27182484
2E90EDD051D2	2016-08-28	EtOH_Box01_S136	Motion	0	1974.00719905
2E90EDD051D2	2016-08-28	EtOH_Box01_S136	Motion	0	1976.00986886
2E90EDD051D2	2016-08-28	EtOH_Box01_S136	Motion	0	1980.84225702
2E90EDD051D2	2016-08-28	EtOH_Box01_S136	Motion	0	1982.84495497
2E90EDD051D2	2016-08-28	EtOH_Box01_S136	Motion	0	1986.6986959
2E90EDD051D2	2016-08-28	EtOH_Box01_S136	Motion	0	1988.70134401
2E90EDD051D2	2016-08-28	EtOH_Box01_S136	Motion	0	1992.14380789
2E90EDD051D2	2016-08-28	EtOH_Box01_S136	Motion	0	1994.14660692
2E90EDD051D2	2016-08-28	EtOH_Box01_S136	Motion	0	1997.87777495
2E90EDD051D2	2016-08-28	EtOH_Box01_S136	Motion	0	1999.88040495
2E90EDD051D2	2016-08-28	EtOH_Box01_S136	Motion	0	2004.12202787
2E90EDD051D2	2016-08-28	EtOH_Box01_S136	Motion	0	2006.12415099
2E90EDD051D2	2016-08-28	EtOH_Box01_S136	Motion	0	2012.66969085
2E90EDD051D2	2016-08-28	EtOH_Box01_S136	Motion	0	2014.67184186
2E90EDD051D2	2016-08-28	EtOH_Box01_S136	Motion	0	2018.09903884
2E90EDD051D2	2016-08-28	EtOH_Box01_S136	Motion	0	2020.1018219
2E90EDD051D2	2016-08-28	EtOH_Box01_S136	Motion	0	2023.25379491
2E90EDD051D2	2016-08-28	EtOH_Box01_S136	Motion	0	2025.25820684
2E90EDD051D2	2016-08-28	EtOH_Box01_S136	Motion	0	2031.76524591
2E90EDD051D2	2016-08-28	EtOH_Box01_S136	Motion	0	2033.76799583
2E90EDD051D2	2016-08-28	EtOH_Box01_S136	Motion	0	2049.19167805
2E90EDD051D2	2016-08-28	EtOH_Box01_S136	Motion	0	2051.19443393
2E90EDD051D2	2016-08-28	EtOH_Box01_S136	Motion	0	2054.37583685
2E90EDD051D2	2016-08-28	EtOH_Box01_S136	Motion	0	2056.37850904
2E90EDD051D2	2016-08-28	EtOH_Box01_S136	Motion	0	2060.79332399
2E90EDD051D2	2016-08-28	EtOH_Box01_S136	Motion	0	2062.79599404
2E90EDD051D2	2016-08-28	EtOH_Box01_S136	Motion	0	2067.19801402
2E90EDD051D2	2016-08-28	EtOH_Box01_S136	Motion	0	2069.201159
2E90EDD051D2	2016-08-28	EtOH_Box01_S136	Motion	0	2074.74586701
2E90EDD051D2	2016-08-28	EtOH_Box01_S136	Motion	0	2076.74887395
2E90EDD051D2	2016-08-28	EtOH_Box01_S136	Motion	0	2082.54584098
2E90EDD051D2	2016-08-28	EtOH_Box01_S136	Motion	0	2084.54861188
2E90EDD051D2	2016-08-28	EtOH_Box01_S136	Motion	0	2091.67689085
2E90EDD051D2	2016-08-28	EtOH_Box01_S136	Motion	0	2093.67955899
2E90EDD051D2	2016-08-28	EtOH_Box01_S136	Motion	0	2096.82161188
2E90EDD051D2	2016-08-28	EtOH_Box01_S136	Motion	0	2098.82583404
2E90EDD051D2	2016-08-28	EtOH_Box01_S136	Motion	0	2103.10988283
2E90EDD051D2	2016-08-28	EtOH_Box01_S136	Motion	0	2105.11257696
2E90EDD051D2	2016-08-28	EtOH_Box01_S136	Motion	0	2108.72991991
2E90EDD051D2	2016-08-28	EtOH_Box01_S136	Motion	0	2110.73263097
2E90EDD051D2	2016-08-28	EtOH_Box01_S136	Motion	0	2114.34296989
2E90EDD051D2	2016-08-28	EtOH_Box01_S136	Motion	0	2116.34563804
2E90EDD051D2	2016-08-28	EtOH_Box01_S136	Motion	0	2121.36521482
2E90EDD051D2	2016-08-28	EtOH_Box01_S136	Motion	0	2123.36789989
2E90EDD051D2	2016-08-28	EtOH_Box01_S136	Motion	0	2127.09588289
2E90EDD051D2	2016-08-28	EtOH_Box01_S136	Motion	0	2129.09895587
2E90EDD051D2	2016-08-28	EtOH_Box01_S136	Motion	0	2132.66570401
2E90EDD051D2	2016-08-28	EtOH_Box01_S136	Motion	0	2134.66856885
2E90EDD051D2	2016-08-28	EtOH_Box01_S136	Motion	0	2138.56045485
2E90EDD051D2	2016-08-28	EtOH_Box01_S136	Motion	0	2140.56318784
2E90EDD051D2	2016-08-28	EtOH_Box01_S136	Motion	0	2143.82622099
2E90EDD051D2	2016-08-28	EtOH_Box01_S136	Motion	0	2145.82923985
2E90EDD051D2	2016-08-28	EtOH_Box01_S136	Motion	0	2190.25467896
2E90EDD051D2	2016-08-28	EtOH_Box01_S136	Motion	0	2192.25737906
2E90EDD051D2	2016-08-28	EtOH_Box01_S136	Motion	0	2195.71244788
2E90EDD051D2	2016-08-28	EtOH_Box01_S136	Motion	0	2197.71526194
2E90EDD051D2	2016-08-28	EtOH_Box01_S136	Motion	0	2203.19958901
2E90EDD051D2	2016-08-28	EtOH_Box01_S136	Motion	0	2205.20227695
2E90EDD051D2	2016-08-28	EtOH_Box01_S136	Motion	0	2212.24962091
2E90EDD051D2	2016-08-28	EtOH_Box01_S136	Motion	0	2214.25230098
2E90EDD051D2	2016-08-28	EtOH_Box01_S136	Motion	0	2219.17785692
2E90EDD051D2	2016-08-28	EtOH_Box01_S136	Motion	0	2221.18105388
2E90EDD051D2	2016-08-28	EtOH_Box01_S136	Motion	0	2226.02448106
2E90EDD051D2	2016-08-28	EtOH_Box01_S136	Motion	0	2228.02675295
2E90EDD051D2	2016-08-28	EtOH_Box01_S136	Motion	0	2232.31044388
2E90EDD051D2	2016-08-28	EtOH_Box01_S136	Motion	0	2234.31397104
2E90EDD051D2	2016-08-28	EtOH_Box01_S136	Motion	0	2239.20084286
2E90EDD051D2	2016-08-28	EtOH_Box01_S136	Motion	0	2241.20353889
2E90EDD051D2	2016-08-28	EtOH_Box01_S136	Motion	0	2244.40161204
2E90EDD051D2	2016-08-28	EtOH_Box01_S136	Motion	0	2246.40574789
2E90EDD051D2	2016-08-28	EtOH_Box01_S136	Motion	0	2250.57048583
2E90EDD051D2	2016-08-28	EtOH_Box01_S136	Motion	0	2252.57315087
2E90EDD051D2	2016-08-28	EtOH_Box01_S136	Motion	0	2312.66354394
2E90EDD051D2	2016-08-28	EtOH_Box01_S136	Motion	0	2314.66631985
2E90EDD051D2	2016-08-28	EtOH_Box01_S136	Motion	0	2356.69703984
2E90EDD051D2	2016-08-28	EtOH_Box01_S136	Motion	0	2358.69973993
2E90EDD051D2	2016-08-28	EtOH_Box01_S136	Motion	0	2374.25994492
2E90EDD051D2	2016-08-28	EtOH_Box01_S136	Motion	0	2376.26269293
2E90EDD051D2	2016-08-28	EtOH_Box01_S136	Motion	0	2379.97379804
2E90EDD051D2	2016-08-28	EtOH_Box01_S136	Motion	0	2381.97649193
2E90EDD051D2	2016-08-28	EtOH_Box01_S136	Motion	0	2385.7292769
2E90EDD051D2	2016-08-28	EtOH_Box01_S136	Motion	0	2387.73130488
2E90EDD051D2	2016-08-28	EtOH_Box01_S136	Motion	0	2393.79454303
2E90EDD051D2	2016-08-28	EtOH_Box01_S136	Motion	0	2395.79722691
2E90EDD051D2	2016-08-28	EtOH_Box01_S136	Motion	0	2399.64444184
2E90EDD051D2	2016-08-28	EtOH_Box01_S136	Motion	0	2401.64720392
2E90EDD051D2	2016-08-28	EtOH_Box01_S136	Motion	0	2406.48794389
2E90EDD051D2	2016-08-28	EtOH_Box01_S136	Motion	0	2408.49066496
2E90EDD051D2	2016-08-28	EtOH_Box01_S136	Motion	0	2413.66049385
2E90EDD051D2	2016-08-28	EtOH_Box01_S136	Motion	0	2415.66329002
2E90EDD051D2	2016-08-28	EtOH_Box01_S136	Motion	0	2440.26279902
2E90EDD051D2	2016-08-28	EtOH_Box01_S136	Motion	0	2442.26555896
2E90EDD051D2	2016-08-28	EtOH_Box01_S136	Motion	0	2466.30608106
2E90EDD051D2	2016-08-28	EtOH_Box01_S136	Motion	0	2468.30876803
2E90EDD051D2	2016-08-28	EtOH_Box01_S136	Motion	0	2472.202806
2E90EDD051D2	2016-08-28	EtOH_Box01_S136	Motion	0	2474.20503902
2E90EDD051D2	2016-08-28	EtOH_Box01_S136	Motion	0	2477.77219105
2E90EDD051D2	2016-08-28	EtOH_Box01_S136	Motion	0	2479.77484798
2E90EDD051D2	2016-08-28	EtOH_Box01_S136	Motion	0	2485.07958984
2E90EDD051D2	2016-08-28	EtOH_Box01_S136	Motion	0	2487.08183789
2E90EDD051D2	2016-08-28	EtOH_Box01_S136	Motion	0	2490.93130898
2E90EDD051D2	2016-08-28	EtOH_Box01_S136	Motion	0	2492.93454289
2E90EDD051D2	2016-08-28	EtOH_Box01_S136	Motion	0	2496.09637785
2E90EDD051D2	2016-08-28	EtOH_Box01_S136	Motion	0	2498.09906292
2E90EDD051D2	2016-08-28	EtOH_Box01_S136	Motion	0	2521.20994687
2E90EDD051D2	2016-08-28	EtOH_Box01_S136	Motion	0	2523.21265101
2E90EDD051D2	2016-08-28	EtOH_Box01_S136	Motion	0	2526.73461986
2E90EDD051D2	2016-08-28	EtOH_Box01_S136	Motion	0	2528.7373879
2E90EDD051D2	2016-08-28	EtOH_Box01_S136	Motion	0	2532.60530996
2E90EDD051D2	2016-08-28	EtOH_Box01_S136	Motion	0	2534.60816503
2E90EDD051D2	2016-08-28	EtOH_Box01_S136	Motion	0	2539.10515404
2E90EDD051D2	2016-08-28	EtOH_Box01_S136	Motion	0	2541.10822201
2E90EDD051D2	2016-08-28	EtOH_Box01_S136	Motion	0	2545.95769405
2E90EDD051D2	2016-08-28	EtOH_Box01_S136	Motion	0	2547.96070385
2E90EDD051D2	2016-08-28	EtOH_Box01_S136	Motion	0	2551.21257901
2E90EDD051D2	2016-08-28	EtOH_Box01_S136	Motion	0	2553.21573496
2E90EDD051D2	2016-08-28	EtOH_Box01_S136	Motion	0	2557.29226589
2E90EDD051D2	2016-08-28	EtOH_Box01_S136	Motion	0	2559.29494786
2E90EDD051D2	2016-08-28	EtOH_Box01_S136	Motion	0	2564.02768087
2E90EDD051D2	2016-08-28	EtOH_Box01_S136	Motion	0	2566.03037405
2E90EDD051D2	2016-08-28	EtOH_Box01_S136	Motion	0	2570.36464906
2E90EDD051D2	2016-08-28	EtOH_Box01_S136	Motion	0	2572.36732793
2E90EDD051D2	2016-08-28	EtOH_Box01_S136	Motion	0	2578.07084799
2E90EDD051D2	2016-08-28	EtOH_Box01_S136	Motion	0	2580.07393098
2E90EDD051D2	2016-08-28	EtOH_Box01_S136	Motion	0	2586.3397069
2E90EDD051D2	2016-08-28	EtOH_Box01_S136	Motion	0	2588.34239388
2E90EDD051D2	2016-08-28	EtOH_Box01_S136	Motion	0	2591.51764083
2E90EDD051D2	2016-08-28	EtOH_Box01_S136	Motion	0	2593.52035499
2E90EDD051D2	2016-08-28	EtOH_Box01_S136	Motion	0	2599.05021691
2E90EDD051D2	2016-08-28	EtOH_Box01_S136	Motion	0	2601.05343199
2E90EDD051D2	2016-08-28	EtOH_Box01_S136	Motion	0	2618.77847886
2E90EDD051D2	2016-08-28	EtOH_Box01_S136	Motion	0	2620.781214
2E90EDD051D2	2016-08-28	EtOH_Box01_S136	Motion	0	2634.14759398
2E90EDD051D2	2016-08-28	EtOH_Box01_S136	Motion	0	2636.15026999
2E90EDD051D2	2016-08-28	EtOH_Box01_S136	Motion	0	2640.19317985
2E90EDD051D2	2016-08-28	EtOH_Box01_S136	Motion	0	2642.19585395
2E90EDD051D2	2016-08-28	EtOH_Box01_S136	Motion	0	2645.4324019
2E90EDD051D2	2016-08-28	EtOH_Box01_S136	Motion	0	2647.43506598
2E90EDD051D2	2016-08-28	EtOH_Box01_S136	Motion	0	2650.87794805
2E90EDD051D2	2016-08-28	EtOH_Box01_S136	Motion	0	2652.88060403
2E90EDD051D2	2016-08-28	EtOH_Box01_S136	Motion	0	2656.89167285
2E90EDD051D2	2016-08-28	EtOH_Box01_S136	Motion	0	2658.89438987
2E90EDD051D2	2016-08-28	EtOH_Box01_S136	Motion	0	2662.89243102
2E90EDD051D2	2016-08-28	EtOH_Box01_S136	Motion	0	2664.89506602
2E90EDD051D2	2016-08-28	EtOH_Box01_S136	Motion	0	2668.22677493
2E90EDD051D2	2016-08-28	EtOH_Box01_S136	Motion	0	2670.22942686
2E90EDD051D2	2016-08-28	EtOH_Box01_S136	Motion	0	2674.40449405
2E90EDD051D2	2016-08-28	EtOH_Box01_S136	Motion	0	2676.40715003
2E90EDD051D2	2016-08-28	EtOH_Box01_S136	Motion	0	2685.19063187
2E90EDD051D2	2016-08-28	EtOH_Box01_S136	Motion	0	2687.19332385
2E90EDD051D2	2016-08-28	EtOH_Box01_S136	Motion	0	2693.74368501
2E90EDD051D2	2016-08-28	EtOH_Box01_S136	Motion	0	2695.74636698
2E90EDD051D2	2016-08-28	EtOH_Box01_S136	Motion	0	2699.55503893
2E90EDD051D2	2016-08-28	EtOH_Box01_S136	Motion	0	2701.55770898
2E90EDD051D2	2016-08-28	EtOH_Box01_S136	Motion	0	2705.67978191
2E90EDD051D2	2016-08-28	EtOH_Box01_S136	Motion	0	2707.68192506
2E90EDD051D2	2016-08-28	EtOH_Box01_S136	Motion	0	2710.9612639
2E90EDD051D2	2016-08-28	EtOH_Box01_S136	Motion	0	2712.96399188
2E90EDD051D2	2016-08-28	EtOH_Box01_S136	Motion	0	2718.0291419
2E90EDD051D2	2016-08-28	EtOH_Box01_S136	Motion	0	2720.03421402
2E90EDD051D2	2016-08-28	EtOH_Box01_S136	Motion	0	2726.43259883
2E90EDD051D2	2016-08-28	EtOH_Box01_S136	Motion	0	2728.43519402
2E90EDD051D2	2016-08-28	EtOH_Box01_S136	Motion	0	2732.65089202
2E90EDD051D2	2016-08-28	EtOH_Box01_S136	Motion	0	2734.65355897
2E90EDD051D2	2016-08-28	EtOH_Box01_S136	Motion	0	2739.22890401
2E90EDD051D2	2016-08-28	EtOH_Box01_S136	Motion	0	2741.23156595
2E90EDD051D2	2016-08-28	EtOH_Box01_S136	Motion	0	2744.374861
2E90EDD051D2	2016-08-28	EtOH_Box01_S136	Motion	0	2746.37755489
2E90EDD051D2	2016-08-28	EtOH_Box01_S136	Motion	0	2749.56192303
2E90EDD051D2	2016-08-28	EtOH_Box01_S136	Motion	0	2751.56457305
2E90EDD051D2	2016-08-28	EtOH_Box01_S136	Motion	0	2755.82164502
2E90EDD051D2	2016-08-28	EtOH_Box01_S136	Motion	0	2757.82431793
2E90EDD051D2	2016-08-28	EtOH_Box01_S136	Motion	0	2761.20692396
2E90EDD051D2	2016-08-28	EtOH_Box01_S136	Motion	0	2763.20956993
2E90EDD051D2	2016-08-28	EtOH_Box01_S136	Motion	0	2768.79702592
2E90EDD051D2	2016-08-28	EtOH_Box01_S136	Motion	0	2770.79969788
2E90EDD051D2	2016-08-28	EtOH_Box01_S136	Motion	0	2775.5662179
2E90EDD051D2	2016-08-28	EtOH_Box01_S136	Motion	0	2777.56888986
2E90EDD051D2	2016-08-28	EtOH_Box01_S136	Motion	0	2785.97673082
2E90EDD051D2	2016-08-28	EtOH_Box01_S136	Motion	0	2787.97941399
2E90EDD051D2	2016-08-28	EtOH_Box01_S136	Motion	0	2791.35489893
2E90EDD051D2	2016-08-28	EtOH_Box01_S136	Motion	0	2793.36441588
2E90EDD051D2	2016-08-28	EtOH_Box01_S136	Motion	0	2796.58264184
2E90EDD051D2	2016-08-28	EtOH_Box01_S136	Motion	0	2798.58529305
2E90EDD051D2	2016-08-28	EtOH_Box01_S136	Motion	0	2863.00391793
2E90EDD051D2	2016-08-28	EtOH_Box01_S136	Motion	0	2865.00660586
2E90EDD051D2	2016-08-28	EtOH_Box01_S136	Motion	0	2870.51151991
2E90EDD051D2	2016-08-28	EtOH_Box01_S136	Motion	0	2872.51422787
2E90EDD051D2	2016-08-28	EtOH_Box01_S136	Motion	0	2876.03474998
2E90EDD051D2	2016-08-28	EtOH_Box01_S136	Motion	0	2878.03738499
2E90EDD051D2	2016-08-28	EtOH_Box01_S136	Motion	0	2881.65678596
2E90EDD051D2	2016-08-28	EtOH_Box01_S136	Motion	0	2883.659482
2E90EDD051D2	2016-08-28	EtOH_Box01_S136	Motion	0	2893.8958509
2E90EDD051D2	2016-08-28	EtOH_Box01_S136	Motion	0	2895.89852786
2E90EDD051D2	2016-08-28	EtOH_Box01_S136	Motion	0	2899.34705591
2E90EDD051D2	2016-08-28	EtOH_Box01_S136	Motion	0	2901.34970903
2E90EDD051D2	2016-08-28	EtOH_Box01_S136	Motion	0	2906.69836593
2E90EDD051D2	2016-08-28	EtOH_Box01_S136	Motion	0	2908.70103097
2E90EDD051D2	2016-08-28	EtOH_Box01_S136	Motion	0	2912.01873994
2E90EDD051D2	2016-08-28	EtOH_Box01_S136	Motion	0	2914.02140689
2E90EDD051D2	2016-08-28	EtOH_Box01_S136	Motion	0	2920.26570201
2E90EDD051D2	2016-08-28	EtOH_Box01_S136	Motion	0	2922.26838398
2E90EDD051D2	2016-08-28	EtOH_Box01_S136	Motion	0	2927.01429987
2E90EDD051D2	2016-08-28	EtOH_Box01_S136	Motion	0	2929.01697803
2E90EDD051D2	2016-08-28	EtOH_Box01_S136	Motion	0	2932.152668
2E90EDD051D2	2016-08-28	EtOH_Box01_S136	Motion	0	2934.15534401
2E90EDD051D2	2016-08-28	EtOH_Box01_S136	Motion	0	2952.87061501
2E90EDD051D2	2016-08-28	EtOH_Box01_S136	Motion	0	2954.87329388
2E90EDD051D2	2016-08-28	EtOH_Box01_S136	Motion	0	2961.37687182
2E90EDD051D2	2016-08-28	EtOH_Box01_S136	Motion	0	2963.37953091
2E90EDD051D2	2016-08-28	EtOH_Box01_S136	Motion	0	2967.67157984
2E90EDD051D2	2016-08-28	EtOH_Box01_S136	Motion	0	2969.67425394
2E90EDD051D2	2016-08-28	EtOH_Box01_S136	Motion	0	2973.97429395
2E90EDD051D2	2016-08-28	EtOH_Box01_S136	Motion	0	2975.97695184
2E90EDD051D2	2016-08-28	EtOH_Box01_S136	Motion	0	3043.607903
2E90EDD051D2	2016-08-28	EtOH_Box01_S136	Motion	0	3045.61059093
2E90EDD051D2	2016-08-28	EtOH_Box01_S136	Motion	0	3049.35199499
2E90EDD051D2	2016-08-28	EtOH_Box01_S136	Motion	0	3051.35467982
2E90EDD051D2	2016-08-28	EtOH_Box01_S136	Motion	0	3055.00644684
2E90EDD051D2	2016-08-28	EtOH_Box01_S136	Motion	0	3057.00909591
2E90EDD051D2	2016-08-28	EtOH_Box01_S136	Motion	0	3060.53035903
2E90EDD051D2	2016-08-28	EtOH_Box01_S136	Motion	0	3062.53183985
2E90EDD051D2	2016-08-28	EtOH_Box01_S136	Motion	0	3067.16439295
2E90EDD051D2	2016-08-28	EtOH_Box01_S136	Motion	0	3069.16704893
2E90EDD051D2	2016-08-28	EtOH_Box01_S136	Motion	0	3072.49575591
2E90EDD051D2	2016-08-28	EtOH_Box01_S136	Motion	0	3074.49837589
2E90EDD051D2	2016-08-28	EtOH_Box01_S136	Motion	0	3080.77160382
2E90EDD051D2	2016-08-28	EtOH_Box01_S136	Motion	0	3082.77428699
2E90EDD051D2	2016-08-28	EtOH_Box01_S136	Motion	0	3086.24853992
2E90EDD051D2	2016-08-28	EtOH_Box01_S136	Motion	0	3088.25371003
2E90EDD051D2	2016-08-28	EtOH_Box01_S136	Motion	0	3099.46794486
2E90EDD051D2	2016-08-28	EtOH_Box01_S136	Motion	0	3101.47060084
2E90EDD051D2	2016-08-28	EtOH_Box01_S136	Motion	0	3105.38218284
2E90EDD051D2	2016-08-28	EtOH_Box01_S136	Motion	0	3107.38728595
2E90EDD051D2	2016-08-28	EtOH_Box01_S136	Motion	0	3111.13496685
2E90EDD051D2	2016-08-28	EtOH_Box01_S136	Motion	0	3113.13937783
2E90EDD051D2	2016-08-28	EtOH_Box01_S136	Motion	0	3123.56287599
2E90EDD051D2	2016-08-28	EtOH_Box01_S136	Motion	0	3125.56595087
2E90EDD051D2	2016-08-28	EtOH_Box01_S136	Motion	0	3129.20837903
2E90EDD051D2	2016-08-28	EtOH_Box01_S136	Motion	0	3131.2123909
2E90EDD051D2	2016-08-28	EtOH_Box01_S136	Motion	0	3139.88774896
2E90EDD051D2	2016-08-28	EtOH_Box01_S136	Motion	0	3141.89045596
2E90EDD051D2	2016-08-28	EtOH_Box01_S136	Motion	0	3145.57363486
2E90EDD051D2	2016-08-28	EtOH_Box01_S136	Motion	0	3147.57630992
2E90EDD051D2	2016-08-28	EtOH_Box01_S136	Motion	0	3151.05117297
2E90EDD051D2	2016-08-28	EtOH_Box01_S136	Motion	0	3153.05387092
2E90EDD051D2	2016-08-28	EtOH_Box01_S136	Motion	0	3156.530689
2E90EDD051D2	2016-08-28	EtOH_Box01_S136	Motion	0	3158.53335285
2E90EDD051D2	2016-08-28	EtOH_Box01_S136	Motion	0	3163.97632384
2E90EDD051D2	2016-08-28	EtOH_Box01_S136	Motion	0	3165.98152304
2E90EDD051D2	2016-08-28	EtOH_Box01_S136	Motion	0	3170.11372399
2E90EDD051D2	2016-08-28	EtOH_Box01_S136	Motion	0	3172.11639404
2E90EDD051D2	2016-08-28	EtOH_Box01_S136	Motion	0	3175.56496692
2E90EDD051D2	2016-08-28	EtOH_Box01_S136	Motion	0	3177.56763887
2E90EDD051D2	2016-08-28	EtOH_Box01_S136	Motion	0	3187.08208704
2E90EDD051D2	2016-08-28	EtOH_Box01_S136	Motion	0	3189.08470297
2E90EDD051D2	2016-08-28	EtOH_Box01_S136	Motion	0	3192.31894088
2E90EDD051D2	2016-08-28	EtOH_Box01_S136	Motion	0	3194.32158995
2E90EDD051D2	2016-08-28	EtOH_Box01_S136	Motion	0	3198.68544602
2E90EDD051D2	2016-08-28	EtOH_Box01_S136	Motion	0	3200.68809295
2E90EDD051D2	2016-08-28	EtOH_Box01_S136	Motion	0	3282.64545798
2E90EDD051D2	2016-08-28	EtOH_Box01_S136	Motion	0	3284.64815593
2E90EDD051D2	2016-08-28	EtOH_Box01_S136	Motion	0	3288.73840785
2E90EDD051D2	2016-08-28	EtOH_Box01_S136	Motion	0	3290.74107003
2E90EDD051D2	2016-08-28	EtOH_Box01_S136	Motion	0	3294.40774298
2E90EDD051D2	2016-08-28	EtOH_Box01_S136	Motion	0	3296.41181588
2E90EDD051D2	2016-08-28	EtOH_Box01_S136	Motion	0	3326.3307519
2E90EDD051D2	2016-08-28	EtOH_Box01_S136	Motion	0	3328.33343506
2E90EDD051D2	2016-08-28	EtOH_Box01_S136	Motion	0	3336.41362
2E90EDD051D2	2016-08-28	EtOH_Box01_S136	Motion	0	3338.41628599
2E90EDD051D2	2016-08-28	EtOH_Box01_S136	Motion	0	3343.00329185
2E90EDD051D2	2016-08-28	EtOH_Box01_S136	Motion	0	3345.00596285
2E90EDD051D2	2016-08-28	EtOH_Box01_S136	Motion	0	3356.4336009
2E90EDD051D2	2016-08-28	EtOH_Box01_S136	Motion	0	3358.43626785
2E90EDD051D2	2016-08-28	EtOH_Box01_S136	Motion	0	3361.79812789
2E90EDD051D2	2016-08-28	EtOH_Box01_S136	Motion	0	3363.80079794
2E90EDD051D2	2016-08-28	EtOH_Box01_S136	Motion	0	3367.69038105
2E90EDD051D2	2016-08-28	EtOH_Box01_S136	Motion	0	3369.69301891
2E90EDD051D2	2016-08-28	EtOH_Box01_S136	Motion	0	3372.95189095
2E90EDD051D2	2016-08-28	EtOH_Box01_S136	Motion	0	3374.95453787
2E90EDD051D2	2016-08-28	EtOH_Box01_S136	Motion	0	3378.28868294
2E90EDD051D2	2016-08-28	EtOH_Box01_S136	Motion	0	3380.29130888
2E90EDD051D2	2016-08-28	EtOH_Box01_S136	Motion	0	3384.25828505
2E90EDD051D2	2016-08-28	EtOH_Box01_S136	Motion	0	3386.26092696
2E90EDD051D2	2016-08-28	EtOH_Box01_S136	Motion	0	3395.4222939
2E90EDD051D2	2016-08-28	EtOH_Box01_S136	Motion	0	3397.42496204
2E90EDD051D2	2016-08-28	EtOH_Box01_S136	Motion	0	3401.96248603
2E90EDD051D2	2016-08-28	EtOH_Box01_S136	Motion	0	3403.96501994
2E90EDD051D2	2016-08-28	EtOH_Box01_S136	Motion	0	3407.702703
2E90EDD051D2	2016-08-28	EtOH_Box01_S136	Motion	0	3409.70465398
2E90EDD051D2	2016-08-28	EtOH_Box01_S136	Motion	0	3413.02754498
2E90EDD051D2	2016-08-28	EtOH_Box01_S136	Motion	0	3415.03016591
2E90EDD051D2	2016-08-28	EtOH_Box01_S136	Motion	0	3418.2702949
2E90EDD051D2	2016-08-28	EtOH_Box01_S136	Motion	0	3420.27292585
2E90EDD051D2	2016-08-28	EtOH_Box01_S136	Motion	0	3423.51159883
2E90EDD051D2	2016-08-28	EtOH_Box01_S136	Motion	0	3425.51427603
2E90EDD051D2	2016-08-28	EtOH_Box01_S136	Motion	0	3429.66027284
2E90EDD051D2	2016-08-28	EtOH_Box01_S136	Motion	0	3431.66287088
2E90EDD051D2	2016-08-28	EtOH_Box01_S136	Motion	0	3435.29846692
2E90EDD051D2	2016-08-28	EtOH_Box01_S136	Motion	0	3437.30122805
2E90EDD051D2	2016-08-28	EtOH_Box01_S136	Motion	0	3440.61952305
2E90EDD051D2	2016-08-28	EtOH_Box01_S136	Motion	0	3442.62187099
2E90EDD051D2	2016-08-28	EtOH_Box01_S136	Motion	0	3445.75310802
2E90EDD051D2	2016-08-28	EtOH_Box01_S136	Motion	0	3447.755723
2E90EDD051D2	2016-08-28	EtOH_Box01_S136	Motion	0	3451.61811495
2E90EDD051D2	2016-08-28	EtOH_Box01_S136	Motion	0	3453.62058401
2E90EDD051D2	2016-08-28	EtOH_Box01_S136	Motion	0	3457.46177292
2E90EDD051D2	2016-08-28	EtOH_Box01_S136	Motion	0	3459.46441889
2E90EDD051D2	2016-08-28	EtOH_Box01_S136	Motion	0	3463.6886909
2E90EDD051D2	2016-08-28	EtOH_Box01_S136	Motion	0	3465.69133902
2E90EDD051D2	2016-08-28	EtOH_Box01_S136	Motion	0	3469.36069798
2E90EDD051D2	2016-08-28	EtOH_Box01_S136	Motion	0	3471.36330605
2E90EDD051D2	2016-08-28	EtOH_Box01_S136	Motion	0	3482.99939203
2E90EDD051D2	2016-08-28	EtOH_Box01_S136	Motion	0	3485.00207686
2E90EDD051D2	2016-08-28	EtOH_Box01_S136	Motion	0	3490.85755992
2E90EDD051D2	2016-08-28	EtOH_Box01_S136	Motion	0	3492.86022997
2E90EDD051D2	2016-08-28	EtOH_Box01_S136	Motion	0	3496.46381783
2E90EDD051D2	2016-08-28	EtOH_Box01_S136	Motion	0	3498.46651483
2E90EDD051D2	2016-08-28	EtOH_Box01_S136	Motion	0	3502.35224891
2E90EDD051D2	2016-08-28	EtOH_Box01_S136	Motion	0	3504.35485983
2E90EDD051D2	2016-08-28	EtOH_Box01_S136	Motion	0	3510.38038588
2E90EDD051D2	2016-08-28	EtOH_Box01_S136	Motion	0	3512.38292098
2E90EDD051D2	2016-08-28	EtOH_Box01_S136	Motion	0	3515.89311099
2E90EDD051D2	2016-08-28	EtOH_Box01_S136	Motion	0	3517.89576292
2E90EDD051D2	2016-08-28	EtOH_Box01_S136	Motion	0	3531.73003888
2E90EDD051D2	2016-08-28	EtOH_Box01_S136	Motion	0	3533.73269486
2E90EDD051D2	2016-08-28	EtOH_Box01_S136	Motion	0	3537.27272487
2E90EDD051D2	2016-08-28	EtOH_Box01_S136	Motion	0	3539.27532792
2E90EDD051D2	2016-08-28	EtOH_Box01_S136	Motion	0	3545.51900005
2E90EDD051D2	2016-08-28	EtOH_Box01_S136	Motion	0	3547.52163887
2E90EDD051D2	2016-08-28	EtOH_Box01_S136	Motion	0	3550.90493894
2E90EDD051D2	2016-08-28	EtOH_Box01_S136	Motion	0	3552.90757394
2E90EDD051D2	2016-08-28	EtOH_Box01_S136	Motion	0	3556.7812829
2E90EDD051D2	2016-08-28	EtOH_Box01_S136	Motion	0	3558.78397799
2E90EDD051D2	2016-08-28	EtOH_Box01_S136	Motion	0	3566.68884087
2E90EDD051D2	2016-08-28	EtOH_Box01_S136	Motion	0	3568.69152784
2E90EDD051D2	2016-08-28	EtOH_Box01_S136	Motion	0	3572.73748589
2E90EDD051D2	2016-08-28	EtOH_Box01_S136	Motion	0	3574.73982406
2E90EDD051D2	2016-08-28	EtOH_Box01_S136	Motion	0	3578.16000104
2E90EDD051D2	2016-08-28	EtOH_Box01_S136	Motion	0	3580.16441202
2E90EDD051D2	2016-08-28	EtOH_Box01_S136	Motion	0	3583.47626996
2E90EDD051D2	2016-08-28	EtOH_Box01_S136	Motion	0	3585.47893095
2E90EDD051D2	2016-08-28	EtOH_Box01_S136	Motion	0	3589.65124893
2E90EDD051D2	2016-08-28	EtOH_Box01_S136	Motion	0	3591.65375304
2E90EDD051D2	2016-08-28	EtOH_Box01_S136	Motion	0	3595.65663791
2E90EDD051D2	2016-08-28	EtOH_Box01_S136	Motion	0	3597.65931582
2E90EDD051D2	2016-08-28	EtOH_Box01_S136	SessionEnd	0	3600.00000191
