# Supplementary material for: An open source device for operant licking in rats
Source: PeerJ. 2017 Feb 14;5:e2981. doi: 10.7717/peerj.2981 (PMC5312574; doi:10.7717/peerj.2981)
Supplement: Supplemental Information 1 — The complete raw data and several R scripts that generated all the figures and statistical analysis were compressed using the Linux tar command. The bash program dataSummary.sh located in the sucrose and water subdirectory was used to generate summary statistics for each run. [file peerj-05-2981-s001.gz › data/water/water_fr/ETOH_lick_Box05_S29_2E90EDD056D5.csv]

RatID	date	boxid	EventType	fr10	seconds
2E90EDD056D5	2016-08-28	EtOH_Box05_S29	ACTIVE	0	37.0553228855
2E90EDD056D5	2016-08-28	EtOH_Box05_S29	ACTIVE	0	37.1683440208
2E90EDD056D5	2016-08-28	EtOH_Box05_S29	ACTIVE	0	37.3792710304
2E90EDD056D5	2016-08-28	EtOH_Box05_S29	ACTIVE	0	38.0755739212
2E90EDD056D5	2016-08-28	EtOH_Box05_S29	ACTIVE	0	81.6259799004
2E90EDD056D5	2016-08-28	EtOH_Box05_S29	ACTIVE	0	105.98842597
2E90EDD056D5	2016-08-28	EtOH_Box05_S29	ACTIVE	0	143.978591919
2E90EDD056D5	2016-08-28	EtOH_Box05_S29	INACTIVE	0	191.554880857
2E90EDD056D5	2016-08-28	EtOH_Box05_S29	INACTIVE	0	194.313324928
2E90EDD056D5	2016-08-28	EtOH_Box05_S29	ACTIVE	0	307.224678993
2E90EDD056D5	2016-08-28	EtOH_Box05_S29	ACTIVE	0	307.41315794
2E90EDD056D5	2016-08-28	EtOH_Box05_S29	ACTIVE	0	317.701175928
2E90EDD056D5	2016-08-28	EtOH_Box05_S29	REWARD	10	317.701175928
2E90EDD056D5	2016-08-28	EtOH_Box05_S29	INACTIVE	0	334.55702281
2E90EDD056D5	2016-08-28	EtOH_Box05_S29	INACTIVE	0	334.961556911
2E90EDD056D5	2016-08-28	EtOH_Box05_S29	INACTIVE	0	345.558477879
2E90EDD056D5	2016-08-28	EtOH_Box05_S29	INACTIVE	0	345.886567831
2E90EDD056D5	2016-08-28	EtOH_Box05_S29	ACTIVE	0	365.46677494
2E90EDD056D5	2016-08-28	EtOH_Box05_S29	ACTIVE	0	394.257165909
2E90EDD056D5	2016-08-28	EtOH_Box05_S29	INACTIVE	0	431.882754803
2E90EDD056D5	2016-08-28	EtOH_Box05_S29	INACTIVE	0	536.217824936
2E90EDD056D5	2016-08-28	EtOH_Box05_S29	INACTIVE	0	539.096791983
2E90EDD056D5	2016-08-28	EtOH_Box05_S29	INACTIVE	0	539.370653868
2E90EDD056D5	2016-08-28	EtOH_Box05_S29	INACTIVE	0	539.688504934
2E90EDD056D5	2016-08-28	EtOH_Box05_S29	INACTIVE	0	539.919930935
2E90EDD056D5	2016-08-28	EtOH_Box05_S29	INACTIVE	0	540.140576839
2E90EDD056D5	2016-08-28	EtOH_Box05_S29	INACTIVE	0	540.263964891
2E90EDD056D5	2016-08-28	EtOH_Box05_S29	INACTIVE	0	540.7329669
2E90EDD056D5	2016-08-28	EtOH_Box05_S29	INACTIVE	0	541.213001966
2E90EDD056D5	2016-08-28	EtOH_Box05_S29	INACTIVE	0	541.595742941
2E90EDD056D5	2016-08-28	EtOH_Box05_S29	INACTIVE	0	542.767773867
2E90EDD056D5	2016-08-28	EtOH_Box05_S29	INACTIVE	0	543.02102685
2E90EDD056D5	2016-08-28	EtOH_Box05_S29	INACTIVE	0	543.166164875
2E90EDD056D5	2016-08-28	EtOH_Box05_S29	INACTIVE	0	543.408370972
2E90EDD056D5	2016-08-28	EtOH_Box05_S29	INACTIVE	0	546.018219948
2E90EDD056D5	2016-08-28	EtOH_Box05_S29	INACTIVE	0	547.524581909
2E90EDD056D5	2016-08-28	EtOH_Box05_S29	ACTIVE	0	553.491461992
2E90EDD056D5	2016-08-28	EtOH_Box05_S29	ACTIVE	0	553.596781015
2E90EDD056D5	2016-08-28	EtOH_Box05_S29	ACTIVE	0	606.333016872
2E90EDD056D5	2016-08-28	EtOH_Box05_S29	ACTIVE	0	746.565594912
2E90EDD056D5	2016-08-28	EtOH_Box05_S29	ACTIVE	0	747.632333994
2E90EDD056D5	2016-08-28	EtOH_Box05_S29	ACTIVE	0	748.579396009
2E90EDD056D5	2016-08-28	EtOH_Box05_S29	ACTIVE	0	748.856961012
2E90EDD056D5	2016-08-28	EtOH_Box05_S29	INACTIVE	0	756.908088923
2E90EDD056D5	2016-08-28	EtOH_Box05_S29	ACTIVE	0	770.510200024
2E90EDD056D5	2016-08-28	EtOH_Box05_S29	REWARD	10	770.510200024
2E90EDD056D5	2016-08-28	EtOH_Box05_S29	ACTIVE	0	772.460599899
2E90EDD056D5	2016-08-28	EtOH_Box05_S29	ACTIVE	0	773.075636864
2E90EDD056D5	2016-08-28	EtOH_Box05_S29	ACTIVE	0	773.36645484
2E90EDD056D5	2016-08-28	EtOH_Box05_S29	ACTIVE	0	774.132455826
2E90EDD056D5	2016-08-28	EtOH_Box05_S29	ACTIVE	0	774.250371933
2E90EDD056D5	2016-08-28	EtOH_Box05_S29	ACTIVE	0	774.346724987
2E90EDD056D5	2016-08-28	EtOH_Box05_S29	ACTIVE	0	774.669833899
2E90EDD056D5	2016-08-28	EtOH_Box05_S29	ACTIVE	0	774.756332874
2E90EDD056D5	2016-08-28	EtOH_Box05_S29	ACTIVE	0	787.967736006
2E90EDD056D5	2016-08-28	EtOH_Box05_S29	INACTIVE	0	849.375608921
2E90EDD056D5	2016-08-28	EtOH_Box05_S29	ACTIVE	0	904.162282944
2E90EDD056D5	2016-08-28	EtOH_Box05_S29	ACTIVE	0	973.197746038
2E90EDD056D5	2016-08-28	EtOH_Box05_S29	ACTIVE	0	990.721923828
2E90EDD056D5	2016-08-28	EtOH_Box05_S29	ACTIVE	0	990.815651894
2E90EDD056D5	2016-08-28	EtOH_Box05_S29	ACTIVE	0	991.568334818
2E90EDD056D5	2016-08-28	EtOH_Box05_S29	ACTIVE	0	1002.39489985
2E90EDD056D5	2016-08-28	EtOH_Box05_S29	INACTIVE	0	1326.70611382
2E90EDD056D5	2016-08-28	EtOH_Box05_S29	INACTIVE	0	1337.75721884
2E90EDD056D5	2016-08-28	EtOH_Box05_S29	ACTIVE	0	1371.27602792
2E90EDD056D5	2016-08-28	EtOH_Box05_S29	ACTIVE	0	1375.1857729
2E90EDD056D5	2016-08-28	EtOH_Box05_S29	ACTIVE	0	1375.66937184
2E90EDD056D5	2016-08-28	EtOH_Box05_S29	ACTIVE	0	1375.7520659
2E90EDD056D5	2016-08-28	EtOH_Box05_S29	REWARD	10	1375.7520659
2E90EDD056D5	2016-08-28	EtOH_Box05_S29	ACTIVE	0	1375.95822001
2E90EDD056D5	2016-08-28	EtOH_Box05_S29	ACTIVE	0	1376.16299391
2E90EDD056D5	2016-08-28	EtOH_Box05_S29	ACTIVE	0	1376.2700808
2E90EDD056D5	2016-08-28	EtOH_Box05_S29	ACTIVE	0	1376.37710094
2E90EDD056D5	2016-08-28	EtOH_Box05_S29	ACTIVE	0	1377.15424204
2E90EDD056D5	2016-08-28	EtOH_Box05_S29	ACTIVE	0	1377.25062299
2E90EDD056D5	2016-08-28	EtOH_Box05_S29	ACTIVE	0	1377.46623087
2E90EDD056D5	2016-08-28	EtOH_Box05_S29	ACTIVE	0	1381.66192698
2E90EDD056D5	2016-08-28	EtOH_Box05_S29	ACTIVE	0	1385.94220686
2E90EDD056D5	2016-08-28	EtOH_Box05_S29	INACTIVE	0	1436.66955686
2E90EDD056D5	2016-08-28	EtOH_Box05_S29	INACTIVE	0	1437.94014096
2E90EDD056D5	2016-08-28	EtOH_Box05_S29	INACTIVE	0	1438.3771379
2E90EDD056D5	2016-08-28	EtOH_Box05_S29	INACTIVE	0	1438.70605302
2E90EDD056D5	2016-08-28	EtOH_Box05_S29	INACTIVE	0	1438.90527701
2E90EDD056D5	2016-08-28	EtOH_Box05_S29	INACTIVE	0	1439.08291197
2E90EDD056D5	2016-08-28	EtOH_Box05_S29	INACTIVE	0	1439.33597088
2E90EDD056D5	2016-08-28	EtOH_Box05_S29	INACTIVE	0	1440.97391391
2E90EDD056D5	2016-08-28	EtOH_Box05_S29	INACTIVE	0	1441.25982285
2E90EDD056D5	2016-08-28	EtOH_Box05_S29	INACTIVE	0	1442.12937784
2E90EDD056D5	2016-08-28	EtOH_Box05_S29	INACTIVE	0	1442.55568004
2E90EDD056D5	2016-08-28	EtOH_Box05_S29	INACTIVE	0	1443.7057519
2E90EDD056D5	2016-08-28	EtOH_Box05_S29	INACTIVE	0	1444.2409749
2E90EDD056D5	2016-08-28	EtOH_Box05_S29	INACTIVE	0	1444.40782189
2E90EDD056D5	2016-08-28	EtOH_Box05_S29	INACTIVE	0	1445.03918386
2E90EDD056D5	2016-08-28	EtOH_Box05_S29	INACTIVE	0	1445.22754383
2E90EDD056D5	2016-08-28	EtOH_Box05_S29	INACTIVE	0	1445.54547691
2E90EDD056D5	2016-08-28	EtOH_Box05_S29	INACTIVE	0	1447.61554193
2E90EDD056D5	2016-08-28	EtOH_Box05_S29	ACTIVE	0	1461.56596303
2E90EDD056D5	2016-08-28	EtOH_Box05_S29	INACTIVE	0	1465.48608899
2E90EDD056D5	2016-08-28	EtOH_Box05_S29	INACTIVE	0	1473.09227991
2E90EDD056D5	2016-08-28	EtOH_Box05_S29	ACTIVE	0	1480.96030903
2E90EDD056D5	2016-08-28	EtOH_Box05_S29	ACTIVE	0	1548.8433249
2E90EDD056D5	2016-08-28	EtOH_Box05_S29	ACTIVE	0	1578.30994201
2E90EDD056D5	2016-08-28	EtOH_Box05_S29	ACTIVE	0	1616.16554594
2E90EDD056D5	2016-08-28	EtOH_Box05_S29	ACTIVE	0	1626.71489692
2E90EDD056D5	2016-08-28	EtOH_Box05_S29	ACTIVE	0	1626.8627069
2E90EDD056D5	2016-08-28	EtOH_Box05_S29	ACTIVE	0	1629.34708691
2E90EDD056D5	2016-08-28	EtOH_Box05_S29	INACTIVE	0	1648.47595501
2E90EDD056D5	2016-08-28	EtOH_Box05_S29	INACTIVE	0	1661.48688102
2E90EDD056D5	2016-08-28	EtOH_Box05_S29	INACTIVE	0	1664.58321381
2E90EDD056D5	2016-08-28	EtOH_Box05_S29	INACTIVE	0	1664.72846603
2E90EDD056D5	2016-08-28	EtOH_Box05_S29	INACTIVE	0	1668.63506794
2E90EDD056D5	2016-08-28	EtOH_Box05_S29	ACTIVE	0	1888.90146494
2E90EDD056D5	2016-08-28	EtOH_Box05_S29	ACTIVE	0	1995.30954981
2E90EDD056D5	2016-08-28	EtOH_Box05_S29	REWARD	10	1995.30954981
2E90EDD056D5	2016-08-28	EtOH_Box05_S29	ACTIVE	0	2137.28059697
2E90EDD056D5	2016-08-28	EtOH_Box05_S29	ACTIVE	0	2153.41118789
2E90EDD056D5	2016-08-28	EtOH_Box05_S29	ACTIVE	0	2289.17215896
2E90EDD056D5	2016-08-28	EtOH_Box05_S29	INACTIVE	0	2432.72993898
2E90EDD056D5	2016-08-28	EtOH_Box05_S29	INACTIVE	0	2433.01588297
2E90EDD056D5	2016-08-28	EtOH_Box05_S29	INACTIVE	0	2439.75564384
2E90EDD056D5	2016-08-28	EtOH_Box05_S29	ACTIVE	0	2450.06472993
2E90EDD056D5	2016-08-28	EtOH_Box05_S29	ACTIVE	0	2467.89101386
2E90EDD056D5	2016-08-28	EtOH_Box05_S29	INACTIVE	0	2477.61562395
2E90EDD056D5	2016-08-28	EtOH_Box05_S29	ACTIVE	0	2591.39788795
2E90EDD056D5	2016-08-28	EtOH_Box05_S29	ACTIVE	0	2633.11884689
2E90EDD056D5	2016-08-28	EtOH_Box05_S29	ACTIVE	0	2634.51043391
2E90EDD056D5	2016-08-28	EtOH_Box05_S29	ACTIVE	0	2634.74480486
2E90EDD056D5	2016-08-28	EtOH_Box05_S29	ACTIVE	0	2635.38260198
2E90EDD056D5	2016-08-28	EtOH_Box05_S29	REWARD	10	2635.38260198
2E90EDD056D5	2016-08-28	EtOH_Box05_S29	ACTIVE	0	2635.88185692
2E90EDD056D5	2016-08-28	EtOH_Box05_S29	ACTIVE	0	2636.00137997
2E90EDD056D5	2016-08-28	EtOH_Box05_S29	ACTIVE	0	2636.43290496
2E90EDD056D5	2016-08-28	EtOH_Box05_S29	ACTIVE	0	2637.58929992
2E90EDD056D5	2016-08-28	EtOH_Box05_S29	ACTIVE	0	2637.89118695
2E90EDD056D5	2016-08-28	EtOH_Box05_S29	ACTIVE	0	2638.32288694
2E90EDD056D5	2016-08-28	EtOH_Box05_S29	ACTIVE	0	2638.42996883
2E90EDD056D5	2016-08-28	EtOH_Box05_S29	ACTIVE	0	2639.11123085
2E90EDD056D5	2016-08-28	EtOH_Box05_S29	ACTIVE	0	2639.49973202
2E90EDD056D5	2016-08-28	EtOH_Box05_S29	ACTIVE	0	2639.95292997
2E90EDD056D5	2016-08-28	EtOH_Box05_S29	ACTIVE	0	2640.5595479
2E90EDD056D5	2016-08-28	EtOH_Box05_S29	ACTIVE	0	2640.70014787
2E90EDD056D5	2016-08-28	EtOH_Box05_S29	ACTIVE	0	2640.75332499
2E90EDD056D5	2016-08-28	EtOH_Box05_S29	ACTIVE	0	2641.72537303
2E90EDD056D5	2016-08-28	EtOH_Box05_S29	ACTIVE	0	2642.50472593
2E90EDD056D5	2016-08-28	EtOH_Box05_S29	ACTIVE	0	2642.55774593
2E90EDD056D5	2016-08-28	EtOH_Box05_S29	ACTIVE	0	2642.75123692
2E90EDD056D5	2016-08-28	EtOH_Box05_S29	ACTIVE	0	2643.08540392
2E90EDD056D5	2016-08-28	EtOH_Box05_S29	ACTIVE	0	2643.28983188
2E90EDD056D5	2016-08-28	EtOH_Box05_S29	ACTIVE	0	2643.47256088
2E90EDD056D5	2016-08-28	EtOH_Box05_S29	ACTIVE	0	2643.61199999
2E90EDD056D5	2016-08-28	EtOH_Box05_S29	ACTIVE	0	2643.66495299
2E90EDD056D5	2016-08-28	EtOH_Box05_S29	ACTIVE	0	2643.73948503
2E90EDD056D5	2016-08-28	EtOH_Box05_S29	ACTIVE	0	2644.05188084
2E90EDD056D5	2016-08-28	EtOH_Box05_S29	ACTIVE	0	2644.36435294
2E90EDD056D5	2016-08-28	EtOH_Box05_S29	ACTIVE	0	2644.54720187
2E90EDD056D5	2016-08-28	EtOH_Box05_S29	ACTIVE	0	2644.75159097
2E90EDD056D5	2016-08-28	EtOH_Box05_S29	ACTIVE	0	2644.84788299
2E90EDD056D5	2016-08-28	EtOH_Box05_S29	ACTIVE	0	2644.97773004
2E90EDD056D5	2016-08-28	EtOH_Box05_S29	ACTIVE	0	2645.65003896
2E90EDD056D5	2016-08-28	EtOH_Box05_S29	ACTIVE	0	2645.81125903
2E90EDD056D5	2016-08-28	EtOH_Box05_S29	ACTIVE	0	2646.02640796
2E90EDD056D5	2016-08-28	EtOH_Box05_S29	ACTIVE	0	2646.85770082
2E90EDD056D5	2016-08-28	EtOH_Box05_S29	ACTIVE	0	2650.87069583
2E90EDD056D5	2016-08-28	EtOH_Box05_S29	ACTIVE	0	2651.46463799
2E90EDD056D5	2016-08-28	EtOH_Box05_S29	ACTIVE	0	2651.50686693
2E90EDD056D5	2016-08-28	EtOH_Box05_S29	ACTIVE	0	2651.61394382
2E90EDD056D5	2016-08-28	EtOH_Box05_S29	ACTIVE	0	2653.7439909
2E90EDD056D5	2016-08-28	EtOH_Box05_S29	ACTIVE	0	2655.43025684
2E90EDD056D5	2016-08-28	EtOH_Box05_S29	ACTIVE	0	2658.86645484
2E90EDD056D5	2016-08-28	EtOH_Box05_S29	ACTIVE	0	2660.07606292
2E90EDD056D5	2016-08-28	EtOH_Box05_S29	ACTIVE	0	2662.41690302
2E90EDD056D5	2016-08-28	EtOH_Box05_S29	ACTIVE	0	2662.71714997
2E90EDD056D5	2016-08-28	EtOH_Box05_S29	ACTIVE	0	2663.03885293
2E90EDD056D5	2016-08-28	EtOH_Box05_S29	ACTIVE	0	2663.1660428
2E90EDD056D5	2016-08-28	EtOH_Box05_S29	ACTIVE	0	2663.27157593
2E90EDD056D5	2016-08-28	EtOH_Box05_S29	ACTIVE	0	2663.93921399
2E90EDD056D5	2016-08-28	EtOH_Box05_S29	ACTIVE	0	2664.67187691
2E90EDD056D5	2016-08-28	EtOH_Box05_S29	REWARD	10	2664.67187691
2E90EDD056D5	2016-08-28	EtOH_Box05_S29	ACTIVE	0	2665.04251599
2E90EDD056D5	2016-08-28	EtOH_Box05_S29	ACTIVE	0	2851.04208994
2E90EDD056D5	2016-08-28	EtOH_Box05_S29	ACTIVE	0	2851.77681804
2E90EDD056D5	2016-08-28	EtOH_Box05_S29	ACTIVE	0	2852.196383
2E90EDD056D5	2016-08-28	EtOH_Box05_S29	ACTIVE	0	2852.29125285
2E90EDD056D5	2016-08-28	EtOH_Box05_S29	ACTIVE	0	2852.86289191
2E90EDD056D5	2016-08-28	EtOH_Box05_S29	ACTIVE	0	2853.15222096
2E90EDD056D5	2016-08-28	EtOH_Box05_S29	ACTIVE	0	2853.51724982
2E90EDD056D5	2016-08-28	EtOH_Box05_S29	ACTIVE	0	2853.87131596
2E90EDD056D5	2016-08-28	EtOH_Box05_S29	ACTIVE	0	2855.1985569
2E90EDD056D5	2016-08-28	EtOH_Box05_S29	ACTIVE	0	2855.42312694
2E90EDD056D5	2016-08-28	EtOH_Box05_S29	REWARD	10	2855.42312694
2E90EDD056D5	2016-08-28	EtOH_Box05_S29	ACTIVE	0	2855.64123988
2E90EDD056D5	2016-08-28	EtOH_Box05_S29	ACTIVE	0	2856.43119788
2E90EDD056D5	2016-08-28	EtOH_Box05_S29	ACTIVE	0	2856.89865994
2E90EDD056D5	2016-08-28	EtOH_Box05_S29	ACTIVE	0	2857.01687193
2E90EDD056D5	2016-08-28	EtOH_Box05_S29	ACTIVE	0	2857.12418199
2E90EDD056D5	2016-08-28	EtOH_Box05_S29	ACTIVE	0	2858.71350384
2E90EDD056D5	2016-08-28	EtOH_Box05_S29	ACTIVE	0	2858.85318184
2E90EDD056D5	2016-08-28	EtOH_Box05_S29	ACTIVE	0	2858.98379683
2E90EDD056D5	2016-08-28	EtOH_Box05_S29	ACTIVE	0	2860.06442094
2E90EDD056D5	2016-08-28	EtOH_Box05_S29	ACTIVE	0	2873.56624699
2E90EDD056D5	2016-08-28	EtOH_Box05_S29	ACTIVE	0	2892.38402486
2E90EDD056D5	2016-08-28	EtOH_Box05_S29	ACTIVE	0	2892.48973584
2E90EDD056D5	2016-08-28	EtOH_Box05_S29	ACTIVE	0	2892.91003489
2E90EDD056D5	2016-08-28	EtOH_Box05_S29	ACTIVE	0	2893.36144495
2E90EDD056D5	2016-08-28	EtOH_Box05_S29	ACTIVE	0	2893.49936104
2E90EDD056D5	2016-08-28	EtOH_Box05_S29	ACTIVE	0	2893.75608897
2E90EDD056D5	2016-08-28	EtOH_Box05_S29	ACTIVE	0	2893.95875597
2E90EDD056D5	2016-08-28	EtOH_Box05_S29	ACTIVE	0	2894.15074396
2E90EDD056D5	2016-08-28	EtOH_Box05_S29	ACTIVE	0	2894.99136496
2E90EDD056D5	2016-08-28	EtOH_Box05_S29	ACTIVE	0	2895.58322692
2E90EDD056D5	2016-08-28	EtOH_Box05_S29	REWARD	10	2895.58322692
2E90EDD056D5	2016-08-28	EtOH_Box05_S29	ACTIVE	0	2895.91073298
2E90EDD056D5	2016-08-28	EtOH_Box05_S29	ACTIVE	0	2896.30050802
2E90EDD056D5	2016-08-28	EtOH_Box05_S29	ACTIVE	0	2896.34282684
2E90EDD056D5	2016-08-28	EtOH_Box05_S29	ACTIVE	0	2896.42820096
2E90EDD056D5	2016-08-28	EtOH_Box05_S29	ACTIVE	0	2896.58941698
2E90EDD056D5	2016-08-28	EtOH_Box05_S29	ACTIVE	0	2896.88027883
2E90EDD056D5	2016-08-28	EtOH_Box05_S29	ACTIVE	0	2897.29025292
2E90EDD056D5	2016-08-28	EtOH_Box05_S29	ACTIVE	0	2899.64864302
2E90EDD056D5	2016-08-28	EtOH_Box05_S29	ACTIVE	0	2910.33480692
2E90EDD056D5	2016-08-28	EtOH_Box05_S29	ACTIVE	0	2910.43319798
2E90EDD056D5	2016-08-28	EtOH_Box05_S29	ACTIVE	0	2911.28678799
2E90EDD056D5	2016-08-28	EtOH_Box05_S29	ACTIVE	0	2911.32909393
2E90EDD056D5	2016-08-28	EtOH_Box05_S29	ACTIVE	0	2911.403826
2E90EDD056D5	2016-08-28	EtOH_Box05_S29	ACTIVE	0	2911.52174902
2E90EDD056D5	2016-08-28	EtOH_Box05_S29	ACTIVE	0	2912.14828801
2E90EDD056D5	2016-08-28	EtOH_Box05_S29	ACTIVE	0	2918.88600898
2E90EDD056D5	2016-08-28	EtOH_Box05_S29	ACTIVE	0	2919.18649101
2E90EDD056D5	2016-08-28	EtOH_Box05_S29	ACTIVE	0	2919.94043088
2E90EDD056D5	2016-08-28	EtOH_Box05_S29	ACTIVE	0	2924.10128498
2E90EDD056D5	2016-08-28	EtOH_Box05_S29	ACTIVE	0	2927.81830096
2E90EDD056D5	2016-08-28	EtOH_Box05_S29	ACTIVE	0	2930.62810302
2E90EDD056D5	2016-08-28	EtOH_Box05_S29	ACTIVE	0	2931.04788303
2E90EDD056D5	2016-08-28	EtOH_Box05_S29	ACTIVE	0	2931.79135895
2E90EDD056D5	2016-08-28	EtOH_Box05_S29	ACTIVE	0	2931.98337889
2E90EDD056D5	2016-08-28	EtOH_Box05_S29	ACTIVE	0	2932.38105392
2E90EDD056D5	2016-08-28	EtOH_Box05_S29	REWARD	10	2932.38105392
2E90EDD056D5	2016-08-28	EtOH_Box05_S29	ACTIVE	0	2932.80574393
2E90EDD056D5	2016-08-28	EtOH_Box05_S29	INACTIVE	0	2975.38603497
2E90EDD056D5	2016-08-28	EtOH_Box05_S29	INACTIVE	0	2975.8139019
2E90EDD056D5	2016-08-28	EtOH_Box05_S29	INACTIVE	0	2976.01455903
2E90EDD056D5	2016-08-28	EtOH_Box05_S29	INACTIVE	0	2976.47456503
2E90EDD056D5	2016-08-28	EtOH_Box05_S29	INACTIVE	0	2976.66429186
2E90EDD056D5	2016-08-28	EtOH_Box05_S29	INACTIVE	0	2977.17816901
2E90EDD056D5	2016-08-28	EtOH_Box05_S29	INACTIVE	0	2977.41114283
2E90EDD056D5	2016-08-28	EtOH_Box05_S29	INACTIVE	0	2978.0333879
2E90EDD056D5	2016-08-28	EtOH_Box05_S29	INACTIVE	0	2978.39612389
2E90EDD056D5	2016-08-28	EtOH_Box05_S29	INACTIVE	0	2979.33545303
2E90EDD056D5	2016-08-28	EtOH_Box05_S29	INACTIVE	0	2979.80647683
2E90EDD056D5	2016-08-28	EtOH_Box05_S29	INACTIVE	0	2979.93124294
2E90EDD056D5	2016-08-28	EtOH_Box05_S29	INACTIVE	0	2980.08842993
2E90EDD056D5	2016-08-28	EtOH_Box05_S29	INACTIVE	0	2981.43487692
2E90EDD056D5	2016-08-28	EtOH_Box05_S29	INACTIVE	0	2981.84110498
2E90EDD056D5	2016-08-28	EtOH_Box05_S29	INACTIVE	0	2989.11722398
2E90EDD056D5	2016-08-28	EtOH_Box05_S29	INACTIVE	0	2989.73940492
2E90EDD056D5	2016-08-28	EtOH_Box05_S29	INACTIVE	0	2991.37899184
2E90EDD056D5	2016-08-28	EtOH_Box05_S29	INACTIVE	0	2995.68903589
2E90EDD056D5	2016-08-28	EtOH_Box05_S29	INACTIVE	0	2995.87900186
2E90EDD056D5	2016-08-28	EtOH_Box05_S29	INACTIVE	0	3074.80542994
2E90EDD056D5	2016-08-28	EtOH_Box05_S29	INACTIVE	0	3075.21139693
2E90EDD056D5	2016-08-28	EtOH_Box05_S29	ACTIVE	0	3096.65558481
2E90EDD056D5	2016-08-28	EtOH_Box05_S29	ACTIVE	0	3097.43221188
2E90EDD056D5	2016-08-28	EtOH_Box05_S29	ACTIVE	0	3097.64509702
2E90EDD056D5	2016-08-28	EtOH_Box05_S29	ACTIVE	0	3097.76043701
2E90EDD056D5	2016-08-28	EtOH_Box05_S29	ACTIVE	0	3097.89720392
2E90EDD056D5	2016-08-28	EtOH_Box05_S29	ACTIVE	0	3098.04480481
2E90EDD056D5	2016-08-28	EtOH_Box05_S29	ACTIVE	0	3098.32223201
2E90EDD056D5	2016-08-28	EtOH_Box05_S29	ACTIVE	0	3098.43749785
2E90EDD056D5	2016-08-28	EtOH_Box05_S29	ACTIVE	0	3103.63749981
2E90EDD056D5	2016-08-28	EtOH_Box05_S29	ACTIVE	0	3103.75302792
2E90EDD056D5	2016-08-28	EtOH_Box05_S29	REWARD	10	3103.75302792
2E90EDD056D5	2016-08-28	EtOH_Box05_S29	ACTIVE	0	3105.46217895
2E90EDD056D5	2016-08-28	EtOH_Box05_S29	ACTIVE	0	3105.76426888
2E90EDD056D5	2016-08-28	EtOH_Box05_S29	ACTIVE	0	3105.8716948
2E90EDD056D5	2016-08-28	EtOH_Box05_S29	ACTIVE	0	3105.98962903
2E90EDD056D5	2016-08-28	EtOH_Box05_S29	ACTIVE	0	3106.11887693
2E90EDD056D5	2016-08-28	EtOH_Box05_S29	ACTIVE	0	3106.24759984
2E90EDD056D5	2016-08-28	EtOH_Box05_S29	ACTIVE	0	3106.37622881
2E90EDD056D5	2016-08-28	EtOH_Box05_S29	ACTIVE	0	3106.50481081
2E90EDD056D5	2016-08-28	EtOH_Box05_S29	ACTIVE	0	3106.9052
2E90EDD056D5	2016-08-28	EtOH_Box05_S29	ACTIVE	0	3107.04488993
2E90EDD056D5	2016-08-28	EtOH_Box05_S29	ACTIVE	0	3107.18452191
2E90EDD056D5	2016-08-28	EtOH_Box05_S29	ACTIVE	0	3107.32413793
2E90EDD056D5	2016-08-28	EtOH_Box05_S29	ACTIVE	0	3107.463974
2E90EDD056D5	2016-08-28	EtOH_Box05_S29	ACTIVE	0	3107.61446881
2E90EDD056D5	2016-08-28	EtOH_Box05_S29	ACTIVE	0	3107.76479793
2E90EDD056D5	2016-08-28	EtOH_Box05_S29	ACTIVE	0	3107.90422583
2E90EDD056D5	2016-08-28	EtOH_Box05_S29	ACTIVE	0	3108.04386783
2E90EDD056D5	2016-08-28	EtOH_Box05_S29	ACTIVE	0	3108.19434094
2E90EDD056D5	2016-08-28	EtOH_Box05_S29	ACTIVE	0	3108.33390093
2E90EDD056D5	2016-08-28	EtOH_Box05_S29	ACTIVE	0	3108.51665592
2E90EDD056D5	2016-08-28	EtOH_Box05_S29	ACTIVE	0	3108.90491581
2E90EDD056D5	2016-08-28	EtOH_Box05_S29	ACTIVE	0	3109.05219889
2E90EDD056D5	2016-08-28	EtOH_Box05_S29	ACTIVE	0	3109.19217587
2E90EDD056D5	2016-08-28	EtOH_Box05_S29	ACTIVE	0	3109.34256601
2E90EDD056D5	2016-08-28	EtOH_Box05_S29	ACTIVE	0	3109.48206782
2E90EDD056D5	2016-08-28	EtOH_Box05_S29	ACTIVE	0	3109.63262701
2E90EDD056D5	2016-08-28	EtOH_Box05_S29	ACTIVE	0	3109.78407884
2E90EDD056D5	2016-08-28	EtOH_Box05_S29	ACTIVE	0	3109.93464088
2E90EDD056D5	2016-08-28	EtOH_Box05_S29	ACTIVE	0	3110.09593391
2E90EDD056D5	2016-08-28	EtOH_Box05_S29	ACTIVE	0	3110.25721502
2E90EDD056D5	2016-08-28	EtOH_Box05_S29	ACTIVE	0	3110.41835594
2E90EDD056D5	2016-08-28	EtOH_Box05_S29	ACTIVE	0	3110.48215604
2E90EDD056D5	2016-08-28	EtOH_Box05_S29	ACTIVE	0	3110.60000181
2E90EDD056D5	2016-08-28	EtOH_Box05_S29	ACTIVE	0	3110.7612319
2E90EDD056D5	2016-08-28	EtOH_Box05_S29	ACTIVE	0	3110.91590381
2E90EDD056D5	2016-08-28	EtOH_Box05_S29	ACTIVE	0	3111.06652093
2E90EDD056D5	2016-08-28	EtOH_Box05_S29	ACTIVE	0	3111.10873985
2E90EDD056D5	2016-08-28	EtOH_Box05_S29	ACTIVE	0	3111.44298887
2E90EDD056D5	2016-08-28	EtOH_Box05_S29	ACTIVE	0	3111.5933609
2E90EDD056D5	2016-08-28	EtOH_Box05_S29	ACTIVE	0	3111.73285103
2E90EDD056D5	2016-08-28	EtOH_Box05_S29	ACTIVE	0	3112.21857285
2E90EDD056D5	2016-08-28	EtOH_Box05_S29	ACTIVE	0	3112.56397295
2E90EDD056D5	2016-08-28	EtOH_Box05_S29	ACTIVE	0	3112.73599482
2E90EDD056D5	2016-08-28	EtOH_Box05_S29	ACTIVE	0	3151.40699887
2E90EDD056D5	2016-08-28	EtOH_Box05_S29	ACTIVE	0	3154.48727989
2E90EDD056D5	2016-08-28	EtOH_Box05_S29	ACTIVE	0	3154.6579318
2E90EDD056D5	2016-08-28	EtOH_Box05_S29	ACTIVE	0	3154.78508592
2E90EDD056D5	2016-08-28	EtOH_Box05_S29	ACTIVE	0	3155.584481
2E90EDD056D5	2016-08-28	EtOH_Box05_S29	ACTIVE	0	3155.77669287
2E90EDD056D5	2016-08-28	EtOH_Box05_S29	ACTIVE	0	3157.01738882
2E90EDD056D5	2016-08-28	EtOH_Box05_S29	ACTIVE	0	3157.36124587
2E90EDD056D5	2016-08-28	EtOH_Box05_S29	ACTIVE	0	3157.85594988
2E90EDD056D5	2016-08-28	EtOH_Box05_S29	ACTIVE	0	3158.28699183
2E90EDD056D5	2016-08-28	EtOH_Box05_S29	REWARD	10	3158.28699183
2E90EDD056D5	2016-08-28	EtOH_Box05_S29	ACTIVE	0	3159.220258
2E90EDD056D5	2016-08-28	EtOH_Box05_S29	ACTIVE	0	3159.30600691
2E90EDD056D5	2016-08-28	EtOH_Box05_S29	ACTIVE	0	3160.12756801
2E90EDD056D5	2016-08-28	EtOH_Box05_S29	ACTIVE	0	3160.88406086
2E90EDD056D5	2016-08-28	EtOH_Box05_S29	ACTIVE	0	3169.95355988
2E90EDD056D5	2016-08-28	EtOH_Box05_S29	ACTIVE	0	3174.55214691
2E90EDD056D5	2016-08-28	EtOH_Box05_S29	INACTIVE	0	3184.51739502
2E90EDD056D5	2016-08-28	EtOH_Box05_S29	INACTIVE	0	3192.03829694
2E90EDD056D5	2016-08-28	EtOH_Box05_S29	ACTIVE	0	3332.14255095
2E90EDD056D5	2016-08-28	EtOH_Box05_S29	ACTIVE	0	3332.34570003
2E90EDD056D5	2016-08-28	EtOH_Box05_S29	ACTIVE	0	3332.45137596
2E90EDD056D5	2016-08-28	EtOH_Box05_S29	ACTIVE	0	3332.76238394
2E90EDD056D5	2016-08-28	EtOH_Box05_S29	ACTIVE	0	3332.92202187
2E90EDD056D5	2016-08-28	EtOH_Box05_S29	ACTIVE	0	3333.00595999
2E90EDD056D5	2016-08-28	EtOH_Box05_S29	ACTIVE	0	3333.19805598
2E90EDD056D5	2016-08-28	EtOH_Box05_S29	ACTIVE	0	3333.33799481
2E90EDD056D5	2016-08-28	EtOH_Box05_S29	ACTIVE	0	3333.47597289
2E90EDD056D5	2016-08-28	EtOH_Box05_S29	ACTIVE	0	3333.68965387
2E90EDD056D5	2016-08-28	EtOH_Box05_S29	REWARD	10	3333.68965387
2E90EDD056D5	2016-08-28	EtOH_Box05_S29	ACTIVE	0	3334.62218881
2E90EDD056D5	2016-08-28	EtOH_Box05_S29	ACTIVE	0	3334.72949696
2E90EDD056D5	2016-08-28	EtOH_Box05_S29	ACTIVE	0	3373.98171997
2E90EDD056D5	2016-08-28	EtOH_Box05_S29	ACTIVE	0	3382.10381484
2E90EDD056D5	2016-08-28	EtOH_Box05_S29	ACTIVE	0	3383.98466682
2E90EDD056D5	2016-08-28	EtOH_Box05_S29	ACTIVE	0	3384.33903289
2E90EDD056D5	2016-08-28	EtOH_Box05_S29	ACTIVE	0	3384.55290294
2E90EDD056D5	2016-08-28	EtOH_Box05_S29	ACTIVE	0	3384.69088101
2E90EDD056D5	2016-08-28	EtOH_Box05_S29	ACTIVE	0	3385.14258599
2E90EDD056D5	2016-08-28	EtOH_Box05_S29	ACTIVE	0	3385.23729086
2E90EDD056D5	2016-08-28	EtOH_Box05_S29	ACTIVE	0	3385.37524486
2E90EDD056D5	2016-08-28	EtOH_Box05_S29	ACTIVE	0	3386.21637392
2E90EDD056D5	2016-08-28	EtOH_Box05_S29	REWARD	10	3386.21637392
2E90EDD056D5	2016-08-28	EtOH_Box05_S29	ACTIVE	0	3386.51138091
2E90EDD056D5	2016-08-28	EtOH_Box05_S29	ACTIVE	0	3388.20934582
2E90EDD056D5	2016-08-28	EtOH_Box05_S29	INACTIVE	0	3537.70023394
2E90EDD056D5	2016-08-28	EtOH_Box05_S29	SessionEnd	0	3600.02152085
