# Supplementary material for: An open source device for operant licking in rats
Source: PeerJ. 2017 Feb 14;5:e2981. doi: 10.7717/peerj.2981 (PMC5312574; doi:10.7717/peerj.2981)
Supplement: Supplemental Information 1 — The complete raw data and several R scripts that generated all the figures and statistical analysis were compressed using the Linux tar command. The bash program dataSummary.sh located in the sucrose and water subdirectory was used to generate summary statistics for each run. [file peerj-05-2981-s001.gz › data/water/water_fr/ETOH_lick_Box02_S118_2E90EDD08407.csv]

RatID	date	boxid	EventType	fr10	seconds
2E90EDD08407	2016-08-28	EtOH_Box02_S118	ACTIVE	0	170.52737999
2E90EDD08407	2016-08-28	EtOH_Box02_S118	ACTIVE	0	170.641630888
2E90EDD08407	2016-08-28	EtOH_Box02_S118	ACTIVE	0	171.230972052
2E90EDD08407	2016-08-28	EtOH_Box02_S118	ACTIVE	0	173.758904934
2E90EDD08407	2016-08-28	EtOH_Box02_S118	ACTIVE	0	177.755780935
2E90EDD08407	2016-08-28	EtOH_Box02_S118	INACTIVE	0	189.709599018
2E90EDD08407	2016-08-28	EtOH_Box02_S118	INACTIVE	0	190.015997887
2E90EDD08407	2016-08-28	EtOH_Box02_S118	INACTIVE	0	315.417041063
2E90EDD08407	2016-08-28	EtOH_Box02_S118	INACTIVE	0	315.539613962
2E90EDD08407	2016-08-28	EtOH_Box02_S118	INACTIVE	0	317.588467836
2E90EDD08407	2016-08-28	EtOH_Box02_S118	INACTIVE	0	317.829859018
2E90EDD08407	2016-08-28	EtOH_Box02_S118	INACTIVE	0	318.222672939
2E90EDD08407	2016-08-28	EtOH_Box02_S118	INACTIVE	0	318.550580025
2E90EDD08407	2016-08-28	EtOH_Box02_S118	INACTIVE	0	318.759459019
2E90EDD08407	2016-08-28	EtOH_Box02_S118	INACTIVE	0	318.946694851
2E90EDD08407	2016-08-28	EtOH_Box02_S118	INACTIVE	0	319.145974874
2E90EDD08407	2016-08-28	EtOH_Box02_S118	INACTIVE	0	319.28036499
2E90EDD08407	2016-08-28	EtOH_Box02_S118	INACTIVE	0	319.468754053
2E90EDD08407	2016-08-28	EtOH_Box02_S118	INACTIVE	0	319.71120286
2E90EDD08407	2016-08-28	EtOH_Box02_S118	INACTIVE	0	319.823873043
2E90EDD08407	2016-08-28	EtOH_Box02_S118	INACTIVE	0	320.044738054
2E90EDD08407	2016-08-28	EtOH_Box02_S118	INACTIVE	0	320.157445908
2E90EDD08407	2016-08-28	EtOH_Box02_S118	INACTIVE	0	320.270103931
2E90EDD08407	2016-08-28	EtOH_Box02_S118	INACTIVE	0	320.923282862
2E90EDD08407	2016-08-28	EtOH_Box02_S118	ACTIVE	0	333.735650063
2E90EDD08407	2016-08-28	EtOH_Box02_S118	INACTIVE	0	446.70862484
2E90EDD08407	2016-08-28	EtOH_Box02_S118	INACTIVE	0	446.821403027
2E90EDD08407	2016-08-28	EtOH_Box02_S118	ACTIVE	0	579.986012936
2E90EDD08407	2016-08-28	EtOH_Box02_S118	ACTIVE	0	580.263588905
2E90EDD08407	2016-08-28	EtOH_Box02_S118	ACTIVE	0	580.638221979
2E90EDD08407	2016-08-28	EtOH_Box02_S118	ACTIVE	0	580.732073069
2E90EDD08407	2016-08-28	EtOH_Box02_S118	REWARD	10	580.732073069
2E90EDD08407	2016-08-28	EtOH_Box02_S118	ACTIVE	0	592.201827049
2E90EDD08407	2016-08-28	EtOH_Box02_S118	ACTIVE	0	593.402606964
2E90EDD08407	2016-08-28	EtOH_Box02_S118	ACTIVE	0	597.414609909
2E90EDD08407	2016-08-28	EtOH_Box02_S118	ACTIVE	0	597.673310041
2E90EDD08407	2016-08-28	EtOH_Box02_S118	ACTIVE	0	598.073391914
2E90EDD08407	2016-08-28	EtOH_Box02_S118	ACTIVE	0	598.288651943
2E90EDD08407	2016-08-28	EtOH_Box02_S118	ACTIVE	0	599.055469036
2E90EDD08407	2016-08-28	EtOH_Box02_S118	ACTIVE	0	599.724820852
2E90EDD08407	2016-08-28	EtOH_Box02_S118	ACTIVE	0	599.83199501
2E90EDD08407	2016-08-28	EtOH_Box02_S118	ACTIVE	0	599.917508841
2E90EDD08407	2016-08-28	EtOH_Box02_S118	ACTIVE	0	600.111289978
2E90EDD08407	2016-08-28	EtOH_Box02_S118	ACTIVE	0	600.315762043
2E90EDD08407	2016-08-28	EtOH_Box02_S118	ACTIVE	0	600.444553852
2E90EDD08407	2016-08-28	EtOH_Box02_S118	ACTIVE	0	600.562429905
2E90EDD08407	2016-08-28	EtOH_Box02_S118	ACTIVE	0	600.766826868
2E90EDD08407	2016-08-28	EtOH_Box02_S118	ACTIVE	0	601.014605999
2E90EDD08407	2016-08-28	EtOH_Box02_S118	ACTIVE	0	608.724210978
2E90EDD08407	2016-08-28	EtOH_Box02_S118	ACTIVE	0	665.810677052
2E90EDD08407	2016-08-28	EtOH_Box02_S118	ACTIVE	0	783.771848917
2E90EDD08407	2016-08-28	EtOH_Box02_S118	ACTIVE	0	784.018323898
2E90EDD08407	2016-08-28	EtOH_Box02_S118	ACTIVE	0	923.456383944
2E90EDD08407	2016-08-28	EtOH_Box02_S118	ACTIVE	0	924.44837594
2E90EDD08407	2016-08-28	EtOH_Box02_S118	INACTIVE	0	1219.92701793
2E90EDD08407	2016-08-28	EtOH_Box02_S118	INACTIVE	0	1220.13869905
2E90EDD08407	2016-08-28	EtOH_Box02_S118	INACTIVE	0	1220.26346302
2E90EDD08407	2016-08-28	EtOH_Box02_S118	INACTIVE	0	1220.53967595
2E90EDD08407	2016-08-28	EtOH_Box02_S118	INACTIVE	0	1221.47527599
2E90EDD08407	2016-08-28	EtOH_Box02_S118	INACTIVE	0	1221.58919406
2E90EDD08407	2016-08-28	EtOH_Box02_S118	INACTIVE	0	1221.99596286
2E90EDD08407	2016-08-28	EtOH_Box02_S118	INACTIVE	0	1222.19657087
2E90EDD08407	2016-08-28	EtOH_Box02_S118	INACTIVE	0	1222.77544403
2E90EDD08407	2016-08-28	EtOH_Box02_S118	INACTIVE	0	1223.3109479
2E90EDD08407	2016-08-28	EtOH_Box02_S118	INACTIVE	0	1223.51153898
2E90EDD08407	2016-08-28	EtOH_Box02_S118	INACTIVE	0	1223.69040203
2E90EDD08407	2016-08-28	EtOH_Box02_S118	INACTIVE	0	1224.08567905
2E90EDD08407	2016-08-28	EtOH_Box02_S118	INACTIVE	0	1225.21705699
2E90EDD08407	2016-08-28	EtOH_Box02_S118	INACTIVE	0	1225.33114386
2E90EDD08407	2016-08-28	EtOH_Box02_S118	INACTIVE	0	1242.03157902
2E90EDD08407	2016-08-28	EtOH_Box02_S118	INACTIVE	0	1242.24403095
2E90EDD08407	2016-08-28	EtOH_Box02_S118	INACTIVE	0	1245.71044397
2E90EDD08407	2016-08-28	EtOH_Box02_S118	INACTIVE	0	1245.90020704
2E90EDD08407	2016-08-28	EtOH_Box02_S118	INACTIVE	0	1246.24150205
2E90EDD08407	2016-08-28	EtOH_Box02_S118	INACTIVE	0	1247.54483294
2E90EDD08407	2016-08-28	EtOH_Box02_S118	INACTIVE	0	1247.75609684
2E90EDD08407	2016-08-28	EtOH_Box02_S118	INACTIVE	0	1248.19461489
2E90EDD08407	2016-08-28	EtOH_Box02_S118	INACTIVE	0	1249.57426596
2E90EDD08407	2016-08-28	EtOH_Box02_S118	INACTIVE	0	1249.68829584
2E90EDD08407	2016-08-28	EtOH_Box02_S118	ACTIVE	0	1376.36924195
2E90EDD08407	2016-08-28	EtOH_Box02_S118	ACTIVE	0	1377.06932497
2E90EDD08407	2016-08-28	EtOH_Box02_S118	ACTIVE	0	1377.24091506
2E90EDD08407	2016-08-28	EtOH_Box02_S118	REWARD	10	1377.24091506
2E90EDD08407	2016-08-28	EtOH_Box02_S118	ACTIVE	0	1398.85714602
2E90EDD08407	2016-08-28	EtOH_Box02_S118	ACTIVE	0	1399.55743599
2E90EDD08407	2016-08-28	EtOH_Box02_S118	ACTIVE	0	1400.35595489
2E90EDD08407	2016-08-28	EtOH_Box02_S118	ACTIVE	0	1403.71742105
2E90EDD08407	2016-08-28	EtOH_Box02_S118	ACTIVE	0	1404.46096802
2E90EDD08407	2016-08-28	EtOH_Box02_S118	ACTIVE	0	1404.62073588
2E90EDD08407	2016-08-28	EtOH_Box02_S118	ACTIVE	0	1404.99664593
2E90EDD08407	2016-08-28	EtOH_Box02_S118	ACTIVE	0	1405.09152484
2E90EDD08407	2016-08-28	EtOH_Box02_S118	ACTIVE	0	1405.22957397
2E90EDD08407	2016-08-28	EtOH_Box02_S118	ACTIVE	0	1405.96348405
2E90EDD08407	2016-08-28	EtOH_Box02_S118	REWARD	10	1405.96348405
2E90EDD08407	2016-08-28	EtOH_Box02_S118	ACTIVE	0	1406.29025483
2E90EDD08407	2016-08-28	EtOH_Box02_S118	ACTIVE	0	1406.84086704
2E90EDD08407	2016-08-28	EtOH_Box02_S118	ACTIVE	0	1407.08857203
2E90EDD08407	2016-08-28	EtOH_Box02_S118	ACTIVE	0	1407.2174499
2E90EDD08407	2016-08-28	EtOH_Box02_S118	ACTIVE	0	1407.44366097
2E90EDD08407	2016-08-28	EtOH_Box02_S118	ACTIVE	0	1407.59404206
2E90EDD08407	2016-08-28	EtOH_Box02_S118	ACTIVE	0	1407.71197605
2E90EDD08407	2016-08-28	EtOH_Box02_S118	ACTIVE	0	1407.97042704
2E90EDD08407	2016-08-28	EtOH_Box02_S118	ACTIVE	0	1409.88422203
2E90EDD08407	2016-08-28	EtOH_Box02_S118	ACTIVE	0	1410.01316905
2E90EDD08407	2016-08-28	EtOH_Box02_S118	ACTIVE	0	1410.27174497
2E90EDD08407	2016-08-28	EtOH_Box02_S118	ACTIVE	0	1410.43288684
2E90EDD08407	2016-08-28	EtOH_Box02_S118	ACTIVE	0	1410.561584
2E90EDD08407	2016-08-28	EtOH_Box02_S118	ACTIVE	0	1411.03615403
2E90EDD08407	2016-08-28	EtOH_Box02_S118	ACTIVE	0	1411.18754697
2E90EDD08407	2016-08-28	EtOH_Box02_S118	INACTIVE	0	1442.06907701
2E90EDD08407	2016-08-28	EtOH_Box02_S118	INACTIVE	0	1442.18342495
2E90EDD08407	2016-08-28	EtOH_Box02_S118	INACTIVE	0	1442.30830288
2E90EDD08407	2016-08-28	EtOH_Box02_S118	ACTIVE	0	1449.16063595
2E90EDD08407	2016-08-28	EtOH_Box02_S118	ACTIVE	0	1449.26654887
2E90EDD08407	2016-08-28	EtOH_Box02_S118	ACTIVE	0	1449.70750403
2E90EDD08407	2016-08-28	EtOH_Box02_S118	ACTIVE	0	1449.93199492
2E90EDD08407	2016-08-28	EtOH_Box02_S118	ACTIVE	0	1450.40495396
2E90EDD08407	2016-08-28	EtOH_Box02_S118	ACTIVE	0	1450.661865
2E90EDD08407	2016-08-28	EtOH_Box02_S118	ACTIVE	0	1450.75657988
2E90EDD08407	2016-08-28	EtOH_Box02_S118	ACTIVE	0	1452.49546289
2E90EDD08407	2016-08-28	EtOH_Box02_S118	ACTIVE	0	1453.04434085
2E90EDD08407	2016-08-28	EtOH_Box02_S118	ACTIVE	0	1453.44179487
2E90EDD08407	2016-08-28	EtOH_Box02_S118	REWARD	10	1453.44179487
2E90EDD08407	2016-08-28	EtOH_Box02_S118	INACTIVE	0	1477.61090684
2E90EDD08407	2016-08-28	EtOH_Box02_S118	ACTIVE	0	1589.01334286
2E90EDD08407	2016-08-28	EtOH_Box02_S118	ACTIVE	0	1589.11908388
2E90EDD08407	2016-08-28	EtOH_Box02_S118	ACTIVE	0	2130.44043589
2E90EDD08407	2016-08-28	EtOH_Box02_S118	ACTIVE	0	2131.85576892
2E90EDD08407	2016-08-28	EtOH_Box02_S118	ACTIVE	0	2131.95067191
2E90EDD08407	2016-08-28	EtOH_Box02_S118	ACTIVE	0	2132.74935794
2E90EDD08407	2016-08-28	EtOH_Box02_S118	INACTIVE	0	2234.00187206
2E90EDD08407	2016-08-28	EtOH_Box02_S118	INACTIVE	0	2234.68991995
2E90EDD08407	2016-08-28	EtOH_Box02_S118	INACTIVE	0	2235.60385203
2E90EDD08407	2016-08-28	EtOH_Box02_S118	INACTIVE	0	2237.8822329
2E90EDD08407	2016-08-28	EtOH_Box02_S118	INACTIVE	0	2239.02349901
2E90EDD08407	2016-08-28	EtOH_Box02_S118	INACTIVE	0	2250.36232686
2E90EDD08407	2016-08-28	EtOH_Box02_S118	ACTIVE	0	2702.28726697
2E90EDD08407	2016-08-28	EtOH_Box02_S118	ACTIVE	0	2725.79104805
2E90EDD08407	2016-08-28	EtOH_Box02_S118	INACTIVE	0	2975.02927184
2E90EDD08407	2016-08-28	EtOH_Box02_S118	ACTIVE	0	3063.5293839
2E90EDD08407	2016-08-28	EtOH_Box02_S118	ACTIVE	0	3063.61217093
2E90EDD08407	2016-08-28	EtOH_Box02_S118	REWARD	10	3063.61217093
2E90EDD08407	2016-08-28	EtOH_Box02_S118	INACTIVE	0	3165.13937593
2E90EDD08407	2016-08-28	EtOH_Box02_S118	INACTIVE	0	3165.37118387
2E90EDD08407	2016-08-28	EtOH_Box02_S118	INACTIVE	0	3165.55963683
2E90EDD08407	2016-08-28	EtOH_Box02_S118	INACTIVE	0	3166.08319092
2E90EDD08407	2016-08-28	EtOH_Box02_S118	INACTIVE	0	3168.10928798
2E90EDD08407	2016-08-28	EtOH_Box02_S118	INACTIVE	0	3168.26652384
2E90EDD08407	2016-08-28	EtOH_Box02_S118	INACTIVE	0	3168.57386184
2E90EDD08407	2016-08-28	EtOH_Box02_S118	INACTIVE	0	3168.69736099
2E90EDD08407	2016-08-28	EtOH_Box02_S118	INACTIVE	0	3168.97235799
2E90EDD08407	2016-08-28	EtOH_Box02_S118	INACTIVE	0	3169.11764002
2E90EDD08407	2016-08-28	EtOH_Box02_S118	INACTIVE	0	3169.47906804
2E90EDD08407	2016-08-28	EtOH_Box02_S118	INACTIVE	0	3169.84051704
2E90EDD08407	2016-08-28	EtOH_Box02_S118	INACTIVE	0	3170.00745988
2E90EDD08407	2016-08-28	EtOH_Box02_S118	INACTIVE	0	3170.17729092
2E90EDD08407	2016-08-28	EtOH_Box02_S118	INACTIVE	0	3171.02559185
2E90EDD08407	2016-08-28	EtOH_Box02_S118	SessionEnd	0	3600.01294088
