# Supplementary material for: An open source device for operant licking in rats
Source: PeerJ. 2017 Feb 14;5:e2981. doi: 10.7717/peerj.2981 (PMC5312574; doi:10.7717/peerj.2981)
Supplement: Supplemental Information 1 — The complete raw data and several R scripts that generated all the figures and statistical analysis were compressed using the Linux tar command. The bash program dataSummary.sh located in the sucrose and water subdirectory was used to generate summary statistics for each run. [file peerj-05-2981-s001.gz › data/water/water_fr/ETOH_lick_Box03_S124_2E90EDD21091.csv]

RatID	date	boxid	EventType	fr10	seconds
2E90EDD21091	2016-08-31	EtOH_Box03_S124	INACTIVE	0	29.0437679291
2E90EDD21091	2016-08-31	EtOH_Box03_S124	INACTIVE	0	29.2204880714
2E90EDD21091	2016-08-31	EtOH_Box03_S124	INACTIVE	0	31.2228999138
2E90EDD21091	2016-08-31	EtOH_Box03_S124	ACTIVE	0	59.3606069088
2E90EDD21091	2016-08-31	EtOH_Box03_S124	ACTIVE	0	149.421092987
2E90EDD21091	2016-08-31	EtOH_Box03_S124	ACTIVE	0	149.58938694
2E90EDD21091	2016-08-31	EtOH_Box03_S124	ACTIVE	0	150.405452967
2E90EDD21091	2016-08-31	EtOH_Box03_S124	ACTIVE	0	168.643418074
2E90EDD21091	2016-08-31	EtOH_Box03_S124	ACTIVE	0	171.103827953
2E90EDD21091	2016-08-31	EtOH_Box03_S124	ACTIVE	0	175.014003038
2E90EDD21091	2016-08-31	EtOH_Box03_S124	ACTIVE	0	175.32278204
2E90EDD21091	2016-08-31	EtOH_Box03_S124	ACTIVE	0	176.616157055
2E90EDD21091	2016-08-31	EtOH_Box03_S124	ACTIVE	0	198.175884962
2E90EDD21091	2016-08-31	EtOH_Box03_S124	REWARD	10	198.175884962
2E90EDD21091	2016-08-31	EtOH_Box03_S124	INACTIVE	0	203.711330891
2E90EDD21091	2016-08-31	EtOH_Box03_S124	INACTIVE	0	203.987058878
2E90EDD21091	2016-08-31	EtOH_Box03_S124	INACTIVE	0	204.478385925
2E90EDD21091	2016-08-31	EtOH_Box03_S124	INACTIVE	0	204.872966051
2E90EDD21091	2016-08-31	EtOH_Box03_S124	INACTIVE	0	205.342278004
2E90EDD21091	2016-08-31	EtOH_Box03_S124	INACTIVE	0	205.800951004
2E90EDD21091	2016-08-31	EtOH_Box03_S124	INACTIVE	0	206.044605017
2E90EDD21091	2016-08-31	EtOH_Box03_S124	INACTIVE	0	206.158519983
2E90EDD21091	2016-08-31	EtOH_Box03_S124	INACTIVE	0	219.275963068
2E90EDD21091	2016-08-31	EtOH_Box03_S124	INACTIVE	0	220.213055849
2E90EDD21091	2016-08-31	EtOH_Box03_S124	INACTIVE	0	220.424380064
2E90EDD21091	2016-08-31	EtOH_Box03_S124	INACTIVE	0	220.613959074
2E90EDD21091	2016-08-31	EtOH_Box03_S124	INACTIVE	0	222.294945955
2E90EDD21091	2016-08-31	EtOH_Box03_S124	ACTIVE	0	248.935286045
2E90EDD21091	2016-08-31	EtOH_Box03_S124	ACTIVE	0	249.084109068
2E90EDD21091	2016-08-31	EtOH_Box03_S124	INACTIVE	0	277.291476965
2E90EDD21091	2016-08-31	EtOH_Box03_S124	ACTIVE	0	308.326514006
2E90EDD21091	2016-08-31	EtOH_Box03_S124	ACTIVE	0	308.432199001
2E90EDD21091	2016-08-31	EtOH_Box03_S124	ACTIVE	0	308.699802876
2E90EDD21091	2016-08-31	EtOH_Box03_S124	ACTIVE	0	314.750972986
2E90EDD21091	2016-08-31	EtOH_Box03_S124	INACTIVE	0	319.958024979
2E90EDD21091	2016-08-31	EtOH_Box03_S124	ACTIVE	0	338.689478874
2E90EDD21091	2016-08-31	EtOH_Box03_S124	INACTIVE	0	374.142135859
2E90EDD21091	2016-08-31	EtOH_Box03_S124	ACTIVE	0	386.783386946
2E90EDD21091	2016-08-31	EtOH_Box03_S124	ACTIVE	0	395.667614937
2E90EDD21091	2016-08-31	EtOH_Box03_S124	ACTIVE	0	480.383498907
2E90EDD21091	2016-08-31	EtOH_Box03_S124	REWARD	10	480.383498907
2E90EDD21091	2016-08-31	EtOH_Box03_S124	ACTIVE	0	502.579046965
2E90EDD21091	2016-08-31	EtOH_Box03_S124	ACTIVE	0	504.631574869
2E90EDD21091	2016-08-31	EtOH_Box03_S124	INACTIVE	0	520.99316287
2E90EDD21091	2016-08-31	EtOH_Box03_S124	INACTIVE	0	610.651727915
2E90EDD21091	2016-08-31	EtOH_Box03_S124	INACTIVE	0	679.320322037
2E90EDD21091	2016-08-31	EtOH_Box03_S124	INACTIVE	0	685.054324865
2E90EDD21091	2016-08-31	EtOH_Box03_S124	INACTIVE	0	685.439687967
2E90EDD21091	2016-08-31	EtOH_Box03_S124	INACTIVE	0	690.297555923
2E90EDD21091	2016-08-31	EtOH_Box03_S124	INACTIVE	0	694.75889802
2E90EDD21091	2016-08-31	EtOH_Box03_S124	INACTIVE	0	694.872936964
2E90EDD21091	2016-08-31	EtOH_Box03_S124	INACTIVE	0	698.150146008
2E90EDD21091	2016-08-31	EtOH_Box03_S124	ACTIVE	0	711.016501904
2E90EDD21091	2016-08-31	EtOH_Box03_S124	ACTIVE	0	712.312700987
2E90EDD21091	2016-08-31	EtOH_Box03_S124	ACTIVE	0	713.812623978
2E90EDD21091	2016-08-31	EtOH_Box03_S124	INACTIVE	0	728.979255915
2E90EDD21091	2016-08-31	EtOH_Box03_S124	ACTIVE	0	936.632102013
2E90EDD21091	2016-08-31	EtOH_Box03_S124	ACTIVE	0	939.601475
2E90EDD21091	2016-08-31	EtOH_Box03_S124	ACTIVE	0	940.302206993
2E90EDD21091	2016-08-31	EtOH_Box03_S124	ACTIVE	0	940.667984962
2E90EDD21091	2016-08-31	EtOH_Box03_S124	INACTIVE	0	968.926154852
2E90EDD21091	2016-08-31	EtOH_Box03_S124	ACTIVE	0	1094.56966996
2E90EDD21091	2016-08-31	EtOH_Box03_S124	REWARD	10	1094.56966996
2E90EDD21091	2016-08-31	EtOH_Box03_S124	ACTIVE	0	1130.85502291
2E90EDD21091	2016-08-31	EtOH_Box03_S124	INACTIVE	0	1319.49264503
2E90EDD21091	2016-08-31	EtOH_Box03_S124	INACTIVE	0	1327.64998007
2E90EDD21091	2016-08-31	EtOH_Box03_S124	ACTIVE	0	1400.56852603
2E90EDD21091	2016-08-31	EtOH_Box03_S124	INACTIVE	0	1428.05666304
2E90EDD21091	2016-08-31	EtOH_Box03_S124	INACTIVE	0	1589.08673787
2E90EDD21091	2016-08-31	EtOH_Box03_S124	ACTIVE	0	1643.22614694
2E90EDD21091	2016-08-31	EtOH_Box03_S124	ACTIVE	0	1643.53730989
2E90EDD21091	2016-08-31	EtOH_Box03_S124	ACTIVE	0	1646.94184303
2E90EDD21091	2016-08-31	EtOH_Box03_S124	ACTIVE	0	1648.10620785
2E90EDD21091	2016-08-31	EtOH_Box03_S124	ACTIVE	0	1651.36960793
2E90EDD21091	2016-08-31	EtOH_Box03_S124	INACTIVE	0	1749.15127993
2E90EDD21091	2016-08-31	EtOH_Box03_S124	INACTIVE	0	2091.01726985
2E90EDD21091	2016-08-31	EtOH_Box03_S124	ACTIVE	0	2167.41021395
2E90EDD21091	2016-08-31	EtOH_Box03_S124	ACTIVE	0	2168.00438285
2E90EDD21091	2016-08-31	EtOH_Box03_S124	ACTIVE	0	2183.89053607
2E90EDD21091	2016-08-31	EtOH_Box03_S124	REWARD	10	2183.89053607
2E90EDD21091	2016-08-31	EtOH_Box03_S124	ACTIVE	0	2185.74250007
2E90EDD21091	2016-08-31	EtOH_Box03_S124	INACTIVE	0	3398.83688998
2E90EDD21091	2016-08-31	EtOH_Box03_S124	ACTIVE	0	3594.81593394
2E90EDD21091	2016-08-31	EtOH_Box03_S124	ACTIVE	0	3595.24465299
2E90EDD21091	2016-08-31	EtOH_Box03_S124	ACTIVE	0	3595.9004159
2E90EDD21091	2016-08-31	EtOH_Box03_S124	ACTIVE	0	3596.31929898
2E90EDD21091	2016-08-31	EtOH_Box03_S124	ACTIVE	0	3596.71585608
2E90EDD21091	2016-08-31	EtOH_Box03_S124	ACTIVE	0	3596.97157502
2E90EDD21091	2016-08-31	EtOH_Box03_S124	ACTIVE	0	3597.10838008
2E90EDD21091	2016-08-31	EtOH_Box03_S124	ACTIVE	0	3597.29911089
2E90EDD21091	2016-08-31	EtOH_Box03_S124	SessionEnd	0	3600.01935291
