# Supplementary material for: An open source device for operant licking in rats
Source: PeerJ. 2017 Feb 14;5:e2981. doi: 10.7717/peerj.2981 (PMC5312574; doi:10.7717/peerj.2981)
Supplement: Supplemental Information 1 — The complete raw data and several R scripts that generated all the figures and statistical analysis were compressed using the Linux tar command. The bash program dataSummary.sh located in the sucrose and water subdirectory was used to generate summary statistics for each run. [file peerj-05-2981-s001.gz › data/water/water_fr/ETOH_motion_Box03_S124_2E90EDD21091.csv]

RatID	date	boxid	EventType	fr	seconds
2E90EDD21091	2016-08-31	EtOH_Box03_S124	Motion	0	9.05990600586e-06
2E90EDD21091	2016-08-31	EtOH_Box03_S124	Motion	0	4.67642807961
2E90EDD21091	2016-08-31	EtOH_Box03_S124	Motion	0	8.50530910492
2E90EDD21091	2016-08-31	EtOH_Box03_S124	Motion	0	12.3385050297
2E90EDD21091	2016-08-31	EtOH_Box03_S124	Motion	0	15.1866309643
2E90EDD21091	2016-08-31	EtOH_Box03_S124	Motion	0	18.3389139175
2E90EDD21091	2016-08-31	EtOH_Box03_S124	Motion	0	24.3481600285
2E90EDD21091	2016-08-31	EtOH_Box03_S124	Motion	0	27.0814449787
2E90EDD21091	2016-08-31	EtOH_Box03_S124	Motion	0	31.140775919
2E90EDD21091	2016-08-31	EtOH_Box03_S124	Motion	0	36.137583971
2E90EDD21091	2016-08-31	EtOH_Box03_S124	Motion	0	38.3195149899
2E90EDD21091	2016-08-31	EtOH_Box03_S124	Motion	0	41.151663065
2E90EDD21091	2016-08-31	EtOH_Box03_S124	Motion	0	43.7981500626
2E90EDD21091	2016-08-31	EtOH_Box03_S124	Motion	0	48.3682091236
2E90EDD21091	2016-08-31	EtOH_Box03_S124	Motion	0	50.3932490349
2E90EDD21091	2016-08-31	EtOH_Box03_S124	Motion	0	52.3958859444
2E90EDD21091	2016-08-31	EtOH_Box03_S124	Motion	0	55.6957809925
2E90EDD21091	2016-08-31	EtOH_Box03_S124	Motion	0	57.7001419067
2E90EDD21091	2016-08-31	EtOH_Box03_S124	Motion	0	60.1050579548
2E90EDD21091	2016-08-31	EtOH_Box03_S124	Motion	0	62.5193450451
2E90EDD21091	2016-08-31	EtOH_Box03_S124	Motion	0	66.1780159473
2E90EDD21091	2016-08-31	EtOH_Box03_S124	Motion	0	71.3864610195
2E90EDD21091	2016-08-31	EtOH_Box03_S124	Motion	0	73.3891761303
2E90EDD21091	2016-08-31	EtOH_Box03_S124	Motion	0	76.7127370834
2E90EDD21091	2016-08-31	EtOH_Box03_S124	Motion	0	78.9784870148
2E90EDD21091	2016-08-31	EtOH_Box03_S124	Motion	0	80.9811201096
2E90EDD21091	2016-08-31	EtOH_Box03_S124	Motion	0	88.3146419525
2E90EDD21091	2016-08-31	EtOH_Box03_S124	Motion	0	97.5769839287
2E90EDD21091	2016-08-31	EtOH_Box03_S124	Motion	0	100.408608913
2E90EDD21091	2016-08-31	EtOH_Box03_S124	Motion	0	103.756567955
2E90EDD21091	2016-08-31	EtOH_Box03_S124	Motion	0	106.475570917
2E90EDD21091	2016-08-31	EtOH_Box03_S124	Motion	0	108.478240013
2E90EDD21091	2016-08-31	EtOH_Box03_S124	Motion	0	111.813332081
2E90EDD21091	2016-08-31	EtOH_Box03_S124	Motion	0	119.910619974
2E90EDD21091	2016-08-31	EtOH_Box03_S124	Motion	0	124.149024963
2E90EDD21091	2016-08-31	EtOH_Box03_S124	Motion	0	140.959053993
2E90EDD21091	2016-08-31	EtOH_Box03_S124	Motion	0	143.194521904
2E90EDD21091	2016-08-31	EtOH_Box03_S124	Motion	0	146.811942101
2E90EDD21091	2016-08-31	EtOH_Box03_S124	Motion	0	148.814628124
2E90EDD21091	2016-08-31	EtOH_Box03_S124	Motion	0	151.580260992
2E90EDD21091	2016-08-31	EtOH_Box03_S124	Motion	0	154.873820066
2E90EDD21091	2016-08-31	EtOH_Box03_S124	Motion	0	158.406611919
2E90EDD21091	2016-08-31	EtOH_Box03_S124	Motion	0	162.442234993
2E90EDD21091	2016-08-31	EtOH_Box03_S124	Motion	0	167.610826969
2E90EDD21091	2016-08-31	EtOH_Box03_S124	Motion	0	170.367931128
2E90EDD21091	2016-08-31	EtOH_Box03_S124	Motion	0	174.086483955
2E90EDD21091	2016-08-31	EtOH_Box03_S124	Motion	0	177.202171087
2E90EDD21091	2016-08-31	EtOH_Box03_S124	Motion	0	181.006209135
2E90EDD21091	2016-08-31	EtOH_Box03_S124	Motion	0	186.13953805
2E90EDD21091	2016-08-31	EtOH_Box03_S124	Motion	0	188.142224073
2E90EDD21091	2016-08-31	EtOH_Box03_S124	Motion	0	190.144860029
2E90EDD21091	2016-08-31	EtOH_Box03_S124	Motion	0	192.712789059
2E90EDD21091	2016-08-31	EtOH_Box03_S124	Motion	0	194.715466022
2E90EDD21091	2016-08-31	EtOH_Box03_S124	Motion	0	197.353893995
2E90EDD21091	2016-08-31	EtOH_Box03_S124	Motion	0	199.356534004
2E90EDD21091	2016-08-31	EtOH_Box03_S124	Motion	0	202.3540411
2E90EDD21091	2016-08-31	EtOH_Box03_S124	Motion	0	204.678271055
2E90EDD21091	2016-08-31	EtOH_Box03_S124	Motion	0	211.470839024
2E90EDD21091	2016-08-31	EtOH_Box03_S124	Motion	0	213.473500013
2E90EDD21091	2016-08-31	EtOH_Box03_S124	Motion	0	216.243874073
2E90EDD21091	2016-08-31	EtOH_Box03_S124	Motion	0	219.780297041
2E90EDD21091	2016-08-31	EtOH_Box03_S124	Motion	0	221.782905102
2E90EDD21091	2016-08-31	EtOH_Box03_S124	Motion	0	224.831349134
2E90EDD21091	2016-08-31	EtOH_Box03_S124	Motion	0	228.968329906
2E90EDD21091	2016-08-31	EtOH_Box03_S124	Motion	0	231.280890942
2E90EDD21091	2016-08-31	EtOH_Box03_S124	Motion	0	233.31617403
2E90EDD21091	2016-08-31	EtOH_Box03_S124	Motion	0	238.17504406
2E90EDD21091	2016-08-31	EtOH_Box03_S124	Motion	0	246.348968029
2E90EDD21091	2016-08-31	EtOH_Box03_S124	Motion	0	248.629676104
2E90EDD21091	2016-08-31	EtOH_Box03_S124	Motion	0	251.565001011
2E90EDD21091	2016-08-31	EtOH_Box03_S124	Motion	0	254.148303986
2E90EDD21091	2016-08-31	EtOH_Box03_S124	Motion	0	256.150921106
2E90EDD21091	2016-08-31	EtOH_Box03_S124	Motion	0	258.153532028
2E90EDD21091	2016-08-31	EtOH_Box03_S124	Motion	0	260.156183004
2E90EDD21091	2016-08-31	EtOH_Box03_S124	Motion	0	262.158802986
2E90EDD21091	2016-08-31	EtOH_Box03_S124	Motion	0	265.231786013
2E90EDD21091	2016-08-31	EtOH_Box03_S124	Motion	0	268.682259083
2E90EDD21091	2016-08-31	EtOH_Box03_S124	Motion	0	271.16802907
2E90EDD21091	2016-08-31	EtOH_Box03_S124	Motion	0	273.170654058
2E90EDD21091	2016-08-31	EtOH_Box03_S124	Motion	0	275.434438944
2E90EDD21091	2016-08-31	EtOH_Box03_S124	Motion	0	278.175496101
2E90EDD21091	2016-08-31	EtOH_Box03_S124	Motion	0	280.830476046
2E90EDD21091	2016-08-31	EtOH_Box03_S124	Motion	0	282.944813967
2E90EDD21091	2016-08-31	EtOH_Box03_S124	Motion	0	284.947427034
2E90EDD21091	2016-08-31	EtOH_Box03_S124	Motion	0	287.307054043
2E90EDD21091	2016-08-31	EtOH_Box03_S124	Motion	0	289.309678078
2E90EDD21091	2016-08-31	EtOH_Box03_S124	Motion	0	291.31230998
2E90EDD21091	2016-08-31	EtOH_Box03_S124	Motion	0	293.654190063
2E90EDD21091	2016-08-31	EtOH_Box03_S124	Motion	0	296.579685926
2E90EDD21091	2016-08-31	EtOH_Box03_S124	Motion	0	298.584536076
2E90EDD21091	2016-08-31	EtOH_Box03_S124	Motion	0	300.587176085
2E90EDD21091	2016-08-31	EtOH_Box03_S124	Motion	0	303.605046034
2E90EDD21091	2016-08-31	EtOH_Box03_S124	Motion	0	305.860337019
2E90EDD21091	2016-08-31	EtOH_Box03_S124	Motion	0	308.962270975
2E90EDD21091	2016-08-31	EtOH_Box03_S124	Motion	0	310.968135118
2E90EDD21091	2016-08-31	EtOH_Box03_S124	Motion	0	312.970767975
2E90EDD21091	2016-08-31	EtOH_Box03_S124	Motion	0	315.888073921
2E90EDD21091	2016-08-31	EtOH_Box03_S124	Motion	0	318.199299097
2E90EDD21091	2016-08-31	EtOH_Box03_S124	Motion	0	321.059493065
2E90EDD21091	2016-08-31	EtOH_Box03_S124	Motion	0	328.653896093
2E90EDD21091	2016-08-31	EtOH_Box03_S124	Motion	0	330.65653801
2E90EDD21091	2016-08-31	EtOH_Box03_S124	Motion	0	334.963844061
2E90EDD21091	2016-08-31	EtOH_Box03_S124	Motion	0	338.748194933
2E90EDD21091	2016-08-31	EtOH_Box03_S124	Motion	0	341.691854
2E90EDD21091	2016-08-31	EtOH_Box03_S124	Motion	0	354.517971039
2E90EDD21091	2016-08-31	EtOH_Box03_S124	Motion	0	356.751945019
2E90EDD21091	2016-08-31	EtOH_Box03_S124	Motion	0	359.824254036
2E90EDD21091	2016-08-31	EtOH_Box03_S124	Motion	0	361.826889038
2E90EDD21091	2016-08-31	EtOH_Box03_S124	Motion	0	364.071566105
2E90EDD21091	2016-08-31	EtOH_Box03_S124	Motion	0	370.511073112
2E90EDD21091	2016-08-31	EtOH_Box03_S124	Motion	0	372.513734102
2E90EDD21091	2016-08-31	EtOH_Box03_S124	Motion	0	374.516364098
2E90EDD21091	2016-08-31	EtOH_Box03_S124	Motion	0	376.519053936
2E90EDD21091	2016-08-31	EtOH_Box03_S124	Motion	0	378.521680117
2E90EDD21091	2016-08-31	EtOH_Box03_S124	Motion	0	383.527821064
2E90EDD21091	2016-08-31	EtOH_Box03_S124	Motion	0	389.07329011
2E90EDD21091	2016-08-31	EtOH_Box03_S124	Motion	0	391.079355955
2E90EDD21091	2016-08-31	EtOH_Box03_S124	Motion	0	394.27888608
2E90EDD21091	2016-08-31	EtOH_Box03_S124	Motion	0	396.427977085
2E90EDD21091	2016-08-31	EtOH_Box03_S124	Motion	0	398.430544138
2E90EDD21091	2016-08-31	EtOH_Box03_S124	Motion	0	403.022404909
2E90EDD21091	2016-08-31	EtOH_Box03_S124	Motion	0	405.025062084
2E90EDD21091	2016-08-31	EtOH_Box03_S124	Motion	0	407.399061918
2E90EDD21091	2016-08-31	EtOH_Box03_S124	Motion	0	414.331958055
2E90EDD21091	2016-08-31	EtOH_Box03_S124	Motion	0	470.205141068
2E90EDD21091	2016-08-31	EtOH_Box03_S124	Motion	0	472.207823038
2E90EDD21091	2016-08-31	EtOH_Box03_S124	Motion	0	474.976522923
2E90EDD21091	2016-08-31	EtOH_Box03_S124	Motion	0	476.979172945
2E90EDD21091	2016-08-31	EtOH_Box03_S124	Motion	0	478.981812
2E90EDD21091	2016-08-31	EtOH_Box03_S124	Motion	0	480.984461069
2E90EDD21091	2016-08-31	EtOH_Box03_S124	Motion	0	483.737324953
2E90EDD21091	2016-08-31	EtOH_Box03_S124	Motion	0	487.557653904
2E90EDD21091	2016-08-31	EtOH_Box03_S124	Motion	0	500.785706043
2E90EDD21091	2016-08-31	EtOH_Box03_S124	Motion	0	503.462640047
2E90EDD21091	2016-08-31	EtOH_Box03_S124	Motion	0	507.119103909
2E90EDD21091	2016-08-31	EtOH_Box03_S124	Motion	0	512.111222982
2E90EDD21091	2016-08-31	EtOH_Box03_S124	Motion	0	516.515319109
2E90EDD21091	2016-08-31	EtOH_Box03_S124	Motion	0	518.51800108
2E90EDD21091	2016-08-31	EtOH_Box03_S124	Motion	0	520.520647049
2E90EDD21091	2016-08-31	EtOH_Box03_S124	Motion	0	522.52690506
2E90EDD21091	2016-08-31	EtOH_Box03_S124	Motion	0	524.701368093
2E90EDD21091	2016-08-31	EtOH_Box03_S124	Motion	0	527.909065008
2E90EDD21091	2016-08-31	EtOH_Box03_S124	Motion	0	530.079801083
2E90EDD21091	2016-08-31	EtOH_Box03_S124	Motion	0	532.211332083
2E90EDD21091	2016-08-31	EtOH_Box03_S124	Motion	0	534.632833958
2E90EDD21091	2016-08-31	EtOH_Box03_S124	Motion	0	538.352697134
2E90EDD21091	2016-08-31	EtOH_Box03_S124	Motion	0	542.740148067
2E90EDD21091	2016-08-31	EtOH_Box03_S124	Motion	0	545.150099039
2E90EDD21091	2016-08-31	EtOH_Box03_S124	Motion	0	547.152728081
2E90EDD21091	2016-08-31	EtOH_Box03_S124	Motion	0	549.155339003
2E90EDD21091	2016-08-31	EtOH_Box03_S124	Motion	0	551.157994032
2E90EDD21091	2016-08-31	EtOH_Box03_S124	Motion	0	553.989408016
2E90EDD21091	2016-08-31	EtOH_Box03_S124	Motion	0	557.463602066
2E90EDD21091	2016-08-31	EtOH_Box03_S124	Motion	0	562.351398945
2E90EDD21091	2016-08-31	EtOH_Box03_S124	Motion	0	565.174962997
2E90EDD21091	2016-08-31	EtOH_Box03_S124	Motion	0	569.934256077
2E90EDD21091	2016-08-31	EtOH_Box03_S124	Motion	0	572.916373014
2E90EDD21091	2016-08-31	EtOH_Box03_S124	Motion	0	576.358179092
2E90EDD21091	2016-08-31	EtOH_Box03_S124	Motion	0	581.528536081
2E90EDD21091	2016-08-31	EtOH_Box03_S124	Motion	0	585.86805892
2E90EDD21091	2016-08-31	EtOH_Box03_S124	Motion	0	588.041598082
2E90EDD21091	2016-08-31	EtOH_Box03_S124	Motion	0	590.044234991
2E90EDD21091	2016-08-31	EtOH_Box03_S124	Motion	0	594.035722971
2E90EDD21091	2016-08-31	EtOH_Box03_S124	Motion	0	596.038388968
2E90EDD21091	2016-08-31	EtOH_Box03_S124	Motion	0	598.04102397
2E90EDD21091	2016-08-31	EtOH_Box03_S124	Motion	0	600.043644905
2E90EDD21091	2016-08-31	EtOH_Box03_S124	Motion	0	602.046306133
2E90EDD21091	2016-08-31	EtOH_Box03_S124	Motion	0	605.499166012
2E90EDD21091	2016-08-31	EtOH_Box03_S124	Motion	0	614.682924986
2E90EDD21091	2016-08-31	EtOH_Box03_S124	Motion	0	620.009381056
2E90EDD21091	2016-08-31	EtOH_Box03_S124	Motion	0	632.347177029
2E90EDD21091	2016-08-31	EtOH_Box03_S124	Motion	0	634.488162994
2E90EDD21091	2016-08-31	EtOH_Box03_S124	Motion	0	636.913248062
2E90EDD21091	2016-08-31	EtOH_Box03_S124	Motion	0	638.915898085
2E90EDD21091	2016-08-31	EtOH_Box03_S124	Motion	0	641.074464083
2E90EDD21091	2016-08-31	EtOH_Box03_S124	Motion	0	643.468240023
2E90EDD21091	2016-08-31	EtOH_Box03_S124	Motion	0	646.737316132
2E90EDD21091	2016-08-31	EtOH_Box03_S124	Motion	0	649.586610079
2E90EDD21091	2016-08-31	EtOH_Box03_S124	Motion	0	657.036587954
2E90EDD21091	2016-08-31	EtOH_Box03_S124	Motion	0	659.039299011
2E90EDD21091	2016-08-31	EtOH_Box03_S124	Motion	0	661.561255932
2E90EDD21091	2016-08-31	EtOH_Box03_S124	Motion	0	663.56388998
2E90EDD21091	2016-08-31	EtOH_Box03_S124	Motion	0	665.609636068
2E90EDD21091	2016-08-31	EtOH_Box03_S124	Motion	0	668.03758812
2E90EDD21091	2016-08-31	EtOH_Box03_S124	Motion	0	670.040230036
2E90EDD21091	2016-08-31	EtOH_Box03_S124	Motion	0	672.042891026
2E90EDD21091	2016-08-31	EtOH_Box03_S124	Motion	0	674.045530081
2E90EDD21091	2016-08-31	EtOH_Box03_S124	Motion	0	680.760111094
2E90EDD21091	2016-08-31	EtOH_Box03_S124	Motion	0	682.762740135
2E90EDD21091	2016-08-31	EtOH_Box03_S124	Motion	0	685.376905918
2E90EDD21091	2016-08-31	EtOH_Box03_S124	Motion	0	688.243202925
2E90EDD21091	2016-08-31	EtOH_Box03_S124	Motion	0	691.42198801
2E90EDD21091	2016-08-31	EtOH_Box03_S124	Motion	0	693.424607038
2E90EDD21091	2016-08-31	EtOH_Box03_S124	Motion	0	695.427225113
2E90EDD21091	2016-08-31	EtOH_Box03_S124	Motion	0	697.866410017
2E90EDD21091	2016-08-31	EtOH_Box03_S124	Motion	0	699.869121075
2E90EDD21091	2016-08-31	EtOH_Box03_S124	Motion	0	701.871747017
2E90EDD21091	2016-08-31	EtOH_Box03_S124	Motion	0	703.87439394
2E90EDD21091	2016-08-31	EtOH_Box03_S124	Motion	0	706.086434126
2E90EDD21091	2016-08-31	EtOH_Box03_S124	Motion	0	709.164026976
2E90EDD21091	2016-08-31	EtOH_Box03_S124	Motion	0	712.899346113
2E90EDD21091	2016-08-31	EtOH_Box03_S124	Motion	0	717.116271973
2E90EDD21091	2016-08-31	EtOH_Box03_S124	Motion	0	719.118999004
2E90EDD21091	2016-08-31	EtOH_Box03_S124	Motion	0	721.772815943
2E90EDD21091	2016-08-31	EtOH_Box03_S124	Motion	0	723.775455952
2E90EDD21091	2016-08-31	EtOH_Box03_S124	Motion	0	725.812366962
2E90EDD21091	2016-08-31	EtOH_Box03_S124	Motion	0	727.815010071
2E90EDD21091	2016-08-31	EtOH_Box03_S124	Motion	0	730.770519018
2E90EDD21091	2016-08-31	EtOH_Box03_S124	Motion	0	737.286550999
2E90EDD21091	2016-08-31	EtOH_Box03_S124	Motion	0	740.730790138
2E90EDD21091	2016-08-31	EtOH_Box03_S124	Motion	0	746.172178984
2E90EDD21091	2016-08-31	EtOH_Box03_S124	Motion	0	748.174842119
2E90EDD21091	2016-08-31	EtOH_Box03_S124	Motion	0	752.702825069
2E90EDD21091	2016-08-31	EtOH_Box03_S124	Motion	0	754.705482006
2E90EDD21091	2016-08-31	EtOH_Box03_S124	Motion	0	759.910062075
2E90EDD21091	2016-08-31	EtOH_Box03_S124	Motion	0	761.912729979
2E90EDD21091	2016-08-31	EtOH_Box03_S124	Motion	0	767.612746
2E90EDD21091	2016-08-31	EtOH_Box03_S124	Motion	0	852.362426996
2E90EDD21091	2016-08-31	EtOH_Box03_S124	Motion	0	855.491073132
2E90EDD21091	2016-08-31	EtOH_Box03_S124	Motion	0	859.549160004
2E90EDD21091	2016-08-31	EtOH_Box03_S124	Motion	0	861.552196026
2E90EDD21091	2016-08-31	EtOH_Box03_S124	Motion	0	863.674410105
2E90EDD21091	2016-08-31	EtOH_Box03_S124	Motion	0	865.67734313
2E90EDD21091	2016-08-31	EtOH_Box03_S124	Motion	0	867.725836992
2E90EDD21091	2016-08-31	EtOH_Box03_S124	Motion	0	870.896570921
2E90EDD21091	2016-08-31	EtOH_Box03_S124	Motion	0	874.373407125
2E90EDD21091	2016-08-31	EtOH_Box03_S124	Motion	0	879.873464108
2E90EDD21091	2016-08-31	EtOH_Box03_S124	Motion	0	882.183946133
2E90EDD21091	2016-08-31	EtOH_Box03_S124	Motion	0	885.166682005
2E90EDD21091	2016-08-31	EtOH_Box03_S124	Motion	0	887.169348955
2E90EDD21091	2016-08-31	EtOH_Box03_S124	Motion	0	889.171979904
2E90EDD21091	2016-08-31	EtOH_Box03_S124	Motion	0	891.174616098
2E90EDD21091	2016-08-31	EtOH_Box03_S124	Motion	0	893.177225113
2E90EDD21091	2016-08-31	EtOH_Box03_S124	Motion	0	895.179846048
2E90EDD21091	2016-08-31	EtOH_Box03_S124	Motion	0	897.71154213
2E90EDD21091	2016-08-31	EtOH_Box03_S124	Motion	0	900.930546045
2E90EDD21091	2016-08-31	EtOH_Box03_S124	Motion	0	904.500955105
2E90EDD21091	2016-08-31	EtOH_Box03_S124	Motion	0	913.371539116
2E90EDD21091	2016-08-31	EtOH_Box03_S124	Motion	0	916.459692955
2E90EDD21091	2016-08-31	EtOH_Box03_S124	Motion	0	918.715196133
2E90EDD21091	2016-08-31	EtOH_Box03_S124	Motion	0	921.844185114
2E90EDD21091	2016-08-31	EtOH_Box03_S124	Motion	0	925.841460943
2E90EDD21091	2016-08-31	EtOH_Box03_S124	Motion	0	927.844115973
2E90EDD21091	2016-08-31	EtOH_Box03_S124	Motion	0	929.846756935
2E90EDD21091	2016-08-31	EtOH_Box03_S124	Motion	0	932.978662014
2E90EDD21091	2016-08-31	EtOH_Box03_S124	Motion	0	934.981298923
2E90EDD21091	2016-08-31	EtOH_Box03_S124	Motion	0	937.073143959
2E90EDD21091	2016-08-31	EtOH_Box03_S124	Motion	0	940.043659925
2E90EDD21091	2016-08-31	EtOH_Box03_S124	Motion	0	942.046257019
2E90EDD21091	2016-08-31	EtOH_Box03_S124	Motion	0	944.048895121
2E90EDD21091	2016-08-31	EtOH_Box03_S124	Motion	0	947.715997934
2E90EDD21091	2016-08-31	EtOH_Box03_S124	Motion	0	953.844268084
2E90EDD21091	2016-08-31	EtOH_Box03_S124	Motion	0	956.077691078
2E90EDD21091	2016-08-31	EtOH_Box03_S124	Motion	0	958.080318928
2E90EDD21091	2016-08-31	EtOH_Box03_S124	Motion	0	960.082936049
2E90EDD21091	2016-08-31	EtOH_Box03_S124	Motion	0	962.468713999
2E90EDD21091	2016-08-31	EtOH_Box03_S124	Motion	0	965.231532097
2E90EDD21091	2016-08-31	EtOH_Box03_S124	Motion	0	967.496345043
2E90EDD21091	2016-08-31	EtOH_Box03_S124	Motion	0	969.499061108
2E90EDD21091	2016-08-31	EtOH_Box03_S124	Motion	0	972.082154036
2E90EDD21091	2016-08-31	EtOH_Box03_S124	Motion	0	974.084872007
2E90EDD21091	2016-08-31	EtOH_Box03_S124	Motion	0	976.08752203
2E90EDD21091	2016-08-31	EtOH_Box03_S124	Motion	0	978.090178013
2E90EDD21091	2016-08-31	EtOH_Box03_S124	Motion	0	981.411864996
2E90EDD21091	2016-08-31	EtOH_Box03_S124	Motion	0	985.584042072
2E90EDD21091	2016-08-31	EtOH_Box03_S124	Motion	0	987.586689949
2E90EDD21091	2016-08-31	EtOH_Box03_S124	Motion	0	989.723436117
2E90EDD21091	2016-08-31	EtOH_Box03_S124	Motion	0	995.173542023
2E90EDD21091	2016-08-31	EtOH_Box03_S124	Motion	0	1001.83014297
2E90EDD21091	2016-08-31	EtOH_Box03_S124	Motion	0	1015.91751504
2E90EDD21091	2016-08-31	EtOH_Box03_S124	Motion	0	1018.93572307
2E90EDD21091	2016-08-31	EtOH_Box03_S124	Motion	0	1020.938375
2E90EDD21091	2016-08-31	EtOH_Box03_S124	Motion	0	1022.94102192
2E90EDD21091	2016-08-31	EtOH_Box03_S124	Motion	0	1025.0932281
2E90EDD21091	2016-08-31	EtOH_Box03_S124	Motion	0	1028.48111892
2E90EDD21091	2016-08-31	EtOH_Box03_S124	Motion	0	1032.65426993
2E90EDD21091	2016-08-31	EtOH_Box03_S124	Motion	0	1035.75933313
2E90EDD21091	2016-08-31	EtOH_Box03_S124	Motion	0	1037.76200104
2E90EDD21091	2016-08-31	EtOH_Box03_S124	Motion	0	1042.65367913
2E90EDD21091	2016-08-31	EtOH_Box03_S124	Motion	0	1050.03732991
2E90EDD21091	2016-08-31	EtOH_Box03_S124	Motion	0	1053.16757202
2E90EDD21091	2016-08-31	EtOH_Box03_S124	Motion	0	1056.68317294
2E90EDD21091	2016-08-31	EtOH_Box03_S124	Motion	0	1072.29519296
2E90EDD21091	2016-08-31	EtOH_Box03_S124	Motion	0	1074.29789996
2E90EDD21091	2016-08-31	EtOH_Box03_S124	Motion	0	1076.3005321
2E90EDD21091	2016-08-31	EtOH_Box03_S124	Motion	0	1079.8642261
2E90EDD21091	2016-08-31	EtOH_Box03_S124	Motion	0	1094.69588494
2E90EDD21091	2016-08-31	EtOH_Box03_S124	Motion	0	1097.31073093
2E90EDD21091	2016-08-31	EtOH_Box03_S124	Motion	0	1107.74503899
2E90EDD21091	2016-08-31	EtOH_Box03_S124	Motion	0	1109.74772406
2E90EDD21091	2016-08-31	EtOH_Box03_S124	Motion	0	1112.13799691
2E90EDD21091	2016-08-31	EtOH_Box03_S124	Motion	0	1114.21159506
2E90EDD21091	2016-08-31	EtOH_Box03_S124	Motion	0	1116.21424913
2E90EDD21091	2016-08-31	EtOH_Box03_S124	Motion	0	1118.21690607
2E90EDD21091	2016-08-31	EtOH_Box03_S124	Motion	0	1120.91034007
2E90EDD21091	2016-08-31	EtOH_Box03_S124	Motion	0	1122.91298509
2E90EDD21091	2016-08-31	EtOH_Box03_S124	Motion	0	1124.91565299
2E90EDD21091	2016-08-31	EtOH_Box03_S124	Motion	0	1126.91792011
2E90EDD21091	2016-08-31	EtOH_Box03_S124	Motion	0	1130.73567295
2E90EDD21091	2016-08-31	EtOH_Box03_S124	Motion	0	1137.8298521
2E90EDD21091	2016-08-31	EtOH_Box03_S124	Motion	0	1139.83253312
2E90EDD21091	2016-08-31	EtOH_Box03_S124	Motion	0	1142.0257349
2E90EDD21091	2016-08-31	EtOH_Box03_S124	Motion	0	1144.02838707
2E90EDD21091	2016-08-31	EtOH_Box03_S124	Motion	0	1146.20193791
2E90EDD21091	2016-08-31	EtOH_Box03_S124	Motion	0	1149.758816
2E90EDD21091	2016-08-31	EtOH_Box03_S124	Motion	0	1158.21262097
2E90EDD21091	2016-08-31	EtOH_Box03_S124	Motion	0	1162.68924713
2E90EDD21091	2016-08-31	EtOH_Box03_S124	Motion	0	1250.99395204
2E90EDD21091	2016-08-31	EtOH_Box03_S124	Motion	0	1266.31946206
2E90EDD21091	2016-08-31	EtOH_Box03_S124	Motion	0	1287.93374014
2E90EDD21091	2016-08-31	EtOH_Box03_S124	Motion	0	1290.51755404
2E90EDD21091	2016-08-31	EtOH_Box03_S124	Motion	0	1293.49139905
2E90EDD21091	2016-08-31	EtOH_Box03_S124	Motion	0	1300.10174608
2E90EDD21091	2016-08-31	EtOH_Box03_S124	Motion	0	1302.10442209
2E90EDD21091	2016-08-31	EtOH_Box03_S124	Motion	0	1309.55421996
2E90EDD21091	2016-08-31	EtOH_Box03_S124	Motion	0	1311.55690193
2E90EDD21091	2016-08-31	EtOH_Box03_S124	Motion	0	1313.55955696
2E90EDD21091	2016-08-31	EtOH_Box03_S124	Motion	0	1315.56220508
2E90EDD21091	2016-08-31	EtOH_Box03_S124	Motion	0	1321.86663198
2E90EDD21091	2016-08-31	EtOH_Box03_S124	Motion	0	1323.86947012
2E90EDD21091	2016-08-31	EtOH_Box03_S124	Motion	0	1328.39499593
2E90EDD21091	2016-08-31	EtOH_Box03_S124	Motion	0	1330.46908593
2E90EDD21091	2016-08-31	EtOH_Box03_S124	Motion	0	1332.47172499
2E90EDD21091	2016-08-31	EtOH_Box03_S124	Motion	0	1334.47654796
2E90EDD21091	2016-08-31	EtOH_Box03_S124	Motion	0	1336.47923112
2E90EDD21091	2016-08-31	EtOH_Box03_S124	Motion	0	1341.67740297
2E90EDD21091	2016-08-31	EtOH_Box03_S124	Motion	0	1346.57592702
2E90EDD21091	2016-08-31	EtOH_Box03_S124	Motion	0	1348.97739005
2E90EDD21091	2016-08-31	EtOH_Box03_S124	Motion	0	1350.98003602
2E90EDD21091	2016-08-31	EtOH_Box03_S124	Motion	0	1352.98263812
2E90EDD21091	2016-08-31	EtOH_Box03_S124	Motion	0	1355.1327939
2E90EDD21091	2016-08-31	EtOH_Box03_S124	Motion	0	1361.09980106
2E90EDD21091	2016-08-31	EtOH_Box03_S124	Motion	0	1363.10246611
2E90EDD21091	2016-08-31	EtOH_Box03_S124	Motion	0	1365.81948209
2E90EDD21091	2016-08-31	EtOH_Box03_S124	Motion	0	1370.9530561
2E90EDD21091	2016-08-31	EtOH_Box03_S124	Motion	0	1373.0533731
2E90EDD21091	2016-08-31	EtOH_Box03_S124	Motion	0	1375.05598998
2E90EDD21091	2016-08-31	EtOH_Box03_S124	Motion	0	1377.5428381
2E90EDD21091	2016-08-31	EtOH_Box03_S124	Motion	0	1379.54547691
2E90EDD21091	2016-08-31	EtOH_Box03_S124	Motion	0	1382.18483496
2E90EDD21091	2016-08-31	EtOH_Box03_S124	Motion	0	1386.46265006
2E90EDD21091	2016-08-31	EtOH_Box03_S124	Motion	0	1388.46530604
2E90EDD21091	2016-08-31	EtOH_Box03_S124	Motion	0	1390.46792912
2E90EDD21091	2016-08-31	EtOH_Box03_S124	Motion	0	1392.70587206
2E90EDD21091	2016-08-31	EtOH_Box03_S124	Motion	0	1394.7085309
2E90EDD21091	2016-08-31	EtOH_Box03_S124	Motion	0	1396.71115303
2E90EDD21091	2016-08-31	EtOH_Box03_S124	Motion	0	1398.71377492
2E90EDD21091	2016-08-31	EtOH_Box03_S124	Motion	0	1401.45662808
2E90EDD21091	2016-08-31	EtOH_Box03_S124	Motion	0	1406.09752798
2E90EDD21091	2016-08-31	EtOH_Box03_S124	Motion	0	1409.95454097
2E90EDD21091	2016-08-31	EtOH_Box03_S124	Motion	0	1414.94825101
2E90EDD21091	2016-08-31	EtOH_Box03_S124	Motion	0	1418.35537195
2E90EDD21091	2016-08-31	EtOH_Box03_S124	Motion	0	1420.358006
2E90EDD21091	2016-08-31	EtOH_Box03_S124	Motion	0	1422.79719996
2E90EDD21091	2016-08-31	EtOH_Box03_S124	Motion	0	1425.61092591
2E90EDD21091	2016-08-31	EtOH_Box03_S124	Motion	0	1427.83110905
2E90EDD21091	2016-08-31	EtOH_Box03_S124	Motion	0	1429.83375406
2E90EDD21091	2016-08-31	EtOH_Box03_S124	Motion	0	1431.83638906
2E90EDD21091	2016-08-31	EtOH_Box03_S124	Motion	0	1434.61578894
2E90EDD21091	2016-08-31	EtOH_Box03_S124	Motion	0	1437.87354708
2E90EDD21091	2016-08-31	EtOH_Box03_S124	Motion	0	1439.89395213
2E90EDD21091	2016-08-31	EtOH_Box03_S124	Motion	0	1441.89657807
2E90EDD21091	2016-08-31	EtOH_Box03_S124	Motion	0	1446.12290192
2E90EDD21091	2016-08-31	EtOH_Box03_S124	Motion	0	1448.12555695
2E90EDD21091	2016-08-31	EtOH_Box03_S124	Motion	0	1453.24202299
2E90EDD21091	2016-08-31	EtOH_Box03_S124	Motion	0	1456.5548811
2E90EDD21091	2016-08-31	EtOH_Box03_S124	Motion	0	1459.59158206
2E90EDD21091	2016-08-31	EtOH_Box03_S124	Motion	0	1461.71985006
2E90EDD21091	2016-08-31	EtOH_Box03_S124	Motion	0	1463.97262812
2E90EDD21091	2016-08-31	EtOH_Box03_S124	Motion	0	1466.711514
2E90EDD21091	2016-08-31	EtOH_Box03_S124	Motion	0	1469.34774995
2E90EDD21091	2016-08-31	EtOH_Box03_S124	Motion	0	1471.35039091
2E90EDD21091	2016-08-31	EtOH_Box03_S124	Motion	0	1473.35302401
2E90EDD21091	2016-08-31	EtOH_Box03_S124	Motion	0	1475.35571814
2E90EDD21091	2016-08-31	EtOH_Box03_S124	Motion	0	1478.19024491
2E90EDD21091	2016-08-31	EtOH_Box03_S124	Motion	0	1481.04086494
2E90EDD21091	2016-08-31	EtOH_Box03_S124	Motion	0	1483.04353905
2E90EDD21091	2016-08-31	EtOH_Box03_S124	Motion	0	1485.04620099
2E90EDD21091	2016-08-31	EtOH_Box03_S124	Motion	0	1487.04882193
2E90EDD21091	2016-08-31	EtOH_Box03_S124	Motion	0	1489.86139798
2E90EDD21091	2016-08-31	EtOH_Box03_S124	Motion	0	1491.86404204
2E90EDD21091	2016-08-31	EtOH_Box03_S124	Motion	0	1493.86669207
2E90EDD21091	2016-08-31	EtOH_Box03_S124	Motion	0	1565.01148796
2E90EDD21091	2016-08-31	EtOH_Box03_S124	Motion	0	1567.64729404
2E90EDD21091	2016-08-31	EtOH_Box03_S124	Motion	0	1573.0662241
2E90EDD21091	2016-08-31	EtOH_Box03_S124	Motion	0	1575.06889892
2E90EDD21091	2016-08-31	EtOH_Box03_S124	Motion	0	1577.56699395
2E90EDD21091	2016-08-31	EtOH_Box03_S124	Motion	0	1580.99100494
2E90EDD21091	2016-08-31	EtOH_Box03_S124	Motion	0	1585.28427911
2E90EDD21091	2016-08-31	EtOH_Box03_S124	Motion	0	1587.28691292
2E90EDD21091	2016-08-31	EtOH_Box03_S124	Motion	0	1589.28956914
2E90EDD21091	2016-08-31	EtOH_Box03_S124	Motion	0	1591.29221797
2E90EDD21091	2016-08-31	EtOH_Box03_S124	Motion	0	1593.29484105
2E90EDD21091	2016-08-31	EtOH_Box03_S124	Motion	0	1595.36603403
2E90EDD21091	2016-08-31	EtOH_Box03_S124	Motion	0	1598.24617195
2E90EDD21091	2016-08-31	EtOH_Box03_S124	Motion	0	1601.52935791
2E90EDD21091	2016-08-31	EtOH_Box03_S124	Motion	0	1605.13517094
2E90EDD21091	2016-08-31	EtOH_Box03_S124	Motion	0	1610.18733191
2E90EDD21091	2016-08-31	EtOH_Box03_S124	Motion	0	1613.15404391
2E90EDD21091	2016-08-31	EtOH_Box03_S124	Motion	0	1617.57450509
2E90EDD21091	2016-08-31	EtOH_Box03_S124	Motion	0	1620.76403809
2E90EDD21091	2016-08-31	EtOH_Box03_S124	Motion	0	1622.80945492
2E90EDD21091	2016-08-31	EtOH_Box03_S124	Motion	0	1624.914428
2E90EDD21091	2016-08-31	EtOH_Box03_S124	Motion	0	1626.91706204
2E90EDD21091	2016-08-31	EtOH_Box03_S124	Motion	0	1632.15130997
2E90EDD21091	2016-08-31	EtOH_Box03_S124	Motion	0	1634.15398908
2E90EDD21091	2016-08-31	EtOH_Box03_S124	Motion	0	1636.15662599
2E90EDD21091	2016-08-31	EtOH_Box03_S124	Motion	0	1639.13670611
2E90EDD21091	2016-08-31	EtOH_Box03_S124	Motion	0	1643.91813207
2E90EDD21091	2016-08-31	EtOH_Box03_S124	Motion	0	1645.92074609
2E90EDD21091	2016-08-31	EtOH_Box03_S124	Motion	0	1647.92337894
2E90EDD21091	2016-08-31	EtOH_Box03_S124	Motion	0	1649.9259851
2E90EDD21091	2016-08-31	EtOH_Box03_S124	Motion	0	1651.92863393
2E90EDD21091	2016-08-31	EtOH_Box03_S124	Motion	0	1653.93125892
2E90EDD21091	2016-08-31	EtOH_Box03_S124	Motion	0	1655.93389797
2E90EDD21091	2016-08-31	EtOH_Box03_S124	Motion	0	1658.36750698
2E90EDD21091	2016-08-31	EtOH_Box03_S124	Motion	0	1662.53637099
2E90EDD21091	2016-08-31	EtOH_Box03_S124	Motion	0	1664.8195231
2E90EDD21091	2016-08-31	EtOH_Box03_S124	Motion	0	1668.61933208
2E90EDD21091	2016-08-31	EtOH_Box03_S124	Motion	0	1670.62198901
2E90EDD21091	2016-08-31	EtOH_Box03_S124	Motion	0	1672.73287106
2E90EDD21091	2016-08-31	EtOH_Box03_S124	Motion	0	1674.73549294
2E90EDD21091	2016-08-31	EtOH_Box03_S124	Motion	0	1676.73812795
2E90EDD21091	2016-08-31	EtOH_Box03_S124	Motion	0	1688.93802309
2E90EDD21091	2016-08-31	EtOH_Box03_S124	Motion	0	1691.79413509
2E90EDD21091	2016-08-31	EtOH_Box03_S124	Motion	0	1696.84009194
2E90EDD21091	2016-08-31	EtOH_Box03_S124	Motion	0	1698.84209108
2E90EDD21091	2016-08-31	EtOH_Box03_S124	Motion	0	1700.84473801
2E90EDD21091	2016-08-31	EtOH_Box03_S124	Motion	0	1704.28178406
2E90EDD21091	2016-08-31	EtOH_Box03_S124	Motion	0	1707.3783381
2E90EDD21091	2016-08-31	EtOH_Box03_S124	Motion	0	1709.38097095
2E90EDD21091	2016-08-31	EtOH_Box03_S124	Motion	0	1711.38576913
2E90EDD21091	2016-08-31	EtOH_Box03_S124	Motion	0	1713.38840914
2E90EDD21091	2016-08-31	EtOH_Box03_S124	Motion	0	1715.39104199
2E90EDD21091	2016-08-31	EtOH_Box03_S124	Motion	0	1717.39369798
2E90EDD21091	2016-08-31	EtOH_Box03_S124	Motion	0	1719.3963201
2E90EDD21091	2016-08-31	EtOH_Box03_S124	Motion	0	1721.52964711
2E90EDD21091	2016-08-31	EtOH_Box03_S124	Motion	0	1723.53228593
2E90EDD21091	2016-08-31	EtOH_Box03_S124	Motion	0	1726.12555313
2E90EDD21091	2016-08-31	EtOH_Box03_S124	Motion	0	1733.92485905
2E90EDD21091	2016-08-31	EtOH_Box03_S124	Motion	0	1737.18629813
2E90EDD21091	2016-08-31	EtOH_Box03_S124	Motion	0	1748.10722613
2E90EDD21091	2016-08-31	EtOH_Box03_S124	Motion	0	1750.10989714
2E90EDD21091	2016-08-31	EtOH_Box03_S124	Motion	0	1752.14182806
2E90EDD21091	2016-08-31	EtOH_Box03_S124	Motion	0	1754.51352406
2E90EDD21091	2016-08-31	EtOH_Box03_S124	Motion	0	1766.77347112
2E90EDD21091	2016-08-31	EtOH_Box03_S124	Motion	0	1768.77613401
2E90EDD21091	2016-08-31	EtOH_Box03_S124	Motion	0	1770.77792001
2E90EDD21091	2016-08-31	EtOH_Box03_S124	Motion	0	1773.75534701
2E90EDD21091	2016-08-31	EtOH_Box03_S124	Motion	0	1778.04688311
2E90EDD21091	2016-08-31	EtOH_Box03_S124	Motion	0	1811.13970709
2E90EDD21091	2016-08-31	EtOH_Box03_S124	Motion	0	1863.05037808
2E90EDD21091	2016-08-31	EtOH_Box03_S124	Motion	0	1867.51690793
2E90EDD21091	2016-08-31	EtOH_Box03_S124	Motion	0	1869.51984191
2E90EDD21091	2016-08-31	EtOH_Box03_S124	Motion	0	1871.52252507
2E90EDD21091	2016-08-31	EtOH_Box03_S124	Motion	0	1874.23347807
2E90EDD21091	2016-08-31	EtOH_Box03_S124	Motion	0	1876.7256031
2E90EDD21091	2016-08-31	EtOH_Box03_S124	Motion	0	1878.726897
2E90EDD21091	2016-08-31	EtOH_Box03_S124	Motion	0	1881.04739594
2E90EDD21091	2016-08-31	EtOH_Box03_S124	Motion	0	1883.67269707
2E90EDD21091	2016-08-31	EtOH_Box03_S124	Motion	0	1913.76539207
2E90EDD21091	2016-08-31	EtOH_Box03_S124	Motion	0	2059.70337796
2E90EDD21091	2016-08-31	EtOH_Box03_S124	Motion	0	2061.70606303
2E90EDD21091	2016-08-31	EtOH_Box03_S124	Motion	0	2070.38157797
2E90EDD21091	2016-08-31	EtOH_Box03_S124	Motion	0	2073.40937996
2E90EDD21091	2016-08-31	EtOH_Box03_S124	Motion	0	2078.10350013
2E90EDD21091	2016-08-31	EtOH_Box03_S124	Motion	0	2080.49153113
2E90EDD21091	2016-08-31	EtOH_Box03_S124	Motion	0	2082.49415994
2E90EDD21091	2016-08-31	EtOH_Box03_S124	Motion	0	2084.49678111
2E90EDD21091	2016-08-31	EtOH_Box03_S124	Motion	0	2086.49945903
2E90EDD21091	2016-08-31	EtOH_Box03_S124	Motion	0	2088.92817497
2E90EDD21091	2016-08-31	EtOH_Box03_S124	Motion	0	2091.25277495
2E90EDD21091	2016-08-31	EtOH_Box03_S124	Motion	0	2093.91981697
2E90EDD21091	2016-08-31	EtOH_Box03_S124	Motion	0	2095.92242599
2E90EDD21091	2016-08-31	EtOH_Box03_S124	Motion	0	2097.92835212
2E90EDD21091	2016-08-31	EtOH_Box03_S124	Motion	0	2099.93098998
2E90EDD21091	2016-08-31	EtOH_Box03_S124	Motion	0	2101.93361998
2E90EDD21091	2016-08-31	EtOH_Box03_S124	Motion	0	2103.93625998
2E90EDD21091	2016-08-31	EtOH_Box03_S124	Motion	0	2106.00776196
2E90EDD21091	2016-08-31	EtOH_Box03_S124	Motion	0	2108.01038504
2E90EDD21091	2016-08-31	EtOH_Box03_S124	Motion	0	2110.01303911
2E90EDD21091	2016-08-31	EtOH_Box03_S124	Motion	0	2115.01214409
2E90EDD21091	2016-08-31	EtOH_Box03_S124	Motion	0	2117.22520709
2E90EDD21091	2016-08-31	EtOH_Box03_S124	Motion	0	2122.5792129
2E90EDD21091	2016-08-31	EtOH_Box03_S124	Motion	0	2125.41793799
2E90EDD21091	2016-08-31	EtOH_Box03_S124	Motion	0	2127.420578
2E90EDD21091	2016-08-31	EtOH_Box03_S124	Motion	0	2129.95642114
2E90EDD21091	2016-08-31	EtOH_Box03_S124	Motion	0	2133.08714294
2E90EDD21091	2016-08-31	EtOH_Box03_S124	Motion	0	2135.08977199
2E90EDD21091	2016-08-31	EtOH_Box03_S124	Motion	0	2137.0946281
2E90EDD21091	2016-08-31	EtOH_Box03_S124	Motion	0	2139.09725904
2E90EDD21091	2016-08-31	EtOH_Box03_S124	Motion	0	2141.09988713
2E90EDD21091	2016-08-31	EtOH_Box03_S124	Motion	0	2147.16550899
2E90EDD21091	2016-08-31	EtOH_Box03_S124	Motion	0	2154.2778101
2E90EDD21091	2016-08-31	EtOH_Box03_S124	Motion	0	2156.2804811
2E90EDD21091	2016-08-31	EtOH_Box03_S124	Motion	0	2158.2831161
2E90EDD21091	2016-08-31	EtOH_Box03_S124	Motion	0	2161.26819897
2E90EDD21091	2016-08-31	EtOH_Box03_S124	Motion	0	2167.369555
2E90EDD21091	2016-08-31	EtOH_Box03_S124	Motion	0	2169.37213707
2E90EDD21091	2016-08-31	EtOH_Box03_S124	Motion	0	2171.56376505
2E90EDD21091	2016-08-31	EtOH_Box03_S124	Motion	0	2174.20881701
2E90EDD21091	2016-08-31	EtOH_Box03_S124	Motion	0	2176.21146512
2E90EDD21091	2016-08-31	EtOH_Box03_S124	Motion	0	2178.21409702
2E90EDD21091	2016-08-31	EtOH_Box03_S124	Motion	0	2180.89589596
2E90EDD21091	2016-08-31	EtOH_Box03_S124	Motion	0	2182.89792705
2E90EDD21091	2016-08-31	EtOH_Box03_S124	Motion	0	2184.90062809
2E90EDD21091	2016-08-31	EtOH_Box03_S124	Motion	0	2186.90327096
2E90EDD21091	2016-08-31	EtOH_Box03_S124	Motion	0	2188.90523791
2E90EDD21091	2016-08-31	EtOH_Box03_S124	Motion	0	2190.90773892
2E90EDD21091	2016-08-31	EtOH_Box03_S124	Motion	0	2192.91041708
2E90EDD21091	2016-08-31	EtOH_Box03_S124	Motion	0	2195.41838503
2E90EDD21091	2016-08-31	EtOH_Box03_S124	Motion	0	2197.42103791
2E90EDD21091	2016-08-31	EtOH_Box03_S124	Motion	0	2200.43729591
2E90EDD21091	2016-08-31	EtOH_Box03_S124	Motion	0	2211.20686698
2E90EDD21091	2016-08-31	EtOH_Box03_S124	Motion	0	2213.98549008
2E90EDD21091	2016-08-31	EtOH_Box03_S124	Motion	0	2217.86754012
2E90EDD21091	2016-08-31	EtOH_Box03_S124	Motion	0	2219.87018609
2E90EDD21091	2016-08-31	EtOH_Box03_S124	Motion	0	2224.01015902
2E90EDD21091	2016-08-31	EtOH_Box03_S124	Motion	0	2226.17923498
2E90EDD21091	2016-08-31	EtOH_Box03_S124	Motion	0	2229.18359804
2E90EDD21091	2016-08-31	EtOH_Box03_S124	Motion	0	2233.91451812
2E90EDD21091	2016-08-31	EtOH_Box03_S124	Motion	0	2237.82246995
2E90EDD21091	2016-08-31	EtOH_Box03_S124	Motion	0	2239.8251121
2E90EDD21091	2016-08-31	EtOH_Box03_S124	Motion	0	2242.57418299
2E90EDD21091	2016-08-31	EtOH_Box03_S124	Motion	0	2245.05326605
2E90EDD21091	2016-08-31	EtOH_Box03_S124	Motion	0	2247.27430606
2E90EDD21091	2016-08-31	EtOH_Box03_S124	Motion	0	2249.93680406
2E90EDD21091	2016-08-31	EtOH_Box03_S124	Motion	0	2254.292557
2E90EDD21091	2016-08-31	EtOH_Box03_S124	Motion	0	2257.39885807
2E90EDD21091	2016-08-31	EtOH_Box03_S124	Motion	0	2259.40146804
2E90EDD21091	2016-08-31	EtOH_Box03_S124	Motion	0	2261.40633392
2E90EDD21091	2016-08-31	EtOH_Box03_S124	Motion	0	2266.63200593
2E90EDD21091	2016-08-31	EtOH_Box03_S124	Motion	0	2273.4449141
2E90EDD21091	2016-08-31	EtOH_Box03_S124	Motion	0	2278.76628304
2E90EDD21091	2016-08-31	EtOH_Box03_S124	Motion	0	2280.76900291
2E90EDD21091	2016-08-31	EtOH_Box03_S124	Motion	0	2283.76853704
2E90EDD21091	2016-08-31	EtOH_Box03_S124	Motion	0	2285.771173
2E90EDD21091	2016-08-31	EtOH_Box03_S124	Motion	0	2287.77723813
2E90EDD21091	2016-08-31	EtOH_Box03_S124	Motion	0	2289.77986908
2E90EDD21091	2016-08-31	EtOH_Box03_S124	Motion	0	2293.31428909
2E90EDD21091	2016-08-31	EtOH_Box03_S124	Motion	0	2296.14653611
2E90EDD21091	2016-08-31	EtOH_Box03_S124	Motion	0	2298.21202493
2E90EDD21091	2016-08-31	EtOH_Box03_S124	Motion	0	2301.90707302
2E90EDD21091	2016-08-31	EtOH_Box03_S124	Motion	0	2305.33699012
2E90EDD21091	2016-08-31	EtOH_Box03_S124	Motion	0	2307.80958605
2E90EDD21091	2016-08-31	EtOH_Box03_S124	Motion	0	2312.64396906
2E90EDD21091	2016-08-31	EtOH_Box03_S124	Motion	0	2315.27989411
2E90EDD21091	2016-08-31	EtOH_Box03_S124	Motion	0	2317.28252602
2E90EDD21091	2016-08-31	EtOH_Box03_S124	Motion	0	2319.28515911
2E90EDD21091	2016-08-31	EtOH_Box03_S124	Motion	0	2321.28779912
2E90EDD21091	2016-08-31	EtOH_Box03_S124	Motion	0	2323.29042411
2E90EDD21091	2016-08-31	EtOH_Box03_S124	Motion	0	2325.29306102
2E90EDD21091	2016-08-31	EtOH_Box03_S124	Motion	0	2327.50280905
2E90EDD21091	2016-08-31	EtOH_Box03_S124	Motion	0	2330.06251001
2E90EDD21091	2016-08-31	EtOH_Box03_S124	Motion	0	2332.06513309
2E90EDD21091	2016-08-31	EtOH_Box03_S124	Motion	0	2334.27917004
2E90EDD21091	2016-08-31	EtOH_Box03_S124	Motion	0	2336.28180814
2E90EDD21091	2016-08-31	EtOH_Box03_S124	Motion	0	2338.28453994
2E90EDD21091	2016-08-31	EtOH_Box03_S124	Motion	0	2340.28727412
2E90EDD21091	2016-08-31	EtOH_Box03_S124	Motion	0	2342.52151012
2E90EDD21091	2016-08-31	EtOH_Box03_S124	Motion	0	2344.52422094
2E90EDD21091	2016-08-31	EtOH_Box03_S124	Motion	0	2346.52692008
2E90EDD21091	2016-08-31	EtOH_Box03_S124	Motion	0	2348.52963305
2E90EDD21091	2016-08-31	EtOH_Box03_S124	Motion	0	2350.53236294
2E90EDD21091	2016-08-31	EtOH_Box03_S124	Motion	0	2352.53510499
2E90EDD21091	2016-08-31	EtOH_Box03_S124	Motion	0	2361.78113413
2E90EDD21091	2016-08-31	EtOH_Box03_S124	Motion	0	2363.78385711
2E90EDD21091	2016-08-31	EtOH_Box03_S124	Motion	0	2366.25552607
2E90EDD21091	2016-08-31	EtOH_Box03_S124	Motion	0	2368.25819206
2E90EDD21091	2016-08-31	EtOH_Box03_S124	Motion	0	2370.26087213
2E90EDD21091	2016-08-31	EtOH_Box03_S124	Motion	0	2372.26352811
2E90EDD21091	2016-08-31	EtOH_Box03_S124	Motion	0	2374.54128599
2E90EDD21091	2016-08-31	EtOH_Box03_S124	Motion	0	2376.54390407
2E90EDD21091	2016-08-31	EtOH_Box03_S124	Motion	0	2378.54656005
2E90EDD21091	2016-08-31	EtOH_Box03_S124	Motion	0	2380.80820799
2E90EDD21091	2016-08-31	EtOH_Box03_S124	Motion	0	2384.67156506
2E90EDD21091	2016-08-31	EtOH_Box03_S124	Motion	0	2390.65773797
2E90EDD21091	2016-08-31	EtOH_Box03_S124	Motion	0	2392.6604259
2E90EDD21091	2016-08-31	EtOH_Box03_S124	Motion	0	2394.66306305
2E90EDD21091	2016-08-31	EtOH_Box03_S124	Motion	0	2398.25282693
2E90EDD21091	2016-08-31	EtOH_Box03_S124	Motion	0	2400.25550914
2E90EDD21091	2016-08-31	EtOH_Box03_S124	Motion	0	2402.25816703
2E90EDD21091	2016-08-31	EtOH_Box03_S124	Motion	0	2404.26081705
2E90EDD21091	2016-08-31	EtOH_Box03_S124	Motion	0	2406.263484
2E90EDD21091	2016-08-31	EtOH_Box03_S124	Motion	0	2408.26616597
2E90EDD21091	2016-08-31	EtOH_Box03_S124	Motion	0	2410.26881504
2E90EDD21091	2016-08-31	EtOH_Box03_S124	Motion	0	2413.20773697
2E90EDD21091	2016-08-31	EtOH_Box03_S124	Motion	0	2451.13117909
2E90EDD21091	2016-08-31	EtOH_Box03_S124	Motion	0	2453.23748302
2E90EDD21091	2016-08-31	EtOH_Box03_S124	Motion	0	2455.24013901
2E90EDD21091	2016-08-31	EtOH_Box03_S124	Motion	0	2457.24279094
2E90EDD21091	2016-08-31	EtOH_Box03_S124	Motion	0	2459.24545312
2E90EDD21091	2016-08-31	EtOH_Box03_S124	Motion	0	2461.44210291
2E90EDD21091	2016-08-31	EtOH_Box03_S124	Motion	0	2463.44473696
2E90EDD21091	2016-08-31	EtOH_Box03_S124	Motion	0	2465.79003811
2E90EDD21091	2016-08-31	EtOH_Box03_S124	Motion	0	2468.49625492
2E90EDD21091	2016-08-31	EtOH_Box03_S124	Motion	0	2471.602175
2E90EDD21091	2016-08-31	EtOH_Box03_S124	Motion	0	2473.60489893
2E90EDD21091	2016-08-31	EtOH_Box03_S124	Motion	0	2475.79022193
2E90EDD21091	2016-08-31	EtOH_Box03_S124	Motion	0	2478.05047798
2E90EDD21091	2016-08-31	EtOH_Box03_S124	Motion	0	2480.19551802
2E90EDD21091	2016-08-31	EtOH_Box03_S124	Motion	0	2482.19822097
2E90EDD21091	2016-08-31	EtOH_Box03_S124	Motion	0	2484.2009201
2E90EDD21091	2016-08-31	EtOH_Box03_S124	Motion	0	2486.2035439
2E90EDD21091	2016-08-31	EtOH_Box03_S124	Motion	0	2488.87512708
2E90EDD21091	2016-08-31	EtOH_Box03_S124	Motion	0	2490.87781906
2E90EDD21091	2016-08-31	EtOH_Box03_S124	Motion	0	2493.84488702
2E90EDD21091	2016-08-31	EtOH_Box03_S124	Motion	0	2496.21819901
2E90EDD21091	2016-08-31	EtOH_Box03_S124	Motion	0	2498.62967706
2E90EDD21091	2016-08-31	EtOH_Box03_S124	Motion	0	2503.31186008
2E90EDD21091	2016-08-31	EtOH_Box03_S124	Motion	0	2505.90786409
2E90EDD21091	2016-08-31	EtOH_Box03_S124	Motion	0	2508.97745514
2E90EDD21091	2016-08-31	EtOH_Box03_S124	Motion	0	2513.91274214
2E90EDD21091	2016-08-31	EtOH_Box03_S124	Motion	0	2515.9154911
2E90EDD21091	2016-08-31	EtOH_Box03_S124	Motion	0	2517.91792297
2E90EDD21091	2016-08-31	EtOH_Box03_S124	Motion	0	2519.92067599
2E90EDD21091	2016-08-31	EtOH_Box03_S124	Motion	0	2522.45770097
2E90EDD21091	2016-08-31	EtOH_Box03_S124	Motion	0	2524.46040106
2E90EDD21091	2016-08-31	EtOH_Box03_S124	Motion	0	2527.09684801
2E90EDD21091	2016-08-31	EtOH_Box03_S124	Motion	0	2529.55402899
2E90EDD21091	2016-08-31	EtOH_Box03_S124	Motion	0	2531.55670595
2E90EDD21091	2016-08-31	EtOH_Box03_S124	Motion	0	2533.659585
2E90EDD21091	2016-08-31	EtOH_Box03_S124	Motion	0	2535.66224408
2E90EDD21091	2016-08-31	EtOH_Box03_S124	Motion	0	2537.66493392
2E90EDD21091	2016-08-31	EtOH_Box03_S124	Motion	0	2539.66760302
2E90EDD21091	2016-08-31	EtOH_Box03_S124	Motion	0	2544.98521709
2E90EDD21091	2016-08-31	EtOH_Box03_S124	Motion	0	2546.98793793
2E90EDD21091	2016-08-31	EtOH_Box03_S124	Motion	0	2548.99064493
2E90EDD21091	2016-08-31	EtOH_Box03_S124	Motion	0	2551.57983398
2E90EDD21091	2016-08-31	EtOH_Box03_S124	Motion	0	2553.58249497
2E90EDD21091	2016-08-31	EtOH_Box03_S124	Motion	0	2555.9189291
2E90EDD21091	2016-08-31	EtOH_Box03_S124	Motion	0	2559.95300293
2E90EDD21091	2016-08-31	EtOH_Box03_S124	Motion	0	2565.66653514
2E90EDD21091	2016-08-31	EtOH_Box03_S124	Motion	0	2569.3753891
2E90EDD21091	2016-08-31	EtOH_Box03_S124	Motion	0	2573.68218398
2E90EDD21091	2016-08-31	EtOH_Box03_S124	Motion	0	2575.68492198
2E90EDD21091	2016-08-31	EtOH_Box03_S124	Motion	0	2578.53844309
2E90EDD21091	2016-08-31	EtOH_Box03_S124	Motion	0	2581.74805307
2E90EDD21091	2016-08-31	EtOH_Box03_S124	Motion	0	2584.93593311
2E90EDD21091	2016-08-31	EtOH_Box03_S124	Motion	0	2587.95707393
2E90EDD21091	2016-08-31	EtOH_Box03_S124	Motion	0	2590.10473895
2E90EDD21091	2016-08-31	EtOH_Box03_S124	Motion	0	2592.78730202
2E90EDD21091	2016-08-31	EtOH_Box03_S124	Motion	0	2595.910254
2E90EDD21091	2016-08-31	EtOH_Box03_S124	Motion	0	2600.1537981
2E90EDD21091	2016-08-31	EtOH_Box03_S124	Motion	0	2602.15647411
2E90EDD21091	2016-08-31	EtOH_Box03_S124	Motion	0	2604.32673097
2E90EDD21091	2016-08-31	EtOH_Box03_S124	Motion	0	2607.00100803
2E90EDD21091	2016-08-31	EtOH_Box03_S124	Motion	0	2609.00366998
2E90EDD21091	2016-08-31	EtOH_Box03_S124	Motion	0	2612.36624694
2E90EDD21091	2016-08-31	EtOH_Box03_S124	Motion	0	2615.63323998
2E90EDD21091	2016-08-31	EtOH_Box03_S124	Motion	0	2619.00713491
2E90EDD21091	2016-08-31	EtOH_Box03_S124	Motion	0	2621.10742307
2E90EDD21091	2016-08-31	EtOH_Box03_S124	Motion	0	2623.45578003
2E90EDD21091	2016-08-31	EtOH_Box03_S124	Motion	0	2625.45848012
2E90EDD21091	2016-08-31	EtOH_Box03_S124	Motion	0	2627.4611659
2E90EDD21091	2016-08-31	EtOH_Box03_S124	Motion	0	2629.46385694
2E90EDD21091	2016-08-31	EtOH_Box03_S124	Motion	0	2634.48250699
2E90EDD21091	2016-08-31	EtOH_Box03_S124	Motion	0	2639.35276198
2E90EDD21091	2016-08-31	EtOH_Box03_S124	Motion	0	2641.54452705
2E90EDD21091	2016-08-31	EtOH_Box03_S124	Motion	0	2644.41053009
2E90EDD21091	2016-08-31	EtOH_Box03_S124	Motion	0	2646.41318393
2E90EDD21091	2016-08-31	EtOH_Box03_S124	Motion	0	2648.88500309
2E90EDD21091	2016-08-31	EtOH_Box03_S124	Motion	0	2651.50500011
2E90EDD21091	2016-08-31	EtOH_Box03_S124	Motion	0	2655.28688192
2E90EDD21091	2016-08-31	EtOH_Box03_S124	Motion	0	2657.28961396
2E90EDD21091	2016-08-31	EtOH_Box03_S124	Motion	0	2660.33082414
2E90EDD21091	2016-08-31	EtOH_Box03_S124	Motion	0	2664.17195392
2E90EDD21091	2016-08-31	EtOH_Box03_S124	Motion	0	2666.17459798
2E90EDD21091	2016-08-31	EtOH_Box03_S124	Motion	0	2669.80001593
2E90EDD21091	2016-08-31	EtOH_Box03_S124	Motion	0	2673.33877611
2E90EDD21091	2016-08-31	EtOH_Box03_S124	Motion	0	2675.34143806
2E90EDD21091	2016-08-31	EtOH_Box03_S124	Motion	0	2677.34409404
2E90EDD21091	2016-08-31	EtOH_Box03_S124	Motion	0	2679.34674096
2E90EDD21091	2016-08-31	EtOH_Box03_S124	Motion	0	2681.34942913
2E90EDD21091	2016-08-31	EtOH_Box03_S124	Motion	0	2685.49095106
2E90EDD21091	2016-08-31	EtOH_Box03_S124	Motion	0	2687.49361897
2E90EDD21091	2016-08-31	EtOH_Box03_S124	Motion	0	2689.49591398
2E90EDD21091	2016-08-31	EtOH_Box03_S124	Motion	0	2691.49764609
2E90EDD21091	2016-08-31	EtOH_Box03_S124	Motion	0	2693.500319
2E90EDD21091	2016-08-31	EtOH_Box03_S124	Motion	0	2696.00355792
2E90EDD21091	2016-08-31	EtOH_Box03_S124	Motion	0	2699.86490107
2E90EDD21091	2016-08-31	EtOH_Box03_S124	Motion	0	2701.86758709
2E90EDD21091	2016-08-31	EtOH_Box03_S124	Motion	0	2705.08469892
2E90EDD21091	2016-08-31	EtOH_Box03_S124	Motion	0	2709.20372605
2E90EDD21091	2016-08-31	EtOH_Box03_S124	Motion	0	2711.75732899
2E90EDD21091	2016-08-31	EtOH_Box03_S124	Motion	0	2713.87799001
2E90EDD21091	2016-08-31	EtOH_Box03_S124	Motion	0	2715.88067007
2E90EDD21091	2016-08-31	EtOH_Box03_S124	Motion	0	2717.88336897
2E90EDD21091	2016-08-31	EtOH_Box03_S124	Motion	0	2719.88599706
2E90EDD21091	2016-08-31	EtOH_Box03_S124	Motion	0	2721.88793111
2E90EDD21091	2016-08-31	EtOH_Box03_S124	Motion	0	2723.89058995
2E90EDD21091	2016-08-31	EtOH_Box03_S124	Motion	0	2725.89327812
2E90EDD21091	2016-08-31	EtOH_Box03_S124	Motion	0	2729.49071598
2E90EDD21091	2016-08-31	EtOH_Box03_S124	Motion	0	2735.99124813
2E90EDD21091	2016-08-31	EtOH_Box03_S124	Motion	0	2737.99397492
2E90EDD21091	2016-08-31	EtOH_Box03_S124	Motion	0	2740.76094294
2E90EDD21091	2016-08-31	EtOH_Box03_S124	Motion	0	2743.58079195
2E90EDD21091	2016-08-31	EtOH_Box03_S124	Motion	0	2745.58349299
2E90EDD21091	2016-08-31	EtOH_Box03_S124	Motion	0	2747.58618808
2E90EDD21091	2016-08-31	EtOH_Box03_S124	Motion	0	2749.588871
2E90EDD21091	2016-08-31	EtOH_Box03_S124	Motion	0	2752.06825495
2E90EDD21091	2016-08-31	EtOH_Box03_S124	Motion	0	2755.0926671
2E90EDD21091	2016-08-31	EtOH_Box03_S124	Motion	0	2757.09738493
2E90EDD21091	2016-08-31	EtOH_Box03_S124	Motion	0	2759.10008311
2E90EDD21091	2016-08-31	EtOH_Box03_S124	Motion	0	2762.50988102
2E90EDD21091	2016-08-31	EtOH_Box03_S124	Motion	0	2764.64379811
2E90EDD21091	2016-08-31	EtOH_Box03_S124	Motion	0	2769.80512309
2E90EDD21091	2016-08-31	EtOH_Box03_S124	Motion	0	2775.93761492
2E90EDD21091	2016-08-31	EtOH_Box03_S124	Motion	0	2779.60470295
2E90EDD21091	2016-08-31	EtOH_Box03_S124	Motion	0	2782.37322998
2E90EDD21091	2016-08-31	EtOH_Box03_S124	Motion	0	2784.48836303
2E90EDD21091	2016-08-31	EtOH_Box03_S124	Motion	0	2786.49106693
2E90EDD21091	2016-08-31	EtOH_Box03_S124	Motion	0	2788.62109113
2E90EDD21091	2016-08-31	EtOH_Box03_S124	Motion	0	2791.24772096
2E90EDD21091	2016-08-31	EtOH_Box03_S124	Motion	0	2793.25037193
2E90EDD21091	2016-08-31	EtOH_Box03_S124	Motion	0	2795.38382196
2E90EDD21091	2016-08-31	EtOH_Box03_S124	Motion	0	2797.386482
2E90EDD21091	2016-08-31	EtOH_Box03_S124	Motion	0	2800.8972609
2E90EDD21091	2016-08-31	EtOH_Box03_S124	Motion	0	2802.89997005
2E90EDD21091	2016-08-31	EtOH_Box03_S124	Motion	0	2810.17910194
2E90EDD21091	2016-08-31	EtOH_Box03_S124	Motion	0	2812.94349194
2E90EDD21091	2016-08-31	EtOH_Box03_S124	Motion	0	2818.05452991
2E90EDD21091	2016-08-31	EtOH_Box03_S124	Motion	0	2820.05720592
2E90EDD21091	2016-08-31	EtOH_Box03_S124	Motion	0	2822.05985093
2E90EDD21091	2016-08-31	EtOH_Box03_S124	Motion	0	2827.29684496
2E90EDD21091	2016-08-31	EtOH_Box03_S124	Motion	0	2829.29957008
2E90EDD21091	2016-08-31	EtOH_Box03_S124	Motion	0	2832.39699101
2E90EDD21091	2016-08-31	EtOH_Box03_S124	Motion	0	2835.82537603
2E90EDD21091	2016-08-31	EtOH_Box03_S124	Motion	0	2838.595783
2E90EDD21091	2016-08-31	EtOH_Box03_S124	Motion	0	2840.59851098
2E90EDD21091	2016-08-31	EtOH_Box03_S124	Motion	0	2842.60118294
2E90EDD21091	2016-08-31	EtOH_Box03_S124	Motion	0	2844.85336804
2E90EDD21091	2016-08-31	EtOH_Box03_S124	Motion	0	2847.23154593
2E90EDD21091	2016-08-31	EtOH_Box03_S124	Motion	0	2851.02494597
2E90EDD21091	2016-08-31	EtOH_Box03_S124	Motion	0	2854.70679092
2E90EDD21091	2016-08-31	EtOH_Box03_S124	Motion	0	2856.90162802
2E90EDD21091	2016-08-31	EtOH_Box03_S124	Motion	0	2858.9043591
2E90EDD21091	2016-08-31	EtOH_Box03_S124	Motion	0	2860.90687299
2E90EDD21091	2016-08-31	EtOH_Box03_S124	Motion	0	2864.62952399
2E90EDD21091	2016-08-31	EtOH_Box03_S124	Motion	0	2866.63225293
2E90EDD21091	2016-08-31	EtOH_Box03_S124	Motion	0	2868.63495398
2E90EDD21091	2016-08-31	EtOH_Box03_S124	Motion	0	2871.430825
2E90EDD21091	2016-08-31	EtOH_Box03_S124	Motion	0	2873.43358707
2E90EDD21091	2016-08-31	EtOH_Box03_S124	Motion	0	2875.43633294
2E90EDD21091	2016-08-31	EtOH_Box03_S124	Motion	0	2878.20643711
2E90EDD21091	2016-08-31	EtOH_Box03_S124	Motion	0	2880.20920706
2E90EDD21091	2016-08-31	EtOH_Box03_S124	Motion	0	2882.21186399
2E90EDD21091	2016-08-31	EtOH_Box03_S124	Motion	0	2884.21451092
2E90EDD21091	2016-08-31	EtOH_Box03_S124	Motion	0	2886.26498795
2E90EDD21091	2016-08-31	EtOH_Box03_S124	Motion	0	2890.16312504
2E90EDD21091	2016-08-31	EtOH_Box03_S124	Motion	0	2894.36818314
2E90EDD21091	2016-08-31	EtOH_Box03_S124	Motion	0	2896.37087202
2E90EDD21091	2016-08-31	EtOH_Box03_S124	Motion	0	2898.37350011
2E90EDD21091	2016-08-31	EtOH_Box03_S124	Motion	0	2900.37618709
2E90EDD21091	2016-08-31	EtOH_Box03_S124	Motion	0	2902.472579
2E90EDD21091	2016-08-31	EtOH_Box03_S124	Motion	0	2904.72660804
2E90EDD21091	2016-08-31	EtOH_Box03_S124	Motion	0	2906.72937202
2E90EDD21091	2016-08-31	EtOH_Box03_S124	Motion	0	2908.73208213
2E90EDD21091	2016-08-31	EtOH_Box03_S124	Motion	0	2910.73482895
2E90EDD21091	2016-08-31	EtOH_Box03_S124	Motion	0	2912.73751402
2E90EDD21091	2016-08-31	EtOH_Box03_S124	Motion	0	2914.74018598
2E90EDD21091	2016-08-31	EtOH_Box03_S124	Motion	0	2919.93312812
2E90EDD21091	2016-08-31	EtOH_Box03_S124	Motion	0	2923.32435012
2E90EDD21091	2016-08-31	EtOH_Box03_S124	Motion	0	2926.93858695
2E90EDD21091	2016-08-31	EtOH_Box03_S124	Motion	0	2929.4474051
2E90EDD21091	2016-08-31	EtOH_Box03_S124	Motion	0	2931.45004797
2E90EDD21091	2016-08-31	EtOH_Box03_S124	Motion	0	2934.47361803
2E90EDD21091	2016-08-31	EtOH_Box03_S124	Motion	0	2936.73374796
2E90EDD21091	2016-08-31	EtOH_Box03_S124	Motion	0	2939.03486395
2E90EDD21091	2016-08-31	EtOH_Box03_S124	Motion	0	2943.93726206
2E90EDD21091	2016-08-31	EtOH_Box03_S124	Motion	0	2945.93994498
2E90EDD21091	2016-08-31	EtOH_Box03_S124	Motion	0	2950.80453205
2E90EDD21091	2016-08-31	EtOH_Box03_S124	Motion	0	2953.57418895
2E90EDD21091	2016-08-31	EtOH_Box03_S124	Motion	0	2956.68112206
2E90EDD21091	2016-08-31	EtOH_Box03_S124	Motion	0	2961.64475799
2E90EDD21091	2016-08-31	EtOH_Box03_S124	Motion	0	2963.99283314
2E90EDD21091	2016-08-31	EtOH_Box03_S124	Motion	0	2965.99555612
2E90EDD21091	2016-08-31	EtOH_Box03_S124	Motion	0	2967.99825501
2E90EDD21091	2016-08-31	EtOH_Box03_S124	Motion	0	2970.00094295
2E90EDD21091	2016-08-31	EtOH_Box03_S124	Motion	0	2972.4038341
2E90EDD21091	2016-08-31	EtOH_Box03_S124	Motion	0	2977.17764711
2E90EDD21091	2016-08-31	EtOH_Box03_S124	Motion	0	2980.32673001
2E90EDD21091	2016-08-31	EtOH_Box03_S124	Motion	0	2982.32953691
2E90EDD21091	2016-08-31	EtOH_Box03_S124	Motion	0	2984.38262796
2E90EDD21091	2016-08-31	EtOH_Box03_S124	Motion	0	2986.38531399
2E90EDD21091	2016-08-31	EtOH_Box03_S124	Motion	0	3361.73218107
2E90EDD21091	2016-08-31	EtOH_Box03_S124	Motion	0	3411.0966289
2E90EDD21091	2016-08-31	EtOH_Box03_S124	Motion	0	3512.88884091
2E90EDD21091	2016-08-31	EtOH_Box03_S124	Motion	0	3514.89158893
2E90EDD21091	2016-08-31	EtOH_Box03_S124	Motion	0	3520.52661204
2E90EDD21091	2016-08-31	EtOH_Box03_S124	Motion	0	3522.52944899
2E90EDD21091	2016-08-31	EtOH_Box03_S124	Motion	0	3524.53410292
2E90EDD21091	2016-08-31	EtOH_Box03_S124	Motion	0	3527.81955791
2E90EDD21091	2016-08-31	EtOH_Box03_S124	Motion	0	3531.479846
2E90EDD21091	2016-08-31	EtOH_Box03_S124	Motion	0	3533.48253798
2E90EDD21091	2016-08-31	EtOH_Box03_S124	Motion	0	3537.30461597
2E90EDD21091	2016-08-31	EtOH_Box03_S124	Motion	0	3541.19677591
2E90EDD21091	2016-08-31	EtOH_Box03_S124	Motion	0	3554.72090197
2E90EDD21091	2016-08-31	EtOH_Box03_S124	Motion	0	3557.39609599
2E90EDD21091	2016-08-31	EtOH_Box03_S124	Motion	0	3560.20450902
2E90EDD21091	2016-08-31	EtOH_Box03_S124	Motion	0	3562.20687103
2E90EDD21091	2016-08-31	EtOH_Box03_S124	Motion	0	3564.20955205
2E90EDD21091	2016-08-31	EtOH_Box03_S124	Motion	0	3566.21217895
2E90EDD21091	2016-08-31	EtOH_Box03_S124	Motion	0	3568.2368381
2E90EDD21091	2016-08-31	EtOH_Box03_S124	Motion	0	3570.23947906
2E90EDD21091	2016-08-31	EtOH_Box03_S124	Motion	0	3573.59329295
2E90EDD21091	2016-08-31	EtOH_Box03_S124	Motion	0	3575.59595299
2E90EDD21091	2016-08-31	EtOH_Box03_S124	Motion	0	3577.624089
2E90EDD21091	2016-08-31	EtOH_Box03_S124	Motion	0	3579.62676001
2E90EDD21091	2016-08-31	EtOH_Box03_S124	Motion	0	3581.62949014
2E90EDD21091	2016-08-31	EtOH_Box03_S124	Motion	0	3583.63217211
2E90EDD21091	2016-08-31	EtOH_Box03_S124	Motion	0	3585.63486195
2E90EDD21091	2016-08-31	EtOH_Box03_S124	Motion	0	3587.63753104
2E90EDD21091	2016-08-31	EtOH_Box03_S124	Motion	0	3590.20349908
2E90EDD21091	2016-08-31	EtOH_Box03_S124	Motion	0	3592.20616698
2E90EDD21091	2016-08-31	EtOH_Box03_S124	Motion	0	3594.20888901
2E90EDD21091	2016-08-31	EtOH_Box03_S124	Motion	0	3596.21156907
2E90EDD21091	2016-08-31	EtOH_Box03_S124	Motion	0	3598.21413803
2E90EDD21091	2016-08-31	EtOH_Box03_S124	Motion	0	3600.21686697
2E90EDD21091	2016-08-31	EtOH_Box03_S124	SessionEnd	0	3600.21686697
