# Supplementary material for: An open source device for operant licking in rats
Source: PeerJ. 2017 Feb 14;5:e2981. doi: 10.7717/peerj.2981 (PMC5312574; doi:10.7717/peerj.2981)
Supplement: Supplemental Information 1 — The complete raw data and several R scripts that generated all the figures and statistical analysis were compressed using the Linux tar command. The bash program dataSummary.sh located in the sucrose and water subdirectory was used to generate summary statistics for each run. [file peerj-05-2981-s001.gz › data/water/water_fr/ETOH_lick_Box01_S136_2E90EDD051D2.csv]

RatID	date	boxid	EventType	fr10	seconds
2E90EDD051D2	2016-08-28	EtOH_Box01_S136	INACTIVE	0	35.1677279472
2E90EDD051D2	2016-08-28	EtOH_Box01_S136	INACTIVE	0	202.05379796
2E90EDD051D2	2016-08-28	EtOH_Box01_S136	INACTIVE	0	309.172196865
2E90EDD051D2	2016-08-28	EtOH_Box01_S136	INACTIVE	0	309.456640005
2E90EDD051D2	2016-08-28	EtOH_Box01_S136	INACTIVE	0	311.643334866
2E90EDD051D2	2016-08-28	EtOH_Box01_S136	INACTIVE	0	378.733956814
2E90EDD051D2	2016-08-28	EtOH_Box01_S136	ACTIVE	0	395.632185936
2E90EDD051D2	2016-08-28	EtOH_Box01_S136	ACTIVE	0	398.859292984
2E90EDD051D2	2016-08-28	EtOH_Box01_S136	ACTIVE	0	399.135347843
2E90EDD051D2	2016-08-28	EtOH_Box01_S136	ACTIVE	0	399.335734844
2E90EDD051D2	2016-08-28	EtOH_Box01_S136	ACTIVE	0	399.428057909
2E90EDD051D2	2016-08-28	EtOH_Box01_S136	ACTIVE	0	411.452807903
2E90EDD051D2	2016-08-28	EtOH_Box01_S136	ACTIVE	0	411.815507889
2E90EDD051D2	2016-08-28	EtOH_Box01_S136	ACTIVE	0	412.210440874
2E90EDD051D2	2016-08-28	EtOH_Box01_S136	ACTIVE	0	412.412164927
2E90EDD051D2	2016-08-28	EtOH_Box01_S136	ACTIVE	0	412.590987921
2E90EDD051D2	2016-08-28	EtOH_Box01_S136	REWARD	10	412.590987921
2E90EDD051D2	2016-08-28	EtOH_Box01_S136	ACTIVE	0	418.166551828
2E90EDD051D2	2016-08-28	EtOH_Box01_S136	ACTIVE	0	418.306387901
2E90EDD051D2	2016-08-28	EtOH_Box01_S136	ACTIVE	0	418.684180021
2E90EDD051D2	2016-08-28	EtOH_Box01_S136	ACTIVE	0	418.98614192
2E90EDD051D2	2016-08-28	EtOH_Box01_S136	ACTIVE	0	419.42866087
2E90EDD051D2	2016-08-28	EtOH_Box01_S136	ACTIVE	0	419.611765862
2E90EDD051D2	2016-08-28	EtOH_Box01_S136	ACTIVE	0	419.816265821
2E90EDD051D2	2016-08-28	EtOH_Box01_S136	ACTIVE	0	420.009881973
2E90EDD051D2	2016-08-28	EtOH_Box01_S136	ACTIVE	0	420.108642817
2E90EDD051D2	2016-08-28	EtOH_Box01_S136	ACTIVE	0	420.205216885
2E90EDD051D2	2016-08-28	EtOH_Box01_S136	ACTIVE	0	420.420619965
2E90EDD051D2	2016-08-28	EtOH_Box01_S136	ACTIVE	0	420.690147877
2E90EDD051D2	2016-08-28	EtOH_Box01_S136	ACTIVE	0	420.819069862
2E90EDD051D2	2016-08-28	EtOH_Box01_S136	ACTIVE	0	421.803166866
2E90EDD051D2	2016-08-28	EtOH_Box01_S136	ACTIVE	0	422.592211962
2E90EDD051D2	2016-08-28	EtOH_Box01_S136	ACTIVE	0	423.586380959
2E90EDD051D2	2016-08-28	EtOH_Box01_S136	ACTIVE	0	424.019387007
2E90EDD051D2	2016-08-28	EtOH_Box01_S136	ACTIVE	0	424.104959011
2E90EDD051D2	2016-08-28	EtOH_Box01_S136	ACTIVE	0	425.10986495
2E90EDD051D2	2016-08-28	EtOH_Box01_S136	ACTIVE	0	426.991842031
2E90EDD051D2	2016-08-28	EtOH_Box01_S136	ACTIVE	0	427.088395834
2E90EDD051D2	2016-08-28	EtOH_Box01_S136	ACTIVE	0	427.281960964
2E90EDD051D2	2016-08-28	EtOH_Box01_S136	ACTIVE	0	502.150815964
2E90EDD051D2	2016-08-28	EtOH_Box01_S136	ACTIVE	0	502.894302845
2E90EDD051D2	2016-08-28	EtOH_Box01_S136	ACTIVE	0	504.587129831
2E90EDD051D2	2016-08-28	EtOH_Box01_S136	INACTIVE	0	517.219950914
2E90EDD051D2	2016-08-28	EtOH_Box01_S136	ACTIVE	0	540.883415937
2E90EDD051D2	2016-08-28	EtOH_Box01_S136	ACTIVE	0	544.167032003
2E90EDD051D2	2016-08-28	EtOH_Box01_S136	INACTIVE	0	711.05023098
2E90EDD051D2	2016-08-28	EtOH_Box01_S136	INACTIVE	0	713.099117041
2E90EDD051D2	2016-08-28	EtOH_Box01_S136	INACTIVE	0	713.395818949
2E90EDD051D2	2016-08-28	EtOH_Box01_S136	INACTIVE	0	713.920738935
2E90EDD051D2	2016-08-28	EtOH_Box01_S136	INACTIVE	0	714.196931839
2E90EDD051D2	2016-08-28	EtOH_Box01_S136	INACTIVE	0	714.485546827
2E90EDD051D2	2016-08-28	EtOH_Box01_S136	INACTIVE	0	714.610358
2E90EDD051D2	2016-08-28	EtOH_Box01_S136	INACTIVE	0	714.810814857
2E90EDD051D2	2016-08-28	EtOH_Box01_S136	INACTIVE	0	715.130342007
2E90EDD051D2	2016-08-28	EtOH_Box01_S136	INACTIVE	0	715.568562984
2E90EDD051D2	2016-08-28	EtOH_Box01_S136	INACTIVE	0	715.779829025
2E90EDD051D2	2016-08-28	EtOH_Box01_S136	INACTIVE	0	716.435205936
2E90EDD051D2	2016-08-28	EtOH_Box01_S136	INACTIVE	0	717.706140995
2E90EDD051D2	2016-08-28	EtOH_Box01_S136	INACTIVE	0	718.122792006
2E90EDD051D2	2016-08-28	EtOH_Box01_S136	INACTIVE	0	718.431684971
2E90EDD051D2	2016-08-28	EtOH_Box01_S136	INACTIVE	0	718.610586882
2E90EDD051D2	2016-08-28	EtOH_Box01_S136	INACTIVE	0	810.812532902
2E90EDD051D2	2016-08-28	EtOH_Box01_S136	INACTIVE	0	821.493948936
2E90EDD051D2	2016-08-28	EtOH_Box01_S136	INACTIVE	0	821.61893487
2E90EDD051D2	2016-08-28	EtOH_Box01_S136	ACTIVE	0	825.648730993
2E90EDD051D2	2016-08-28	EtOH_Box01_S136	ACTIVE	0	834.13252902
2E90EDD051D2	2016-08-28	EtOH_Box01_S136	ACTIVE	0	834.335551023
2E90EDD051D2	2016-08-28	EtOH_Box01_S136	ACTIVE	0	835.923128843
2E90EDD051D2	2016-08-28	EtOH_Box01_S136	ACTIVE	0	837.38080287
2E90EDD051D2	2016-08-28	EtOH_Box01_S136	REWARD	10	837.38080287
2E90EDD051D2	2016-08-28	EtOH_Box01_S136	ACTIVE	0	950.58541584
2E90EDD051D2	2016-08-28	EtOH_Box01_S136	INACTIVE	0	1070.36367083
2E90EDD051D2	2016-08-28	EtOH_Box01_S136	INACTIVE	0	1070.94255304
2E90EDD051D2	2016-08-28	EtOH_Box01_S136	INACTIVE	0	1074.99640703
2E90EDD051D2	2016-08-28	EtOH_Box01_S136	INACTIVE	0	1079.23973584
2E90EDD051D2	2016-08-28	EtOH_Box01_S136	ACTIVE	0	1109.22576904
2E90EDD051D2	2016-08-28	EtOH_Box01_S136	INACTIVE	0	1119.78880501
2E90EDD051D2	2016-08-28	EtOH_Box01_S136	INACTIVE	0	1120.72476697
2E90EDD051D2	2016-08-28	EtOH_Box01_S136	INACTIVE	0	1125.45474792
2E90EDD051D2	2016-08-28	EtOH_Box01_S136	INACTIVE	0	1125.88349104
2E90EDD051D2	2016-08-28	EtOH_Box01_S136	INACTIVE	0	1126.17026186
2E90EDD051D2	2016-08-28	EtOH_Box01_S136	INACTIVE	0	1126.3814249
2E90EDD051D2	2016-08-28	EtOH_Box01_S136	INACTIVE	0	1126.90624499
2E90EDD051D2	2016-08-28	EtOH_Box01_S136	INACTIVE	0	1127.31187201
2E90EDD051D2	2016-08-28	EtOH_Box01_S136	INACTIVE	0	1127.96809793
2E90EDD051D2	2016-08-28	EtOH_Box01_S136	INACTIVE	0	1135.18600583
2E90EDD051D2	2016-08-28	EtOH_Box01_S136	INACTIVE	0	1170.45426702
2E90EDD051D2	2016-08-28	EtOH_Box01_S136	ACTIVE	0	1175.85549188
2E90EDD051D2	2016-08-28	EtOH_Box01_S136	ACTIVE	0	1186.78482103
2E90EDD051D2	2016-08-28	EtOH_Box01_S136	ACTIVE	0	1187.9175899
2E90EDD051D2	2016-08-28	EtOH_Box01_S136	ACTIVE	0	1188.5758369
2E90EDD051D2	2016-08-28	EtOH_Box01_S136	INACTIVE	0	1245.95932198
2E90EDD051D2	2016-08-28	EtOH_Box01_S136	INACTIVE	0	1249.89516592
2E90EDD051D2	2016-08-28	EtOH_Box01_S136	ACTIVE	0	1339.65519691
2E90EDD051D2	2016-08-28	EtOH_Box01_S136	INACTIVE	0	1485.75645089
2E90EDD051D2	2016-08-28	EtOH_Box01_S136	INACTIVE	0	1485.94607687
2E90EDD051D2	2016-08-28	EtOH_Box01_S136	INACTIVE	0	1486.1464169
2E90EDD051D2	2016-08-28	EtOH_Box01_S136	INACTIVE	0	1486.9415319
2E90EDD051D2	2016-08-28	EtOH_Box01_S136	INACTIVE	0	1487.05563903
2E90EDD051D2	2016-08-28	EtOH_Box01_S136	INACTIVE	0	1487.75308299
2E90EDD051D2	2016-08-28	EtOH_Box01_S136	INACTIVE	0	1488.095052
2E90EDD051D2	2016-08-28	EtOH_Box01_S136	INACTIVE	0	1489.22335792
2E90EDD051D2	2016-08-28	EtOH_Box01_S136	INACTIVE	0	1535.29783797
2E90EDD051D2	2016-08-28	EtOH_Box01_S136	ACTIVE	0	1595.45445585
2E90EDD051D2	2016-08-28	EtOH_Box01_S136	INACTIVE	0	1645.81092095
2E90EDD051D2	2016-08-28	EtOH_Box01_S136	INACTIVE	0	1963.06072092
2E90EDD051D2	2016-08-28	EtOH_Box01_S136	INACTIVE	0	1964.39898491
2E90EDD051D2	2016-08-28	EtOH_Box01_S136	ACTIVE	0	1997.87013698
2E90EDD051D2	2016-08-28	EtOH_Box01_S136	ACTIVE	0	1998.33293796
2E90EDD051D2	2016-08-28	EtOH_Box01_S136	REWARD	10	1998.33293796
2E90EDD051D2	2016-08-28	EtOH_Box01_S136	ACTIVE	0	2012.37527299
2E90EDD051D2	2016-08-28	EtOH_Box01_S136	ACTIVE	0	2014.46261692
2E90EDD051D2	2016-08-28	EtOH_Box01_S136	ACTIVE	0	2019.01199794
2E90EDD051D2	2016-08-28	EtOH_Box01_S136	INACTIVE	0	2216.97895098
2E90EDD051D2	2016-08-28	EtOH_Box01_S136	INACTIVE	0	2217.22155786
2E90EDD051D2	2016-08-28	EtOH_Box01_S136	INACTIVE	0	2394.09389901
2E90EDD051D2	2016-08-28	EtOH_Box01_S136	INACTIVE	0	2394.69473195
2E90EDD051D2	2016-08-28	EtOH_Box01_S136	INACTIVE	0	2396.04269791
2E90EDD051D2	2016-08-28	EtOH_Box01_S136	INACTIVE	0	2397.21640801
2E90EDD051D2	2016-08-28	EtOH_Box01_S136	INACTIVE	0	2397.95371103
2E90EDD051D2	2016-08-28	EtOH_Box01_S136	INACTIVE	0	2398.92141604
2E90EDD051D2	2016-08-28	EtOH_Box01_S136	ACTIVE	0	2536.62828588
2E90EDD051D2	2016-08-28	EtOH_Box01_S136	ACTIVE	0	2536.75568891
2E90EDD051D2	2016-08-28	EtOH_Box01_S136	INACTIVE	0	2560.0568099
2E90EDD051D2	2016-08-28	EtOH_Box01_S136	INACTIVE	0	2564.88866496
2E90EDD051D2	2016-08-28	EtOH_Box01_S136	INACTIVE	0	2565.07726693
2E90EDD051D2	2016-08-28	EtOH_Box01_S136	INACTIVE	0	2565.81882882
2E90EDD051D2	2016-08-28	EtOH_Box01_S136	INACTIVE	0	2566.17058682
2E90EDD051D2	2016-08-28	EtOH_Box01_S136	INACTIVE	0	2573.20491982
2E90EDD051D2	2016-08-28	EtOH_Box01_S136	INACTIVE	0	2573.34059691
2E90EDD051D2	2016-08-28	EtOH_Box01_S136	INACTIVE	0	2574.00605893
2E90EDD051D2	2016-08-28	EtOH_Box01_S136	INACTIVE	0	2574.47692895
2E90EDD051D2	2016-08-28	EtOH_Box01_S136	INACTIVE	0	2578.28875804
2E90EDD051D2	2016-08-28	EtOH_Box01_S136	INACTIVE	0	2578.50008798
2E90EDD051D2	2016-08-28	EtOH_Box01_S136	INACTIVE	0	2578.68987298
2E90EDD051D2	2016-08-28	EtOH_Box01_S136	INACTIVE	0	2588.89615893
2E90EDD051D2	2016-08-28	EtOH_Box01_S136	INACTIVE	0	2589.68155885
2E90EDD051D2	2016-08-28	EtOH_Box01_S136	INACTIVE	0	2589.99022388
2E90EDD051D2	2016-08-28	EtOH_Box01_S136	INACTIVE	0	2590.493325
2E90EDD051D2	2016-08-28	EtOH_Box01_S136	INACTIVE	0	2591.26706004
2E90EDD051D2	2016-08-28	EtOH_Box01_S136	ACTIVE	0	2665.66641688
2E90EDD051D2	2016-08-28	EtOH_Box01_S136	ACTIVE	0	2717.69216084
2E90EDD051D2	2016-08-28	EtOH_Box01_S136	INACTIVE	0	2725.74089503
2E90EDD051D2	2016-08-28	EtOH_Box01_S136	INACTIVE	0	2726.10373092
2E90EDD051D2	2016-08-28	EtOH_Box01_S136	ACTIVE	0	2791.51926494
2E90EDD051D2	2016-08-28	EtOH_Box01_S136	ACTIVE	0	2792.58968186
2E90EDD051D2	2016-08-28	EtOH_Box01_S136	ACTIVE	0	2792.80341291
2E90EDD051D2	2016-08-28	EtOH_Box01_S136	INACTIVE	0	3186.47572494
2E90EDD051D2	2016-08-28	EtOH_Box01_S136	ACTIVE	0	3340.13941884
2E90EDD051D2	2016-08-28	EtOH_Box01_S136	ACTIVE	0	3340.557271
2E90EDD051D2	2016-08-28	EtOH_Box01_S136	REWARD	10	3340.557271
2E90EDD051D2	2016-08-28	EtOH_Box01_S136	ACTIVE	0	3374.61275601
2E90EDD051D2	2016-08-28	EtOH_Box01_S136	ACTIVE	0	3375.40458798
2E90EDD051D2	2016-08-28	EtOH_Box01_S136	ACTIVE	0	3375.59541488
2E90EDD051D2	2016-08-28	EtOH_Box01_S136	ACTIVE	0	3392.07494593
2E90EDD051D2	2016-08-28	EtOH_Box01_S136	ACTIVE	0	3400.28559685
2E90EDD051D2	2016-08-28	EtOH_Box01_S136	ACTIVE	0	3402.03347683
2E90EDD051D2	2016-08-28	EtOH_Box01_S136	ACTIVE	0	3429.7418859
2E90EDD051D2	2016-08-28	EtOH_Box01_S136	ACTIVE	0	3429.87888885
2E90EDD051D2	2016-08-28	EtOH_Box01_S136	ACTIVE	0	3430.00481582
2E90EDD051D2	2016-08-28	EtOH_Box01_S136	ACTIVE	0	3430.11981583
2E90EDD051D2	2016-08-28	EtOH_Box01_S136	REWARD	10	3430.11981583
2E90EDD051D2	2016-08-28	EtOH_Box01_S136	ACTIVE	0	3437.42088389
2E90EDD051D2	2016-08-28	EtOH_Box01_S136	ACTIVE	0	3437.55148983
2E90EDD051D2	2016-08-28	EtOH_Box01_S136	ACTIVE	0	3437.84232903
2E90EDD051D2	2016-08-28	EtOH_Box01_S136	ACTIVE	0	3437.9819119
2E90EDD051D2	2016-08-28	EtOH_Box01_S136	ACTIVE	0	3438.15485191
2E90EDD051D2	2016-08-28	EtOH_Box01_S136	ACTIVE	0	3438.29463887
2E90EDD051D2	2016-08-28	EtOH_Box01_S136	ACTIVE	0	3438.76935887
2E90EDD051D2	2016-08-28	EtOH_Box01_S136	ACTIVE	0	3438.88732696
2E90EDD051D2	2016-08-28	EtOH_Box01_S136	ACTIVE	0	3439.05931497
2E90EDD051D2	2016-08-28	EtOH_Box01_S136	ACTIVE	0	3439.19877791
2E90EDD051D2	2016-08-28	EtOH_Box01_S136	ACTIVE	0	3439.35988998
2E90EDD051D2	2016-08-28	EtOH_Box01_S136	ACTIVE	0	3439.499336
2E90EDD051D2	2016-08-28	EtOH_Box01_S136	ACTIVE	0	3440.41662383
2E90EDD051D2	2016-08-28	EtOH_Box01_S136	ACTIVE	0	3440.55633497
2E90EDD051D2	2016-08-28	EtOH_Box01_S136	ACTIVE	0	3440.69591904
2E90EDD051D2	2016-08-28	EtOH_Box01_S136	ACTIVE	0	3440.83562088
2E90EDD051D2	2016-08-28	EtOH_Box01_S136	ACTIVE	0	3440.98597789
2E90EDD051D2	2016-08-28	EtOH_Box01_S136	ACTIVE	0	3441.15789485
2E90EDD051D2	2016-08-28	EtOH_Box01_S136	ACTIVE	0	3441.29841304
2E90EDD051D2	2016-08-28	EtOH_Box01_S136	ACTIVE	0	3441.49208903
2E90EDD051D2	2016-08-28	EtOH_Box01_S136	ACTIVE	0	3441.64250898
2E90EDD051D2	2016-08-28	EtOH_Box01_S136	ACTIVE	0	3441.78207088
2E90EDD051D2	2016-08-28	EtOH_Box01_S136	ACTIVE	0	3441.94319391
2E90EDD051D2	2016-08-28	EtOH_Box01_S136	ACTIVE	0	3442.63404584
2E90EDD051D2	2016-08-28	EtOH_Box01_S136	ACTIVE	0	3442.7736969
2E90EDD051D2	2016-08-28	EtOH_Box01_S136	ACTIVE	0	3442.95657492
2E90EDD051D2	2016-08-28	EtOH_Box01_S136	ACTIVE	0	3443.096138
2E90EDD051D2	2016-08-28	EtOH_Box01_S136	ACTIVE	0	3443.25727081
2E90EDD051D2	2016-08-28	EtOH_Box01_S136	ACTIVE	0	3447.04021287
2E90EDD051D2	2016-08-28	EtOH_Box01_S136	ACTIVE	0	3447.15824699
2E90EDD051D2	2016-08-28	EtOH_Box01_S136	ACTIVE	0	3447.33018994
2E90EDD051D2	2016-08-28	EtOH_Box01_S136	ACTIVE	0	3447.48052382
2E90EDD051D2	2016-08-28	EtOH_Box01_S136	ACTIVE	0	3448.66895986
2E90EDD051D2	2016-08-28	EtOH_Box01_S136	ACTIVE	0	3448.78699303
2E90EDD051D2	2016-08-28	EtOH_Box01_S136	ACTIVE	0	3448.95895195
2E90EDD051D2	2016-08-28	EtOH_Box01_S136	ACTIVE	0	3449.10928392
2E90EDD051D2	2016-08-28	EtOH_Box01_S136	ACTIVE	0	3449.28119302
2E90EDD051D2	2016-08-28	EtOH_Box01_S136	ACTIVE	0	3449.453058
2E90EDD051D2	2016-08-28	EtOH_Box01_S136	ACTIVE	0	3449.83022404
2E90EDD051D2	2016-08-28	EtOH_Box01_S136	ACTIVE	0	3450.21960187
2E90EDD051D2	2016-08-28	EtOH_Box01_S136	ACTIVE	0	3450.40102196
2E90EDD051D2	2016-08-28	EtOH_Box01_S136	ACTIVE	0	3450.79837894
2E90EDD051D2	2016-08-28	EtOH_Box01_S136	ACTIVE	0	3451.02288795
2E90EDD051D2	2016-08-28	EtOH_Box01_S136	ACTIVE	0	3451.14990997
2E90EDD051D2	2016-08-28	EtOH_Box01_S136	ACTIVE	0	3451.30935192
2E90EDD051D2	2016-08-28	EtOH_Box01_S136	ACTIVE	0	3451.4472599
2E90EDD051D2	2016-08-28	EtOH_Box01_S136	ACTIVE	0	3451.74742389
2E90EDD051D2	2016-08-28	EtOH_Box01_S136	ACTIVE	0	3451.89623189
2E90EDD051D2	2016-08-28	EtOH_Box01_S136	ACTIVE	0	3469.22634292
2E90EDD051D2	2016-08-28	EtOH_Box01_S136	REWARD	10	3469.22634292
2E90EDD051D2	2016-08-28	EtOH_Box01_S136	ACTIVE	0	3502.30264497
2E90EDD051D2	2016-08-28	EtOH_Box01_S136	ACTIVE	0	3502.52116299
2E90EDD051D2	2016-08-28	EtOH_Box01_S136	ACTIVE	0	3502.76726198
2E90EDD051D2	2016-08-28	EtOH_Box01_S136	ACTIVE	0	3503.19710183
2E90EDD051D2	2016-08-28	EtOH_Box01_S136	INACTIVE	0	3539.33464003
2E90EDD051D2	2016-08-28	EtOH_Box01_S136	INACTIVE	0	3540.72623682
2E90EDD051D2	2016-08-28	EtOH_Box01_S136	INACTIVE	0	3541.16427398
2E90EDD051D2	2016-08-28	EtOH_Box01_S136	INACTIVE	0	3541.59161782
2E90EDD051D2	2016-08-28	EtOH_Box01_S136	INACTIVE	0	3542.08382797
2E90EDD051D2	2016-08-28	EtOH_Box01_S136	INACTIVE	0	3542.29491782
2E90EDD051D2	2016-08-28	EtOH_Box01_S136	ACTIVE	0	3591.99303293
2E90EDD051D2	2016-08-28	EtOH_Box01_S136	ACTIVE	0	3592.77956295
2E90EDD051D2	2016-08-28	EtOH_Box01_S136	ACTIVE	0	3592.89609194
2E90EDD051D2	2016-08-28	EtOH_Box01_S136	ACTIVE	0	3593.36905098
2E90EDD051D2	2016-08-28	EtOH_Box01_S136	ACTIVE	0	3593.496207
2E90EDD051D2	2016-08-28	EtOH_Box01_S136	ACTIVE	0	3593.65575385
2E90EDD051D2	2016-08-28	EtOH_Box01_S136	REWARD	10	3593.65575385
2E90EDD051D2	2016-08-28	EtOH_Box01_S136	SessionEnd	0	3600.01694584
