# Supplementary material for: An open source device for operant licking in rats
Source: PeerJ. 2017 Feb 14;5:e2981. doi: 10.7717/peerj.2981 (PMC5312574; doi:10.7717/peerj.2981)
Supplement: Supplemental Information 1 — The complete raw data and several R scripts that generated all the figures and statistical analysis were compressed using the Linux tar command. The bash program dataSummary.sh located in the sucrose and water subdirectory was used to generate summary statistics for each run. [file peerj-05-2981-s001.gz › data/water/dataSummary.sh]

#!/bin/bash
# FR
grep REWARD water_fr/*csv |cut -f 1,2,3,4 |sort |uniq -c |sed -e "s/ETOH.*csv://" |sort -k3 >tmp.tab
grep ACTIVE water_fr/*csv |cut -f 1,2,3,4 |sort |uniq -c |sed -e "s/ETOH.*csv://" |sort -k3 >>tmp.tab
sed -e "s/^\s\+//" tmp.tab |sed -e "s/ /\t/" |sed -e "s/water_fr\///">water_fr.tab
#VR
grep REWARD water_vr/*csv |cut -f 1,2,3,4 |sort |uniq -c |sed -e "s/ETOH.*csv://" |sort -k3 >tmp.tab
grep ACTIVE water_vr/*csv |cut -f 1,2,3,4 |sort |uniq -c |sed -e "s/ETOH.*csv://" |sort -k3 >>tmp.tab
sed -e "s/^\s\+//" tmp.tab |sed -e "s/ /\t/" |sed -e "s/water_vr\///">water_vr.tab
#PR
grep REWARD water_pr/*csv |cut -f 1,2,3,4 |sort |uniq -c |sed -e "s/ETOH.*csv://" |sort -k3 >tmp.tab
grep ACTIVE water_pr/*csv |cut -f 1,2,3,4 |sort |uniq -c |sed -e "s/ETOH.*csv://" |sort -k3 >>tmp.tab
sed -e "s/^\s\+//" tmp.tab |sed -e "s/ /\t/" |sed -e "s/water_pr\///">water_pr.tab

rm tmp.tab
