# Supplementary material for: An open source device for operant licking in rats
Source: PeerJ. 2017 Feb 14;5:e2981. doi: 10.7717/peerj.2981 (PMC5312574; doi:10.7717/peerj.2981)
Supplement: Supplemental Information 1 — The complete raw data and several R scripts that generated all the figures and statistical analysis were compressed using the Linux tar command. The bash program dataSummary.sh located in the sucrose and water subdirectory was used to generate summary statistics for each run. [file peerj-05-2981-s001.gz › data/water/water_fr.tab]

7	2E90EDD051D2	2016-08-28	EtOH_Box01_S136	REWARD
5	2E90EDD08407	2016-08-28	EtOH_Box02_S118	REWARD
9	2E90EDD235B4	2016-08-28	EtOH_Box04_S113	REWARD
13	2E90EDD056D5	2016-08-28	EtOH_Box05_S29	REWARD
4	2E90EDD21091	2016-08-31	EtOH_Box03_S124	REWARD
133	2E90EDD051D2	2016-08-28	EtOH_Box01_S136	ACTIVE
89	2E90EDD051D2	2016-08-28	EtOH_Box01_S136	INACTIVE
80	2E90EDD08407	2016-08-28	EtOH_Box02_S118	ACTIVE
72	2E90EDD08407	2016-08-28	EtOH_Box02_S118	INACTIVE
176	2E90EDD235B4	2016-08-28	EtOH_Box04_S113	ACTIVE
96	2E90EDD235B4	2016-08-28	EtOH_Box04_S113	INACTIVE
266	2E90EDD056D5	2016-08-28	EtOH_Box05_S29	ACTIVE
81	2E90EDD056D5	2016-08-28	EtOH_Box05_S29	INACTIVE
49	2E90EDD21091	2016-08-31	EtOH_Box03_S124	ACTIVE
37	2E90EDD21091	2016-08-31	EtOH_Box03_S124	INACTIVE
